# Supplementary material for: Effector–host interactome map links type III secretion systems in healthy gut microbiomes to immune modulation
Source: Nat Microbiol. 2026 Jan 26;11(2):442–60. doi: 10.1038/s41564-025-02241-y (PMC12872453; doi:10.1038/s41564-025-02241-y)
Supplement: Supplementary file 4 — T3SS identification in reference strains. [file 41564_2025_2241_MOESM4_ESM.xlsx]

## Sheet: Summary
Supplementary Data 1: T3SS identification in reference strains
Table	Name	Description	Details
1A	Prediction of T3SS in the 77 reference strains	Prediction of T3SS using EffectiveDB in 77 reference strains available from culture collections.	Assembly Genbank
			Isolation Source
			Sequence Accession
			Strain Repository ID
			Link
			Found by
			Comment
			T3SS present
1B	Phylogenetic assignment of 44 reference strains encoding complete T3SS	Phylogenetic assignment using GTDB-Tk at the species level of 44 reference strains encoding complete T3SS	Assembly Genbank
			Species
			Genus
			Family
			Order
			Fastani ANI

## Sheet: 1A
Table 1A: Prediction of T3SS in the 77 reference strains
Assembly Genbank	Isolation Source	Sequence Accession	Strain Repository ID	Link	Found by	Comment	T3SS present
GCF_000009085.1	human faeces	AL111168.1	DSM 27585	https://www.dsmz.de/catalogues/details/culture/DSM-27585.html	bacdive		NO
GCF_000019385.1	faeces	CP000946	DSM 1576	https://www.dsmz.de/catalogues/details/culture/DSM-1576.html	bacdive		NO
GCF_000026225.1	faeces of 1-year-old boy	CU928144	DSM 13698	https://www.dsmz.de/catalogues/details/culture/DSM-13698.html	bacdive		YES
GCF_000146835.1	gastrointestinal_tract	AEER00000000	BEI HM-296	https://www.beiresources.org/Catalog/bacteria/HM-296.aspx	iHMP listed		NO
GCF_000154865.1	gastrointestinal_tract	ABJD00000000	ATCC 25827	https://www.lgcstandards-atcc.org/products/all/25827.aspx	iHMP listed		YES
GCF_000155455.1	gastrointestinal_tract	ABQS00000000	LCDC 16143, ATCC 700968	https://www.phe-culturecollections.org.uk/products/bacteria/detail.jsp?refId=NCTC+13241&collection=nctc	iHMP listed		NO
GCF_000155475.1	gastrointestinal_tract	ABQT00000000	CCUG 18818, NCTC 12423	https://www.phe-culturecollections.org.uk/products/bacteria/detail.jsp?refId=NCTC+12423&collection=nctc	iHMP listed		NO
GCF_000155495.1	gastrointestinal_tract	ABQU00000000	LCDC 15115, MIT 98-5489, BEI HM-124	https://www.beiresources.org/Catalog/bacteria/HM-124.aspx	iHMP listed		NO
GCF_000156375.1	human faeces	ABXU01000001	DSM 749	https://www.dsmz.de/catalogues/details/culture/DSM-749.html	bacdive		NO
GCF_000156395.1	gastrointestinal_tract	ABXV00000000	DSM 4541, ATCC 33673	https://www.dsmz.de/catalogues/details/culture/DSM-4541.html	iHMP listed		YES
GCF_000157115.2	human gut biopsy	ACAC01000001	DSM 24827	https://www.dsmz.de/catalogues/details/culture/DSM-24827.html	bacdive		YES
GCF_000158055.1	gastrointestinal_tract	ACCI00000000	DSM 1131, NCTC 7481	https://www.dsmz.de/catalogues/details/culture/DSM-1131.html	iHMP listed		YES
GCF_000158395.1	gastrointestinal_tract	ACDL00000000	BEI HM-87	https://www.beiresources.org/Catalog/bacteria/HM-87.aspx	iHMP listed		YES
GCF_000158435.1	gastrointestinal_tract	ACDN00000000	ATCC 43879, CCUG 23435	https://www.lgcstandards-atcc.org/products/all/43879.aspx	iHMP listed		NO
GCF_000158495.1	gastrointestinal_tract	ACDQ00000000	BEI HM-1	https://www.beiresources.org/Catalog/bacteria/HM-1.aspx	iHMP listed		NO
GCF_000163775.2	human	ADCY01000001	DSM 2579	https://www.dsmz.de/catalogues/details/culture/DSM-2579.html	bacdive		NO
GCF_000163955.1	gastrointestinal_tract	ADGK00000000	ATCC 23685	https://www.lgcstandards-atcc.org/products/all/23685.aspx	iHMP listed		YES
GCF_000164195.1	gastrointestinal_tract	ADTJ00000000	BEI HM-366	https://www.beiresources.org/Catalog/bacteria/HM-366.aspx	iHMP listed		YES
GCF_000164235.1	gastrointestinal_tract	ADTL00000000	BEI HM-344	https://www.beiresources.org/Catalog/bacteria/HM-344.aspx	iHMP listed		YES
GCF_000164315.1	gastrointestinal_tract	ADTP00000000	BEI HM-347	https://www.beiresources.org/Catalog/bacteria/HM-347.aspx	iHMP listed		YES
GCF_000164355.1	gastrointestinal_tract	ADTR00000000	BEI HM-346	https://www.beiresources.org/Catalog/bacteria/HM-346.aspx	iHMP listed		YES
GCF_000164415.1	gastrointestinal_tract	ADTW00000000	BEI HM-343	https://www.beiresources.org/Catalog/bacteria/HM-343.aspx	iHMP listed		YES
GCF_000164495.1	gastrointestinal_tract	ADUA00000000	BEI HM-345	https://www.beiresources.org/Catalog/bacteria/HM-345.aspx	iHMP listed		YES
GCF_000164535.1	gastrointestinal_tract	ADUC00000000	BEI HM-356	https://www.beiresources.org/Catalog/bacteria/HM-356.aspx	iHMP listed		YES
GCF_000164555.1	gastrointestinal_tract	ADUD00000000	BEI HM-365	https://www.beiresources.org/Catalog/bacteria/HM-365.aspx	iHMP listed		YES
GCF_000164615.1	gastrointestinal_tract	ADUG00000000	BEI HM-342	https://www.beiresources.org/Catalog/bacteria/HM-342.aspx	iHMP listed		YES
GCF_000167975.1	human stool	AALC01000001	DSM 18528	https://www.dsmz.de/catalogues/details/culture/DSM-18528.html	bacdive		YES
GCF_000173415.1	gastrointestinal_tract	ABXW00000000	NCTC 10286, DSM 30120, CIP 82.90, ATCC 9886	https://www.dsmz.de/catalogues/details/culture/DSM-30120.html	iHMP listed		YES
GCF_000176515.1	human faeces	ADAQ01000001	DSM 15132	https://www.dsmz.de/catalogues/details/culture/DSM-15132.html	bacdive		NO
GCF_000178935.2	gastrointestinal_tract	CP002096	BEI HM-274	https://www.beiresources.org/Catalog/bacteria/HM-274.aspx	iHMP listed		NO
GCA_000185325.1	gastrointestinal_tract	AEPT00000000	BEI HM-298	https://www.beiresources.org/Catalog/bacteria/HM-298.aspx	iHMP listed	Excluded from RefSeq, many frameshifted proteins	NO
GCF_000185345.1	gastrointestinal_tract	AEPU00000000	BEI HM-297	https://www.beiresources.org/Catalog/bacteria/HM-297.aspx	iHMP listed		NO
GCF_000188195.1	gastrointestinal_tract	AEVO00000000	DSM 22608, JCM 16073	https://www.dsmz.de/catalogues/details/culture/DSM-22608.html	iHMP listed		NO
GCF_000195655.1	gastrointestinal_tract	AFBO00000000	BEI HM-354	https://www.beiresources.org/Catalog/bacteria/HM-354.aspx	iHMP listed		YES
GCF_000205025.1	gastrointestinal_tract	AFBP00000000	DSM 21040	https://www.dsmz.de/catalogues/details/culture/DSM-21040.html	iHMP listed		NO
GCA_000210775.1	gastrointestinal_tract	FP929040	NCTC 9394	https://www.phe-culturecollections.org.uk/products/bacteria/detail.jsp?refId=NCTC+9394&collection=nctc	iHMP listed	Excluded from RefSeq, tRNA genes missing	NO
GCF_000213135.1	gastrointestinal_tract	CP002605	BEI HM-273	https://www.beiresources.org/Catalog/bacteria/HM-273.aspx	iHMP listed		NO
GCF_000220865.1	gastrointestinal_tract	AFQE00000000	ATCC 33926	https://www.lgcstandards-atcc.org/products/all/33926.aspx	iHMP listed		NO
GCF_000233495.1	gastrointestinal_tract	ACWU00000000	BEI HM-214	https://www.beiresources.org/Catalog/bacteria/HM-214.aspx	iHMP listed		YES
GCF_000239255.1	gastrointestinal_tract	AGCI00000000	ATCC 51873, HER 1272, 1672	https://www.lgcstandards-atcc.org/products/all/51873.aspx	iHMP listed		NO
GCF_000239335.1	gastrointestinal_tract	AGCL00000000	ATCC 43003, JCM 3961	https://www.lgcstandards-atcc.org/products/all/43003D-5.aspx	iHMP listed		YES
GCF_000250875.1	gastrointestinal_tract	AFBQ00000000	DSM 19354	https://www.dsmz.de/catalogues/details/culture/DSM-19354.html	iHMP listed		NO
GCF_000253175.1	human stool		DSM 13030	https://www.dsmz.de/catalogues/details/culture/DSM-13030.html	bacdive		YES
GCF_000264805.1	human faeces	AFJG01000001	DSM 30052	https://www.dsmz.de/catalogues/details/culture/DSM-30052.html	bacdive		YES
GCF_000297815.1	gastrointestinal_tract	AMGT00000000	BEI HM-753	https://www.beiresources.org/Catalog/bacteria/HM-753.aspx	iHMP listed		NO
GCF_000300935.1	gastrointestinal_tract	AMLN00000000	BEI HM-748	https://www.beiresources.org/Catalog/bacteria/HM-748.aspx	iHMP listed		YES
GCF_000300955.1	gastrointestinal_tract	AMLO00000000	BEI HM-749	https://www.beiresources.org/Catalog/bacteria/HM-749.aspx	iHMP listed		YES
GCF_000312045.1	human faeces of a healthy patient	CAHF00000000	DSM 25712	https://www.dsmz.de/catalogues/details/culture/DSM-25712.html	bacdive		NO
GCF_000321045.1	human feces of a healthy patient	CAEO00000000	DSM 26120	https://www.dsmz.de/catalogues/details/culture/DSM-26120.html	bacdive		YES
GCF_000368045.1	human duodenum	APON01000001	DSM 6963	https://www.dsmz.de/catalogues/details/culture/DSM-6963.html	bacdive		NO
GCF_000411515.1	gastrointestinal_tract	ATCF00000000	BEI HM-852	https://www.beiresources.org/Catalog/bacteria/HM-852.aspx	iHMP listed		NO
GCF_000412335.2	stool	ATDT01000001	DSM 4568	https://www.dsmz.de/catalogues/details/culture/DSM-4568.html	bacdive		YES
GCF_000439085.1	stool of seven month old female with gastroenteritis	AUUA00000000	DSM 5078	https://www.dsmz.de/catalogues/details/culture/DSM-5078.html	bacdive		NO
GCF_000478505.2	gastrointestinal_tract	AQFP00000000	BEI HM-860	https://www.beiresources.org/Catalog/bacteria/HM-860.aspx	iHMP listed		YES
GCF_000506865.1	stool sample of healthy human	AYSV01000000	DSM 27484	https://www.dsmz.de/catalogues/details/culture/DSM-21040.html	bacdive		NO
GCF_000620965.1	faeces	JHZN00000000	DSM 5365	https://www.dsmz.de/catalogues/details/culture/DSM-5365.html	bacdive		NO
GCF_000621645.1	human faeces	JHXR00000000	transfered: DSM 100200	https://www.dsmz.de/catalogues/details/culture/DSM-100200.html	bacdive	no sequence for strain with matching sample type	NO
GCF_000710805.1	human faeces	JAQM00000000	transfered: DSM 102040	https://www.dsmz.de/catalogues/details/culture/DSM-102040.html	bacdive	no sequence for strain with matching sample type	NO
GCF_000759775.1	stool from diarrhoeal child	BBMY01000000	DSM 17582	https://www.dsmz.de/catalogues/details/culture/DSM-17582.html	bacdive		YES
GCF_000784235.1	human stool	JRGT01000000	transfered: DSM 101476	https://www.dsmz.de/catalogues/details/culture/DSM-101476.html	bacdive	no sequence for strain with matching sample type	NO
GCF_000819845.1	human faeces	CDCG01000000	DSM 6394	https://www.dsmz.de/catalogues/details/culture/DSM-6394.html	bacdive		YES
GCF_000819955.1	human stool of patient with diarrhea	CDBV01000000	DSM 7311	https://www.dsmz.de/catalogues/details/culture/DSM-7311.html	bacdive		YES
GCF_000820185.1	stool of child with diarrhoea	CDCA01000000	DSM 17300	https://www.dsmz.de/catalogues/details/culture/DSM-17300.html	bacdive		YES
GCF_000820205.1	human stool	CDDE01000000	DSM 7312	https://www.dsmz.de/catalogues/details/culture/DSM-7312.html	bacdive		YES
GCF_000820305.1	faeces of child with diarrhoea	CDBH01000000	DSM 17689	https://www.dsmz.de/catalogues/details/culture/DSM-17689.html	bacdive		YES
GCF_000826105.1	human stool	CCYK00000000	DSM 29075	https://www.dsmz.de/catalogues/details/culture/DSM-29075.html	bacdive		YES
GCF_000826205.1	human diarrhoeal stool	CDHL01000000	DSM 28879	https://www.dsmz.de/catalogues/details/culture/DSM-28879.html	bacdive		YES
GCF_001006805.1	human feces, 16-year-old Senegalese man	CDSD01000000	DSM 26813	https://www.dsmz.de/catalogues/details/culture/DSM-26813.html	bacdive		NO
GCF_001047675.1	human faeces		DSM 14987	https://www.dsmz.de/catalogues/details/culture/DSM-14987.html	bacdive		YES
GCF_001558415.2	human faeces, diarrhoea		DSM 19283	https://www.dsmz.de/catalogues/details/culture/DSM-19283.html	bacdive		YES
GCF_001598895.1	stool of a summer diarrhoea case	BCZU01000000	DSM 30164	https://www.dsmz.de/catalogues/details/culture/DSM-30164.html	bacdive		YES
GCF_001729805.1	human faeces	NZ_CP017184	DSM 16690	https://www.dsmz.de/catalogues/details/culture/DSM-16690.html	bacdive		YES
GCF_002095575.1	human stool	MLJJ01000000	DSM 24604	https://www.dsmz.de/catalogues/details/culture/DSM-24604.html	bacdive		YES
GCA_002950395.1	human stool		transfered: DSM 5570	https://www.dsmz.de/catalogues/details/culture/DSM-5570.html	bacdive		NO
GCF_003315335.1	stool from a hospitalized patient	QNRL00000000	DSM 27453	https://www.dsmz.de/catalogues/details/culture/DSM-27453.html	bacdive		YES
GCF_900445255.1	human feces	UAPU01000000	DSM 11806	https://www.dsmz.de/catalogues/details/culture/DSM-11806.html	bacdive		NO
GCF_900460225.1	faeces of an adult woman with gastroenteritis	UHIT01000000	DSM 19622	https://www.dsmz.de/catalogues/details/culture/DSM-19622.html	bacdive		YES
GCF_900079995.1	faeces from a human with diarrhoea	FLYB01000000	DSM 103031	https://www.dsmz.de/catalogues/details/culture/DSM-103031.html	manual		YES

## Sheet: 1B
Table 1B: Phylogenetic assignment of 44 reference strains encoding complete T3SS
Assembly Genbank	Species	Genus	Family	Order	Fastani ANI
GCF_003315335.1	Pseudocitrobacter faecalis	Pseudocitrobacter	Enterobacteriaceae	Enterobacterales	100
GCF_000026225.1	Escherichia fergusonii	Escherichia	Enterobacteriaceae	Enterobacterales	100
GCF_000154865.1	Providencia stuartii	Providencia	Enterobacteriaceae	Enterobacterales	99.04
GCF_000156395.1	Providencia rustigianii	Providencia	Enterobacteriaceae	Enterobacterales	100
GCF_000157115.2	Escherichia coli	Escherichia	Enterobacteriaceae	Enterobacterales	99.73
GCF_000158055.1	Providencia rettgeri_D	Providencia	Enterobacteriaceae	Enterobacterales	99.2
GCF_000158395.1	Escherichia flexneri	Escherichia	Enterobacteriaceae	Enterobacterales	97.95
GCF_000163955.1	Edwardsiella tarda	Edwardsiella	Enterobacteriaceae	Enterobacterales	99.87
GCF_000164195.1	Escherichia coli_D	Escherichia	Enterobacteriaceae	Enterobacterales	99.8
GCF_000164235.1	Escherichia flexneri	Escherichia	Enterobacteriaceae	Enterobacterales	97.91
GCF_000164315.1	Escherichia coli_D	Escherichia	Enterobacteriaceae	Enterobacterales	98.06
GCF_000164355.1	Escherichia coli_D	Escherichia	Enterobacteriaceae	Enterobacterales	97.4
GCF_000164415.1	Escherichia coli	Escherichia	Enterobacteriaceae	Enterobacterales	99.72
GCF_000164495.1	Escherichia coli	Escherichia	Enterobacteriaceae	Enterobacterales	98.7
GCF_000164535.1	Escherichia coli	Escherichia	Enterobacteriaceae	Enterobacterales	98.69
GCF_000164555.1	Escherichia flexneri	Escherichia	Enterobacteriaceae	Enterobacterales	97.67
GCF_000164615.1	Escherichia coli	Escherichia	Enterobacteriaceae	Enterobacterales	98.84
GCF_000167975.1	Yersinia bercovieri	Yersinia	Enterobacteriaceae	Enterobacterales	100
GCF_000173415.1	Providencia alcalifaciens	Providencia	Enterobacteriaceae	Enterobacterales	100
GCF_000195655.1	Klebsiella pneumoniae	Klebsiella	Enterobacteriaceae	Enterobacterales	98.93
GCF_000233495.1	Pseudomonas aeruginosa	Pseudomonas	Pseudomonadaceae	Pseudomonadales	98.7
GCF_000239335.1	Yokenella regensburgei	Yokenella	Enterobacteriaceae	Enterobacterales	99.12
GCF_000253175.1	Yersinia enterocolitica	Yersinia	Enterobacteriaceae	Enterobacterales	96.9
GCF_000264805.1	Edwardsiella tarda	Edwardsiella	Enterobacteriaceae	Enterobacterales	99.34
GCF_000300935.1	Klebsiella pneumoniae	Klebsiella	Enterobacteriaceae	Enterobacterales	99.04
GCF_000300955.1	Klebsiella pneumoniae	Klebsiella	Enterobacteriaceae	Enterobacterales	99
GCF_000321045.1	Phytobacter massiliensis	Phytobacter	Enterobacteriaceae	Enterobacterales	100
GCF_000412335.2	Cedecea davisae	Cedecea	Enterobacteriaceae	Enterobacterales	100
GCF_000478505.2	Pseudomonas_B luteola	Pseudomonas_B	Pseudomonadaceae	Pseudomonadales	97.94
GCF_000759775.1	Escherichia albertii	Escherichia	Enterobacteriaceae	Enterobacterales	100
GCF_000819845.1	Aeromonas enteropelogenes	Aeromonas	Aeromonadaceae	Enterobacterales	100
GCF_000819955.1	Aeromonas jandaei	Aeromonas	Aeromonadaceae	Enterobacterales	100
GCF_000820185.1	Aeromonas tecta	Aeromonas	Aeromonadaceae	Enterobacterales	100
GCF_000820205.1	Aeromonas enteropelogenes	Aeromonas	Aeromonadaceae	Enterobacterales	97.37
GCF_000820305.1	Aeromonas dhakensis	Aeromonas	Aeromonadaceae	Enterobacterales	100
GCF_000826105.1	Pseudomonas_E massiliensis	Pseudomonas_E	Pseudomonadaceae	Pseudomonadales	100
GCF_000826205.1	Citrobacter pasteurii	Citrobacter	Enterobacteriaceae	Enterobacterales	95.42
GCF_001047675.1	Yersinia aleksiciae	Yersinia	Enterobacteriaceae	Enterobacterales	100
GCF_001558415.2	Vibrio fluvialis	Vibrio	Vibrionaceae	Enterobacterales	100
GCF_001598895.1	Morganella morganii	Morganella	Enterobacteriaceae	Enterobacterales	99.94
GCF_001729805.1	Enterobacter roggenkampii	Enterobacter	Enterobacteriaceae	Enterobacterales	100
GCF_002095575.1	Pantoea septica	Pantoea	Enterobacteriaceae	Enterobacterales	100
GCF_900079995.1	Citrobacter europaeus	Citrobacter	Enterobacteriaceae	Enterobacterales	99.14
GCF_900460225.1	Vibrio furnissii	Vibrio	Vibrionaceae	Enterobacterales	100
