# Supplementary material for: Effector–host interactome map links type III secretion systems in healthy gut microbiomes to immune modulation
Source: Nat Microbiol. 2026 Jan 26;11(2):442–60. doi: 10.1038/s41564-025-02241-y (PMC12872453; doi:10.1038/s41564-025-02241-y)
Supplement: Supplementary file 5 — TxSS identification in HBC/UHGG collections. [file 41564_2025_2241_MOESM5_ESM.xlsx]

## Sheet: Summary
Supplementary Data 2: TxSS identification in HBC/UHGG collections
Description	Details
Identification of different secretion systems using EffectiveDB, gram prediction and phylogenetic assignment for 4752 genomes from HBC and UHGG	Genome ID
	Confidence gram
	Prediction gram
	Confidence T3SS
	Prediction T3SS
	Confidence T4SS
	Prediction T4SS
	Confidence T6SS
	Prediction T6SS
	Species
	Genus
	Family
	Order
	Class
	Phylum
	Fastani ANI

## Sheet: Supplementary Data 2
Supplementary Data 2: TxSS identification in HBC/UHGG collections
Genome ID	Confidence gram	Prediction gram	Confidence T3SS	Prediction T3SS	Confidence T4SS	Prediction T4SS	Confidence T6SS	Prediction T6SS	Species	Genus	Family	Order	Class	Phylum	Fastani ANI
cx_0004_0072_f10_final.scaffolds	0.99	NO	0.95	YES	0.75	YES	0.98	YES	Escherichia coli_D	Escherichia	Enterobacteriaceae	Enterobacterales	Gammaproteobacteria	Pseudomonadota	99.6
cx_0004_0077_h10_final.scaffolds	0.99	NO	0.95	YES	0.75	YES	0.98	YES	Escherichia coli_D	Escherichia	Enterobacteriaceae	Enterobacterales	Gammaproteobacteria	Pseudomonadota	99.66
ERR2221339_20298_3#4.contigs_velvet	0.99	NO	0.95	YES	0.77	YES	0.93	YES	Citrobacter pasteurii	Citrobacter	Enterobacteriaceae	Enterobacterales	Gammaproteobacteria	Pseudomonadota	95.31
cx_0004_0072_f7_final.scaffolds	0.99	NO	0.94	YES	0.77	YES	0.98	YES	Escherichia coli_D	Escherichia	Enterobacteriaceae	Enterobacterales	Gammaproteobacteria	Pseudomonadota	99.72
cx_0004_0037_a7_final.scaffolds	0.99	NO	0.94	YES	0.76	YES	0.98	YES	Escherichia coli_D	Escherichia	Enterobacteriaceae	Enterobacterales	Gammaproteobacteria	Pseudomonadota	99.72
cx_0004_0072_g11_final.scaffolds	0.99	NO	0.94	YES	0.76	YES	0.98	YES	Escherichia coli_D	Escherichia	Enterobacteriaceae	Enterobacterales	Gammaproteobacteria	Pseudomonadota	99.71
am_0025_0078_d12_final.scaffolds	0.99	NO	0.94	YES	0.84	YES	0.97	YES	Escherichia flexneri	Escherichia	Enterobacteriaceae	Enterobacterales	Gammaproteobacteria	Pseudomonadota	97.78
cx_0004_0072_f8_final.scaffolds	0.99	NO	0.94	YES	0.8	YES	0.97	YES	Escherichia coli_D	Escherichia	Enterobacteriaceae	Enterobacterales	Gammaproteobacteria	Pseudomonadota	99.67
cx_0004_0025_d5_final.scaffolds	0.99	NO	0.94	YES	0.75	YES	0.97	YES	Escherichia coli_D	Escherichia	Enterobacteriaceae	Enterobacterales	Gammaproteobacteria	Pseudomonadota	99.73
cx_0004_0037_c7_final.scaffolds	0.99	NO	0.94	YES	0.75	YES	0.97	YES	Escherichia coli_D	Escherichia	Enterobacteriaceae	Enterobacterales	Gammaproteobacteria	Pseudomonadota	99.71
cx_0004_0025_e7_final.scaffolds	0.99	NO	0.94	YES	0.73	YES	0.97	YES	Escherichia coli_D	Escherichia	Enterobacteriaceae	Enterobacterales	Gammaproteobacteria	Pseudomonadota	99.71
cx_0004_0072_f11_final.scaffolds	0.99	NO	0.94	YES	0.72	YES	0.97	YES	Escherichia coli_D	Escherichia	Enterobacteriaceae	Enterobacterales	Gammaproteobacteria	Pseudomonadota	99.73
av_0103_0073_f9_final.scaffolds	0.97	NO	0.94	YES	0.73	YES	0.86	YES		Escherichia	Enterobacteriaceae	Enterobacterales	Gammaproteobacteria	Pseudomonadota	N/A
am_0025_0078_c9_final.scaffolds	0.99	NO	0.93	YES	0.83	YES	0.98	YES	Escherichia flexneri	Escherichia	Enterobacteriaceae	Enterobacterales	Gammaproteobacteria	Pseudomonadota	97.83
cx_0004_0053_h6_final.scaffolds	0.99	NO	0.93	YES	0.78	YES	0.98	YES	Escherichia coli_D	Escherichia	Enterobacteriaceae	Enterobacterales	Gammaproteobacteria	Pseudomonadota	99.73
cx_0004_0025_d8_final.scaffolds	0.99	NO	0.93	YES	0.77	YES	0.98	YES	Escherichia coli_D	Escherichia	Enterobacteriaceae	Enterobacterales	Gammaproteobacteria	Pseudomonadota	99.71
cx_0004_0077_a7_final.scaffolds	0.99	NO	0.93	YES	0.77	YES	0.98	YES	Escherichia coli_D	Escherichia	Enterobacteriaceae	Enterobacterales	Gammaproteobacteria	Pseudomonadota	99.71
cx_0004_0077_d10_final.scaffolds	0.99	NO	0.93	YES	0.77	YES	0.98	YES	Escherichia coli_D	Escherichia	Enterobacteriaceae	Enterobacterales	Gammaproteobacteria	Pseudomonadota	99.69
cx_0004_0077_g10_final.scaffolds	0.99	NO	0.93	YES	0.77	YES	0.98	YES	Escherichia coli_D	Escherichia	Enterobacteriaceae	Enterobacterales	Gammaproteobacteria	Pseudomonadota	99.72
cx_0004_0025_d10_final.scaffolds	0.99	NO	0.93	YES	0.76	YES	0.98	YES	Escherichia coli_D	Escherichia	Enterobacteriaceae	Enterobacterales	Gammaproteobacteria	Pseudomonadota	99.71
cx_0004_0025_d11_final.scaffolds	0.99	NO	0.93	YES	0.76	YES	0.98	YES	Escherichia coli_D	Escherichia	Enterobacteriaceae	Enterobacterales	Gammaproteobacteria	Pseudomonadota	99.72
cx_0004_0025_f10_final.scaffolds	0.99	NO	0.93	YES	0.76	YES	0.98	YES	Escherichia coli_D	Escherichia	Enterobacteriaceae	Enterobacterales	Gammaproteobacteria	Pseudomonadota	99.73
cx_0004_0025_g6_final.scaffolds	0.99	NO	0.93	YES	0.76	YES	0.98	YES	Escherichia coli_D	Escherichia	Enterobacteriaceae	Enterobacterales	Gammaproteobacteria	Pseudomonadota	99.72
cx_0004_0060_a8_final.scaffolds	0.99	NO	0.93	YES	0.76	YES	0.98	YES	Escherichia coli_D	Escherichia	Enterobacteriaceae	Enterobacterales	Gammaproteobacteria	Pseudomonadota	99.72
cx_0004_0060_a9_final.scaffolds	0.99	NO	0.93	YES	0.76	YES	0.98	YES	Escherichia coli_D	Escherichia	Enterobacteriaceae	Enterobacterales	Gammaproteobacteria	Pseudomonadota	99.73
cx_0004_0060_b7_final.scaffolds	0.99	NO	0.93	YES	0.76	YES	0.98	YES	Escherichia coli_D	Escherichia	Enterobacteriaceae	Enterobacterales	Gammaproteobacteria	Pseudomonadota	99.72
cx_0004_0060_b8_final.scaffolds	0.99	NO	0.93	YES	0.76	YES	0.98	YES	Escherichia coli_D	Escherichia	Enterobacteriaceae	Enterobacterales	Gammaproteobacteria	Pseudomonadota	99.73
cx_0004_0060_b9_final.scaffolds	0.99	NO	0.93	YES	0.76	YES	0.98	YES	Escherichia coli_D	Escherichia	Enterobacteriaceae	Enterobacterales	Gammaproteobacteria	Pseudomonadota	99.7
cx_0004_0060_c7_final.scaffolds	0.99	NO	0.93	YES	0.76	YES	0.98	YES	Escherichia coli_D	Escherichia	Enterobacteriaceae	Enterobacterales	Gammaproteobacteria	Pseudomonadota	99.73
cx_0004_0060_c8_final.scaffolds	0.99	NO	0.93	YES	0.76	YES	0.98	YES	Escherichia coli_D	Escherichia	Enterobacteriaceae	Enterobacterales	Gammaproteobacteria	Pseudomonadota	99.72
cx_0004_0060_c9_final.scaffolds	0.99	NO	0.93	YES	0.76	YES	0.98	YES	Escherichia coli_D	Escherichia	Enterobacteriaceae	Enterobacterales	Gammaproteobacteria	Pseudomonadota	99.72
cx_0004_0060_d8_final.scaffolds	0.99	NO	0.93	YES	0.76	YES	0.98	YES	Escherichia coli_D	Escherichia	Enterobacteriaceae	Enterobacterales	Gammaproteobacteria	Pseudomonadota	99.73
cx_0004_0060_d9_final.scaffolds	0.99	NO	0.93	YES	0.76	YES	0.98	YES	Escherichia coli_D	Escherichia	Enterobacteriaceae	Enterobacterales	Gammaproteobacteria	Pseudomonadota	99.72
cx_0004_0060_e8_final.scaffolds	0.99	NO	0.93	YES	0.76	YES	0.98	YES	Escherichia coli_D	Escherichia	Enterobacteriaceae	Enterobacterales	Gammaproteobacteria	Pseudomonadota	99.73
cx_0004_0060_e9_final.scaffolds	0.99	NO	0.93	YES	0.76	YES	0.98	YES	Escherichia coli_D	Escherichia	Enterobacteriaceae	Enterobacterales	Gammaproteobacteria	Pseudomonadota	99.71
cx_0004_0060_f8_final.scaffolds	0.99	NO	0.93	YES	0.76	YES	0.98	YES	Escherichia coli_D	Escherichia	Enterobacteriaceae	Enterobacterales	Gammaproteobacteria	Pseudomonadota	99.73
cx_0004_0060_f9_final.scaffolds	0.99	NO	0.93	YES	0.76	YES	0.98	YES	Escherichia coli_D	Escherichia	Enterobacteriaceae	Enterobacterales	Gammaproteobacteria	Pseudomonadota	99.73
cx_0004_0060_g9_final.scaffolds	0.99	NO	0.93	YES	0.76	YES	0.98	YES	Escherichia coli_D	Escherichia	Enterobacteriaceae	Enterobacterales	Gammaproteobacteria	Pseudomonadota	99.72
cx_0004_0060_h7_final.scaffolds	0.99	NO	0.93	YES	0.76	YES	0.98	YES	Escherichia coli_D	Escherichia	Enterobacteriaceae	Enterobacterales	Gammaproteobacteria	Pseudomonadota	99.74
cx_0004_0060_h8_final.scaffolds	0.99	NO	0.93	YES	0.76	YES	0.98	YES	Escherichia coli_D	Escherichia	Enterobacteriaceae	Enterobacterales	Gammaproteobacteria	Pseudomonadota	99.73
cx_0004_0060_h9_final.scaffolds	0.99	NO	0.93	YES	0.76	YES	0.98	YES	Escherichia coli_D	Escherichia	Enterobacteriaceae	Enterobacterales	Gammaproteobacteria	Pseudomonadota	99.72
cx_0004_0068_d10_final.scaffolds	0.99	NO	0.93	YES	0.76	YES	0.98	YES	Escherichia coli_D	Escherichia	Enterobacteriaceae	Enterobacterales	Gammaproteobacteria	Pseudomonadota	99.74
cx_0004_0072_b11_final.scaffolds	0.99	NO	0.93	YES	0.76	YES	0.98	YES	Escherichia coli_D	Escherichia	Enterobacteriaceae	Enterobacterales	Gammaproteobacteria	Pseudomonadota	99.72
cx_0004_0072_b8_final.scaffolds	0.99	NO	0.93	YES	0.76	YES	0.98	YES	Escherichia coli_D	Escherichia	Enterobacteriaceae	Enterobacterales	Gammaproteobacteria	Pseudomonadota	99.75
cx_0004_0072_c10_final.scaffolds	0.99	NO	0.93	YES	0.76	YES	0.98	YES	Escherichia coli_D	Escherichia	Enterobacteriaceae	Enterobacterales	Gammaproteobacteria	Pseudomonadota	99.72
cx_0004_0072_c8_final.scaffolds	0.99	NO	0.93	YES	0.76	YES	0.98	YES	Escherichia coli_D	Escherichia	Enterobacteriaceae	Enterobacterales	Gammaproteobacteria	Pseudomonadota	99.7
cx_0004_0072_d10_final.scaffolds	0.99	NO	0.93	YES	0.76	YES	0.98	YES	Escherichia coli_D	Escherichia	Enterobacteriaceae	Enterobacterales	Gammaproteobacteria	Pseudomonadota	99.74
cx_0004_0072_d12_final.scaffolds	0.99	NO	0.93	YES	0.76	YES	0.98	YES	Escherichia coli_D	Escherichia	Enterobacteriaceae	Enterobacterales	Gammaproteobacteria	Pseudomonadota	99.72
cx_0004_0068_a12_final.scaffolds	0.99	NO	0.93	YES	0.75	YES	0.98	YES	Escherichia coli_D	Escherichia	Enterobacteriaceae	Enterobacterales	Gammaproteobacteria	Pseudomonadota	99.74
bf_0095_0016_e3_final.scaffolds	0.99	NO	0.93	YES	0.72	YES	0.98	YES	Escherichia flexneri	Escherichia	Enterobacteriaceae	Enterobacterales	Gammaproteobacteria	Pseudomonadota	97.62
cx_0004_0064_b7_final.scaffolds	0.99	NO	0.93	YES	0.71	YES	0.98	YES	Escherichia coli_D	Escherichia	Enterobacteriaceae	Enterobacterales	Gammaproteobacteria	Pseudomonadota	99.72
cx_0004_0072_g10_final.scaffolds	0.99	NO	0.93	YES	0.71	YES	0.98	YES	Escherichia coli_D	Escherichia	Enterobacteriaceae	Enterobacterales	Gammaproteobacteria	Pseudomonadota	99.69
am_0025_0078_f7_final.scaffolds	0.99	NO	0.93	YES	0.82	YES	0.97	YES	Escherichia flexneri	Escherichia	Enterobacteriaceae	Enterobacterales	Gammaproteobacteria	Pseudomonadota	97.81
cx_0004_0025_b9_final.scaffolds	0.99	NO	0.93	YES	0.77	YES	0.97	YES	Escherichia coli_D	Escherichia	Enterobacteriaceae	Enterobacterales	Gammaproteobacteria	Pseudomonadota	99.73
cx_0004_0060_d7_final.scaffolds	0.99	NO	0.93	YES	0.76	YES	0.97	YES	Escherichia coli_D	Escherichia	Enterobacteriaceae	Enterobacterales	Gammaproteobacteria	Pseudomonadota	99.72
cx_0004_0060_e7_final.scaffolds	0.99	NO	0.93	YES	0.76	YES	0.97	YES	Escherichia coli_D	Escherichia	Enterobacteriaceae	Enterobacterales	Gammaproteobacteria	Pseudomonadota	99.72
cx_0004_0060_g8_final.scaffolds	0.99	NO	0.93	YES	0.76	YES	0.97	YES	Escherichia coli_D	Escherichia	Enterobacteriaceae	Enterobacterales	Gammaproteobacteria	Pseudomonadota	99.73
cx_0004_0060_a7_final.scaffolds	0.99	NO	0.93	YES	0.75	YES	0.97	YES	Escherichia coli_D	Escherichia	Enterobacteriaceae	Enterobacterales	Gammaproteobacteria	Pseudomonadota	99.72
cx_0004_0077_f9_final.scaffolds	0.99	NO	0.93	YES	0.75	YES	0.97	YES	Escherichia coli_D	Escherichia	Enterobacteriaceae	Enterobacterales	Gammaproteobacteria	Pseudomonadota	99.72
cx_0004_0077_h9_final.scaffolds	0.99	NO	0.93	YES	0.75	YES	0.97	YES	Escherichia coli_D	Escherichia	Enterobacteriaceae	Enterobacterales	Gammaproteobacteria	Pseudomonadota	99.7
cx_0004_0077_e8_final.scaffolds	0.99	NO	0.93	YES	0.73	YES	0.97	YES	Escherichia coli_D	Escherichia	Enterobacteriaceae	Enterobacterales	Gammaproteobacteria	Pseudomonadota	99.72
am_0001_0092_a4_final.scaffolds	0.98	NO	0.93	YES	0.72	YES	0.97	YES	Escherichia coli_D	Escherichia	Enterobacteriaceae	Enterobacterales	Gammaproteobacteria	Pseudomonadota	98.98
am_0025_0078_g9_final.scaffolds	0.99	NO	0.92	YES	0.85	YES	0.98	YES	Escherichia flexneri	Escherichia	Enterobacteriaceae	Enterobacterales	Gammaproteobacteria	Pseudomonadota	97.8
am_0025_0078_a7_final.scaffolds	0.99	NO	0.92	YES	0.84	YES	0.98	YES	Escherichia flexneri	Escherichia	Enterobacteriaceae	Enterobacterales	Gammaproteobacteria	Pseudomonadota	97.83
cx_0004_0060_f7_final.scaffolds	0.99	NO	0.92	YES	0.77	YES	0.98	YES	Escherichia coli_D	Escherichia	Enterobacteriaceae	Enterobacterales	Gammaproteobacteria	Pseudomonadota	99.7
cx_0004_0072_e7_final.scaffolds	0.99	NO	0.92	YES	0.75	YES	0.98	YES	Escherichia coli_D	Escherichia	Enterobacteriaceae	Enterobacterales	Gammaproteobacteria	Pseudomonadota	99.71
am_0003_0093_a11_final.scaffolds	0.99	NO	0.92	YES	0.74	YES	0.98	YES	Escherichia coli_D	Escherichia	Enterobacteriaceae	Enterobacterales	Gammaproteobacteria	Pseudomonadota	99.03
am_0001_0092_d6_final.scaffolds	0.99	NO	0.92	YES	0.73	YES	0.98	YES	Escherichia coli_D	Escherichia	Enterobacteriaceae	Enterobacterales	Gammaproteobacteria	Pseudomonadota	99.09
am_0001_0092_f4_final.scaffolds	0.99	NO	0.92	YES	0.73	YES	0.98	YES	Escherichia coli_D	Escherichia	Enterobacteriaceae	Enterobacterales	Gammaproteobacteria	Pseudomonadota	99.07
am_0003_0093_c9_final.scaffolds	0.99	NO	0.92	YES	0.73	YES	0.98	YES	Escherichia coli_D	Escherichia	Enterobacteriaceae	Enterobacterales	Gammaproteobacteria	Pseudomonadota	99.07
am_0003_0093_g2_final.scaffolds	0.99	NO	0.92	YES	0.73	YES	0.98	YES	Escherichia coli_D	Escherichia	Enterobacteriaceae	Enterobacterales	Gammaproteobacteria	Pseudomonadota	99.06
am_0003_0093_g3_final.scaffolds	0.99	NO	0.92	YES	0.73	YES	0.98	YES	Escherichia coli_D	Escherichia	Enterobacteriaceae	Enterobacterales	Gammaproteobacteria	Pseudomonadota	99.07
am_0006_0094_g11_final.scaffolds	0.99	NO	0.92	YES	0.73	YES	0.98	YES	Escherichia coli_D	Escherichia	Enterobacteriaceae	Enterobacterales	Gammaproteobacteria	Pseudomonadota	99.07
am_0006_0094_h5_final.scaffolds	0.99	NO	0.92	YES	0.73	YES	0.98	YES	Escherichia coli_D	Escherichia	Enterobacteriaceae	Enterobacterales	Gammaproteobacteria	Pseudomonadota	99.09
am_0001_0092_e4_final.scaffolds	0.99	NO	0.92	YES	0.72	YES	0.98	YES	Escherichia coli_D	Escherichia	Enterobacteriaceae	Enterobacterales	Gammaproteobacteria	Pseudomonadota	99.06
am_0001_0092_e6_final.scaffolds	0.99	NO	0.92	YES	0.72	YES	0.98	YES	Escherichia coli_D	Escherichia	Enterobacteriaceae	Enterobacterales	Gammaproteobacteria	Pseudomonadota	99.04
am_0003_0093_d3_final.scaffolds	0.99	NO	0.92	YES	0.72	YES	0.98	YES	Escherichia coli_D	Escherichia	Enterobacteriaceae	Enterobacterales	Gammaproteobacteria	Pseudomonadota	99.05
am_0003_0093_g5_final.scaffolds	0.99	NO	0.92	YES	0.72	YES	0.98	YES	Escherichia coli_D	Escherichia	Enterobacteriaceae	Enterobacterales	Gammaproteobacteria	Pseudomonadota	99.06
am_0003_0093_h5_final.scaffolds	0.99	NO	0.92	YES	0.72	YES	0.98	YES	Escherichia coli_D	Escherichia	Enterobacteriaceae	Enterobacterales	Gammaproteobacteria	Pseudomonadota	99.04
am_0006_0094_g2_final.scaffolds	0.99	NO	0.92	YES	0.72	YES	0.98	YES	Escherichia coli_D	Escherichia	Enterobacteriaceae	Enterobacterales	Gammaproteobacteria	Pseudomonadota	99.08
am_0014_0091_e3_final.scaffolds	0.99	NO	0.92	YES	0.72	YES	0.98	YES	Escherichia coli_D	Escherichia	Enterobacteriaceae	Enterobacterales	Gammaproteobacteria	Pseudomonadota	99.05
cx_0004_0072_f9_final.scaffolds	0.99	NO	0.92	YES	0.72	YES	0.98	YES	Escherichia coli_D	Escherichia	Enterobacteriaceae	Enterobacterales	Gammaproteobacteria	Pseudomonadota	99.64
cx_0004_0077_c11_final.scaffolds	0.99	NO	0.92	YES	0.72	YES	0.98	YES	Escherichia coli_D	Escherichia	Enterobacteriaceae	Enterobacterales	Gammaproteobacteria	Pseudomonadota	99.7
cx_0004_0025_b2_final.scaffolds	0.99	NO	0.92	YES	0.71	YES	0.98	YES	Escherichia coli_D	Escherichia	Enterobacteriaceae	Enterobacterales	Gammaproteobacteria	Pseudomonadota	99.69
am_0025_0078_b9_final.scaffolds	0.99	NO	0.92	YES	0.82	YES	0.97	YES	Escherichia flexneri	Escherichia	Enterobacteriaceae	Enterobacterales	Gammaproteobacteria	Pseudomonadota	97.86
am_0025_0078_h11_final.scaffolds	0.99	NO	0.92	YES	0.82	YES	0.97	YES	Escherichia flexneri	Escherichia	Enterobacteriaceae	Enterobacterales	Gammaproteobacteria	Pseudomonadota	97.85
cx_0004_0024_b10_final.scaffolds	0.99	NO	0.92	YES	0.78	YES	0.97	YES	Escherichia coli_D	Escherichia	Enterobacteriaceae	Enterobacterales	Gammaproteobacteria	Pseudomonadota	99.73
ERR2221398_20298_3#73.contigs_velvet	0.99	NO	0.92	YES	0.77	YES	0.97	YES	Escherichia coli_D	Escherichia	Enterobacteriaceae	Enterobacterales	Gammaproteobacteria	Pseudomonadota	98.2
ERR2221401_20298_3#77.contigs_velvet	0.99	NO	0.92	YES	0.77	YES	0.97	YES	Escherichia coli_D	Escherichia	Enterobacteriaceae	Enterobacterales	Gammaproteobacteria	Pseudomonadota	98.19
am_0001_0092_a1_final.scaffolds	0.99	NO	0.92	YES	0.72	YES	0.97	YES	Escherichia coli_D	Escherichia	Enterobacteriaceae	Enterobacterales	Gammaproteobacteria	Pseudomonadota	99.09
am_0001_0092_b4_final.scaffolds	0.99	NO	0.92	YES	0.72	YES	0.97	YES	Escherichia coli_D	Escherichia	Enterobacteriaceae	Enterobacterales	Gammaproteobacteria	Pseudomonadota	99.08
am_0001_0092_f6_final.scaffolds	0.99	NO	0.92	YES	0.72	YES	0.97	YES	Escherichia coli_D	Escherichia	Enterobacteriaceae	Enterobacterales	Gammaproteobacteria	Pseudomonadota	99.07
am_0001_0092_h11_final.scaffolds	0.99	NO	0.92	YES	0.72	YES	0.97	YES	Escherichia coli_D	Escherichia	Enterobacteriaceae	Enterobacterales	Gammaproteobacteria	Pseudomonadota	99.07
am_0003_0093_b3_final.scaffolds	0.99	NO	0.92	YES	0.72	YES	0.97	YES	Escherichia coli_D	Escherichia	Enterobacteriaceae	Enterobacterales	Gammaproteobacteria	Pseudomonadota	99.06
am_0003_0093_e3_final.scaffolds	0.99	NO	0.92	YES	0.72	YES	0.97	YES	Escherichia coli_D	Escherichia	Enterobacteriaceae	Enterobacterales	Gammaproteobacteria	Pseudomonadota	99.05
am_0001_0092_d9_final.scaffolds	0.99	NO	0.92	YES	0.7	YES	0.97	YES	Escherichia coli_D	Escherichia	Enterobacteriaceae	Enterobacterales	Gammaproteobacteria	Pseudomonadota	99.04
am_0006_0094_a12_final.scaffolds	0.99	NO	0.92	YES	0.7	YES	0.97	YES	Escherichia coli_D	Escherichia	Enterobacteriaceae	Enterobacterales	Gammaproteobacteria	Pseudomonadota	99.06
am_0070_0085_f11_final.scaffolds	0.99	NO	0.92	YES	0.67	YES	0.57	YES	Escherichia coli_D	Escherichia	Enterobacteriaceae	Enterobacterales	Gammaproteobacteria	Pseudomonadota	97.51
am_0052_0075_h2_final.scaffolds	0.97	NO	0.92	YES	0.78	YES	0.56	YES	Escherichia coli_D	Escherichia	Enterobacteriaceae	Enterobacterales	Gammaproteobacteria	Pseudomonadota	97.24
am_0025_0074_e9_final.scaffolds	0.98	NO	0.92	YES	0.63	YES	0.54	YES	Escherichia coli_D	Escherichia	Enterobacteriaceae	Enterobacterales	Gammaproteobacteria	Pseudomonadota	97.37
am_0025_0078_a11_final.scaffolds	0.99	NO	0.91	YES	0.83	YES	0.98	YES	Escherichia flexneri	Escherichia	Enterobacteriaceae	Enterobacterales	Gammaproteobacteria	Pseudomonadota	97.85
am_0014_0091_h1_final.scaffolds	0.99	NO	0.91	YES	0.74	YES	0.98	YES	Escherichia coli_D	Escherichia	Enterobacteriaceae	Enterobacterales	Gammaproteobacteria	Pseudomonadota	99.06
am_0001_0092_b3_final.scaffolds	0.99	NO	0.91	YES	0.73	YES	0.98	YES	Escherichia coli_D	Escherichia	Enterobacteriaceae	Enterobacterales	Gammaproteobacteria	Pseudomonadota	99.08
am_0001_0092_c4_final.scaffolds	0.99	NO	0.91	YES	0.73	YES	0.98	YES	Escherichia coli_D	Escherichia	Enterobacteriaceae	Enterobacterales	Gammaproteobacteria	Pseudomonadota	99.06
am_0001_0092_d5_final.scaffolds	0.99	NO	0.91	YES	0.73	YES	0.98	YES	Escherichia coli_D	Escherichia	Enterobacteriaceae	Enterobacterales	Gammaproteobacteria	Pseudomonadota	99.05
am_0001_0092_g1_final.scaffolds	0.99	NO	0.91	YES	0.73	YES	0.98	YES	Escherichia coli_D	Escherichia	Enterobacteriaceae	Enterobacterales	Gammaproteobacteria	Pseudomonadota	99.08
am_0001_0092_h2_final.scaffolds	0.99	NO	0.91	YES	0.73	YES	0.98	YES	Escherichia coli_D	Escherichia	Enterobacteriaceae	Enterobacterales	Gammaproteobacteria	Pseudomonadota	99.07
am_0003_0093_f2_final.scaffolds	0.99	NO	0.91	YES	0.73	YES	0.98	YES	Escherichia coli_D	Escherichia	Enterobacteriaceae	Enterobacterales	Gammaproteobacteria	Pseudomonadota	99.08
am_0003_0093_h4_final.scaffolds	0.99	NO	0.91	YES	0.73	YES	0.98	YES	Escherichia coli_D	Escherichia	Enterobacteriaceae	Enterobacterales	Gammaproteobacteria	Pseudomonadota	99.06
am_0006_0094_a8_final.scaffolds	0.99	NO	0.91	YES	0.73	YES	0.98	YES	Escherichia coli_D	Escherichia	Enterobacteriaceae	Enterobacterales	Gammaproteobacteria	Pseudomonadota	99.05
am_0006_0094_a9_final.scaffolds	0.99	NO	0.91	YES	0.73	YES	0.98	YES	Escherichia coli_D	Escherichia	Enterobacteriaceae	Enterobacterales	Gammaproteobacteria	Pseudomonadota	99.04
am_0014_0091_h10_final.scaffolds	0.99	NO	0.91	YES	0.73	YES	0.98	YES	Escherichia coli_D	Escherichia	Enterobacteriaceae	Enterobacterales	Gammaproteobacteria	Pseudomonadota	99.08
am_0001_0092_d4_final.scaffolds	0.99	NO	0.91	YES	0.72	YES	0.98	YES	Escherichia coli_D	Escherichia	Enterobacteriaceae	Enterobacterales	Gammaproteobacteria	Pseudomonadota	99.03
am_0001_0092_e10_final.scaffolds	0.99	NO	0.91	YES	0.72	YES	0.98	YES	Escherichia coli_D	Escherichia	Enterobacteriaceae	Enterobacterales	Gammaproteobacteria	Pseudomonadota	99.06
am_0001_0092_f1_final.scaffolds	0.99	NO	0.91	YES	0.72	YES	0.98	YES	Escherichia coli_D	Escherichia	Enterobacteriaceae	Enterobacterales	Gammaproteobacteria	Pseudomonadota	99.06
am_0001_0092_g2_final.scaffolds	0.99	NO	0.91	YES	0.72	YES	0.98	YES	Escherichia coli_D	Escherichia	Enterobacteriaceae	Enterobacterales	Gammaproteobacteria	Pseudomonadota	99.04
am_0001_0092_h1_final.scaffolds	0.99	NO	0.91	YES	0.72	YES	0.98	YES	Escherichia coli_D	Escherichia	Enterobacteriaceae	Enterobacterales	Gammaproteobacteria	Pseudomonadota	99.09
am_0001_0092_h4_final.scaffolds	0.99	NO	0.91	YES	0.72	YES	0.98	YES	Escherichia coli_D	Escherichia	Enterobacteriaceae	Enterobacterales	Gammaproteobacteria	Pseudomonadota	99.07
am_0001_0092_h7_final.scaffolds	0.99	NO	0.91	YES	0.72	YES	0.98	YES	Escherichia coli_D	Escherichia	Enterobacteriaceae	Enterobacterales	Gammaproteobacteria	Pseudomonadota	99.1
am_0003_0093_a3_final.scaffolds	0.99	NO	0.91	YES	0.72	YES	0.98	YES	Escherichia coli_D	Escherichia	Enterobacteriaceae	Enterobacterales	Gammaproteobacteria	Pseudomonadota	99.03
am_0003_0093_c11_final.scaffolds	0.99	NO	0.91	YES	0.72	YES	0.98	YES	Escherichia coli_D	Escherichia	Enterobacteriaceae	Enterobacterales	Gammaproteobacteria	Pseudomonadota	99.09
am_0003_0093_c6_final.scaffolds	0.99	NO	0.91	YES	0.72	YES	0.98	YES	Escherichia coli_D	Escherichia	Enterobacteriaceae	Enterobacterales	Gammaproteobacteria	Pseudomonadota	99.04
am_0003_0093_f3_final.scaffolds	0.99	NO	0.91	YES	0.72	YES	0.98	YES	Escherichia coli_D	Escherichia	Enterobacteriaceae	Enterobacterales	Gammaproteobacteria	Pseudomonadota	99.03
am_0003_0093_h3_final.scaffolds	0.99	NO	0.91	YES	0.72	YES	0.98	YES	Escherichia coli_D	Escherichia	Enterobacteriaceae	Enterobacterales	Gammaproteobacteria	Pseudomonadota	99.05
am_0006_0094_f4_final.scaffolds	0.99	NO	0.91	YES	0.72	YES	0.98	YES	Escherichia coli_D	Escherichia	Enterobacteriaceae	Enterobacterales	Gammaproteobacteria	Pseudomonadota	99.08
am_0014_0091_g1_final.scaffolds	0.99	NO	0.91	YES	0.72	YES	0.98	YES	Escherichia coli_D	Escherichia	Enterobacteriaceae	Enterobacterales	Gammaproteobacteria	Pseudomonadota	99.08
am_0014_0091_h6_final.scaffolds	0.99	NO	0.91	YES	0.72	YES	0.98	YES	Escherichia coli_D	Escherichia	Enterobacteriaceae	Enterobacterales	Gammaproteobacteria	Pseudomonadota	99.05
cx_0004_0053_h8_final.scaffolds	0.99	NO	0.91	YES	0.71	YES	0.98	YES	Escherichia coli_D	Escherichia	Enterobacteriaceae	Enterobacterales	Gammaproteobacteria	Pseudomonadota	99.7
am_0001_0092_c8_final.scaffolds	0.99	NO	0.91	YES	0.74	YES	0.97	YES	Escherichia coli_D	Escherichia	Enterobacteriaceae	Enterobacterales	Gammaproteobacteria	Pseudomonadota	99.07
cx_0004_0037_b7_final.scaffolds	0.99	NO	0.91	YES	0.73	YES	0.97	YES	Escherichia coli_D	Escherichia	Enterobacteriaceae	Enterobacterales	Gammaproteobacteria	Pseudomonadota	99.71
am_0003_0093_b6_final.scaffolds	0.99	NO	0.91	YES	0.72	YES	0.97	YES	Escherichia coli_D	Escherichia	Enterobacteriaceae	Enterobacterales	Gammaproteobacteria	Pseudomonadota	99.08
am_0003_0093_c3_final.scaffolds	0.99	NO	0.91	YES	0.72	YES	0.97	YES	Escherichia coli_D	Escherichia	Enterobacteriaceae	Enterobacterales	Gammaproteobacteria	Pseudomonadota	99.05
av_0103_0073_d11_final.scaffolds	0.99	NO	0.91	YES	0.75	YES	0.95	YES	Escherichia flexneri	Escherichia	Enterobacteriaceae	Enterobacterales	Gammaproteobacteria	Pseudomonadota	97.3
cx_0004_0025_b5_final.scaffolds	0.99	NO	0.91	YES	0.73	YES	0.94	YES	Escherichia coli_D	Escherichia	Enterobacteriaceae	Enterobacterales	Gammaproteobacteria	Pseudomonadota	99.52
am_0224_0076_g11_final.scaffolds	0.99	NO	0.91	YES	0.7	YES	0.57	YES	Escherichia coli_D	Escherichia	Enterobacteriaceae	Enterobacterales	Gammaproteobacteria	Pseudomonadota	97.46
am_0224_0076_a7_final.scaffolds	0.99	NO	0.91	YES	0.64	YES	0.57	NO	Escherichia coli_D	Escherichia	Enterobacteriaceae	Enterobacterales	Gammaproteobacteria	Pseudomonadota	97.41
am_0052_0075_g5_final.scaffolds	0.99	NO	0.91	YES	0.69	YES	0.54	YES	Escherichia coli_D	Escherichia	Enterobacteriaceae	Enterobacterales	Gammaproteobacteria	Pseudomonadota	97.36
am_0025_0074_f11_final.scaffolds	0.99	NO	0.91	YES	0.66	YES	0.54	YES	Escherichia coli_D	Escherichia	Enterobacteriaceae	Enterobacterales	Gammaproteobacteria	Pseudomonadota	97.47
am_0052_0075_e2_final.scaffolds	0.99	NO	0.91	YES	0.66	YES	0.54	YES	Escherichia coli_D	Escherichia	Enterobacteriaceae	Enterobacterales	Gammaproteobacteria	Pseudomonadota	97.48
am_0052_0079_g5_final.scaffolds	0.99	NO	0.91	YES	0.66	YES	0.54	YES	Escherichia coli_D	Escherichia	Enterobacteriaceae	Enterobacterales	Gammaproteobacteria	Pseudomonadota	97.47
am_0224_0076_b12_final.scaffolds	0.99	NO	0.91	YES	0.64	YES	0.54	YES	Escherichia coli_D	Escherichia	Enterobacteriaceae	Enterobacterales	Gammaproteobacteria	Pseudomonadota	97.51
am_0001_0092_g5_final.scaffolds	0.99	NO	0.91	YES	0.68	YES	0.53	YES	Escherichia coli_D	Escherichia	Enterobacteriaceae	Enterobacterales	Gammaproteobacteria	Pseudomonadota	97.46
am_0052_0079_c2_final.scaffolds	0.99	NO	0.91	YES	0.67	YES	0.53	YES	Escherichia coli_D	Escherichia	Enterobacteriaceae	Enterobacterales	Gammaproteobacteria	Pseudomonadota	97.47
am_0070_0079_c9_final.scaffolds	0.99	NO	0.91	YES	0.67	YES	0.53	YES	Escherichia coli_D	Escherichia	Enterobacteriaceae	Enterobacterales	Gammaproteobacteria	Pseudomonadota	97.5
am_0052_0079_d6_final.scaffolds	0.99	NO	0.91	YES	0.66	YES	0.53	YES	Escherichia coli_D	Escherichia	Enterobacteriaceae	Enterobacterales	Gammaproteobacteria	Pseudomonadota	97.47
am_0171_0060_b3_final.scaffolds	0.99	NO	0.91	YES	0.66	YES	0.53	YES	Escherichia coli_D	Escherichia	Enterobacteriaceae	Enterobacterales	Gammaproteobacteria	Pseudomonadota	97.5
am_0171_0071_b12-BIS_final.scaffolds	0.99	NO	0.91	YES	0.65	YES	0.53	YES	Escherichia coli_D	Escherichia	Enterobacteriaceae	Enterobacterales	Gammaproteobacteria	Pseudomonadota	97.49
am_0052_0079_a6_final.scaffolds	0.99	NO	0.91	YES	0.64	YES	0.53	YES	Escherichia coli_D	Escherichia	Enterobacteriaceae	Enterobacterales	Gammaproteobacteria	Pseudomonadota	97.48
am_0171_0071_b9_final.scaffolds	0.99	NO	0.91	YES	0.59	YES	0.53	YES	Escherichia coli_D	Escherichia	Enterobacteriaceae	Enterobacterales	Gammaproteobacteria	Pseudomonadota	97.5
am_0052_0079_h4_final.scaffolds	0.99	NO	0.91	YES	0.69	YES	0.52	YES	Escherichia coli_D	Escherichia	Enterobacteriaceae	Enterobacterales	Gammaproteobacteria	Pseudomonadota	97.51
am_0052_0079_b3_final.scaffolds	0.99	NO	0.91	YES	0.67	YES	0.52	YES	Escherichia coli_D	Escherichia	Enterobacteriaceae	Enterobacterales	Gammaproteobacteria	Pseudomonadota	97.44
am_0052_0079_c3_final.scaffolds	0.99	NO	0.91	YES	0.67	YES	0.52	YES	Escherichia coli_D	Escherichia	Enterobacteriaceae	Enterobacterales	Gammaproteobacteria	Pseudomonadota	97.47
am_0070_0079_e9_final.scaffolds	0.99	NO	0.91	YES	0.67	YES	0.52	YES	Escherichia coli_D	Escherichia	Enterobacteriaceae	Enterobacterales	Gammaproteobacteria	Pseudomonadota	97.47
am_0025_0078_e12_final.scaffolds	0.99	NO	0.91	YES	0.66	YES	0.52	YES	Escherichia coli_D	Escherichia	Enterobacteriaceae	Enterobacterales	Gammaproteobacteria	Pseudomonadota	97.46
am_0025_0085_f1_final.scaffolds	0.99	NO	0.91	YES	0.66	YES	0.52	YES	Escherichia coli_D	Escherichia	Enterobacteriaceae	Enterobacterales	Gammaproteobacteria	Pseudomonadota	97.51
am_0052_0079_g3_final.scaffolds	0.99	NO	0.91	YES	0.66	YES	0.52	YES	Escherichia coli_D	Escherichia	Enterobacteriaceae	Enterobacterales	Gammaproteobacteria	Pseudomonadota	97.53
am_0070_0079_b9_final.scaffolds	0.99	NO	0.91	YES	0.66	YES	0.52	YES	Escherichia coli_D	Escherichia	Enterobacteriaceae	Enterobacterales	Gammaproteobacteria	Pseudomonadota	97.48
am_0070_0079_g9_final.scaffolds	0.99	NO	0.91	YES	0.66	YES	0.52	YES	Escherichia coli_D	Escherichia	Enterobacteriaceae	Enterobacterales	Gammaproteobacteria	Pseudomonadota	97.49
am_0052_0079_h3_final.scaffolds	0.99	NO	0.91	YES	0.65	YES	0.52	YES	Escherichia coli_D	Escherichia	Enterobacteriaceae	Enterobacterales	Gammaproteobacteria	Pseudomonadota	97.48
am_0070_0085_f6_final.scaffolds	0.99	NO	0.91	YES	0.68	YES	0.51	YES	Escherichia coli_D	Escherichia	Enterobacteriaceae	Enterobacterales	Gammaproteobacteria	Pseudomonadota	97.49
am_0111_0076_g2_final.scaffolds	0.99	NO	0.91	YES	0.65	YES	0.5	NO	Escherichia coli_D	Escherichia	Enterobacteriaceae	Enterobacterales	Gammaproteobacteria	Pseudomonadota	97.5
am_0025_0078_d9_final.scaffolds	0.99	NO	0.9	YES	0.83	YES	0.98	YES	Escherichia flexneri	Escherichia	Enterobacteriaceae	Enterobacterales	Gammaproteobacteria	Pseudomonadota	97.79
am_0025_0078_f8_final.scaffolds	0.99	NO	0.9	YES	0.81	YES	0.98	YES	Escherichia flexneri	Escherichia	Enterobacteriaceae	Enterobacterales	Gammaproteobacteria	Pseudomonadota	97.9
am_0111_0080_c2_final.scaffolds	0.99	NO	0.9	YES	0.73	YES	0.98	YES	Escherichia coli_D	Escherichia	Enterobacteriaceae	Enterobacterales	Gammaproteobacteria	Pseudomonadota	98.08
am_0111_0080_b2_final.scaffolds	0.99	NO	0.9	YES	0.72	YES	0.98	YES	Escherichia coli_D	Escherichia	Enterobacteriaceae	Enterobacterales	Gammaproteobacteria	Pseudomonadota	98.09
am_0111_0080_d5_final.scaffolds	0.99	NO	0.9	YES	0.72	YES	0.98	YES	Escherichia coli_D	Escherichia	Enterobacteriaceae	Enterobacterales	Gammaproteobacteria	Pseudomonadota	98.06
am_0111_0080_e2_final.scaffolds	0.99	NO	0.9	YES	0.72	YES	0.98	YES	Escherichia coli_D	Escherichia	Enterobacteriaceae	Enterobacterales	Gammaproteobacteria	Pseudomonadota	98.09
am_0052_0079_g1_final.scaffolds	0.99	NO	0.9	YES	0.71	YES	0.98	YES	Escherichia coli_D	Escherichia	Enterobacteriaceae	Enterobacterales	Gammaproteobacteria	Pseudomonadota	98.1
am_0111_0080_b6_final.scaffolds	0.99	NO	0.9	YES	0.71	YES	0.98	YES	Escherichia coli_D	Escherichia	Enterobacteriaceae	Enterobacterales	Gammaproteobacteria	Pseudomonadota	98.1
am_0111_0080_c3_final.scaffolds	0.99	NO	0.9	YES	0.71	YES	0.98	YES	Escherichia coli_D	Escherichia	Enterobacteriaceae	Enterobacterales	Gammaproteobacteria	Pseudomonadota	98.09
am_0111_0080_c5_final.scaffolds	0.99	NO	0.9	YES	0.71	YES	0.98	YES	Escherichia coli_D	Escherichia	Enterobacteriaceae	Enterobacterales	Gammaproteobacteria	Pseudomonadota	98.1
am_0111_0080_d2_final.scaffolds	0.99	NO	0.9	YES	0.71	YES	0.98	YES	Escherichia coli_D	Escherichia	Enterobacteriaceae	Enterobacterales	Gammaproteobacteria	Pseudomonadota	98.09
am_0111_0080_d4_final.scaffolds	0.99	NO	0.9	YES	0.71	YES	0.98	YES	Escherichia coli_D	Escherichia	Enterobacteriaceae	Enterobacterales	Gammaproteobacteria	Pseudomonadota	98.08
am_0111_0080_e5_final.scaffolds	0.99	NO	0.9	YES	0.71	YES	0.98	YES	Escherichia coli_D	Escherichia	Enterobacteriaceae	Enterobacterales	Gammaproteobacteria	Pseudomonadota	98.08
am_0111_0080_f3_final.scaffolds	0.99	NO	0.9	YES	0.71	YES	0.98	YES	Escherichia coli_D	Escherichia	Enterobacteriaceae	Enterobacterales	Gammaproteobacteria	Pseudomonadota	98.09
am_0111_0080_f4_final.scaffolds	0.99	NO	0.9	YES	0.71	YES	0.98	YES	Escherichia coli_D	Escherichia	Enterobacteriaceae	Enterobacterales	Gammaproteobacteria	Pseudomonadota	98.07
am_0111_0080_g3_final.scaffolds	0.99	NO	0.9	YES	0.71	YES	0.98	YES	Escherichia coli_D	Escherichia	Enterobacteriaceae	Enterobacterales	Gammaproteobacteria	Pseudomonadota	98.1
am_0111_0080_g4_final.scaffolds	0.99	NO	0.9	YES	0.71	YES	0.98	YES	Escherichia coli_D	Escherichia	Enterobacteriaceae	Enterobacterales	Gammaproteobacteria	Pseudomonadota	98.1
am_0111_0080_h1_final.scaffolds	0.99	NO	0.9	YES	0.71	YES	0.98	YES	Escherichia coli_D	Escherichia	Enterobacteriaceae	Enterobacterales	Gammaproteobacteria	Pseudomonadota	98.11
am_0111_0080_h3_final.scaffolds	0.99	NO	0.9	YES	0.71	YES	0.98	YES	Escherichia coli_D	Escherichia	Enterobacteriaceae	Enterobacterales	Gammaproteobacteria	Pseudomonadota	98.1
am_0111_0080_h5_final.scaffolds	0.99	NO	0.9	YES	0.71	YES	0.98	YES	Escherichia coli_D	Escherichia	Enterobacteriaceae	Enterobacterales	Gammaproteobacteria	Pseudomonadota	98.06
am_0224_0080_c7-BIS_final.scaffolds	0.99	NO	0.9	YES	0.71	YES	0.98	YES	Escherichia coli_D	Escherichia	Enterobacteriaceae	Enterobacterales	Gammaproteobacteria	Pseudomonadota	98.1
cx_0004_0025_d7_final.scaffolds	0.99	NO	0.9	YES	0.71	YES	0.98	YES	Escherichia coli_D	Escherichia	Enterobacteriaceae	Enterobacterales	Gammaproteobacteria	Pseudomonadota	99.64
am_0111_0080_a2_final.scaffolds	0.99	NO	0.9	YES	0.7	YES	0.98	YES	Escherichia coli_D	Escherichia	Enterobacteriaceae	Enterobacterales	Gammaproteobacteria	Pseudomonadota	98.17
am_0111_0080_d3_final.scaffolds	0.99	NO	0.9	YES	0.7	YES	0.98	YES	Escherichia coli_D	Escherichia	Enterobacteriaceae	Enterobacterales	Gammaproteobacteria	Pseudomonadota	98.08
am_0111_0080_e3_final.scaffolds	0.99	NO	0.9	YES	0.7	YES	0.98	YES	Escherichia coli_D	Escherichia	Enterobacteriaceae	Enterobacterales	Gammaproteobacteria	Pseudomonadota	98.08
am_0111_0076_b6_final.scaffolds	0.99	NO	0.9	YES	0.69	YES	0.98	YES	Escherichia coli_D	Escherichia	Enterobacteriaceae	Enterobacterales	Gammaproteobacteria	Pseudomonadota	98.06
ERR2221354_20298_3#19.contigs_velvet	0.99	NO	0.9	YES	0.61	YES	0.95	YES	Kluyvera sp902363335	Kluyvera	Enterobacteriaceae	Enterobacterales	Gammaproteobacteria	Pseudomonadota	100
am_0025_0085_c2_final.scaffolds	0.99	NO	0.9	YES	0.65	YES	0.62	YES	Escherichia coli_D	Escherichia	Enterobacteriaceae	Enterobacterales	Gammaproteobacteria	Pseudomonadota	97.51
am_0025_0085_e1_final.scaffolds	0.99	NO	0.9	YES	0.69	YES	0.6	YES	Escherichia coli_D	Escherichia	Enterobacteriaceae	Enterobacterales	Gammaproteobacteria	Pseudomonadota	97.47
am_0025_0074_c9_final.scaffolds	0.99	NO	0.9	YES	0.59	YES	0.59	YES	Escherichia coli_D	Escherichia	Enterobacteriaceae	Enterobacterales	Gammaproteobacteria	Pseudomonadota	97.18
bj_0095_0060_f4_final.scaffolds	0.99	NO	0.9	YES	0.78	YES	0.56	YES	Escherichia coli_D	Escherichia	Enterobacteriaceae	Enterobacterales	Gammaproteobacteria	Pseudomonadota	97.45
am_0025_0074_d10_final.scaffolds	0.99	NO	0.9	YES	0.67	YES	0.55	YES	Escherichia coli_D	Escherichia	Enterobacteriaceae	Enterobacterales	Gammaproteobacteria	Pseudomonadota	97.43
am_0052_0079_e5_final.scaffolds	0.98	NO	0.9	YES	0.66	YES	0.55	YES	Escherichia coli_D	Escherichia	Enterobacteriaceae	Enterobacterales	Gammaproteobacteria	Pseudomonadota	97.49
am_0070_0075_e10_final.scaffolds	0.99	NO	0.9	YES	0.66	YES	0.55	YES	Escherichia coli_D	Escherichia	Enterobacteriaceae	Enterobacterales	Gammaproteobacteria	Pseudomonadota	97.44
am_0070_0079_f11_final.scaffolds	0.99	NO	0.9	YES	0.66	YES	0.55	YES	Escherichia coli_D	Escherichia	Enterobacteriaceae	Enterobacterales	Gammaproteobacteria	Pseudomonadota	97.49
am_0001_0092_f10_final.scaffolds	0.99	NO	0.9	YES	0.67	YES	0.54	YES	Escherichia coli_D	Escherichia	Enterobacteriaceae	Enterobacterales	Gammaproteobacteria	Pseudomonadota	97.52
am_0025_0074_e7_final.scaffolds	0.99	NO	0.9	YES	0.67	YES	0.54	YES	Escherichia coli_D	Escherichia	Enterobacteriaceae	Enterobacterales	Gammaproteobacteria	Pseudomonadota	97.5
am_0025_0078_h9_final.scaffolds	0.99	NO	0.9	YES	0.67	YES	0.54	YES	Escherichia coli_D	Escherichia	Enterobacteriaceae	Enterobacterales	Gammaproteobacteria	Pseudomonadota	97.46
am_0052_0075_e3_final.scaffolds	0.99	NO	0.9	YES	0.67	YES	0.54	YES	Escherichia coli_D	Escherichia	Enterobacteriaceae	Enterobacterales	Gammaproteobacteria	Pseudomonadota	97.49
am_0052_0079_h5_final.scaffolds	0.99	NO	0.9	YES	0.67	YES	0.54	YES	Escherichia coli_D	Escherichia	Enterobacteriaceae	Enterobacterales	Gammaproteobacteria	Pseudomonadota	97.49
am_0111_0080_f5_final.scaffolds	0.99	NO	0.9	YES	0.67	YES	0.54	YES	Escherichia coli_D	Escherichia	Enterobacteriaceae	Enterobacterales	Gammaproteobacteria	Pseudomonadota	97.49
am_0025_0083_f8_final.scaffolds	0.99	NO	0.9	YES	0.66	YES	0.54	YES	Escherichia coli_D	Escherichia	Enterobacteriaceae	Enterobacterales	Gammaproteobacteria	Pseudomonadota	97.44
am_0052_0075_c4_final.scaffolds	0.99	NO	0.9	YES	0.66	YES	0.54	YES	Escherichia coli_D	Escherichia	Enterobacteriaceae	Enterobacterales	Gammaproteobacteria	Pseudomonadota	97.48
am_0052_0079_a3_final.scaffolds	0.99	NO	0.9	YES	0.66	YES	0.54	YES	Escherichia coli_D	Escherichia	Enterobacteriaceae	Enterobacterales	Gammaproteobacteria	Pseudomonadota	97.48
am_0052_0079_a4_final.scaffolds	0.99	NO	0.9	YES	0.66	YES	0.54	YES	Escherichia coli_D	Escherichia	Enterobacteriaceae	Enterobacterales	Gammaproteobacteria	Pseudomonadota	97.47
am_0052_0079_c6_final.scaffolds	0.99	NO	0.9	YES	0.66	YES	0.54	YES	Escherichia coli_D	Escherichia	Enterobacteriaceae	Enterobacterales	Gammaproteobacteria	Pseudomonadota	97.45
am_0171_0071_a9_final.scaffolds	0.99	NO	0.9	YES	0.66	YES	0.54	YES	Escherichia coli_D	Escherichia	Enterobacteriaceae	Enterobacterales	Gammaproteobacteria	Pseudomonadota	97.53
am_0224_0076_c10_final.scaffolds	0.99	NO	0.9	YES	0.66	YES	0.54	YES	Escherichia coli_D	Escherichia	Enterobacteriaceae	Enterobacterales	Gammaproteobacteria	Pseudomonadota	97.45
am_0224_0076_c11_final.scaffolds	0.99	NO	0.9	YES	0.66	YES	0.54	YES	Escherichia coli_D	Escherichia	Enterobacteriaceae	Enterobacterales	Gammaproteobacteria	Pseudomonadota	97.5
am_0224_0080_f7_final.scaffolds	0.99	NO	0.9	YES	0.66	YES	0.54	YES	Escherichia coli_D	Escherichia	Enterobacteriaceae	Enterobacterales	Gammaproteobacteria	Pseudomonadota	97.53
am_0025_0085_c1_final.scaffolds	0.99	NO	0.9	YES	0.7	YES	0.53	YES	Escherichia coli_D	Escherichia	Enterobacteriaceae	Enterobacterales	Gammaproteobacteria	Pseudomonadota	97.55
am_0001_0092_e1_final.scaffolds	0.99	NO	0.9	YES	0.67	YES	0.53	YES	Escherichia coli_D	Escherichia	Enterobacteriaceae	Enterobacterales	Gammaproteobacteria	Pseudomonadota	97.51
am_0052_0075_d5_final.scaffolds	0.99	NO	0.9	YES	0.67	YES	0.53	YES	Escherichia coli_D	Escherichia	Enterobacteriaceae	Enterobacterales	Gammaproteobacteria	Pseudomonadota	97.47
am_0052_0079_c5_final.scaffolds	0.99	NO	0.9	YES	0.67	YES	0.53	YES	Escherichia coli_D	Escherichia	Enterobacteriaceae	Enterobacterales	Gammaproteobacteria	Pseudomonadota	97.5
am_0052_0079_e1_final.scaffolds	0.99	NO	0.9	YES	0.67	YES	0.53	YES	Escherichia coli_D	Escherichia	Enterobacteriaceae	Enterobacterales	Gammaproteobacteria	Pseudomonadota	97.45
am_0052_0079_g2_final.scaffolds	0.99	NO	0.9	YES	0.67	YES	0.53	YES	Escherichia coli_D	Escherichia	Enterobacteriaceae	Enterobacterales	Gammaproteobacteria	Pseudomonadota	97.48
am_0052_0079_h1_final.scaffolds	0.99	NO	0.9	YES	0.67	YES	0.53	YES	Escherichia coli_D	Escherichia	Enterobacteriaceae	Enterobacterales	Gammaproteobacteria	Pseudomonadota	97.45
am_0070_0079_h8_final.scaffolds	0.99	NO	0.9	YES	0.67	YES	0.53	YES	Escherichia coli_D	Escherichia	Enterobacteriaceae	Enterobacterales	Gammaproteobacteria	Pseudomonadota	97.49
am_0070_0084_b5_final.scaffolds	0.99	NO	0.9	YES	0.67	YES	0.53	YES	Escherichia coli_D	Escherichia	Enterobacteriaceae	Enterobacterales	Gammaproteobacteria	Pseudomonadota	97.48
am_0171_0060_f1_final.scaffolds	0.99	NO	0.9	YES	0.67	YES	0.53	YES	Escherichia coli_D	Escherichia	Enterobacteriaceae	Enterobacterales	Gammaproteobacteria	Pseudomonadota	97.51
am_0224_0080_a8_final.scaffolds	0.99	NO	0.9	YES	0.67	YES	0.53	YES	Escherichia coli_D	Escherichia	Enterobacteriaceae	Enterobacterales	Gammaproteobacteria	Pseudomonadota	97.52
am_0224_0080_e7_final.scaffolds	0.99	NO	0.9	YES	0.67	YES	0.53	YES	Escherichia coli_D	Escherichia	Enterobacteriaceae	Enterobacterales	Gammaproteobacteria	Pseudomonadota	97.52
am_0224_0080_e9_final.scaffolds	0.99	NO	0.9	YES	0.67	YES	0.53	YES	Escherichia coli_D	Escherichia	Enterobacteriaceae	Enterobacterales	Gammaproteobacteria	Pseudomonadota	97.51
am_0001_0092_e11_final.scaffolds	0.99	NO	0.9	YES	0.66	YES	0.53	YES	Escherichia coli_D	Escherichia	Enterobacteriaceae	Enterobacterales	Gammaproteobacteria	Pseudomonadota	97.48
am_0025_0074_f8_final.scaffolds	0.99	NO	0.9	YES	0.66	YES	0.53	YES	Escherichia coli_D	Escherichia	Enterobacteriaceae	Enterobacterales	Gammaproteobacteria	Pseudomonadota	97.47
am_0025_0078_b12_final.scaffolds	0.99	NO	0.9	YES	0.66	YES	0.53	YES	Escherichia coli_D	Escherichia	Enterobacteriaceae	Enterobacterales	Gammaproteobacteria	Pseudomonadota	97.52
am_0052_0079_a2_final.scaffolds	0.99	NO	0.9	YES	0.66	YES	0.53	YES	Escherichia coli_D	Escherichia	Enterobacteriaceae	Enterobacterales	Gammaproteobacteria	Pseudomonadota	97.5
am_0052_0079_b2_final.scaffolds	0.99	NO	0.9	YES	0.66	YES	0.53	YES	Escherichia coli_D	Escherichia	Enterobacteriaceae	Enterobacterales	Gammaproteobacteria	Pseudomonadota	97.52
am_0052_0079_d5_final.scaffolds	0.99	NO	0.9	YES	0.66	YES	0.53	YES	Escherichia coli_D	Escherichia	Enterobacteriaceae	Enterobacterales	Gammaproteobacteria	Pseudomonadota	97.46
am_0052_0079_e3_final.scaffolds	0.99	NO	0.9	YES	0.66	YES	0.53	YES	Escherichia coli_D	Escherichia	Enterobacteriaceae	Enterobacterales	Gammaproteobacteria	Pseudomonadota	97.52
am_0052_0079_g6_final.scaffolds	0.99	NO	0.9	YES	0.66	YES	0.53	YES	Escherichia coli_D	Escherichia	Enterobacteriaceae	Enterobacterales	Gammaproteobacteria	Pseudomonadota	97.51
am_0052_0079_h6_final.scaffolds	0.99	NO	0.9	YES	0.66	YES	0.53	YES	Escherichia coli_D	Escherichia	Enterobacteriaceae	Enterobacterales	Gammaproteobacteria	Pseudomonadota	97.45
am_0171_0060_a1_final.scaffolds	0.99	NO	0.9	YES	0.66	YES	0.53	YES	Escherichia coli_D	Escherichia	Enterobacteriaceae	Enterobacterales	Gammaproteobacteria	Pseudomonadota	97.51
am_0171_0060_d2_final.scaffolds	0.99	NO	0.9	YES	0.66	YES	0.53	YES	Escherichia coli_D	Escherichia	Enterobacteriaceae	Enterobacterales	Gammaproteobacteria	Pseudomonadota	97.53
am_0171_0060_e3_final.scaffolds	0.99	NO	0.9	YES	0.66	YES	0.53	YES	Escherichia coli_D	Escherichia	Enterobacteriaceae	Enterobacterales	Gammaproteobacteria	Pseudomonadota	97.51
am_0171_0060_f2_final.scaffolds	0.99	NO	0.9	YES	0.66	YES	0.53	YES	Escherichia coli_D	Escherichia	Enterobacteriaceae	Enterobacterales	Gammaproteobacteria	Pseudomonadota	97.52
am_0171_0060_g1_final.scaffolds	0.99	NO	0.9	YES	0.66	YES	0.53	YES	Escherichia coli_D	Escherichia	Enterobacteriaceae	Enterobacterales	Gammaproteobacteria	Pseudomonadota	97.49
am_0171_0060_h1_final.scaffolds	0.99	NO	0.9	YES	0.66	YES	0.53	YES	Escherichia coli_D	Escherichia	Enterobacteriaceae	Enterobacterales	Gammaproteobacteria	Pseudomonadota	97.55
am_0224_0076_d11_final.scaffolds	0.99	NO	0.9	YES	0.66	YES	0.53	YES	Escherichia coli_D	Escherichia	Enterobacteriaceae	Enterobacterales	Gammaproteobacteria	Pseudomonadota	97.5
am_0224_0080_g7_final.scaffolds	0.99	NO	0.9	YES	0.66	YES	0.53	YES	Escherichia coli_D	Escherichia	Enterobacteriaceae	Enterobacterales	Gammaproteobacteria	Pseudomonadota	97.5
am_0025_0078_c11_final.scaffolds	0.99	NO	0.9	YES	0.65	YES	0.53	YES	Escherichia coli_D	Escherichia	Enterobacteriaceae	Enterobacterales	Gammaproteobacteria	Pseudomonadota	97.52
am_0171_0060_e2_final.scaffolds	0.99	NO	0.9	YES	0.65	YES	0.53	YES	Escherichia coli_D	Escherichia	Enterobacteriaceae	Enterobacterales	Gammaproteobacteria	Pseudomonadota	97.52
am_0171_0060_c2_final.scaffolds	0.99	NO	0.9	YES	0.64	YES	0.53	YES	Escherichia coli_D	Escherichia	Enterobacteriaceae	Enterobacterales	Gammaproteobacteria	Pseudomonadota	97.51
am_0171_0060_d1_final.scaffolds	0.99	NO	0.9	YES	0.64	YES	0.53	YES	Escherichia coli_D	Escherichia	Enterobacteriaceae	Enterobacterales	Gammaproteobacteria	Pseudomonadota	97.49
am_0070_0079_f9_final.scaffolds	0.99	NO	0.9	YES	0.68	YES	0.52	YES	Escherichia coli_D	Escherichia	Enterobacteriaceae	Enterobacterales	Gammaproteobacteria	Pseudomonadota	97.5
am_0025_0074_b8_final.scaffolds	0.99	NO	0.9	YES	0.67	YES	0.52	YES	Escherichia coli_D	Escherichia	Enterobacteriaceae	Enterobacterales	Gammaproteobacteria	Pseudomonadota	97.54
am_0025_0074_g11_final.scaffolds	0.99	NO	0.9	YES	0.67	YES	0.52	YES	Escherichia coli_D	Escherichia	Enterobacteriaceae	Enterobacterales	Gammaproteobacteria	Pseudomonadota	97.48
am_0052_0079_e4_final.scaffolds	0.99	NO	0.9	YES	0.67	YES	0.52	YES	Escherichia coli_D	Escherichia	Enterobacteriaceae	Enterobacterales	Gammaproteobacteria	Pseudomonadota	97.45
am_0052_0079_f5_final.scaffolds	0.99	NO	0.9	YES	0.67	YES	0.52	YES	Escherichia coli_D	Escherichia	Enterobacteriaceae	Enterobacterales	Gammaproteobacteria	Pseudomonadota	97.46
am_0052_0079_g4_final.scaffolds	0.99	NO	0.9	YES	0.67	YES	0.52	YES	Escherichia coli_D	Escherichia	Enterobacteriaceae	Enterobacterales	Gammaproteobacteria	Pseudomonadota	97.51
am_0111_0076_a5_final.scaffolds	0.99	NO	0.9	YES	0.67	YES	0.52	YES	Escherichia coli_D	Escherichia	Enterobacteriaceae	Enterobacterales	Gammaproteobacteria	Pseudomonadota	97.53
am_0171_0060_a2_final.scaffolds	0.99	NO	0.9	YES	0.67	YES	0.52	YES	Escherichia coli_D	Escherichia	Enterobacteriaceae	Enterobacterales	Gammaproteobacteria	Pseudomonadota	97.47
am_0052_0075_b3_final.scaffolds	0.99	NO	0.9	YES	0.66	YES	0.52	YES	Escherichia coli_D	Escherichia	Enterobacteriaceae	Enterobacterales	Gammaproteobacteria	Pseudomonadota	97.48
am_0052_0079_c4_final.scaffolds	0.99	NO	0.9	YES	0.66	YES	0.52	YES	Escherichia coli_D	Escherichia	Enterobacteriaceae	Enterobacterales	Gammaproteobacteria	Pseudomonadota	97.48
am_0052_0079_d4_final.scaffolds	0.99	NO	0.9	YES	0.66	YES	0.52	YES	Escherichia coli_D	Escherichia	Enterobacteriaceae	Enterobacterales	Gammaproteobacteria	Pseudomonadota	97.48
am_0070_0075_c10_final.scaffolds	0.99	NO	0.9	YES	0.66	YES	0.52	YES	Escherichia coli_D	Escherichia	Enterobacteriaceae	Enterobacterales	Gammaproteobacteria	Pseudomonadota	97.5
am_0070_0079_d9_final.scaffolds	0.99	NO	0.9	YES	0.66	YES	0.52	YES	Escherichia coli_D	Escherichia	Enterobacteriaceae	Enterobacterales	Gammaproteobacteria	Pseudomonadota	97.48
am_0171_0060_f3_final.scaffolds	0.99	NO	0.9	YES	0.66	YES	0.52	YES	Escherichia coli_D	Escherichia	Enterobacteriaceae	Enterobacterales	Gammaproteobacteria	Pseudomonadota	97.51
am_0171_0060_g2_final.scaffolds	0.99	NO	0.9	YES	0.66	YES	0.52	YES	Escherichia coli_D	Escherichia	Enterobacteriaceae	Enterobacterales	Gammaproteobacteria	Pseudomonadota	97.51
am_0171_0060_h3_final.scaffolds	0.99	NO	0.9	YES	0.66	YES	0.52	YES	Escherichia coli_D	Escherichia	Enterobacteriaceae	Enterobacterales	Gammaproteobacteria	Pseudomonadota	97.54
am_0052_0079_b5_final.scaffolds	0.99	NO	0.9	YES	0.65	YES	0.52	YES	Escherichia coli_D	Escherichia	Enterobacteriaceae	Enterobacterales	Gammaproteobacteria	Pseudomonadota	97.45
am_0111_0076_d3_final.scaffolds	0.99	NO	0.9	YES	0.65	YES	0.52	YES	Escherichia coli_D	Escherichia	Enterobacteriaceae	Enterobacterales	Gammaproteobacteria	Pseudomonadota	97.5
am_0171_0060_e1_final.scaffolds	0.99	NO	0.9	YES	0.65	YES	0.52	YES	Escherichia coli_D	Escherichia	Enterobacteriaceae	Enterobacterales	Gammaproteobacteria	Pseudomonadota	97.49
am_0171_0060_h2_final.scaffolds	0.99	NO	0.9	YES	0.65	YES	0.52	YES	Escherichia coli_D	Escherichia	Enterobacteriaceae	Enterobacterales	Gammaproteobacteria	Pseudomonadota	97.5
am_0052_0075_h3_final.scaffolds	0.99	NO	0.9	YES	0.61	YES	0.52	NO	Escherichia coli_D	Escherichia	Enterobacteriaceae	Enterobacterales	Gammaproteobacteria	Pseudomonadota	97.28
am_0111_0076_d2_final.scaffolds	0.99	NO	0.9	YES	0.68	YES	0.51	YES	Escherichia coli_D	Escherichia	Enterobacteriaceae	Enterobacterales	Gammaproteobacteria	Pseudomonadota	97.53
am_0052_0079_f1_final.scaffolds	0.99	NO	0.9	YES	0.67	YES	0.51	YES	Escherichia coli_D	Escherichia	Enterobacteriaceae	Enterobacterales	Gammaproteobacteria	Pseudomonadota	97.52
am_0052_0079_f2_final.scaffolds	0.99	NO	0.9	YES	0.67	YES	0.51	YES	Escherichia coli_D	Escherichia	Enterobacteriaceae	Enterobacterales	Gammaproteobacteria	Pseudomonadota	97.5
am_0052_0079_f3_final.scaffolds	0.99	NO	0.9	YES	0.67	YES	0.51	YES	Escherichia coli_D	Escherichia	Enterobacteriaceae	Enterobacterales	Gammaproteobacteria	Pseudomonadota	97.48
am_0052_0084_a2_final.scaffolds	0.99	NO	0.9	YES	0.66	YES	0.51	YES	Escherichia coli_D	Escherichia	Enterobacteriaceae	Enterobacterales	Gammaproteobacteria	Pseudomonadota	97.49
am_0171_0060_b2_final.scaffolds	0.99	NO	0.9	YES	0.66	YES	0.51	YES	Escherichia coli_D	Escherichia	Enterobacteriaceae	Enterobacterales	Gammaproteobacteria	Pseudomonadota	97.53
am_0052_0079_b4_final.scaffolds	0.99	NO	0.9	YES	0.64	YES	0.51	YES	Escherichia coli_D	Escherichia	Enterobacteriaceae	Enterobacterales	Gammaproteobacteria	Pseudomonadota	97.5
am_0052_0079_f6_final.scaffolds	0.99	NO	0.9	YES	0.68	YES	0.5	YES	Escherichia coli_D	Escherichia	Enterobacteriaceae	Enterobacterales	Gammaproteobacteria	Pseudomonadota	97.5
am_0224_0080_a11_final.scaffolds	0.99	NO	0.9	YES	0.67	YES	0.5	YES	Escherichia coli_D	Escherichia	Enterobacteriaceae	Enterobacterales	Gammaproteobacteria	Pseudomonadota	97.52
am_0111_0076_h4_final.scaffolds	0.99	NO	0.89	YES	0.73	YES	0.99	YES	Escherichia coli_D	Escherichia	Enterobacteriaceae	Enterobacterales	Gammaproteobacteria	Pseudomonadota	98
am_0025_0078_a12_final.scaffolds	0.99	NO	0.89	YES	0.82	YES	0.98	YES	Escherichia flexneri	Escherichia	Enterobacteriaceae	Enterobacterales	Gammaproteobacteria	Pseudomonadota	97.88
am_0025_0078_d10_final.scaffolds	0.99	NO	0.89	YES	0.82	YES	0.98	YES	Escherichia flexneri	Escherichia	Enterobacteriaceae	Enterobacterales	Gammaproteobacteria	Pseudomonadota	97.81
am_0025_0078_h10_final.scaffolds	0.99	NO	0.89	YES	0.82	YES	0.98	YES	Escherichia flexneri	Escherichia	Enterobacteriaceae	Enterobacterales	Gammaproteobacteria	Pseudomonadota	97.9
am_0111_0080_d6_final.scaffolds	0.99	NO	0.89	YES	0.72	YES	0.98	YES	Escherichia coli_D	Escherichia	Enterobacteriaceae	Enterobacterales	Gammaproteobacteria	Pseudomonadota	98.08
am_0111_0080_c6_final.scaffolds	0.99	NO	0.89	YES	0.7	YES	0.98	YES	Escherichia coli_D	Escherichia	Enterobacteriaceae	Enterobacterales	Gammaproteobacteria	Pseudomonadota	98.09
am_0111_0080_g5_final.scaffolds	0.99	NO	0.89	YES	0.69	YES	0.98	YES	Escherichia coli_D	Escherichia	Enterobacteriaceae	Enterobacterales	Gammaproteobacteria	Pseudomonadota	98.09
am_0111_0080_h2_final.scaffolds	0.99	NO	0.89	YES	0.69	YES	0.98	YES	Escherichia coli_D	Escherichia	Enterobacteriaceae	Enterobacterales	Gammaproteobacteria	Pseudomonadota	98.11
am_0111_0080_g2_final.scaffolds	0.99	NO	0.89	YES	0.68	YES	0.98	YES	Escherichia coli_D	Escherichia	Enterobacteriaceae	Enterobacterales	Gammaproteobacteria	Pseudomonadota	98.12
cx_0004_0072_e6_final.scaffolds	0.99	NO	0.89	YES	0.73	YES	0.97	YES	Escherichia coli_D	Escherichia	Enterobacteriaceae	Enterobacterales	Gammaproteobacteria	Pseudomonadota	99.73
av_0103_0073_g10_final.scaffolds	0.99	NO	0.89	YES	0.72	YES	0.96	YES	Escherichia flexneri	Escherichia	Enterobacteriaceae	Enterobacterales	Gammaproteobacteria	Pseudomonadota	97.55
cx_0004_0072_h10_final.scaffolds	0.98	NO	0.89	YES	0.62	YES	0.96	YES	Escherichia coli_D	Escherichia	Enterobacteriaceae	Enterobacterales	Gammaproteobacteria	Pseudomonadota	99.47
ERR2221162_12718_7#55.contigs_velvet	0.99	NO	0.89	YES	0.63	YES	0.95	YES	Kluyvera sp902363335	Kluyvera	Enterobacteriaceae	Enterobacterales	Gammaproteobacteria	Pseudomonadota	99.98
bj_0095_0060_b4_final.scaffolds	0.99	NO	0.89	YES	0.84	YES	0.67	YES	Escherichia flexneri	Escherichia	Enterobacteriaceae	Enterobacterales	Gammaproteobacteria	Pseudomonadota	97.72
bj_0095_0060_e4_final.scaffolds	0.99	NO	0.89	YES	0.78	YES	0.58	YES	Escherichia coli_D	Escherichia	Enterobacteriaceae	Enterobacterales	Gammaproteobacteria	Pseudomonadota	97.42
am_0025_0074_d7_final.scaffolds	0.98	NO	0.89	YES	0.62	YES	0.56	YES	Escherichia coli_D	Escherichia	Enterobacteriaceae	Enterobacterales	Gammaproteobacteria	Pseudomonadota	97.42
am_0025_0078_e10_final.scaffolds	0.99	NO	0.89	YES	0.67	YES	0.54	YES	Escherichia coli_D	Escherichia	Enterobacteriaceae	Enterobacterales	Gammaproteobacteria	Pseudomonadota	97.5
am_0052_0079_a5_final.scaffolds	0.99	NO	0.89	YES	0.67	YES	0.54	YES	Escherichia coli_D	Escherichia	Enterobacteriaceae	Enterobacterales	Gammaproteobacteria	Pseudomonadota	97.46
am_0224_0080_c8_final.scaffolds	0.99	NO	0.89	YES	0.67	YES	0.54	YES	Escherichia coli_D	Escherichia	Enterobacteriaceae	Enterobacterales	Gammaproteobacteria	Pseudomonadota	97.5
am_0052_0075_a5_final.scaffolds	0.97	NO	0.89	YES	0.63	YES	0.54	NO	Escherichia coli_D	Escherichia	Enterobacteriaceae	Enterobacterales	Gammaproteobacteria	Pseudomonadota	97.15
am_0171_0060_a3_final.scaffolds	0.99	NO	0.89	YES	0.67	YES	0.53	YES	Escherichia coli_D	Escherichia	Enterobacteriaceae	Enterobacterales	Gammaproteobacteria	Pseudomonadota	97.54
am_0171_0060_b1_final.scaffolds	0.99	NO	0.89	YES	0.67	YES	0.53	YES	Escherichia coli_D	Escherichia	Enterobacteriaceae	Enterobacterales	Gammaproteobacteria	Pseudomonadota	97.5
am_0171_0060_c1_final.scaffolds	0.99	NO	0.89	YES	0.67	YES	0.53	YES	Escherichia coli_D	Escherichia	Enterobacteriaceae	Enterobacterales	Gammaproteobacteria	Pseudomonadota	97.54
am_0171_0060_c3_final.scaffolds	0.99	NO	0.89	YES	0.67	YES	0.53	YES	Escherichia coli_D	Escherichia	Enterobacteriaceae	Enterobacterales	Gammaproteobacteria	Pseudomonadota	97.52
am_0224_0080_d8_final.scaffolds	0.99	NO	0.89	YES	0.67	YES	0.53	YES	Escherichia coli_D	Escherichia	Enterobacteriaceae	Enterobacterales	Gammaproteobacteria	Pseudomonadota	97.52
am_0224_0080_h7_final.scaffolds	0.99	NO	0.89	YES	0.67	YES	0.53	YES	Escherichia coli_D	Escherichia	Enterobacteriaceae	Enterobacterales	Gammaproteobacteria	Pseudomonadota	97.49
am_0224_0080_a7_final.scaffolds	0.99	NO	0.89	YES	0.66	YES	0.53	YES	Escherichia coli_D	Escherichia	Enterobacteriaceae	Enterobacterales	Gammaproteobacteria	Pseudomonadota	97.5
am_0224_0080_d12_final.scaffolds	0.99	NO	0.89	YES	0.66	YES	0.53	YES	Escherichia coli_D	Escherichia	Enterobacteriaceae	Enterobacterales	Gammaproteobacteria	Pseudomonadota	97.48
am_0171_0060_d3_final.scaffolds	0.99	NO	0.89	YES	0.68	YES	0.52	YES	Escherichia coli_D	Escherichia	Enterobacteriaceae	Enterobacterales	Gammaproteobacteria	Pseudomonadota	97.51
am_0052_0079_e6_final.scaffolds	0.99	NO	0.89	YES	0.67	YES	0.52	YES	Escherichia coli_D	Escherichia	Enterobacteriaceae	Enterobacterales	Gammaproteobacteria	Pseudomonadota	97.53
am_0171_0074_b3_final.scaffolds	0.99	NO	0.89	YES	0.67	YES	0.52	YES	Escherichia coli_D	Escherichia	Enterobacteriaceae	Enterobacterales	Gammaproteobacteria	Pseudomonadota	97.49
am_0224_0076_e7_final.scaffolds	0.99	NO	0.89	YES	0.67	YES	0.52	YES	Escherichia coli_D	Escherichia	Enterobacteriaceae	Enterobacterales	Gammaproteobacteria	Pseudomonadota	97.5
am_0224_0080_a12_final.scaffolds	0.99	NO	0.89	YES	0.67	YES	0.52	YES	Escherichia coli_D	Escherichia	Enterobacteriaceae	Enterobacterales	Gammaproteobacteria	Pseudomonadota	97.54
am_0224_0080_h8_final.scaffolds	0.99	NO	0.89	YES	0.68	YES	0.51	YES	Escherichia coli_D	Escherichia	Enterobacteriaceae	Enterobacterales	Gammaproteobacteria	Pseudomonadota	97.53
am_0224_0080_b8_final.scaffolds	0.99	NO	0.89	YES	0.67	YES	0.51	YES	Escherichia coli_D	Escherichia	Enterobacteriaceae	Enterobacterales	Gammaproteobacteria	Pseudomonadota	97.51
am_0171_0066_b8_final.scaffolds	0.99	NO	0.89	YES	0.66	YES	0.51	YES	Escherichia coli_D	Escherichia	Enterobacteriaceae	Enterobacterales	Gammaproteobacteria	Pseudomonadota	97.56
am_0025_0074_b11_final.scaffolds	0.99	NO	0.89	YES	0.67	YES	0.51	NO	Escherichia coli_D	Escherichia	Enterobacteriaceae	Enterobacterales	Gammaproteobacteria	Pseudomonadota	97.47
am_0224_0086_a2_final.scaffolds	0.98	NO	0.89	YES	0.61	YES	0.51	NO	Escherichia coli_D	Escherichia	Enterobacteriaceae	Enterobacterales	Gammaproteobacteria	Pseudomonadota	97.57
am_0224_0076_c8_final.scaffolds	0.99	NO	0.89	YES	0.67	YES	0.5	NO	Escherichia coli_D	Escherichia	Enterobacteriaceae	Enterobacterales	Gammaproteobacteria	Pseudomonadota	97.5
am_0025_0078_g11_final.scaffolds	0.99	NO	0.88	YES	0.83	YES	0.98	YES	Escherichia flexneri	Escherichia	Enterobacteriaceae	Enterobacterales	Gammaproteobacteria	Pseudomonadota	97.93
am_0025_0078_g10_final.scaffolds	0.99	NO	0.88	YES	0.81	YES	0.98	YES	Escherichia flexneri	Escherichia	Enterobacteriaceae	Enterobacterales	Gammaproteobacteria	Pseudomonadota	97.87
am_0025_0078_c12_final.scaffolds	0.99	NO	0.88	YES	0.8	YES	0.98	YES	Escherichia flexneri	Escherichia	Enterobacteriaceae	Enterobacterales	Gammaproteobacteria	Pseudomonadota	97.52
am_0224_0084_a7_final.scaffolds	0.99	NO	0.88	YES	0.73	YES	0.98	YES	Escherichia coli_D	Escherichia	Enterobacteriaceae	Enterobacterales	Gammaproteobacteria	Pseudomonadota	98.06
am_0111_0080_h4_final.scaffolds	0.99	NO	0.88	YES	0.72	YES	0.98	YES	Escherichia coli_D	Escherichia	Enterobacteriaceae	Enterobacterales	Gammaproteobacteria	Pseudomonadota	98.07
am_0111_0080_e1_final.scaffolds	0.99	NO	0.88	YES	0.71	YES	0.98	YES	Escherichia coli_D	Escherichia	Enterobacteriaceae	Enterobacterales	Gammaproteobacteria	Pseudomonadota	98.05
av_0103_0062_b9_final.scaffolds	0.99	NO	0.88	YES	0.75	YES	0.97	YES	Escherichia flexneri	Escherichia	Enterobacteriaceae	Enterobacterales	Gammaproteobacteria	Pseudomonadota	97.63
av_0103_0059_g6_final.scaffolds	0.99	NO	0.88	YES	0.73	YES	0.97	YES	Escherichia flexneri	Escherichia	Enterobacteriaceae	Enterobacterales	Gammaproteobacteria	Pseudomonadota	97.66
av_0103_0059_c5_final.scaffolds	0.99	NO	0.88	YES	0.74	YES	0.96	YES	Escherichia flexneri	Escherichia	Enterobacteriaceae	Enterobacterales	Gammaproteobacteria	Pseudomonadota	97.61
av_0103_0059_e6_final.scaffolds	0.99	NO	0.88	YES	0.74	YES	0.96	YES	Escherichia flexneri	Escherichia	Enterobacteriaceae	Enterobacterales	Gammaproteobacteria	Pseudomonadota	97.67
av_0103_0062_f9_final.scaffolds	0.99	NO	0.88	YES	0.74	YES	0.96	YES	Escherichia flexneri	Escherichia	Enterobacteriaceae	Enterobacterales	Gammaproteobacteria	Pseudomonadota	97.55
av_0103_0073_g11_final.scaffolds	0.99	NO	0.88	YES	0.74	YES	0.96	YES	Escherichia flexneri	Escherichia	Enterobacteriaceae	Enterobacterales	Gammaproteobacteria	Pseudomonadota	97.65
av_0103_0059_a5_final.scaffolds	0.99	NO	0.88	YES	0.73	YES	0.96	YES	Escherichia flexneri	Escherichia	Enterobacteriaceae	Enterobacterales	Gammaproteobacteria	Pseudomonadota	97.69
av_0103_0059_a6_final.scaffolds	0.99	NO	0.88	YES	0.73	YES	0.96	YES	Escherichia flexneri	Escherichia	Enterobacteriaceae	Enterobacterales	Gammaproteobacteria	Pseudomonadota	97.64
av_0103_0059_b6_final.scaffolds	0.99	NO	0.88	YES	0.73	YES	0.96	YES	Escherichia flexneri	Escherichia	Enterobacteriaceae	Enterobacterales	Gammaproteobacteria	Pseudomonadota	97.69
av_0103_0059_c6_final.scaffolds	0.99	NO	0.88	YES	0.73	YES	0.96	YES	Escherichia flexneri	Escherichia	Enterobacteriaceae	Enterobacterales	Gammaproteobacteria	Pseudomonadota	97.72
av_0103_0059_d4_final.scaffolds	0.99	NO	0.88	YES	0.73	YES	0.96	YES	Escherichia flexneri	Escherichia	Enterobacteriaceae	Enterobacterales	Gammaproteobacteria	Pseudomonadota	97.65
av_0103_0059_d5_final.scaffolds	0.99	NO	0.88	YES	0.73	YES	0.96	YES	Escherichia flexneri	Escherichia	Enterobacteriaceae	Enterobacterales	Gammaproteobacteria	Pseudomonadota	97.66
av_0103_0059_d6_final.scaffolds	0.99	NO	0.88	YES	0.73	YES	0.96	YES	Escherichia flexneri	Escherichia	Enterobacteriaceae	Enterobacterales	Gammaproteobacteria	Pseudomonadota	97.74
av_0103_0059_e4_final.scaffolds	0.99	NO	0.88	YES	0.73	YES	0.96	YES	Escherichia flexneri	Escherichia	Enterobacteriaceae	Enterobacterales	Gammaproteobacteria	Pseudomonadota	97.66
av_0103_0059_e5_final.scaffolds	0.99	NO	0.88	YES	0.73	YES	0.96	YES	Escherichia flexneri	Escherichia	Enterobacteriaceae	Enterobacterales	Gammaproteobacteria	Pseudomonadota	97.67
av_0103_0059_f5_final.scaffolds	0.99	NO	0.88	YES	0.73	YES	0.96	YES	Escherichia flexneri	Escherichia	Enterobacteriaceae	Enterobacterales	Gammaproteobacteria	Pseudomonadota	97.71
av_0103_0059_f6_final.scaffolds	0.99	NO	0.88	YES	0.73	YES	0.96	YES	Escherichia flexneri	Escherichia	Enterobacteriaceae	Enterobacterales	Gammaproteobacteria	Pseudomonadota	97.73
av_0103_0059_h5_final.scaffolds	0.99	NO	0.88	YES	0.73	YES	0.96	YES	Escherichia flexneri	Escherichia	Enterobacteriaceae	Enterobacterales	Gammaproteobacteria	Pseudomonadota	97.64
av_0103_0059_h6_final.scaffolds	0.99	NO	0.88	YES	0.73	YES	0.96	YES	Escherichia flexneri	Escherichia	Enterobacteriaceae	Enterobacterales	Gammaproteobacteria	Pseudomonadota	97.61
av_0103_0069_b8_final.scaffolds	0.99	NO	0.88	YES	0.73	YES	0.96	YES	Escherichia flexneri	Escherichia	Enterobacteriaceae	Enterobacterales	Gammaproteobacteria	Pseudomonadota	97.68
av_0103_0073_b12_final.scaffolds	0.99	NO	0.88	YES	0.73	YES	0.96	YES	Escherichia flexneri	Escherichia	Enterobacteriaceae	Enterobacterales	Gammaproteobacteria	Pseudomonadota	97.75
av_0103_0059_g4_final.scaffolds	0.99	NO	0.88	YES	0.72	YES	0.96	YES	Escherichia flexneri	Escherichia	Enterobacteriaceae	Enterobacterales	Gammaproteobacteria	Pseudomonadota	97.73
cx_0004_0072_h9_final.scaffolds	0.99	NO	0.88	YES	0.57	YES	0.94	YES	Escherichia coli_D	Escherichia	Enterobacteriaceae	Enterobacterales	Gammaproteobacteria	Pseudomonadota	99.46
am_0224_0080_b9_final.scaffolds	0.99	NO	0.88	YES	0.68	YES	0.53	YES	Escherichia coli_D	Escherichia	Enterobacteriaceae	Enterobacterales	Gammaproteobacteria	Pseudomonadota	97.53
am_0025_0078_f12_final.scaffolds	0.99	NO	0.87	YES	0.83	YES	0.98	YES	Escherichia flexneri	Escherichia	Enterobacteriaceae	Enterobacterales	Gammaproteobacteria	Pseudomonadota	97.85
am_0025_0078_e8_final.scaffolds	0.99	NO	0.87	YES	0.82	YES	0.98	YES	Escherichia flexneri	Escherichia	Enterobacteriaceae	Enterobacterales	Gammaproteobacteria	Pseudomonadota	97.89
am_0025_0078_g12_final.scaffolds	0.99	NO	0.87	YES	0.82	YES	0.98	YES	Escherichia flexneri	Escherichia	Enterobacteriaceae	Enterobacterales	Gammaproteobacteria	Pseudomonadota	97.85
am_0025_0078_h7_final.scaffolds	0.99	NO	0.87	YES	0.82	YES	0.98	YES	Escherichia flexneri	Escherichia	Enterobacteriaceae	Enterobacterales	Gammaproteobacteria	Pseudomonadota	97.91
am_0025_0078_f11_final.scaffolds	0.99	NO	0.87	YES	0.81	YES	0.98	YES	Escherichia flexneri	Escherichia	Enterobacteriaceae	Enterobacterales	Gammaproteobacteria	Pseudomonadota	97.89
am_0025_0078_a9_final.scaffolds	0.99	NO	0.87	YES	0.8	YES	0.98	YES	Escherichia flexneri	Escherichia	Enterobacteriaceae	Enterobacterales	Gammaproteobacteria	Pseudomonadota	97.83
av_0103_0059_a4_final.scaffolds	0.99	NO	0.87	YES	0.75	YES	0.97	YES	Escherichia flexneri	Escherichia	Enterobacteriaceae	Enterobacterales	Gammaproteobacteria	Pseudomonadota	97.63
av_0103_0059_b4_final.scaffolds	0.99	NO	0.87	YES	0.74	YES	0.97	YES	Escherichia flexneri	Escherichia	Enterobacteriaceae	Enterobacterales	Gammaproteobacteria	Pseudomonadota	97.68
av_0103_0069_d10_final.scaffolds	0.99	NO	0.87	YES	0.72	YES	0.97	YES	Escherichia flexneri	Escherichia	Enterobacteriaceae	Enterobacterales	Gammaproteobacteria	Pseudomonadota	97.64
av_0103_0059_b5_final.scaffolds	0.99	NO	0.87	YES	0.74	YES	0.96	YES	Escherichia flexneri	Escherichia	Enterobacteriaceae	Enterobacterales	Gammaproteobacteria	Pseudomonadota	97.6
av_0103_0059_c4_final.scaffolds	0.99	NO	0.87	YES	0.73	YES	0.96	YES	Escherichia flexneri	Escherichia	Enterobacteriaceae	Enterobacterales	Gammaproteobacteria	Pseudomonadota	97.67
av_0103_0059_g5_final.scaffolds	0.99	NO	0.87	YES	0.73	YES	0.96	YES	Escherichia flexneri	Escherichia	Enterobacteriaceae	Enterobacterales	Gammaproteobacteria	Pseudomonadota	97.71
av_0103_0073_f11_final.scaffolds	0.99	NO	0.87	YES	0.73	YES	0.96	YES	Escherichia flexneri	Escherichia	Enterobacteriaceae	Enterobacterales	Gammaproteobacteria	Pseudomonadota	97.7
cx_0004_0072_h8_final.scaffolds	0.97	NO	0.87	YES	0.56	YES	0.87	YES	Escherichia coli_D	Escherichia	Enterobacteriaceae	Enterobacterales	Gammaproteobacteria	Pseudomonadota	99.49
bj_0095_0060_d4_final.scaffolds	0.99	NO	0.87	YES	0.75	YES	0.53	YES	Escherichia coli_D	Escherichia	Enterobacteriaceae	Enterobacterales	Gammaproteobacteria	Pseudomonadota	97.45
am_0025_0078_a10_final.scaffolds	0.99	NO	0.86	YES	0.82	YES	0.98	YES	Escherichia flexneri	Escherichia	Enterobacteriaceae	Enterobacterales	Gammaproteobacteria	Pseudomonadota	97.9
am_0025_0078_a8_final.scaffolds	0.99	NO	0.86	YES	0.82	YES	0.98	YES	Escherichia flexneri	Escherichia	Enterobacteriaceae	Enterobacterales	Gammaproteobacteria	Pseudomonadota	97.91
am_0025_0078_b11_final.scaffolds	0.99	NO	0.86	YES	0.82	YES	0.98	YES	Escherichia flexneri	Escherichia	Enterobacteriaceae	Enterobacterales	Gammaproteobacteria	Pseudomonadota	97.88
am_0025_0078_d11_final.scaffolds	0.99	NO	0.86	YES	0.82	YES	0.98	YES	Escherichia flexneri	Escherichia	Enterobacteriaceae	Enterobacterales	Gammaproteobacteria	Pseudomonadota	97.87
am_0025_0078_e11_final.scaffolds	0.99	NO	0.86	YES	0.82	YES	0.98	YES	Escherichia flexneri	Escherichia	Enterobacteriaceae	Enterobacterales	Gammaproteobacteria	Pseudomonadota	97.89
am_0025_0078_g7_final.scaffolds	0.99	NO	0.86	YES	0.82	YES	0.98	YES	Escherichia flexneri	Escherichia	Enterobacteriaceae	Enterobacterales	Gammaproteobacteria	Pseudomonadota	97.9
am_0025_0078_h8_final.scaffolds	0.99	NO	0.86	YES	0.81	YES	0.98	YES	Escherichia flexneri	Escherichia	Enterobacteriaceae	Enterobacterales	Gammaproteobacteria	Pseudomonadota	97.94
am_0171_0078_h4_final.scaffolds	0.99	NO	0.86	YES	0.8	YES	0.98	YES	Escherichia flexneri	Escherichia	Enterobacteriaceae	Enterobacterales	Gammaproteobacteria	Pseudomonadota	97.86
bf_0095_0016_d12_final.scaffolds	0.99	NO	0.86	YES	0.67	YES	0.98	YES	Escherichia flexneri	Escherichia	Enterobacteriaceae	Enterobacterales	Gammaproteobacteria	Pseudomonadota	97.49
av_0103_0073_h10_final.scaffolds	0.99	NO	0.86	YES	0.7	YES	0.97	YES	Escherichia flexneri	Escherichia	Enterobacteriaceae	Enterobacterales	Gammaproteobacteria	Pseudomonadota	97.66
ERR2221112_12718_7#1.contigs_velvet	0.98	NO	0.86	YES	0.71	YES	0.96	YES	Escherichia flexneri	Escherichia	Enterobacteriaceae	Enterobacterales	Gammaproteobacteria	Pseudomonadota	97.7
am_0052_0075_a3_final.scaffolds	0.72	NO	0.86	YES	0.69	YES	0.55	NO		Escherichia	Enterobacteriaceae	Enterobacterales	Gammaproteobacteria	Pseudomonadota	N/A
am_0224_0086_c1_final.scaffolds	0.99	NO	0.86	YES	0.63	YES	0.54	NO	Escherichia coli_D	Escherichia	Enterobacteriaceae	Enterobacterales	Gammaproteobacteria	Pseudomonadota	97.53
am_0025_0078_c10_final.scaffolds	0.99	NO	0.85	YES	0.83	YES	0.98	YES	Escherichia flexneri	Escherichia	Enterobacteriaceae	Enterobacterales	Gammaproteobacteria	Pseudomonadota	97.86
ERR2221352_20298_3#17.contigs_velvet	0.99	NO	0.85	YES	0.58	YES	0.56	NO	Citrobacter freundii	Citrobacter	Enterobacteriaceae	Enterobacterales	Gammaproteobacteria	Pseudomonadota	98.92
am_0025_0074_a11_final.scaffolds	0.83	NO	0.85	YES	0.63	YES	0.53	NO		Escherichia	Enterobacteriaceae	Enterobacterales	Gammaproteobacteria	Pseudomonadota	N/A
am_0025_0078_d8_final.scaffolds	0.99	NO	0.84	YES	0.78	YES	0.98	YES	Escherichia flexneri	Escherichia	Enterobacteriaceae	Enterobacterales	Gammaproteobacteria	Pseudomonadota	97.33
bf_0095_0059_h7_final.scaffolds	0.99	NO	0.84	YES	0.72	YES	0.97	YES	Escherichia flexneri	Escherichia	Enterobacteriaceae	Enterobacterales	Gammaproteobacteria	Pseudomonadota	97.66
cx_0004_0072_f12_final.scaffolds	0.91	NO	0.84	YES	0.55	NO	0.85	YES	Escherichia coli_D	Escherichia	Enterobacteriaceae	Enterobacterales	Gammaproteobacteria	Pseudomonadota	99.29
am_0025_0074_h8_final.scaffolds	0.7	NO	0.84	YES	0.62	YES	0.73	YES		Escherichia	Enterobacteriaceae	Enterobacterales	Gammaproteobacteria	Pseudomonadota	N/A
am_0070_0075_f7_final.scaffolds	0.96	NO	0.84	YES	0.56	YES	0.59	NO		Escherichia	Enterobacteriaceae	Enterobacterales	Gammaproteobacteria	Pseudomonadota	N/A
am_0025_0074_g8_final.scaffolds	0.93	NO	0.84	YES	0.51	NO	0.51	YES		Escherichia	Enterobacteriaceae	Enterobacterales	Gammaproteobacteria	Pseudomonadota	N/A
bf_0095_0059_f9_final.scaffolds	0.99	NO	0.83	YES	0.72	YES	0.97	YES	Escherichia flexneri	Escherichia	Enterobacteriaceae	Enterobacterales	Gammaproteobacteria	Pseudomonadota	97.65
ao_0067_0059_e2_final.scaffolds	0.99	NO	0.83	YES	0.67	YES	0.97	YES	Escherichia flexneri	Escherichia	Enterobacteriaceae	Enterobacterales	Gammaproteobacteria	Pseudomonadota	97.9
bf_0095_0059_a9_final.scaffolds	0.99	NO	0.83	YES	0.66	YES	0.97	YES	Escherichia flexneri	Escherichia	Enterobacteriaceae	Enterobacterales	Gammaproteobacteria	Pseudomonadota	97.64
ao_0067_0059_a3_final.scaffolds	0.99	NO	0.83	YES	0.64	YES	0.97	YES	Escherichia flexneri	Escherichia	Enterobacteriaceae	Enterobacterales	Gammaproteobacteria	Pseudomonadota	97.87
ao_0067_0059_c1_final.scaffolds	0.99	NO	0.83	YES	0.64	YES	0.97	YES	Escherichia flexneri	Escherichia	Enterobacteriaceae	Enterobacterales	Gammaproteobacteria	Pseudomonadota	97.83
ao_0067_0059_h1_final.scaffolds	0.99	NO	0.83	YES	0.64	YES	0.97	YES	Escherichia flexneri	Escherichia	Enterobacteriaceae	Enterobacterales	Gammaproteobacteria	Pseudomonadota	97.88
ao_0067_0059_h2_final.scaffolds	0.99	NO	0.83	YES	0.64	YES	0.97	YES	Escherichia flexneri	Escherichia	Enterobacteriaceae	Enterobacterales	Gammaproteobacteria	Pseudomonadota	97.86
am_0171_0078_h6_final.scaffolds	0.99	NO	0.82	YES	0.78	YES	0.98	YES	Escherichia flexneri	Escherichia	Enterobacteriaceae	Enterobacterales	Gammaproteobacteria	Pseudomonadota	97.92
bf_0095_0017_b7_final.scaffolds	0.99	NO	0.82	YES	0.73	YES	0.97	YES	Escherichia flexneri	Escherichia	Enterobacteriaceae	Enterobacterales	Gammaproteobacteria	Pseudomonadota	97.65
bf_0095_0059_e7_final.scaffolds	0.99	NO	0.82	YES	0.73	YES	0.97	YES	Escherichia flexneri	Escherichia	Enterobacteriaceae	Enterobacterales	Gammaproteobacteria	Pseudomonadota	97.64
bf_0095_0059_e8_final.scaffolds	0.99	NO	0.82	YES	0.73	YES	0.97	YES	Escherichia flexneri	Escherichia	Enterobacteriaceae	Enterobacterales	Gammaproteobacteria	Pseudomonadota	97.61
bf_0095_0070_d1_final.scaffolds	0.99	NO	0.82	YES	0.73	YES	0.97	YES	Escherichia flexneri	Escherichia	Enterobacteriaceae	Enterobacterales	Gammaproteobacteria	Pseudomonadota	97.66
bf_0095_0017_f12_final.scaffolds	0.99	NO	0.82	YES	0.72	YES	0.97	YES	Escherichia flexneri	Escherichia	Enterobacteriaceae	Enterobacterales	Gammaproteobacteria	Pseudomonadota	97.54
bf_0095_0054_e12_final.scaffolds	0.99	NO	0.82	YES	0.72	YES	0.97	YES	Escherichia flexneri	Escherichia	Enterobacteriaceae	Enterobacterales	Gammaproteobacteria	Pseudomonadota	97.64
bf_0095_0059_b7_final.scaffolds	0.99	NO	0.82	YES	0.72	YES	0.97	YES	Escherichia flexneri	Escherichia	Enterobacteriaceae	Enterobacterales	Gammaproteobacteria	Pseudomonadota	97.65
bf_0095_0059_b8_final.scaffolds	0.99	NO	0.82	YES	0.72	YES	0.97	YES	Escherichia flexneri	Escherichia	Enterobacteriaceae	Enterobacterales	Gammaproteobacteria	Pseudomonadota	97.64
bf_0095_0059_c9_final.scaffolds	0.99	NO	0.82	YES	0.72	YES	0.97	YES	Escherichia flexneri	Escherichia	Enterobacteriaceae	Enterobacterales	Gammaproteobacteria	Pseudomonadota	97.58
bf_0095_0059_d8_final.scaffolds	0.99	NO	0.82	YES	0.72	YES	0.97	YES	Escherichia flexneri	Escherichia	Enterobacteriaceae	Enterobacterales	Gammaproteobacteria	Pseudomonadota	97.59
bf_0095_0059_f7_final.scaffolds	0.99	NO	0.82	YES	0.72	YES	0.97	YES	Escherichia flexneri	Escherichia	Enterobacteriaceae	Enterobacterales	Gammaproteobacteria	Pseudomonadota	97.68
bf_0095_0059_g7_final.scaffolds	0.99	NO	0.82	YES	0.72	YES	0.97	YES	Escherichia flexneri	Escherichia	Enterobacteriaceae	Enterobacterales	Gammaproteobacteria	Pseudomonadota	97.62
bf_0095_0059_h9_final.scaffolds	0.99	NO	0.82	YES	0.72	YES	0.97	YES	Escherichia flexneri	Escherichia	Enterobacteriaceae	Enterobacterales	Gammaproteobacteria	Pseudomonadota	97.6
bf_0095_0070_b1_final.scaffolds	0.99	NO	0.82	YES	0.72	YES	0.97	YES	Escherichia flexneri	Escherichia	Enterobacteriaceae	Enterobacterales	Gammaproteobacteria	Pseudomonadota	97.67
bf_0095_0070_c2_final.scaffolds	0.99	NO	0.82	YES	0.72	YES	0.97	YES	Escherichia flexneri	Escherichia	Enterobacteriaceae	Enterobacterales	Gammaproteobacteria	Pseudomonadota	97.68
bf_0095_0070_c6_final.scaffolds	0.99	NO	0.82	YES	0.72	YES	0.97	YES	Escherichia flexneri	Escherichia	Enterobacteriaceae	Enterobacterales	Gammaproteobacteria	Pseudomonadota	97.59
bf_0095_0059_a7_final.scaffolds	0.99	NO	0.82	YES	0.7	YES	0.97	YES	Escherichia flexneri	Escherichia	Enterobacteriaceae	Enterobacterales	Gammaproteobacteria	Pseudomonadota	97.64
bf_0095_0059_g9_final.scaffolds	0.99	NO	0.82	YES	0.7	YES	0.97	YES	Escherichia flexneri	Escherichia	Enterobacteriaceae	Enterobacterales	Gammaproteobacteria	Pseudomonadota	97.62
ao_0067_0059_c2_final.scaffolds	0.99	NO	0.82	YES	0.64	YES	0.97	YES	Escherichia flexneri	Escherichia	Enterobacteriaceae	Enterobacterales	Gammaproteobacteria	Pseudomonadota	97.86
ao_0067_0059_g1_final.scaffolds	0.99	NO	0.82	YES	0.64	YES	0.97	YES	Escherichia flexneri	Escherichia	Enterobacteriaceae	Enterobacterales	Gammaproteobacteria	Pseudomonadota	97.9
ao_0067_0059_g2_final.scaffolds	0.99	NO	0.82	YES	0.64	YES	0.97	YES	Escherichia flexneri	Escherichia	Enterobacteriaceae	Enterobacterales	Gammaproteobacteria	Pseudomonadota	97.88
ERR2221113_12718_7#2.contigs_velvet	0.99	NO	0.82	YES	0.74	YES	0.96	YES	Escherichia flexneri	Escherichia	Enterobacteriaceae	Enterobacterales	Gammaproteobacteria	Pseudomonadota	97.64
bf_0095_0017_e6_final.scaffolds	0.99	NO	0.82	YES	0.71	YES	0.96	YES	Escherichia flexneri	Escherichia	Enterobacteriaceae	Enterobacterales	Gammaproteobacteria	Pseudomonadota	97.6
cx_0004_0072_d11_final.scaffolds	0.99	NO	0.81	YES	0.66	YES	0.98	YES	Escherichia coli_D	Escherichia	Enterobacteriaceae	Enterobacterales	Gammaproteobacteria	Pseudomonadota	99.8
bf_0095_0059_c7_final.scaffolds	0.99	NO	0.81	YES	0.73	YES	0.97	YES	Escherichia flexneri	Escherichia	Enterobacteriaceae	Enterobacterales	Gammaproteobacteria	Pseudomonadota	97.64
bf_0095_0059_d7_final.scaffolds	0.99	NO	0.81	YES	0.73	YES	0.97	YES	Escherichia flexneri	Escherichia	Enterobacteriaceae	Enterobacterales	Gammaproteobacteria	Pseudomonadota	97.62
bf_0095_0059_g8_final.scaffolds	0.99	NO	0.81	YES	0.73	YES	0.97	YES	Escherichia flexneri	Escherichia	Enterobacteriaceae	Enterobacterales	Gammaproteobacteria	Pseudomonadota	97.64
bf_0095_0070_g5_final.scaffolds	0.99	NO	0.81	YES	0.72	YES	0.97	YES	Escherichia flexneri	Escherichia	Enterobacteriaceae	Enterobacterales	Gammaproteobacteria	Pseudomonadota	97.61
ao_0067_0059_b3_final.scaffolds	0.99	NO	0.81	YES	0.64	YES	0.97	YES	Escherichia flexneri	Escherichia	Enterobacteriaceae	Enterobacterales	Gammaproteobacteria	Pseudomonadota	97.85
bf_0095_0059_d9_final.scaffolds	0.99	NO	0.81	YES	0.75	YES	0.96	YES	Escherichia flexneri	Escherichia	Enterobacteriaceae	Enterobacterales	Gammaproteobacteria	Pseudomonadota	97.68
bf_0095_0017_d8_final.scaffolds	0.99	NO	0.81	YES	0.73	YES	0.96	YES	Escherichia flexneri	Escherichia	Enterobacteriaceae	Enterobacterales	Gammaproteobacteria	Pseudomonadota	97.63
bf_0095_0059_e9_final.scaffolds	0.99	NO	0.81	YES	0.73	YES	0.96	YES	Escherichia flexneri	Escherichia	Enterobacteriaceae	Enterobacterales	Gammaproteobacteria	Pseudomonadota	97.58
bf_0095_0070_d3_final.scaffolds	0.99	NO	0.8	YES	0.71	YES	0.98	YES	Escherichia flexneri	Escherichia	Enterobacteriaceae	Enterobacterales	Gammaproteobacteria	Pseudomonadota	97.65
bj_0095_0019_b3_final.scaffolds	0.99	NO	0.8	YES	0.76	YES	0.52	YES	Escherichia coli_D	Escherichia	Enterobacteriaceae	Enterobacterales	Gammaproteobacteria	Pseudomonadota	97.46
ao_0067_0059_b2_final.scaffolds	0.99	NO	0.79	YES	0.62	YES	0.97	YES	Escherichia flexneri	Escherichia	Enterobacteriaceae	Enterobacterales	Gammaproteobacteria	Pseudomonadota	97.77
cx_0004_0072_g8_final.scaffolds	0.99	NO	0.79	YES	0.6	YES	0.8	YES	Escherichia coli_D	Escherichia	Enterobacteriaceae	Enterobacterales	Gammaproteobacteria	Pseudomonadota	99.53
ERR2221156_12718_7#49.contigs_velvet	0.99	NO	0.78	YES	0.59	NO	0.97	YES	Enterobacter cloacae_O	Enterobacter	Enterobacteriaceae	Enterobacterales	Gammaproteobacteria	Pseudomonadota	98.75
bj_0095_0060_h4_final.scaffolds	0.99	NO	0.78	YES	0.75	YES	0.51	NO	Escherichia coli_D	Escherichia	Enterobacteriaceae	Enterobacterales	Gammaproteobacteria	Pseudomonadota	97.46
bf_0095_0070_c3_final.scaffolds	0.99	NO	0.76	YES	0.63	YES	0.97	YES	Escherichia flexneri	Escherichia	Enterobacteriaceae	Enterobacterales	Gammaproteobacteria	Pseudomonadota	97.59
bj_0095_0060_a5_final.scaffolds	0.99	NO	0.76	YES	0.75	YES	0.51	NO	Escherichia coli_D	Escherichia	Enterobacteriaceae	Enterobacterales	Gammaproteobacteria	Pseudomonadota	97.42
bj_0095_0060_d6_final.scaffolds	0.99	NO	0.76	YES	0.75	YES	0.5	NO	Escherichia coli_D	Escherichia	Enterobacteriaceae	Enterobacterales	Gammaproteobacteria	Pseudomonadota	97.48
bj_0095_0060_e5_final.scaffolds	0.99	NO	0.76	YES	0.75	YES	0.5	NO	Escherichia coli_D	Escherichia	Enterobacteriaceae	Enterobacterales	Gammaproteobacteria	Pseudomonadota	97.45
am_0025_0078_e9_final.scaffolds	0.95	NO	0.75	YES	0.57	YES	0.99	YES	Escherichia flexneri	Escherichia	Enterobacteriaceae	Enterobacterales	Gammaproteobacteria	Pseudomonadota	97.27
cx_0004_0072_g9_final.scaffolds	0.88	NO	0.75	YES	0.65	NO	0.9	YES	Escherichia coli_D	Escherichia	Enterobacteriaceae	Enterobacterales	Gammaproteobacteria	Pseudomonadota	99.34
av_0103_0073_h11_final.scaffolds	0.99	NO	0.75	YES	0.72	YES	0.77	YES		Escherichia	Enterobacteriaceae	Enterobacterales	Gammaproteobacteria	Pseudomonadota	N/A
am_0025_0074_h7_final.scaffolds	0.88	NO	0.75	YES	0.55	YES	0.55	NO		Escherichia	Enterobacteriaceae	Enterobacterales	Gammaproteobacteria	Pseudomonadota	N/A
bj_0095_0060_a6_final.scaffolds	0.99	NO	0.75	YES	0.75	YES	0.52	NO	Escherichia coli_D	Escherichia	Enterobacteriaceae	Enterobacterales	Gammaproteobacteria	Pseudomonadota	97.44
am_0025_0074_a8_final.scaffolds	0.9	NO	0.75	YES	0.62	YES	0.51	NO		Escherichia	Enterobacteriaceae	Enterobacterales	Gammaproteobacteria	Pseudomonadota	N/A
bj_0095_0060_g6_final.scaffolds	0.99	NO	0.75	YES	0.75	YES	0.5	NO	Escherichia coli_D	Escherichia	Enterobacteriaceae	Enterobacterales	Gammaproteobacteria	Pseudomonadota	97.45
bj_0095_0060_g4_final.scaffolds	0.99	NO	0.74	YES	0.76	YES	0.59	YES	Escherichia coli_D	Escherichia	Enterobacteriaceae	Enterobacterales	Gammaproteobacteria	Pseudomonadota	97.44
bj_0095_0060_c5_final.scaffolds	0.99	NO	0.74	YES	0.78	YES	0.53	YES	Escherichia coli_D	Escherichia	Enterobacteriaceae	Enterobacterales	Gammaproteobacteria	Pseudomonadota	97.46
bj_0095_0060_d5_final.scaffolds	0.99	NO	0.74	YES	0.75	YES	0.53	NO	Escherichia coli_D	Escherichia	Enterobacteriaceae	Enterobacterales	Gammaproteobacteria	Pseudomonadota	97.43
bj_0095_0060_b6_final.scaffolds	0.99	NO	0.74	YES	0.75	YES	0.52	NO	Escherichia coli_D	Escherichia	Enterobacteriaceae	Enterobacterales	Gammaproteobacteria	Pseudomonadota	97.46
bj_0095_0060_e6_final.scaffolds	0.99	NO	0.74	YES	0.75	YES	0.52	NO	Escherichia coli_D	Escherichia	Enterobacteriaceae	Enterobacterales	Gammaproteobacteria	Pseudomonadota	97.44
bj_0095_0060_f5_final.scaffolds	0.99	NO	0.74	YES	0.75	YES	0.52	NO	Escherichia coli_D	Escherichia	Enterobacteriaceae	Enterobacterales	Gammaproteobacteria	Pseudomonadota	97.42
bj_0095_0060_g5_final.scaffolds	0.99	NO	0.74	YES	0.75	YES	0.5	YES	Escherichia coli_D	Escherichia	Enterobacteriaceae	Enterobacterales	Gammaproteobacteria	Pseudomonadota	97.45
bj_0095_0060_f6_final.scaffolds	0.99	NO	0.74	YES	0.75	YES	0.5	NO	Escherichia coli_D	Escherichia	Enterobacteriaceae	Enterobacterales	Gammaproteobacteria	Pseudomonadota	97.47
bj_0095_0060_b5_final.scaffolds	0.99	NO	0.73	YES	0.83	YES	0.52	NO	Escherichia coli_D	Escherichia	Enterobacteriaceae	Enterobacterales	Gammaproteobacteria	Pseudomonadota	97.44
bj_0095_0060_h5_final.scaffolds	0.99	NO	0.73	YES	0.75	YES	0.51	NO	Escherichia coli_D	Escherichia	Enterobacteriaceae	Enterobacterales	Gammaproteobacteria	Pseudomonadota	97.48
bj_0095_0060_c6_final.scaffolds	0.99	NO	0.72	YES	0.74	YES	0.5	NO	Escherichia coli_D	Escherichia	Enterobacteriaceae	Enterobacterales	Gammaproteobacteria	Pseudomonadota	97.45
am_0052_0075_d4_final.scaffolds	0.98	NO	0.66	YES	0.53	NO	0.6	NO	Escherichia coli_D	Escherichia	Enterobacteriaceae	Enterobacterales	Gammaproteobacteria	Pseudomonadota	97.33
am_0070_0075_a12_final.scaffolds	0.91	NO	0.66	YES	0.55	NO	0.5	YES		Escherichia	Enterobacteriaceae	Enterobacterales	Gammaproteobacteria	Pseudomonadota	N/A
ERR2221402_20298_3#79.contigs_velvet	0.99	NO	0.64	YES	0.54	NO	0.98	YES	Hafnia paralvei	Hafnia	Enterobacteriaceae	Enterobacterales	Gammaproteobacteria	Pseudomonadota	99.06
an_0080_0058_c6_final.scaffolds	1	NO	0.63	YES	0.77	YES	0.7	YES	Escherichia flexneri	Escherichia	Enterobacteriaceae	Enterobacterales	Gammaproteobacteria	Pseudomonadota	97.83
bj_0095_0060_a4_final.scaffolds	0.99	NO	0.63	YES	0.72	YES	0.66	YES	Escherichia flexneri	Escherichia	Enterobacteriaceae	Enterobacterales	Gammaproteobacteria	Pseudomonadota	97.79
ERR2221221_14672_4#1.contigs_velvet	0.99	NO	0.62	YES	0.73	YES	0.96	YES	Escherichia coli_D	Escherichia	Enterobacteriaceae	Enterobacterales	Gammaproteobacteria	Pseudomonadota	97.31
af_0058_0044_c1_final.scaffolds	0.99	NO	0.6	YES	0.74	YES	0.94	YES	Escherichia coli	Escherichia	Enterobacteriaceae	Enterobacterales	Gammaproteobacteria	Pseudomonadota	98.33
af_0058_0044_d8_final.scaffolds	0.99	NO	0.6	YES	0.73	YES	0.94	YES	Escherichia coli	Escherichia	Enterobacteriaceae	Enterobacterales	Gammaproteobacteria	Pseudomonadota	98.36
af_0058_0044_d9_final.scaffolds	0.99	NO	0.6	YES	0.73	YES	0.94	YES	Escherichia coli	Escherichia	Enterobacteriaceae	Enterobacterales	Gammaproteobacteria	Pseudomonadota	98.34
af_0058_0044_g7_final.scaffolds	0.99	NO	0.6	YES	0.73	YES	0.94	YES	Escherichia coli	Escherichia	Enterobacteriaceae	Enterobacterales	Gammaproteobacteria	Pseudomonadota	98.37
af_0058_0055_a12_final.scaffolds	0.99	NO	0.6	YES	0.73	YES	0.94	YES	Escherichia coli	Escherichia	Enterobacteriaceae	Enterobacterales	Gammaproteobacteria	Pseudomonadota	98.32
am_0052_0075_f4_final.scaffolds	0.96	NO	0.6	YES	0.6	NO	0.56	NO	Escherichia coli_D	Escherichia	Enterobacteriaceae	Enterobacterales	Gammaproteobacteria	Pseudomonadota	97.46
ERR2221244_20287_6#1.contigs_velvet	1	NO	0.59	YES	0.92	YES	0.98	YES	Achromobacter xylosoxidans	Achromobacter	Burkholderiaceae	Burkholderiales	Gammaproteobacteria	Pseudomonadota	98.31
ERR2221245_20287_6#2.contigs_velvet	1	NO	0.59	YES	0.92	YES	0.98	YES	Achromobacter xylosoxidans	Achromobacter	Burkholderiaceae	Burkholderiales	Gammaproteobacteria	Pseudomonadota	98.33
ERR2221246_20287_6#3.contigs_velvet	1	NO	0.59	YES	0.92	YES	0.98	YES	Achromobacter xylosoxidans	Achromobacter	Burkholderiaceae	Burkholderiales	Gammaproteobacteria	Pseudomonadota	98.34
ERR2221247_20287_6#4.contigs_velvet	1	NO	0.59	YES	0.92	YES	0.98	YES	Achromobacter xylosoxidans	Achromobacter	Burkholderiaceae	Burkholderiales	Gammaproteobacteria	Pseudomonadota	98.33
af_0058_0038_h2_final.scaffolds	0.99	NO	0.59	YES	0.73	YES	0.94	YES	Escherichia coli	Escherichia	Enterobacteriaceae	Enterobacterales	Gammaproteobacteria	Pseudomonadota	98.35
af_0058_0044_f3_final.scaffolds	0.99	NO	0.59	YES	0.73	YES	0.94	YES	Escherichia coli	Escherichia	Enterobacteriaceae	Enterobacterales	Gammaproteobacteria	Pseudomonadota	98.34
af_0058_0044_a8_final.scaffolds	0.99	NO	0.59	YES	0.72	YES	0.93	YES	Escherichia coli	Escherichia	Enterobacteriaceae	Enterobacterales	Gammaproteobacteria	Pseudomonadota	98.34
af_0058_0044_f5_final.scaffolds	0.99	NO	0.58	YES	0.73	YES	0.94	YES	Escherichia coli	Escherichia	Enterobacteriaceae	Enterobacterales	Gammaproteobacteria	Pseudomonadota	98.31
af_0058_0055_h9_final.scaffolds	0.98	NO	0.57	YES	0.73	YES	0.94	YES	Escherichia coli	Escherichia	Enterobacteriaceae	Enterobacterales	Gammaproteobacteria	Pseudomonadota	98.35
af_0058_0055_e8_final.scaffolds	0.99	NO	0.56	YES	0.66	YES	0.94	YES	Escherichia coli	Escherichia	Enterobacteriaceae	Enterobacterales	Gammaproteobacteria	Pseudomonadota	98.36
bj_0095_0060_h6_final.scaffolds	0.99	NO	0.56	YES	0.81	YES	0.66	YES	Escherichia flexneri	Escherichia	Enterobacteriaceae	Enterobacterales	Gammaproteobacteria	Pseudomonadota	97.8
ERR2221250_20287_6#7.contigs_velvet	0.99	NO	0.55	YES	0.78	YES	0.96	YES	Escherichia coli	Escherichia	Enterobacteriaceae	Enterobacterales	Gammaproteobacteria	Pseudomonadota	98.59
af_0058_0055_h8_final.scaffolds	0.99	NO	0.54	YES	0.69	YES	0.93	YES	Escherichia coli	Escherichia	Enterobacteriaceae	Enterobacterales	Gammaproteobacteria	Pseudomonadota	98.34
8306RM_0517_007_F2_final.scaffolds	0.99	NO	0.53	YES	0.81	YES	0.59	YES	Klebsiella quasipneumoniae	Klebsiella	Enterobacteriaceae	Enterobacterales	Gammaproteobacteria	Pseudomonadota	96.45
3321JW_0918_034_D10_final.scaffolds	0.99	NO	0.52	YES	0.67	YES	0.96	YES	Klebsiella variicola	Klebsiella	Enterobacteriaceae	Enterobacterales	Gammaproteobacteria	Pseudomonadota	98.99
an_0080_0058_f7_final.scaffolds	0.99	NO	0.52	YES	0.8	YES	0.74	YES	Escherichia flexneri	Escherichia	Enterobacteriaceae	Enterobacterales	Gammaproteobacteria	Pseudomonadota	97.9
3321JW_0918_034_D9_final.scaffolds	0.99	NO	0.5	YES	0.68	YES	0.98	YES	Klebsiella aerogenes	Klebsiella	Enterobacteriaceae	Enterobacterales	Gammaproteobacteria	Pseudomonadota	98.62
8485OK_0917_061_C6_final.scaffolds	0.99	NO	1	NO	0.97	NO	0.98	NO	Alistipes onderdonkii	Alistipes	Rikenellaceae	Bacteroidales	Bacteroidia	Bacteroidota	98.55
9734KT_0319_070_G06_final.scaffolds	0.96	NO	0.99	NO	0.97	NO	1	NO	RC9 sp000431015	RC9	UBA932	Bacteroidales	Bacteroidia	Bacteroidota	98.32
1462QI_0319_071_G01_final.scaffolds	0.99	NO	0.99	NO	0.98	NO	0.99	NO		Rikenella	Rikenellaceae	Bacteroidales	Bacteroidia	Bacteroidota	N/A
8131GG_1118_056_D5_final.scaffolds	0.97	NO	0.99	NO	0.98	NO	0.99	NO	Prevotella sp900552515	Prevotella	Bacteroidaceae	Bacteroidales	Bacteroidia	Bacteroidota	97.34
9423BV_0218_026_A8_final.scaffolds	0.97	NO	0.99	NO	0.98	NO	0.99	NO	Prevotella sp900546575	Prevotella	Bacteroidaceae	Bacteroidales	Bacteroidia	Bacteroidota	96.05
9684EK_0218_060_A3_final.scaffolds	0.99	NO	0.99	NO	0.97	NO	0.99	NO	Prevotella corporis	Prevotella	Bacteroidaceae	Bacteroidales	Bacteroidia	Bacteroidota	97.42
2807EA_1118_063_F8_final.scaffolds	0.98	NO	0.99	NO	0.96	NO	0.99	NO	Prevotella intermedia	Prevotella	Bacteroidaceae	Bacteroidales	Bacteroidia	Bacteroidota	96.54
5893AJ_0218_015_C1_final.scaffolds	0.99	NO	0.99	NO	0.96	NO	0.99	NO	Prevotella brunnea	Prevotella	Bacteroidaceae	Bacteroidales	Bacteroidia	Bacteroidota	97.68
5893AJ_0218_015_D5_final.scaffolds	0.99	NO	0.99	NO	0.96	NO	0.99	NO	Prevotella sp900290275	Prevotella	Bacteroidaceae	Bacteroidales	Bacteroidia	Bacteroidota	97.11
9734KT_0319_070_F12_final.scaffolds	0.99	NO	0.99	NO	0.96	NO	0.99	NO	UBA3388 sp900546465	UBA3388	P3	Bacteroidales	Bacteroidia	Bacteroidota	98.2
3554DX_1118_066_E5_final.scaffolds	0.99	NO	0.99	NO	0.95	NO	0.99	NO	Prevotella ihumii	Prevotella	Bacteroidaceae	Bacteroidales	Bacteroidia	Bacteroidota	98.63
6587MW_0918_041_C12_final.scaffolds	0.99	NO	0.99	NO	0.95	NO	0.99	NO	Prevotella disiens	Prevotella	Bacteroidaceae	Bacteroidales	Bacteroidia	Bacteroidota	98.11
4013HR_0218_048_A10_final.scaffolds	0.98	NO	0.99	NO	0.98	NO	0.98	NO		Prevotella	Bacteroidaceae	Bacteroidales	Bacteroidia	Bacteroidota	N/A
5359PL_0918_053_A2_final.scaffolds	0.99	NO	0.99	NO	0.98	NO	0.98	NO	Prevotella sp900556795	Prevotella	Bacteroidaceae	Bacteroidales	Bacteroidia	Bacteroidota	95.98
5359PL_0918_053_F1_final.scaffolds	0.98	NO	0.99	NO	0.98	NO	0.98	NO	Prevotella sp900313215	Prevotella	Bacteroidaceae	Bacteroidales	Bacteroidia	Bacteroidota	97.06
5359PL_0918_053_G4_final.scaffolds	0.98	NO	0.99	NO	0.98	NO	0.98	NO		Prevotella	Bacteroidaceae	Bacteroidales	Bacteroidia	Bacteroidota	N/A
8088VK_0218_021_H9_final.scaffolds	0.98	NO	0.99	NO	0.98	NO	0.98	NO	Prevotella sp000436035	Prevotella	Bacteroidaceae	Bacteroidales	Bacteroidia	Bacteroidota	98.05
9423BV_0218_026_D11_final.scaffolds	0.98	NO	0.99	NO	0.98	NO	0.98	NO		Prevotella	Bacteroidaceae	Bacteroidales	Bacteroidia	Bacteroidota	N/A
9734KT_0319_070_A01_final.scaffolds	0.98	NO	0.99	NO	0.98	NO	0.98	NO	Prevotella sp002300055	Prevotella	Bacteroidaceae	Bacteroidales	Bacteroidia	Bacteroidota	98.25
1462YY_0218_030_E1_final.scaffolds	0.99	NO	0.99	NO	0.97	NO	0.98	NO	Alistipes senegalensis	Alistipes	Rikenellaceae	Bacteroidales	Bacteroidia	Bacteroidota	98.03
5645FP_0918_058_A6_final.scaffolds	0.98	NO	0.99	NO	0.97	NO	0.98	NO	Prevotella sp900543975	Prevotella	Bacteroidaceae	Bacteroidales	Bacteroidia	Bacteroidota	97.3
5893AJ_0218_015_E6_final.scaffolds	0.98	NO	0.99	NO	0.97	NO	0.98	NO	Prevotella sp000436915	Prevotella	Bacteroidaceae	Bacteroidales	Bacteroidia	Bacteroidota	95.55
9734KT_0319_070_G04_final.scaffolds	0.83	NO	0.99	NO	0.97	NO	0.98	NO	Treponema_D succinifaciens	Treponema_D	Treponemataceae	Treponematales	Spirochaetia	Spirochaetota	98.05
aa_0143_0055_f1_final.scaffolds	0.99	NO	0.99	NO	0.97	NO	0.98	NO	Alistipes shahii	Alistipes	Rikenellaceae	Bacteroidales	Bacteroidia	Bacteroidota	98.54
am_0001_0092_a10_final.scaffolds	0.99	NO	0.99	NO	0.97	NO	0.98	NO	Alistipes onderdonkii	Alistipes	Rikenellaceae	Bacteroidales	Bacteroidia	Bacteroidota	97.19
am_0001_0092_a12_final.scaffolds	0.99	NO	0.99	NO	0.97	NO	0.98	NO	Alistipes onderdonkii	Alistipes	Rikenellaceae	Bacteroidales	Bacteroidia	Bacteroidota	97.25
am_0001_0092_a2_final.scaffolds	0.99	NO	0.99	NO	0.97	NO	0.98	NO	Alistipes onderdonkii	Alistipes	Rikenellaceae	Bacteroidales	Bacteroidia	Bacteroidota	97.2
am_0001_0092_a3_final.scaffolds	0.99	NO	0.99	NO	0.97	NO	0.98	NO	Alistipes onderdonkii	Alistipes	Rikenellaceae	Bacteroidales	Bacteroidia	Bacteroidota	97.27
am_0001_0092_a5_final.scaffolds	0.99	NO	0.99	NO	0.97	NO	0.98	NO	Alistipes onderdonkii	Alistipes	Rikenellaceae	Bacteroidales	Bacteroidia	Bacteroidota	97.27
am_0001_0092_a7_final.scaffolds	0.99	NO	0.99	NO	0.97	NO	0.98	NO	Alistipes onderdonkii	Alistipes	Rikenellaceae	Bacteroidales	Bacteroidia	Bacteroidota	97.27
am_0001_0092_a9_final.scaffolds	0.99	NO	0.99	NO	0.97	NO	0.98	NO	Alistipes onderdonkii	Alistipes	Rikenellaceae	Bacteroidales	Bacteroidia	Bacteroidota	97.24
am_0001_0092_b10_final.scaffolds	0.99	NO	0.99	NO	0.97	NO	0.98	NO	Alistipes onderdonkii	Alistipes	Rikenellaceae	Bacteroidales	Bacteroidia	Bacteroidota	97.22
am_0001_0092_b11_final.scaffolds	0.99	NO	0.99	NO	0.97	NO	0.98	NO	Alistipes onderdonkii	Alistipes	Rikenellaceae	Bacteroidales	Bacteroidia	Bacteroidota	97.25
am_0001_0092_b12_final.scaffolds	0.99	NO	0.99	NO	0.97	NO	0.98	NO	Alistipes onderdonkii	Alistipes	Rikenellaceae	Bacteroidales	Bacteroidia	Bacteroidota	97.21
am_0001_0092_b2_final.scaffolds	0.99	NO	0.99	NO	0.97	NO	0.98	NO	Alistipes onderdonkii	Alistipes	Rikenellaceae	Bacteroidales	Bacteroidia	Bacteroidota	97.23
am_0001_0092_b5_final.scaffolds	0.99	NO	0.99	NO	0.97	NO	0.98	NO	Alistipes onderdonkii	Alistipes	Rikenellaceae	Bacteroidales	Bacteroidia	Bacteroidota	97.27
am_0001_0092_b6_final.scaffolds	0.99	NO	0.99	NO	0.97	NO	0.98	NO	Alistipes onderdonkii	Alistipes	Rikenellaceae	Bacteroidales	Bacteroidia	Bacteroidota	97.29
am_0001_0092_b8_final.scaffolds	0.99	NO	0.99	NO	0.97	NO	0.98	NO	Alistipes onderdonkii	Alistipes	Rikenellaceae	Bacteroidales	Bacteroidia	Bacteroidota	97.22
am_0001_0092_b9_final.scaffolds	0.99	NO	0.99	NO	0.97	NO	0.98	NO	Alistipes onderdonkii	Alistipes	Rikenellaceae	Bacteroidales	Bacteroidia	Bacteroidota	97.26
am_0001_0092_c1_final.scaffolds	0.99	NO	0.99	NO	0.97	NO	0.98	NO	Alistipes onderdonkii	Alistipes	Rikenellaceae	Bacteroidales	Bacteroidia	Bacteroidota	97.28
am_0001_0092_c11_final.scaffolds	0.99	NO	0.99	NO	0.97	NO	0.98	NO	Alistipes onderdonkii	Alistipes	Rikenellaceae	Bacteroidales	Bacteroidia	Bacteroidota	97.26
am_0001_0092_c12_final.scaffolds	0.99	NO	0.99	NO	0.97	NO	0.98	NO	Alistipes onderdonkii	Alistipes	Rikenellaceae	Bacteroidales	Bacteroidia	Bacteroidota	97.29
am_0001_0092_c2_final.scaffolds	0.99	NO	0.99	NO	0.97	NO	0.98	NO	Alistipes onderdonkii	Alistipes	Rikenellaceae	Bacteroidales	Bacteroidia	Bacteroidota	97.25
am_0001_0092_c3_final.scaffolds	0.99	NO	0.99	NO	0.97	NO	0.98	NO	Alistipes onderdonkii	Alistipes	Rikenellaceae	Bacteroidales	Bacteroidia	Bacteroidota	97.29
am_0001_0092_c5_final.scaffolds	0.99	NO	0.99	NO	0.97	NO	0.98	NO	Alistipes onderdonkii	Alistipes	Rikenellaceae	Bacteroidales	Bacteroidia	Bacteroidota	97.32
am_0001_0092_c9_final.scaffolds	0.99	NO	0.99	NO	0.97	NO	0.98	NO	Alistipes onderdonkii	Alistipes	Rikenellaceae	Bacteroidales	Bacteroidia	Bacteroidota	97.23
am_0001_0092_d10_final.scaffolds	0.99	NO	0.99	NO	0.97	NO	0.98	NO	Alistipes onderdonkii	Alistipes	Rikenellaceae	Bacteroidales	Bacteroidia	Bacteroidota	97.22
am_0001_0092_d12_final.scaffolds	0.99	NO	0.99	NO	0.97	NO	0.98	NO	Alistipes onderdonkii	Alistipes	Rikenellaceae	Bacteroidales	Bacteroidia	Bacteroidota	97.27
am_0001_0092_d2_final.scaffolds	0.99	NO	0.99	NO	0.97	NO	0.98	NO	Alistipes onderdonkii	Alistipes	Rikenellaceae	Bacteroidales	Bacteroidia	Bacteroidota	97.25
am_0001_0092_d3_final.scaffolds	0.99	NO	0.99	NO	0.97	NO	0.98	NO	Alistipes onderdonkii	Alistipes	Rikenellaceae	Bacteroidales	Bacteroidia	Bacteroidota	97.26
am_0001_0092_d7_final.scaffolds	0.99	NO	0.99	NO	0.97	NO	0.98	NO	Alistipes onderdonkii	Alistipes	Rikenellaceae	Bacteroidales	Bacteroidia	Bacteroidota	97.22
am_0001_0092_d8_final.scaffolds	0.99	NO	0.99	NO	0.97	NO	0.98	NO	Alistipes onderdonkii	Alistipes	Rikenellaceae	Bacteroidales	Bacteroidia	Bacteroidota	97.28
am_0001_0092_e12_final.scaffolds	0.99	NO	0.99	NO	0.97	NO	0.98	NO	Alistipes onderdonkii	Alistipes	Rikenellaceae	Bacteroidales	Bacteroidia	Bacteroidota	97.28
am_0001_0092_e2_final.scaffolds	0.99	NO	0.99	NO	0.97	NO	0.98	NO	Alistipes onderdonkii	Alistipes	Rikenellaceae	Bacteroidales	Bacteroidia	Bacteroidota	97.28
am_0001_0092_e3_final.scaffolds	0.99	NO	0.99	NO	0.97	NO	0.98	NO	Alistipes onderdonkii	Alistipes	Rikenellaceae	Bacteroidales	Bacteroidia	Bacteroidota	97.28
am_0001_0092_e5_final.scaffolds	0.99	NO	0.99	NO	0.97	NO	0.98	NO	Alistipes onderdonkii	Alistipes	Rikenellaceae	Bacteroidales	Bacteroidia	Bacteroidota	97.29
am_0001_0092_e7_final.scaffolds	0.99	NO	0.99	NO	0.97	NO	0.98	NO	Alistipes onderdonkii	Alistipes	Rikenellaceae	Bacteroidales	Bacteroidia	Bacteroidota	97.29
am_0001_0092_e8_final.scaffolds	0.99	NO	0.99	NO	0.97	NO	0.98	NO	Alistipes onderdonkii	Alistipes	Rikenellaceae	Bacteroidales	Bacteroidia	Bacteroidota	97.21
am_0001_0092_f11_final.scaffolds	0.99	NO	0.99	NO	0.97	NO	0.98	NO	Alistipes onderdonkii	Alistipes	Rikenellaceae	Bacteroidales	Bacteroidia	Bacteroidota	97.31
am_0001_0092_f12_final.scaffolds	0.99	NO	0.99	NO	0.97	NO	0.98	NO	Alistipes onderdonkii	Alistipes	Rikenellaceae	Bacteroidales	Bacteroidia	Bacteroidota	97.25
am_0001_0092_f2_final.scaffolds	0.99	NO	0.99	NO	0.97	NO	0.98	NO	Alistipes onderdonkii	Alistipes	Rikenellaceae	Bacteroidales	Bacteroidia	Bacteroidota	97.26
am_0001_0092_f3_final.scaffolds	0.99	NO	0.99	NO	0.97	NO	0.98	NO	Alistipes onderdonkii	Alistipes	Rikenellaceae	Bacteroidales	Bacteroidia	Bacteroidota	97.29
am_0001_0092_f5_final.scaffolds	0.99	NO	0.99	NO	0.97	NO	0.98	NO	Alistipes onderdonkii	Alistipes	Rikenellaceae	Bacteroidales	Bacteroidia	Bacteroidota	97.28
am_0001_0092_f7_final.scaffolds	0.99	NO	0.99	NO	0.97	NO	0.98	NO	Alistipes onderdonkii	Alistipes	Rikenellaceae	Bacteroidales	Bacteroidia	Bacteroidota	97.25
am_0001_0092_f9_final.scaffolds	0.99	NO	0.99	NO	0.97	NO	0.98	NO	Alistipes onderdonkii	Alistipes	Rikenellaceae	Bacteroidales	Bacteroidia	Bacteroidota	97.3
am_0001_0092_g10_final.scaffolds	0.99	NO	0.99	NO	0.97	NO	0.98	NO	Alistipes onderdonkii	Alistipes	Rikenellaceae	Bacteroidales	Bacteroidia	Bacteroidota	97.28
am_0001_0092_g11_final.scaffolds	0.99	NO	0.99	NO	0.97	NO	0.98	NO	Alistipes onderdonkii	Alistipes	Rikenellaceae	Bacteroidales	Bacteroidia	Bacteroidota	97.25
am_0001_0092_g12_final.scaffolds	0.99	NO	0.99	NO	0.97	NO	0.98	NO	Alistipes onderdonkii	Alistipes	Rikenellaceae	Bacteroidales	Bacteroidia	Bacteroidota	97.27
am_0001_0092_g3_final.scaffolds	0.99	NO	0.99	NO	0.97	NO	0.98	NO	Alistipes onderdonkii	Alistipes	Rikenellaceae	Bacteroidales	Bacteroidia	Bacteroidota	97.22
am_0001_0092_g4_final.scaffolds	0.99	NO	0.99	NO	0.97	NO	0.98	NO	Alistipes onderdonkii	Alistipes	Rikenellaceae	Bacteroidales	Bacteroidia	Bacteroidota	97.25
am_0001_0092_g6_final.scaffolds	0.99	NO	0.99	NO	0.97	NO	0.98	NO	Alistipes onderdonkii	Alistipes	Rikenellaceae	Bacteroidales	Bacteroidia	Bacteroidota	97.3
am_0001_0092_g7_final.scaffolds	0.99	NO	0.99	NO	0.97	NO	0.98	NO	Alistipes onderdonkii	Alistipes	Rikenellaceae	Bacteroidales	Bacteroidia	Bacteroidota	97.3
am_0001_0092_g8_final.scaffolds	0.99	NO	0.99	NO	0.97	NO	0.98	NO	Alistipes onderdonkii	Alistipes	Rikenellaceae	Bacteroidales	Bacteroidia	Bacteroidota	97.27
am_0001_0092_g9_final.scaffolds	0.99	NO	0.99	NO	0.97	NO	0.98	NO	Alistipes onderdonkii	Alistipes	Rikenellaceae	Bacteroidales	Bacteroidia	Bacteroidota	97.26
am_0001_0092_h3_final.scaffolds	0.99	NO	0.99	NO	0.97	NO	0.98	NO	Alistipes onderdonkii	Alistipes	Rikenellaceae	Bacteroidales	Bacteroidia	Bacteroidota	97.19
am_0001_0092_h5_final.scaffolds	0.99	NO	0.99	NO	0.97	NO	0.98	NO	Alistipes onderdonkii	Alistipes	Rikenellaceae	Bacteroidales	Bacteroidia	Bacteroidota	97.27
am_0001_0092_h6_final.scaffolds	0.99	NO	0.99	NO	0.97	NO	0.98	NO	Alistipes onderdonkii	Alistipes	Rikenellaceae	Bacteroidales	Bacteroidia	Bacteroidota	97.31
am_0001_0092_h8_final.scaffolds	0.99	NO	0.99	NO	0.97	NO	0.98	NO	Alistipes onderdonkii	Alistipes	Rikenellaceae	Bacteroidales	Bacteroidia	Bacteroidota	97.28
am_0001_0092_h9_final.scaffolds	0.99	NO	0.99	NO	0.97	NO	0.98	NO	Alistipes onderdonkii	Alistipes	Rikenellaceae	Bacteroidales	Bacteroidia	Bacteroidota	97.27
am_0003_0093_a1_final.scaffolds	0.99	NO	0.99	NO	0.97	NO	0.98	NO	Alistipes onderdonkii	Alistipes	Rikenellaceae	Bacteroidales	Bacteroidia	Bacteroidota	97.27
am_0003_0093_a10_final.scaffolds	0.99	NO	0.99	NO	0.97	NO	0.98	NO	Alistipes onderdonkii	Alistipes	Rikenellaceae	Bacteroidales	Bacteroidia	Bacteroidota	97.25
am_0003_0093_a12_final.scaffolds	0.99	NO	0.99	NO	0.97	NO	0.98	NO	Alistipes onderdonkii	Alistipes	Rikenellaceae	Bacteroidales	Bacteroidia	Bacteroidota	97.23
am_0003_0093_a2_final.scaffolds	0.99	NO	0.99	NO	0.97	NO	0.98	NO	Alistipes onderdonkii	Alistipes	Rikenellaceae	Bacteroidales	Bacteroidia	Bacteroidota	97.28
am_0003_0093_a4_final.scaffolds	0.99	NO	0.99	NO	0.97	NO	0.98	NO	Alistipes onderdonkii	Alistipes	Rikenellaceae	Bacteroidales	Bacteroidia	Bacteroidota	97.25
am_0003_0093_a5_final.scaffolds	0.99	NO	0.99	NO	0.97	NO	0.98	NO	Alistipes onderdonkii	Alistipes	Rikenellaceae	Bacteroidales	Bacteroidia	Bacteroidota	97.27
am_0003_0093_a6_final.scaffolds	0.99	NO	0.99	NO	0.97	NO	0.98	NO	Alistipes onderdonkii	Alistipes	Rikenellaceae	Bacteroidales	Bacteroidia	Bacteroidota	97.28
am_0003_0093_a7_final.scaffolds	0.99	NO	0.99	NO	0.97	NO	0.98	NO	Alistipes onderdonkii	Alistipes	Rikenellaceae	Bacteroidales	Bacteroidia	Bacteroidota	97.3
am_0003_0093_a8_final.scaffolds	0.99	NO	0.99	NO	0.97	NO	0.98	NO	Alistipes onderdonkii	Alistipes	Rikenellaceae	Bacteroidales	Bacteroidia	Bacteroidota	97.29
am_0003_0093_a9_final.scaffolds	0.99	NO	0.99	NO	0.97	NO	0.98	NO	Alistipes onderdonkii	Alistipes	Rikenellaceae	Bacteroidales	Bacteroidia	Bacteroidota	97.29
am_0003_0093_b1_final.scaffolds	0.99	NO	0.99	NO	0.97	NO	0.98	NO	Alistipes onderdonkii	Alistipes	Rikenellaceae	Bacteroidales	Bacteroidia	Bacteroidota	97.29
am_0003_0093_b10_final.scaffolds	0.99	NO	0.99	NO	0.97	NO	0.98	NO	Alistipes onderdonkii	Alistipes	Rikenellaceae	Bacteroidales	Bacteroidia	Bacteroidota	97.26
am_0003_0093_b12_final.scaffolds	0.99	NO	0.99	NO	0.97	NO	0.98	NO	Alistipes onderdonkii	Alistipes	Rikenellaceae	Bacteroidales	Bacteroidia	Bacteroidota	97.27
am_0003_0093_b2_final.scaffolds	0.99	NO	0.99	NO	0.97	NO	0.98	NO	Alistipes onderdonkii	Alistipes	Rikenellaceae	Bacteroidales	Bacteroidia	Bacteroidota	97.24
am_0003_0093_b5_final.scaffolds	0.99	NO	0.99	NO	0.97	NO	0.98	NO	Alistipes onderdonkii	Alistipes	Rikenellaceae	Bacteroidales	Bacteroidia	Bacteroidota	97.26
am_0003_0093_b8_final.scaffolds	0.99	NO	0.99	NO	0.97	NO	0.98	NO	Alistipes onderdonkii	Alistipes	Rikenellaceae	Bacteroidales	Bacteroidia	Bacteroidota	97.27
am_0003_0093_b9_final.scaffolds	0.99	NO	0.99	NO	0.97	NO	0.98	NO	Alistipes onderdonkii	Alistipes	Rikenellaceae	Bacteroidales	Bacteroidia	Bacteroidota	97.24
am_0003_0093_c1_final.scaffolds	0.99	NO	0.99	NO	0.97	NO	0.98	NO	Alistipes onderdonkii	Alistipes	Rikenellaceae	Bacteroidales	Bacteroidia	Bacteroidota	97.28
am_0003_0093_c10_final.scaffolds	0.99	NO	0.99	NO	0.97	NO	0.98	NO	Alistipes onderdonkii	Alistipes	Rikenellaceae	Bacteroidales	Bacteroidia	Bacteroidota	97.25
am_0003_0093_c2_final.scaffolds	0.99	NO	0.99	NO	0.97	NO	0.98	NO	Alistipes onderdonkii	Alistipes	Rikenellaceae	Bacteroidales	Bacteroidia	Bacteroidota	97.3
am_0003_0093_c4_final.scaffolds	0.99	NO	0.99	NO	0.97	NO	0.98	NO	Alistipes onderdonkii	Alistipes	Rikenellaceae	Bacteroidales	Bacteroidia	Bacteroidota	97.3
am_0003_0093_c5_final.scaffolds	0.99	NO	0.99	NO	0.97	NO	0.98	NO	Alistipes onderdonkii	Alistipes	Rikenellaceae	Bacteroidales	Bacteroidia	Bacteroidota	97.24
am_0003_0093_c7_final.scaffolds	0.99	NO	0.99	NO	0.97	NO	0.98	NO	Alistipes onderdonkii	Alistipes	Rikenellaceae	Bacteroidales	Bacteroidia	Bacteroidota	97.27
am_0003_0093_d1_final.scaffolds	0.99	NO	0.99	NO	0.97	NO	0.98	NO	Alistipes onderdonkii	Alistipes	Rikenellaceae	Bacteroidales	Bacteroidia	Bacteroidota	97.28
am_0003_0093_d10_final.scaffolds	0.99	NO	0.99	NO	0.97	NO	0.98	NO	Alistipes onderdonkii	Alistipes	Rikenellaceae	Bacteroidales	Bacteroidia	Bacteroidota	97.21
am_0003_0093_d2_final.scaffolds	0.99	NO	0.99	NO	0.97	NO	0.98	NO	Alistipes onderdonkii	Alistipes	Rikenellaceae	Bacteroidales	Bacteroidia	Bacteroidota	97.25
am_0003_0093_d4_final.scaffolds	0.99	NO	0.99	NO	0.97	NO	0.98	NO	Alistipes onderdonkii	Alistipes	Rikenellaceae	Bacteroidales	Bacteroidia	Bacteroidota	97.21
am_0003_0093_d5_final.scaffolds	0.99	NO	0.99	NO	0.97	NO	0.98	NO	Alistipes onderdonkii	Alistipes	Rikenellaceae	Bacteroidales	Bacteroidia	Bacteroidota	97.3
am_0003_0093_d6_final.scaffolds	0.99	NO	0.99	NO	0.97	NO	0.98	NO	Alistipes onderdonkii	Alistipes	Rikenellaceae	Bacteroidales	Bacteroidia	Bacteroidota	97.2
am_0003_0093_d7_final.scaffolds	0.99	NO	0.99	NO	0.97	NO	0.98	NO	Alistipes onderdonkii	Alistipes	Rikenellaceae	Bacteroidales	Bacteroidia	Bacteroidota	97.27
am_0003_0093_d8_final.scaffolds	0.99	NO	0.99	NO	0.97	NO	0.98	NO	Alistipes onderdonkii	Alistipes	Rikenellaceae	Bacteroidales	Bacteroidia	Bacteroidota	97.25
am_0003_0093_d9_final.scaffolds	0.99	NO	0.99	NO	0.97	NO	0.98	NO	Alistipes onderdonkii	Alistipes	Rikenellaceae	Bacteroidales	Bacteroidia	Bacteroidota	97.3
am_0003_0093_e1_final.scaffolds	0.99	NO	0.99	NO	0.97	NO	0.98	NO	Alistipes onderdonkii	Alistipes	Rikenellaceae	Bacteroidales	Bacteroidia	Bacteroidota	97.27
am_0003_0093_e10_final.scaffolds	0.99	NO	0.99	NO	0.97	NO	0.98	NO	Alistipes onderdonkii	Alistipes	Rikenellaceae	Bacteroidales	Bacteroidia	Bacteroidota	97.3
am_0003_0093_e2_final.scaffolds	0.99	NO	0.99	NO	0.97	NO	0.98	NO	Alistipes onderdonkii	Alistipes	Rikenellaceae	Bacteroidales	Bacteroidia	Bacteroidota	97.25
am_0003_0093_e4_final.scaffolds	0.99	NO	0.99	NO	0.97	NO	0.98	NO	Alistipes onderdonkii	Alistipes	Rikenellaceae	Bacteroidales	Bacteroidia	Bacteroidota	97.24
am_0003_0093_e6_final.scaffolds	0.99	NO	0.99	NO	0.97	NO	0.98	NO	Alistipes onderdonkii	Alistipes	Rikenellaceae	Bacteroidales	Bacteroidia	Bacteroidota	97.23
am_0003_0093_e7_final.scaffolds	0.99	NO	0.99	NO	0.97	NO	0.98	NO	Alistipes onderdonkii	Alistipes	Rikenellaceae	Bacteroidales	Bacteroidia	Bacteroidota	97.27
am_0003_0093_e8_final.scaffolds	0.99	NO	0.99	NO	0.97	NO	0.98	NO	Alistipes onderdonkii	Alistipes	Rikenellaceae	Bacteroidales	Bacteroidia	Bacteroidota	97.29
am_0003_0093_e9_final.scaffolds	0.99	NO	0.99	NO	0.97	NO	0.98	NO	Alistipes onderdonkii	Alistipes	Rikenellaceae	Bacteroidales	Bacteroidia	Bacteroidota	97.28
am_0003_0093_f1_final.scaffolds	0.99	NO	0.99	NO	0.97	NO	0.98	NO	Alistipes onderdonkii	Alistipes	Rikenellaceae	Bacteroidales	Bacteroidia	Bacteroidota	97.26
am_0003_0093_f12_final.scaffolds	0.99	NO	0.99	NO	0.97	NO	0.98	NO	Alistipes onderdonkii	Alistipes	Rikenellaceae	Bacteroidales	Bacteroidia	Bacteroidota	97.27
am_0003_0093_f4_final.scaffolds	0.99	NO	0.99	NO	0.97	NO	0.98	NO	Alistipes onderdonkii	Alistipes	Rikenellaceae	Bacteroidales	Bacteroidia	Bacteroidota	97.23
am_0003_0093_f5_final.scaffolds	0.99	NO	0.99	NO	0.97	NO	0.98	NO	Alistipes onderdonkii	Alistipes	Rikenellaceae	Bacteroidales	Bacteroidia	Bacteroidota	97.27
am_0003_0093_f6_final.scaffolds	0.99	NO	0.99	NO	0.97	NO	0.98	NO	Alistipes onderdonkii	Alistipes	Rikenellaceae	Bacteroidales	Bacteroidia	Bacteroidota	97.29
am_0003_0093_f8_final.scaffolds	0.99	NO	0.99	NO	0.97	NO	0.98	NO	Alistipes onderdonkii	Alistipes	Rikenellaceae	Bacteroidales	Bacteroidia	Bacteroidota	97.24
am_0003_0093_f9_final.scaffolds	0.99	NO	0.99	NO	0.97	NO	0.98	NO	Alistipes onderdonkii	Alistipes	Rikenellaceae	Bacteroidales	Bacteroidia	Bacteroidota	97.26
am_0003_0093_g1_final.scaffolds	0.99	NO	0.99	NO	0.97	NO	0.98	NO	Alistipes onderdonkii	Alistipes	Rikenellaceae	Bacteroidales	Bacteroidia	Bacteroidota	97.22
am_0003_0093_g10_final.scaffolds	0.99	NO	0.99	NO	0.97	NO	0.98	NO	Alistipes onderdonkii	Alistipes	Rikenellaceae	Bacteroidales	Bacteroidia	Bacteroidota	97.26
am_0003_0093_g12_final.scaffolds	0.99	NO	0.99	NO	0.97	NO	0.98	NO	Alistipes onderdonkii	Alistipes	Rikenellaceae	Bacteroidales	Bacteroidia	Bacteroidota	97.27
am_0003_0093_g4_final.scaffolds	0.99	NO	0.99	NO	0.97	NO	0.98	NO	Alistipes onderdonkii	Alistipes	Rikenellaceae	Bacteroidales	Bacteroidia	Bacteroidota	97.27
am_0003_0093_g7_final.scaffolds	0.99	NO	0.99	NO	0.97	NO	0.98	NO	Alistipes onderdonkii	Alistipes	Rikenellaceae	Bacteroidales	Bacteroidia	Bacteroidota	97.35
am_0003_0093_g8_final.scaffolds	0.99	NO	0.99	NO	0.97	NO	0.98	NO	Alistipes onderdonkii	Alistipes	Rikenellaceae	Bacteroidales	Bacteroidia	Bacteroidota	97.25
am_0003_0093_g9_final.scaffolds	0.99	NO	0.99	NO	0.97	NO	0.98	NO	Alistipes onderdonkii	Alistipes	Rikenellaceae	Bacteroidales	Bacteroidia	Bacteroidota	97.23
am_0003_0093_h10_final.scaffolds	0.99	NO	0.99	NO	0.97	NO	0.98	NO	Alistipes onderdonkii	Alistipes	Rikenellaceae	Bacteroidales	Bacteroidia	Bacteroidota	97.18
am_0003_0093_h2_final.scaffolds	0.99	NO	0.99	NO	0.97	NO	0.98	NO	Alistipes onderdonkii	Alistipes	Rikenellaceae	Bacteroidales	Bacteroidia	Bacteroidota	97.24
am_0003_0093_h6_final.scaffolds	0.99	NO	0.99	NO	0.97	NO	0.98	NO	Alistipes onderdonkii	Alistipes	Rikenellaceae	Bacteroidales	Bacteroidia	Bacteroidota	97.2
am_0003_0093_h8_final.scaffolds	0.99	NO	0.99	NO	0.97	NO	0.98	NO	Alistipes onderdonkii	Alistipes	Rikenellaceae	Bacteroidales	Bacteroidia	Bacteroidota	97.19
am_0003_0093_h9_final.scaffolds	0.99	NO	0.99	NO	0.97	NO	0.98	NO	Alistipes onderdonkii	Alistipes	Rikenellaceae	Bacteroidales	Bacteroidia	Bacteroidota	97.25
am_0006_0094_a1_final.scaffolds	0.99	NO	0.99	NO	0.97	NO	0.98	NO	Alistipes onderdonkii	Alistipes	Rikenellaceae	Bacteroidales	Bacteroidia	Bacteroidota	97.24
am_0006_0094_a11_final.scaffolds	0.99	NO	0.99	NO	0.97	NO	0.98	NO	Alistipes onderdonkii	Alistipes	Rikenellaceae	Bacteroidales	Bacteroidia	Bacteroidota	97.3
am_0006_0094_a2_final.scaffolds	0.99	NO	0.99	NO	0.97	NO	0.98	NO	Alistipes onderdonkii	Alistipes	Rikenellaceae	Bacteroidales	Bacteroidia	Bacteroidota	97.21
am_0006_0094_a3_final.scaffolds	0.99	NO	0.99	NO	0.97	NO	0.98	NO	Alistipes onderdonkii	Alistipes	Rikenellaceae	Bacteroidales	Bacteroidia	Bacteroidota	97.26
am_0006_0094_a4_final.scaffolds	0.99	NO	0.99	NO	0.97	NO	0.98	NO	Alistipes onderdonkii	Alistipes	Rikenellaceae	Bacteroidales	Bacteroidia	Bacteroidota	97.22
am_0006_0094_a6_final.scaffolds	0.99	NO	0.99	NO	0.97	NO	0.98	NO	Alistipes onderdonkii	Alistipes	Rikenellaceae	Bacteroidales	Bacteroidia	Bacteroidota	97.26
am_0006_0094_b1_final.scaffolds	0.99	NO	0.99	NO	0.97	NO	0.98	NO	Alistipes onderdonkii	Alistipes	Rikenellaceae	Bacteroidales	Bacteroidia	Bacteroidota	97.26
am_0006_0094_b11_final.scaffolds	0.99	NO	0.99	NO	0.97	NO	0.98	NO	Alistipes onderdonkii	Alistipes	Rikenellaceae	Bacteroidales	Bacteroidia	Bacteroidota	97.22
am_0006_0094_b12_final.scaffolds	0.99	NO	0.99	NO	0.97	NO	0.98	NO	Alistipes onderdonkii	Alistipes	Rikenellaceae	Bacteroidales	Bacteroidia	Bacteroidota	97.27
am_0006_0094_b2_final.scaffolds	0.99	NO	0.99	NO	0.97	NO	0.98	NO	Alistipes onderdonkii	Alistipes	Rikenellaceae	Bacteroidales	Bacteroidia	Bacteroidota	97.26
am_0006_0094_b4_final.scaffolds	0.99	NO	0.99	NO	0.97	NO	0.98	NO	Alistipes onderdonkii	Alistipes	Rikenellaceae	Bacteroidales	Bacteroidia	Bacteroidota	97.26
am_0006_0094_b6_final.scaffolds	0.99	NO	0.99	NO	0.97	NO	0.98	NO	Alistipes onderdonkii	Alistipes	Rikenellaceae	Bacteroidales	Bacteroidia	Bacteroidota	97.26
am_0006_0094_b8_final.scaffolds	0.99	NO	0.99	NO	0.97	NO	0.98	NO	Alistipes onderdonkii	Alistipes	Rikenellaceae	Bacteroidales	Bacteroidia	Bacteroidota	97.23
am_0006_0094_b9_final.scaffolds	0.99	NO	0.99	NO	0.97	NO	0.98	NO	Alistipes onderdonkii	Alistipes	Rikenellaceae	Bacteroidales	Bacteroidia	Bacteroidota	97.31
am_0006_0094_c1_final.scaffolds	0.99	NO	0.99	NO	0.97	NO	0.98	NO	Alistipes onderdonkii	Alistipes	Rikenellaceae	Bacteroidales	Bacteroidia	Bacteroidota	97.26
am_0006_0094_c10_final.scaffolds	0.99	NO	0.99	NO	0.97	NO	0.98	NO	Alistipes onderdonkii	Alistipes	Rikenellaceae	Bacteroidales	Bacteroidia	Bacteroidota	97.26
am_0006_0094_c11_final.scaffolds	0.99	NO	0.99	NO	0.97	NO	0.98	NO	Alistipes onderdonkii	Alistipes	Rikenellaceae	Bacteroidales	Bacteroidia	Bacteroidota	97.24
am_0006_0094_c12_final.scaffolds	0.99	NO	0.99	NO	0.97	NO	0.98	NO	Alistipes onderdonkii	Alistipes	Rikenellaceae	Bacteroidales	Bacteroidia	Bacteroidota	97.3
am_0006_0094_c2_final.scaffolds	0.99	NO	0.99	NO	0.97	NO	0.98	NO	Alistipes onderdonkii	Alistipes	Rikenellaceae	Bacteroidales	Bacteroidia	Bacteroidota	97.31
am_0006_0094_c3_final.scaffolds	0.99	NO	0.99	NO	0.97	NO	0.98	NO	Alistipes onderdonkii	Alistipes	Rikenellaceae	Bacteroidales	Bacteroidia	Bacteroidota	97.27
am_0006_0094_c4_final.scaffolds	0.99	NO	0.99	NO	0.97	NO	0.98	NO	Alistipes onderdonkii	Alistipes	Rikenellaceae	Bacteroidales	Bacteroidia	Bacteroidota	97.28
am_0006_0094_c5_final.scaffolds	0.99	NO	0.99	NO	0.97	NO	0.98	NO	Alistipes onderdonkii	Alistipes	Rikenellaceae	Bacteroidales	Bacteroidia	Bacteroidota	97.28
am_0006_0094_c6_final.scaffolds	0.99	NO	0.99	NO	0.97	NO	0.98	NO	Alistipes onderdonkii	Alistipes	Rikenellaceae	Bacteroidales	Bacteroidia	Bacteroidota	97.22
am_0006_0094_c7_final.scaffolds	0.99	NO	0.99	NO	0.97	NO	0.98	NO	Alistipes onderdonkii	Alistipes	Rikenellaceae	Bacteroidales	Bacteroidia	Bacteroidota	97.27
am_0006_0094_c8_final.scaffolds	0.99	NO	0.99	NO	0.97	NO	0.98	NO	Alistipes onderdonkii	Alistipes	Rikenellaceae	Bacteroidales	Bacteroidia	Bacteroidota	97.27
am_0006_0094_c9_final.scaffolds	0.99	NO	0.99	NO	0.97	NO	0.98	NO	Alistipes onderdonkii	Alistipes	Rikenellaceae	Bacteroidales	Bacteroidia	Bacteroidota	97.25
am_0006_0094_d1_final.scaffolds	0.99	NO	0.99	NO	0.97	NO	0.98	NO	Alistipes onderdonkii	Alistipes	Rikenellaceae	Bacteroidales	Bacteroidia	Bacteroidota	97.26
am_0006_0094_d10_final.scaffolds	0.99	NO	0.99	NO	0.97	NO	0.98	NO	Alistipes onderdonkii	Alistipes	Rikenellaceae	Bacteroidales	Bacteroidia	Bacteroidota	97.26
am_0006_0094_d11_final.scaffolds	0.99	NO	0.99	NO	0.97	NO	0.98	NO	Alistipes onderdonkii	Alistipes	Rikenellaceae	Bacteroidales	Bacteroidia	Bacteroidota	97.27
am_0006_0094_d12_final.scaffolds	0.99	NO	0.99	NO	0.97	NO	0.98	NO	Alistipes onderdonkii	Alistipes	Rikenellaceae	Bacteroidales	Bacteroidia	Bacteroidota	97.3
am_0006_0094_d2_final.scaffolds	0.99	NO	0.99	NO	0.97	NO	0.98	NO	Alistipes onderdonkii	Alistipes	Rikenellaceae	Bacteroidales	Bacteroidia	Bacteroidota	97.27
am_0006_0094_d3_final.scaffolds	0.99	NO	0.99	NO	0.97	NO	0.98	NO	Alistipes onderdonkii	Alistipes	Rikenellaceae	Bacteroidales	Bacteroidia	Bacteroidota	97.22
am_0006_0094_d4_final.scaffolds	0.99	NO	0.99	NO	0.97	NO	0.98	NO	Alistipes onderdonkii	Alistipes	Rikenellaceae	Bacteroidales	Bacteroidia	Bacteroidota	97.32
am_0006_0094_d7_final.scaffolds	0.99	NO	0.99	NO	0.97	NO	0.98	NO	Alistipes onderdonkii	Alistipes	Rikenellaceae	Bacteroidales	Bacteroidia	Bacteroidota	97.28
am_0006_0094_d8_final.scaffolds	0.99	NO	0.99	NO	0.97	NO	0.98	NO	Alistipes onderdonkii	Alistipes	Rikenellaceae	Bacteroidales	Bacteroidia	Bacteroidota	97.3
am_0006_0094_d9_final.scaffolds	0.99	NO	0.99	NO	0.97	NO	0.98	NO	Alistipes onderdonkii	Alistipes	Rikenellaceae	Bacteroidales	Bacteroidia	Bacteroidota	97.29
am_0006_0094_e1_final.scaffolds	0.99	NO	0.99	NO	0.97	NO	0.98	NO	Alistipes onderdonkii	Alistipes	Rikenellaceae	Bacteroidales	Bacteroidia	Bacteroidota	97.25
am_0006_0094_e12_final.scaffolds	0.99	NO	0.99	NO	0.97	NO	0.98	NO	Alistipes onderdonkii	Alistipes	Rikenellaceae	Bacteroidales	Bacteroidia	Bacteroidota	97.3
am_0006_0094_e2_final.scaffolds	0.99	NO	0.99	NO	0.97	NO	0.98	NO	Alistipes onderdonkii	Alistipes	Rikenellaceae	Bacteroidales	Bacteroidia	Bacteroidota	97.3
am_0006_0094_e3_final.scaffolds	0.99	NO	0.99	NO	0.97	NO	0.98	NO	Alistipes onderdonkii	Alistipes	Rikenellaceae	Bacteroidales	Bacteroidia	Bacteroidota	97.28
am_0006_0094_e6_final.scaffolds	0.99	NO	0.99	NO	0.97	NO	0.98	NO	Alistipes onderdonkii	Alistipes	Rikenellaceae	Bacteroidales	Bacteroidia	Bacteroidota	97.26
am_0006_0094_e7_final.scaffolds	0.99	NO	0.99	NO	0.97	NO	0.98	NO	Alistipes onderdonkii	Alistipes	Rikenellaceae	Bacteroidales	Bacteroidia	Bacteroidota	97.21
am_0006_0094_e8_final.scaffolds	0.99	NO	0.99	NO	0.97	NO	0.98	NO	Alistipes onderdonkii	Alistipes	Rikenellaceae	Bacteroidales	Bacteroidia	Bacteroidota	97.28
am_0006_0094_f1_final.scaffolds	0.99	NO	0.99	NO	0.97	NO	0.98	NO	Alistipes onderdonkii	Alistipes	Rikenellaceae	Bacteroidales	Bacteroidia	Bacteroidota	97.28
am_0006_0094_f10_final.scaffolds	0.99	NO	0.99	NO	0.97	NO	0.98	NO	Alistipes onderdonkii	Alistipes	Rikenellaceae	Bacteroidales	Bacteroidia	Bacteroidota	97.29
am_0006_0094_f2_final.scaffolds	0.99	NO	0.99	NO	0.97	NO	0.98	NO	Alistipes onderdonkii	Alistipes	Rikenellaceae	Bacteroidales	Bacteroidia	Bacteroidota	97.28
am_0006_0094_f3_final.scaffolds	0.99	NO	0.99	NO	0.97	NO	0.98	NO	Alistipes onderdonkii	Alistipes	Rikenellaceae	Bacteroidales	Bacteroidia	Bacteroidota	97.24
am_0006_0094_f5_final.scaffolds	0.99	NO	0.99	NO	0.97	NO	0.98	NO	Alistipes onderdonkii	Alistipes	Rikenellaceae	Bacteroidales	Bacteroidia	Bacteroidota	97.29
am_0006_0094_f9_final.scaffolds	0.99	NO	0.99	NO	0.97	NO	0.98	NO	Alistipes onderdonkii	Alistipes	Rikenellaceae	Bacteroidales	Bacteroidia	Bacteroidota	97.25
am_0006_0094_g1_final.scaffolds	0.99	NO	0.99	NO	0.97	NO	0.98	NO	Alistipes onderdonkii	Alistipes	Rikenellaceae	Bacteroidales	Bacteroidia	Bacteroidota	97.3
am_0006_0094_g10_final.scaffolds	0.99	NO	0.99	NO	0.97	NO	0.98	NO	Alistipes onderdonkii	Alistipes	Rikenellaceae	Bacteroidales	Bacteroidia	Bacteroidota	97.27
am_0006_0094_g12_final.scaffolds	0.99	NO	0.99	NO	0.97	NO	0.98	NO	Alistipes onderdonkii	Alistipes	Rikenellaceae	Bacteroidales	Bacteroidia	Bacteroidota	97.28
am_0006_0094_g3_final.scaffolds	0.99	NO	0.99	NO	0.97	NO	0.98	NO	Alistipes onderdonkii	Alistipes	Rikenellaceae	Bacteroidales	Bacteroidia	Bacteroidota	97.29
am_0006_0094_g4_final.scaffolds	0.99	NO	0.99	NO	0.97	NO	0.98	NO	Alistipes onderdonkii	Alistipes	Rikenellaceae	Bacteroidales	Bacteroidia	Bacteroidota	97.22
am_0006_0094_g6_final.scaffolds	0.99	NO	0.99	NO	0.97	NO	0.98	NO	Alistipes onderdonkii	Alistipes	Rikenellaceae	Bacteroidales	Bacteroidia	Bacteroidota	97.28
am_0006_0094_g7_final.scaffolds	0.99	NO	0.99	NO	0.97	NO	0.98	NO	Alistipes onderdonkii	Alistipes	Rikenellaceae	Bacteroidales	Bacteroidia	Bacteroidota	97.23
am_0006_0094_g9_final.scaffolds	0.99	NO	0.99	NO	0.97	NO	0.98	NO	Alistipes onderdonkii	Alistipes	Rikenellaceae	Bacteroidales	Bacteroidia	Bacteroidota	97.2
am_0006_0094_h11_final.scaffolds	0.99	NO	0.99	NO	0.97	NO	0.98	NO	Alistipes onderdonkii	Alistipes	Rikenellaceae	Bacteroidales	Bacteroidia	Bacteroidota	97.25
am_0006_0094_h2_final.scaffolds	0.99	NO	0.99	NO	0.97	NO	0.98	NO	Alistipes onderdonkii	Alistipes	Rikenellaceae	Bacteroidales	Bacteroidia	Bacteroidota	97.23
am_0006_0094_h4_final.scaffolds	0.99	NO	0.99	NO	0.97	NO	0.98	NO	Alistipes onderdonkii	Alistipes	Rikenellaceae	Bacteroidales	Bacteroidia	Bacteroidota	97.27
am_0006_0094_h8_final.scaffolds	0.99	NO	0.99	NO	0.97	NO	0.98	NO	Alistipes onderdonkii	Alistipes	Rikenellaceae	Bacteroidales	Bacteroidia	Bacteroidota	97.28
am_0006_0094_h9_final.scaffolds	0.99	NO	0.99	NO	0.97	NO	0.98	NO	Alistipes onderdonkii	Alistipes	Rikenellaceae	Bacteroidales	Bacteroidia	Bacteroidota	97.2
am_0014_0091_a1_final.scaffolds	0.99	NO	0.99	NO	0.97	NO	0.98	NO	Alistipes onderdonkii	Alistipes	Rikenellaceae	Bacteroidales	Bacteroidia	Bacteroidota	97.24
am_0014_0091_a11_final.scaffolds	0.99	NO	0.99	NO	0.97	NO	0.98	NO	Alistipes onderdonkii	Alistipes	Rikenellaceae	Bacteroidales	Bacteroidia	Bacteroidota	97.21
am_0014_0091_a3_final.scaffolds	0.99	NO	0.99	NO	0.97	NO	0.98	NO	Alistipes onderdonkii	Alistipes	Rikenellaceae	Bacteroidales	Bacteroidia	Bacteroidota	97.24
am_0014_0091_a4_final.scaffolds	0.99	NO	0.99	NO	0.97	NO	0.98	NO	Alistipes onderdonkii	Alistipes	Rikenellaceae	Bacteroidales	Bacteroidia	Bacteroidota	97.29
am_0014_0091_a5_final.scaffolds	0.99	NO	0.99	NO	0.97	NO	0.98	NO	Alistipes onderdonkii	Alistipes	Rikenellaceae	Bacteroidales	Bacteroidia	Bacteroidota	97.22
am_0014_0091_a9_final.scaffolds	0.99	NO	0.99	NO	0.97	NO	0.98	NO	Alistipes onderdonkii	Alistipes	Rikenellaceae	Bacteroidales	Bacteroidia	Bacteroidota	97.24
am_0014_0091_b1_final.scaffolds	0.99	NO	0.99	NO	0.97	NO	0.98	NO	Alistipes onderdonkii	Alistipes	Rikenellaceae	Bacteroidales	Bacteroidia	Bacteroidota	97.29
am_0014_0091_b10_final.scaffolds	0.99	NO	0.99	NO	0.97	NO	0.98	NO	Alistipes onderdonkii	Alistipes	Rikenellaceae	Bacteroidales	Bacteroidia	Bacteroidota	97.27
am_0014_0091_b2_final.scaffolds	0.99	NO	0.99	NO	0.97	NO	0.98	NO	Alistipes onderdonkii	Alistipes	Rikenellaceae	Bacteroidales	Bacteroidia	Bacteroidota	97.25
am_0014_0091_b3_final.scaffolds	0.99	NO	0.99	NO	0.97	NO	0.98	NO	Alistipes onderdonkii	Alistipes	Rikenellaceae	Bacteroidales	Bacteroidia	Bacteroidota	97.31
am_0014_0091_b4_final.scaffolds	0.99	NO	0.99	NO	0.97	NO	0.98	NO	Alistipes onderdonkii	Alistipes	Rikenellaceae	Bacteroidales	Bacteroidia	Bacteroidota	97.26
am_0014_0091_b5_final.scaffolds	0.99	NO	0.99	NO	0.97	NO	0.98	NO	Alistipes onderdonkii	Alistipes	Rikenellaceae	Bacteroidales	Bacteroidia	Bacteroidota	97.24
am_0014_0091_b6_final.scaffolds	0.99	NO	0.99	NO	0.97	NO	0.98	NO	Alistipes onderdonkii	Alistipes	Rikenellaceae	Bacteroidales	Bacteroidia	Bacteroidota	97.29
am_0014_0091_b7_final.scaffolds	0.99	NO	0.99	NO	0.97	NO	0.98	NO	Alistipes onderdonkii	Alistipes	Rikenellaceae	Bacteroidales	Bacteroidia	Bacteroidota	97.21
am_0014_0091_c1_final.scaffolds	0.99	NO	0.99	NO	0.97	NO	0.98	NO	Alistipes onderdonkii	Alistipes	Rikenellaceae	Bacteroidales	Bacteroidia	Bacteroidota	97.27
am_0014_0091_c12_final.scaffolds	0.99	NO	0.99	NO	0.97	NO	0.98	NO	Alistipes onderdonkii	Alistipes	Rikenellaceae	Bacteroidales	Bacteroidia	Bacteroidota	97.25
am_0014_0091_c2_final.scaffolds	0.99	NO	0.99	NO	0.97	NO	0.98	NO	Alistipes onderdonkii	Alistipes	Rikenellaceae	Bacteroidales	Bacteroidia	Bacteroidota	97.25
am_0014_0091_c3_final.scaffolds	0.99	NO	0.99	NO	0.97	NO	0.98	NO	Alistipes onderdonkii	Alistipes	Rikenellaceae	Bacteroidales	Bacteroidia	Bacteroidota	97.26
am_0014_0091_c4_final.scaffolds	0.99	NO	0.99	NO	0.97	NO	0.98	NO	Alistipes onderdonkii	Alistipes	Rikenellaceae	Bacteroidales	Bacteroidia	Bacteroidota	97.25
am_0014_0091_c5_final.scaffolds	0.99	NO	0.99	NO	0.97	NO	0.98	NO	Alistipes onderdonkii	Alistipes	Rikenellaceae	Bacteroidales	Bacteroidia	Bacteroidota	97.29
am_0014_0091_c6_final.scaffolds	0.99	NO	0.99	NO	0.97	NO	0.98	NO	Alistipes onderdonkii	Alistipes	Rikenellaceae	Bacteroidales	Bacteroidia	Bacteroidota	97.25
am_0014_0091_c8_final.scaffolds	0.99	NO	0.99	NO	0.97	NO	0.98	NO	Alistipes onderdonkii	Alistipes	Rikenellaceae	Bacteroidales	Bacteroidia	Bacteroidota	97.24
am_0014_0091_c9_final.scaffolds	0.99	NO	0.99	NO	0.97	NO	0.98	NO	Alistipes onderdonkii	Alistipes	Rikenellaceae	Bacteroidales	Bacteroidia	Bacteroidota	97.29
am_0014_0091_d1_final.scaffolds	0.99	NO	0.99	NO	0.97	NO	0.98	NO	Alistipes onderdonkii	Alistipes	Rikenellaceae	Bacteroidales	Bacteroidia	Bacteroidota	97.29
am_0014_0091_d10_final.scaffolds	0.99	NO	0.99	NO	0.97	NO	0.98	NO	Alistipes onderdonkii	Alistipes	Rikenellaceae	Bacteroidales	Bacteroidia	Bacteroidota	97.26
am_0014_0091_d11_final.scaffolds	0.99	NO	0.99	NO	0.97	NO	0.98	NO	Alistipes onderdonkii	Alistipes	Rikenellaceae	Bacteroidales	Bacteroidia	Bacteroidota	97.27
am_0014_0091_d2_final.scaffolds	0.99	NO	0.99	NO	0.97	NO	0.98	NO	Alistipes onderdonkii	Alistipes	Rikenellaceae	Bacteroidales	Bacteroidia	Bacteroidota	97.24
am_0014_0091_d3_final.scaffolds	0.99	NO	0.99	NO	0.97	NO	0.98	NO	Alistipes onderdonkii	Alistipes	Rikenellaceae	Bacteroidales	Bacteroidia	Bacteroidota	97.28
am_0014_0091_d4_final.scaffolds	0.99	NO	0.99	NO	0.97	NO	0.98	NO	Alistipes onderdonkii	Alistipes	Rikenellaceae	Bacteroidales	Bacteroidia	Bacteroidota	97.27
am_0014_0091_d5_final.scaffolds	0.99	NO	0.99	NO	0.97	NO	0.98	NO	Alistipes onderdonkii	Alistipes	Rikenellaceae	Bacteroidales	Bacteroidia	Bacteroidota	97.28
am_0014_0091_d7_final.scaffolds	0.99	NO	0.99	NO	0.97	NO	0.98	NO	Alistipes onderdonkii	Alistipes	Rikenellaceae	Bacteroidales	Bacteroidia	Bacteroidota	97.26
am_0014_0091_d8_final.scaffolds	0.99	NO	0.99	NO	0.97	NO	0.98	NO	Alistipes onderdonkii	Alistipes	Rikenellaceae	Bacteroidales	Bacteroidia	Bacteroidota	97.25
am_0014_0091_d9_final.scaffolds	0.99	NO	0.99	NO	0.97	NO	0.98	NO	Alistipes onderdonkii	Alistipes	Rikenellaceae	Bacteroidales	Bacteroidia	Bacteroidota	97.27
am_0014_0091_e1_final.scaffolds	0.99	NO	0.99	NO	0.97	NO	0.98	NO	Alistipes onderdonkii	Alistipes	Rikenellaceae	Bacteroidales	Bacteroidia	Bacteroidota	97.29
am_0014_0091_e10_final.scaffolds	0.99	NO	0.99	NO	0.97	NO	0.98	NO	Alistipes onderdonkii	Alistipes	Rikenellaceae	Bacteroidales	Bacteroidia	Bacteroidota	97.25
am_0014_0091_e11_final.scaffolds	0.99	NO	0.99	NO	0.97	NO	0.98	NO	Alistipes onderdonkii	Alistipes	Rikenellaceae	Bacteroidales	Bacteroidia	Bacteroidota	97.26
am_0014_0091_e12_final.scaffolds	0.99	NO	0.99	NO	0.97	NO	0.98	NO	Alistipes onderdonkii	Alistipes	Rikenellaceae	Bacteroidales	Bacteroidia	Bacteroidota	97.28
am_0014_0091_e2_final.scaffolds	0.99	NO	0.99	NO	0.97	NO	0.98	NO	Alistipes onderdonkii	Alistipes	Rikenellaceae	Bacteroidales	Bacteroidia	Bacteroidota	97.23
am_0014_0091_e6_final.scaffolds	0.99	NO	0.99	NO	0.97	NO	0.98	NO	Alistipes onderdonkii	Alistipes	Rikenellaceae	Bacteroidales	Bacteroidia	Bacteroidota	97.3
am_0014_0091_e7_final.scaffolds	0.99	NO	0.99	NO	0.97	NO	0.98	NO	Alistipes onderdonkii	Alistipes	Rikenellaceae	Bacteroidales	Bacteroidia	Bacteroidota	97.31
am_0014_0091_e8_final.scaffolds	0.99	NO	0.99	NO	0.97	NO	0.98	NO	Alistipes onderdonkii	Alistipes	Rikenellaceae	Bacteroidales	Bacteroidia	Bacteroidota	97.28
am_0014_0091_f1_final.scaffolds	0.99	NO	0.99	NO	0.97	NO	0.98	NO	Alistipes onderdonkii	Alistipes	Rikenellaceae	Bacteroidales	Bacteroidia	Bacteroidota	97.22
am_0014_0091_f11_final.scaffolds	0.99	NO	0.99	NO	0.97	NO	0.98	NO	Alistipes onderdonkii	Alistipes	Rikenellaceae	Bacteroidales	Bacteroidia	Bacteroidota	97.26
am_0014_0091_f12_final.scaffolds	0.99	NO	0.99	NO	0.97	NO	0.98	NO	Alistipes onderdonkii	Alistipes	Rikenellaceae	Bacteroidales	Bacteroidia	Bacteroidota	97.22
am_0014_0091_f2_final.scaffolds	0.99	NO	0.99	NO	0.97	NO	0.98	NO	Alistipes onderdonkii	Alistipes	Rikenellaceae	Bacteroidales	Bacteroidia	Bacteroidota	97.25
am_0014_0091_f3_final.scaffolds	0.99	NO	0.99	NO	0.97	NO	0.98	NO	Alistipes onderdonkii	Alistipes	Rikenellaceae	Bacteroidales	Bacteroidia	Bacteroidota	97.26
am_0014_0091_f5_final.scaffolds	0.99	NO	0.99	NO	0.97	NO	0.98	NO	Alistipes onderdonkii	Alistipes	Rikenellaceae	Bacteroidales	Bacteroidia	Bacteroidota	97.26
am_0014_0091_f6_final.scaffolds	0.99	NO	0.99	NO	0.97	NO	0.98	NO	Alistipes onderdonkii	Alistipes	Rikenellaceae	Bacteroidales	Bacteroidia	Bacteroidota	97.27
am_0014_0091_f7_final.scaffolds	0.99	NO	0.99	NO	0.97	NO	0.98	NO	Alistipes onderdonkii	Alistipes	Rikenellaceae	Bacteroidales	Bacteroidia	Bacteroidota	97.25
am_0014_0091_f8_final.scaffolds	0.99	NO	0.99	NO	0.97	NO	0.98	NO	Alistipes onderdonkii	Alistipes	Rikenellaceae	Bacteroidales	Bacteroidia	Bacteroidota	97.29
am_0014_0091_f9_final.scaffolds	0.99	NO	0.99	NO	0.97	NO	0.98	NO	Alistipes onderdonkii	Alistipes	Rikenellaceae	Bacteroidales	Bacteroidia	Bacteroidota	97.22
am_0014_0091_g11_final.scaffolds	0.99	NO	0.99	NO	0.97	NO	0.98	NO	Alistipes onderdonkii	Alistipes	Rikenellaceae	Bacteroidales	Bacteroidia	Bacteroidota	97.23
am_0014_0091_g12_final.scaffolds	0.99	NO	0.99	NO	0.97	NO	0.98	NO	Alistipes onderdonkii	Alistipes	Rikenellaceae	Bacteroidales	Bacteroidia	Bacteroidota	97.19
am_0014_0091_g2_final.scaffolds	0.99	NO	0.99	NO	0.97	NO	0.98	NO	Alistipes onderdonkii	Alistipes	Rikenellaceae	Bacteroidales	Bacteroidia	Bacteroidota	97.26
am_0014_0091_g3_final.scaffolds	0.99	NO	0.99	NO	0.97	NO	0.98	NO	Alistipes onderdonkii	Alistipes	Rikenellaceae	Bacteroidales	Bacteroidia	Bacteroidota	97.2
am_0014_0091_g4_final.scaffolds	0.99	NO	0.99	NO	0.97	NO	0.98	NO	Alistipes onderdonkii	Alistipes	Rikenellaceae	Bacteroidales	Bacteroidia	Bacteroidota	97.26
am_0014_0091_g5_final.scaffolds	0.99	NO	0.99	NO	0.97	NO	0.98	NO	Alistipes onderdonkii	Alistipes	Rikenellaceae	Bacteroidales	Bacteroidia	Bacteroidota	97.26
am_0014_0091_g6_final.scaffolds	0.99	NO	0.99	NO	0.97	NO	0.98	NO	Alistipes onderdonkii	Alistipes	Rikenellaceae	Bacteroidales	Bacteroidia	Bacteroidota	97.28
am_0014_0091_g7_final.scaffolds	0.99	NO	0.99	NO	0.97	NO	0.98	NO	Alistipes onderdonkii	Alistipes	Rikenellaceae	Bacteroidales	Bacteroidia	Bacteroidota	97.24
am_0014_0091_g8_final.scaffolds	0.99	NO	0.99	NO	0.97	NO	0.98	NO	Alistipes onderdonkii	Alistipes	Rikenellaceae	Bacteroidales	Bacteroidia	Bacteroidota	97.25
am_0014_0091_h3_final.scaffolds	0.99	NO	0.99	NO	0.97	NO	0.98	NO	Alistipes onderdonkii	Alistipes	Rikenellaceae	Bacteroidales	Bacteroidia	Bacteroidota	97.25
am_0014_0091_h7_final.scaffolds	0.99	NO	0.99	NO	0.97	NO	0.98	NO	Alistipes onderdonkii	Alistipes	Rikenellaceae	Bacteroidales	Bacteroidia	Bacteroidota	97.25
am_0014_0091_h8_final.scaffolds	0.99	NO	0.99	NO	0.97	NO	0.98	NO	Alistipes onderdonkii	Alistipes	Rikenellaceae	Bacteroidales	Bacteroidia	Bacteroidota	97.25
am_0014_0091_h9_final.scaffolds	0.99	NO	0.99	NO	0.97	NO	0.98	NO	Alistipes onderdonkii	Alistipes	Rikenellaceae	Bacteroidales	Bacteroidia	Bacteroidota	97.22
ERR2221102_11861_6#62.contigs_velvet	0.99	NO	0.99	NO	0.97	NO	0.98	NO	Alistipes onderdonkii	Alistipes	Rikenellaceae	Bacteroidales	Bacteroidia	Bacteroidota	97.19
ERR2221110_11861_6#92.contigs_velvet	0.98	NO	0.99	NO	0.97	NO	0.98	NO	Tidjanibacter inops_A	Tidjanibacter	Rikenellaceae	Bacteroidales	Bacteroidia	Bacteroidota	99
ERR2221210_14207_6#12.contigs_velvet	0.99	NO	0.99	NO	0.97	NO	0.98	NO	Alistipes sp002358415	Alistipes	Rikenellaceae	Bacteroidales	Bacteroidia	Bacteroidota	100
8131GG_1118_056_B9_final.scaffolds	0.98	NO	0.99	NO	0.96	NO	0.98	NO	Alistipes sp900546065	Alistipes	Rikenellaceae	Bacteroidales	Bacteroidia	Bacteroidota	97.44
9767GU_0717_018_F6_final.scaffolds	0.99	NO	0.99	NO	0.96	NO	0.98	NO	Alistipes dispar	Alistipes	Rikenellaceae	Bacteroidales	Bacteroidia	Bacteroidota	98.94
8131GG_1118_056_B8_final.scaffolds	0.98	NO	0.99	NO	0.95	NO	0.98	NO	Alistipes putredinis	Alistipes	Rikenellaceae	Bacteroidales	Bacteroidia	Bacteroidota	98.25
3050YG_0918_062_G5_final.scaffolds	0.98	NO	0.99	NO	0.99	NO	0.97	NO	Prevotella sp900556395	Prevotella	Bacteroidaceae	Bacteroidales	Bacteroidia	Bacteroidota	97.75
3219KR_0218_022_F8_final.scaffolds	0.98	NO	0.99	NO	0.99	NO	0.97	NO	Prevotella hominis	Prevotella	Bacteroidaceae	Bacteroidales	Bacteroidia	Bacteroidota	95.21
0676ZQ_0218_016_A1_final.scaffolds	0.98	NO	0.99	NO	0.98	NO	0.97	NO	Prevotella sp900546535	Prevotella	Bacteroidaceae	Bacteroidales	Bacteroidia	Bacteroidota	95.9
5399ZK_0218_024_E3_final.scaffolds	0.98	NO	0.99	NO	0.98	NO	0.97	NO	Prevotella sp900767615	Prevotella	Bacteroidaceae	Bacteroidales	Bacteroidia	Bacteroidota	95.77
9423BV_0218_026_F2_final.scaffolds	0.98	NO	0.99	NO	0.98	NO	0.97	NO	Prevotella sp900551275	Prevotella	Bacteroidaceae	Bacteroidales	Bacteroidia	Bacteroidota	96.4
9734KT_0319_070_H07_final.scaffolds	0.85	NO	0.99	NO	0.98	NO	0.97	NO	Treponema_D sp900541995	Treponema_D	Treponemataceae	Treponematales	Spirochaetia	Spirochaetota	98.74
ERR2221377_20298_3#43.contigs_velvet	0.98	NO	0.99	NO	0.98	NO	0.97	NO	Alistipes_A indistinctus	Alistipes_A	Rikenellaceae	Bacteroidales	Bacteroidia	Bacteroidota	99.35
am_0001_0092_a8_final.scaffolds	0.99	NO	0.99	NO	0.97	NO	0.97	NO	Alistipes onderdonkii	Alistipes	Rikenellaceae	Bacteroidales	Bacteroidia	Bacteroidota	97.2
am_0001_0092_b1_final.scaffolds	0.99	NO	0.99	NO	0.97	NO	0.97	NO	Alistipes onderdonkii	Alistipes	Rikenellaceae	Bacteroidales	Bacteroidia	Bacteroidota	97.23
am_0001_0092_h10_final.scaffolds	0.99	NO	0.99	NO	0.97	NO	0.97	NO	Alistipes onderdonkii	Alistipes	Rikenellaceae	Bacteroidales	Bacteroidia	Bacteroidota	97.23
am_0003_0093_b7_final.scaffolds	0.99	NO	0.99	NO	0.97	NO	0.97	NO	Alistipes onderdonkii	Alistipes	Rikenellaceae	Bacteroidales	Bacteroidia	Bacteroidota	97.26
am_0003_0093_e5_final.scaffolds	0.99	NO	0.99	NO	0.97	NO	0.97	NO	Alistipes onderdonkii	Alistipes	Rikenellaceae	Bacteroidales	Bacteroidia	Bacteroidota	97.26
am_0006_0094_a5_final.scaffolds	0.99	NO	0.99	NO	0.97	NO	0.97	NO	Alistipes onderdonkii	Alistipes	Rikenellaceae	Bacteroidales	Bacteroidia	Bacteroidota	97.08
am_0006_0094_b3_final.scaffolds	0.99	NO	0.99	NO	0.97	NO	0.97	NO	Alistipes onderdonkii	Alistipes	Rikenellaceae	Bacteroidales	Bacteroidia	Bacteroidota	97.23
am_0006_0094_f11_final.scaffolds	0.99	NO	0.99	NO	0.97	NO	0.97	NO	Alistipes onderdonkii	Alistipes	Rikenellaceae	Bacteroidales	Bacteroidia	Bacteroidota	97.27
am_0006_0094_g5_final.scaffolds	0.99	NO	0.99	NO	0.97	NO	0.97	NO	Alistipes onderdonkii	Alistipes	Rikenellaceae	Bacteroidales	Bacteroidia	Bacteroidota	96.96
am_0006_0094_h10_final.scaffolds	0.99	NO	0.99	NO	0.97	NO	0.97	NO	Alistipes onderdonkii	Alistipes	Rikenellaceae	Bacteroidales	Bacteroidia	Bacteroidota	97.26
am_0014_0091_g10_final.scaffolds	0.99	NO	0.99	NO	0.97	NO	0.97	NO	Alistipes onderdonkii	Alistipes	Rikenellaceae	Bacteroidales	Bacteroidia	Bacteroidota	97.24
am_0014_0091_h2_final.scaffolds	0.99	NO	0.99	NO	0.97	NO	0.97	NO	Alistipes onderdonkii	Alistipes	Rikenellaceae	Bacteroidales	Bacteroidia	Bacteroidota	97.22
am_0171_0066_c10_final.scaffolds	0.99	NO	0.99	NO	0.97	NO	0.97	NO	Alistipes onderdonkii	Alistipes	Rikenellaceae	Bacteroidales	Bacteroidia	Bacteroidota	98.5
am_0171_0066_d10_final.scaffolds	0.99	NO	0.99	NO	0.97	NO	0.97	NO	Alistipes onderdonkii	Alistipes	Rikenellaceae	Bacteroidales	Bacteroidia	Bacteroidota	98.54
am_0171_0066_d12_final.scaffolds	0.99	NO	0.99	NO	0.97	NO	0.97	NO	Alistipes onderdonkii	Alistipes	Rikenellaceae	Bacteroidales	Bacteroidia	Bacteroidota	98.52
am_0171_0066_f12_final.scaffolds	0.99	NO	0.99	NO	0.97	NO	0.97	NO	Alistipes onderdonkii	Alistipes	Rikenellaceae	Bacteroidales	Bacteroidia	Bacteroidota	98.5
am_0171_0066_g10_final.scaffolds	0.99	NO	0.99	NO	0.97	NO	0.97	NO	Alistipes onderdonkii	Alistipes	Rikenellaceae	Bacteroidales	Bacteroidia	Bacteroidota	98.53
am_0171_0066_g11_final.scaffolds	0.99	NO	0.99	NO	0.97	NO	0.97	NO	Alistipes onderdonkii	Alistipes	Rikenellaceae	Bacteroidales	Bacteroidia	Bacteroidota	98.57
am_0171_0066_h10_final.scaffolds	0.99	NO	0.99	NO	0.97	NO	0.97	NO	Alistipes onderdonkii	Alistipes	Rikenellaceae	Bacteroidales	Bacteroidia	Bacteroidota	98.53
am_0171_0078_e3_final.scaffolds	0.99	NO	0.99	NO	0.97	NO	0.97	NO	Alistipes_A indistinctus	Alistipes_A	Rikenellaceae	Bacteroidales	Bacteroidia	Bacteroidota	99.06
ERR1022348_13414_6#74.contigs_velvet	0.99	NO	0.99	NO	0.97	NO	0.97	NO	Alistipes onderdonkii	Alistipes	Rikenellaceae	Bacteroidales	Bacteroidia	Bacteroidota	96.9
ERR1022461_14207_7#70.contigs_velvet	0.98	NO	0.99	NO	0.97	NO	0.97	NO	Alistipes onderdonkii	Alistipes	Rikenellaceae	Bacteroidales	Bacteroidia	Bacteroidota	96.88
ERR1203947_18048_1#64.contigs_velvet	0.99	NO	0.99	NO	0.97	NO	0.97	NO	Alistipes onderdonkii	Alistipes	Rikenellaceae	Bacteroidales	Bacteroidia	Bacteroidota	97.2
ERR1204041_18048_2#64.contigs_velvet	0.99	NO	0.99	NO	0.97	NO	0.97	NO	Alistipes onderdonkii	Alistipes	Rikenellaceae	Bacteroidales	Bacteroidia	Bacteroidota	97.22
ERR2221200_14207_6#2.contigs_velvet	0.99	NO	0.99	NO	0.97	NO	0.97	NO	Muribaculum intestinale	Muribaculum	Muribaculaceae	Bacteroidales	Bacteroidia	Bacteroidota	99.63
ERR2221390_20298_3#60.contigs_velvet	0.99	NO	0.99	NO	0.97	NO	0.97	NO	Alistipes timonensis	Alistipes	Rikenellaceae	Bacteroidales	Bacteroidia	Bacteroidota	98.74
ERR2221392_20298_3#63.contigs_velvet	0.98	NO	0.99	NO	0.97	NO	0.97	NO	Alistipes sp902363575	Alistipes	Rikenellaceae	Bacteroidales	Bacteroidia	Bacteroidota	100
ERR2230089_21673_4#9.contigs_velvet	0.99	NO	0.99	NO	0.97	NO	0.97	NO	Alistipes onderdonkii	Alistipes	Rikenellaceae	Bacteroidales	Bacteroidia	Bacteroidota	97.12
ERR2230093_21673_4#13.contigs_velvet	0.99	NO	0.99	NO	0.97	NO	0.97	NO	Alistipes onderdonkii	Alistipes	Rikenellaceae	Bacteroidales	Bacteroidia	Bacteroidota	97.16
8088VK_0218_021_E3_final.scaffolds	0.99	NO	0.99	NO	0.99	NO	0.96	NO	Prevotella copri_A	Prevotella	Bacteroidaceae	Bacteroidales	Bacteroidia	Bacteroidota	95.41
0471HH_0918_059_C9_final.scaffolds	0.88	NO	0.99	NO	0.98	NO	0.96	NO	Acidaminococcus intestini	Acidaminococcus	Acidaminococcaceae	Acidaminococcales	Negativicutes	Firmicutes_C	99.67
3554DX_1118_066_B7_final.scaffolds	0.99	NO	0.99	NO	0.98	NO	0.96	NO	Prevotella sp900554835	Prevotella	Bacteroidaceae	Bacteroidales	Bacteroidia	Bacteroidota	95.77
8131GG_1118_056_B12_final.scaffolds	0.99	NO	0.99	NO	0.98	NO	0.96	NO	Barnesiella intestinihominis	Barnesiella	Barnesiellaceae	Bacteroidales	Bacteroidia	Bacteroidota	98.08
8144JZ_0517_029_E4_final.scaffolds	1	NO	0.99	NO	0.98	NO	0.96	NO		Bacteroides	Bacteroidaceae	Bacteroidales	Bacteroidia	Bacteroidota	N/A
8306RM_0517_020_E5_final.scaffolds	0.98	NO	0.99	NO	0.98	NO	0.96	NO	Butyricimonas faecalis	Butyricimonas	Marinifilaceae	Bacteroidales	Bacteroidia	Bacteroidota	95.86
am_0006_0094_h6_final.scaffolds	0.99	NO	0.99	NO	0.98	NO	0.96	NO	Alistipes onderdonkii	Alistipes	Rikenellaceae	Bacteroidales	Bacteroidia	Bacteroidota	97.43
bq_0049_0072_f4_final.scaffolds	0.99	NO	0.99	NO	0.98	NO	0.96	NO	Alistipes shahii	Alistipes	Rikenellaceae	Bacteroidales	Bacteroidia	Bacteroidota	98.69
5645FP_0918_058_G7_final.scaffolds	0.95	NO	0.99	NO	0.97	NO	0.96	NO	Prevotellamassilia sp900539625	Prevotellamassilia	Bacteroidaceae	Bacteroidales	Bacteroidia	Bacteroidota	97.23
9818IA_1118_067_H6_final.scaffolds	0.99	NO	0.99	NO	0.97	NO	0.96	NO	Alistipes shahii	Alistipes	Rikenellaceae	Bacteroidales	Bacteroidia	Bacteroidota	98.49
aa_0143_0061_h2-BIS_final.scaffolds	0.99	NO	0.99	NO	0.97	NO	0.96	NO	Alistipes finegoldii	Alistipes	Rikenellaceae	Bacteroidales	Bacteroidia	Bacteroidota	98.84
am_0006_0094_b7_final.scaffolds	0.99	NO	0.99	NO	0.97	NO	0.96	NO	Alistipes onderdonkii	Alistipes	Rikenellaceae	Bacteroidales	Bacteroidia	Bacteroidota	97.37
am_0014_0091_h11_final.scaffolds	0.99	NO	0.99	NO	0.97	NO	0.96	NO	Alistipes onderdonkii	Alistipes	Rikenellaceae	Bacteroidales	Bacteroidia	Bacteroidota	97.53
am_0171_0066_a10_final.scaffolds	0.99	NO	0.99	NO	0.97	NO	0.96	NO	Alistipes onderdonkii	Alistipes	Rikenellaceae	Bacteroidales	Bacteroidia	Bacteroidota	98.53
am_0171_0066_h9_final.scaffolds	0.99	NO	0.99	NO	0.97	NO	0.96	NO	Alistipes onderdonkii	Alistipes	Rikenellaceae	Bacteroidales	Bacteroidia	Bacteroidota	98.5
ERR2221103_11861_6#63.contigs_velvet	0.99	NO	0.99	NO	0.97	NO	0.96	NO	Alistipes shahii	Alistipes	Rikenellaceae	Bacteroidales	Bacteroidia	Bacteroidota	98.46
ERR2221201_14207_6#3.contigs_velvet	0.99	NO	0.99	NO	0.97	NO	0.96	NO	Muribaculum sp002358615	Muribaculum	Muribaculaceae	Bacteroidales	Bacteroidia	Bacteroidota	99.36
ERR2221307_20298_2#30.contigs_velvet	0.99	NO	0.99	NO	0.97	NO	0.96	NO	Alistipes shahii	Alistipes	Rikenellaceae	Bacteroidales	Bacteroidia	Bacteroidota	98.38
ERR2221202_14207_6#4.contigs_velvet	0.99	NO	0.99	NO	0.96	NO	0.96	NO	Muribaculum sp002358615	Muribaculum	Muribaculaceae	Bacteroidales	Bacteroidia	Bacteroidota	99.4
ERR2221376_20298_3#42.contigs_velvet	0.99	NO	0.99	NO	0.96	NO	0.96	NO	Alistipes shahii	Alistipes	Rikenellaceae	Bacteroidales	Bacteroidia	Bacteroidota	98.55
3790QQ_0218_017_A8_final.scaffolds	0.99	NO	0.99	NO	0.99	NO	0.95	NO	Parabacteroides massiliensis	Parabacteroides	Tannerellaceae	Bacteroidales	Bacteroidia	Bacteroidota	99.06
8131GG_1118_056_E6_final.scaffolds	0.98	NO	0.99	NO	0.99	NO	0.95	NO	Prevotella sp900544825	Prevotella	Bacteroidaceae	Bacteroidales	Bacteroidia	Bacteroidota	95.96
9684EK_0218_060_B11_final.scaffolds	0.98	NO	0.99	NO	0.99	NO	0.95	NO	Phocaeicola sp000434735	Phocaeicola	Bacteroidaceae	Bacteroidales	Bacteroidia	Bacteroidota	95.51
ERR1022359_13470_2#62.contigs_velvet	0.99	NO	0.99	NO	0.98	NO	0.95	NO	Phocaeicola sp900066445	Phocaeicola	Bacteroidaceae	Bacteroidales	Bacteroidia	Bacteroidota	100
ERR2230085_21673_4#5.contigs_velvet	0.99	NO	0.99	NO	0.98	NO	0.95	NO	Barnesiella intestinihominis	Barnesiella	Barnesiellaceae	Bacteroidales	Bacteroidia	Bacteroidota	98.5
9684EK_0218_060_E10_final.scaffolds	0.99	NO	0.99	NO	0.99	NO	0.94	NO	Parabacteroides sp900549585	Parabacteroides	Tannerellaceae	Bacteroidales	Bacteroidia	Bacteroidota	98.71
bj_0095_0018_a1_final.scaffolds	0.99	NO	0.99	NO	0.99	NO	0.94	NO	Bacteroides eggerthii	Bacteroides	Bacteroidaceae	Bacteroidales	Bacteroidia	Bacteroidota	98.79
cx_0004_0068_c11_final.scaffolds	0.98	NO	0.99	NO	0.99	NO	0.94	NO	Parabacteroides merdae	Parabacteroides	Tannerellaceae	Bacteroidales	Bacteroidia	Bacteroidota	98.68
cx_0004_0072_h11_final.scaffolds	0.99	NO	0.99	NO	0.99	NO	0.94	NO	Parabacteroides merdae	Parabacteroides	Tannerellaceae	Bacteroidales	Bacteroidia	Bacteroidota	98.7
cx_0004_0077_e11_final.scaffolds	0.99	NO	0.99	NO	0.99	NO	0.94	NO	Parabacteroides merdae	Parabacteroides	Tannerellaceae	Bacteroidales	Bacteroidia	Bacteroidota	98.71
cx_0004_0077_f11_final.scaffolds	0.99	NO	0.99	NO	0.99	NO	0.94	NO	Parabacteroides merdae	Parabacteroides	Tannerellaceae	Bacteroidales	Bacteroidia	Bacteroidota	98.74
ERR1022364_13470_2#67.contigs_velvet	0.98	NO	0.99	NO	0.99	NO	0.94	NO	Parabacteroides merdae	Parabacteroides	Tannerellaceae	Bacteroidales	Bacteroidia	Bacteroidota	99.59
ERR1203957_18048_1#74.contigs_velvet	0.99	NO	0.99	NO	0.99	NO	0.94	NO	Barnesiella intestinihominis	Barnesiella	Barnesiellaceae	Bacteroidales	Bacteroidia	Bacteroidota	99.87
ERR1204051_18048_2#74.contigs_velvet	0.99	NO	0.99	NO	0.99	NO	0.94	NO	Barnesiella intestinihominis	Barnesiella	Barnesiellaceae	Bacteroidales	Bacteroidia	Bacteroidota	99.88
ERR2221286_20298_2#7.contigs_velvet	0.99	NO	0.99	NO	0.99	NO	0.94	NO	Bacteroides clarus	Bacteroides	Bacteroidaceae	Bacteroidales	Bacteroidia	Bacteroidota	98.8
5359PL_0918_053_G2_final.scaffolds	0.94	NO	0.99	NO	0.98	NO	0.94	NO	Phascolarctobacterium_A sp900753045	Phascolarctobacterium_A	Acidaminococcaceae	Acidaminococcales	Negativicutes	Firmicutes_C	95.37
ERR2221140_12718_7#33.contigs_velvet	0.99	NO	0.99	NO	0.98	NO	0.94	NO	Barnesiella intestinihominis	Barnesiella	Barnesiellaceae	Bacteroidales	Bacteroidia	Bacteroidota	98.42
4492IJ_1118_049_B1_final.scaffolds	0.99	NO	0.99	NO	0.97	NO	0.94	NO	Butyricimonas virosa	Butyricimonas	Marinifilaceae	Bacteroidales	Bacteroidia	Bacteroidota	98.15
6383DG_0717_005_A9_final.scaffolds	0.99	NO	0.99	NO	0.99	NO	0.93	NO	Parabacteroides johnsonii	Parabacteroides	Tannerellaceae	Bacteroidales	Bacteroidia	Bacteroidota	98.75
6383DG_0717_013_A4_final.scaffolds	0.98	NO	0.99	NO	0.99	NO	0.93	NO	Phocaeicola massiliensis	Phocaeicola	Bacteroidaceae	Bacteroidales	Bacteroidia	Bacteroidota	98.92
bj_0095_0019_e5_final.scaffolds	0.99	NO	0.99	NO	0.99	NO	0.93	NO	Bacteroides eggerthii	Bacteroides	Bacteroidaceae	Bacteroidales	Bacteroidia	Bacteroidota	98.72
bq_0049_0022_h2-BIS_final.scaffolds	0.99	NO	0.99	NO	0.99	NO	0.93	NO	Parabacteroides merdae	Parabacteroides	Tannerellaceae	Bacteroidales	Bacteroidia	Bacteroidota	97.64
ERR2221144_12718_7#37.contigs_velvet	0.99	NO	0.99	NO	0.98	NO	0.93	NO	Butyricimonas virosa	Butyricimonas	Marinifilaceae	Bacteroidales	Bacteroidia	Bacteroidota	98.6
5359PL_0918_053_D2_final.scaffolds	0.93	NO	0.99	NO	0.98	NO	0.92	NO	Phascolarctobacterium_A sp900551335	Phascolarctobacterium_A	Acidaminococcaceae	Acidaminococcales	Negativicutes	Firmicutes_C	96.15
7481HP_0218_051_G4_final.scaffolds	0.99	NO	0.99	NO	0.98	NO	0.92	NO	Bacteroides intestinalis	Bacteroides	Bacteroidaceae	Bacteroidales	Bacteroidia	Bacteroidota	98.68
cx_0004_0077_f12_final.scaffolds	0.99	NO	0.99	NO	0.98	NO	0.92	NO	Parabacteroides merdae	Parabacteroides	Tannerellaceae	Bacteroidales	Bacteroidia	Bacteroidota	98.72
ERR1022361_13470_2#64.contigs_velvet	0.99	NO	0.99	NO	0.98	NO	0.92	NO	Phocaeicola sp900066455	Phocaeicola	Bacteroidaceae	Bacteroidales	Bacteroidia	Bacteroidota	100
ERR2230125_21673_4#47.contigs_velvet	1	NO	0.99	NO	0.97	NO	0.92	NO	Odoribacter splanchnicus	Odoribacter	Marinifilaceae	Bacteroidales	Bacteroidia	Bacteroidota	99.19
cx_0004_0024_b2_final.scaffolds	0.99	NO	0.99	NO	0.98	NO	0.91	NO	Bacteroides stercoris	Bacteroides	Bacteroidaceae	Bacteroidales	Bacteroidia	Bacteroidota	97.62
cx_0004_0024_d2_final.scaffolds	0.99	NO	0.99	NO	0.98	NO	0.91	NO	Bacteroides stercoris	Bacteroides	Bacteroidaceae	Bacteroidales	Bacteroidia	Bacteroidota	97.58
cx_0004_0024_h1_final.scaffolds	0.99	NO	0.99	NO	0.98	NO	0.91	NO	Bacteroides stercoris	Bacteroides	Bacteroidaceae	Bacteroidales	Bacteroidia	Bacteroidota	97.62
cx_0004_0086_b10_final.scaffolds	0.99	NO	0.99	NO	0.98	NO	0.91	NO	Bacteroides stercoris	Bacteroides	Bacteroidaceae	Bacteroidales	Bacteroidia	Bacteroidota	97.62
8485OK_0917_061_G3_final.scaffolds	0.99	NO	0.99	NO	0.99	NO	0.9	NO	Bacteroides uniformis	Bacteroides	Bacteroidaceae	Bacteroidales	Bacteroidia	Bacteroidota	96.79
af_0058_0067_f6_final.scaffolds	0.99	NO	0.99	NO	0.99	NO	0.9	NO	Parabacteroides merdae	Parabacteroides	Tannerellaceae	Bacteroidales	Bacteroidia	Bacteroidota	98.8
af_0058_0067_g6_final.scaffolds	0.99	NO	0.99	NO	0.99	NO	0.9	NO	Parabacteroides merdae	Parabacteroides	Tannerellaceae	Bacteroidales	Bacteroidia	Bacteroidota	98.83
bq_0049_0032_e2-BIS_final.scaffolds	0.99	NO	0.99	NO	0.99	NO	0.9	NO	Bacteroides caccae	Bacteroides	Bacteroidaceae	Bacteroidales	Bacteroidia	Bacteroidota	99.09
cx_0004_0077_h7_final.scaffolds	0.99	NO	0.99	NO	0.98	NO	0.9	NO	Bacteroides stercoris	Bacteroides	Bacteroidaceae	Bacteroidales	Bacteroidia	Bacteroidota	97.62
8634BP_0918_043_B5_final.scaffolds	0.99	NO	0.99	NO	0.99	NO	0.89	NO	Phocaeicola sartorii	Phocaeicola	Bacteroidaceae	Bacteroidales	Bacteroidia	Bacteroidota	98.59
af_0058_0067_a4_final.scaffolds	0.99	NO	0.99	NO	0.99	NO	0.89	NO	Parabacteroides merdae	Parabacteroides	Tannerellaceae	Bacteroidales	Bacteroidia	Bacteroidota	98.78
af_0058_0067_d2_final.scaffolds	0.98	NO	0.99	NO	0.99	NO	0.89	NO	Parabacteroides merdae	Parabacteroides	Tannerellaceae	Bacteroidales	Bacteroidia	Bacteroidota	98.8
af_0058_0067_h6_final.scaffolds	0.99	NO	0.99	NO	0.99	NO	0.89	NO	Parabacteroides merdae	Parabacteroides	Tannerellaceae	Bacteroidales	Bacteroidia	Bacteroidota	98.8
bq_0049_0022_d2_final.scaffolds	0.99	NO	0.99	NO	0.99	NO	0.89	NO	Bacteroides caccae	Bacteroides	Bacteroidaceae	Bacteroidales	Bacteroidia	Bacteroidota	99.13
bq_0049_0032_e2_final.scaffolds	0.99	NO	0.99	NO	0.99	NO	0.89	NO	Bacteroides caccae	Bacteroides	Bacteroidaceae	Bacteroidales	Bacteroidia	Bacteroidota	99.09
bq_0049_0032_f7_final.scaffolds	0.99	NO	0.99	NO	0.99	NO	0.89	NO	Bacteroides caccae	Bacteroides	Bacteroidaceae	Bacteroidales	Bacteroidia	Bacteroidota	99.1
ERR1022298_13414_6#24.contigs_velvet	0.99	NO	0.99	NO	0.99	NO	0.89	NO	Bacteroides finegoldii	Bacteroides	Bacteroidaceae	Bacteroidales	Bacteroidia	Bacteroidota	98.62
ERR1022319_13414_6#45.contigs_velvet	0.99	NO	0.99	NO	0.99	NO	0.89	NO	Bacteroides sp900066265	Bacteroides	Bacteroidaceae	Bacteroidales	Bacteroidia	Bacteroidota	98.38
9573HE_0319_074_E09_final.scaffolds	0.99	NO	0.99	NO	0.98	NO	0.89	NO		Bacteroides	Bacteroidaceae	Bacteroidales	Bacteroidia	Bacteroidota	N/A
bf_0095_0063_a1_final.scaffolds	0.99	NO	0.99	NO	0.98	NO	0.89	NO	Bacteroides intestinalis	Bacteroides	Bacteroidaceae	Bacteroidales	Bacteroidia	Bacteroidota	98.4
bq_0049_0022_e2_final.scaffolds	0.99	NO	0.99	NO	0.98	NO	0.89	NO	Bacteroides finegoldii	Bacteroides	Bacteroidaceae	Bacteroidales	Bacteroidia	Bacteroidota	99.26
af_0058_0044_a3_final.scaffolds	0.98	NO	0.99	NO	0.99	NO	0.88	NO	Parabacteroides merdae	Parabacteroides	Tannerellaceae	Bacteroidales	Bacteroidia	Bacteroidota	98.75
af_0058_0067_f4_final.scaffolds	0.99	NO	0.99	NO	0.99	NO	0.88	NO	Parabacteroides merdae	Parabacteroides	Tannerellaceae	Bacteroidales	Bacteroidia	Bacteroidota	98.81
af_0058_0067_f5_final.scaffolds	0.99	NO	0.99	NO	0.99	NO	0.88	NO	Parabacteroides merdae	Parabacteroides	Tannerellaceae	Bacteroidales	Bacteroidia	Bacteroidota	98.8
ERR2221357_20298_3#22.contigs_velvet	0.99	NO	0.99	NO	0.99	NO	0.88	NO	Bacteroides caccae	Bacteroides	Bacteroidaceae	Bacteroidales	Bacteroidia	Bacteroidota	99.12
ERR2230163_21673_4#94.contigs_velvet	0.99	NO	0.99	NO	0.99	NO	0.88	NO	Parabacteroides goldsteinii	Parabacteroides	Tannerellaceae	Bacteroidales	Bacteroidia	Bacteroidota	99.03
aa_0143_0037_a1_final.scaffolds	0.98	NO	0.99	NO	0.98	NO	0.88	NO	Bacteroides cellulosilyticus	Bacteroides	Bacteroidaceae	Bacteroidales	Bacteroidia	Bacteroidota	97.39
bq_0049_0022_e1_final.scaffolds	0.99	NO	0.99	NO	0.98	NO	0.88	NO	Bacteroides finegoldii	Bacteroides	Bacteroidaceae	Bacteroidales	Bacteroidia	Bacteroidota	99.22
bq_0049_0022_f2_final.scaffolds	0.99	NO	0.99	NO	0.98	NO	0.88	NO	Bacteroides finegoldii	Bacteroides	Bacteroidaceae	Bacteroidales	Bacteroidia	Bacteroidota	99.25
bq_0049_0022_g1_final.scaffolds	0.99	NO	0.99	NO	0.98	NO	0.88	NO	Bacteroides finegoldii	Bacteroides	Bacteroidaceae	Bacteroidales	Bacteroidia	Bacteroidota	99.2
bq_0049_0022_g2_final.scaffolds	0.99	NO	0.99	NO	0.98	NO	0.88	NO	Bacteroides finegoldii	Bacteroides	Bacteroidaceae	Bacteroidales	Bacteroidia	Bacteroidota	99.19
bq_0049_0032_a4_final.scaffolds	0.99	NO	0.99	NO	0.98	NO	0.88	NO	Bacteroides finegoldii	Bacteroides	Bacteroidaceae	Bacteroidales	Bacteroidia	Bacteroidota	99.24
bq_0049_0032_b4_final.scaffolds	0.99	NO	0.99	NO	0.98	NO	0.88	NO	Bacteroides finegoldii	Bacteroides	Bacteroidaceae	Bacteroidales	Bacteroidia	Bacteroidota	99.26
bq_0049_0032_e3-BIS_final.scaffolds	0.99	NO	0.99	NO	0.98	NO	0.88	NO	Bacteroides finegoldii	Bacteroides	Bacteroidaceae	Bacteroidales	Bacteroidia	Bacteroidota	99.22
2880HW_0517_025_B11_final.scaffolds	0.99	NO	0.99	NO	0.99	NO	0.87	NO	Bacteroides sp900066265	Bacteroides	Bacteroidaceae	Bacteroidales	Bacteroidia	Bacteroidota	97.3
9818IA_1118_067_D2_final.scaffolds	0.99	NO	0.99	NO	0.99	NO	0.87	NO	Paraprevotella clara	Paraprevotella	Bacteroidaceae	Bacteroidales	Bacteroidia	Bacteroidota	97.89
an_0080_0058_d1_final.scaffolds	0.99	NO	0.99	NO	0.99	NO	0.87	NO	Bacteroides xylanisolvens	Bacteroides	Bacteroidaceae	Bacteroidales	Bacteroidia	Bacteroidota	97.63
bf_0095_0016_g2_final.scaffolds	0.99	NO	0.99	NO	0.99	NO	0.87	NO	Bacteroides uniformis	Bacteroides	Bacteroidaceae	Bacteroidales	Bacteroidia	Bacteroidota	98
ERR2221107_11861_6#67.contigs_velvet	0.99	NO	0.99	NO	0.99	NO	0.87	NO	Bacteroides caccae	Bacteroides	Bacteroidaceae	Bacteroidales	Bacteroidia	Bacteroidota	99.38
4492IJ_1118_049_C9_final.scaffolds	0.99	NO	0.99	NO	0.98	NO	0.87	NO	Phocaeicola plebeius_A	Phocaeicola	Bacteroidaceae	Bacteroidales	Bacteroidia	Bacteroidota	98.04
9573HE_0319_068_D07_final.scaffolds	0.94	NO	0.99	NO	0.98	NO	0.87	NO	Caecibacter sp003467125	Caecibacter	Megasphaeraceae	Veillonellales	Negativicutes	Firmicutes_C	98.55
aa_0143_0037_g1_final.scaffolds	0.98	NO	0.99	NO	0.98	NO	0.87	NO	Bacteroides cellulosilyticus	Bacteroides	Bacteroidaceae	Bacteroidales	Bacteroidia	Bacteroidota	97.44
bf_0095_0016_b2_final.scaffolds	0.99	NO	0.99	NO	0.98	NO	0.87	NO	Bacteroides uniformis	Bacteroides	Bacteroidaceae	Bacteroidales	Bacteroidia	Bacteroidota	97.9
bq_0049_0022_a1_final.scaffolds	0.99	NO	0.99	NO	0.98	NO	0.87	NO	Bacteroides finegoldii	Bacteroides	Bacteroidaceae	Bacteroidales	Bacteroidia	Bacteroidota	99.22
bq_0049_0022_b2_final.scaffolds	0.99	NO	0.99	NO	0.98	NO	0.87	NO	Bacteroides finegoldii	Bacteroides	Bacteroidaceae	Bacteroidales	Bacteroidia	Bacteroidota	99.24
bf_0095_0037_g4_final.scaffolds	0.97	NO	0.99	NO	0.97	NO	0.87	NO	Bacteroides uniformis	Bacteroides	Bacteroidaceae	Bacteroidales	Bacteroidia	Bacteroidota	97.69
bf_0095_0063_a3_final.scaffolds	0.98	NO	0.99	NO	0.95	NO	0.87	NO	Bacteroides intestinalis	Bacteroides	Bacteroidaceae	Bacteroidales	Bacteroidia	Bacteroidota	98.21
8131GG_1118_056_F7_final.scaffolds	0.99	NO	0.99	NO	0.99	NO	0.86	NO	Bacteroides bouchesdurhonensis	Bacteroides	Bacteroidaceae	Bacteroidales	Bacteroidia	Bacteroidota	98.87
8485OK_0917_061_G8_final.scaffolds	0.98	NO	0.99	NO	0.99	NO	0.86	NO	Phocaeicola dorei	Phocaeicola	Bacteroidaceae	Bacteroidales	Bacteroidia	Bacteroidota	99.15
aa_0143_0002_h6_final.scaffolds	0.98	NO	0.99	NO	0.99	NO	0.86	NO	Phocaeicola dorei	Phocaeicola	Bacteroidaceae	Bacteroidales	Bacteroidia	Bacteroidota	98.92
aa_0143_0055_b2_final.scaffolds	0.98	NO	0.99	NO	0.99	NO	0.86	NO	Phocaeicola dorei	Phocaeicola	Bacteroidaceae	Bacteroidales	Bacteroidia	Bacteroidota	98.99
aa_0143_0087_e9_final.scaffolds	0.99	NO	0.99	NO	0.99	NO	0.86	NO	Phocaeicola vulgatus	Phocaeicola	Bacteroidaceae	Bacteroidales	Bacteroidia	Bacteroidota	98.82
af_0058_0067_h5_final.scaffolds	0.99	NO	0.99	NO	0.99	NO	0.86	NO	Bacteroides xylanisolvens	Bacteroides	Bacteroidaceae	Bacteroidales	Bacteroidia	Bacteroidota	97.78
an_0080_0058_f2_final.scaffolds	0.99	NO	0.99	NO	0.99	NO	0.86	NO	Bacteroides xylanisolvens	Bacteroides	Bacteroidaceae	Bacteroidales	Bacteroidia	Bacteroidota	97.74
bj_0095_0037_b6_final.scaffolds	0.99	NO	0.99	NO	0.99	NO	0.86	NO	Bacteroides xylanisolvens	Bacteroides	Bacteroidaceae	Bacteroidales	Bacteroidia	Bacteroidota	97.86
bj_0095_0037_g6_final.scaffolds	0.99	NO	0.99	NO	0.99	NO	0.86	NO	Bacteroides xylanisolvens	Bacteroides	Bacteroidaceae	Bacteroidales	Bacteroidia	Bacteroidota	97.87
bk_0021_0020_c1_final.scaffolds	0.99	NO	0.99	NO	0.99	NO	0.86	NO	Bacteroides caccae	Bacteroides	Bacteroidaceae	Bacteroidales	Bacteroidia	Bacteroidota	99.45
bq_0049_0022_b1_final.scaffolds	0.99	NO	0.99	NO	0.99	NO	0.86	NO	Bacteroides thetaiotaomicron	Bacteroides	Bacteroidaceae	Bacteroidales	Bacteroidia	Bacteroidota	97.86
bq_0049_0032_b1_final.scaffolds	0.99	NO	0.99	NO	0.99	NO	0.86	NO	Bacteroides thetaiotaomicron	Bacteroides	Bacteroidaceae	Bacteroidales	Bacteroidia	Bacteroidota	97.84
bq_0049_0032_c10_final.scaffolds	0.99	NO	0.99	NO	0.99	NO	0.86	NO	Bacteroides thetaiotaomicron	Bacteroides	Bacteroidaceae	Bacteroidales	Bacteroidia	Bacteroidota	97.89
bq_0049_0032_d11_final.scaffolds	0.99	NO	0.99	NO	0.99	NO	0.86	NO	Bacteroides thetaiotaomicron	Bacteroides	Bacteroidaceae	Bacteroidales	Bacteroidia	Bacteroidota	97.82
an_0080_0058_a7_final.scaffolds	0.98	NO	0.99	NO	0.98	NO	0.86	NO	Bacteroides xylanisolvens	Bacteroides	Bacteroidaceae	Bacteroidales	Bacteroidia	Bacteroidota	97.5
an_0080_0058_c2_final.scaffolds	0.98	NO	0.99	NO	0.98	NO	0.86	NO	Bacteroides xylanisolvens	Bacteroides	Bacteroidaceae	Bacteroidales	Bacteroidia	Bacteroidota	97.68
bf_0095_0037_h4_final.scaffolds	0.99	NO	0.99	NO	0.98	NO	0.86	NO	Bacteroides uniformis	Bacteroides	Bacteroidaceae	Bacteroidales	Bacteroidia	Bacteroidota	98.01
0835HD_0218_032_F12_final.scaffolds	0.99	NO	0.99	NO	0.99	NO	0.85	NO	Bacteroides caccae	Bacteroides	Bacteroidaceae	Bacteroidales	Bacteroidia	Bacteroidota	99.34
aa_0143_0005_a1_final.scaffolds	0.99	NO	0.99	NO	0.99	NO	0.85	NO	Phocaeicola vulgatus	Phocaeicola	Bacteroidaceae	Bacteroidales	Bacteroidia	Bacteroidota	98.79
aa_0143_0005_a6_final.scaffolds	0.99	NO	0.99	NO	0.99	NO	0.85	NO	Phocaeicola vulgatus	Phocaeicola	Bacteroidaceae	Bacteroidales	Bacteroidia	Bacteroidota	98.78
aa_0143_0005_c10_final.scaffolds	0.99	NO	0.99	NO	0.99	NO	0.85	NO	Phocaeicola vulgatus	Phocaeicola	Bacteroidaceae	Bacteroidales	Bacteroidia	Bacteroidota	98.85
aa_0143_0005_c11_final.scaffolds	0.99	NO	0.99	NO	0.99	NO	0.85	NO	Phocaeicola vulgatus	Phocaeicola	Bacteroidaceae	Bacteroidales	Bacteroidia	Bacteroidota	98.86
aa_0143_0055_b8_final.scaffolds	0.99	NO	0.99	NO	0.99	NO	0.85	NO	Bacteroides ovatus	Bacteroides	Bacteroidaceae	Bacteroidales	Bacteroidia	Bacteroidota	96.35
aa_0143_0055_e2_final.scaffolds	0.98	NO	0.99	NO	0.99	NO	0.85	NO	Phocaeicola dorei	Phocaeicola	Bacteroidaceae	Bacteroidales	Bacteroidia	Bacteroidota	98.91
aa_0143_0065_c5_final.scaffolds	0.98	NO	0.99	NO	0.99	NO	0.85	NO	Bacteroides caccae	Bacteroides	Bacteroidaceae	Bacteroidales	Bacteroidia	Bacteroidota	99.32
aa_0143_0087_b5_final.scaffolds	0.99	NO	0.99	NO	0.99	NO	0.85	NO	Phocaeicola vulgatus	Phocaeicola	Bacteroidaceae	Bacteroidales	Bacteroidia	Bacteroidota	98.84
af_0058_0056_d11_final.scaffolds	0.99	NO	0.99	NO	0.99	NO	0.85	NO	Bacteroides xylanisolvens	Bacteroides	Bacteroidaceae	Bacteroidales	Bacteroidia	Bacteroidota	97.75
am_0006_0094_b10_final.scaffolds	0.99	NO	0.99	NO	0.99	NO	0.85	NO	Parabacteroides distasonis	Parabacteroides	Tannerellaceae	Bacteroidales	Bacteroidia	Bacteroidota	97.28
am_0171_0088_b3_final.scaffolds	0.99	NO	0.99	NO	0.99	NO	0.85	NO	Parabacteroides distasonis	Parabacteroides	Tannerellaceae	Bacteroidales	Bacteroidia	Bacteroidota	97.29
an_0080_0058_b5_final.scaffolds	0.99	NO	0.99	NO	0.99	NO	0.85	NO	Bacteroides xylanisolvens	Bacteroides	Bacteroidaceae	Bacteroidales	Bacteroidia	Bacteroidota	97.75
an_0080_0058_d3_final.scaffolds	0.99	NO	0.99	NO	0.99	NO	0.85	NO	Bacteroides xylanisolvens	Bacteroides	Bacteroidaceae	Bacteroidales	Bacteroidia	Bacteroidota	97.72
an_0080_0058_d5_final.scaffolds	0.99	NO	0.99	NO	0.99	NO	0.85	NO	Bacteroides xylanisolvens	Bacteroides	Bacteroidaceae	Bacteroidales	Bacteroidia	Bacteroidota	97.73
an_0080_0058_e3_final.scaffolds	0.99	NO	0.99	NO	0.99	NO	0.85	NO	Bacteroides xylanisolvens	Bacteroides	Bacteroidaceae	Bacteroidales	Bacteroidia	Bacteroidota	97.76
an_0080_0058_g2_final.scaffolds	0.99	NO	0.99	NO	0.99	NO	0.85	NO	Bacteroides xylanisolvens	Bacteroides	Bacteroidaceae	Bacteroidales	Bacteroidia	Bacteroidota	97.71
an_0080_0058_g4_final.scaffolds	0.99	NO	0.99	NO	0.99	NO	0.85	NO	Bacteroides xylanisolvens	Bacteroides	Bacteroidaceae	Bacteroidales	Bacteroidia	Bacteroidota	97.7
an_0080_0058_h2_final.scaffolds	0.99	NO	0.99	NO	0.99	NO	0.85	NO	Bacteroides xylanisolvens	Bacteroides	Bacteroidaceae	Bacteroidales	Bacteroidia	Bacteroidota	97.76
bj_0095_0019_a8_final.scaffolds	0.99	NO	0.99	NO	0.99	NO	0.85	NO	Bacteroides caccae	Bacteroides	Bacteroidaceae	Bacteroidales	Bacteroidia	Bacteroidota	99.3
bj_0095_0037_a6_final.scaffolds	0.99	NO	0.99	NO	0.99	NO	0.85	NO	Bacteroides xylanisolvens	Bacteroides	Bacteroidaceae	Bacteroidales	Bacteroidia	Bacteroidota	97.84
bj_0095_0037_d6_final.scaffolds	0.99	NO	0.99	NO	0.99	NO	0.85	NO	Bacteroides xylanisolvens	Bacteroides	Bacteroidaceae	Bacteroidales	Bacteroidia	Bacteroidota	97.87
bj_0095_0037_e6_final.scaffolds	0.99	NO	0.99	NO	0.99	NO	0.85	NO	Bacteroides xylanisolvens	Bacteroides	Bacteroidaceae	Bacteroidales	Bacteroidia	Bacteroidota	97.87
bj_0095_0037_h6_final.scaffolds	0.99	NO	0.99	NO	0.99	NO	0.85	NO	Bacteroides xylanisolvens	Bacteroides	Bacteroidaceae	Bacteroidales	Bacteroidia	Bacteroidota	97.86
bj_0095_0063_f6_final.scaffolds	0.99	NO	0.99	NO	0.99	NO	0.85	NO	Bacteroides xylanisolvens	Bacteroides	Bacteroidaceae	Bacteroidales	Bacteroidia	Bacteroidota	97.87
bj_0095_0063_g5_final.scaffolds	0.99	NO	0.99	NO	0.99	NO	0.85	NO	Bacteroides xylanisolvens	Bacteroides	Bacteroidaceae	Bacteroidales	Bacteroidia	Bacteroidota	97.83
bq_0049_0037_a5_final.scaffolds	0.98	NO	0.99	NO	0.99	NO	0.85	NO	Bacteroides ovatus	Bacteroides	Bacteroidaceae	Bacteroidales	Bacteroidia	Bacteroidota	96.27
ERR2221375_20298_3#41.contigs_velvet	0.99	NO	0.99	NO	0.99	NO	0.85	NO	Bacteroides sp902362375	Bacteroides	Bacteroidaceae	Bacteroidales	Bacteroidia	Bacteroidota	98.76
ERR2230086_21673_4#6.contigs_velvet	0.98	NO	0.99	NO	0.99	NO	0.85	NO	Phocaeicola vulgatus	Phocaeicola	Bacteroidaceae	Bacteroidales	Bacteroidia	Bacteroidota	98.67
6383DG_0717_019_F10_final.scaffolds	0.99	NO	0.99	NO	0.98	NO	0.85	NO	Bacteroides cellulosilyticus	Bacteroides	Bacteroidaceae	Bacteroidales	Bacteroidia	Bacteroidota	98.37
aa_0143_0037_d1_final.scaffolds	0.99	NO	0.99	NO	0.98	NO	0.85	NO	Bacteroides cellulosilyticus	Bacteroides	Bacteroidaceae	Bacteroidales	Bacteroidia	Bacteroidota	97.7
an_0080_0058_a4_final.scaffolds	0.98	NO	0.99	NO	0.98	NO	0.85	NO	Bacteroides xylanisolvens	Bacteroides	Bacteroidaceae	Bacteroidales	Bacteroidia	Bacteroidota	97.7
ERR2221206_14207_6#8.contigs_velvet	0.98	NO	0.99	NO	0.98	NO	0.85	NO	Phocaeicola vulgatus	Phocaeicola	Bacteroidaceae	Bacteroidales	Bacteroidia	Bacteroidota	98.61
aa_0143_0005_a3_final.scaffolds	0.99	NO	0.99	NO	0.99	NO	0.84	NO	Phocaeicola vulgatus	Phocaeicola	Bacteroidaceae	Bacteroidales	Bacteroidia	Bacteroidota	98.81
aa_0143_0005_c3_final.scaffolds	0.99	NO	0.99	NO	0.99	NO	0.84	NO	Phocaeicola vulgatus	Phocaeicola	Bacteroidaceae	Bacteroidales	Bacteroidia	Bacteroidota	98.81
aa_0143_0055_a4_final.scaffolds	0.98	NO	0.99	NO	0.99	NO	0.84	NO	Bacteroides caccae	Bacteroides	Bacteroidaceae	Bacteroidales	Bacteroidia	Bacteroidota	99.34
aa_0143_0055_b4_final.scaffolds	0.98	NO	0.99	NO	0.99	NO	0.84	NO	Bacteroides caccae	Bacteroides	Bacteroidaceae	Bacteroidales	Bacteroidia	Bacteroidota	99.32
aa_0143_0055_c2_final.scaffolds	0.98	NO	0.99	NO	0.99	NO	0.84	NO	Bacteroides caccae	Bacteroides	Bacteroidaceae	Bacteroidales	Bacteroidia	Bacteroidota	99.29
aa_0143_0055_e1_final.scaffolds	0.98	NO	0.99	NO	0.99	NO	0.84	NO	Bacteroides caccae	Bacteroides	Bacteroidaceae	Bacteroidales	Bacteroidia	Bacteroidota	99.3
aa_0143_0055_e3_final.scaffolds	0.98	NO	0.99	NO	0.99	NO	0.84	NO	Bacteroides caccae	Bacteroides	Bacteroidaceae	Bacteroidales	Bacteroidia	Bacteroidota	99.31
aa_0143_0055_e4_final.scaffolds	0.98	NO	0.99	NO	0.99	NO	0.84	NO	Bacteroides caccae	Bacteroides	Bacteroidaceae	Bacteroidales	Bacteroidia	Bacteroidota	99.31
aa_0143_0055_g2_final.scaffolds	0.98	NO	0.99	NO	0.99	NO	0.84	NO	Bacteroides caccae	Bacteroides	Bacteroidaceae	Bacteroidales	Bacteroidia	Bacteroidota	99.32
aa_0143_0055_h2_final.scaffolds	0.98	NO	0.99	NO	0.99	NO	0.84	NO	Bacteroides caccae	Bacteroides	Bacteroidaceae	Bacteroidales	Bacteroidia	Bacteroidota	99.31
aa_0143_0065_b7_final.scaffolds	0.98	NO	0.99	NO	0.99	NO	0.84	NO	Bacteroides caccae	Bacteroides	Bacteroidaceae	Bacteroidales	Bacteroidia	Bacteroidota	99.31
aa_0143_0087_c5_final.scaffolds	0.98	NO	0.99	NO	0.99	NO	0.84	NO	Bacteroides caccae	Bacteroides	Bacteroidaceae	Bacteroidales	Bacteroidia	Bacteroidota	99.33
af_0058_0067_c2_final.scaffolds	0.99	NO	0.99	NO	0.99	NO	0.84	NO	Bacteroides xylanisolvens	Bacteroides	Bacteroidaceae	Bacteroidales	Bacteroidia	Bacteroidota	97.79
af_0058_0067_g5_final.scaffolds	0.99	NO	0.99	NO	0.99	NO	0.84	NO	Bacteroides xylanisolvens	Bacteroides	Bacteroidaceae	Bacteroidales	Bacteroidia	Bacteroidota	97.74
an_0080_0058_a1_final.scaffolds	0.99	NO	0.99	NO	0.99	NO	0.84	NO	Bacteroides xylanisolvens	Bacteroides	Bacteroidaceae	Bacteroidales	Bacteroidia	Bacteroidota	97.7
an_0080_0058_a2_final.scaffolds	0.99	NO	0.99	NO	0.99	NO	0.84	NO	Bacteroides xylanisolvens	Bacteroides	Bacteroidaceae	Bacteroidales	Bacteroidia	Bacteroidota	97.72
an_0080_0058_a5_final.scaffolds	0.99	NO	0.99	NO	0.99	NO	0.84	NO	Bacteroides xylanisolvens	Bacteroides	Bacteroidaceae	Bacteroidales	Bacteroidia	Bacteroidota	97.68
an_0080_0058_b1_final.scaffolds	0.99	NO	0.99	NO	0.99	NO	0.84	NO	Bacteroides xylanisolvens	Bacteroides	Bacteroidaceae	Bacteroidales	Bacteroidia	Bacteroidota	97.74
an_0080_0058_b2_final.scaffolds	0.99	NO	0.99	NO	0.99	NO	0.84	NO	Bacteroides xylanisolvens	Bacteroides	Bacteroidaceae	Bacteroidales	Bacteroidia	Bacteroidota	97.73
an_0080_0058_b3_final.scaffolds	0.99	NO	0.99	NO	0.99	NO	0.84	NO	Bacteroides xylanisolvens	Bacteroides	Bacteroidaceae	Bacteroidales	Bacteroidia	Bacteroidota	97.76
an_0080_0058_b6_final.scaffolds	0.99	NO	0.99	NO	0.99	NO	0.84	NO	Bacteroides xylanisolvens	Bacteroides	Bacteroidaceae	Bacteroidales	Bacteroidia	Bacteroidota	97.8
an_0080_0058_d6_final.scaffolds	0.99	NO	0.99	NO	0.99	NO	0.84	NO	Bacteroides xylanisolvens	Bacteroides	Bacteroidaceae	Bacteroidales	Bacteroidia	Bacteroidota	97.8
an_0080_0058_d7_final.scaffolds	0.99	NO	0.99	NO	0.99	NO	0.84	NO	Bacteroides xylanisolvens	Bacteroides	Bacteroidaceae	Bacteroidales	Bacteroidia	Bacteroidota	97.64
an_0080_0058_e2_final.scaffolds	0.99	NO	0.99	NO	0.99	NO	0.84	NO	Bacteroides xylanisolvens	Bacteroides	Bacteroidaceae	Bacteroidales	Bacteroidia	Bacteroidota	97.66
an_0080_0058_e4_final.scaffolds	0.99	NO	0.99	NO	0.99	NO	0.84	NO	Bacteroides xylanisolvens	Bacteroides	Bacteroidaceae	Bacteroidales	Bacteroidia	Bacteroidota	97.78
an_0080_0058_e6_final.scaffolds	0.99	NO	0.99	NO	0.99	NO	0.84	NO	Bacteroides xylanisolvens	Bacteroides	Bacteroidaceae	Bacteroidales	Bacteroidia	Bacteroidota	97.83
an_0080_0058_g1_final.scaffolds	0.99	NO	0.99	NO	0.99	NO	0.84	NO	Bacteroides xylanisolvens	Bacteroides	Bacteroidaceae	Bacteroidales	Bacteroidia	Bacteroidota	97.78
an_0080_0058_g3_final.scaffolds	0.99	NO	0.99	NO	0.99	NO	0.84	NO	Bacteroides xylanisolvens	Bacteroides	Bacteroidaceae	Bacteroidales	Bacteroidia	Bacteroidota	97.59
an_0080_0058_g5_final.scaffolds	0.99	NO	0.99	NO	0.99	NO	0.84	NO	Bacteroides xylanisolvens	Bacteroides	Bacteroidaceae	Bacteroidales	Bacteroidia	Bacteroidota	97.73
an_0080_0058_g6_final.scaffolds	0.99	NO	0.99	NO	0.99	NO	0.84	NO	Bacteroides xylanisolvens	Bacteroides	Bacteroidaceae	Bacteroidales	Bacteroidia	Bacteroidota	97.77
an_0080_0058_h1_final.scaffolds	0.99	NO	0.99	NO	0.99	NO	0.84	NO	Bacteroides xylanisolvens	Bacteroides	Bacteroidaceae	Bacteroidales	Bacteroidia	Bacteroidota	97.82
an_0080_0058_h5_final.scaffolds	0.99	NO	0.99	NO	0.99	NO	0.84	NO	Bacteroides xylanisolvens	Bacteroides	Bacteroidaceae	Bacteroidales	Bacteroidia	Bacteroidota	97.8
an_0080_0058_h6_final.scaffolds	0.99	NO	0.99	NO	0.99	NO	0.84	NO	Bacteroides xylanisolvens	Bacteroides	Bacteroidaceae	Bacteroidales	Bacteroidia	Bacteroidota	97.87
bj_0095_0019_e1_final.scaffolds	0.99	NO	0.99	NO	0.99	NO	0.84	NO	Bacteroides caccae	Bacteroides	Bacteroidaceae	Bacteroidales	Bacteroidia	Bacteroidota	99.32
ERR1022396_14207_7#3.contigs_velvet	0.98	NO	0.99	NO	0.99	NO	0.84	NO	Bacteroides caccae	Bacteroides	Bacteroidaceae	Bacteroidales	Bacteroidia	Bacteroidota	99.11
ERR2221300_20298_2#23.contigs_velvet	0.99	NO	0.99	NO	0.99	NO	0.84	NO	Bacteroides bouchesdurhonensis	Bacteroides	Bacteroidaceae	Bacteroidales	Bacteroidia	Bacteroidota	98.6
an_0080_0058_c5_final.scaffolds	0.98	NO	0.99	NO	0.98	NO	0.84	NO	Bacteroides xylanisolvens	Bacteroides	Bacteroidaceae	Bacteroidales	Bacteroidia	Bacteroidota	97.8
an_0080_0058_d10_final.scaffolds	0.99	NO	0.99	NO	0.98	NO	0.84	NO	Bacteroides xylanisolvens	Bacteroides	Bacteroidaceae	Bacteroidales	Bacteroidia	Bacteroidota	97.65
bf_0095_0016_f3_final.scaffolds	0.98	NO	0.99	NO	0.98	NO	0.84	NO	Phocaeicola vulgatus	Phocaeicola	Bacteroidaceae	Bacteroidales	Bacteroidia	Bacteroidota	99.09
bj_0095_0037_f6_final.scaffolds	0.99	NO	0.99	NO	0.98	NO	0.84	NO	Bacteroides xylanisolvens	Bacteroides	Bacteroidaceae	Bacteroidales	Bacteroidia	Bacteroidota	97.8
ERR2221208_14207_6#10.contigs_velvet	0.99	NO	0.99	NO	0.98	NO	0.84	NO	Bacteroides caecimuris	Bacteroides	Bacteroidaceae	Bacteroidales	Bacteroidia	Bacteroidota	99.67
af_0058_0056_h3_final.scaffolds	0.99	NO	0.99	NO	0.97	NO	0.84	NO	Bacteroides thetaiotaomicron	Bacteroides	Bacteroidaceae	Bacteroidales	Bacteroidia	Bacteroidota	98.83
am_0171_0068_e3_final.scaffolds	0.98	NO	0.99	NO	0.98	NO	0.83	YES	Bacteroides fragilis	Bacteroides	Bacteroidaceae	Bacteroidales	Bacteroidia	Bacteroidota	99.08
3606MB_1118_055_C10_final.scaffolds	0.99	NO	0.99	NO	0.99	NO	0.83	NO	Bacteroides salyersiae	Bacteroides	Bacteroidaceae	Bacteroidales	Bacteroidia	Bacteroidota	98.91
aa_0143_0005_c5_final.scaffolds	0.99	NO	0.99	NO	0.99	NO	0.83	NO	Bacteroides ovatus	Bacteroides	Bacteroidaceae	Bacteroidales	Bacteroidia	Bacteroidota	96.56
aa_0143_0055_c4_final.scaffolds	0.98	NO	0.99	NO	0.99	NO	0.83	NO	Bacteroides caccae	Bacteroides	Bacteroidaceae	Bacteroidales	Bacteroidia	Bacteroidota	99.31
aa_0143_0055_f3_final.scaffolds	0.98	NO	0.99	NO	0.99	NO	0.83	NO	Bacteroides caccae	Bacteroides	Bacteroidaceae	Bacteroidales	Bacteroidia	Bacteroidota	99.33
aa_0143_0055_g3_final.scaffolds	0.98	NO	0.99	NO	0.99	NO	0.83	NO	Bacteroides caccae	Bacteroides	Bacteroidaceae	Bacteroidales	Bacteroidia	Bacteroidota	99.32
aa_0143_0065_a9_final.scaffolds	0.98	NO	0.99	NO	0.99	NO	0.83	NO	Bacteroides caccae	Bacteroides	Bacteroidaceae	Bacteroidales	Bacteroidia	Bacteroidota	99.31
aa_0143_0065_c8_final.scaffolds	0.98	NO	0.99	NO	0.99	NO	0.83	NO	Bacteroides caccae	Bacteroides	Bacteroidaceae	Bacteroidales	Bacteroidia	Bacteroidota	99.33
aa_0143_0065_d6_final.scaffolds	0.98	NO	0.99	NO	0.99	NO	0.83	NO	Bacteroides caccae	Bacteroides	Bacteroidaceae	Bacteroidales	Bacteroidia	Bacteroidota	99.28
aa_0143_0087_e10_final.scaffolds	0.98	NO	0.99	NO	0.99	NO	0.83	NO	Bacteroides caccae	Bacteroides	Bacteroidaceae	Bacteroidales	Bacteroidia	Bacteroidota	99.34
af_0058_0006_c3_final.scaffolds	0.99	NO	0.99	NO	0.99	NO	0.83	NO	Bacteroides ovatus	Bacteroides	Bacteroidaceae	Bacteroidales	Bacteroidia	Bacteroidota	97.08
af_0058_0006_f1_final.scaffolds	0.99	NO	0.99	NO	0.99	NO	0.83	NO	Bacteroides ovatus	Bacteroides	Bacteroidaceae	Bacteroidales	Bacteroidia	Bacteroidota	97.09
af_0058_0067_b3_final.scaffolds	0.99	NO	0.99	NO	0.99	NO	0.83	NO	Bacteroides ovatus	Bacteroides	Bacteroidaceae	Bacteroidales	Bacteroidia	Bacteroidota	97.09
af_0058_0067_g1_final.scaffolds	0.99	NO	0.99	NO	0.99	NO	0.83	NO	Parabacteroides merdae	Parabacteroides	Tannerellaceae	Bacteroidales	Bacteroidia	Bacteroidota	99.68
af_0058_0067_h2_final.scaffolds	0.99	NO	0.99	NO	0.99	NO	0.83	NO	Parabacteroides merdae	Parabacteroides	Tannerellaceae	Bacteroidales	Bacteroidia	Bacteroidota	99.67
an_0080_0010_d2_final.scaffolds	0.99	NO	0.99	NO	0.99	NO	0.83	NO	Bacteroides xylanisolvens	Bacteroides	Bacteroidaceae	Bacteroidales	Bacteroidia	Bacteroidota	97.75
an_0080_0058_e1_final.scaffolds	0.99	NO	0.99	NO	0.99	NO	0.83	NO	Bacteroides xylanisolvens	Bacteroides	Bacteroidaceae	Bacteroidales	Bacteroidia	Bacteroidota	97.74
an_0080_0058_f3_final.scaffolds	0.99	NO	0.99	NO	0.99	NO	0.83	NO	Bacteroides xylanisolvens	Bacteroides	Bacteroidaceae	Bacteroidales	Bacteroidia	Bacteroidota	97.71
an_0080_0058_h3_final.scaffolds	0.99	NO	0.99	NO	0.99	NO	0.83	NO	Bacteroides xylanisolvens	Bacteroides	Bacteroidaceae	Bacteroidales	Bacteroidia	Bacteroidota	97.78
an_0080_0058_h4_final.scaffolds	0.99	NO	0.99	NO	0.99	NO	0.83	NO	Bacteroides xylanisolvens	Bacteroides	Bacteroidaceae	Bacteroidales	Bacteroidia	Bacteroidota	97.78
av_0103_0062_f10_final.scaffolds	0.99	NO	0.99	NO	0.99	NO	0.83	NO	Bacteroides ovatus	Bacteroides	Bacteroidaceae	Bacteroidales	Bacteroidia	Bacteroidota	96.76
bj_0095_0018_e1_final.scaffolds	0.98	NO	0.99	NO	0.99	NO	0.83	NO	Phocaeicola vulgatus	Phocaeicola	Bacteroidaceae	Bacteroidales	Bacteroidia	Bacteroidota	98.66
bj_0095_0019_h10_final.scaffolds	0.98	NO	0.99	NO	0.99	NO	0.83	NO	Phocaeicola vulgatus	Phocaeicola	Bacteroidaceae	Bacteroidales	Bacteroidia	Bacteroidota	98.67
bk_0021_0037_f7_final.scaffolds	0.99	NO	0.99	NO	0.99	NO	0.83	NO	Bacteroides salyersiae	Bacteroides	Bacteroidaceae	Bacteroidales	Bacteroidia	Bacteroidota	98.93
bk_0021_0037_g7_final.scaffolds	0.99	NO	0.99	NO	0.99	NO	0.83	NO	Bacteroides salyersiae	Bacteroides	Bacteroidaceae	Bacteroidales	Bacteroidia	Bacteroidota	98.98
bq_0049_0032_b1-BIS_final.scaffolds	0.99	NO	0.99	NO	0.99	NO	0.83	NO	Bacteroides thetaiotaomicron	Bacteroides	Bacteroidaceae	Bacteroidales	Bacteroidia	Bacteroidota	97.91
ERR2221108_11861_6#68.contigs_velvet	0.99	NO	0.99	NO	0.99	NO	0.83	NO	Bacteroides cellulosilyticus	Bacteroides	Bacteroidaceae	Bacteroidales	Bacteroidia	Bacteroidota	97.7
ERR2221137_12718_7#30.contigs_velvet	0.99	NO	0.99	NO	0.99	NO	0.83	NO	Bacteroides bouchesdurhonensis	Bacteroides	Bacteroidaceae	Bacteroidales	Bacteroidia	Bacteroidota	98.59
ERR2221326_20298_2#57.contigs_velvet	0.99	NO	0.99	NO	0.99	NO	0.83	NO	Bacteroides cellulosilyticus	Bacteroides	Bacteroidaceae	Bacteroidales	Bacteroidia	Bacteroidota	97.74
ERR2230111_21673_4#33.contigs_velvet	0.99	NO	0.99	NO	0.99	NO	0.83	NO	Parabacteroides johnsonii	Parabacteroides	Tannerellaceae	Bacteroidales	Bacteroidia	Bacteroidota	96.75
bf_0095_0016_a4_final.scaffolds	0.98	NO	0.99	NO	0.98	NO	0.83	NO	Phocaeicola vulgatus	Phocaeicola	Bacteroidaceae	Bacteroidales	Bacteroidia	Bacteroidota	99.06
bf_0095_0016_e4_final.scaffolds	0.99	NO	0.99	NO	0.98	NO	0.83	NO	Phocaeicola vulgatus	Phocaeicola	Bacteroidaceae	Bacteroidales	Bacteroidia	Bacteroidota	99.16
ERR2221262_20287_6#50.contigs_velvet	0.99	NO	0.99	NO	0.98	NO	0.83	NO	Bacteroides cellulosilyticus	Bacteroides	Bacteroidaceae	Bacteroidales	Bacteroidia	Bacteroidota	97.7
ERR2230100_21673_4#20.contigs_velvet	0.99	NO	0.99	NO	0.98	NO	0.83	NO	Bacteroides cellulosilyticus	Bacteroides	Bacteroidaceae	Bacteroidales	Bacteroidia	Bacteroidota	97.72
am_0171_0068_b3_final.scaffolds	0.98	NO	0.99	NO	0.98	NO	0.82	YES	Bacteroides fragilis	Bacteroides	Bacteroidaceae	Bacteroidales	Bacteroidia	Bacteroidota	99.04
aa_0143_0055_g4_final.scaffolds	0.99	NO	0.99	NO	0.99	NO	0.82	NO	Bacteroides xylanisolvens	Bacteroides	Bacteroidaceae	Bacteroidales	Bacteroidia	Bacteroidota	97.99
af_0058_0067_b1_final.scaffolds	0.99	NO	0.99	NO	0.99	NO	0.82	NO	Parabacteroides merdae	Parabacteroides	Tannerellaceae	Bacteroidales	Bacteroidia	Bacteroidota	99.67
am_0070_0075_f12_final.scaffolds	0.98	NO	0.99	NO	0.99	NO	0.82	NO	Parabacteroides merdae	Parabacteroides	Tannerellaceae	Bacteroidales	Bacteroidia	Bacteroidota	99.53
am_0070_0075_h10_final.scaffolds	0.98	NO	0.99	NO	0.99	NO	0.82	NO	Parabacteroides merdae	Parabacteroides	Tannerellaceae	Bacteroidales	Bacteroidia	Bacteroidota	99.53
am_0111_0076_c3_final.scaffolds	0.98	NO	0.99	NO	0.99	NO	0.82	NO	Parabacteroides merdae	Parabacteroides	Tannerellaceae	Bacteroidales	Bacteroidia	Bacteroidota	99.52
am_0171_0088_d8_final.scaffolds	0.98	NO	0.99	NO	0.99	NO	0.82	NO	Parabacteroides merdae	Parabacteroides	Tannerellaceae	Bacteroidales	Bacteroidia	Bacteroidota	99.56
am_0224_0076_h8_final.scaffolds	0.98	NO	0.99	NO	0.99	NO	0.82	NO	Parabacteroides merdae	Parabacteroides	Tannerellaceae	Bacteroidales	Bacteroidia	Bacteroidota	99.52
av_0103_0014_a3_final.scaffolds	0.99	NO	0.99	NO	0.99	NO	0.82	NO	Bacteroides ovatus	Bacteroides	Bacteroidaceae	Bacteroidales	Bacteroidia	Bacteroidota	97.3
av_0103_0014_a3-BIS_final.scaffolds	0.99	NO	0.99	NO	0.99	NO	0.82	NO	Bacteroides ovatus	Bacteroides	Bacteroidaceae	Bacteroidales	Bacteroidia	Bacteroidota	97.34
av_0103_0014_b9_final.scaffolds	0.99	NO	0.99	NO	0.99	NO	0.82	NO	Bacteroides ovatus	Bacteroides	Bacteroidaceae	Bacteroidales	Bacteroidia	Bacteroidota	97.36
ERR1022358_13470_2#61.contigs_velvet	0.98	NO	0.99	NO	0.99	NO	0.82	NO	Phocaeicola vulgatus	Phocaeicola	Bacteroidaceae	Bacteroidales	Bacteroidia	Bacteroidota	99.03
an_0080_0058_f5_final.scaffolds	0.99	NO	0.99	NO	0.98	NO	0.82	NO	Bacteroides xylanisolvens	Bacteroides	Bacteroidaceae	Bacteroidales	Bacteroidia	Bacteroidota	97.66
bf_0095_0016_b4_final.scaffolds	0.99	NO	0.99	NO	0.98	NO	0.82	NO	Phocaeicola vulgatus	Phocaeicola	Bacteroidaceae	Bacteroidales	Bacteroidia	Bacteroidota	99.14
1325NM_0218_050_B10_final.scaffolds	0.99	NO	0.99	NO	0.99	NO	0.81	NO	Bacteroides xylanisolvens	Bacteroides	Bacteroidaceae	Bacteroidales	Bacteroidia	Bacteroidota	96.82
aa_0143_0055_a3_final.scaffolds	0.99	NO	0.99	NO	0.99	NO	0.81	NO	Bacteroides xylanisolvens	Bacteroides	Bacteroidaceae	Bacteroidales	Bacteroidia	Bacteroidota	97.93
af_0058_0056_h5_final.scaffolds	0.99	NO	0.99	NO	0.99	NO	0.81	NO	Bacteroides thetaiotaomicron	Bacteroides	Bacteroidaceae	Bacteroidales	Bacteroidia	Bacteroidota	98.92
af_0058_0067_e2_final.scaffolds	0.99	NO	0.99	NO	0.99	NO	0.81	NO	Bacteroides ovatus	Bacteroides	Bacteroidaceae	Bacteroidales	Bacteroidia	Bacteroidota	97.12
am_0070_0075_d9_final.scaffolds	0.98	NO	0.99	NO	0.99	NO	0.81	NO	Parabacteroides merdae	Parabacteroides	Tannerellaceae	Bacteroidales	Bacteroidia	Bacteroidota	99.5
am_0070_0075_e9_final.scaffolds	0.98	NO	0.99	NO	0.99	NO	0.81	NO	Parabacteroides merdae	Parabacteroides	Tannerellaceae	Bacteroidales	Bacteroidia	Bacteroidota	99.55
bk_0021_0020_a3_final.scaffolds	0.99	NO	0.99	NO	0.99	NO	0.81	NO	Bacteroides salyersiae	Bacteroides	Bacteroidaceae	Bacteroidales	Bacteroidia	Bacteroidota	99.01
bk_0021_0020_d1_final.scaffolds	0.99	NO	0.99	NO	0.99	NO	0.81	NO	Bacteroides salyersiae	Bacteroides	Bacteroidaceae	Bacteroidales	Bacteroidia	Bacteroidota	99.02
bk_0021_0020_f3_final.scaffolds	0.99	NO	0.99	NO	0.99	NO	0.81	NO	Bacteroides salyersiae	Bacteroides	Bacteroidaceae	Bacteroidales	Bacteroidia	Bacteroidota	99.01
bk_0021_0021_a8_final.scaffolds	0.99	NO	0.99	NO	0.99	NO	0.81	NO	Bacteroides salyersiae	Bacteroides	Bacteroidaceae	Bacteroidales	Bacteroidia	Bacteroidota	99.01
cx_0004_0024_a1_final.scaffolds	0.99	NO	0.99	NO	0.99	NO	0.81	NO	Bacteroides caccae	Bacteroides	Bacteroidaceae	Bacteroidales	Bacteroidia	Bacteroidota	99.8
cx_0004_0024_e1_final.scaffolds	0.99	NO	0.99	NO	0.99	NO	0.81	NO	Bacteroides caccae	Bacteroides	Bacteroidaceae	Bacteroidales	Bacteroidia	Bacteroidota	99.77
ERR1022457_14207_7#66.contigs_velvet	0.99	NO	0.99	NO	0.99	NO	0.81	NO	Bacteroides ovatus	Bacteroides	Bacteroidaceae	Bacteroidales	Bacteroidia	Bacteroidota	97.13
ERR2221135_12718_7#28.contigs_velvet	0.99	NO	0.99	NO	0.99	NO	0.81	NO	Bacteroides nordii	Bacteroides	Bacteroidaceae	Bacteroidales	Bacteroidia	Bacteroidota	98.4
ERR2221136_12718_7#29.contigs_velvet	0.99	NO	0.99	NO	0.99	NO	0.81	NO	Bacteroides sp902362375	Bacteroides	Bacteroidaceae	Bacteroidales	Bacteroidia	Bacteroidota	100
bj_0095_0063_g6_final.scaffolds	0.99	NO	0.99	NO	0.98	NO	0.81	NO	Bacteroides xylanisolvens	Bacteroides	Bacteroidaceae	Bacteroidales	Bacteroidia	Bacteroidota	97.81
af_0058_0071_b2_final.scaffolds	0.99	NO	0.99	NO	0.99	NO	0.8	NO	Bacteroides thetaiotaomicron	Bacteroides	Bacteroidaceae	Bacteroidales	Bacteroidia	Bacteroidota	98.99
am_0025_0074_e12_final.scaffolds	0.98	NO	0.99	NO	0.99	NO	0.8	NO	Parabacteroides merdae	Parabacteroides	Tannerellaceae	Bacteroidales	Bacteroidia	Bacteroidota	99.51
am_0070_0075_e12_final.scaffolds	0.98	NO	0.99	NO	0.99	NO	0.8	NO	Parabacteroides merdae	Parabacteroides	Tannerellaceae	Bacteroidales	Bacteroidia	Bacteroidota	99.49
av_0103_0015_e4_final.scaffolds	0.99	NO	0.99	NO	0.99	NO	0.8	NO	Bacteroides ovatus	Bacteroides	Bacteroidaceae	Bacteroidales	Bacteroidia	Bacteroidota	97.36
bk_0021_0021_d1_final.scaffolds	0.99	NO	0.99	NO	0.99	NO	0.8	NO	Bacteroides salyersiae	Bacteroides	Bacteroidaceae	Bacteroidales	Bacteroidia	Bacteroidota	99
ERR1022329_13414_6#55.contigs_velvet	0.99	NO	0.99	NO	0.99	NO	0.8	NO	Bacteroides salyersiae	Bacteroides	Bacteroidaceae	Bacteroidales	Bacteroidia	Bacteroidota	99.12
ERR2221405_20427_4#21.contigs_velvet	0.99	NO	0.99	NO	0.99	NO	0.8	NO	Bacteroides sp902362375	Bacteroides	Bacteroidaceae	Bacteroidales	Bacteroidia	Bacteroidota	99.99
bk_0021_0020_e3_final.scaffolds	0.99	NO	0.99	NO	0.98	NO	0.8	NO	Bacteroides thetaiotaomicron	Bacteroides	Bacteroidaceae	Bacteroidales	Bacteroidia	Bacteroidota	97.65
ERR2221207_14207_6#9.contigs_velvet	0.99	NO	0.99	NO	0.98	NO	0.8	NO	Bacteroides sp002491635	Bacteroides	Bacteroidaceae	Bacteroidales	Bacteroidia	Bacteroidota	99.93
aa_0143_0005_c12_final.scaffolds	0.97	NO	0.99	NO	0.99	NO	0.79	NO	Phocaeicola dorei	Phocaeicola	Bacteroidaceae	Bacteroidales	Bacteroidia	Bacteroidota	98.95
af_0058_0056_e5_final.scaffolds	0.99	NO	0.99	NO	0.99	NO	0.79	NO	Bacteroides thetaiotaomicron	Bacteroides	Bacteroidaceae	Bacteroidales	Bacteroidia	Bacteroidota	98.97
af_0058_0056_g5_final.scaffolds	0.99	NO	0.99	NO	0.99	NO	0.79	NO	Bacteroides thetaiotaomicron	Bacteroides	Bacteroidaceae	Bacteroidales	Bacteroidia	Bacteroidota	98.96
af_0058_0066_f4_final.scaffolds	0.99	NO	0.99	NO	0.99	NO	0.79	NO	Bacteroides thetaiotaomicron	Bacteroides	Bacteroidaceae	Bacteroidales	Bacteroidia	Bacteroidota	98.99
af_0058_0071_e5_final.scaffolds	0.99	NO	0.99	NO	0.99	NO	0.79	NO	Bacteroides thetaiotaomicron	Bacteroides	Bacteroidaceae	Bacteroidales	Bacteroidia	Bacteroidota	98.99
af_0058_0071_f4_final.scaffolds	0.99	NO	0.99	NO	0.99	NO	0.79	NO	Bacteroides thetaiotaomicron	Bacteroides	Bacteroidaceae	Bacteroidales	Bacteroidia	Bacteroidota	98.97
af_0058_0083_d3_final.scaffolds	0.99	NO	0.99	NO	0.99	NO	0.79	NO	Bacteroides thetaiotaomicron	Bacteroides	Bacteroidaceae	Bacteroidales	Bacteroidia	Bacteroidota	98.99
an_0080_0058_c7_final.scaffolds	0.99	NO	0.99	NO	0.99	NO	0.79	NO	Bacteroides xylanisolvens	Bacteroides	Bacteroidaceae	Bacteroidales	Bacteroidia	Bacteroidota	97.54
ao_0067_0012_e10_final.scaffolds	0.99	NO	0.99	NO	0.99	NO	0.79	NO	Bacteroides xylanisolvens	Bacteroides	Bacteroidaceae	Bacteroidales	Bacteroidia	Bacteroidota	96.82
ao_0067_0037_h3_final.scaffolds	0.99	NO	0.99	NO	0.99	NO	0.79	NO	Parabacteroides distasonis	Parabacteroides	Tannerellaceae	Bacteroidales	Bacteroidia	Bacteroidota	97.16
av_0103_0014_d11_final.scaffolds	0.99	NO	0.99	NO	0.99	NO	0.79	NO	Bacteroides thetaiotaomicron	Bacteroides	Bacteroidaceae	Bacteroidales	Bacteroidia	Bacteroidota	97.82
av_0103_0014_d11-BIS_final.scaffolds	0.99	NO	0.99	NO	0.99	NO	0.79	NO	Bacteroides thetaiotaomicron	Bacteroides	Bacteroidaceae	Bacteroidales	Bacteroidia	Bacteroidota	97.78
av_0103_0014_f4_final.scaffolds	0.99	NO	0.99	NO	0.99	NO	0.79	NO	Bacteroides thetaiotaomicron	Bacteroides	Bacteroidaceae	Bacteroidales	Bacteroidia	Bacteroidota	97.84
av_0103_0014_f4-BIS_final.scaffolds	0.99	NO	0.99	NO	0.99	NO	0.79	NO	Bacteroides thetaiotaomicron	Bacteroides	Bacteroidaceae	Bacteroidales	Bacteroidia	Bacteroidota	97.8
av_0103_0014_g3_final.scaffolds	0.98	NO	0.99	NO	0.99	NO	0.79	NO	Phocaeicola vulgatus	Phocaeicola	Bacteroidaceae	Bacteroidales	Bacteroidia	Bacteroidota	98.89
av_0103_0014_h4_final.scaffolds	0.99	NO	0.99	NO	0.99	NO	0.79	NO	Bacteroides thetaiotaomicron	Bacteroides	Bacteroidaceae	Bacteroidales	Bacteroidia	Bacteroidota	97.77
bf_0095_0037_e4_final.scaffolds	0.99	NO	0.99	NO	0.99	NO	0.79	NO	Bacteroides ovatus	Bacteroides	Bacteroidaceae	Bacteroidales	Bacteroidia	Bacteroidota	97.27
bk_0021_0063_b10_final.scaffolds	0.99	NO	0.99	NO	0.99	NO	0.79	NO	Bacteroides ovatus	Bacteroides	Bacteroidaceae	Bacteroidales	Bacteroidia	Bacteroidota	98.53
bk_0021_0063_h9_final.scaffolds	0.99	NO	0.99	NO	0.99	NO	0.79	NO	Bacteroides ovatus	Bacteroides	Bacteroidaceae	Bacteroidales	Bacteroidia	Bacteroidota	98.53
bq_0049_0032_c5_final.scaffolds	0.99	NO	0.99	NO	0.99	NO	0.79	NO	Bacteroides salyersiae	Bacteroides	Bacteroidaceae	Bacteroidales	Bacteroidia	Bacteroidota	99.02
bq_0049_0032_f5_final.scaffolds	0.99	NO	0.99	NO	0.99	NO	0.79	NO	Bacteroides salyersiae	Bacteroides	Bacteroidaceae	Bacteroidales	Bacteroidia	Bacteroidota	99.02
7652PC_0417_003_F1_final.scaffolds	0.99	NO	0.99	NO	0.98	NO	0.79	NO	Bacteroides faecis	Bacteroides	Bacteroidaceae	Bacteroidales	Bacteroidia	Bacteroidota	99.08
af_0058_0056_b6_final.scaffolds	0.99	NO	0.99	NO	0.98	NO	0.79	NO	Bacteroides thetaiotaomicron	Bacteroides	Bacteroidaceae	Bacteroidales	Bacteroidia	Bacteroidota	98.96
af_0058_0056_h6_final.scaffolds	0.99	NO	0.99	NO	0.98	NO	0.79	NO	Bacteroides thetaiotaomicron	Bacteroides	Bacteroidaceae	Bacteroidales	Bacteroidia	Bacteroidota	98.95
af_0058_0061_a5-BIS_final.scaffolds	0.99	NO	0.99	NO	0.98	NO	0.79	NO	Bacteroides thetaiotaomicron	Bacteroides	Bacteroidaceae	Bacteroidales	Bacteroidia	Bacteroidota	98.99
af_0058_0061_a5-BISb_final.scaffolds	0.99	NO	0.99	NO	0.98	NO	0.79	NO	Bacteroides thetaiotaomicron	Bacteroides	Bacteroidaceae	Bacteroidales	Bacteroidia	Bacteroidota	98.97
af_0058_0066_h3_final.scaffolds	0.99	NO	0.99	NO	0.98	NO	0.79	NO	Bacteroides thetaiotaomicron	Bacteroides	Bacteroidaceae	Bacteroidales	Bacteroidia	Bacteroidota	98.98
af_0058_0071_a5_final.scaffolds	0.99	NO	0.99	NO	0.98	NO	0.79	NO	Bacteroides thetaiotaomicron	Bacteroides	Bacteroidaceae	Bacteroidales	Bacteroidia	Bacteroidota	98.98
af_0058_0071_b6_final.scaffolds	0.99	NO	0.99	NO	0.98	NO	0.79	NO	Bacteroides thetaiotaomicron	Bacteroides	Bacteroidaceae	Bacteroidales	Bacteroidia	Bacteroidota	98.96
af_0058_0077_a4_final.scaffolds	0.99	NO	0.99	NO	0.98	NO	0.79	NO	Bacteroides thetaiotaomicron	Bacteroides	Bacteroidaceae	Bacteroidales	Bacteroidia	Bacteroidota	99
af_0058_0077_a5_final.scaffolds	0.99	NO	0.99	NO	0.98	NO	0.79	NO	Bacteroides thetaiotaomicron	Bacteroides	Bacteroidaceae	Bacteroidales	Bacteroidia	Bacteroidota	98.97
af_0058_0077_e3_final.scaffolds	0.99	NO	0.99	NO	0.98	NO	0.79	NO	Bacteroides thetaiotaomicron	Bacteroides	Bacteroidaceae	Bacteroidales	Bacteroidia	Bacteroidota	98.97
am_0171_0057_e6_final.scaffolds	0.99	NO	0.99	NO	0.98	NO	0.79	NO	Bacteroides salyersiae	Bacteroides	Bacteroidaceae	Bacteroidales	Bacteroidia	Bacteroidota	99.03
ao_0067_0037_f3_final.scaffolds	0.99	NO	0.99	NO	0.98	NO	0.79	NO	Bacteroides ovatus	Bacteroides	Bacteroidaceae	Bacteroidales	Bacteroidia	Bacteroidota	96.32
ERR1022331_13414_6#57.contigs_velvet	0.99	NO	0.99	NO	0.98	NO	0.79	NO	Bacteroides thetaiotaomicron	Bacteroides	Bacteroidaceae	Bacteroidales	Bacteroidia	Bacteroidota	98.23
9818IA_1118_067_C10_final.scaffolds	0.99	NO	0.99	NO	0.99	NO	0.78	NO	Parabacteroides sp003480915	Parabacteroides	Tannerellaceae	Bacteroidales	Bacteroidia	Bacteroidota	98.22
af_0058_0056_c3_final.scaffolds	0.99	NO	0.99	NO	0.99	NO	0.78	NO	Bacteroides thetaiotaomicron	Bacteroides	Bacteroidaceae	Bacteroidales	Bacteroidia	Bacteroidota	98.94
af_0058_0056_c6_final.scaffolds	0.99	NO	0.99	NO	0.99	NO	0.78	NO	Bacteroides thetaiotaomicron	Bacteroides	Bacteroidaceae	Bacteroidales	Bacteroidia	Bacteroidota	98.98
af_0058_0056_d3_final.scaffolds	0.99	NO	0.99	NO	0.99	NO	0.78	NO	Bacteroides thetaiotaomicron	Bacteroides	Bacteroidaceae	Bacteroidales	Bacteroidia	Bacteroidota	98.95
af_0058_0056_e1_final.scaffolds	0.99	NO	0.99	NO	0.99	NO	0.78	NO	Bacteroides thetaiotaomicron	Bacteroides	Bacteroidaceae	Bacteroidales	Bacteroidia	Bacteroidota	98.97
af_0058_0056_g6_final.scaffolds	0.99	NO	0.99	NO	0.99	NO	0.78	NO	Bacteroides thetaiotaomicron	Bacteroides	Bacteroidaceae	Bacteroidales	Bacteroidia	Bacteroidota	99
af_0058_0077_e6_final.scaffolds	0.99	NO	0.99	NO	0.99	NO	0.78	NO	Bacteroides thetaiotaomicron	Bacteroides	Bacteroidaceae	Bacteroidales	Bacteroidia	Bacteroidota	98.99
af_0058_0077_f6_final.scaffolds	0.99	NO	0.99	NO	0.99	NO	0.78	NO	Bacteroides thetaiotaomicron	Bacteroides	Bacteroidaceae	Bacteroidales	Bacteroidia	Bacteroidota	98.99
af_0058_0083_b1_final.scaffolds	0.99	NO	0.99	NO	0.99	NO	0.78	NO	Bacteroides thetaiotaomicron	Bacteroides	Bacteroidaceae	Bacteroidales	Bacteroidia	Bacteroidota	98.99
af_0058_0083_b6_final.scaffolds	0.99	NO	0.99	NO	0.99	NO	0.78	NO	Bacteroides thetaiotaomicron	Bacteroides	Bacteroidaceae	Bacteroidales	Bacteroidia	Bacteroidota	99.03
am_0070_0075_c12_final.scaffolds	0.98	NO	0.99	NO	0.99	NO	0.78	NO	Parabacteroides merdae	Parabacteroides	Tannerellaceae	Bacteroidales	Bacteroidia	Bacteroidota	99.53
bf_0095_0037_a4_final.scaffolds	0.99	NO	0.99	NO	0.99	NO	0.78	NO	Bacteroides ovatus	Bacteroides	Bacteroidaceae	Bacteroidales	Bacteroidia	Bacteroidota	97.21
bf_0095_0037_c4_final.scaffolds	0.99	NO	0.99	NO	0.99	NO	0.78	NO	Bacteroides ovatus	Bacteroides	Bacteroidaceae	Bacteroidales	Bacteroidia	Bacteroidota	97.26
af_0058_0056_a4_final.scaffolds	0.99	NO	0.99	NO	0.98	NO	0.78	NO	Bacteroides thetaiotaomicron	Bacteroides	Bacteroidaceae	Bacteroidales	Bacteroidia	Bacteroidota	98.97
af_0058_0056_b5_final.scaffolds	0.99	NO	0.99	NO	0.98	NO	0.78	NO	Bacteroides thetaiotaomicron	Bacteroides	Bacteroidaceae	Bacteroidales	Bacteroidia	Bacteroidota	98.95
af_0058_0056_d1_final.scaffolds	0.99	NO	0.99	NO	0.98	NO	0.78	NO	Bacteroides thetaiotaomicron	Bacteroides	Bacteroidaceae	Bacteroidales	Bacteroidia	Bacteroidota	98.98
af_0058_0056_e4_final.scaffolds	0.99	NO	0.99	NO	0.98	NO	0.78	NO	Bacteroides thetaiotaomicron	Bacteroides	Bacteroidaceae	Bacteroidales	Bacteroidia	Bacteroidota	98.96
af_0058_0056_f4_final.scaffolds	0.99	NO	0.99	NO	0.98	NO	0.78	NO	Bacteroides thetaiotaomicron	Bacteroides	Bacteroidaceae	Bacteroidales	Bacteroidia	Bacteroidota	99
af_0058_0056_g2_final.scaffolds	0.99	NO	0.99	NO	0.98	NO	0.78	NO	Bacteroides thetaiotaomicron	Bacteroides	Bacteroidaceae	Bacteroidales	Bacteroidia	Bacteroidota	98.95
af_0058_0061_d5-BIS_final.scaffolds	0.99	NO	0.99	NO	0.98	NO	0.78	NO	Bacteroides thetaiotaomicron	Bacteroides	Bacteroidaceae	Bacteroidales	Bacteroidia	Bacteroidota	98.97
af_0058_0061_f5_final.scaffolds	0.99	NO	0.99	NO	0.98	NO	0.78	NO	Bacteroides thetaiotaomicron	Bacteroides	Bacteroidaceae	Bacteroidales	Bacteroidia	Bacteroidota	99
af_0058_0061_h6_final.scaffolds	0.99	NO	0.99	NO	0.98	NO	0.78	NO	Bacteroides thetaiotaomicron	Bacteroides	Bacteroidaceae	Bacteroidales	Bacteroidia	Bacteroidota	98.98
af_0058_0066_a4_final.scaffolds	0.99	NO	0.99	NO	0.98	NO	0.78	NO	Bacteroides thetaiotaomicron	Bacteroides	Bacteroidaceae	Bacteroidales	Bacteroidia	Bacteroidota	98.99
af_0058_0066_b3_final.scaffolds	0.99	NO	0.99	NO	0.98	NO	0.78	NO	Bacteroides thetaiotaomicron	Bacteroides	Bacteroidaceae	Bacteroidales	Bacteroidia	Bacteroidota	98.99
af_0058_0066_b4_final.scaffolds	0.99	NO	0.99	NO	0.98	NO	0.78	NO	Bacteroides thetaiotaomicron	Bacteroides	Bacteroidaceae	Bacteroidales	Bacteroidia	Bacteroidota	99
af_0058_0066_d2_final.scaffolds	0.99	NO	0.99	NO	0.98	NO	0.78	NO	Bacteroides thetaiotaomicron	Bacteroides	Bacteroidaceae	Bacteroidales	Bacteroidia	Bacteroidota	99.01
af_0058_0066_d3_final.scaffolds	0.99	NO	0.99	NO	0.98	NO	0.78	NO	Bacteroides thetaiotaomicron	Bacteroides	Bacteroidaceae	Bacteroidales	Bacteroidia	Bacteroidota	98.99
af_0058_0066_e2_final.scaffolds	0.99	NO	0.99	NO	0.98	NO	0.78	NO	Bacteroides thetaiotaomicron	Bacteroides	Bacteroidaceae	Bacteroidales	Bacteroidia	Bacteroidota	99.03
af_0058_0066_e3_final.scaffolds	0.99	NO	0.99	NO	0.98	NO	0.78	NO	Bacteroides thetaiotaomicron	Bacteroides	Bacteroidaceae	Bacteroidales	Bacteroidia	Bacteroidota	98.97
af_0058_0066_g1_final.scaffolds	0.99	NO	0.99	NO	0.98	NO	0.78	NO	Bacteroides thetaiotaomicron	Bacteroides	Bacteroidaceae	Bacteroidales	Bacteroidia	Bacteroidota	98.97
af_0058_0067_b6_final.scaffolds	0.99	NO	0.99	NO	0.98	NO	0.78	NO	Bacteroides thetaiotaomicron	Bacteroides	Bacteroidaceae	Bacteroidales	Bacteroidia	Bacteroidota	98.99
af_0058_0071_a4_final.scaffolds	0.99	NO	0.99	NO	0.98	NO	0.78	NO	Bacteroides thetaiotaomicron	Bacteroides	Bacteroidaceae	Bacteroidales	Bacteroidia	Bacteroidota	98.99
af_0058_0071_b3_final.scaffolds	0.99	NO	0.99	NO	0.98	NO	0.78	NO	Bacteroides thetaiotaomicron	Bacteroides	Bacteroidaceae	Bacteroidales	Bacteroidia	Bacteroidota	99
af_0058_0071_c1_final.scaffolds	0.99	NO	0.99	NO	0.98	NO	0.78	NO	Bacteroides thetaiotaomicron	Bacteroides	Bacteroidaceae	Bacteroidales	Bacteroidia	Bacteroidota	98.99
af_0058_0071_c2_final.scaffolds	0.99	NO	0.99	NO	0.98	NO	0.78	NO	Bacteroides thetaiotaomicron	Bacteroides	Bacteroidaceae	Bacteroidales	Bacteroidia	Bacteroidota	99
af_0058_0071_d5_final.scaffolds	0.99	NO	0.99	NO	0.98	NO	0.78	NO	Bacteroides thetaiotaomicron	Bacteroides	Bacteroidaceae	Bacteroidales	Bacteroidia	Bacteroidota	98.98
af_0058_0071_e3_final.scaffolds	0.99	NO	0.99	NO	0.98	NO	0.78	NO	Bacteroides thetaiotaomicron	Bacteroides	Bacteroidaceae	Bacteroidales	Bacteroidia	Bacteroidota	98.98
af_0058_0071_f2_final.scaffolds	0.99	NO	0.99	NO	0.98	NO	0.78	NO	Bacteroides thetaiotaomicron	Bacteroides	Bacteroidaceae	Bacteroidales	Bacteroidia	Bacteroidota	98.99
af_0058_0071_h5_final.scaffolds	0.99	NO	0.99	NO	0.98	NO	0.78	NO	Bacteroides thetaiotaomicron	Bacteroides	Bacteroidaceae	Bacteroidales	Bacteroidia	Bacteroidota	98.97
af_0058_0071_h6_final.scaffolds	0.99	NO	0.99	NO	0.98	NO	0.78	NO	Bacteroides thetaiotaomicron	Bacteroides	Bacteroidaceae	Bacteroidales	Bacteroidia	Bacteroidota	98.97
af_0058_0077_c4_final.scaffolds	0.99	NO	0.99	NO	0.98	NO	0.78	NO	Bacteroides thetaiotaomicron	Bacteroides	Bacteroidaceae	Bacteroidales	Bacteroidia	Bacteroidota	98.97
af_0058_0077_d5_final.scaffolds	0.99	NO	0.99	NO	0.98	NO	0.78	NO	Bacteroides thetaiotaomicron	Bacteroides	Bacteroidaceae	Bacteroidales	Bacteroidia	Bacteroidota	98.94
af_0058_0077_e4_final.scaffolds	0.99	NO	0.99	NO	0.98	NO	0.78	NO	Bacteroides thetaiotaomicron	Bacteroides	Bacteroidaceae	Bacteroidales	Bacteroidia	Bacteroidota	98.97
af_0058_0077_h4_final.scaffolds	0.99	NO	0.99	NO	0.98	NO	0.78	NO	Bacteroides thetaiotaomicron	Bacteroides	Bacteroidaceae	Bacteroidales	Bacteroidia	Bacteroidota	98.96
af_0058_0083_e3_final.scaffolds	0.99	NO	0.99	NO	0.98	NO	0.78	NO	Bacteroides thetaiotaomicron	Bacteroides	Bacteroidaceae	Bacteroidales	Bacteroidia	Bacteroidota	98.98
af_0058_0083_e4_final.scaffolds	0.99	NO	0.99	NO	0.98	NO	0.78	NO	Bacteroides thetaiotaomicron	Bacteroides	Bacteroidaceae	Bacteroidales	Bacteroidia	Bacteroidota	99
af_0058_0056_a5_final.scaffolds	0.99	NO	0.99	NO	0.99	NO	0.77	NO	Bacteroides thetaiotaomicron	Bacteroides	Bacteroidaceae	Bacteroidales	Bacteroidia	Bacteroidota	98.97
af_0058_0056_f1_final.scaffolds	0.99	NO	0.99	NO	0.99	NO	0.77	NO	Bacteroides thetaiotaomicron	Bacteroides	Bacteroidaceae	Bacteroidales	Bacteroidia	Bacteroidota	98.97
af_0058_0066_a3_final.scaffolds	0.99	NO	0.99	NO	0.99	NO	0.77	NO	Bacteroides thetaiotaomicron	Bacteroides	Bacteroidaceae	Bacteroidales	Bacteroidia	Bacteroidota	98.98
af_0058_0071_f1_final.scaffolds	0.99	NO	0.99	NO	0.99	NO	0.77	NO	Bacteroides thetaiotaomicron	Bacteroides	Bacteroidaceae	Bacteroidales	Bacteroidia	Bacteroidota	98.98
af_0058_0071_g1_final.scaffolds	0.99	NO	0.99	NO	0.99	NO	0.77	NO	Bacteroides thetaiotaomicron	Bacteroides	Bacteroidaceae	Bacteroidales	Bacteroidia	Bacteroidota	98.98
af_0058_0071_g5_final.scaffolds	0.99	NO	0.99	NO	0.99	NO	0.77	NO	Bacteroides thetaiotaomicron	Bacteroides	Bacteroidaceae	Bacteroidales	Bacteroidia	Bacteroidota	98.98
am_0171_0057_e3_final.scaffolds	0.99	NO	0.99	NO	0.99	NO	0.77	NO	Bacteroides salyersiae	Bacteroides	Bacteroidaceae	Bacteroidales	Bacteroidia	Bacteroidota	99.02
ao_0067_0037_g3_final.scaffolds	0.99	NO	0.99	NO	0.99	NO	0.77	NO	Bacteroides ovatus	Bacteroides	Bacteroidaceae	Bacteroidales	Bacteroidia	Bacteroidota	96.57
bq_0049_0037_b5_final.scaffolds	0.99	NO	0.99	NO	0.99	NO	0.77	NO	Bacteroides salyersiae	Bacteroides	Bacteroidaceae	Bacteroidales	Bacteroidia	Bacteroidota	99.02
af_0058_0056_a6_final.scaffolds	0.99	NO	0.99	NO	0.98	NO	0.77	NO	Bacteroides thetaiotaomicron	Bacteroides	Bacteroidaceae	Bacteroidales	Bacteroidia	Bacteroidota	98.99
af_0058_0056_b3_final.scaffolds	0.99	NO	0.99	NO	0.98	NO	0.77	NO	Bacteroides thetaiotaomicron	Bacteroides	Bacteroidaceae	Bacteroidales	Bacteroidia	Bacteroidota	98.97
af_0058_0056_c1_final.scaffolds	0.99	NO	0.99	NO	0.98	NO	0.77	NO	Bacteroides thetaiotaomicron	Bacteroides	Bacteroidaceae	Bacteroidales	Bacteroidia	Bacteroidota	98.93
af_0058_0056_e6_final.scaffolds	0.99	NO	0.99	NO	0.98	NO	0.77	NO	Bacteroides thetaiotaomicron	Bacteroides	Bacteroidaceae	Bacteroidales	Bacteroidia	Bacteroidota	98.97
af_0058_0056_f5_final.scaffolds	0.99	NO	0.99	NO	0.98	NO	0.77	NO	Bacteroides thetaiotaomicron	Bacteroides	Bacteroidaceae	Bacteroidales	Bacteroidia	Bacteroidota	98.96
af_0058_0056_g3_final.scaffolds	0.99	NO	0.99	NO	0.98	NO	0.77	NO	Bacteroides thetaiotaomicron	Bacteroides	Bacteroidaceae	Bacteroidales	Bacteroidia	Bacteroidota	98.98
af_0058_0056_g4_final.scaffolds	0.99	NO	0.99	NO	0.98	NO	0.77	NO	Bacteroides thetaiotaomicron	Bacteroides	Bacteroidaceae	Bacteroidales	Bacteroidia	Bacteroidota	98.94
af_0058_0056_h1_final.scaffolds	0.99	NO	0.99	NO	0.98	NO	0.77	NO	Bacteroides thetaiotaomicron	Bacteroides	Bacteroidaceae	Bacteroidales	Bacteroidia	Bacteroidota	98.93
af_0058_0061_a5-BISc_final.scaffolds	0.99	NO	0.99	NO	0.98	NO	0.77	NO	Bacteroides thetaiotaomicron	Bacteroides	Bacteroidaceae	Bacteroidales	Bacteroidia	Bacteroidota	98.99
af_0058_0061_h7_final.scaffolds	0.99	NO	0.99	NO	0.98	NO	0.77	NO	Bacteroides thetaiotaomicron	Bacteroides	Bacteroidaceae	Bacteroidales	Bacteroidia	Bacteroidota	98.98
af_0058_0066_a1_final.scaffolds	0.99	NO	0.99	NO	0.98	NO	0.77	NO	Bacteroides thetaiotaomicron	Bacteroides	Bacteroidaceae	Bacteroidales	Bacteroidia	Bacteroidota	99
af_0058_0066_b5_final.scaffolds	0.99	NO	0.99	NO	0.98	NO	0.77	NO	Bacteroides thetaiotaomicron	Bacteroides	Bacteroidaceae	Bacteroidales	Bacteroidia	Bacteroidota	99
af_0058_0066_c1_final.scaffolds	0.99	NO	0.99	NO	0.98	NO	0.77	NO	Bacteroides thetaiotaomicron	Bacteroides	Bacteroidaceae	Bacteroidales	Bacteroidia	Bacteroidota	98.98
af_0058_0066_c2_final.scaffolds	0.99	NO	0.99	NO	0.98	NO	0.77	NO	Bacteroides thetaiotaomicron	Bacteroides	Bacteroidaceae	Bacteroidales	Bacteroidia	Bacteroidota	98.97
af_0058_0066_d1_final.scaffolds	0.99	NO	0.99	NO	0.98	NO	0.77	NO	Bacteroides thetaiotaomicron	Bacteroides	Bacteroidaceae	Bacteroidales	Bacteroidia	Bacteroidota	98.98
af_0058_0066_d5_final.scaffolds	0.99	NO	0.99	NO	0.98	NO	0.77	NO	Bacteroides thetaiotaomicron	Bacteroides	Bacteroidaceae	Bacteroidales	Bacteroidia	Bacteroidota	98.97
af_0058_0066_e1_final.scaffolds	0.99	NO	0.99	NO	0.98	NO	0.77	NO	Bacteroides thetaiotaomicron	Bacteroides	Bacteroidaceae	Bacteroidales	Bacteroidia	Bacteroidota	98.97
af_0058_0066_f2_final.scaffolds	0.99	NO	0.99	NO	0.98	NO	0.77	NO	Bacteroides thetaiotaomicron	Bacteroides	Bacteroidaceae	Bacteroidales	Bacteroidia	Bacteroidota	98.99
af_0058_0066_g2_final.scaffolds	0.99	NO	0.99	NO	0.98	NO	0.77	NO	Bacteroides thetaiotaomicron	Bacteroides	Bacteroidaceae	Bacteroidales	Bacteroidia	Bacteroidota	98.97
af_0058_0066_g4_final.scaffolds	0.99	NO	0.99	NO	0.98	NO	0.77	NO	Bacteroides thetaiotaomicron	Bacteroides	Bacteroidaceae	Bacteroidales	Bacteroidia	Bacteroidota	99
af_0058_0066_g5_final.scaffolds	0.99	NO	0.99	NO	0.98	NO	0.77	NO	Bacteroides thetaiotaomicron	Bacteroides	Bacteroidaceae	Bacteroidales	Bacteroidia	Bacteroidota	99.01
af_0058_0066_h5_final.scaffolds	0.99	NO	0.99	NO	0.98	NO	0.77	NO	Bacteroides thetaiotaomicron	Bacteroides	Bacteroidaceae	Bacteroidales	Bacteroidia	Bacteroidota	99
af_0058_0071_b5_final.scaffolds	0.99	NO	0.99	NO	0.98	NO	0.77	NO	Bacteroides thetaiotaomicron	Bacteroides	Bacteroidaceae	Bacteroidales	Bacteroidia	Bacteroidota	98.98
af_0058_0071_c3_final.scaffolds	0.99	NO	0.99	NO	0.98	NO	0.77	NO	Bacteroides thetaiotaomicron	Bacteroides	Bacteroidaceae	Bacteroidales	Bacteroidia	Bacteroidota	99
af_0058_0071_c4_final.scaffolds	0.99	NO	0.99	NO	0.98	NO	0.77	NO	Bacteroides thetaiotaomicron	Bacteroides	Bacteroidaceae	Bacteroidales	Bacteroidia	Bacteroidota	98.98
af_0058_0071_c5_final.scaffolds	0.99	NO	0.99	NO	0.98	NO	0.77	NO	Bacteroides thetaiotaomicron	Bacteroides	Bacteroidaceae	Bacteroidales	Bacteroidia	Bacteroidota	99.01
af_0058_0071_c6_final.scaffolds	0.99	NO	0.99	NO	0.98	NO	0.77	NO	Bacteroides thetaiotaomicron	Bacteroides	Bacteroidaceae	Bacteroidales	Bacteroidia	Bacteroidota	98.99
af_0058_0071_d3_final.scaffolds	0.99	NO	0.99	NO	0.98	NO	0.77	NO	Bacteroides thetaiotaomicron	Bacteroides	Bacteroidaceae	Bacteroidales	Bacteroidia	Bacteroidota	98.97
af_0058_0071_g2_final.scaffolds	0.99	NO	0.99	NO	0.98	NO	0.77	NO	Bacteroides thetaiotaomicron	Bacteroides	Bacteroidaceae	Bacteroidales	Bacteroidia	Bacteroidota	98.97
af_0058_0071_g3_final.scaffolds	0.99	NO	0.99	NO	0.98	NO	0.77	NO	Bacteroides thetaiotaomicron	Bacteroides	Bacteroidaceae	Bacteroidales	Bacteroidia	Bacteroidota	98.99
af_0058_0071_g4_final.scaffolds	0.99	NO	0.99	NO	0.98	NO	0.77	NO	Bacteroides thetaiotaomicron	Bacteroides	Bacteroidaceae	Bacteroidales	Bacteroidia	Bacteroidota	98.97
af_0058_0071_h4_final.scaffolds	0.99	NO	0.99	NO	0.98	NO	0.77	NO	Bacteroides thetaiotaomicron	Bacteroides	Bacteroidaceae	Bacteroidales	Bacteroidia	Bacteroidota	98.97
af_0058_0077_a3_final.scaffolds	0.99	NO	0.99	NO	0.98	NO	0.77	NO	Bacteroides thetaiotaomicron	Bacteroides	Bacteroidaceae	Bacteroidales	Bacteroidia	Bacteroidota	98.97
af_0058_0077_a6_final.scaffolds	0.99	NO	0.99	NO	0.98	NO	0.77	NO	Bacteroides thetaiotaomicron	Bacteroides	Bacteroidaceae	Bacteroidales	Bacteroidia	Bacteroidota	98.99
af_0058_0077_b3_final.scaffolds	0.99	NO	0.99	NO	0.98	NO	0.77	NO	Bacteroides thetaiotaomicron	Bacteroides	Bacteroidaceae	Bacteroidales	Bacteroidia	Bacteroidota	98.98
af_0058_0077_b4_final.scaffolds	0.99	NO	0.99	NO	0.98	NO	0.77	NO	Bacteroides thetaiotaomicron	Bacteroides	Bacteroidaceae	Bacteroidales	Bacteroidia	Bacteroidota	98.98
af_0058_0077_b5_final.scaffolds	0.99	NO	0.99	NO	0.98	NO	0.77	NO	Bacteroides thetaiotaomicron	Bacteroides	Bacteroidaceae	Bacteroidales	Bacteroidia	Bacteroidota	98.99
af_0058_0077_b6_final.scaffolds	0.99	NO	0.99	NO	0.98	NO	0.77	NO	Bacteroides thetaiotaomicron	Bacteroides	Bacteroidaceae	Bacteroidales	Bacteroidia	Bacteroidota	98.97
af_0058_0077_c5_final.scaffolds	0.99	NO	0.99	NO	0.98	NO	0.77	NO	Bacteroides thetaiotaomicron	Bacteroides	Bacteroidaceae	Bacteroidales	Bacteroidia	Bacteroidota	98.97
af_0058_0077_c6_final.scaffolds	0.99	NO	0.99	NO	0.98	NO	0.77	NO	Bacteroides thetaiotaomicron	Bacteroides	Bacteroidaceae	Bacteroidales	Bacteroidia	Bacteroidota	98.97
af_0058_0077_d3_final.scaffolds	0.99	NO	0.99	NO	0.98	NO	0.77	NO	Bacteroides thetaiotaomicron	Bacteroides	Bacteroidaceae	Bacteroidales	Bacteroidia	Bacteroidota	98.96
af_0058_0077_d4_final.scaffolds	0.99	NO	0.99	NO	0.98	NO	0.77	NO	Bacteroides thetaiotaomicron	Bacteroides	Bacteroidaceae	Bacteroidales	Bacteroidia	Bacteroidota	98.96
af_0058_0077_d6_final.scaffolds	0.99	NO	0.99	NO	0.98	NO	0.77	NO	Bacteroides thetaiotaomicron	Bacteroides	Bacteroidaceae	Bacteroidales	Bacteroidia	Bacteroidota	98.96
af_0058_0077_f3_final.scaffolds	0.99	NO	0.99	NO	0.98	NO	0.77	NO	Bacteroides thetaiotaomicron	Bacteroides	Bacteroidaceae	Bacteroidales	Bacteroidia	Bacteroidota	98.97
af_0058_0077_f4_final.scaffolds	0.99	NO	0.99	NO	0.98	NO	0.77	NO	Bacteroides thetaiotaomicron	Bacteroides	Bacteroidaceae	Bacteroidales	Bacteroidia	Bacteroidota	98.97
af_0058_0077_f5_final.scaffolds	0.99	NO	0.99	NO	0.98	NO	0.77	NO	Bacteroides thetaiotaomicron	Bacteroides	Bacteroidaceae	Bacteroidales	Bacteroidia	Bacteroidota	98.98
af_0058_0077_g3_final.scaffolds	0.99	NO	0.99	NO	0.98	NO	0.77	NO	Bacteroides thetaiotaomicron	Bacteroides	Bacteroidaceae	Bacteroidales	Bacteroidia	Bacteroidota	98.98
af_0058_0077_g4_final.scaffolds	0.99	NO	0.99	NO	0.98	NO	0.77	NO	Bacteroides thetaiotaomicron	Bacteroides	Bacteroidaceae	Bacteroidales	Bacteroidia	Bacteroidota	98.99
af_0058_0077_g5_final.scaffolds	0.99	NO	0.99	NO	0.98	NO	0.77	NO	Bacteroides thetaiotaomicron	Bacteroides	Bacteroidaceae	Bacteroidales	Bacteroidia	Bacteroidota	99
af_0058_0077_g6_final.scaffolds	0.99	NO	0.99	NO	0.98	NO	0.77	NO	Bacteroides thetaiotaomicron	Bacteroides	Bacteroidaceae	Bacteroidales	Bacteroidia	Bacteroidota	98.98
af_0058_0077_h3_final.scaffolds	0.99	NO	0.99	NO	0.98	NO	0.77	NO	Bacteroides thetaiotaomicron	Bacteroides	Bacteroidaceae	Bacteroidales	Bacteroidia	Bacteroidota	98.99
af_0058_0077_h5_final.scaffolds	0.99	NO	0.99	NO	0.98	NO	0.77	NO	Bacteroides thetaiotaomicron	Bacteroides	Bacteroidaceae	Bacteroidales	Bacteroidia	Bacteroidota	98.97
af_0058_0077_h6_final.scaffolds	0.99	NO	0.99	NO	0.98	NO	0.77	NO	Bacteroides thetaiotaomicron	Bacteroides	Bacteroidaceae	Bacteroidales	Bacteroidia	Bacteroidota	98.97
af_0058_0083_b3_final.scaffolds	0.99	NO	0.99	NO	0.98	NO	0.77	NO	Bacteroides thetaiotaomicron	Bacteroides	Bacteroidaceae	Bacteroidales	Bacteroidia	Bacteroidota	98.99
af_0058_0083_b4_final.scaffolds	0.99	NO	0.99	NO	0.98	NO	0.77	NO	Bacteroides thetaiotaomicron	Bacteroides	Bacteroidaceae	Bacteroidales	Bacteroidia	Bacteroidota	99
af_0058_0083_b5_final.scaffolds	0.99	NO	0.99	NO	0.98	NO	0.77	NO	Bacteroides thetaiotaomicron	Bacteroides	Bacteroidaceae	Bacteroidales	Bacteroidia	Bacteroidota	98.98
af_0058_0083_c4_final.scaffolds	0.99	NO	0.99	NO	0.98	NO	0.77	NO	Bacteroides thetaiotaomicron	Bacteroides	Bacteroidaceae	Bacteroidales	Bacteroidia	Bacteroidota	98.98
af_0058_0083_d1_final.scaffolds	0.99	NO	0.99	NO	0.98	NO	0.77	NO	Bacteroides thetaiotaomicron	Bacteroides	Bacteroidaceae	Bacteroidales	Bacteroidia	Bacteroidota	99.01
af_0058_0083_d2_final.scaffolds	0.99	NO	0.99	NO	0.98	NO	0.77	NO	Bacteroides thetaiotaomicron	Bacteroides	Bacteroidaceae	Bacteroidales	Bacteroidia	Bacteroidota	98.98
af_0058_0083_e1_final.scaffolds	0.99	NO	0.99	NO	0.98	NO	0.77	NO	Bacteroides thetaiotaomicron	Bacteroides	Bacteroidaceae	Bacteroidales	Bacteroidia	Bacteroidota	99.01
af_0058_0083_e2_final.scaffolds	0.99	NO	0.99	NO	0.98	NO	0.77	NO	Bacteroides thetaiotaomicron	Bacteroides	Bacteroidaceae	Bacteroidales	Bacteroidia	Bacteroidota	99
af_0058_0083_e5_final.scaffolds	0.99	NO	0.99	NO	0.98	NO	0.77	NO	Bacteroides thetaiotaomicron	Bacteroides	Bacteroidaceae	Bacteroidales	Bacteroidia	Bacteroidota	98.98
af_0058_0083_f1_final.scaffolds	0.99	NO	0.99	NO	0.98	NO	0.77	NO	Bacteroides thetaiotaomicron	Bacteroides	Bacteroidaceae	Bacteroidales	Bacteroidia	Bacteroidota	98.99
af_0058_0083_f2_final.scaffolds	0.99	NO	0.99	NO	0.98	NO	0.77	NO	Bacteroides thetaiotaomicron	Bacteroides	Bacteroidaceae	Bacteroidales	Bacteroidia	Bacteroidota	98.96
af_0058_0083_f4_final.scaffolds	0.99	NO	0.99	NO	0.98	NO	0.77	NO	Bacteroides thetaiotaomicron	Bacteroides	Bacteroidaceae	Bacteroidales	Bacteroidia	Bacteroidota	99
af_0058_0083_f5_final.scaffolds	0.99	NO	0.99	NO	0.98	NO	0.77	NO	Bacteroides thetaiotaomicron	Bacteroides	Bacteroidaceae	Bacteroidales	Bacteroidia	Bacteroidota	98.98
af_0058_0083_f6_final.scaffolds	0.99	NO	0.99	NO	0.98	NO	0.77	NO	Bacteroides thetaiotaomicron	Bacteroides	Bacteroidaceae	Bacteroidales	Bacteroidia	Bacteroidota	99.01
af_0058_0083_g1_final.scaffolds	0.99	NO	0.99	NO	0.98	NO	0.77	NO	Bacteroides thetaiotaomicron	Bacteroides	Bacteroidaceae	Bacteroidales	Bacteroidia	Bacteroidota	99.02
af_0058_0083_g3_final.scaffolds	0.99	NO	0.99	NO	0.98	NO	0.77	NO	Bacteroides thetaiotaomicron	Bacteroides	Bacteroidaceae	Bacteroidales	Bacteroidia	Bacteroidota	98.98
af_0058_0083_g4_final.scaffolds	0.99	NO	0.99	NO	0.98	NO	0.77	NO	Bacteroides thetaiotaomicron	Bacteroides	Bacteroidaceae	Bacteroidales	Bacteroidia	Bacteroidota	98.98
af_0058_0083_h2_final.scaffolds	0.99	NO	0.99	NO	0.98	NO	0.77	NO	Bacteroides thetaiotaomicron	Bacteroides	Bacteroidaceae	Bacteroidales	Bacteroidia	Bacteroidota	99.01
af_0058_0083_h5_final.scaffolds	0.99	NO	0.99	NO	0.98	NO	0.77	NO	Bacteroides thetaiotaomicron	Bacteroides	Bacteroidaceae	Bacteroidales	Bacteroidia	Bacteroidota	98.99
am_0171_0057_a2_final.scaffolds	0.99	NO	0.99	NO	0.98	NO	0.77	NO	Bacteroides salyersiae	Bacteroides	Bacteroidaceae	Bacteroidales	Bacteroidia	Bacteroidota	99.06
am_0171_0057_e5_final.scaffolds	0.99	NO	0.99	NO	0.98	NO	0.77	NO	Bacteroides salyersiae	Bacteroides	Bacteroidaceae	Bacteroidales	Bacteroidia	Bacteroidota	99.01
am_0171_0057_g5_final.scaffolds	0.99	NO	0.99	NO	0.98	NO	0.77	NO	Bacteroides salyersiae	Bacteroides	Bacteroidaceae	Bacteroidales	Bacteroidia	Bacteroidota	99.02
bk_0021_0020_c4_final.scaffolds	0.99	NO	0.99	NO	0.98	NO	0.77	NO	Bacteroides cellulosilyticus	Bacteroides	Bacteroidaceae	Bacteroidales	Bacteroidia	Bacteroidota	99.24
am_0171_0057_e4_final.scaffolds	0.99	NO	0.99	NO	0.99	NO	0.76	NO	Bacteroides salyersiae	Bacteroides	Bacteroidaceae	Bacteroidales	Bacteroidia	Bacteroidota	99
am_0171_0057_f4_final.scaffolds	0.99	NO	0.99	NO	0.99	NO	0.76	NO	Bacteroides salyersiae	Bacteroides	Bacteroidaceae	Bacteroidales	Bacteroidia	Bacteroidota	99.02
bq_0049_0032_b10_final.scaffolds	0.99	NO	0.99	NO	0.99	NO	0.76	NO	Bacteroides xylanisolvens	Bacteroides	Bacteroidaceae	Bacteroidales	Bacteroidia	Bacteroidota	96.96
ERR1022363_13470_2#66.contigs_velvet	0.99	NO	0.99	NO	0.99	NO	0.76	NO	Bacteroides uniformis	Bacteroides	Bacteroidaceae	Bacteroidales	Bacteroidia	Bacteroidota	98.12
ERR2221133_12718_7#26.contigs_velvet	0.99	NO	0.99	NO	0.99	NO	0.76	NO	Bacteroides faecis	Bacteroides	Bacteroidaceae	Bacteroidales	Bacteroidia	Bacteroidota	99.21
ERR2221312_20298_2#36.contigs_velvet	0.98	NO	0.99	NO	0.99	NO	0.76	NO	Bacteroides thetaiotaomicron	Bacteroides	Bacteroidaceae	Bacteroidales	Bacteroidia	Bacteroidota	98.13
0835HD_0218_032_B9_final.scaffolds	0.99	NO	0.99	NO	0.98	NO	0.76	NO	Bacteroides thetaiotaomicron	Bacteroides	Bacteroidaceae	Bacteroidales	Bacteroidia	Bacteroidota	97.83
af_0058_0056_a3_final.scaffolds	0.99	NO	0.99	NO	0.98	NO	0.76	NO	Bacteroides thetaiotaomicron	Bacteroides	Bacteroidaceae	Bacteroidales	Bacteroidia	Bacteroidota	98.97
af_0058_0066_c3_final.scaffolds	0.99	NO	0.99	NO	0.98	NO	0.76	NO	Bacteroides thetaiotaomicron	Bacteroides	Bacteroidaceae	Bacteroidales	Bacteroidia	Bacteroidota	98.98
af_0058_0071_b1_final.scaffolds	0.99	NO	0.99	NO	0.98	NO	0.76	NO	Bacteroides thetaiotaomicron	Bacteroides	Bacteroidaceae	Bacteroidales	Bacteroidia	Bacteroidota	99
af_0058_0071_b4_final.scaffolds	0.99	NO	0.99	NO	0.98	NO	0.76	NO	Bacteroides thetaiotaomicron	Bacteroides	Bacteroidaceae	Bacteroidales	Bacteroidia	Bacteroidota	99
af_0058_0071_e2_final.scaffolds	0.99	NO	0.99	NO	0.98	NO	0.76	NO	Bacteroides thetaiotaomicron	Bacteroides	Bacteroidaceae	Bacteroidales	Bacteroidia	Bacteroidota	98.99
af_0058_0077_c3_final.scaffolds	0.99	NO	0.99	NO	0.98	NO	0.76	NO	Bacteroides thetaiotaomicron	Bacteroides	Bacteroidaceae	Bacteroidales	Bacteroidia	Bacteroidota	98.98
af_0058_0083_g2_final.scaffolds	0.99	NO	0.99	NO	0.98	NO	0.76	NO	Bacteroides thetaiotaomicron	Bacteroides	Bacteroidaceae	Bacteroidales	Bacteroidia	Bacteroidota	98.96
am_0171_0057_a5_final.scaffolds	0.99	NO	0.99	NO	0.98	NO	0.76	NO	Bacteroides salyersiae	Bacteroides	Bacteroidaceae	Bacteroidales	Bacteroidia	Bacteroidota	99.06
am_0171_0057_a6_final.scaffolds	0.99	NO	0.99	NO	0.98	NO	0.76	NO	Bacteroides salyersiae	Bacteroides	Bacteroidaceae	Bacteroidales	Bacteroidia	Bacteroidota	99.06
am_0171_0057_b5_final.scaffolds	0.99	NO	0.99	NO	0.98	NO	0.76	NO	Bacteroides salyersiae	Bacteroides	Bacteroidaceae	Bacteroidales	Bacteroidia	Bacteroidota	99.07
am_0171_0057_c1_final.scaffolds	0.99	NO	0.99	NO	0.98	NO	0.76	NO	Bacteroides salyersiae	Bacteroides	Bacteroidaceae	Bacteroidales	Bacteroidia	Bacteroidota	99.07
am_0171_0057_c6_final.scaffolds	0.99	NO	0.99	NO	0.98	NO	0.76	NO	Bacteroides salyersiae	Bacteroides	Bacteroidaceae	Bacteroidales	Bacteroidia	Bacteroidota	99.09
am_0171_0057_d5_final.scaffolds	0.99	NO	0.99	NO	0.98	NO	0.76	NO	Bacteroides salyersiae	Bacteroides	Bacteroidaceae	Bacteroidales	Bacteroidia	Bacteroidota	99.05
am_0171_0057_f1_final.scaffolds	0.99	NO	0.99	NO	0.98	NO	0.76	NO	Bacteroides salyersiae	Bacteroides	Bacteroidaceae	Bacteroidales	Bacteroidia	Bacteroidota	99.04
am_0171_0057_h1_final.scaffolds	0.99	NO	0.99	NO	0.98	NO	0.76	NO	Bacteroides salyersiae	Bacteroides	Bacteroidaceae	Bacteroidales	Bacteroidia	Bacteroidota	99.04
aa_0143_0005_d10_final.scaffolds	0.99	NO	0.99	NO	0.99	NO	0.75	NO	Bacteroides faecis	Bacteroides	Bacteroidaceae	Bacteroidales	Bacteroidia	Bacteroidota	98.95
ao_0067_0012_b11_final.scaffolds	0.99	NO	0.99	NO	0.99	NO	0.75	NO	Bacteroides ovatus	Bacteroides	Bacteroidaceae	Bacteroidales	Bacteroidia	Bacteroidota	96.64
ao_0067_0012_c10_final.scaffolds	0.99	NO	0.99	NO	0.99	NO	0.75	NO	Bacteroides ovatus	Bacteroides	Bacteroidaceae	Bacteroidales	Bacteroidia	Bacteroidota	96.62
ao_0067_0012_e12_final.scaffolds	0.99	NO	0.99	NO	0.99	NO	0.75	NO	Bacteroides ovatus	Bacteroides	Bacteroidaceae	Bacteroidales	Bacteroidia	Bacteroidota	96.63
ao_0067_0012_e9_final.scaffolds	0.99	NO	0.99	NO	0.99	NO	0.75	NO	Bacteroides ovatus	Bacteroides	Bacteroidaceae	Bacteroidales	Bacteroidia	Bacteroidota	96.65
ao_0067_0037_b3_final.scaffolds	0.99	NO	0.99	NO	0.99	NO	0.75	NO	Bacteroides ovatus	Bacteroides	Bacteroidaceae	Bacteroidales	Bacteroidia	Bacteroidota	96.65
ao_0067_0037_c3_final.scaffolds	0.99	NO	0.99	NO	0.99	NO	0.75	NO	Bacteroides ovatus	Bacteroides	Bacteroidaceae	Bacteroidales	Bacteroidia	Bacteroidota	96.65
ao_0067_0037_d3_final.scaffolds	0.99	NO	0.99	NO	0.99	NO	0.75	NO	Bacteroides ovatus	Bacteroides	Bacteroidaceae	Bacteroidales	Bacteroidia	Bacteroidota	96.67
ao_0067_0037_e3_final.scaffolds	0.99	NO	0.99	NO	0.99	NO	0.75	NO	Bacteroides ovatus	Bacteroides	Bacteroidaceae	Bacteroidales	Bacteroidia	Bacteroidota	96.66
bq_0049_0032_a5-BIS_final.scaffolds	0.99	NO	0.99	NO	0.99	NO	0.75	NO	Bacteroides xylanisolvens	Bacteroides	Bacteroidaceae	Bacteroidales	Bacteroidia	Bacteroidota	96.99
bq_0049_0032_b7_final.scaffolds	0.99	NO	0.99	NO	0.99	NO	0.75	NO	Bacteroides xylanisolvens	Bacteroides	Bacteroidaceae	Bacteroidales	Bacteroidia	Bacteroidota	96.93
af_0058_0056_e3_final.scaffolds	0.99	NO	0.99	NO	0.98	NO	0.75	NO	Bacteroides thetaiotaomicron	Bacteroides	Bacteroidaceae	Bacteroidales	Bacteroidia	Bacteroidota	98.97
af_0058_0071_e6_final.scaffolds	0.99	NO	0.99	NO	0.98	NO	0.75	NO	Bacteroides thetaiotaomicron	Bacteroides	Bacteroidaceae	Bacteroidales	Bacteroidia	Bacteroidota	98.99
af_0058_0071_f6_final.scaffolds	0.99	NO	0.99	NO	0.98	NO	0.75	NO	Bacteroides thetaiotaomicron	Bacteroides	Bacteroidaceae	Bacteroidales	Bacteroidia	Bacteroidota	98.98
am_0171_0057_a1_final.scaffolds	0.99	NO	0.99	NO	0.98	NO	0.75	NO	Bacteroides salyersiae	Bacteroides	Bacteroidaceae	Bacteroidales	Bacteroidia	Bacteroidota	99.07
am_0171_0057_a3_final.scaffolds	0.99	NO	0.99	NO	0.98	NO	0.75	NO	Bacteroides salyersiae	Bacteroides	Bacteroidaceae	Bacteroidales	Bacteroidia	Bacteroidota	99.04
am_0171_0057_a4_final.scaffolds	0.99	NO	0.99	NO	0.98	NO	0.75	NO	Bacteroides salyersiae	Bacteroides	Bacteroidaceae	Bacteroidales	Bacteroidia	Bacteroidota	99.05
am_0171_0057_b2_final.scaffolds	0.99	NO	0.99	NO	0.98	NO	0.75	NO	Bacteroides salyersiae	Bacteroides	Bacteroidaceae	Bacteroidales	Bacteroidia	Bacteroidota	99.05
am_0171_0057_b3_final.scaffolds	0.99	NO	0.99	NO	0.98	NO	0.75	NO	Bacteroides salyersiae	Bacteroides	Bacteroidaceae	Bacteroidales	Bacteroidia	Bacteroidota	99.09
am_0171_0057_b4_final.scaffolds	0.99	NO	0.99	NO	0.98	NO	0.75	NO	Bacteroides salyersiae	Bacteroides	Bacteroidaceae	Bacteroidales	Bacteroidia	Bacteroidota	99.12
am_0171_0057_b6_final.scaffolds	0.99	NO	0.99	NO	0.98	NO	0.75	NO	Bacteroides salyersiae	Bacteroides	Bacteroidaceae	Bacteroidales	Bacteroidia	Bacteroidota	99.08
am_0171_0057_c2_final.scaffolds	0.99	NO	0.99	NO	0.98	NO	0.75	NO	Bacteroides salyersiae	Bacteroides	Bacteroidaceae	Bacteroidales	Bacteroidia	Bacteroidota	99.07
am_0171_0057_d2_final.scaffolds	0.99	NO	0.99	NO	0.98	NO	0.75	NO	Bacteroides salyersiae	Bacteroides	Bacteroidaceae	Bacteroidales	Bacteroidia	Bacteroidota	99.09
am_0171_0057_d6_final.scaffolds	0.99	NO	0.99	NO	0.98	NO	0.75	NO	Bacteroides salyersiae	Bacteroides	Bacteroidaceae	Bacteroidales	Bacteroidia	Bacteroidota	99.08
am_0171_0066_a11_final.scaffolds	0.99	NO	0.99	NO	0.98	NO	0.75	NO	Bacteroides salyersiae	Bacteroides	Bacteroidaceae	Bacteroidales	Bacteroidia	Bacteroidota	99.07
am_0171_0066_b12_final.scaffolds	0.99	NO	0.99	NO	0.98	NO	0.75	NO	Bacteroides salyersiae	Bacteroides	Bacteroidaceae	Bacteroidales	Bacteroidia	Bacteroidota	99.03
bk_0021_0020_h3_final.scaffolds	0.99	NO	0.99	NO	0.98	NO	0.75	NO	Bacteroides thetaiotaomicron	Bacteroides	Bacteroidaceae	Bacteroidales	Bacteroidia	Bacteroidota	99.55
aa_0143_0089_f9_final.scaffolds	0.99	NO	0.99	NO	0.99	NO	0.74	NO	Bacteroides faecis	Bacteroides	Bacteroidaceae	Bacteroidales	Bacteroidia	Bacteroidota	98.95
af_0058_0037_f2_final.scaffolds	0.99	NO	0.99	NO	0.99	NO	0.74	NO	Bacteroides ovatus	Bacteroides	Bacteroidaceae	Bacteroidales	Bacteroidia	Bacteroidota	96.75
ao_0067_0012_b7-BIS_final.scaffolds	0.99	NO	0.99	NO	0.99	NO	0.74	NO	Bacteroides ovatus	Bacteroides	Bacteroidaceae	Bacteroidales	Bacteroidia	Bacteroidota	96.64
ao_0067_0012_b9_final.scaffolds	0.99	NO	0.99	NO	0.99	NO	0.74	NO	Bacteroides ovatus	Bacteroides	Bacteroidaceae	Bacteroidales	Bacteroidia	Bacteroidota	96.65
ao_0067_0012_c6_final.scaffolds	0.99	NO	0.99	NO	0.99	NO	0.74	NO	Bacteroides ovatus	Bacteroides	Bacteroidaceae	Bacteroidales	Bacteroidia	Bacteroidota	96.61
ao_0067_0012_h3_final.scaffolds	0.99	NO	0.99	NO	0.99	NO	0.74	NO	Bacteroides ovatus	Bacteroides	Bacteroidaceae	Bacteroidales	Bacteroidia	Bacteroidota	96.61
ao_0067_0037_a3_final.scaffolds	0.99	NO	0.99	NO	0.99	NO	0.74	NO	Bacteroides ovatus	Bacteroides	Bacteroidaceae	Bacteroidales	Bacteroidia	Bacteroidota	96.63
bj_0095_0018_g1_final.scaffolds	0.98	NO	0.99	NO	0.99	NO	0.74	NO	Phocaeicola vulgatus	Phocaeicola	Bacteroidaceae	Bacteroidales	Bacteroidia	Bacteroidota	98.63
bq_0049_0032_a5_final.scaffolds	0.99	NO	0.99	NO	0.99	NO	0.74	NO	Bacteroides xylanisolvens	Bacteroides	Bacteroidaceae	Bacteroidales	Bacteroidia	Bacteroidota	96.92
cx_0004_0086_c10_final.scaffolds	0.99	NO	0.99	NO	0.98	NO	0.74	NO	Bacteroides faecis	Bacteroides	Bacteroidaceae	Bacteroidales	Bacteroidia	Bacteroidota	99.07
cx_0004_0086_g8_final.scaffolds	1	NO	0.99	NO	0.98	NO	0.74	NO	Bacteroides thetaiotaomicron	Bacteroides	Bacteroidaceae	Bacteroidales	Bacteroidia	Bacteroidota	98.72
cx_0004_0086_h9_final.scaffolds	0.99	NO	0.99	NO	0.98	NO	0.74	NO	Bacteroides thetaiotaomicron	Bacteroides	Bacteroidaceae	Bacteroidales	Bacteroidia	Bacteroidota	98.62
aa_0143_0055_g10_final.scaffolds	0.99	NO	0.99	NO	0.99	NO	0.73	NO	Bacteroides faecis	Bacteroides	Bacteroidaceae	Bacteroidales	Bacteroidia	Bacteroidota	98.98
bf_0095_0016_c3_final.scaffolds	0.99	NO	0.99	NO	0.99	NO	0.73	NO	Bacteroides faecis	Bacteroides	Bacteroidaceae	Bacteroidales	Bacteroidia	Bacteroidota	99.01
bf_0095_0016_e2_final.scaffolds	0.99	NO	0.99	NO	0.99	NO	0.73	NO	Bacteroides uniformis	Bacteroides	Bacteroidaceae	Bacteroidales	Bacteroidia	Bacteroidota	97.41
bk_0021_0037_e7_final.scaffolds	0.99	NO	0.99	NO	0.99	NO	0.73	NO	Bacteroides thetaiotaomicron	Bacteroides	Bacteroidaceae	Bacteroidales	Bacteroidia	Bacteroidota	99.58
ERR1022362_13470_2#65.contigs_velvet	0.99	NO	0.99	NO	0.99	NO	0.73	NO	Bacteroides faecis	Bacteroides	Bacteroidaceae	Bacteroidales	Bacteroidia	Bacteroidota	99.15
af_0058_0071_a2_final.scaffolds	1	NO	0.99	NO	0.98	NO	0.73	NO	Bacteroides ovatus	Bacteroides	Bacteroidaceae	Bacteroidales	Bacteroidia	Bacteroidota	96.62
bj_0095_0031_f12_final.scaffolds	0.99	NO	0.99	NO	0.99	NO	0.72	NO	Bacteroides uniformis	Bacteroides	Bacteroidaceae	Bacteroidales	Bacteroidia	Bacteroidota	97.96
cx_0004_0064_c6_final.scaffolds	1	NO	0.99	NO	0.99	NO	0.72	NO	Bacteroides thetaiotaomicron	Bacteroides	Bacteroidaceae	Bacteroidales	Bacteroidia	Bacteroidota	98.63
cx_0004_0064_e5_final.scaffolds	1	NO	0.99	NO	0.99	NO	0.72	NO	Bacteroides thetaiotaomicron	Bacteroides	Bacteroidaceae	Bacteroidales	Bacteroidia	Bacteroidota	98.7
cx_0004_0077_b10_final.scaffolds	1	NO	0.99	NO	0.99	NO	0.72	NO	Bacteroides thetaiotaomicron	Bacteroides	Bacteroidaceae	Bacteroidales	Bacteroidia	Bacteroidota	98.69
cx_0004_0077_g9_final.scaffolds	1	NO	0.99	NO	0.99	NO	0.72	NO	Bacteroides thetaiotaomicron	Bacteroides	Bacteroidaceae	Bacteroidales	Bacteroidia	Bacteroidota	98.68
cx_0004_0086_b8_final.scaffolds	1	NO	0.99	NO	0.99	NO	0.72	NO	Bacteroides thetaiotaomicron	Bacteroides	Bacteroidaceae	Bacteroidales	Bacteroidia	Bacteroidota	98.66
cx_0004_0086_c11_final.scaffolds	1	NO	0.99	NO	0.99	NO	0.72	NO	Bacteroides thetaiotaomicron	Bacteroides	Bacteroidaceae	Bacteroidales	Bacteroidia	Bacteroidota	98.72
cx_0004_0086_c12_final.scaffolds	1	NO	0.99	NO	0.99	NO	0.72	NO	Bacteroides thetaiotaomicron	Bacteroides	Bacteroidaceae	Bacteroidales	Bacteroidia	Bacteroidota	98.66
cx_0004_0086_c7_final.scaffolds	1	NO	0.99	NO	0.99	NO	0.72	NO	Bacteroides thetaiotaomicron	Bacteroides	Bacteroidaceae	Bacteroidales	Bacteroidia	Bacteroidota	98.7
cx_0004_0086_d10_final.scaffolds	1	NO	0.99	NO	0.99	NO	0.72	NO	Bacteroides thetaiotaomicron	Bacteroides	Bacteroidaceae	Bacteroidales	Bacteroidia	Bacteroidota	98.7
cx_0004_0086_d8_final.scaffolds	1	NO	0.99	NO	0.99	NO	0.72	NO	Bacteroides thetaiotaomicron	Bacteroides	Bacteroidaceae	Bacteroidales	Bacteroidia	Bacteroidota	98.71
cx_0004_0086_e11_final.scaffolds	1	NO	0.99	NO	0.99	NO	0.72	NO	Bacteroides thetaiotaomicron	Bacteroides	Bacteroidaceae	Bacteroidales	Bacteroidia	Bacteroidota	98.72
cx_0004_0086_f11_final.scaffolds	1	NO	0.99	NO	0.99	NO	0.72	NO	Bacteroides thetaiotaomicron	Bacteroides	Bacteroidaceae	Bacteroidales	Bacteroidia	Bacteroidota	98.71
cx_0004_0086_f12_final.scaffolds	1	NO	0.99	NO	0.99	NO	0.72	NO	Bacteroides thetaiotaomicron	Bacteroides	Bacteroidaceae	Bacteroidales	Bacteroidia	Bacteroidota	98.68
cx_0004_0086_f7_final.scaffolds	1	NO	0.99	NO	0.99	NO	0.72	NO	Bacteroides thetaiotaomicron	Bacteroides	Bacteroidaceae	Bacteroidales	Bacteroidia	Bacteroidota	98.71
cx_0004_0086_f8_final.scaffolds	1	NO	0.99	NO	0.99	NO	0.72	NO	Bacteroides thetaiotaomicron	Bacteroides	Bacteroidaceae	Bacteroidales	Bacteroidia	Bacteroidota	98.73
ERR1204048_18048_2#71.contigs_velvet	0.99	NO	0.99	NO	0.99	NO	0.72	NO	Parabacteroides distasonis	Parabacteroides	Tannerellaceae	Bacteroidales	Bacteroidia	Bacteroidota	97.09
cx_0004_0086_e9_final.scaffolds	0.99	NO	0.99	NO	0.98	NO	0.72	NO	Bacteroides thetaiotaomicron	Bacteroides	Bacteroidaceae	Bacteroidales	Bacteroidia	Bacteroidota	98.61
cx_0004_0086_h8_final.scaffolds	1	NO	0.99	NO	0.98	NO	0.72	NO	Bacteroides thetaiotaomicron	Bacteroides	Bacteroidaceae	Bacteroidales	Bacteroidia	Bacteroidota	98.71
ERR1203954_18048_1#71.contigs_velvet	0.99	NO	0.99	NO	0.98	NO	0.72	NO	Parabacteroides distasonis	Parabacteroides	Tannerellaceae	Bacteroidales	Bacteroidia	Bacteroidota	97.11
bq_0049_0037_h5_final.scaffolds	0.99	NO	0.99	NO	0.99	NO	0.71	NO	Bacteroides cellulosilyticus	Bacteroides	Bacteroidaceae	Bacteroidales	Bacteroidia	Bacteroidota	98.37
cx_0004_0064_c8_final.scaffolds	1	NO	0.99	NO	0.99	NO	0.71	NO	Bacteroides thetaiotaomicron	Bacteroides	Bacteroidaceae	Bacteroidales	Bacteroidia	Bacteroidota	98.67
cx_0004_0086_a12_final.scaffolds	1	NO	0.99	NO	0.99	NO	0.71	NO	Bacteroides thetaiotaomicron	Bacteroides	Bacteroidaceae	Bacteroidales	Bacteroidia	Bacteroidota	98.72
cx_0004_0086_c8_final.scaffolds	1	NO	0.99	NO	0.99	NO	0.71	NO	Bacteroides thetaiotaomicron	Bacteroides	Bacteroidaceae	Bacteroidales	Bacteroidia	Bacteroidota	98.7
cx_0004_0086_d9_final.scaffolds	1	NO	0.99	NO	0.99	NO	0.71	NO	Bacteroides thetaiotaomicron	Bacteroides	Bacteroidaceae	Bacteroidales	Bacteroidia	Bacteroidota	98.71
ERR2221139_12718_7#32.contigs_velvet	0.99	NO	0.99	NO	0.99	NO	0.71	NO	Bacteroides xylanisolvens	Bacteroides	Bacteroidaceae	Bacteroidales	Bacteroidia	Bacteroidota	96.91
cx_0004_0064_g5_final.scaffolds	1	NO	0.99	NO	0.98	NO	0.71	NO	Bacteroides thetaiotaomicron	Bacteroides	Bacteroidaceae	Bacteroidales	Bacteroidia	Bacteroidota	98.69
ERR1022414_14207_7#23.contigs_velvet	0.99	NO	0.99	NO	0.98	NO	0.71	NO	Bacteroides cellulosilyticus	Bacteroides	Bacteroidaceae	Bacteroidales	Bacteroidia	Bacteroidota	97.75
af_0058_0056_f11_final.scaffolds	0.99	NO	0.99	NO	0.99	NO	0.7	NO	Bacteroides caccae	Bacteroides	Bacteroidaceae	Bacteroidales	Bacteroidia	Bacteroidota	99.23
cx_0004_0086_g7_final.scaffolds	0.99	NO	0.99	NO	0.99	NO	0.7	NO	Bacteroides faecis	Bacteroides	Bacteroidaceae	Bacteroidales	Bacteroidia	Bacteroidota	99.02
ERR2221267_20287_6#65.contigs_velvet	0.98	NO	0.99	NO	0.99	NO	0.7	NO	Phocaeicola vulgatus	Phocaeicola	Bacteroidaceae	Bacteroidales	Bacteroidia	Bacteroidota	97.27
af_0058_0037_e2_final.scaffolds	0.99	NO	0.99	NO	0.98	NO	0.69	NO	Bacteroides ovatus	Bacteroides	Bacteroidaceae	Bacteroidales	Bacteroidia	Bacteroidota	96.6
af_0058_0067_a5_final.scaffolds	0.99	NO	0.99	NO	0.99	NO	0.68	NO	Bacteroides caccae	Bacteroides	Bacteroidaceae	Bacteroidales	Bacteroidia	Bacteroidota	99.22
ERR1022460_14207_7#69.contigs_velvet	0.99	NO	0.99	NO	0.99	NO	0.68	NO	Bacteroides caccae	Bacteroides	Bacteroidaceae	Bacteroidales	Bacteroidia	Bacteroidota	99.17
ERR2221254_20287_6#14.contigs_velvet	0.98	NO	0.99	NO	0.99	NO	0.68	NO	Phocaeicola vulgatus	Phocaeicola	Bacteroidaceae	Bacteroidales	Bacteroidia	Bacteroidota	98.68
ERR2221256_20287_6#19.contigs_velvet	0.98	NO	0.99	NO	0.99	NO	0.68	NO	Phocaeicola vulgatus	Phocaeicola	Bacteroidaceae	Bacteroidales	Bacteroidia	Bacteroidota	98.69
ERR2221259_20287_6#40.contigs_velvet	0.98	NO	0.99	NO	0.99	NO	0.68	NO	Phocaeicola vulgatus	Phocaeicola	Bacteroidaceae	Bacteroidales	Bacteroidia	Bacteroidota	98.69
ERR2221272_20287_6#81.contigs_velvet	0.98	NO	0.99	NO	0.99	NO	0.68	NO	Phocaeicola vulgatus	Phocaeicola	Bacteroidaceae	Bacteroidales	Bacteroidia	Bacteroidota	98.66
ERR2230079_20287_6#79.contigs_velvet	0.98	NO	0.99	NO	0.99	NO	0.68	NO	Phocaeicola vulgatus	Phocaeicola	Bacteroidaceae	Bacteroidales	Bacteroidia	Bacteroidota	98.7
ERR2230134_21673_4#58.contigs_velvet	0.98	NO	0.99	NO	0.99	NO	0.68	NO	Phocaeicola vulgatus	Phocaeicola	Bacteroidaceae	Bacteroidales	Bacteroidia	Bacteroidota	98.7
bq_0049_0072_h4_final.scaffolds	0.99	NO	0.99	NO	0.98	NO	0.68	NO	Phocaeicola dorei	Phocaeicola	Bacteroidaceae	Bacteroidales	Bacteroidia	Bacteroidota	98.89
cx_0004_0086_g10_final.scaffolds	0.99	NO	0.99	NO	0.98	NO	0.68	NO	Bacteroides ovatus	Bacteroides	Bacteroidaceae	Bacteroidales	Bacteroidia	Bacteroidota	98.53
af_0058_0044_a2_final.scaffolds	0.98	NO	0.99	NO	0.99	NO	0.67	NO	Phocaeicola vulgatus	Phocaeicola	Bacteroidaceae	Bacteroidales	Bacteroidia	Bacteroidota	98.73
af_0058_0044_d12_final.scaffolds	0.98	NO	0.99	NO	0.99	NO	0.67	NO	Phocaeicola vulgatus	Phocaeicola	Bacteroidaceae	Bacteroidales	Bacteroidia	Bacteroidota	98.69
af_0058_0067_a6_final.scaffolds	0.99	NO	0.99	NO	0.99	NO	0.67	NO	Bacteroides caccae	Bacteroides	Bacteroidaceae	Bacteroidales	Bacteroidia	Bacteroidota	99.24
af_0058_0067_d1_final.scaffolds	0.99	NO	0.99	NO	0.99	NO	0.67	NO	Bacteroides caccae	Bacteroides	Bacteroidaceae	Bacteroidales	Bacteroidia	Bacteroidota	99.21
bq_0049_0037_g5_final.scaffolds	0.99	NO	0.99	NO	0.99	NO	0.67	NO	Phocaeicola dorei	Phocaeicola	Bacteroidaceae	Bacteroidales	Bacteroidia	Bacteroidota	99.06
bq_0049_0072_c6_final.scaffolds	0.99	NO	0.99	NO	0.99	NO	0.67	NO	Phocaeicola dorei	Phocaeicola	Bacteroidaceae	Bacteroidales	Bacteroidia	Bacteroidota	99.07
ERR1022411_14207_7#20.contigs_velvet	0.99	NO	0.99	NO	0.99	NO	0.67	NO	Phocaeicola vulgatus	Phocaeicola	Bacteroidaceae	Bacteroidales	Bacteroidia	Bacteroidota	98.92
ERR1203949_18048_1#66.contigs_velvet	0.99	NO	0.99	NO	0.99	NO	0.67	NO	Bacteroides faecis	Bacteroides	Bacteroidaceae	Bacteroidales	Bacteroidia	Bacteroidota	99.11
ERR1204043_18048_2#66.contigs_velvet	0.99	NO	0.99	NO	0.99	NO	0.67	NO	Bacteroides faecis	Bacteroides	Bacteroidaceae	Bacteroidales	Bacteroidia	Bacteroidota	99.15
ERR2230128_21673_4#50.contigs_velvet	0.98	NO	0.99	NO	0.99	NO	0.67	NO	Phocaeicola vulgatus	Phocaeicola	Bacteroidaceae	Bacteroidales	Bacteroidia	Bacteroidota	98.65
ERR2221211_14207_6#13.contigs_velvet	0.99	NO	0.99	NO	0.98	NO	0.67	NO	Bacteroides acidifaciens	Bacteroides	Bacteroidaceae	Bacteroidales	Bacteroidia	Bacteroidota	98.58
bq_0049_0072_b2_final.scaffolds	0.99	NO	0.99	NO	0.99	NO	0.66	NO	Phocaeicola dorei	Phocaeicola	Bacteroidaceae	Bacteroidales	Bacteroidia	Bacteroidota	99.07
bq_0049_0072_c4_final.scaffolds	0.99	NO	0.99	NO	0.99	NO	0.66	NO	Phocaeicola dorei	Phocaeicola	Bacteroidaceae	Bacteroidales	Bacteroidia	Bacteroidota	99.08
bq_0049_0072_e2_final.scaffolds	0.99	NO	0.99	NO	0.99	NO	0.66	NO	Phocaeicola dorei	Phocaeicola	Bacteroidaceae	Bacteroidales	Bacteroidia	Bacteroidota	99.01
bq_0049_0072_f2_final.scaffolds	0.99	NO	0.99	NO	0.99	NO	0.66	NO	Phocaeicola dorei	Phocaeicola	Bacteroidaceae	Bacteroidales	Bacteroidia	Bacteroidota	99.02
bq_0049_0072_g4_final.scaffolds	0.99	NO	0.99	NO	0.99	NO	0.66	NO	Phocaeicola dorei	Phocaeicola	Bacteroidaceae	Bacteroidales	Bacteroidia	Bacteroidota	99.07
ERR2221366_20298_3#31.contigs_velvet	0.99	NO	0.99	NO	0.98	NO	0.66	NO	Bacteroides xylanisolvens	Bacteroides	Bacteroidaceae	Bacteroidales	Bacteroidia	Bacteroidota	97.95
bq_0049_0072_a3_final.scaffolds	0.99	NO	0.99	NO	0.99	NO	0.65	NO	Phocaeicola dorei	Phocaeicola	Bacteroidaceae	Bacteroidales	Bacteroidia	Bacteroidota	99.09
bq_0049_0072_c3_final.scaffolds	0.99	NO	0.99	NO	0.99	NO	0.65	NO	Phocaeicola dorei	Phocaeicola	Bacteroidaceae	Bacteroidales	Bacteroidia	Bacteroidota	99.08
bq_0049_0072_d1_final.scaffolds	0.99	NO	0.99	NO	0.99	NO	0.65	NO	Phocaeicola dorei	Phocaeicola	Bacteroidaceae	Bacteroidales	Bacteroidia	Bacteroidota	99.09
bq_0049_0072_e5_final.scaffolds	0.99	NO	0.99	NO	0.99	NO	0.65	NO	Phocaeicola dorei	Phocaeicola	Bacteroidaceae	Bacteroidales	Bacteroidia	Bacteroidota	99.05
bq_0049_0072_f3_final.scaffolds	0.99	NO	0.99	NO	0.99	NO	0.65	NO	Phocaeicola dorei	Phocaeicola	Bacteroidaceae	Bacteroidales	Bacteroidia	Bacteroidota	99.07
bq_0049_0072_g2_final.scaffolds	0.99	NO	0.99	NO	0.99	NO	0.65	NO	Phocaeicola dorei	Phocaeicola	Bacteroidaceae	Bacteroidales	Bacteroidia	Bacteroidota	99.05
bq_0049_0072_g3_final.scaffolds	0.99	NO	0.99	NO	0.99	NO	0.65	NO	Phocaeicola dorei	Phocaeicola	Bacteroidaceae	Bacteroidales	Bacteroidia	Bacteroidota	99.12
bq_0049_0072_h6_final.scaffolds	0.99	NO	0.99	NO	0.99	NO	0.65	NO	Phocaeicola dorei	Phocaeicola	Bacteroidaceae	Bacteroidales	Bacteroidia	Bacteroidota	99.04
cx_0004_0024_g1_final.scaffolds	0.98	NO	0.99	NO	0.99	NO	0.65	NO	Phocaeicola vulgatus	Phocaeicola	Bacteroidaceae	Bacteroidales	Bacteroidia	Bacteroidota	98.87
cx_0004_0024_e2_final.scaffolds	0.98	NO	0.99	NO	0.99	NO	0.64	NO	Phocaeicola vulgatus	Phocaeicola	Bacteroidaceae	Bacteroidales	Bacteroidia	Bacteroidota	98.88
ERR2230063_20287_6#31.contigs_velvet	0.99	NO	0.99	NO	0.99	NO	0.64	NO	Bacteroides ovatus	Bacteroides	Bacteroidaceae	Bacteroidales	Bacteroidia	Bacteroidota	96.83
af_0058_0061_e6_final.scaffolds	0.99	NO	0.99	NO	0.98	NO	0.64	NO	Bacteroides thetaiotaomicron	Bacteroides	Bacteroidaceae	Bacteroidales	Bacteroidia	Bacteroidota	98.96
am_0171_0078_a4_final.scaffolds	0.98	NO	0.99	NO	0.98	NO	0.64	NO	Phocaeicola vulgatus	Phocaeicola	Bacteroidaceae	Bacteroidales	Bacteroidia	Bacteroidota	98.35
bq_0049_0072_c5_final.scaffolds	0.98	NO	0.99	NO	0.98	NO	0.64	NO	Phocaeicola vulgatus	Phocaeicola	Bacteroidaceae	Bacteroidales	Bacteroidia	Bacteroidota	98.97
bq_0049_0072_d3_final.scaffolds	0.98	NO	0.99	NO	0.98	NO	0.64	NO	Phocaeicola vulgatus	Phocaeicola	Bacteroidaceae	Bacteroidales	Bacteroidia	Bacteroidota	98.93
cx_0004_0024_c2_final.scaffolds	0.99	NO	0.99	NO	0.98	NO	0.64	NO	Phocaeicola vulgatus	Phocaeicola	Bacteroidaceae	Bacteroidales	Bacteroidia	Bacteroidota	98.5
af_0058_0037_c2_final.scaffolds	0.99	NO	0.99	NO	0.99	NO	0.63	NO	Bacteroides ovatus	Bacteroides	Bacteroidaceae	Bacteroidales	Bacteroidia	Bacteroidota	96.75
af_0058_0066_e4_final.scaffolds	0.99	NO	0.99	NO	0.99	NO	0.63	NO	Bacteroides ovatus	Bacteroides	Bacteroidaceae	Bacteroidales	Bacteroidia	Bacteroidota	96.77
bk_0021_0063_g9_final.scaffolds	0.99	NO	0.99	NO	0.99	NO	0.63	NO	Bacteroides ovatus	Bacteroides	Bacteroidaceae	Bacteroidales	Bacteroidia	Bacteroidota	96.53
bk_0021_0063_h10_final.scaffolds	0.99	NO	0.99	NO	0.99	NO	0.63	NO	Bacteroides ovatus	Bacteroides	Bacteroidaceae	Bacteroidales	Bacteroidia	Bacteroidota	96.46
bq_0049_0072_c2_final.scaffolds	0.98	NO	0.99	NO	0.98	NO	0.63	NO	Phocaeicola vulgatus	Phocaeicola	Bacteroidaceae	Bacteroidales	Bacteroidia	Bacteroidota	98.93
bq_0049_0072_g5_final.scaffolds	0.98	NO	0.99	NO	0.98	NO	0.63	NO	Phocaeicola vulgatus	Phocaeicola	Bacteroidaceae	Bacteroidales	Bacteroidia	Bacteroidota	98.9
bq_0049_0072_h3_final.scaffolds	0.98	NO	0.99	NO	0.98	NO	0.63	NO	Phocaeicola vulgatus	Phocaeicola	Bacteroidaceae	Bacteroidales	Bacteroidia	Bacteroidota	98.94
bq_0049_0072_h5_final.scaffolds	0.98	NO	0.99	NO	0.98	NO	0.63	NO	Phocaeicola vulgatus	Phocaeicola	Bacteroidaceae	Bacteroidales	Bacteroidia	Bacteroidota	98.99
3321JW_0918_034_G2_final.scaffolds	0.99	NO	0.99	NO	0.99	NO	0.62	NO	Bacteroides nordii	Bacteroides	Bacteroidaceae	Bacteroidales	Bacteroidia	Bacteroidota	98.61
af_0058_0037_a2_final.scaffolds	0.99	NO	0.99	NO	0.99	NO	0.62	NO	Bacteroides ovatus	Bacteroides	Bacteroidaceae	Bacteroidales	Bacteroidia	Bacteroidota	96.81
af_0058_0037_b2_final.scaffolds	0.99	NO	0.99	NO	0.99	NO	0.62	NO	Bacteroides ovatus	Bacteroides	Bacteroidaceae	Bacteroidales	Bacteroidia	Bacteroidota	96.85
af_0058_0037_d2_final.scaffolds	0.99	NO	0.99	NO	0.99	NO	0.62	NO	Bacteroides ovatus	Bacteroides	Bacteroidaceae	Bacteroidales	Bacteroidia	Bacteroidota	96.79
af_0058_0037_g2_final.scaffolds	0.99	NO	0.99	NO	0.99	NO	0.62	NO	Bacteroides ovatus	Bacteroides	Bacteroidaceae	Bacteroidales	Bacteroidia	Bacteroidota	96.8
af_0058_0037_h2_final.scaffolds	0.99	NO	0.99	NO	0.99	NO	0.62	NO	Bacteroides ovatus	Bacteroides	Bacteroidaceae	Bacteroidales	Bacteroidia	Bacteroidota	96.81
af_0058_0071_a2-BIS_final.scaffolds	0.99	NO	0.99	NO	0.99	NO	0.62	NO	Bacteroides ovatus	Bacteroides	Bacteroidaceae	Bacteroidales	Bacteroidia	Bacteroidota	96.75
af_0058_0071_e4-BIS_final.scaffolds	0.99	NO	0.99	NO	0.99	NO	0.62	NO	Bacteroides ovatus	Bacteroides	Bacteroidaceae	Bacteroidales	Bacteroidia	Bacteroidota	96.78
af_0058_0083_c2_final.scaffolds	0.99	NO	0.99	NO	0.99	NO	0.62	NO	Bacteroides ovatus	Bacteroides	Bacteroidaceae	Bacteroidales	Bacteroidia	Bacteroidota	96.78
af_0058_0083_c2-BIS_final.scaffolds	0.99	NO	0.99	NO	0.99	NO	0.62	NO	Bacteroides ovatus	Bacteroides	Bacteroidaceae	Bacteroidales	Bacteroidia	Bacteroidota	96.79
af_0058_0083_c3-BIS_final.scaffolds	0.99	NO	0.99	NO	0.99	NO	0.62	NO	Bacteroides ovatus	Bacteroides	Bacteroidaceae	Bacteroidales	Bacteroidia	Bacteroidota	96.76
af_0058_0083_c6_final.scaffolds	0.99	NO	0.99	NO	0.99	NO	0.62	NO	Bacteroides ovatus	Bacteroides	Bacteroidaceae	Bacteroidales	Bacteroidia	Bacteroidota	96.81
af_0058_0083_f3_final.scaffolds	0.99	NO	0.99	NO	0.99	NO	0.62	NO	Bacteroides ovatus	Bacteroides	Bacteroidaceae	Bacteroidales	Bacteroidia	Bacteroidota	96.77
af_0058_0083_g5_final.scaffolds	0.99	NO	0.99	NO	0.99	NO	0.62	NO	Bacteroides ovatus	Bacteroides	Bacteroidaceae	Bacteroidales	Bacteroidia	Bacteroidota	96.79
af_0058_0083_h3_final.scaffolds	0.99	NO	0.99	NO	0.99	NO	0.62	NO	Bacteroides ovatus	Bacteroides	Bacteroidaceae	Bacteroidales	Bacteroidia	Bacteroidota	96.79
am_0171_0008_a1_final.scaffolds	0.99	NO	0.99	NO	0.99	NO	0.62	NO	Phocaeicola vulgatus	Phocaeicola	Bacteroidaceae	Bacteroidales	Bacteroidia	Bacteroidota	98.69
am_0171_0008_d2_final.scaffolds	0.99	NO	0.99	NO	0.99	NO	0.62	NO	Phocaeicola vulgatus	Phocaeicola	Bacteroidaceae	Bacteroidales	Bacteroidia	Bacteroidota	98.62
ERR1204053_18048_2#76.contigs_velvet	0.99	NO	0.99	NO	0.99	NO	0.62	NO	Bacteroides ovatus	Bacteroides	Bacteroidaceae	Bacteroidales	Bacteroidia	Bacteroidota	97.21
ERR2230091_21673_4#11.contigs_velvet	0.98	NO	0.99	NO	0.99	NO	0.62	NO	Phocaeicola vulgatus	Phocaeicola	Bacteroidaceae	Bacteroidales	Bacteroidia	Bacteroidota	97.28
ERR2230095_21673_4#15.contigs_velvet	0.98	NO	0.99	NO	0.99	NO	0.62	NO	Phocaeicola vulgatus	Phocaeicola	Bacteroidaceae	Bacteroidales	Bacteroidia	Bacteroidota	97.25
ERR2230150_21673_4#79.contigs_velvet	0.98	NO	0.99	NO	0.99	NO	0.62	NO	Phocaeicola vulgatus	Phocaeicola	Bacteroidaceae	Bacteroidales	Bacteroidia	Bacteroidota	97.26
bq_0049_0072_a2_final.scaffolds	0.96	NO	0.99	NO	0.98	NO	0.62	NO	Phocaeicola vulgatus	Phocaeicola	Bacteroidaceae	Bacteroidales	Bacteroidia	Bacteroidota	98.89
bq_0049_0072_b1_final.scaffolds	0.98	NO	0.99	NO	0.98	NO	0.62	NO	Phocaeicola vulgatus	Phocaeicola	Bacteroidaceae	Bacteroidales	Bacteroidia	Bacteroidota	98.92
bq_0049_0072_b5_final.scaffolds	0.98	NO	0.99	NO	0.98	NO	0.62	NO	Phocaeicola vulgatus	Phocaeicola	Bacteroidaceae	Bacteroidales	Bacteroidia	Bacteroidota	98.95
bq_0049_0072_c1_final.scaffolds	0.98	NO	0.99	NO	0.98	NO	0.62	NO	Phocaeicola vulgatus	Phocaeicola	Bacteroidaceae	Bacteroidales	Bacteroidia	Bacteroidota	98.94
af_0058_0066_d4_final.scaffolds	0.99	NO	0.99	NO	0.99	NO	0.61	NO	Bacteroides ovatus	Bacteroides	Bacteroidaceae	Bacteroidales	Bacteroidia	Bacteroidota	96.71
af_0058_0071_h3_final.scaffolds	0.99	NO	0.99	NO	0.99	NO	0.61	NO	Bacteroides ovatus	Bacteroides	Bacteroidaceae	Bacteroidales	Bacteroidia	Bacteroidota	96.79
af_0058_0077_e5_final.scaffolds	0.99	NO	0.99	NO	0.99	NO	0.61	NO	Bacteroides ovatus	Bacteroides	Bacteroidaceae	Bacteroidales	Bacteroidia	Bacteroidota	96.73
af_0058_0083_c3_final.scaffolds	0.99	NO	0.99	NO	0.99	NO	0.61	NO	Bacteroides ovatus	Bacteroides	Bacteroidaceae	Bacteroidales	Bacteroidia	Bacteroidota	96.78
af_0058_0083_c6-BIS_final.scaffolds	0.99	NO	0.99	NO	0.99	NO	0.61	NO	Bacteroides ovatus	Bacteroides	Bacteroidaceae	Bacteroidales	Bacteroidia	Bacteroidota	96.77
af_0058_0083_d6_final.scaffolds	0.99	NO	0.99	NO	0.99	NO	0.61	NO	Bacteroides ovatus	Bacteroides	Bacteroidaceae	Bacteroidales	Bacteroidia	Bacteroidota	96.79
af_0058_0083_d6-BIS_final.scaffolds	0.99	NO	0.99	NO	0.99	NO	0.61	NO	Bacteroides ovatus	Bacteroides	Bacteroidaceae	Bacteroidales	Bacteroidia	Bacteroidota	96.79
af_0058_0083_g6_final.scaffolds	0.99	NO	0.99	NO	0.99	NO	0.61	NO	Bacteroides ovatus	Bacteroides	Bacteroidaceae	Bacteroidales	Bacteroidia	Bacteroidota	96.79
af_0058_0083_h4_final.scaffolds	0.99	NO	0.99	NO	0.99	NO	0.61	NO	Bacteroides ovatus	Bacteroides	Bacteroidaceae	Bacteroidales	Bacteroidia	Bacteroidota	96.79
am_0070_0079_a7_final.scaffolds	0.98	NO	0.99	NO	0.99	NO	0.61	NO	Phocaeicola vulgatus	Phocaeicola	Bacteroidaceae	Bacteroidales	Bacteroidia	Bacteroidota	98.62
am_0070_0079_f7_final.scaffolds	0.99	NO	0.99	NO	0.99	NO	0.61	NO	Phocaeicola vulgatus	Phocaeicola	Bacteroidaceae	Bacteroidales	Bacteroidia	Bacteroidota	98.61
am_0070_0085_d7_final.scaffolds	0.98	NO	0.99	NO	0.99	NO	0.61	NO	Phocaeicola vulgatus	Phocaeicola	Bacteroidaceae	Bacteroidales	Bacteroidia	Bacteroidota	98.59
am_0070_0085_g9_final.scaffolds	0.98	NO	0.99	NO	0.99	NO	0.61	NO	Phocaeicola vulgatus	Phocaeicola	Bacteroidaceae	Bacteroidales	Bacteroidia	Bacteroidota	98.61
am_0111_0080_f1_final.scaffolds	0.98	NO	0.99	NO	0.99	NO	0.61	NO	Phocaeicola vulgatus	Phocaeicola	Bacteroidaceae	Bacteroidales	Bacteroidia	Bacteroidota	98.67
am_0111_0080_g1_final.scaffolds	0.98	NO	0.99	NO	0.99	NO	0.61	NO	Phocaeicola vulgatus	Phocaeicola	Bacteroidaceae	Bacteroidales	Bacteroidia	Bacteroidota	98.61
am_0171_0008_a2_final.scaffolds	0.99	NO	0.99	NO	0.99	NO	0.61	NO	Phocaeicola vulgatus	Phocaeicola	Bacteroidaceae	Bacteroidales	Bacteroidia	Bacteroidota	98.63
am_0171_0008_e2_final.scaffolds	0.99	NO	0.99	NO	0.99	NO	0.61	NO	Phocaeicola vulgatus	Phocaeicola	Bacteroidaceae	Bacteroidales	Bacteroidia	Bacteroidota	98.66
am_0171_0088_b9_final.scaffolds	0.99	NO	0.99	NO	0.99	NO	0.61	NO	Phocaeicola vulgatus	Phocaeicola	Bacteroidaceae	Bacteroidales	Bacteroidia	Bacteroidota	98.62
am_0224_0080_b10_final.scaffolds	0.98	NO	0.99	NO	0.99	NO	0.61	NO	Phocaeicola vulgatus	Phocaeicola	Bacteroidaceae	Bacteroidales	Bacteroidia	Bacteroidota	98.64
am_0224_0080_b11_final.scaffolds	0.98	NO	0.99	NO	0.99	NO	0.61	NO	Phocaeicola vulgatus	Phocaeicola	Bacteroidaceae	Bacteroidales	Bacteroidia	Bacteroidota	98.63
am_0224_0080_b11-BIS_final.scaffolds	0.98	NO	0.99	NO	0.99	NO	0.61	NO	Phocaeicola vulgatus	Phocaeicola	Bacteroidaceae	Bacteroidales	Bacteroidia	Bacteroidota	98.62
am_0224_0080_c12-BIS_final.scaffolds	0.98	NO	0.99	NO	0.99	NO	0.61	NO	Phocaeicola vulgatus	Phocaeicola	Bacteroidaceae	Bacteroidales	Bacteroidia	Bacteroidota	98.65
am_0224_0080_g11-BIS_final.scaffolds	0.98	NO	0.99	NO	0.99	NO	0.61	NO	Phocaeicola vulgatus	Phocaeicola	Bacteroidaceae	Bacteroidales	Bacteroidia	Bacteroidota	98.58
am_0224_0086_a1_final.scaffolds	0.98	NO	0.99	NO	0.99	NO	0.61	NO	Phocaeicola vulgatus	Phocaeicola	Bacteroidaceae	Bacteroidales	Bacteroidia	Bacteroidota	98.64
bq_0049_0037_f5_final.scaffolds	0.98	NO	0.99	NO	0.99	NO	0.61	NO	Phocaeicola dorei	Phocaeicola	Bacteroidaceae	Bacteroidales	Bacteroidia	Bacteroidota	98.96
ERR1203959_18048_1#76.contigs_velvet	0.99	NO	0.99	NO	0.99	NO	0.61	NO	Bacteroides ovatus	Bacteroides	Bacteroidaceae	Bacteroidales	Bacteroidia	Bacteroidota	97.23
ERR2221273_20287_6#82.contigs_velvet	0.98	NO	0.99	NO	0.99	NO	0.61	NO	Phocaeicola vulgatus	Phocaeicola	Bacteroidaceae	Bacteroidales	Bacteroidia	Bacteroidota	97.22
ERR2221276_20287_6#85.contigs_velvet	0.98	NO	0.99	NO	0.99	NO	0.61	NO	Phocaeicola vulgatus	Phocaeicola	Bacteroidaceae	Bacteroidales	Bacteroidia	Bacteroidota	97.25
bq_0049_0072_d4_final.scaffolds	0.98	NO	0.99	NO	0.98	NO	0.61	NO	Phocaeicola vulgatus	Phocaeicola	Bacteroidaceae	Bacteroidales	Bacteroidia	Bacteroidota	98.9
bq_0049_0072_e3_final.scaffolds	0.98	NO	0.99	NO	0.98	NO	0.61	NO	Phocaeicola vulgatus	Phocaeicola	Bacteroidaceae	Bacteroidales	Bacteroidia	Bacteroidota	98.92
af_0058_0006_a2_final.scaffolds	0.99	NO	0.99	NO	0.99	NO	0.6	NO	Bacteroides cellulosilyticus	Bacteroides	Bacteroidaceae	Bacteroidales	Bacteroidia	Bacteroidota	98.21
am_0070_0079_b7_final.scaffolds	0.98	NO	0.99	NO	0.99	NO	0.6	NO	Phocaeicola vulgatus	Phocaeicola	Bacteroidaceae	Bacteroidales	Bacteroidia	Bacteroidota	98.61
am_0070_0079_d8_final.scaffolds	0.98	NO	0.99	NO	0.99	NO	0.6	NO	Phocaeicola vulgatus	Phocaeicola	Bacteroidaceae	Bacteroidales	Bacteroidia	Bacteroidota	98.61
am_0070_0084_b4_final.scaffolds	0.98	NO	0.99	NO	0.99	NO	0.6	NO	Phocaeicola vulgatus	Phocaeicola	Bacteroidaceae	Bacteroidales	Bacteroidia	Bacteroidota	98.63
am_0070_0085_a10_final.scaffolds	0.98	NO	0.99	NO	0.99	NO	0.6	NO	Phocaeicola vulgatus	Phocaeicola	Bacteroidaceae	Bacteroidales	Bacteroidia	Bacteroidota	98.65
am_0070_0085_a7_final.scaffolds	0.98	NO	0.99	NO	0.99	NO	0.6	NO	Phocaeicola vulgatus	Phocaeicola	Bacteroidaceae	Bacteroidales	Bacteroidia	Bacteroidota	98.62
am_0070_0085_a9_final.scaffolds	0.98	NO	0.99	NO	0.99	NO	0.6	NO	Phocaeicola vulgatus	Phocaeicola	Bacteroidaceae	Bacteroidales	Bacteroidia	Bacteroidota	98.64
am_0070_0085_b12_final.scaffolds	0.98	NO	0.99	NO	0.99	NO	0.6	NO	Phocaeicola vulgatus	Phocaeicola	Bacteroidaceae	Bacteroidales	Bacteroidia	Bacteroidota	98.61
am_0070_0085_c6_final.scaffolds	0.98	NO	0.99	NO	0.99	NO	0.6	NO	Phocaeicola vulgatus	Phocaeicola	Bacteroidaceae	Bacteroidales	Bacteroidia	Bacteroidota	98.65
am_0070_0085_f7_final.scaffolds	0.98	NO	0.99	NO	0.99	NO	0.6	NO	Phocaeicola vulgatus	Phocaeicola	Bacteroidaceae	Bacteroidales	Bacteroidia	Bacteroidota	98.52
am_0111_0080_c1_final.scaffolds	0.98	NO	0.99	NO	0.99	NO	0.6	NO	Phocaeicola vulgatus	Phocaeicola	Bacteroidaceae	Bacteroidales	Bacteroidia	Bacteroidota	98.62
am_0171_0008_g2_final.scaffolds	0.99	NO	0.99	NO	0.99	NO	0.6	NO	Phocaeicola vulgatus	Phocaeicola	Bacteroidaceae	Bacteroidales	Bacteroidia	Bacteroidota	98.65
am_0171_0066_h11_final.scaffolds	0.98	NO	0.99	NO	0.99	NO	0.6	NO	Phocaeicola vulgatus	Phocaeicola	Bacteroidaceae	Bacteroidales	Bacteroidia	Bacteroidota	98.66
am_0171_0071_a10-BIS_final.scaffolds	0.98	NO	0.99	NO	0.99	NO	0.6	NO	Phocaeicola vulgatus	Phocaeicola	Bacteroidaceae	Bacteroidales	Bacteroidia	Bacteroidota	98.66
am_0171_0071_c11-BIS_final.scaffolds	0.98	NO	0.99	NO	0.99	NO	0.6	NO	Phocaeicola vulgatus	Phocaeicola	Bacteroidaceae	Bacteroidales	Bacteroidia	Bacteroidota	98.63
am_0171_0071_f7-BIS_final.scaffolds	0.98	NO	0.99	NO	0.99	NO	0.6	NO	Phocaeicola vulgatus	Phocaeicola	Bacteroidaceae	Bacteroidales	Bacteroidia	Bacteroidota	98.62
am_0171_0078_c4_final.scaffolds	0.98	NO	0.99	NO	0.99	NO	0.6	NO	Phocaeicola vulgatus	Phocaeicola	Bacteroidaceae	Bacteroidales	Bacteroidia	Bacteroidota	98.63
am_0171_0078_d2_final.scaffolds	0.98	NO	0.99	NO	0.99	NO	0.6	NO	Phocaeicola vulgatus	Phocaeicola	Bacteroidaceae	Bacteroidales	Bacteroidia	Bacteroidota	98.63
am_0171_0078_d6_final.scaffolds	0.98	NO	0.99	NO	0.99	NO	0.6	NO	Phocaeicola vulgatus	Phocaeicola	Bacteroidaceae	Bacteroidales	Bacteroidia	Bacteroidota	98.63
am_0171_0078_g6_final.scaffolds	0.97	NO	0.99	NO	0.99	NO	0.6	NO	Phocaeicola vulgatus	Phocaeicola	Bacteroidaceae	Bacteroidales	Bacteroidia	Bacteroidota	98.63
am_0171_0078_h1_final.scaffolds	0.98	NO	0.99	NO	0.99	NO	0.6	NO	Phocaeicola vulgatus	Phocaeicola	Bacteroidaceae	Bacteroidales	Bacteroidia	Bacteroidota	98.62
am_0171_0088_a9_final.scaffolds	0.98	NO	0.99	NO	0.99	NO	0.6	NO	Phocaeicola vulgatus	Phocaeicola	Bacteroidaceae	Bacteroidales	Bacteroidia	Bacteroidota	98.64
am_0224_0080_b10-BIS_final.scaffolds	0.98	NO	0.99	NO	0.99	NO	0.6	NO	Phocaeicola vulgatus	Phocaeicola	Bacteroidaceae	Bacteroidales	Bacteroidia	Bacteroidota	98.64
am_0224_0086_b3_final.scaffolds	0.98	NO	0.99	NO	0.99	NO	0.6	NO	Phocaeicola vulgatus	Phocaeicola	Bacteroidaceae	Bacteroidales	Bacteroidia	Bacteroidota	98.61
ERR2221264_20287_6#53.contigs_velvet	0.99	NO	0.99	NO	0.99	NO	0.6	NO	Bacteroides thetaiotaomicron	Bacteroides	Bacteroidaceae	Bacteroidales	Bacteroidia	Bacteroidota	98.04
ERR2221274_20287_6#83.contigs_velvet	0.99	NO	0.99	NO	0.99	NO	0.6	NO	Bacteroides thetaiotaomicron	Bacteroides	Bacteroidaceae	Bacteroidales	Bacteroidia	Bacteroidota	98.09
ERR2230081_21673_4#1.contigs_velvet	0.99	NO	0.99	NO	0.99	NO	0.6	NO	Bacteroides thetaiotaomicron	Bacteroides	Bacteroidaceae	Bacteroidales	Bacteroidia	Bacteroidota	98
bq_0049_0064_e4_final.scaffolds	0.98	NO	0.99	NO	0.98	NO	0.6	NO	Phocaeicola vulgatus	Phocaeicola	Bacteroidaceae	Bacteroidales	Bacteroidia	Bacteroidota	98.97
af_0058_0071_e4_final.scaffolds	0.99	NO	0.99	NO	0.99	NO	0.59	NO	Bacteroides ovatus	Bacteroides	Bacteroidaceae	Bacteroidales	Bacteroidia	Bacteroidota	96.77
af_0058_0071_f3_final.scaffolds	0.99	NO	0.99	NO	0.99	NO	0.59	NO	Bacteroides ovatus	Bacteroides	Bacteroidaceae	Bacteroidales	Bacteroidia	Bacteroidota	96.83
af_0058_0083_e6_final.scaffolds	0.99	NO	0.99	NO	0.99	NO	0.59	NO	Bacteroides ovatus	Bacteroides	Bacteroidaceae	Bacteroidales	Bacteroidia	Bacteroidota	96.77
am_0070_0079_c8_final.scaffolds	0.98	NO	0.99	NO	0.99	NO	0.59	NO	Phocaeicola vulgatus	Phocaeicola	Bacteroidaceae	Bacteroidales	Bacteroidia	Bacteroidota	98.58
am_0070_0079_d7_final.scaffolds	0.98	NO	0.99	NO	0.99	NO	0.59	NO	Phocaeicola vulgatus	Phocaeicola	Bacteroidaceae	Bacteroidales	Bacteroidia	Bacteroidota	98.66
am_0070_0085_b6_final.scaffolds	0.98	NO	0.99	NO	0.99	NO	0.59	NO	Phocaeicola vulgatus	Phocaeicola	Bacteroidaceae	Bacteroidales	Bacteroidia	Bacteroidota	98.66
am_0070_0085_b7_final.scaffolds	0.98	NO	0.99	NO	0.99	NO	0.59	NO	Phocaeicola vulgatus	Phocaeicola	Bacteroidaceae	Bacteroidales	Bacteroidia	Bacteroidota	98.63
am_0070_0085_c7_final.scaffolds	0.98	NO	0.99	NO	0.99	NO	0.59	NO	Phocaeicola vulgatus	Phocaeicola	Bacteroidaceae	Bacteroidales	Bacteroidia	Bacteroidota	98.64
am_0070_0085_c9_final.scaffolds	0.98	NO	0.99	NO	0.99	NO	0.59	NO	Phocaeicola vulgatus	Phocaeicola	Bacteroidaceae	Bacteroidales	Bacteroidia	Bacteroidota	98.64
am_0070_0085_e8_final.scaffolds	0.98	NO	0.99	NO	0.99	NO	0.59	NO	Phocaeicola vulgatus	Phocaeicola	Bacteroidaceae	Bacteroidales	Bacteroidia	Bacteroidota	98.61
am_0070_0085_f8_final.scaffolds	0.98	NO	0.99	NO	0.99	NO	0.59	NO	Phocaeicola vulgatus	Phocaeicola	Bacteroidaceae	Bacteroidales	Bacteroidia	Bacteroidota	98.64
am_0070_0085_h6_final.scaffolds	0.98	NO	0.99	NO	0.99	NO	0.59	NO	Phocaeicola vulgatus	Phocaeicola	Bacteroidaceae	Bacteroidales	Bacteroidia	Bacteroidota	98.62
am_0171_0066_b10_final.scaffolds	0.98	NO	0.99	NO	0.99	NO	0.59	NO	Phocaeicola vulgatus	Phocaeicola	Bacteroidaceae	Bacteroidales	Bacteroidia	Bacteroidota	98.6
am_0171_0066_e10_final.scaffolds	0.98	NO	0.99	NO	0.99	NO	0.59	NO	Phocaeicola vulgatus	Phocaeicola	Bacteroidaceae	Bacteroidales	Bacteroidia	Bacteroidota	98.62
am_0171_0066_f10_final.scaffolds	0.98	NO	0.99	NO	0.99	NO	0.59	NO	Phocaeicola vulgatus	Phocaeicola	Bacteroidaceae	Bacteroidales	Bacteroidia	Bacteroidota	98.6
am_0171_0066_g9_final.scaffolds	0.98	NO	0.99	NO	0.99	NO	0.59	NO	Phocaeicola vulgatus	Phocaeicola	Bacteroidaceae	Bacteroidales	Bacteroidia	Bacteroidota	98.65
am_0171_0071_d9_final.scaffolds	0.98	NO	0.99	NO	0.99	NO	0.59	NO	Phocaeicola vulgatus	Phocaeicola	Bacteroidaceae	Bacteroidales	Bacteroidia	Bacteroidota	98.61
am_0171_0078_e6_final.scaffolds	0.98	NO	0.99	NO	0.99	NO	0.59	NO	Phocaeicola vulgatus	Phocaeicola	Bacteroidaceae	Bacteroidales	Bacteroidia	Bacteroidota	98.63
am_0171_0078_f1_final.scaffolds	0.98	NO	0.99	NO	0.99	NO	0.59	NO	Phocaeicola vulgatus	Phocaeicola	Bacteroidaceae	Bacteroidales	Bacteroidia	Bacteroidota	98.62
am_0224_0080_d10-BIS_final.scaffolds	0.98	NO	0.99	NO	0.99	NO	0.59	NO	Phocaeicola vulgatus	Phocaeicola	Bacteroidaceae	Bacteroidales	Bacteroidia	Bacteroidota	98.57
am_0224_0080_d11_final.scaffolds	0.98	NO	0.99	NO	0.99	NO	0.59	NO	Phocaeicola vulgatus	Phocaeicola	Bacteroidaceae	Bacteroidales	Bacteroidia	Bacteroidota	98.61
am_0224_0080_d11-BIS_final.scaffolds	0.98	NO	0.99	NO	0.99	NO	0.59	NO	Phocaeicola vulgatus	Phocaeicola	Bacteroidaceae	Bacteroidales	Bacteroidia	Bacteroidota	98.66
am_0224_0080_e10_final.scaffolds	0.98	NO	0.99	NO	0.99	NO	0.59	NO	Phocaeicola vulgatus	Phocaeicola	Bacteroidaceae	Bacteroidales	Bacteroidia	Bacteroidota	98.62
am_0224_0080_h11_final.scaffolds	0.98	NO	0.99	NO	0.99	NO	0.59	NO	Phocaeicola vulgatus	Phocaeicola	Bacteroidaceae	Bacteroidales	Bacteroidia	Bacteroidota	98.66
am_0224_0080_h9_final.scaffolds	0.98	NO	0.99	NO	0.99	NO	0.59	NO	Phocaeicola vulgatus	Phocaeicola	Bacteroidaceae	Bacteroidales	Bacteroidia	Bacteroidota	98.62
am_0224_0086_b2_final.scaffolds	0.98	NO	0.99	NO	0.99	NO	0.59	NO	Phocaeicola vulgatus	Phocaeicola	Bacteroidaceae	Bacteroidales	Bacteroidia	Bacteroidota	98.63
am_0224_0086_d4_final.scaffolds	0.98	NO	0.99	NO	0.99	NO	0.59	NO	Phocaeicola vulgatus	Phocaeicola	Bacteroidaceae	Bacteroidales	Bacteroidia	Bacteroidota	98.65
am_0224_0086_g2_final.scaffolds	0.98	NO	0.99	NO	0.99	NO	0.59	NO	Phocaeicola vulgatus	Phocaeicola	Bacteroidaceae	Bacteroidales	Bacteroidia	Bacteroidota	98.61
cx_0004_0086_a7_final.scaffolds	0.99	NO	0.99	NO	0.99	NO	0.59	NO	Bacteroides ovatus	Bacteroides	Bacteroidaceae	Bacteroidales	Bacteroidia	Bacteroidota	98.43
cx_0004_0086_b11_final.scaffolds	0.99	NO	0.99	NO	0.99	NO	0.59	NO	Bacteroides ovatus	Bacteroides	Bacteroidaceae	Bacteroidales	Bacteroidia	Bacteroidota	98.45
cx_0004_0086_b7_final.scaffolds	1	NO	0.99	NO	0.99	NO	0.59	NO	Bacteroides ovatus	Bacteroides	Bacteroidaceae	Bacteroidales	Bacteroidia	Bacteroidota	98.46
cx_0004_0086_b9_final.scaffolds	1	NO	0.99	NO	0.99	NO	0.59	NO	Bacteroides ovatus	Bacteroides	Bacteroidaceae	Bacteroidales	Bacteroidia	Bacteroidota	98.45
cx_0004_0086_c9_final.scaffolds	0.99	NO	0.99	NO	0.99	NO	0.59	NO	Bacteroides ovatus	Bacteroides	Bacteroidaceae	Bacteroidales	Bacteroidia	Bacteroidota	98.46
cx_0004_0086_f10_final.scaffolds	0.99	NO	0.99	NO	0.99	NO	0.59	NO	Bacteroides ovatus	Bacteroides	Bacteroidaceae	Bacteroidales	Bacteroidia	Bacteroidota	98.47
cx_0004_0086_f9_final.scaffolds	0.99	NO	0.99	NO	0.99	NO	0.59	NO	Bacteroides ovatus	Bacteroides	Bacteroidaceae	Bacteroidales	Bacteroidia	Bacteroidota	98.5
cx_0004_0086_h10_final.scaffolds	0.99	NO	0.99	NO	0.99	NO	0.59	NO	Bacteroides ovatus	Bacteroides	Bacteroidaceae	Bacteroidales	Bacteroidia	Bacteroidota	98.52
bq_0049_0072_g1_final.scaffolds	0.98	NO	0.99	NO	0.98	NO	0.59	NO	Phocaeicola vulgatus	Phocaeicola	Bacteroidaceae	Bacteroidales	Bacteroidia	Bacteroidota	98.89
am_0070_0085_a8_final.scaffolds	0.98	NO	0.99	NO	0.99	NO	0.58	NO	Phocaeicola vulgatus	Phocaeicola	Bacteroidaceae	Bacteroidales	Bacteroidia	Bacteroidota	98.62
am_0070_0085_b9_final.scaffolds	0.98	NO	0.99	NO	0.99	NO	0.58	NO	Phocaeicola vulgatus	Phocaeicola	Bacteroidaceae	Bacteroidales	Bacteroidia	Bacteroidota	98.64
am_0070_0085_e6_final.scaffolds	0.98	NO	0.99	NO	0.99	NO	0.58	NO	Phocaeicola vulgatus	Phocaeicola	Bacteroidaceae	Bacteroidales	Bacteroidia	Bacteroidota	98.63
am_0070_0085_g6_final.scaffolds	0.98	NO	0.99	NO	0.99	NO	0.58	NO	Phocaeicola vulgatus	Phocaeicola	Bacteroidaceae	Bacteroidales	Bacteroidia	Bacteroidota	98.66
am_0070_0085_g8_final.scaffolds	0.98	NO	0.99	NO	0.99	NO	0.58	NO	Phocaeicola vulgatus	Phocaeicola	Bacteroidaceae	Bacteroidales	Bacteroidia	Bacteroidota	98.63
am_0070_0085_h7_final.scaffolds	0.98	NO	0.99	NO	0.99	NO	0.58	NO	Phocaeicola vulgatus	Phocaeicola	Bacteroidaceae	Bacteroidales	Bacteroidia	Bacteroidota	98.64
am_0111_0080_b1_final.scaffolds	0.98	NO	0.99	NO	0.99	NO	0.58	NO	Phocaeicola vulgatus	Phocaeicola	Bacteroidaceae	Bacteroidales	Bacteroidia	Bacteroidota	98.67
am_0224_0080_d10_final.scaffolds	0.98	NO	0.99	NO	0.99	NO	0.58	NO	Phocaeicola vulgatus	Phocaeicola	Bacteroidaceae	Bacteroidales	Bacteroidia	Bacteroidota	98.6
am_0224_0080_f11_final.scaffolds	0.98	NO	0.99	NO	0.99	NO	0.58	NO	Phocaeicola vulgatus	Phocaeicola	Bacteroidaceae	Bacteroidales	Bacteroidia	Bacteroidota	98.66
am_0224_0080_g10_final.scaffolds	0.98	NO	0.99	NO	0.99	NO	0.58	NO	Phocaeicola vulgatus	Phocaeicola	Bacteroidaceae	Bacteroidales	Bacteroidia	Bacteroidota	98.64
bj_0095_0018_f1_final.scaffolds	0.98	NO	0.99	NO	0.99	NO	0.58	NO	Phocaeicola vulgatus	Phocaeicola	Bacteroidaceae	Bacteroidales	Bacteroidia	Bacteroidota	98.67
cx_0004_0072_c12_final.scaffolds	0.99	NO	0.99	NO	0.99	NO	0.58	NO	Bacteroides ovatus	Bacteroides	Bacteroidaceae	Bacteroidales	Bacteroidia	Bacteroidota	98.46
cx_0004_0086_a9_final.scaffolds	0.99	NO	0.99	NO	0.99	NO	0.58	NO	Bacteroides ovatus	Bacteroides	Bacteroidaceae	Bacteroidales	Bacteroidia	Bacteroidota	98.38
cx_0004_0086_d11_final.scaffolds	0.99	NO	0.99	NO	0.99	NO	0.58	NO	Bacteroides ovatus	Bacteroides	Bacteroidaceae	Bacteroidales	Bacteroidia	Bacteroidota	98.47
cx_0004_0086_d12_final.scaffolds	0.99	NO	0.99	NO	0.99	NO	0.58	NO	Bacteroides ovatus	Bacteroides	Bacteroidaceae	Bacteroidales	Bacteroidia	Bacteroidota	98.48
cx_0004_0086_d7_final.scaffolds	0.99	NO	0.99	NO	0.99	NO	0.58	NO	Bacteroides ovatus	Bacteroides	Bacteroidaceae	Bacteroidales	Bacteroidia	Bacteroidota	98.48
cx_0004_0086_e7_final.scaffolds	0.99	NO	0.99	NO	0.99	NO	0.58	NO	Bacteroides ovatus	Bacteroides	Bacteroidaceae	Bacteroidales	Bacteroidia	Bacteroidota	98.48
cx_0004_0086_e8_final.scaffolds	0.99	NO	0.99	NO	0.99	NO	0.58	NO	Bacteroides ovatus	Bacteroides	Bacteroidaceae	Bacteroidales	Bacteroidia	Bacteroidota	98.44
cx_0004_0086_g6_final.scaffolds	0.99	NO	0.99	NO	0.99	NO	0.58	NO	Bacteroides ovatus	Bacteroides	Bacteroidaceae	Bacteroidales	Bacteroidia	Bacteroidota	98.47
cx_0004_0086_h11_final.scaffolds	0.99	NO	0.99	NO	0.99	NO	0.58	NO	Bacteroides ovatus	Bacteroides	Bacteroidaceae	Bacteroidales	Bacteroidia	Bacteroidota	98.49
cx_0004_0086_h6_final.scaffolds	0.99	NO	0.99	NO	0.99	NO	0.58	NO	Bacteroides ovatus	Bacteroides	Bacteroidaceae	Bacteroidales	Bacteroidia	Bacteroidota	98.44
am_0070_0085_f10_final.scaffolds	0.98	NO	0.99	NO	0.99	NO	0.57	NO	Phocaeicola vulgatus	Phocaeicola	Bacteroidaceae	Bacteroidales	Bacteroidia	Bacteroidota	98.6
am_0224_0080_c11_final.scaffolds	0.98	NO	0.99	NO	0.99	NO	0.57	NO	Phocaeicola vulgatus	Phocaeicola	Bacteroidaceae	Bacteroidales	Bacteroidia	Bacteroidota	98.57
bj_0095_0018_c2_final.scaffolds	0.98	NO	0.99	NO	0.99	NO	0.57	NO	Phocaeicola vulgatus	Phocaeicola	Bacteroidaceae	Bacteroidales	Bacteroidia	Bacteroidota	98.65
cx_0004_0086_b12_final.scaffolds	0.99	NO	0.99	NO	0.99	NO	0.57	NO	Bacteroides ovatus	Bacteroides	Bacteroidaceae	Bacteroidales	Bacteroidia	Bacteroidota	98.43
cx_0004_0086_e10_final.scaffolds	0.99	NO	0.99	NO	0.99	NO	0.57	NO	Bacteroides ovatus	Bacteroides	Bacteroidaceae	Bacteroidales	Bacteroidia	Bacteroidota	98.49
ERR2230096_21673_4#16.contigs_velvet	0.99	NO	0.99	NO	0.99	NO	0.57	NO	Bacteroides xylanisolvens	Bacteroides	Bacteroidaceae	Bacteroidales	Bacteroidia	Bacteroidota	97.3
ERR2230097_21673_4#17.contigs_velvet	0.99	NO	0.99	NO	0.99	NO	0.57	NO	Bacteroides xylanisolvens	Bacteroides	Bacteroidaceae	Bacteroidales	Bacteroidia	Bacteroidota	97.31
am_0171_0071_a12_final.scaffolds	0.97	NO	0.99	NO	0.98	NO	0.57	NO	Phocaeicola vulgatus	Phocaeicola	Bacteroidaceae	Bacteroidales	Bacteroidia	Bacteroidota	98.45
cx_0004_0037_d7_final.scaffolds	0.99	NO	0.99	NO	0.98	NO	0.57	NO	Bacteroides xylanisolvens	Bacteroides	Bacteroidaceae	Bacteroidales	Bacteroidia	Bacteroidota	97.37
cx_0004_0077_d9_final.scaffolds	0.99	NO	0.99	NO	0.99	NO	0.56	YES	Bacteroides xylanisolvens	Bacteroides	Bacteroidaceae	Bacteroidales	Bacteroidia	Bacteroidota	96.78
am_0070_0085_b10_final.scaffolds	0.98	NO	0.99	NO	0.99	NO	0.56	NO	Phocaeicola vulgatus	Phocaeicola	Bacteroidaceae	Bacteroidales	Bacteroidia	Bacteroidota	98.65
ERR1022458_14207_7#67.contigs_velvet	0.98	NO	0.99	NO	0.99	NO	0.56	NO	Phocaeicola vulgatus	Phocaeicola	Bacteroidaceae	Bacteroidales	Bacteroidia	Bacteroidota	99.09
ERR1204045_18048_2#68.contigs_velvet	0.99	NO	0.99	NO	0.99	NO	0.56	NO	Phocaeicola vulgatus	Phocaeicola	Bacteroidaceae	Bacteroidales	Bacteroidia	Bacteroidota	98.58
am_0224_0080_c12_final.scaffolds	0.97	NO	0.99	NO	0.98	NO	0.56	NO	Phocaeicola vulgatus	Phocaeicola	Bacteroidaceae	Bacteroidales	Bacteroidia	Bacteroidota	98.63
am_0224_0086_a6_final.scaffolds	0.98	NO	0.99	NO	0.98	NO	0.56	NO	Bacteroides xylanisolvens	Bacteroides	Bacteroidaceae	Bacteroidales	Bacteroidia	Bacteroidota	96.84
cx_0004_0086_g9_final.scaffolds	1	NO	0.99	NO	0.99	NO	0.55	NO	Bacteroides thetaiotaomicron	Bacteroides	Bacteroidaceae	Bacteroidales	Bacteroidia	Bacteroidota	98.62
cx_0004_0086_h7_final.scaffolds	1	NO	0.99	NO	0.99	NO	0.55	NO	Bacteroides thetaiotaomicron	Bacteroides	Bacteroidaceae	Bacteroidales	Bacteroidia	Bacteroidota	98.69
ERR1203951_18048_1#68.contigs_velvet	0.99	NO	0.99	NO	0.99	NO	0.55	NO	Phocaeicola vulgatus	Phocaeicola	Bacteroidaceae	Bacteroidales	Bacteroidia	Bacteroidota	98.53
am_0171_0071_a10_final.scaffolds	0.98	NO	0.99	NO	0.99	NO	0.54	NO	Phocaeicola vulgatus	Phocaeicola	Bacteroidaceae	Bacteroidales	Bacteroidia	Bacteroidota	98.61
am_0171_0071_h8_final.scaffolds	0.99	NO	0.99	NO	0.98	NO	0.54	NO	Bacteroides ovatus	Bacteroides	Bacteroidaceae	Bacteroidales	Bacteroidia	Bacteroidota	96.77
am_0070_0085_b11_final.scaffolds	0.99	NO	0.99	NO	0.99	NO	0.53	YES	Bacteroides ovatus	Bacteroides	Bacteroidaceae	Bacteroidales	Bacteroidia	Bacteroidota	96.96
am_0171_0078_d3_final.scaffolds	0.99	NO	0.99	NO	0.98	NO	0.53	YES	Bacteroides xylanisolvens	Bacteroides	Bacteroidaceae	Bacteroidales	Bacteroidia	Bacteroidota	97.19
am_0171_0071_b8_final.scaffolds	0.99	NO	0.99	NO	0.99	NO	0.53	NO	Bacteroides ovatus	Bacteroides	Bacteroidaceae	Bacteroidales	Bacteroidia	Bacteroidota	96.94
bf_0095_0016_b1_final.scaffolds	0.99	NO	0.99	NO	0.99	NO	0.53	NO	Bacteroides ovatus	Bacteroides	Bacteroidaceae	Bacteroidales	Bacteroidia	Bacteroidota	96.58
am_0025_0085_e4_final.scaffolds	0.99	NO	0.99	NO	0.99	NO	0.52	YES	Bacteroides ovatus	Bacteroides	Bacteroidaceae	Bacteroidales	Bacteroidia	Bacteroidota	96.99
am_0070_0084_d5_final.scaffolds	0.99	NO	0.99	NO	0.99	NO	0.52	YES	Bacteroides ovatus	Bacteroides	Bacteroidaceae	Bacteroidales	Bacteroidia	Bacteroidota	96.96
am_0171_0071_e9_final.scaffolds	0.99	NO	0.99	NO	0.99	NO	0.52	YES	Bacteroides ovatus	Bacteroides	Bacteroidaceae	Bacteroidales	Bacteroidia	Bacteroidota	96.89
am_0171_0071_g8_final.scaffolds	0.99	NO	0.99	NO	0.99	NO	0.52	YES	Bacteroides ovatus	Bacteroides	Bacteroidaceae	Bacteroidales	Bacteroidia	Bacteroidota	96.87
am_0070_0085_e7_final.scaffolds	0.99	NO	0.99	NO	0.98	NO	0.52	YES	Bacteroides xylanisolvens	Bacteroides	Bacteroidaceae	Bacteroidales	Bacteroidia	Bacteroidota	97.12
am_0171_0066_e11_final.scaffolds	0.99	NO	0.99	NO	0.98	NO	0.52	YES	Bacteroides xylanisolvens	Bacteroides	Bacteroidaceae	Bacteroidales	Bacteroidia	Bacteroidota	97.13
cx_0004_0077_f8_final.scaffolds	1	NO	0.99	NO	0.98	NO	0.52	NO	Bacteroides thetaiotaomicron	Bacteroides	Bacteroidaceae	Bacteroidales	Bacteroidia	Bacteroidota	98.68
am_0006_0094_a7_final.scaffolds	0.99	NO	0.99	NO	0.99	NO	0.51	YES	Bacteroides ovatus	Bacteroides	Bacteroidaceae	Bacteroidales	Bacteroidia	Bacteroidota	96.94
am_0006_0094_f6_final.scaffolds	0.99	NO	0.99	NO	0.99	NO	0.51	YES	Bacteroides ovatus	Bacteroides	Bacteroidaceae	Bacteroidales	Bacteroidia	Bacteroidota	96.93
am_0006_0094_h3_final.scaffolds	0.99	NO	0.99	NO	0.99	NO	0.51	YES	Bacteroides ovatus	Bacteroides	Bacteroidaceae	Bacteroidales	Bacteroidia	Bacteroidota	96.94
am_0014_0091_f10_final.scaffolds	0.99	NO	0.99	NO	0.99	NO	0.51	YES	Bacteroides ovatus	Bacteroides	Bacteroidaceae	Bacteroidales	Bacteroidia	Bacteroidota	96.9
am_0014_0091_h5_final.scaffolds	0.99	NO	0.99	NO	0.99	NO	0.51	YES	Bacteroides ovatus	Bacteroides	Bacteroidaceae	Bacteroidales	Bacteroidia	Bacteroidota	96.9
am_0025_0085_b1_final.scaffolds	0.99	NO	0.99	NO	0.99	NO	0.51	YES	Bacteroides ovatus	Bacteroides	Bacteroidaceae	Bacteroidales	Bacteroidia	Bacteroidota	96.96
am_0070_0085_c8_final.scaffolds	0.99	NO	0.99	NO	0.99	NO	0.51	YES	Bacteroides ovatus	Bacteroides	Bacteroidaceae	Bacteroidales	Bacteroidia	Bacteroidota	96.98
am_0070_0085_d6_final.scaffolds	0.99	NO	0.99	NO	0.99	NO	0.51	YES	Bacteroides ovatus	Bacteroides	Bacteroidaceae	Bacteroidales	Bacteroidia	Bacteroidota	96.91
am_0111_0084_d6_final.scaffolds	0.99	NO	0.99	NO	0.99	NO	0.51	YES	Bacteroides ovatus	Bacteroides	Bacteroidaceae	Bacteroidales	Bacteroidia	Bacteroidota	96.93
am_0171_0066_a9_final.scaffolds	0.99	NO	0.99	NO	0.99	NO	0.51	YES	Bacteroides ovatus	Bacteroides	Bacteroidaceae	Bacteroidales	Bacteroidia	Bacteroidota	96.97
am_0171_0066_c12_final.scaffolds	0.99	NO	0.99	NO	0.99	NO	0.51	YES	Bacteroides ovatus	Bacteroides	Bacteroidaceae	Bacteroidales	Bacteroidia	Bacteroidota	96.97
am_0171_0066_c9_final.scaffolds	0.99	NO	0.99	NO	0.99	NO	0.51	YES	Bacteroides ovatus	Bacteroides	Bacteroidaceae	Bacteroidales	Bacteroidia	Bacteroidota	96.99
am_0171_0066_e9_final.scaffolds	0.99	NO	0.99	NO	0.99	NO	0.51	YES	Bacteroides ovatus	Bacteroides	Bacteroidaceae	Bacteroidales	Bacteroidia	Bacteroidota	96.99
am_0171_0071_b7_final.scaffolds	0.99	NO	0.99	NO	0.99	NO	0.51	YES	Bacteroides ovatus	Bacteroides	Bacteroidaceae	Bacteroidales	Bacteroidia	Bacteroidota	96.92
am_0171_0071_c7_final.scaffolds	0.99	NO	0.99	NO	0.99	NO	0.51	YES	Bacteroides ovatus	Bacteroides	Bacteroidaceae	Bacteroidales	Bacteroidia	Bacteroidota	96.96
am_0171_0071_f8_final.scaffolds	0.99	NO	0.99	NO	0.99	NO	0.51	YES	Bacteroides ovatus	Bacteroides	Bacteroidaceae	Bacteroidales	Bacteroidia	Bacteroidota	96.9
am_0171_0078_d4_final.scaffolds	0.99	NO	0.99	NO	0.99	NO	0.51	YES	Bacteroides ovatus	Bacteroides	Bacteroidaceae	Bacteroidales	Bacteroidia	Bacteroidota	96.97
am_0171_0078_f4_final.scaffolds	0.99	NO	0.99	NO	0.99	NO	0.51	YES	Bacteroides ovatus	Bacteroides	Bacteroidaceae	Bacteroidales	Bacteroidia	Bacteroidota	97.04
am_0171_0078_f5_final.scaffolds	0.99	NO	0.99	NO	0.99	NO	0.51	YES	Bacteroides ovatus	Bacteroides	Bacteroidaceae	Bacteroidales	Bacteroidia	Bacteroidota	96.99
am_0171_0078_f6_final.scaffolds	0.99	NO	0.99	NO	0.99	NO	0.51	YES	Bacteroides ovatus	Bacteroides	Bacteroidaceae	Bacteroidales	Bacteroidia	Bacteroidota	97
am_0171_0078_g1_final.scaffolds	0.99	NO	0.99	NO	0.99	NO	0.51	YES	Bacteroides ovatus	Bacteroides	Bacteroidaceae	Bacteroidales	Bacteroidia	Bacteroidota	96.92
am_0070_0085_e9_final.scaffolds	0.99	NO	0.99	NO	0.98	NO	0.51	YES	Bacteroides xylanisolvens	Bacteroides	Bacteroidaceae	Bacteroidales	Bacteroidia	Bacteroidota	97.17
am_0171_0008_c1_final.scaffolds	0.99	NO	0.99	NO	0.98	NO	0.51	YES	Bacteroides xylanisolvens	Bacteroides	Bacteroidaceae	Bacteroidales	Bacteroidia	Bacteroidota	97.22
am_0171_0008_f2_final.scaffolds	0.99	NO	0.99	NO	0.98	NO	0.51	YES	Bacteroides xylanisolvens	Bacteroides	Bacteroidaceae	Bacteroidales	Bacteroidia	Bacteroidota	97.2
am_0171_0090_g5_final.scaffolds	0.99	NO	0.99	NO	0.98	NO	0.51	YES	Bacteroides xylanisolvens	Bacteroides	Bacteroidaceae	Bacteroidales	Bacteroidia	Bacteroidota	97.19
am_0171_0090_h5_final.scaffolds	0.99	NO	0.99	NO	0.98	NO	0.51	YES	Bacteroides xylanisolvens	Bacteroides	Bacteroidaceae	Bacteroidales	Bacteroidia	Bacteroidota	97.23
am_0171_0071_f11_final.scaffolds	0.99	NO	0.99	NO	0.99	NO	0.51	NO	Phocaeicola vulgatus	Phocaeicola	Bacteroidaceae	Bacteroidales	Bacteroidia	Bacteroidota	98.6
am_0171_0071_h9_final.scaffolds	0.99	NO	0.99	NO	0.99	NO	0.51	NO	Bacteroides ovatus	Bacteroides	Bacteroidaceae	Bacteroidales	Bacteroidia	Bacteroidota	96.88
am_0224_0086_e1_final.scaffolds	0.99	NO	0.99	NO	0.99	NO	0.51	NO	Bacteroides ovatus	Bacteroides	Bacteroidaceae	Bacteroidales	Bacteroidia	Bacteroidota	96.98
am_0224_0086_e4_final.scaffolds	0.99	NO	0.99	NO	0.99	NO	0.51	NO	Bacteroides ovatus	Bacteroides	Bacteroidaceae	Bacteroidales	Bacteroidia	Bacteroidota	96.94
ERR1022413_14207_7#22.contigs_velvet	0.99	NO	0.99	NO	0.98	NO	0.51	NO	Bacteroides thetaiotaomicron	Bacteroides	Bacteroidaceae	Bacteroidales	Bacteroidia	Bacteroidota	97.78
am_0001_0092_d11_final.scaffolds	0.99	NO	0.99	NO	0.99	NO	0.5	YES	Bacteroides ovatus	Bacteroides	Bacteroidaceae	Bacteroidales	Bacteroidia	Bacteroidota	97
am_0006_0094_h1_final.scaffolds	0.99	NO	0.99	NO	0.99	NO	0.5	YES	Bacteroides ovatus	Bacteroides	Bacteroidaceae	Bacteroidales	Bacteroidia	Bacteroidota	96.97
am_0025_0085_b5_final.scaffolds	0.99	NO	0.99	NO	0.99	NO	0.5	YES	Bacteroides ovatus	Bacteroides	Bacteroidaceae	Bacteroidales	Bacteroidia	Bacteroidota	96.93
am_0025_0085_c5_final.scaffolds	0.99	NO	0.99	NO	0.99	NO	0.5	YES	Bacteroides ovatus	Bacteroides	Bacteroidaceae	Bacteroidales	Bacteroidia	Bacteroidota	96.99
am_0052_0075_c6_final.scaffolds	0.99	NO	0.99	NO	0.99	NO	0.5	YES	Bacteroides ovatus	Bacteroides	Bacteroidaceae	Bacteroidales	Bacteroidia	Bacteroidota	96.98
am_0070_0085_c11_final.scaffolds	0.99	NO	0.99	NO	0.99	NO	0.5	YES	Bacteroides ovatus	Bacteroides	Bacteroidaceae	Bacteroidales	Bacteroidia	Bacteroidota	96.95
am_0070_0085_d10_final.scaffolds	0.99	NO	0.99	NO	0.99	NO	0.5	YES	Bacteroides ovatus	Bacteroides	Bacteroidaceae	Bacteroidales	Bacteroidia	Bacteroidota	96.97
am_0070_0085_g7_final.scaffolds	0.99	NO	0.99	NO	0.99	NO	0.5	YES	Bacteroides ovatus	Bacteroides	Bacteroidaceae	Bacteroidales	Bacteroidia	Bacteroidota	96.94
am_0070_0085_h8_final.scaffolds	0.99	NO	0.99	NO	0.99	NO	0.5	YES	Bacteroides ovatus	Bacteroides	Bacteroidaceae	Bacteroidales	Bacteroidia	Bacteroidota	96.99
am_0111_0084_c6_final.scaffolds	0.99	NO	0.99	NO	0.99	NO	0.5	YES	Bacteroides ovatus	Bacteroides	Bacteroidaceae	Bacteroidales	Bacteroidia	Bacteroidota	96.96
am_0111_0084_f6_final.scaffolds	0.99	NO	0.99	NO	0.99	NO	0.5	YES	Bacteroides ovatus	Bacteroides	Bacteroidaceae	Bacteroidales	Bacteroidia	Bacteroidota	96.93
am_0111_0084_g6_final.scaffolds	0.99	NO	0.99	NO	0.99	NO	0.5	YES	Bacteroides ovatus	Bacteroides	Bacteroidaceae	Bacteroidales	Bacteroidia	Bacteroidota	96.97
am_0111_0084_h6_final.scaffolds	0.99	NO	0.99	NO	0.99	NO	0.5	YES	Bacteroides ovatus	Bacteroides	Bacteroidaceae	Bacteroidales	Bacteroidia	Bacteroidota	96.99
am_0171_0066_a8_final.scaffolds	0.99	NO	0.99	NO	0.99	NO	0.5	YES	Bacteroides ovatus	Bacteroides	Bacteroidaceae	Bacteroidales	Bacteroidia	Bacteroidota	96.98
am_0171_0066_b9_final.scaffolds	0.99	NO	0.99	NO	0.99	NO	0.5	YES	Bacteroides ovatus	Bacteroides	Bacteroidaceae	Bacteroidales	Bacteroidia	Bacteroidota	97.01
am_0171_0066_c11_final.scaffolds	0.99	NO	0.99	NO	0.99	NO	0.5	YES	Bacteroides ovatus	Bacteroides	Bacteroidaceae	Bacteroidales	Bacteroidia	Bacteroidota	96.97
am_0171_0066_g12_final.scaffolds	0.99	NO	0.99	NO	0.99	NO	0.5	YES	Bacteroides ovatus	Bacteroides	Bacteroidaceae	Bacteroidales	Bacteroidia	Bacteroidota	97.03
am_0171_0066_g8_final.scaffolds	0.99	NO	0.99	NO	0.99	NO	0.5	YES	Bacteroides ovatus	Bacteroides	Bacteroidaceae	Bacteroidales	Bacteroidia	Bacteroidota	96.99
am_0171_0071_a8_final.scaffolds	0.99	NO	0.99	NO	0.99	NO	0.5	YES	Bacteroides ovatus	Bacteroides	Bacteroidaceae	Bacteroidales	Bacteroidia	Bacteroidota	96.99
am_0171_0071_b11_final.scaffolds	0.99	NO	0.99	NO	0.99	NO	0.5	YES	Bacteroides ovatus	Bacteroides	Bacteroidaceae	Bacteroidales	Bacteroidia	Bacteroidota	97.02
am_0171_0071_d12_final.scaffolds	0.99	NO	0.99	NO	0.99	NO	0.5	YES	Bacteroides ovatus	Bacteroides	Bacteroidaceae	Bacteroidales	Bacteroidia	Bacteroidota	96.92
am_0171_0071_e7_final.scaffolds	0.99	NO	0.99	NO	0.99	NO	0.5	YES	Bacteroides ovatus	Bacteroides	Bacteroidaceae	Bacteroidales	Bacteroidia	Bacteroidota	96.91
am_0171_0078_a5_final.scaffolds	0.99	NO	0.99	NO	0.99	NO	0.5	YES	Bacteroides ovatus	Bacteroides	Bacteroidaceae	Bacteroidales	Bacteroidia	Bacteroidota	96.92
am_0171_0078_b4_final.scaffolds	0.99	NO	0.99	NO	0.99	NO	0.5	YES	Bacteroides ovatus	Bacteroides	Bacteroidaceae	Bacteroidales	Bacteroidia	Bacteroidota	96.97
am_0171_0078_e5_final.scaffolds	0.99	NO	0.99	NO	0.99	NO	0.5	YES	Bacteroides ovatus	Bacteroides	Bacteroidaceae	Bacteroidales	Bacteroidia	Bacteroidota	96.91
am_0171_0078_h5_final.scaffolds	0.99	NO	0.99	NO	0.99	NO	0.5	YES	Bacteroides ovatus	Bacteroides	Bacteroidaceae	Bacteroidales	Bacteroidia	Bacteroidota	96.94
am_0171_0088_g8_final.scaffolds	0.99	NO	0.99	NO	0.99	NO	0.5	YES	Bacteroides ovatus	Bacteroides	Bacteroidaceae	Bacteroidales	Bacteroidia	Bacteroidota	96.97
am_0224_0086_c2_final.scaffolds	0.99	NO	0.99	NO	0.99	NO	0.5	YES	Bacteroides ovatus	Bacteroides	Bacteroidaceae	Bacteroidales	Bacteroidia	Bacteroidota	97
am_0224_0086_g3_final.scaffolds	0.99	NO	0.99	NO	0.99	NO	0.5	YES	Bacteroides ovatus	Bacteroides	Bacteroidaceae	Bacteroidales	Bacteroidia	Bacteroidota	96.89
am_0224_0086_g5_final.scaffolds	0.99	NO	0.99	NO	0.99	NO	0.5	YES	Bacteroides ovatus	Bacteroides	Bacteroidaceae	Bacteroidales	Bacteroidia	Bacteroidota	96.95
am_0224_0086_h1_final.scaffolds	0.99	NO	0.99	NO	0.99	NO	0.5	YES	Bacteroides ovatus	Bacteroides	Bacteroidaceae	Bacteroidales	Bacteroidia	Bacteroidota	96.97
am_0001_0092_c10_final.scaffolds	0.99	NO	0.99	NO	0.99	NO	0.5	NO	Bacteroides ovatus	Bacteroides	Bacteroidaceae	Bacteroidales	Bacteroidia	Bacteroidota	96.92
am_0003_0093_d12_final.scaffolds	0.99	NO	0.99	NO	0.99	NO	0.5	NO	Bacteroides ovatus	Bacteroides	Bacteroidaceae	Bacteroidales	Bacteroidia	Bacteroidota	96.99
am_0003_0093_e12_final.scaffolds	0.99	NO	0.99	NO	0.99	NO	0.5	NO	Bacteroides ovatus	Bacteroides	Bacteroidaceae	Bacteroidales	Bacteroidia	Bacteroidota	96.92
am_0003_0093_g6_final.scaffolds	0.99	NO	0.99	NO	0.99	NO	0.5	NO	Bacteroides ovatus	Bacteroides	Bacteroidaceae	Bacteroidales	Bacteroidia	Bacteroidota	96.96
am_0006_0094_d6_final.scaffolds	0.99	NO	0.99	NO	0.99	NO	0.5	NO	Bacteroides ovatus	Bacteroides	Bacteroidaceae	Bacteroidales	Bacteroidia	Bacteroidota	97.01
am_0006_0094_e10_final.scaffolds	0.99	NO	0.99	NO	0.99	NO	0.5	NO	Bacteroides ovatus	Bacteroides	Bacteroidaceae	Bacteroidales	Bacteroidia	Bacteroidota	96.93
am_0006_0094_e11_final.scaffolds	0.99	NO	0.99	NO	0.99	NO	0.5	NO	Bacteroides ovatus	Bacteroides	Bacteroidaceae	Bacteroidales	Bacteroidia	Bacteroidota	96.95
am_0006_0094_e5_final.scaffolds	0.99	NO	0.99	NO	0.99	NO	0.5	NO	Bacteroides ovatus	Bacteroides	Bacteroidaceae	Bacteroidales	Bacteroidia	Bacteroidota	96.9
am_0006_0094_e9_final.scaffolds	0.99	NO	0.99	NO	0.99	NO	0.5	NO	Bacteroides ovatus	Bacteroides	Bacteroidaceae	Bacteroidales	Bacteroidia	Bacteroidota	96.94
am_0006_0094_f12_final.scaffolds	0.99	NO	0.99	NO	0.99	NO	0.5	NO	Bacteroides ovatus	Bacteroides	Bacteroidaceae	Bacteroidales	Bacteroidia	Bacteroidota	96.99
am_0006_0094_g8_final.scaffolds	0.99	NO	0.99	NO	0.99	NO	0.5	NO	Bacteroides ovatus	Bacteroides	Bacteroidaceae	Bacteroidales	Bacteroidia	Bacteroidota	96.95
am_0006_0094_h7_final.scaffolds	0.99	NO	0.99	NO	0.99	NO	0.5	NO	Bacteroides ovatus	Bacteroides	Bacteroidaceae	Bacteroidales	Bacteroidia	Bacteroidota	96.91
am_0014_0091_a6_final.scaffolds	0.99	NO	0.99	NO	0.99	NO	0.5	NO	Bacteroides ovatus	Bacteroides	Bacteroidaceae	Bacteroidales	Bacteroidia	Bacteroidota	96.84
am_0014_0091_d12_final.scaffolds	0.99	NO	0.99	NO	0.99	NO	0.5	NO	Bacteroides ovatus	Bacteroides	Bacteroidaceae	Bacteroidales	Bacteroidia	Bacteroidota	96.94
am_0014_0091_d6_final.scaffolds	0.99	NO	0.99	NO	0.99	NO	0.5	NO	Bacteroides ovatus	Bacteroides	Bacteroidaceae	Bacteroidales	Bacteroidia	Bacteroidota	96.96
am_0014_0091_e5_final.scaffolds	0.99	NO	0.99	NO	0.99	NO	0.5	NO	Bacteroides ovatus	Bacteroides	Bacteroidaceae	Bacteroidales	Bacteroidia	Bacteroidota	96.95
am_0014_0091_g9_final.scaffolds	0.99	NO	0.99	NO	0.99	NO	0.5	NO	Bacteroides ovatus	Bacteroides	Bacteroidaceae	Bacteroidales	Bacteroidia	Bacteroidota	96.91
am_0025_0083_e9_final.scaffolds	0.99	NO	0.99	NO	0.99	NO	0.5	NO	Bacteroides ovatus	Bacteroides	Bacteroidaceae	Bacteroidales	Bacteroidia	Bacteroidota	96.97
am_0025_0085_a6_final.scaffolds	0.99	NO	0.99	NO	0.99	NO	0.5	NO	Bacteroides ovatus	Bacteroides	Bacteroidaceae	Bacteroidales	Bacteroidia	Bacteroidota	96.97
am_0025_0085_f5_final.scaffolds	0.99	NO	0.99	NO	0.99	NO	0.5	NO	Bacteroides ovatus	Bacteroides	Bacteroidaceae	Bacteroidales	Bacteroidia	Bacteroidota	96.94
am_0025_0085_g5_final.scaffolds	0.99	NO	0.99	NO	0.99	NO	0.5	NO	Bacteroides ovatus	Bacteroides	Bacteroidaceae	Bacteroidales	Bacteroidia	Bacteroidota	97
am_0025_0085_h5_final.scaffolds	0.99	NO	0.99	NO	0.99	NO	0.5	NO	Bacteroides ovatus	Bacteroides	Bacteroidaceae	Bacteroidales	Bacteroidia	Bacteroidota	96.94
am_0052_0084_a1_final.scaffolds	0.99	NO	0.99	NO	0.99	NO	0.5	NO	Bacteroides ovatus	Bacteroides	Bacteroidaceae	Bacteroidales	Bacteroidia	Bacteroidota	96.97
am_0052_0084_g1_final.scaffolds	0.99	NO	0.99	NO	0.99	NO	0.5	NO	Bacteroides ovatus	Bacteroides	Bacteroidaceae	Bacteroidales	Bacteroidia	Bacteroidota	96.96
am_0052_0084_h1_final.scaffolds	0.99	NO	0.99	NO	0.99	NO	0.5	NO	Bacteroides ovatus	Bacteroides	Bacteroidaceae	Bacteroidales	Bacteroidia	Bacteroidota	96.96
am_0111_0084_h5_final.scaffolds	0.99	NO	0.99	NO	0.99	NO	0.5	NO	Bacteroides ovatus	Bacteroides	Bacteroidaceae	Bacteroidales	Bacteroidia	Bacteroidota	97.04
am_0171_0078_a3_final.scaffolds	0.99	NO	0.99	NO	0.99	NO	0.5	NO	Bacteroides ovatus	Bacteroides	Bacteroidaceae	Bacteroidales	Bacteroidia	Bacteroidota	96.92
0471HH_0918_059_G5_final.scaffolds	0.98	NO	0.98	NO	0.97	NO	0.99	NO	Alistipes communis	Alistipes	Rikenellaceae	Bacteroidales	Bacteroidia	Bacteroidota	98.85
ERR2221101_11861_6#61.contigs_velvet	0.98	NO	0.98	NO	0.96	NO	0.98	NO	Tidjanibacter inops_A	Tidjanibacter	Rikenellaceae	Bacteroidales	Bacteroidia	Bacteroidota	99.1
3032MC_0218_023_E8_final.scaffolds	0.97	NO	0.98	NO	0.95	NO	0.98	NO	Fusobacterium_C gonidiaformans	Fusobacterium_C	Fusobacteriaceae	Fusobacteriales	Fusobacteriia	Fusobacteriota	98.61
2959BY_0717_054_C12_final.scaffolds	0.98	NO	0.98	NO	0.93	NO	0.98	NO	Parasutterella excrementihominis	Parasutterella	Burkholderiaceae	Burkholderiales	Gammaproteobacteria	Pseudomonadota	98.51
am_0070_0079_a10_final.scaffolds	0.99	NO	0.98	NO	0.86	NO	0.98	NO	Parasutterella excrementihominis	Parasutterella	Burkholderiaceae	Burkholderiales	Gammaproteobacteria	Pseudomonadota	98.11
am_0111_0080_a1_final.scaffolds	0.99	NO	0.98	NO	0.86	NO	0.98	NO	Parasutterella excrementihominis	Parasutterella	Burkholderiaceae	Burkholderiales	Gammaproteobacteria	Pseudomonadota	98.11
am_0070_0079_g11_final.scaffolds	0.99	NO	0.98	NO	0.85	NO	0.98	NO	Parasutterella excrementihominis	Parasutterella	Burkholderiaceae	Burkholderiales	Gammaproteobacteria	Pseudomonadota	98.1
5359PL_0918_053_E2_final.scaffolds	0.98	NO	0.98	NO	0.97	NO	0.97	NO	Prevotella sp900548745	Prevotella	Bacteroidaceae	Bacteroidales	Bacteroidia	Bacteroidota	97.64
5645FP_0918_058_B7_final.scaffolds	0.93	NO	0.98	NO	0.97	NO	0.97	NO	Dialister sp000434475	Dialister	Dialisteraceae	Veillonellales	Negativicutes	Firmicutes_C	96.04
2807EA_1118_063_G1_final.scaffolds	0.96	NO	0.98	NO	0.96	NO	0.97	NO	Fusobacterium sp000235465	Fusobacterium	Fusobacteriaceae	Fusobacteriales	Fusobacteriia	Fusobacteriota	97.89
0676ZQ_0218_011_F6_final.scaffolds	0.97	NO	0.98	NO	0.9	NO	0.97	NO	Succinivibrio sp000431835	Succinivibrio	Succinivibrionaceae	Enterobacterales	Gammaproteobacteria	Pseudomonadota	97.97
am_0171_0078_a6_final.scaffolds	0.98	NO	0.98	NO	0.98	NO	0.96	NO	Bacteroides stercoris	Bacteroides	Bacteroidaceae	Bacteroidales	Bacteroidia	Bacteroidota	97.54
am_0171_0078_a2_final.scaffolds	0.99	NO	0.98	NO	0.99	NO	0.95	NO	Bacteroides stercoris	Bacteroides	Bacteroidaceae	Bacteroidales	Bacteroidia	Bacteroidota	98.35
am_0171_0078_b3_final.scaffolds	0.99	NO	0.98	NO	0.99	NO	0.95	NO	Bacteroides stercoris	Bacteroides	Bacteroidaceae	Bacteroidales	Bacteroidia	Bacteroidota	98.28
am_0171_0078_f2_final.scaffolds	0.99	NO	0.98	NO	0.99	NO	0.95	NO	Bacteroides stercoris	Bacteroides	Bacteroidaceae	Bacteroidales	Bacteroidia	Bacteroidota	98.28
1462QI_0319_071_H07_final.scaffolds	0.99	NO	0.98	NO	0.98	NO	0.95	NO	Cloacibacillus porcorum	Cloacibacillus	Synergistaceae	Synergistales	Synergistia	Synergistota	97.9
3401SE_0218_027_D7_final.scaffolds	0.99	NO	0.98	NO	0.98	NO	0.95	NO		Parabacteroides	Tannerellaceae	Bacteroidales	Bacteroidia	Bacteroidota	N/A
am_0171_0008_d1_final.scaffolds	0.99	NO	0.98	NO	0.98	NO	0.95	NO	Bacteroides stercoris	Bacteroides	Bacteroidaceae	Bacteroidales	Bacteroidia	Bacteroidota	98.39
am_0171_0078_d5_final.scaffolds	0.99	NO	0.98	NO	0.98	NO	0.95	NO	Bacteroides stercoris	Bacteroides	Bacteroidaceae	Bacteroidales	Bacteroidia	Bacteroidota	98.34
am_0171_0078_e1_final.scaffolds	0.99	NO	0.98	NO	0.98	NO	0.95	NO	Bacteroides stercoris	Bacteroides	Bacteroidaceae	Bacteroidales	Bacteroidia	Bacteroidota	98.36
am_0171_0078_e4_final.scaffolds	0.99	NO	0.98	NO	0.98	NO	0.95	NO	Bacteroides stercoris	Bacteroides	Bacteroidaceae	Bacteroidales	Bacteroidia	Bacteroidota	98.34
0262AD_0917_052_F3_final.scaffolds	0.96	NO	0.98	NO	0.97	NO	0.95	NO	Dialister hominis	Dialister	Dialisteraceae	Veillonellales	Negativicutes	Firmicutes_C	98.95
3050YG_0918_062_E4_final.scaffolds	0.95	NO	0.98	NO	0.97	NO	0.95	NO	Dialister sp900543455	Dialister	Dialisteraceae	Veillonellales	Negativicutes	Firmicutes_C	95.09
bq_0049_0032_a10_final.scaffolds	1	NO	0.98	NO	0.97	NO	0.95	NO	Odoribacter splanchnicus	Odoribacter	Marinifilaceae	Bacteroidales	Bacteroidia	Bacteroidota	99.16
bq_0049_0032_a9_final.scaffolds	1	NO	0.98	NO	0.97	NO	0.95	NO	Odoribacter splanchnicus	Odoribacter	Marinifilaceae	Bacteroidales	Bacteroidia	Bacteroidota	99.14
bq_0049_0032_f1_final.scaffolds	1	NO	0.98	NO	0.97	NO	0.95	NO	Odoribacter splanchnicus	Odoribacter	Marinifilaceae	Bacteroidales	Bacteroidia	Bacteroidota	99.06
bq_0049_0032_f6_final.scaffolds	1	NO	0.98	NO	0.97	NO	0.95	NO	Odoribacter splanchnicus	Odoribacter	Marinifilaceae	Bacteroidales	Bacteroidia	Bacteroidota	99.14
bq_0049_0032_g3_final.scaffolds	1	NO	0.98	NO	0.97	NO	0.95	NO	Odoribacter splanchnicus	Odoribacter	Marinifilaceae	Bacteroidales	Bacteroidia	Bacteroidota	99.01
8131GG_1118_056_E7_final.scaffolds	0.99	NO	0.98	NO	0.95	NO	0.95	NO	Odoribacter splanchnicus	Odoribacter	Marinifilaceae	Bacteroidales	Bacteroidia	Bacteroidota	99.14
bq_0049_0032_d3_final.scaffolds	0.99	NO	0.98	NO	0.95	NO	0.95	NO	Odoribacter splanchnicus	Odoribacter	Marinifilaceae	Bacteroidales	Bacteroidia	Bacteroidota	99.01
1462YY_0218_030_B6_final.scaffolds	0.99	NO	0.98	NO	0.99	NO	0.94	NO	Bacteroides cutis	Bacteroides	Bacteroidaceae	Bacteroidales	Bacteroidia	Bacteroidota	98.99
4013HR_0218_048_B1_final.scaffolds	0.99	NO	0.98	NO	0.99	NO	0.94	NO	Bacteroides stercoris	Bacteroides	Bacteroidaceae	Bacteroidales	Bacteroidia	Bacteroidota	98.44
9641UL_0918_064_D9_final.scaffolds	0.99	NO	0.98	NO	0.99	NO	0.94	NO	Bacteroides eggerthii	Bacteroides	Bacteroidaceae	Bacteroidales	Bacteroidia	Bacteroidota	98.98
am_0171_0078_e2_final.scaffolds	0.99	NO	0.98	NO	0.99	NO	0.94	NO	Bacteroides stercoris	Bacteroides	Bacteroidaceae	Bacteroidales	Bacteroidia	Bacteroidota	98.3
0262AD_0917_052_H2_final.scaffolds	0.99	NO	0.98	NO	0.98	NO	0.94	NO	Bacteroides clarus	Bacteroides	Bacteroidaceae	Bacteroidales	Bacteroidia	Bacteroidota	98.76
am_0070_0079_e7_final.scaffolds	0.99	NO	0.98	NO	0.98	NO	0.94	NO	Bacteroides stercoris	Bacteroides	Bacteroidaceae	Bacteroidales	Bacteroidia	Bacteroidota	98.35
am_0171_0078_h2_final.scaffolds	0.99	NO	0.98	NO	0.98	NO	0.94	NO	Bacteroides stercoris	Bacteroides	Bacteroidaceae	Bacteroidales	Bacteroidia	Bacteroidota	98.41
ERR2221196_13154_4#44.contigs_velvet	0.99	NO	0.98	NO	0.98	NO	0.94	NO	Bacteroides clarus	Bacteroides	Bacteroidaceae	Bacteroidales	Bacteroidia	Bacteroidota	98.81
bq_0049_0032_d2_final.scaffolds	1	NO	0.98	NO	0.97	NO	0.94	NO	Odoribacter splanchnicus	Odoribacter	Marinifilaceae	Bacteroidales	Bacteroidia	Bacteroidota	99.14
ERR1203945_18048_1#62.contigs_velvet	0.99	NO	0.98	NO	0.98	NO	0.93	NO	Bacteroides stercoris	Bacteroides	Bacteroidaceae	Bacteroidales	Bacteroidia	Bacteroidota	98.35
ERR1204039_18048_2#62.contigs_velvet	0.99	NO	0.98	NO	0.98	NO	0.93	NO	Bacteroides stercoris	Bacteroides	Bacteroidaceae	Bacteroidales	Bacteroidia	Bacteroidota	98.25
ERR2230124_21673_4#46.contigs_velvet	0.99	NO	0.98	NO	0.98	NO	0.93	NO	Bacteroides stercoris	Bacteroides	Bacteroidaceae	Bacteroidales	Bacteroidia	Bacteroidota	98.61
ERR2221281_20298_2#2.contigs_velvet	0.99	NO	0.98	NO	0.99	NO	0.92	NO	Bacteroides uniformis	Bacteroides	Bacteroidaceae	Bacteroidales	Bacteroidia	Bacteroidota	98.45
ERR2230074_20287_6#60.contigs_velvet	0.99	NO	0.98	NO	0.99	NO	0.92	NO	Bacteroides clarus	Bacteroides	Bacteroidaceae	Bacteroidales	Bacteroidia	Bacteroidota	98.65
ERR2221365_20298_3#30.contigs_velvet	0.99	NO	0.98	NO	0.98	NO	0.92	NO	Barnesiella sp003150885	Barnesiella	Barnesiellaceae	Bacteroidales	Bacteroidia	Bacteroidota	100
ERR2230062_20287_6#30.contigs_velvet	0.99	NO	0.98	NO	0.98	NO	0.92	NO	Bacteroides stercoris	Bacteroides	Bacteroidaceae	Bacteroidales	Bacteroidia	Bacteroidota	98.58
ERR2230094_21673_4#14.contigs_velvet	0.99	NO	0.98	NO	0.98	NO	0.92	NO	Bacteroides stercoris	Bacteroides	Bacteroidaceae	Bacteroidales	Bacteroidia	Bacteroidota	98.59
ERR2230103_21673_4#24.contigs_velvet	0.99	NO	0.98	NO	0.98	NO	0.92	NO	Bacteroides stercoris	Bacteroides	Bacteroidaceae	Bacteroidales	Bacteroidia	Bacteroidota	98.61
ERR2230142_21673_4#67.contigs_velvet	0.99	NO	0.98	NO	0.98	NO	0.92	NO	Bacteroides stercoris	Bacteroides	Bacteroidaceae	Bacteroidales	Bacteroidia	Bacteroidota	98.64
ERR2230162_21673_4#92.contigs_velvet	0.99	NO	0.98	NO	0.98	NO	0.92	NO	Bacteroides stercoris	Bacteroides	Bacteroidaceae	Bacteroidales	Bacteroidia	Bacteroidota	98.6
ERR1203973_18048_1#90.contigs_velvet	0.99	NO	0.98	NO	0.97	NO	0.92	NO	Odoribacter splanchnicus	Odoribacter	Marinifilaceae	Bacteroidales	Bacteroidia	Bacteroidota	98.44
ERR1204067_18048_2#90.contigs_velvet	0.99	NO	0.98	NO	0.97	NO	0.92	NO	Odoribacter splanchnicus	Odoribacter	Marinifilaceae	Bacteroidales	Bacteroidia	Bacteroidota	98.44
av_0103_0014_f8_final.scaffolds	0.99	NO	0.98	NO	0.98	NO	0.91	NO	Bacteroides uniformis	Bacteroides	Bacteroidaceae	Bacteroidales	Bacteroidia	Bacteroidota	99.81
cx_0004_0086_a10_final.scaffolds	0.99	NO	0.98	NO	0.98	NO	0.91	NO	Bacteroides stercoris	Bacteroides	Bacteroidaceae	Bacteroidales	Bacteroidia	Bacteroidota	97.47
ERR1022271_12718_7#90.contigs_velvet	0.99	NO	0.98	NO	0.98	NO	0.91	NO	Bacteroides uniformis	Bacteroides	Bacteroidaceae	Bacteroidales	Bacteroidia	Bacteroidota	97.85
bq_0049_0032_a2_final.scaffolds	0.99	NO	0.98	NO	0.97	NO	0.91	NO	Odoribacter splanchnicus	Odoribacter	Marinifilaceae	Bacteroidales	Bacteroidia	Bacteroidota	99.09
2880HW_0517_025_H10_final.scaffolds	0.95	NO	0.98	NO	0.91	NO	0.91	NO	Fusobacterium_A mortiferum	Fusobacterium_A	Fusobacteriaceae	Fusobacteriales	Fusobacteriia	Fusobacteriota	98.93
ERR1022360_13470_2#63.contigs_velvet	0.99	NO	0.98	NO	0.99	NO	0.9	NO	Bacteroides uniformis	Bacteroides	Bacteroidaceae	Bacteroidales	Bacteroidia	Bacteroidota	98.96
av_0103_0014_a1_final.scaffolds	0.99	NO	0.98	NO	0.98	NO	0.9	NO	Bacteroides uniformis	Bacteroides	Bacteroidaceae	Bacteroidales	Bacteroidia	Bacteroidota	99.81
av_0103_0014_a1-BIS_final.scaffolds	0.99	NO	0.98	NO	0.98	NO	0.9	NO	Bacteroides uniformis	Bacteroides	Bacteroidaceae	Bacteroidales	Bacteroidia	Bacteroidota	99.81
av_0103_0014_d7_final.scaffolds	0.99	NO	0.98	NO	0.98	NO	0.9	NO	Bacteroides uniformis	Bacteroides	Bacteroidaceae	Bacteroidales	Bacteroidia	Bacteroidota	99.82
av_0103_0014_f1_final.scaffolds	0.99	NO	0.98	NO	0.98	NO	0.9	NO	Bacteroides uniformis	Bacteroides	Bacteroidaceae	Bacteroidales	Bacteroidia	Bacteroidota	99.81
bk_0021_0020_c3_final.scaffolds	0.99	NO	0.98	NO	0.98	NO	0.9	NO	Bacteroides uniformis	Bacteroides	Bacteroidaceae	Bacteroidales	Bacteroidia	Bacteroidota	98.22
bk_0021_0020_h2_final.scaffolds	0.99	NO	0.98	NO	0.98	NO	0.9	NO	Bacteroides uniformis	Bacteroides	Bacteroidaceae	Bacteroidales	Bacteroidia	Bacteroidota	98.18
bk_0021_0063_b11_final.scaffolds	0.99	NO	0.98	NO	0.98	NO	0.9	NO	Bacteroides uniformis	Bacteroides	Bacteroidaceae	Bacteroidales	Bacteroidia	Bacteroidota	98.21
bk_0021_0063_e9_final.scaffolds	0.99	NO	0.98	NO	0.98	NO	0.9	NO	Bacteroides uniformis	Bacteroides	Bacteroidaceae	Bacteroidales	Bacteroidia	Bacteroidota	98.22
ERR2221253_20287_6#13.contigs_velvet	0.99	NO	0.98	NO	0.98	NO	0.9	NO	Bacteroides uniformis	Bacteroides	Bacteroidaceae	Bacteroidales	Bacteroidia	Bacteroidota	98.23
ERR2221261_20287_6#46.contigs_velvet	0.99	NO	0.98	NO	0.98	NO	0.9	NO	Bacteroides uniformis	Bacteroides	Bacteroidaceae	Bacteroidales	Bacteroidia	Bacteroidota	98.15
ERR2230106_21673_4#27.contigs_velvet	0.99	NO	0.98	NO	0.98	NO	0.9	NO	Bacteroides uniformis	Bacteroides	Bacteroidaceae	Bacteroidales	Bacteroidia	Bacteroidota	98.2
ERR2230139_21673_4#63.contigs_velvet	0.99	NO	0.98	NO	0.98	NO	0.9	NO	Bacteroides uniformis	Bacteroides	Bacteroidaceae	Bacteroidales	Bacteroidia	Bacteroidota	98.18
ERR2230141_21673_4#65.contigs_velvet	0.99	NO	0.98	NO	0.98	NO	0.9	NO	Bacteroides uniformis	Bacteroides	Bacteroidaceae	Bacteroidales	Bacteroidia	Bacteroidota	98.14
ERR2230159_21673_4#89.contigs_velvet	0.99	NO	0.98	NO	0.98	NO	0.9	NO	Bacteroides uniformis	Bacteroides	Bacteroidaceae	Bacteroidales	Bacteroidia	Bacteroidota	98.16
ERR2230160_21673_4#90.contigs_velvet	0.99	NO	0.98	NO	0.98	NO	0.9	NO	Bacteroides uniformis	Bacteroides	Bacteroidaceae	Bacteroidales	Bacteroidia	Bacteroidota	98.18
bj_0095_0068_g5_final.scaffolds	0.91	NO	0.98	NO	0.95	NO	0.9	NO	Veillonella dispar_A	Veillonella	Veillonellaceae	Veillonellales	Negativicutes	Firmicutes_C	96.73
bq_0049_0022_c2_final.scaffolds	0.99	NO	0.98	NO	0.99	NO	0.89	NO	Bacteroides uniformis	Bacteroides	Bacteroidaceae	Bacteroidales	Bacteroidia	Bacteroidota	99.86
bq_0049_0032_c1_final.scaffolds	0.99	NO	0.98	NO	0.99	NO	0.89	NO	Bacteroides uniformis	Bacteroides	Bacteroidaceae	Bacteroidales	Bacteroidia	Bacteroidota	99.79
bq_0049_0032_c1-BIS_final.scaffolds	0.99	NO	0.98	NO	0.99	NO	0.89	NO	Bacteroides uniformis	Bacteroides	Bacteroidaceae	Bacteroidales	Bacteroidia	Bacteroidota	99.81
ERR2221138_12718_7#31.contigs_velvet	0.99	NO	0.98	NO	0.99	NO	0.89	NO	Bacteroides uniformis	Bacteroides	Bacteroidaceae	Bacteroidales	Bacteroidia	Bacteroidota	97.8
ERR2230119_21673_4#41.contigs_velvet	0.99	NO	0.98	NO	0.98	NO	0.89	NO	Bacteroides uniformis	Bacteroides	Bacteroidaceae	Bacteroidales	Bacteroidia	Bacteroidota	98.14
ERR2230138_21673_4#62.contigs_velvet	0.99	NO	0.98	NO	0.98	NO	0.89	NO	Bacteroides uniformis	Bacteroides	Bacteroidaceae	Bacteroidales	Bacteroidia	Bacteroidota	98.19
ERR2230143_21673_4#70.contigs_velvet	0.99	NO	0.98	NO	0.98	NO	0.89	NO	Bacteroides uniformis	Bacteroides	Bacteroidaceae	Bacteroidales	Bacteroidia	Bacteroidota	98.19
3790QQ_0218_008_F6_final.scaffolds	0.97	NO	0.98	NO	0.95	NO	0.89	NO	Cetobacterium_A somerae	Cetobacterium_A	Fusobacteriaceae	Fusobacteriales	Fusobacteriia	Fusobacteriota	95.52
af_0058_0006_c1_final.scaffolds	0.99	NO	0.98	NO	0.99	NO	0.88	NO	Bacteroides uniformis	Bacteroides	Bacteroidaceae	Bacteroidales	Bacteroidia	Bacteroidota	97.98
af_0058_0071_d1_final.scaffolds	0.99	NO	0.98	NO	0.99	NO	0.88	NO	Bacteroides uniformis	Bacteroides	Bacteroidaceae	Bacteroidales	Bacteroidia	Bacteroidota	97.99
af_0058_0071_g6_final.scaffolds	0.99	NO	0.98	NO	0.99	NO	0.88	NO	Bacteroides uniformis	Bacteroides	Bacteroidaceae	Bacteroidales	Bacteroidia	Bacteroidota	98.02
bq_0049_0032_h8_final.scaffolds	0.99	NO	0.98	NO	0.99	NO	0.88	NO	Bacteroides uniformis	Bacteroides	Bacteroidaceae	Bacteroidales	Bacteroidia	Bacteroidota	99.8
bq_0049_0068_c8_final.scaffolds	0.99	NO	0.98	NO	0.99	NO	0.88	NO	Bacteroides uniformis	Bacteroides	Bacteroidaceae	Bacteroidales	Bacteroidia	Bacteroidota	99.79
bq_0049_0072_e1_final.scaffolds	0.97	NO	0.98	NO	0.99	NO	0.88	NO	Phocaeicola dorei	Phocaeicola	Bacteroidaceae	Bacteroidales	Bacteroidia	Bacteroidota	99.09
bq_0049_0068_a8_final.scaffolds	0.99	NO	0.98	NO	0.99	NO	0.87	NO	Bacteroides uniformis	Bacteroides	Bacteroidaceae	Bacteroidales	Bacteroidia	Bacteroidota	99.75
0471HH_0918_059_A6_final.scaffolds	0.9	NO	0.98	NO	0.96	NO	0.87	NO	Veillonella parvula_A	Veillonella	Veillonellaceae	Veillonellales	Negativicutes	Firmicutes_C	96.22
ERR2230146_21673_4#75.contigs_velvet	0.99	NO	0.98	NO	0.99	NO	0.86	NO	Parabacteroides distasonis	Parabacteroides	Tannerellaceae	Bacteroidales	Bacteroidia	Bacteroidota	97.3
ERR2230165_20287_6#45.contigs_velvet	0.99	NO	0.98	NO	0.99	NO	0.86	NO	Parabacteroides distasonis	Parabacteroides	Tannerellaceae	Bacteroidales	Bacteroidia	Bacteroidota	97.28
2807EA_1118_063_A8_final.scaffolds	0.89	NO	0.98	NO	0.94	NO	0.86	NO	Anaerovibrio sp900548165	Anaerovibrio	Selenomonadaceae	Selenomonadales	Negativicutes	Firmicutes_C	96.83
af_0058_0071_e1_final.scaffolds	0.98	NO	0.98	NO	0.99	NO	0.85	NO	Phocaeicola dorei	Phocaeicola	Bacteroidaceae	Bacteroidales	Bacteroidia	Bacteroidota	98.85
ERR1022322_13414_6#48.contigs_velvet	0.99	NO	0.98	NO	0.99	NO	0.85	NO	Bacteroides uniformis	Bacteroides	Bacteroidaceae	Bacteroidales	Bacteroidia	Bacteroidota	98.9
aa_0143_0037_b1_final.scaffolds	1	NO	0.98	NO	0.98	NO	0.85	NO	Bacteroides cellulosilyticus	Bacteroides	Bacteroidaceae	Bacteroidales	Bacteroidia	Bacteroidota	97.29
af_0058_0044_g5_final.scaffolds	0.99	NO	0.98	NO	0.98	NO	0.85	NO	Bacteroides stercoris	Bacteroides	Bacteroidaceae	Bacteroidales	Bacteroidia	Bacteroidota	97.69
bf_0095_0037_b4_final.scaffolds	0.99	NO	0.98	NO	0.98	NO	0.85	NO	Bacteroides uniformis	Bacteroides	Bacteroidaceae	Bacteroidales	Bacteroidia	Bacteroidota	97.97
bf_0095_0037_d4_final.scaffolds	0.97	NO	0.98	NO	0.98	NO	0.85	NO	Bacteroides ovatus	Bacteroides	Bacteroidaceae	Bacteroidales	Bacteroidia	Bacteroidota	96.67
bf_0095_0063_b2_final.scaffolds	0.99	NO	0.98	NO	0.98	NO	0.85	NO	Bacteroides uniformis	Bacteroides	Bacteroidaceae	Bacteroidales	Bacteroidia	Bacteroidota	99.68
am_0171_0068_e2_final.scaffolds	0.98	NO	0.98	NO	0.97	NO	0.84	YES	Bacteroides fragilis	Bacteroides	Bacteroidaceae	Bacteroidales	Bacteroidia	Bacteroidota	99.07
av_0103_0014_a12_final.scaffolds	0.99	NO	0.98	NO	0.99	NO	0.84	NO	Bacteroides uniformis	Bacteroides	Bacteroidaceae	Bacteroidales	Bacteroidia	Bacteroidota	98.07
av_0103_0014_c9_final.scaffolds	0.99	NO	0.98	NO	0.99	NO	0.84	NO	Bacteroides uniformis	Bacteroides	Bacteroidaceae	Bacteroidales	Bacteroidia	Bacteroidota	98.03
ERR1204038_18048_2#61.contigs_velvet	0.99	NO	0.98	NO	0.99	NO	0.84	NO	Bacteroides uniformis	Bacteroides	Bacteroidaceae	Bacteroidales	Bacteroidia	Bacteroidota	98.23
af_0058_0044_b3_final.scaffolds	0.99	NO	0.98	NO	0.98	NO	0.84	NO	Bacteroides stercoris	Bacteroides	Bacteroidaceae	Bacteroidales	Bacteroidia	Bacteroidota	97.73
af_0058_0044_g1_final.scaffolds	0.99	NO	0.98	NO	0.98	NO	0.84	NO	Bacteroides stercoris	Bacteroides	Bacteroidaceae	Bacteroidales	Bacteroidia	Bacteroidota	97.87
an_0080_0058_c1_final.scaffolds	0.96	NO	0.98	NO	0.96	NO	0.84	NO	Bacteroides xylanisolvens	Bacteroides	Bacteroidaceae	Bacteroidales	Bacteroidia	Bacteroidota	97.36
am_0070_0075_a11_final.scaffolds	0.98	NO	0.98	NO	0.98	NO	0.83	YES	Bacteroides fragilis	Bacteroides	Bacteroidaceae	Bacteroidales	Bacteroidia	Bacteroidota	98.96
am_0171_0057_a12_final.scaffolds	0.98	NO	0.98	NO	0.98	NO	0.83	YES	Bacteroides fragilis	Bacteroides	Bacteroidaceae	Bacteroidales	Bacteroidia	Bacteroidota	99.07
am_0171_0057_b12_final.scaffolds	0.98	NO	0.98	NO	0.98	NO	0.83	YES	Bacteroides fragilis	Bacteroides	Bacteroidaceae	Bacteroidales	Bacteroidia	Bacteroidota	99.02
am_0171_0057_b8_final.scaffolds	0.98	NO	0.98	NO	0.98	NO	0.83	YES	Bacteroides fragilis	Bacteroides	Bacteroidaceae	Bacteroidales	Bacteroidia	Bacteroidota	99.05
am_0171_0057_g10_final.scaffolds	0.98	NO	0.98	NO	0.98	NO	0.83	YES	Bacteroides fragilis	Bacteroides	Bacteroidaceae	Bacteroidales	Bacteroidia	Bacteroidota	99.03
am_0171_0057_g9_final.scaffolds	0.98	NO	0.98	NO	0.98	NO	0.83	YES	Bacteroides fragilis	Bacteroides	Bacteroidaceae	Bacteroidales	Bacteroidia	Bacteroidota	99.04
am_0171_0068_a2_final.scaffolds	0.99	NO	0.98	NO	0.98	NO	0.83	YES	Bacteroides fragilis	Bacteroides	Bacteroidaceae	Bacteroidales	Bacteroidia	Bacteroidota	99.04
am_0171_0068_c1_final.scaffolds	0.98	NO	0.98	NO	0.98	NO	0.83	YES	Bacteroides fragilis	Bacteroides	Bacteroidaceae	Bacteroidales	Bacteroidia	Bacteroidota	99.09
am_0171_0088_a8_final.scaffolds	0.98	NO	0.98	NO	0.98	NO	0.83	YES	Bacteroides fragilis	Bacteroides	Bacteroidaceae	Bacteroidales	Bacteroidia	Bacteroidota	99.03
am_0171_0090_a4_final.scaffolds	0.98	NO	0.98	NO	0.98	NO	0.83	YES	Bacteroides fragilis	Bacteroides	Bacteroidaceae	Bacteroidales	Bacteroidia	Bacteroidota	99.02
aa_0143_0055_a11_final.scaffolds	0.99	NO	0.98	NO	0.99	NO	0.83	NO	Parabacteroides goldsteinii	Parabacteroides	Tannerellaceae	Bacteroidales	Bacteroidia	Bacteroidota	98.06
aa_0143_0055_a8_final.scaffolds	0.99	NO	0.98	NO	0.99	NO	0.83	NO	Parabacteroides goldsteinii	Parabacteroides	Tannerellaceae	Bacteroidales	Bacteroidia	Bacteroidota	98.08
aa_0143_0055_b10_final.scaffolds	0.99	NO	0.98	NO	0.99	NO	0.83	NO	Parabacteroides goldsteinii	Parabacteroides	Tannerellaceae	Bacteroidales	Bacteroidia	Bacteroidota	98.07
aa_0143_0055_b11_final.scaffolds	0.99	NO	0.98	NO	0.99	NO	0.83	NO	Parabacteroides goldsteinii	Parabacteroides	Tannerellaceae	Bacteroidales	Bacteroidia	Bacteroidota	98.09
aa_0143_0055_d12_final.scaffolds	0.99	NO	0.98	NO	0.99	NO	0.83	NO	Parabacteroides goldsteinii	Parabacteroides	Tannerellaceae	Bacteroidales	Bacteroidia	Bacteroidota	98.12
aa_0143_0055_h10_final.scaffolds	0.99	NO	0.98	NO	0.99	NO	0.83	NO	Parabacteroides goldsteinii	Parabacteroides	Tannerellaceae	Bacteroidales	Bacteroidia	Bacteroidota	98.08
aa_0143_0055_h7_final.scaffolds	0.99	NO	0.98	NO	0.99	NO	0.83	NO	Parabacteroides goldsteinii	Parabacteroides	Tannerellaceae	Bacteroidales	Bacteroidia	Bacteroidota	98.07
af_0058_0056_d4_final.scaffolds	0.99	NO	0.98	NO	0.99	NO	0.83	NO	Parabacteroides distasonis	Parabacteroides	Tannerellaceae	Bacteroidales	Bacteroidia	Bacteroidota	98.86
an_0080_0058_f6_final.scaffolds	0.99	NO	0.98	NO	0.99	NO	0.83	NO	Parabacteroides distasonis	Parabacteroides	Tannerellaceae	Bacteroidales	Bacteroidia	Bacteroidota	98.64
cx_0004_0077_a10_final.scaffolds	0.99	NO	0.98	NO	0.99	NO	0.83	NO	Parabacteroides distasonis	Parabacteroides	Tannerellaceae	Bacteroidales	Bacteroidia	Bacteroidota	97.39
cx_0004_0077_a11_final.scaffolds	0.99	NO	0.98	NO	0.99	NO	0.83	NO	Parabacteroides distasonis	Parabacteroides	Tannerellaceae	Bacteroidales	Bacteroidia	Bacteroidota	97.4
cx_0004_0077_g12_final.scaffolds	0.99	NO	0.98	NO	0.99	NO	0.83	NO	Parabacteroides distasonis	Parabacteroides	Tannerellaceae	Bacteroidales	Bacteroidia	Bacteroidota	97.35
ERR1022462_14207_7#71.contigs_velvet	1	NO	0.98	NO	0.99	NO	0.83	NO	Parabacteroides distasonis	Parabacteroides	Tannerellaceae	Bacteroidales	Bacteroidia	Bacteroidota	97.36
ERR1203944_18048_1#61.contigs_velvet	0.99	NO	0.98	NO	0.99	NO	0.83	NO	Bacteroides uniformis	Bacteroides	Bacteroidaceae	Bacteroidales	Bacteroidia	Bacteroidota	98.22
bq_0049_0072_h1_final.scaffolds	0.96	NO	0.98	NO	0.98	NO	0.83	NO	Phocaeicola vulgatus	Phocaeicola	Bacteroidaceae	Bacteroidales	Bacteroidia	Bacteroidota	98.74
3790QQ_0218_008_A6_final.scaffolds	0.96	NO	0.98	NO	0.91	NO	0.83	NO	Fusobacterium_A varium	Fusobacterium_A	Fusobacteriaceae	Fusobacteriales	Fusobacteriia	Fusobacteriota	98.62
am_0070_0075_d11_final.scaffolds	0.98	NO	0.98	NO	0.98	NO	0.82	YES	Bacteroides fragilis	Bacteroides	Bacteroidaceae	Bacteroidales	Bacteroidia	Bacteroidota	99.04
am_0171_0057_a10_final.scaffolds	0.98	NO	0.98	NO	0.98	NO	0.82	YES	Bacteroides fragilis	Bacteroides	Bacteroidaceae	Bacteroidales	Bacteroidia	Bacteroidota	99.04
am_0171_0057_a11_final.scaffolds	0.98	NO	0.98	NO	0.98	NO	0.82	YES	Bacteroides fragilis	Bacteroides	Bacteroidaceae	Bacteroidales	Bacteroidia	Bacteroidota	99.06
am_0171_0057_a7_final.scaffolds	0.98	NO	0.98	NO	0.98	NO	0.82	YES	Bacteroides fragilis	Bacteroides	Bacteroidaceae	Bacteroidales	Bacteroidia	Bacteroidota	99.07
am_0171_0057_a8_final.scaffolds	0.98	NO	0.98	NO	0.98	NO	0.82	YES	Bacteroides fragilis	Bacteroides	Bacteroidaceae	Bacteroidales	Bacteroidia	Bacteroidota	99.05
am_0171_0057_a9_final.scaffolds	0.98	NO	0.98	NO	0.98	NO	0.82	YES	Bacteroides fragilis	Bacteroides	Bacteroidaceae	Bacteroidales	Bacteroidia	Bacteroidota	99.05
am_0171_0057_b10_final.scaffolds	0.99	NO	0.98	NO	0.98	NO	0.82	YES	Bacteroides fragilis	Bacteroides	Bacteroidaceae	Bacteroidales	Bacteroidia	Bacteroidota	99.05
am_0171_0057_b11_final.scaffolds	0.98	NO	0.98	NO	0.98	NO	0.82	YES	Bacteroides fragilis	Bacteroides	Bacteroidaceae	Bacteroidales	Bacteroidia	Bacteroidota	99.05
am_0171_0057_b7_final.scaffolds	0.98	NO	0.98	NO	0.98	NO	0.82	YES	Bacteroides fragilis	Bacteroides	Bacteroidaceae	Bacteroidales	Bacteroidia	Bacteroidota	99.05
am_0171_0057_b9_final.scaffolds	0.98	NO	0.98	NO	0.98	NO	0.82	YES	Bacteroides fragilis	Bacteroides	Bacteroidaceae	Bacteroidales	Bacteroidia	Bacteroidota	99.01
am_0171_0057_c11_final.scaffolds	0.99	NO	0.98	NO	0.98	NO	0.82	YES	Bacteroides fragilis	Bacteroides	Bacteroidaceae	Bacteroidales	Bacteroidia	Bacteroidota	99.03
am_0171_0057_c12_final.scaffolds	0.98	NO	0.98	NO	0.98	NO	0.82	YES	Bacteroides fragilis	Bacteroides	Bacteroidaceae	Bacteroidales	Bacteroidia	Bacteroidota	99.07
am_0171_0057_c8_final.scaffolds	0.98	NO	0.98	NO	0.98	NO	0.82	YES	Bacteroides fragilis	Bacteroides	Bacteroidaceae	Bacteroidales	Bacteroidia	Bacteroidota	99.03
am_0171_0057_c9_final.scaffolds	0.98	NO	0.98	NO	0.98	NO	0.82	YES	Bacteroides fragilis	Bacteroides	Bacteroidaceae	Bacteroidales	Bacteroidia	Bacteroidota	99.05
am_0171_0057_d10_final.scaffolds	0.98	NO	0.98	NO	0.98	NO	0.82	YES	Bacteroides fragilis	Bacteroides	Bacteroidaceae	Bacteroidales	Bacteroidia	Bacteroidota	99.07
am_0171_0057_d11_final.scaffolds	0.98	NO	0.98	NO	0.98	NO	0.82	YES	Bacteroides fragilis	Bacteroides	Bacteroidaceae	Bacteroidales	Bacteroidia	Bacteroidota	99.08
am_0171_0057_d12_final.scaffolds	0.98	NO	0.98	NO	0.98	NO	0.82	YES	Bacteroides fragilis	Bacteroides	Bacteroidaceae	Bacteroidales	Bacteroidia	Bacteroidota	99.04
am_0171_0057_d8_final.scaffolds	0.98	NO	0.98	NO	0.98	NO	0.82	YES	Bacteroides fragilis	Bacteroides	Bacteroidaceae	Bacteroidales	Bacteroidia	Bacteroidota	99.04
am_0171_0057_d9_final.scaffolds	0.98	NO	0.98	NO	0.98	NO	0.82	YES	Bacteroides fragilis	Bacteroides	Bacteroidaceae	Bacteroidales	Bacteroidia	Bacteroidota	99.04
am_0171_0057_e10_final.scaffolds	0.98	NO	0.98	NO	0.98	NO	0.82	YES	Bacteroides fragilis	Bacteroides	Bacteroidaceae	Bacteroidales	Bacteroidia	Bacteroidota	99.02
am_0171_0057_e11_final.scaffolds	0.98	NO	0.98	NO	0.98	NO	0.82	YES	Bacteroides fragilis	Bacteroides	Bacteroidaceae	Bacteroidales	Bacteroidia	Bacteroidota	99.01
am_0171_0057_e12_final.scaffolds	0.98	NO	0.98	NO	0.98	NO	0.82	YES	Bacteroides fragilis	Bacteroides	Bacteroidaceae	Bacteroidales	Bacteroidia	Bacteroidota	99.04
am_0171_0057_f10_final.scaffolds	0.98	NO	0.98	NO	0.98	NO	0.82	YES	Bacteroides fragilis	Bacteroides	Bacteroidaceae	Bacteroidales	Bacteroidia	Bacteroidota	99.02
am_0171_0057_f11_final.scaffolds	0.98	NO	0.98	NO	0.98	NO	0.82	YES	Bacteroides fragilis	Bacteroides	Bacteroidaceae	Bacteroidales	Bacteroidia	Bacteroidota	99.03
am_0171_0057_f12_final.scaffolds	0.98	NO	0.98	NO	0.98	NO	0.82	YES	Bacteroides fragilis	Bacteroides	Bacteroidaceae	Bacteroidales	Bacteroidia	Bacteroidota	99.03
am_0171_0057_f9_final.scaffolds	0.98	NO	0.98	NO	0.98	NO	0.82	YES	Bacteroides fragilis	Bacteroides	Bacteroidaceae	Bacteroidales	Bacteroidia	Bacteroidota	99.04
am_0171_0057_g11_final.scaffolds	0.98	NO	0.98	NO	0.98	NO	0.82	YES	Bacteroides fragilis	Bacteroides	Bacteroidaceae	Bacteroidales	Bacteroidia	Bacteroidota	99.02
am_0171_0057_g12_final.scaffolds	0.99	NO	0.98	NO	0.98	NO	0.82	YES	Bacteroides fragilis	Bacteroides	Bacteroidaceae	Bacteroidales	Bacteroidia	Bacteroidota	99.04
am_0171_0057_h10_final.scaffolds	0.98	NO	0.98	NO	0.98	NO	0.82	YES	Bacteroides fragilis	Bacteroides	Bacteroidaceae	Bacteroidales	Bacteroidia	Bacteroidota	99.03
am_0171_0057_h11_final.scaffolds	0.98	NO	0.98	NO	0.98	NO	0.82	YES	Bacteroides fragilis	Bacteroides	Bacteroidaceae	Bacteroidales	Bacteroidia	Bacteroidota	99.04
am_0171_0057_h7_final.scaffolds	0.98	NO	0.98	NO	0.98	NO	0.82	YES	Bacteroides fragilis	Bacteroides	Bacteroidaceae	Bacteroidales	Bacteroidia	Bacteroidota	99.07
am_0171_0057_h8_final.scaffolds	0.98	NO	0.98	NO	0.98	NO	0.82	YES	Bacteroides fragilis	Bacteroides	Bacteroidaceae	Bacteroidales	Bacteroidia	Bacteroidota	99.07
am_0171_0057_h9_final.scaffolds	0.98	NO	0.98	NO	0.98	NO	0.82	YES	Bacteroides fragilis	Bacteroides	Bacteroidaceae	Bacteroidales	Bacteroidia	Bacteroidota	99.01
am_0171_0068_a3_final.scaffolds	0.98	NO	0.98	NO	0.98	NO	0.82	YES	Bacteroides fragilis	Bacteroides	Bacteroidaceae	Bacteroidales	Bacteroidia	Bacteroidota	99.04
am_0171_0068_b4_final.scaffolds	0.98	NO	0.98	NO	0.98	NO	0.82	YES	Bacteroides fragilis	Bacteroides	Bacteroidaceae	Bacteroidales	Bacteroidia	Bacteroidota	99.02
am_0171_0068_c2_final.scaffolds	0.98	NO	0.98	NO	0.98	NO	0.82	YES	Bacteroides fragilis	Bacteroides	Bacteroidaceae	Bacteroidales	Bacteroidia	Bacteroidota	99.04
am_0171_0068_f1_final.scaffolds	0.98	NO	0.98	NO	0.98	NO	0.82	YES	Bacteroides fragilis	Bacteroides	Bacteroidaceae	Bacteroidales	Bacteroidia	Bacteroidota	99.07
am_0171_0068_f2_final.scaffolds	0.98	NO	0.98	NO	0.98	NO	0.82	YES	Bacteroides fragilis	Bacteroides	Bacteroidaceae	Bacteroidales	Bacteroidia	Bacteroidota	99.08
am_0171_0068_f3_final.scaffolds	0.98	NO	0.98	NO	0.98	NO	0.82	YES	Bacteroides fragilis	Bacteroides	Bacteroidaceae	Bacteroidales	Bacteroidia	Bacteroidota	99.05
am_0171_0068_g1_final.scaffolds	0.98	NO	0.98	NO	0.98	NO	0.82	YES	Bacteroides fragilis	Bacteroides	Bacteroidaceae	Bacteroidales	Bacteroidia	Bacteroidota	99.09
am_0171_0068_h1_final.scaffolds	0.98	NO	0.98	NO	0.98	NO	0.82	YES	Bacteroides fragilis	Bacteroides	Bacteroidaceae	Bacteroidales	Bacteroidia	Bacteroidota	99.05
am_0171_0088_d3_final.scaffolds	0.98	NO	0.98	NO	0.98	NO	0.82	YES	Bacteroides fragilis	Bacteroides	Bacteroidaceae	Bacteroidales	Bacteroidia	Bacteroidota	99.05
am_0171_0088_d5_final.scaffolds	0.98	NO	0.98	NO	0.98	NO	0.82	YES	Bacteroides fragilis	Bacteroides	Bacteroidaceae	Bacteroidales	Bacteroidia	Bacteroidota	99.05
am_0171_0088_e4_final.scaffolds	0.98	NO	0.98	NO	0.98	NO	0.82	YES	Bacteroides fragilis	Bacteroides	Bacteroidaceae	Bacteroidales	Bacteroidia	Bacteroidota	99.03
am_0171_0088_f5_final.scaffolds	0.98	NO	0.98	NO	0.98	NO	0.82	YES	Bacteroides fragilis	Bacteroides	Bacteroidaceae	Bacteroidales	Bacteroidia	Bacteroidota	99.02
am_0171_0088_g1_final.scaffolds	0.98	NO	0.98	NO	0.98	NO	0.82	YES	Bacteroides fragilis	Bacteroides	Bacteroidaceae	Bacteroidales	Bacteroidia	Bacteroidota	99.02
am_0171_0088_g5_final.scaffolds	0.98	NO	0.98	NO	0.98	NO	0.82	YES	Bacteroides fragilis	Bacteroides	Bacteroidaceae	Bacteroidales	Bacteroidia	Bacteroidota	99.03
am_0171_0090_a5_final.scaffolds	0.98	NO	0.98	NO	0.98	NO	0.82	YES	Bacteroides fragilis	Bacteroides	Bacteroidaceae	Bacteroidales	Bacteroidia	Bacteroidota	98.99
am_0171_0090_b5_final.scaffolds	0.98	NO	0.98	NO	0.98	NO	0.82	YES	Bacteroides fragilis	Bacteroides	Bacteroidaceae	Bacteroidales	Bacteroidia	Bacteroidota	99.05
am_0171_0090_f5_final.scaffolds	0.98	NO	0.98	NO	0.98	NO	0.82	YES	Bacteroides fragilis	Bacteroides	Bacteroidaceae	Bacteroidales	Bacteroidia	Bacteroidota	99.04
aa_0143_0055_d11_final.scaffolds	0.99	NO	0.98	NO	0.99	NO	0.82	NO	Parabacteroides goldsteinii	Parabacteroides	Tannerellaceae	Bacteroidales	Bacteroidia	Bacteroidota	98.11
aa_0143_0055_g8_final.scaffolds	0.99	NO	0.98	NO	0.99	NO	0.82	NO	Parabacteroides goldsteinii	Parabacteroides	Tannerellaceae	Bacteroidales	Bacteroidia	Bacteroidota	98.08
aa_0143_0055_g9_final.scaffolds	0.99	NO	0.98	NO	0.99	NO	0.82	NO	Parabacteroides distasonis	Parabacteroides	Tannerellaceae	Bacteroidales	Bacteroidia	Bacteroidota	98.55
am_0224_0076_g9_final.scaffolds	0.98	NO	0.98	NO	0.99	NO	0.82	NO	Parabacteroides merdae	Parabacteroides	Tannerellaceae	Bacteroidales	Bacteroidia	Bacteroidota	99.36
an_0080_0058_e5_final.scaffolds	0.99	NO	0.98	NO	0.99	NO	0.82	NO	Parabacteroides distasonis	Parabacteroides	Tannerellaceae	Bacteroidales	Bacteroidia	Bacteroidota	98.72
cx_0004_0024_f5_final.scaffolds	0.99	NO	0.98	NO	0.99	NO	0.82	NO	Parabacteroides distasonis	Parabacteroides	Tannerellaceae	Bacteroidales	Bacteroidia	Bacteroidota	97.4
cx_0004_0077_b12_final.scaffolds	0.99	NO	0.98	NO	0.99	NO	0.82	NO	Parabacteroides distasonis	Parabacteroides	Tannerellaceae	Bacteroidales	Bacteroidia	Bacteroidota	97.38
af_0058_0044_g10_final.scaffolds	0.99	NO	0.98	NO	0.98	NO	0.82	NO	Bacteroides stercoris	Bacteroides	Bacteroidaceae	Bacteroidales	Bacteroidia	Bacteroidota	97.72
cx_0004_0024_f1_final.scaffolds	0.99	NO	0.98	NO	0.98	NO	0.82	NO	Bacteroides stercoris	Bacteroides	Bacteroidaceae	Bacteroidales	Bacteroidia	Bacteroidota	97.84
ERR2221374_20298_3#40.contigs_velvet	0.99	NO	0.98	NO	0.97	NO	0.82	NO	Odoribacter massiliensis	Odoribacter	Marinifilaceae	Bacteroidales	Bacteroidia	Bacteroidota	99.92
ERR1022370_13470_2#73.contigs_velvet	0.93	NO	0.98	NO	0.96	NO	0.82	NO	Megasphaera stantonii	Megasphaera	Megasphaeraceae	Veillonellales	Negativicutes	Firmicutes_C	97.17
an_0080_0058_f4_final.scaffolds	0.95	NO	0.98	NO	0.95	NO	0.82	NO	Bacteroides xylanisolvens	Bacteroides	Bacteroidaceae	Bacteroidales	Bacteroidia	Bacteroidota	97.48
am_0171_0057_e8_final.scaffolds	0.98	NO	0.98	NO	0.98	NO	0.81	YES	Bacteroides fragilis	Bacteroides	Bacteroidaceae	Bacteroidales	Bacteroidia	Bacteroidota	99.07
am_0171_0057_e9_final.scaffolds	0.98	NO	0.98	NO	0.98	NO	0.81	YES	Bacteroides fragilis	Bacteroides	Bacteroidaceae	Bacteroidales	Bacteroidia	Bacteroidota	99.09
am_0171_0057_f7_final.scaffolds	0.98	NO	0.98	NO	0.98	NO	0.81	YES	Bacteroides fragilis	Bacteroides	Bacteroidaceae	Bacteroidales	Bacteroidia	Bacteroidota	99.04
am_0171_0057_g8_final.scaffolds	0.98	NO	0.98	NO	0.98	NO	0.81	YES	Bacteroides fragilis	Bacteroides	Bacteroidaceae	Bacteroidales	Bacteroidia	Bacteroidota	99.03
1325NM_0218_050_F12_final.scaffolds	0.99	NO	0.98	NO	0.99	NO	0.81	NO	Parabacteroides distasonis	Parabacteroides	Tannerellaceae	Bacteroidales	Bacteroidia	Bacteroidota	98.7
an_0080_0058_b4_final.scaffolds	0.99	NO	0.98	NO	0.99	NO	0.81	NO	Parabacteroides distasonis	Parabacteroides	Tannerellaceae	Bacteroidales	Bacteroidia	Bacteroidota	98.68
an_0080_0058_c4_final.scaffolds	0.99	NO	0.98	NO	0.99	NO	0.81	NO	Parabacteroides distasonis	Parabacteroides	Tannerellaceae	Bacteroidales	Bacteroidia	Bacteroidota	98.71
an_0080_0058_c9_final.scaffolds	0.99	NO	0.98	NO	0.99	NO	0.81	NO	Parabacteroides distasonis	Parabacteroides	Tannerellaceae	Bacteroidales	Bacteroidia	Bacteroidota	98.6
an_0080_0058_d4_final.scaffolds	0.99	NO	0.98	NO	0.99	NO	0.81	NO	Parabacteroides distasonis	Parabacteroides	Tannerellaceae	Bacteroidales	Bacteroidia	Bacteroidota	98.74
ERR1022281_13414_6#6.contigs_velvet	0.99	NO	0.98	NO	0.99	NO	0.81	NO	Parabacteroides distasonis	Parabacteroides	Tannerellaceae	Bacteroidales	Bacteroidia	Bacteroidota	98.71
9573HE_0319_068_B01_final.scaffolds	0.88	NO	0.98	NO	0.98	NO	0.81	NO	Megasphaera sp000417505	Megasphaera	Megasphaeraceae	Veillonellales	Negativicutes	Firmicutes_C	97.14
af_0058_0056_g1_final.scaffolds	0.99	NO	0.98	NO	0.98	NO	0.81	NO	Bacteroides thetaiotaomicron	Bacteroides	Bacteroidaceae	Bacteroidales	Bacteroidia	Bacteroidota	98.97
af_0058_0056_h4_final.scaffolds	0.99	NO	0.98	NO	0.98	NO	0.81	NO	Bacteroides thetaiotaomicron	Bacteroides	Bacteroidaceae	Bacteroidales	Bacteroidia	Bacteroidota	98.95
bf_0095_0016_d4_final.scaffolds	0.98	NO	0.98	NO	0.99	NO	0.8	YES	Bacteroides fragilis	Bacteroides	Bacteroidaceae	Bacteroidales	Bacteroidia	Bacteroidota	98.7
ao_0067_0013_g2_final.scaffolds	0.98	NO	0.98	NO	0.98	NO	0.8	YES	Bacteroides fragilis	Bacteroides	Bacteroidaceae	Bacteroidales	Bacteroidia	Bacteroidota	98.93
ao_0067_0014_d1_final.scaffolds	0.99	NO	0.98	NO	0.98	NO	0.8	YES	Bacteroides fragilis	Bacteroides	Bacteroidaceae	Bacteroidales	Bacteroidia	Bacteroidota	98.93
ERR2221298_20298_2#21.contigs_velvet	0.98	NO	0.98	NO	0.98	NO	0.8	YES	Bacteroides fragilis	Bacteroides	Bacteroidaceae	Bacteroidales	Bacteroidia	Bacteroidota	98.98
aa_0143_0055_b7_final.scaffolds	0.99	NO	0.98	NO	0.99	NO	0.8	NO	Parabacteroides distasonis	Parabacteroides	Tannerellaceae	Bacteroidales	Bacteroidia	Bacteroidota	98.5
am_0070_0075_g9_final.scaffolds	0.99	NO	0.98	NO	0.99	NO	0.8	NO	Parabacteroides merdae	Parabacteroides	Tannerellaceae	Bacteroidales	Bacteroidia	Bacteroidota	99.24
an_0080_0058_a6_final.scaffolds	0.99	NO	0.98	NO	0.99	NO	0.8	NO	Parabacteroides distasonis	Parabacteroides	Tannerellaceae	Bacteroidales	Bacteroidia	Bacteroidota	98.67
av_0103_0014_a7_final.scaffolds	0.99	NO	0.98	NO	0.99	NO	0.8	NO	Parabacteroides distasonis	Parabacteroides	Tannerellaceae	Bacteroidales	Bacteroidia	Bacteroidota	99.02
cx_0004_0077_h11_final.scaffolds	0.99	NO	0.98	NO	0.99	NO	0.8	NO	Parabacteroides distasonis	Parabacteroides	Tannerellaceae	Bacteroidales	Bacteroidia	Bacteroidota	97.4
ERR2221129_12718_7#20.contigs_velvet	1	NO	0.98	NO	0.99	NO	0.8	NO	Parabacteroides distasonis	Parabacteroides	Tannerellaceae	Bacteroidales	Bacteroidia	Bacteroidota	97.34
ao_0067_0012_f4-BIS_final.scaffolds	0.99	NO	0.98	NO	0.99	NO	0.79	YES	Bacteroides fragilis	Bacteroides	Bacteroidaceae	Bacteroidales	Bacteroidia	Bacteroidota	98.9
ERR1203962_18048_1#79.contigs_velvet	0.98	NO	0.98	NO	0.99	NO	0.79	YES	Bacteroides fragilis	Bacteroides	Bacteroidaceae	Bacteroidales	Bacteroidia	Bacteroidota	99.06
ERR1204056_18048_2#79.contigs_velvet	0.98	NO	0.98	NO	0.99	NO	0.79	YES	Bacteroides fragilis	Bacteroides	Bacteroidaceae	Bacteroidales	Bacteroidia	Bacteroidota	99.06
am_0171_0057_e7_final.scaffolds	0.97	NO	0.98	NO	0.98	NO	0.79	YES	Bacteroides fragilis	Bacteroides	Bacteroidaceae	Bacteroidales	Bacteroidia	Bacteroidota	99.15
ao_0067_0012_c1_final.scaffolds	0.98	NO	0.98	NO	0.98	NO	0.79	YES	Bacteroides fragilis	Bacteroides	Bacteroidaceae	Bacteroidales	Bacteroidia	Bacteroidota	98.95
av_0103_0014_b10_final.scaffolds	0.98	NO	0.98	NO	0.98	NO	0.79	YES	Bacteroides fragilis	Bacteroides	Bacteroidaceae	Bacteroidales	Bacteroidia	Bacteroidota	99.02
an_0080_0058_b10_final.scaffolds	0.99	NO	0.98	NO	0.99	NO	0.79	NO	Parabacteroides distasonis	Parabacteroides	Tannerellaceae	Bacteroidales	Bacteroidia	Bacteroidota	98.68
aa_0143_0055_h11_final.scaffolds	0.99	NO	0.98	NO	0.98	NO	0.78	YES	Bacteroides fragilis	Bacteroides	Bacteroidaceae	Bacteroidales	Bacteroidia	Bacteroidota	99.03
ao_0067_0069_a4_final.scaffolds	0.98	NO	0.98	NO	0.98	NO	0.78	YES	Bacteroides fragilis	Bacteroides	Bacteroidaceae	Bacteroidales	Bacteroidia	Bacteroidota	98.78
av_0103_0014_e4_final.scaffolds	0.98	NO	0.98	NO	0.98	NO	0.78	YES	Bacteroides fragilis	Bacteroides	Bacteroidaceae	Bacteroidales	Bacteroidia	Bacteroidota	99.04
av_0103_0014_e4-BIS_final.scaffolds	0.98	NO	0.98	NO	0.98	NO	0.78	YES	Bacteroides fragilis	Bacteroides	Bacteroidaceae	Bacteroidales	Bacteroidia	Bacteroidota	99.01
av_0103_0014_g10_final.scaffolds	0.98	NO	0.98	NO	0.98	NO	0.78	YES	Bacteroides fragilis	Bacteroides	Bacteroidaceae	Bacteroidales	Bacteroidia	Bacteroidota	99.02
an_0080_0058_d9_final.scaffolds	0.99	NO	0.98	NO	0.99	NO	0.78	NO	Parabacteroides distasonis	Parabacteroides	Tannerellaceae	Bacteroidales	Bacteroidia	Bacteroidota	98.71
am_0171_0083_b7_final.scaffolds	0.98	NO	0.98	NO	0.98	NO	0.78	NO	Phocaeicola vulgatus	Phocaeicola	Bacteroidaceae	Bacteroidales	Bacteroidia	Bacteroidota	98.42
aa_0143_0055_f10_final.scaffolds	0.99	NO	0.98	NO	0.99	NO	0.77	YES	Bacteroides fragilis	Bacteroides	Bacteroidaceae	Bacteroidales	Bacteroidia	Bacteroidota	99.01
aa_0143_0055_e12_final.scaffolds	0.99	NO	0.98	NO	0.98	NO	0.77	YES	Bacteroides fragilis	Bacteroides	Bacteroidaceae	Bacteroidales	Bacteroidia	Bacteroidota	99.01
aa_0143_0055_f12_final.scaffolds	0.99	NO	0.98	NO	0.98	NO	0.77	YES	Bacteroides fragilis	Bacteroides	Bacteroidaceae	Bacteroidales	Bacteroidia	Bacteroidota	98.98
aa_0143_0055_g12_final.scaffolds	0.99	NO	0.98	NO	0.98	NO	0.77	YES	Bacteroides fragilis	Bacteroides	Bacteroidaceae	Bacteroidales	Bacteroidia	Bacteroidota	98.99
av_0103_0015_a10_final.scaffolds	0.98	NO	0.98	NO	0.98	NO	0.77	YES	Bacteroides fragilis	Bacteroides	Bacteroidaceae	Bacteroidales	Bacteroidia	Bacteroidota	99.01
bq_0049_0022_a5_final.scaffolds	0.99	NO	0.98	NO	0.99	NO	0.77	NO	Parabacteroides distasonis	Parabacteroides	Tannerellaceae	Bacteroidales	Bacteroidia	Bacteroidota	98.88
bq_0049_0022_g11_final.scaffolds	1	NO	0.98	NO	0.99	NO	0.77	NO	Parabacteroides distasonis	Parabacteroides	Tannerellaceae	Bacteroidales	Bacteroidia	Bacteroidota	98.9
bq_0049_0022_g11-BIS_final.scaffolds	0.99	NO	0.98	NO	0.99	NO	0.77	NO	Parabacteroides distasonis	Parabacteroides	Tannerellaceae	Bacteroidales	Bacteroidia	Bacteroidota	98.91
cx_0004_0024_a2_final.scaffolds	0.99	NO	0.98	NO	0.98	NO	0.77	NO	Bacteroides uniformis	Bacteroides	Bacteroidaceae	Bacteroidales	Bacteroidia	Bacteroidota	98.3
cx_0004_0024_c1_final.scaffolds	0.99	NO	0.98	NO	0.98	NO	0.77	NO	Bacteroides uniformis	Bacteroides	Bacteroidaceae	Bacteroidales	Bacteroidia	Bacteroidota	98.28
cx_0004_0064_g6_final.scaffolds	0.99	NO	0.98	NO	0.98	NO	0.77	NO	Bacteroides uniformis	Bacteroides	Bacteroidaceae	Bacteroidales	Bacteroidia	Bacteroidota	98.29
ERR2221268_20287_6#67.contigs_velvet	0.98	NO	0.98	NO	0.98	NO	0.76	YES	Bacteroides fragilis	Bacteroides	Bacteroidaceae	Bacteroidales	Bacteroidia	Bacteroidota	99.02
ERR2230126_21673_4#48.contigs_velvet	0.98	NO	0.98	NO	0.98	NO	0.76	YES	Bacteroides fragilis	Bacteroides	Bacteroidaceae	Bacteroidales	Bacteroidia	Bacteroidota	99.06
ERR2230137_21673_4#61.contigs_velvet	0.98	NO	0.98	NO	0.98	NO	0.76	YES	Bacteroides fragilis	Bacteroides	Bacteroidaceae	Bacteroidales	Bacteroidia	Bacteroidota	99.05
bq_0049_0022_a5-BIS_final.scaffolds	0.99	NO	0.98	NO	0.99	NO	0.76	NO	Parabacteroides distasonis	Parabacteroides	Tannerellaceae	Bacteroidales	Bacteroidia	Bacteroidota	98.88
bq_0049_0022_c11_final.scaffolds	0.99	NO	0.98	NO	0.99	NO	0.76	NO	Parabacteroides distasonis	Parabacteroides	Tannerellaceae	Bacteroidales	Bacteroidia	Bacteroidota	98.91
bq_0049_0022_c3_final.scaffolds	0.99	NO	0.98	NO	0.99	NO	0.76	NO	Parabacteroides distasonis	Parabacteroides	Tannerellaceae	Bacteroidales	Bacteroidia	Bacteroidota	98.89
bq_0049_0022_d9_final.scaffolds	0.99	NO	0.98	NO	0.99	NO	0.76	NO	Parabacteroides distasonis	Parabacteroides	Tannerellaceae	Bacteroidales	Bacteroidia	Bacteroidota	98.95
bq_0049_0022_d9-BIS_final.scaffolds	0.99	NO	0.98	NO	0.99	NO	0.76	NO	Parabacteroides distasonis	Parabacteroides	Tannerellaceae	Bacteroidales	Bacteroidia	Bacteroidota	98.95
bq_0049_0032_b3_final.scaffolds	0.99	NO	0.98	NO	0.99	NO	0.76	NO	Parabacteroides distasonis	Parabacteroides	Tannerellaceae	Bacteroidales	Bacteroidia	Bacteroidota	98.92
bq_0049_0032_d9_final.scaffolds	0.99	NO	0.98	NO	0.99	NO	0.76	NO	Parabacteroides distasonis	Parabacteroides	Tannerellaceae	Bacteroidales	Bacteroidia	Bacteroidota	98.93
bq_0049_0032_d9-BIS_final.scaffolds	0.99	NO	0.98	NO	0.99	NO	0.76	NO	Parabacteroides distasonis	Parabacteroides	Tannerellaceae	Bacteroidales	Bacteroidia	Bacteroidota	98.88
am_0171_0057_h5_final.scaffolds	0.99	NO	0.98	NO	0.98	NO	0.76	NO	Bacteroides salyersiae	Bacteroides	Bacteroidaceae	Bacteroidales	Bacteroidia	Bacteroidota	98.85
cx_0004_0024_b1_final.scaffolds	0.99	NO	0.98	NO	0.98	NO	0.76	NO	Bacteroides uniformis	Bacteroides	Bacteroidaceae	Bacteroidales	Bacteroidia	Bacteroidota	98.35
cx_0004_0024_h2_final.scaffolds	0.99	NO	0.98	NO	0.98	NO	0.76	NO	Bacteroides uniformis	Bacteroides	Bacteroidaceae	Bacteroidales	Bacteroidia	Bacteroidota	98.31
cx_0004_0064_h6_final.scaffolds	0.99	NO	0.98	NO	0.98	NO	0.76	NO	Bacteroides uniformis	Bacteroides	Bacteroidaceae	Bacteroidales	Bacteroidia	Bacteroidota	98.25
bf_0095_0016_f4_final.scaffolds	0.98	NO	0.98	NO	0.99	NO	0.75	YES	Bacteroides fragilis	Bacteroides	Bacteroidaceae	Bacteroidales	Bacteroidia	Bacteroidota	98.69
bf_0095_0017_a11_final.scaffolds	0.98	NO	0.98	NO	0.99	NO	0.75	YES	Bacteroides fragilis	Bacteroides	Bacteroidaceae	Bacteroidales	Bacteroidia	Bacteroidota	98.71
bf_0095_0017_a9_final.scaffolds	0.98	NO	0.98	NO	0.99	NO	0.75	YES	Bacteroides fragilis	Bacteroides	Bacteroidaceae	Bacteroidales	Bacteroidia	Bacteroidota	98.7
bf_0095_0017_c12_final.scaffolds	0.98	NO	0.98	NO	0.99	NO	0.75	YES	Bacteroides fragilis	Bacteroides	Bacteroidaceae	Bacteroidales	Bacteroidia	Bacteroidota	98.66
bf_0095_0017_d9_final.scaffolds	0.98	NO	0.98	NO	0.99	NO	0.75	YES	Bacteroides fragilis	Bacteroides	Bacteroidaceae	Bacteroidales	Bacteroidia	Bacteroidota	98.66
bf_0095_0070_b4_final.scaffolds	0.98	NO	0.98	NO	0.99	NO	0.75	YES	Bacteroides fragilis	Bacteroides	Bacteroidaceae	Bacteroidales	Bacteroidia	Bacteroidota	98.7
bf_0095_0070_d5_final.scaffolds	0.98	NO	0.98	NO	0.99	NO	0.75	YES	Bacteroides fragilis	Bacteroides	Bacteroidaceae	Bacteroidales	Bacteroidia	Bacteroidota	98.69
bf_0095_0070_h5_final.scaffolds	0.98	NO	0.98	NO	0.99	NO	0.75	YES	Bacteroides fragilis	Bacteroides	Bacteroidaceae	Bacteroidales	Bacteroidia	Bacteroidota	98.68
an_0080_0058_e10_final.scaffolds	0.99	NO	0.98	NO	0.99	NO	0.75	NO	Parabacteroides distasonis	Parabacteroides	Tannerellaceae	Bacteroidales	Bacteroidia	Bacteroidota	98.67
av_0103_0014_b7_final.scaffolds	0.99	NO	0.98	NO	0.99	NO	0.75	NO	Parabacteroides distasonis	Parabacteroides	Tannerellaceae	Bacteroidales	Bacteroidia	Bacteroidota	99.02
bj_0095_0018_a2_final.scaffolds	0.99	NO	0.98	NO	0.99	NO	0.74	NO	Bacteroides uniformis	Bacteroides	Bacteroidaceae	Bacteroidales	Bacteroidia	Bacteroidota	97.94
2959BY_0717_054_H6_final.scaffolds	0.99	NO	0.98	NO	0.99	NO	0.73	YES	Bacteroides fragilis_A	Bacteroides	Bacteroidaceae	Bacteroidales	Bacteroidia	Bacteroidota	98.35
af_0058_0056_b9_final.scaffolds	0.97	NO	0.98	NO	0.99	NO	0.73	YES	Bacteroides fragilis	Bacteroides	Bacteroidaceae	Bacteroidales	Bacteroidia	Bacteroidota	98.64
af_0058_0056_e10_final.scaffolds	0.97	NO	0.98	NO	0.99	NO	0.73	YES	Bacteroides fragilis	Bacteroides	Bacteroidaceae	Bacteroidales	Bacteroidia	Bacteroidota	98.68
af_0058_0056_e11_final.scaffolds	0.97	NO	0.98	NO	0.99	NO	0.73	YES	Bacteroides fragilis	Bacteroides	Bacteroidaceae	Bacteroidales	Bacteroidia	Bacteroidota	98.67
af_0058_0056_f10_final.scaffolds	0.97	NO	0.98	NO	0.99	NO	0.73	YES	Bacteroides fragilis	Bacteroides	Bacteroidaceae	Bacteroidales	Bacteroidia	Bacteroidota	98.71
am_0171_0088_f3_final.scaffolds	0.99	NO	0.98	NO	0.99	NO	0.73	NO	Bacteroides uniformis	Bacteroides	Bacteroidaceae	Bacteroidales	Bacteroidia	Bacteroidota	97.98
bq_0049_0032_d10_final.scaffolds	0.99	NO	0.98	NO	0.99	NO	0.73	NO	Bacteroides uniformis	Bacteroides	Bacteroidaceae	Bacteroidales	Bacteroidia	Bacteroidota	99.71
ERR1022412_14207_7#21.contigs_velvet	0.99	NO	0.98	NO	0.99	NO	0.73	NO	Bacteroides uniformis	Bacteroides	Bacteroidaceae	Bacteroidales	Bacteroidia	Bacteroidota	98.69
bq_0049_0032_e4_final.scaffolds	0.97	NO	0.98	NO	0.98	NO	0.73	NO	Bacteroides uniformis	Bacteroides	Bacteroidaceae	Bacteroidales	Bacteroidia	Bacteroidota	99.53
af_0058_0006_d3_final.scaffolds	0.97	NO	0.98	NO	0.99	NO	0.72	YES	Bacteroides fragilis	Bacteroides	Bacteroidaceae	Bacteroidales	Bacteroidia	Bacteroidota	98.71
af_0058_0044_a6_final.scaffolds	0.97	NO	0.98	NO	0.99	NO	0.72	YES	Bacteroides fragilis	Bacteroides	Bacteroidaceae	Bacteroidales	Bacteroidia	Bacteroidota	98.66
af_0058_0044_f7_final.scaffolds	0.97	NO	0.98	NO	0.99	NO	0.72	YES	Bacteroides fragilis	Bacteroides	Bacteroidaceae	Bacteroidales	Bacteroidia	Bacteroidota	98.65
af_0058_0056_a12_final.scaffolds	0.97	NO	0.98	NO	0.99	NO	0.72	YES	Bacteroides fragilis	Bacteroides	Bacteroidaceae	Bacteroidales	Bacteroidia	Bacteroidota	98.67
af_0058_0056_b10_final.scaffolds	0.97	NO	0.98	NO	0.99	NO	0.72	YES	Bacteroides fragilis	Bacteroides	Bacteroidaceae	Bacteroidales	Bacteroidia	Bacteroidota	98.65
af_0058_0056_b12_final.scaffolds	0.97	NO	0.98	NO	0.99	NO	0.72	YES	Bacteroides fragilis	Bacteroides	Bacteroidaceae	Bacteroidales	Bacteroidia	Bacteroidota	98.65
af_0058_0056_b7_final.scaffolds	0.97	NO	0.98	NO	0.99	NO	0.72	YES	Bacteroides fragilis	Bacteroides	Bacteroidaceae	Bacteroidales	Bacteroidia	Bacteroidota	98.61
af_0058_0056_b8_final.scaffolds	0.97	NO	0.98	NO	0.99	NO	0.72	YES	Bacteroides fragilis	Bacteroides	Bacteroidaceae	Bacteroidales	Bacteroidia	Bacteroidota	98.67
af_0058_0056_d8_final.scaffolds	0.97	NO	0.98	NO	0.99	NO	0.72	YES	Bacteroides fragilis	Bacteroides	Bacteroidaceae	Bacteroidales	Bacteroidia	Bacteroidota	98.65
af_0058_0056_d9_final.scaffolds	0.97	NO	0.98	NO	0.99	NO	0.72	YES	Bacteroides fragilis	Bacteroides	Bacteroidaceae	Bacteroidales	Bacteroidia	Bacteroidota	98.69
af_0058_0056_e12_final.scaffolds	0.97	NO	0.98	NO	0.99	NO	0.72	YES	Bacteroides fragilis	Bacteroides	Bacteroidaceae	Bacteroidales	Bacteroidia	Bacteroidota	98.66
af_0058_0056_f12_final.scaffolds	0.97	NO	0.98	NO	0.99	NO	0.72	YES	Bacteroides fragilis	Bacteroides	Bacteroidaceae	Bacteroidales	Bacteroidia	Bacteroidota	98.74
af_0058_0056_g11_final.scaffolds	0.97	NO	0.98	NO	0.99	NO	0.72	YES	Bacteroides fragilis	Bacteroides	Bacteroidaceae	Bacteroidales	Bacteroidia	Bacteroidota	98.69
af_0058_0056_g12_final.scaffolds	0.97	NO	0.98	NO	0.99	NO	0.72	YES	Bacteroides fragilis	Bacteroides	Bacteroidaceae	Bacteroidales	Bacteroidia	Bacteroidota	98.69
af_0058_0056_h10_final.scaffolds	0.97	NO	0.98	NO	0.99	NO	0.72	YES	Bacteroides fragilis	Bacteroides	Bacteroidaceae	Bacteroidales	Bacteroidia	Bacteroidota	98.7
af_0058_0056_h11_final.scaffolds	0.97	NO	0.98	NO	0.99	NO	0.72	YES	Bacteroides fragilis	Bacteroides	Bacteroidaceae	Bacteroidales	Bacteroidia	Bacteroidota	98.65
af_0058_0056_h7_final.scaffolds	0.97	NO	0.98	NO	0.99	NO	0.72	YES	Bacteroides fragilis	Bacteroides	Bacteroidaceae	Bacteroidales	Bacteroidia	Bacteroidota	98.65
ERR1022415_14207_7#24.contigs_velvet	0.99	NO	0.98	NO	0.99	NO	0.72	NO	Parabacteroides distasonis	Parabacteroides	Tannerellaceae	Bacteroidales	Bacteroidia	Bacteroidota	97.39
bq_0049_0032_a8_final.scaffolds	0.99	NO	0.98	NO	0.99	NO	0.71	NO	Bacteroides uniformis	Bacteroides	Bacteroidaceae	Bacteroidales	Bacteroidia	Bacteroidota	99.78
bq_0049_0032_g4-BIS_final.scaffolds	0.99	NO	0.98	NO	0.99	NO	0.71	NO	Bacteroides uniformis	Bacteroides	Bacteroidaceae	Bacteroidales	Bacteroidia	Bacteroidota	99.8
bf_0095_0063_b1_final.scaffolds	0.99	NO	0.98	NO	0.98	NO	0.71	NO	Bacteroides uniformis	Bacteroides	Bacteroidaceae	Bacteroidales	Bacteroidia	Bacteroidota	99.65
bf_0095_0063_e3_final.scaffolds	0.99	NO	0.98	NO	0.98	NO	0.71	NO	Bacteroides uniformis	Bacteroides	Bacteroidaceae	Bacteroidales	Bacteroidia	Bacteroidota	99.67
bf_0095_0063_f4_final.scaffolds	0.99	NO	0.98	NO	0.98	NO	0.71	NO	Bacteroides uniformis	Bacteroides	Bacteroidaceae	Bacteroidales	Bacteroidia	Bacteroidota	99.65
bq_0049_0032_g2_final.scaffolds	0.99	NO	0.98	NO	0.98	NO	0.71	NO	Bacteroides uniformis	Bacteroides	Bacteroidaceae	Bacteroidales	Bacteroidia	Bacteroidota	99.77
af_0058_0067_c3_final.scaffolds	0.97	NO	0.98	NO	0.98	NO	0.7	YES	Bacteroides fragilis	Bacteroides	Bacteroidaceae	Bacteroidales	Bacteroidia	Bacteroidota	98.67
bj_0095_0019_a10_final.scaffolds	1	NO	0.98	NO	0.99	NO	0.7	NO	Bacteroides uniformis	Bacteroides	Bacteroidaceae	Bacteroidales	Bacteroidia	Bacteroidota	97.92
bq_0049_0032_a1_final.scaffolds	0.99	NO	0.98	NO	0.99	NO	0.7	NO	Bacteroides uniformis	Bacteroides	Bacteroidaceae	Bacteroidales	Bacteroidia	Bacteroidota	99.78
bq_0049_0032_a1-BIS_final.scaffolds	0.99	NO	0.98	NO	0.99	NO	0.7	NO	Bacteroides uniformis	Bacteroides	Bacteroidaceae	Bacteroidales	Bacteroidia	Bacteroidota	99.8
bq_0049_0032_b12_final.scaffolds	0.99	NO	0.98	NO	0.99	NO	0.7	NO	Bacteroides uniformis	Bacteroides	Bacteroidaceae	Bacteroidales	Bacteroidia	Bacteroidota	99.74
bq_0049_0032_b2_final.scaffolds	0.99	NO	0.98	NO	0.99	NO	0.7	NO	Bacteroides uniformis	Bacteroides	Bacteroidaceae	Bacteroidales	Bacteroidia	Bacteroidota	99.79
bq_0049_0032_b2-BIS_final.scaffolds	0.99	NO	0.98	NO	0.99	NO	0.7	NO	Bacteroides uniformis	Bacteroides	Bacteroidaceae	Bacteroidales	Bacteroidia	Bacteroidota	99.79
bq_0049_0032_c11_final.scaffolds	0.99	NO	0.98	NO	0.99	NO	0.7	NO	Bacteroides uniformis	Bacteroides	Bacteroidaceae	Bacteroidales	Bacteroidia	Bacteroidota	99.76
bq_0049_0032_c2_final.scaffolds	0.99	NO	0.98	NO	0.99	NO	0.7	NO	Bacteroides uniformis	Bacteroides	Bacteroidaceae	Bacteroidales	Bacteroidia	Bacteroidota	99.76
bq_0049_0032_d12_final.scaffolds	0.99	NO	0.98	NO	0.99	NO	0.7	NO	Bacteroides uniformis	Bacteroides	Bacteroidaceae	Bacteroidales	Bacteroidia	Bacteroidota	99.77
bq_0049_0032_d6_final.scaffolds	0.99	NO	0.98	NO	0.99	NO	0.7	NO	Bacteroides uniformis	Bacteroides	Bacteroidaceae	Bacteroidales	Bacteroidia	Bacteroidota	99.77
bq_0049_0032_d7_final.scaffolds	0.99	NO	0.98	NO	0.99	NO	0.7	NO	Bacteroides uniformis	Bacteroides	Bacteroidaceae	Bacteroidales	Bacteroidia	Bacteroidota	99.78
bq_0049_0032_e7_final.scaffolds	0.99	NO	0.98	NO	0.99	NO	0.7	NO	Bacteroides uniformis	Bacteroides	Bacteroidaceae	Bacteroidales	Bacteroidia	Bacteroidota	99.75
bq_0049_0032_f8_final.scaffolds	0.99	NO	0.98	NO	0.99	NO	0.7	NO	Bacteroides uniformis	Bacteroides	Bacteroidaceae	Bacteroidales	Bacteroidia	Bacteroidota	99.78
bq_0049_0032_g5_final.scaffolds	0.99	NO	0.98	NO	0.99	NO	0.7	NO	Bacteroides uniformis	Bacteroides	Bacteroidaceae	Bacteroidales	Bacteroidia	Bacteroidota	99.78
bq_0049_0032_g6_final.scaffolds	0.99	NO	0.98	NO	0.99	NO	0.7	NO	Bacteroides uniformis	Bacteroides	Bacteroidaceae	Bacteroidales	Bacteroidia	Bacteroidota	99.78
bq_0049_0032_h3-BIS_final.scaffolds	0.99	NO	0.98	NO	0.99	NO	0.7	NO	Bacteroides uniformis	Bacteroides	Bacteroidaceae	Bacteroidales	Bacteroidia	Bacteroidota	99.78
bq_0049_0032_h9_final.scaffolds	0.99	NO	0.98	NO	0.99	NO	0.7	NO	Bacteroides uniformis	Bacteroides	Bacteroidaceae	Bacteroidales	Bacteroidia	Bacteroidota	99.78
bq_0049_0068_b8_final.scaffolds	0.99	NO	0.98	NO	0.99	NO	0.7	NO	Bacteroides uniformis	Bacteroides	Bacteroidaceae	Bacteroidales	Bacteroidia	Bacteroidota	99.82
bf_0095_0063_b4_final.scaffolds	0.99	NO	0.98	NO	0.98	NO	0.7	NO	Bacteroides uniformis	Bacteroides	Bacteroidaceae	Bacteroidales	Bacteroidia	Bacteroidota	99.63
bf_0095_0063_e4_final.scaffolds	0.99	NO	0.98	NO	0.98	NO	0.7	NO	Bacteroides uniformis	Bacteroides	Bacteroidaceae	Bacteroidales	Bacteroidia	Bacteroidota	99.63
bf_0095_0063_f2_final.scaffolds	0.99	NO	0.98	NO	0.98	NO	0.7	NO	Bacteroides uniformis	Bacteroides	Bacteroidaceae	Bacteroidales	Bacteroidia	Bacteroidota	99.66
bf_0095_0063_g2_final.scaffolds	0.99	NO	0.98	NO	0.98	NO	0.7	NO	Bacteroides uniformis	Bacteroides	Bacteroidaceae	Bacteroidales	Bacteroidia	Bacteroidota	99.64
bf_0095_0063_h3_final.scaffolds	0.99	NO	0.98	NO	0.98	NO	0.7	NO	Bacteroides uniformis	Bacteroides	Bacteroidaceae	Bacteroidales	Bacteroidia	Bacteroidota	99.65
bq_0049_0032_g10_final.scaffolds	0.99	NO	0.98	NO	0.98	NO	0.7	NO	Bacteroides uniformis	Bacteroides	Bacteroidaceae	Bacteroidales	Bacteroidia	Bacteroidota	99.72
bq_0049_0032_a6_final.scaffolds	0.99	NO	0.98	NO	0.99	NO	0.69	NO	Bacteroides uniformis	Bacteroides	Bacteroidaceae	Bacteroidales	Bacteroidia	Bacteroidota	99.78
bq_0049_0032_b8_final.scaffolds	0.99	NO	0.98	NO	0.99	NO	0.69	NO	Bacteroides uniformis	Bacteroides	Bacteroidaceae	Bacteroidales	Bacteroidia	Bacteroidota	99.72
bq_0049_0032_c2-BIS_final.scaffolds	0.99	NO	0.98	NO	0.99	NO	0.69	NO	Bacteroides uniformis	Bacteroides	Bacteroidaceae	Bacteroidales	Bacteroidia	Bacteroidota	99.79
bq_0049_0032_g9_final.scaffolds	0.99	NO	0.98	NO	0.99	NO	0.69	NO	Bacteroides uniformis	Bacteroides	Bacteroidaceae	Bacteroidales	Bacteroidia	Bacteroidota	99.77
af_0058_0044_b1_final.scaffolds	0.99	NO	0.98	NO	0.99	NO	0.68	NO	Bacteroides uniformis	Bacteroides	Bacteroidaceae	Bacteroidales	Bacteroidia	Bacteroidota	97.88
av_0103_0014_c12_final.scaffolds	0.99	NO	0.98	NO	0.99	NO	0.68	NO	Phocaeicola vulgatus	Phocaeicola	Bacteroidaceae	Bacteroidales	Bacteroidia	Bacteroidota	98.74
av_0103_0014_d2_final.scaffolds	0.99	NO	0.98	NO	0.99	NO	0.68	NO	Phocaeicola vulgatus	Phocaeicola	Bacteroidaceae	Bacteroidales	Bacteroidia	Bacteroidota	98.75
av_0103_0014_e5_final.scaffolds	0.99	NO	0.98	NO	0.99	NO	0.68	NO	Phocaeicola vulgatus	Phocaeicola	Bacteroidaceae	Bacteroidales	Bacteroidia	Bacteroidota	98.76
bq_0049_0022_a3_final.scaffolds	0.99	NO	0.98	NO	0.99	NO	0.68	NO	Bacteroides uniformis	Bacteroides	Bacteroidaceae	Bacteroidales	Bacteroidia	Bacteroidota	99.79
bq_0049_0032_b11_final.scaffolds	0.99	NO	0.98	NO	0.99	NO	0.68	NO	Bacteroides uniformis	Bacteroides	Bacteroidaceae	Bacteroidales	Bacteroidia	Bacteroidota	99.77
bq_0049_0032_e10_final.scaffolds	0.99	NO	0.98	NO	0.99	NO	0.68	NO	Bacteroides uniformis	Bacteroides	Bacteroidaceae	Bacteroidales	Bacteroidia	Bacteroidota	99.7
bq_0049_0032_e4-BIS_final.scaffolds	0.99	NO	0.98	NO	0.99	NO	0.68	NO	Bacteroides uniformis	Bacteroides	Bacteroidaceae	Bacteroidales	Bacteroidia	Bacteroidota	99.81
bq_0049_0068_f8_final.scaffolds	0.99	NO	0.98	NO	0.99	NO	0.68	NO	Bacteroides uniformis	Bacteroides	Bacteroidaceae	Bacteroidales	Bacteroidia	Bacteroidota	99.81
ERR2221252_20287_6#9.contigs_velvet	0.99	NO	0.98	NO	0.99	NO	0.68	NO	Phocaeicola dorei	Phocaeicola	Bacteroidaceae	Bacteroidales	Bacteroidia	Bacteroidota	99.05
ERR2230082_21673_4#2.contigs_velvet	0.99	NO	0.98	NO	0.99	NO	0.68	NO	Phocaeicola dorei	Phocaeicola	Bacteroidaceae	Bacteroidales	Bacteroidia	Bacteroidota	99.03
av_0103_0014_d3_final.scaffolds	0.98	NO	0.98	NO	0.98	NO	0.68	NO	Phocaeicola vulgatus	Phocaeicola	Bacteroidaceae	Bacteroidales	Bacteroidia	Bacteroidota	99.01
bq_0049_0072_a4_final.scaffolds	0.97	NO	0.98	NO	0.98	NO	0.68	NO	Phocaeicola vulgatus	Phocaeicola	Bacteroidaceae	Bacteroidales	Bacteroidia	Bacteroidota	98.85
av_0103_0014_c5_final.scaffolds	0.99	NO	0.98	NO	0.99	NO	0.67	NO	Phocaeicola vulgatus	Phocaeicola	Bacteroidaceae	Bacteroidales	Bacteroidia	Bacteroidota	98.75
av_0103_0014_e12_final.scaffolds	0.99	NO	0.98	NO	0.99	NO	0.67	NO	Phocaeicola vulgatus	Phocaeicola	Bacteroidaceae	Bacteroidales	Bacteroidia	Bacteroidota	98.69
bq_0049_0032_h7_final.scaffolds	0.99	NO	0.98	NO	0.99	NO	0.67	NO	Bacteroides uniformis	Bacteroides	Bacteroidaceae	Bacteroidales	Bacteroidia	Bacteroidota	99.78
bq_0049_0064_c4_final.scaffolds	0.98	NO	0.98	NO	0.99	NO	0.67	NO	Phocaeicola dorei	Phocaeicola	Bacteroidaceae	Bacteroidales	Bacteroidia	Bacteroidota	99.13
bq_0049_0072_a5_final.scaffolds	0.99	NO	0.98	NO	0.99	NO	0.67	NO	Phocaeicola dorei	Phocaeicola	Bacteroidaceae	Bacteroidales	Bacteroidia	Bacteroidota	99.01
av_0103_0014_h7_final.scaffolds	0.98	NO	0.98	NO	0.98	NO	0.67	NO	Phocaeicola vulgatus	Phocaeicola	Bacteroidaceae	Bacteroidales	Bacteroidia	Bacteroidota	99.1
bf_0095_0063_b3_final.scaffolds	0.99	NO	0.98	NO	0.98	NO	0.67	NO	Bacteroides uniformis	Bacteroides	Bacteroidaceae	Bacteroidales	Bacteroidia	Bacteroidota	99.64
bq_0049_0032_e12_final.scaffolds	0.99	NO	0.98	NO	0.98	NO	0.67	NO	Bacteroides uniformis	Bacteroides	Bacteroidaceae	Bacteroidales	Bacteroidia	Bacteroidota	99.72
bq_0049_0068_d8_final.scaffolds	0.98	NO	0.98	NO	0.99	NO	0.66	YES	Bacteroides fragilis	Bacteroides	Bacteroidaceae	Bacteroidales	Bacteroidia	Bacteroidota	98.76
av_0103_0014_d2-BIS_final.scaffolds	0.99	NO	0.98	NO	0.99	NO	0.66	NO	Phocaeicola vulgatus	Phocaeicola	Bacteroidaceae	Bacteroidales	Bacteroidia	Bacteroidota	98.71
av_0103_0014_f11_final.scaffolds	0.99	NO	0.98	NO	0.98	NO	0.66	NO	Phocaeicola vulgatus	Phocaeicola	Bacteroidaceae	Bacteroidales	Bacteroidia	Bacteroidota	98.73
ERR2221242_17138_5#74.contigs_velvet	0.99	NO	0.98	NO	0.93	NO	0.66	NO	Acinetobacter mesopotamicus	Acinetobacter	Moraxellaceae	Pseudomonadales	Gammaproteobacteria	Pseudomonadota	96.83
bq_0049_0072_d2_final.scaffolds	0.99	NO	0.98	NO	0.99	NO	0.65	NO	Phocaeicola dorei	Phocaeicola	Bacteroidaceae	Bacteroidales	Bacteroidia	Bacteroidota	99.12
ERR1022456_14207_7#65.contigs_velvet	0.99	NO	0.98	NO	0.99	NO	0.65	NO	Bacteroides uniformis	Bacteroides	Bacteroidaceae	Bacteroidales	Bacteroidia	Bacteroidota	97.95
bq_0049_0032_c7_final.scaffolds	0.99	NO	0.98	NO	0.98	NO	0.64	NO	Bacteroides uniformis	Bacteroides	Bacteroidaceae	Bacteroidales	Bacteroidia	Bacteroidota	99.71
bq_0049_0072_b3_final.scaffolds	0.98	NO	0.98	NO	0.98	NO	0.64	NO	Phocaeicola vulgatus	Phocaeicola	Bacteroidaceae	Bacteroidales	Bacteroidia	Bacteroidota	98.92
bq_0049_0072_f5_final.scaffolds	0.98	NO	0.98	NO	0.98	NO	0.64	NO	Phocaeicola vulgatus	Phocaeicola	Bacteroidaceae	Bacteroidales	Bacteroidia	Bacteroidota	98.94
bq_0049_0072_h2_final.scaffolds	0.98	NO	0.98	NO	0.98	NO	0.64	NO	Phocaeicola vulgatus	Phocaeicola	Bacteroidaceae	Bacteroidales	Bacteroidia	Bacteroidota	98.91
5893AJ_0218_014_F3_final.scaffolds	0.99	NO	0.98	NO	0.99	NO	0.63	NO	Parabacteroides goldsteinii	Parabacteroides	Tannerellaceae	Bacteroidales	Bacteroidia	Bacteroidota	97.98
bq_0049_0072_f1_final.scaffolds	0.98	NO	0.98	NO	0.98	NO	0.63	NO	Phocaeicola vulgatus	Phocaeicola	Bacteroidaceae	Bacteroidales	Bacteroidia	Bacteroidota	98.98
ERR2221168_12718_7#61.contigs_velvet	0.99	NO	0.98	NO	0.99	NO	0.62	NO	Parabacteroides distasonis	Parabacteroides	Tannerellaceae	Bacteroidales	Bacteroidia	Bacteroidota	98.67
bq_0049_0022_f1_final.scaffolds	0.98	NO	0.98	NO	0.98	NO	0.61	NO	Phocaeicola vulgatus	Phocaeicola	Bacteroidaceae	Bacteroidales	Bacteroidia	Bacteroidota	98.99
bq_0049_0064_d3_final.scaffolds	0.98	NO	0.98	NO	0.98	NO	0.6	NO	Phocaeicola vulgatus	Phocaeicola	Bacteroidaceae	Bacteroidales	Bacteroidia	Bacteroidota	98.97
cx_0004_0086_a11_final.scaffolds	0.99	NO	0.98	NO	0.98	NO	0.59	NO	Bacteroides ovatus	Bacteroides	Bacteroidaceae	Bacteroidales	Bacteroidia	Bacteroidota	98.32
am_0111_0080_a5_final.scaffolds	0.93	NO	0.98	NO	0.96	NO	0.59	NO	Phocaeicola vulgatus	Phocaeicola	Bacteroidaceae	Bacteroidales	Bacteroidia	Bacteroidota	97.98
bf_0095_0063_a4_final.scaffolds	0.99	NO	0.98	NO	0.97	NO	0.58	NO	Bacteroides uniformis	Bacteroides	Bacteroidaceae	Bacteroidales	Bacteroidia	Bacteroidota	99.56
am_0224_0080_a9_final.scaffolds	0.98	NO	0.98	NO	0.99	NO	0.57	NO	Phocaeicola vulgatus	Phocaeicola	Bacteroidaceae	Bacteroidales	Bacteroidia	Bacteroidota	98.64
am_0070_0085_h11_final.scaffolds	0.99	NO	0.98	NO	0.99	NO	0.56	NO	Bacteroides ovatus	Bacteroides	Bacteroidaceae	Bacteroidales	Bacteroidia	Bacteroidota	96.53
ERR2221134_12718_7#27.contigs_velvet	0.98	NO	0.98	NO	0.98	NO	0.51	YES	Bacteroides fragilis	Bacteroides	Bacteroidaceae	Bacteroidales	Bacteroidia	Bacteroidota	98.72
aa_0143_0055_b3_final.scaffolds	0.99	NO	0.97	NO	0.97	NO	0.98	NO	Akkermansia sp004167605	Akkermansia	Akkermansiaceae	Verrucomicrobiales	Verrucomicrobiae	Verrucomicrobiota	99.98
aa_0143_0055_h3_final.scaffolds	0.99	NO	0.97	NO	0.97	NO	0.98	NO	Akkermansia sp004167605	Akkermansia	Akkermansiaceae	Verrucomicrobiales	Verrucomicrobiae	Verrucomicrobiota	99.98
aa_0143_0061_a1_final.scaffolds	0.99	NO	0.97	NO	0.97	NO	0.98	NO	Akkermansia sp004167605	Akkermansia	Akkermansiaceae	Verrucomicrobiales	Verrucomicrobiae	Verrucomicrobiota	99.99
aa_0143_0061_a1-BIS_final.scaffolds	0.99	NO	0.97	NO	0.97	NO	0.98	NO	Akkermansia sp004167605	Akkermansia	Akkermansiaceae	Verrucomicrobiales	Verrucomicrobiae	Verrucomicrobiota	99.99
[truncated: 2,754 more rows]
