# Supplementary material for: Effector–host interactome map links type III secretion systems in healthy gut microbiomes to immune modulation
Source: Nat Microbiol. 2026 Jan 26;11(2):442–60. doi: 10.1038/s41564-025-02241-y (PMC12872453; doi:10.1038/s41564-025-02241-y)
Supplement: Supplementary file 6 — T3SS identification in metagenome assemblies. [file 41564_2025_2241_MOESM6_ESM.xlsx]

## Sheet: Summary
Supplementary Data 3: T3SS identification in metagenome assemblies
Table	Name	Description	Details
3A	T3SS in commensal micobiota using metagenome datasets	Prediction of T3SS using EffectiveDB in 1,6179 Pseudomonadota metagenome assemblies with high or intermediate genome quality	Genome bin ID
			T3SS presence
			Score
			Metastudy
			Completeness
			Contamination
			Genome size
3B	Phylogenetic assignments for the 770 MAGs encoding complete T3SS	Phylogenetic assignment using GTDB-Tk at the species level for 770 Pseudomonadota MAG bins encoding complete T3SS	Genome ID
			Species
			Genus
			Family
			Order
			Class
			Fastani ANI
3C	Genera, species names, and genomes encoding complete T3SS from the samples of three genome sets (data related to figure 1b)	Summary for analysis of T3SS prediction in the different microbiome genome datasets	Genome bin ID
			Genus
			Species name
			Genome set

## Sheet: 3A
Table 3A: T3SS in commensal micobiota using metagenome datasets
Genome bin ID	T3SS presence	Score	Metastudy	Completeness	Contamination	Genome size
AsnicarF_2017__MV_FEI1_t1Q14__bin.8	NO	0.7063	Pasolli et al. 2019	95.68	0.04	4685619
AsnicarF_2017__MV_FEI1_t1Q14__bin.9	NO	0.8545	Pasolli et al. 2019	78.86	0.33	3331471
AsnicarF_2017__MV_FEI3_t1Q14__bin.3	NO	0.6285	Pasolli et al. 2019	50.86	0	4556033
AsnicarF_2017__MV_FEI3_t1Q14__bin.6	YES	0.8949	Pasolli et al. 2019	77.59	0	3565399
AsnicarF_2017__MV_FEI4_t1Q14__bin.5	NO	0.7189	Pasolli et al. 2019	99.07	0.78	4642432
AsnicarF_2017__MV_FEI4_t2Q15__bin.6	NO	0.7135	Pasolli et al. 2019	95.86	2.57	4569681
AsnicarF_2017__MV_FEI5_t2Q14__bin.2	NO	0.9783	Pasolli et al. 2019	100	0	2650859
AsnicarF_2017__MV_FEM2_t1Q14__bin.1	NO	0.9394	Pasolli et al. 2019	85.26	0	1369606
BackhedF_2015__SID103_12M__bin.22	NO	0.8342	Pasolli et al. 2019	55.91	0.52	2318461
BackhedF_2015__SID103_4M__bin.3	NO	0.7955	Pasolli et al. 2019	61.91	0	4465505
BackhedF_2015__SID103_4M__bin.5	NO	0.6257	Pasolli et al. 2019	95.05	0.17	5380914
BackhedF_2015__SID103_M__bin.21	NO	0.7776	Pasolli et al. 2019	99.37	0.11	4726644
BackhedF_2015__SID103_M__bin.30	NO	0.9404	Pasolli et al. 2019	63.16	1.9	1392296
BackhedF_2015__SID105_12M__bin.10	YES	0.5843	Pasolli et al. 2019	70.69	1.72	4028394
BackhedF_2015__SID105_12M__bin.6	NO	0.978	Pasolli et al. 2019	77.59	0	1781860
BackhedF_2015__SID105_12M__bin.7	NO	0.9588	Pasolli et al. 2019	99.66	0.36	1971195
BackhedF_2015__SID10_4M__bin.14	NO	0.9493	Pasolli et al. 2019	72.9	0.73	1333114
BackhedF_2015__SID10_4M__bin.7	YES	0.7916	Pasolli et al. 2019	95.44	0.66	4282489
BackhedF_2015__SID10_B__bin.2	YES	0.9136	Pasolli et al. 2019	99.01	0.08	4682779
BackhedF_2015__SID10_M__bin.47	YES	0.933	Pasolli et al. 2019	98.1	0.14	4649076
BackhedF_2015__SID128_12M__bin.55	NO	0.9316	Pasolli et al. 2019	96.24	1.17	1894979
BackhedF_2015__SID128_4M__bin.13	YES	0.8488	Pasolli et al. 2019	97.84	0.33	4653854
BackhedF_2015__SID128_4M__bin.14	YES	0.7147	Pasolli et al. 2019	56.9	3.45	5191658
BackhedF_2015__SID128_4M__bin.9	NO	0.7679	Pasolli et al. 2019	96.11	1.86	2599740
BackhedF_2015__SID128_B__bin.7	YES	0.888	Pasolli et al. 2019	99.67	0.04	4650032
BackhedF_2015__SID128_M__bin.24	NO	0.5349	Pasolli et al. 2019	97.67	0.98	4497873
BackhedF_2015__SID128_M__bin.69	NO	0.9428	Pasolli et al. 2019	88.11	0.1	1698779
BackhedF_2015__SID12_12M__bin.2	NO	0.8259	Pasolli et al. 2019	99.55	1.29	4585280
BackhedF_2015__SID12_4M__bin.5	YES	0.6931	Pasolli et al. 2019	61.53	0.04	2721228
BackhedF_2015__SID130_12M__bin.32	NO	0.8816	Pasolli et al. 2019	51.91	0.04	2320669
BackhedF_2015__SID130_4M__bin.4	NO	0.7289	Pasolli et al. 2019	97.9	0.93	4413481
BackhedF_2015__SID130_B__bin.1	NO	0.5795	Pasolli et al. 2019	96.69	0.04	4359404
BackhedF_2015__SID130_M__bin.26	YES	0.8304	Pasolli et al. 2019	99.12	0.1	4515871
BackhedF_2015__SID130_M__bin.9	NO	0.9423	Pasolli et al. 2019	70.41	1.86	1839768
BackhedF_2015__SID133_12M__bin.18	NO	0.8857	Pasolli et al. 2019	78.21	0	1478546
BackhedF_2015__SID133_12M__bin.29	NO	0.971	Pasolli et al. 2019	79.31	1.72	2641994
BackhedF_2015__SID133_4M__bin.11	NO	0.525	Pasolli et al. 2019	90.23	1.15	4311266
BackhedF_2015__SID133_B__bin.2	YES	0.8681	Pasolli et al. 2019	97.91	0.78	4896203
BackhedF_2015__SID133_B__bin.5	YES	0.6517	Pasolli et al. 2019	58.97	0	5023535
BackhedF_2015__SID133_M__bin.47	NO	0.9613	Pasolli et al. 2019	97.5	1.25	2282535
BackhedF_2015__SID137_12M__bin.3	NO	0.9733	Pasolli et al. 2019	96.44	3.07	1926126
BackhedF_2015__SID137_12M__bin.5	NO	0.7108	Pasolli et al. 2019	50.11	0.1	2226954
BackhedF_2015__SID137_4M__bin.8	NO	0.711	Pasolli et al. 2019	96.33	0.17	4660678
BackhedF_2015__SID137_B__bin.1	NO	0.6382	Pasolli et al. 2019	96.76	0.35	4438737
BackhedF_2015__SID137_M__bin.20	YES	0.5532	Pasolli et al. 2019	96.88	1.02	4373879
BackhedF_2015__SID150_4M__bin.4	NO	0.8135	Pasolli et al. 2019	50	1.72	3463571
BackhedF_2015__SID150_M__bin.16	NO	0.9802	Pasolli et al. 2019	97.13	1.21	2514779
BackhedF_2015__SID150_M__bin.37	NO	0.9354	Pasolli et al. 2019	96.06	0	1631694
BackhedF_2015__SID157_12M__bin.4	NO	0.9582	Pasolli et al. 2019	82.46	2.69	1533929
BackhedF_2015__SID157_12M__bin.5	NO	0.9696	Pasolli et al. 2019	100	1.24	2802211
BackhedF_2015__SID157_4M__bin.3	YES	0.9028	Pasolli et al. 2019	99.04	0.19	4792710
BackhedF_2015__SID157_4M__bin.4	NO	0.9723	Pasolli et al. 2019	100	1.99	2783703
BackhedF_2015__SID157_4M__bin.5	NO	0.9703	Pasolli et al. 2019	72.1	1.92	1390526
BackhedF_2015__SID157_B__bin.1	YES	0.9031	Pasolli et al. 2019	99.63	0.04	4791630
BackhedF_2015__SID157_M__bin.30	NO	0.9696	Pasolli et al. 2019	100	0.75	2792402
BackhedF_2015__SID172_4M__bin.1	NO	0.9694	Pasolli et al. 2019	90.58	3.63	1786685
BackhedF_2015__SID172_4M__bin.12	YES	0.8781	Pasolli et al. 2019	99.32	0.21	4610886
BackhedF_2015__SID172_4M__bin.15	NO	0.9678	Pasolli et al. 2019	95.03	0.62	2730626
BackhedF_2015__SID172_B__bin.15	YES	0.8634	Pasolli et al. 2019	98.04	0.12	4596610
BackhedF_2015__SID172_B__bin.6	NO	0.9698	Pasolli et al. 2019	98.6	0.62	2835926
BackhedF_2015__SID179_4M__bin.1	NO	0.8383	Pasolli et al. 2019	57.76	0	2959679
BackhedF_2015__SID179_4M__bin.10	NO	0.9615	Pasolli et al. 2019	83.05	0.75	1695783
BackhedF_2015__SID179_B__bin.6	NO	0.819	Pasolli et al. 2019	75.73	0.04	3566590
BackhedF_2015__SID179_M__bin.15	NO	0.9264	Pasolli et al. 2019	96.77	0	1860009
BackhedF_2015__SID179_M__bin.27	NO	0.7772	Pasolli et al. 2019	89.82	1.64	4062425
BackhedF_2015__SID179_M__bin.44	NO	0.9514	Pasolli et al. 2019	59.64	1.99	1251756
BackhedF_2015__SID180_12M__bin.11	NO	0.96	Pasolli et al. 2019	80.86	1.22	1438349
BackhedF_2015__SID180_12M__bin.5	NO	0.6897	Pasolli et al. 2019	66.68	2.23	2597827
BackhedF_2015__SID180_4M__bin.8	YES	0.8851	Pasolli et al. 2019	99.67	0.53	4803227
BackhedF_2015__SID180_B__bin.6	NO	0.9591	Pasolli et al. 2019	99.43	0.48	1944337
BackhedF_2015__SID180_B__bin.8	NO	0.835	Pasolli et al. 2019	99.03	0.1	4615882
BackhedF_2015__SID180_M__bin.34	NO	0.5946	Pasolli et al. 2019	88.79	1.61	3810737
BackhedF_2015__SID180_M__bin.7	NO	0.8955	Pasolli et al. 2019	59.39	1.28	2296840
BackhedF_2015__SID181_12M__bin.7	NO	0.5585	Pasolli et al. 2019	91.39	1.88	4027705
BackhedF_2015__SID181_4M__bin.7	NO	0.6079	Pasolli et al. 2019	97.3	0.34	4470547
BackhedF_2015__SID181_B__bin.4	NO	0.5014	Pasolli et al. 2019	100	0.39	4522234
BackhedF_2015__SID181_M__bin.4	NO	0.5479	Pasolli et al. 2019	97.8	1.77	4596860
BackhedF_2015__SID184_12M__bin.12	NO	0.9698	Pasolli et al. 2019	78.16	2.22	1538297
BackhedF_2015__SID184_B__bin.9	NO	0.6685	Pasolli et al. 2019	97.25	0.51	5543201
BackhedF_2015__SID18_12M__bin.23	NO	0.9656	Pasolli et al. 2019	95	1.38	2125388
BackhedF_2015__SID18_B__bin.4	NO	0.572	Pasolli et al. 2019	95.85	1.26	4947245
BackhedF_2015__SID18_M__bin.29	NO	0.5291	Pasolli et al. 2019	99.46	0.31	4746488
BackhedF_2015__SID18_M__bin.4	NO	0.9137	Pasolli et al. 2019	55.31	2.4	1052091
BackhedF_2015__SID195_12M__bin.24	YES	0.8141	Pasolli et al. 2019	92.39	1.82	4291709
BackhedF_2015__SID195_4M__bin.15	NO	0.8811	Pasolli et al. 2019	95.97	1.23	4378770
BackhedF_2015__SID1_12M__bin.18	YES	0.8074	Pasolli et al. 2019	97.93	1.77	4612463
BackhedF_2015__SID1_12M__bin.24	NO	0.9486	Pasolli et al. 2019	88.12	2.03	2171713
BackhedF_2015__SID1_12M__bin.26	NO	0.9156	Pasolli et al. 2019	93.55	0	1758893
BackhedF_2015__SID1_4M__bin.21	NO	0.7157	Pasolli et al. 2019	63.14	1.25	2610109
BackhedF_2015__SID1_B__bin.2	YES	0.6238	Pasolli et al. 2019	99.93	0.11	4770220
BackhedF_2015__SID1_M__bin.17	NO	0.968	Pasolli et al. 2019	82.75	0.21	1903214
BackhedF_2015__SID1_M__bin.26	YES	0.633	Pasolli et al. 2019	99.46	0.17	4647174
BackhedF_2015__SID1_M__bin.44	NO	0.796	Pasolli et al. 2019	72.81	1.84	2986499
BackhedF_2015__SID201_12M__bin.15	NO	0.9794	Pasolli et al. 2019	97.52	0.16	2736519
BackhedF_2015__SID201_4M__bin.5	NO	0.9715	Pasolli et al. 2019	91.93	0.12	2575739
BackhedF_2015__SID201_4M__bin.6	NO	0.5743	Pasolli et al. 2019	94.93	2.18	4797878
BackhedF_2015__SID201_B__bin.2	NO	0.8064	Pasolli et al. 2019	85.29	0.31	3406907
BackhedF_2015__SID201_M__bin.13	NO	0.9513	Pasolli et al. 2019	95.16	0.1	1819644
BackhedF_2015__SID201_M__bin.51	NO	0.9739	Pasolli et al. 2019	90.12	2.42	1976354
BackhedF_2015__SID203_M__bin.25	NO	0.946	Pasolli et al. 2019	77.01	2.61	1950644
BackhedF_2015__SID224_12M__bin.2	NO	0.8547	Pasolli et al. 2019	96.83	0.62	4595705
BackhedF_2015__SID224_4M__bin.5	NO	0.7955	Pasolli et al. 2019	97.42	1.72	4463197
BackhedF_2015__SID224_B__bin.3	NO	0.8321	Pasolli et al. 2019	99.97	0.04	4665988
BackhedF_2015__SID229_12M__bin.12	NO	0.978	Pasolli et al. 2019	99.33	0.95	2487857
BackhedF_2015__SID229_12M__bin.32	NO	0.9656	Pasolli et al. 2019	66.38	4.31	1566740
BackhedF_2015__SID229_4M__bin.5	NO	0.7875	Pasolli et al. 2019	98.33	0.48	4329881
BackhedF_2015__SID229_B__bin.5	NO	0.8038	Pasolli et al. 2019	99.82	0.4	4614298
BackhedF_2015__SID229_M__bin.62	NO	0.9709	Pasolli et al. 2019	91.14	0.4	2356641
BackhedF_2015__SID229_M__bin.64	NO	0.848	Pasolli et al. 2019	94.25	2.05	4310144
BackhedF_2015__SID238_4M__bin.2	NO	0.7998	Pasolli et al. 2019	99.92	0.29	4563475
BackhedF_2015__SID238_M__bin.25	YES	0.8084	Pasolli et al. 2019	99.37	0.04	4592613
BackhedF_2015__SID240_12M__bin.1	NO	0.9094	Pasolli et al. 2019	51.72	0	980055
BackhedF_2015__SID240_4M__bin.8	YES	0.7892	Pasolli et al. 2019	81.74	0.15	3749000
BackhedF_2015__SID240_B__bin.1	YES	0.8935	Pasolli et al. 2019	99.32	0.23	4808901
BackhedF_2015__SID240_M__bin.6	NO	0.9655	Pasolli et al. 2019	97.63	0.25	2033195
BackhedF_2015__SID241_4M__bin.6	NO	0.7209	Pasolli et al. 2019	91.57	1.8	4278541
BackhedF_2015__SID241_B__bin.5	NO	0.7123	Pasolli et al. 2019	83.65	0.35	3851055
BackhedF_2015__SID241_M__bin.27	NO	0.9258	Pasolli et al. 2019	95.16	1.08	1786010
BackhedF_2015__SID244_12M__bin.26	NO	0.9368	Pasolli et al. 2019	56.21	0	1191926
BackhedF_2015__SID244_4M__bin.10	NO	0.7858	Pasolli et al. 2019	87.07	1.54	4029555
BackhedF_2015__SID244_B__bin.7	NO	0.8593	Pasolli et al. 2019	83	0.11	3873693
BackhedF_2015__SID244_M__bin.1	NO	0.8436	Pasolli et al. 2019	51.91	0.38	2211983
BackhedF_2015__SID244_M__bin.20	NO	0.9661	Pasolli et al. 2019	85.13	4.54	2186241
BackhedF_2015__SID256_12M__bin.12	NO	0.9823	Pasolli et al. 2019	98.1	0	2523020
BackhedF_2015__SID256_12M__bin.25	NO	0.7699	Pasolli et al. 2019	87.5	2.44	3783807
BackhedF_2015__SID256_12M__bin.28	NO	0.9717	Pasolli et al. 2019	87.82	3.77	1818952
BackhedF_2015__SID256_4M__bin.4	NO	0.6755	Pasolli et al. 2019	99.78	0.25	4568837
BackhedF_2015__SID256_B__bin.2	NO	0.8542	Pasolli et al. 2019	51.91	0.25	2499697
BackhedF_2015__SID256_M__bin.30	NO	0.9739	Pasolli et al. 2019	96.73	2.57	2437021
BackhedF_2015__SID258_12M__bin.22	NO	0.9725	Pasolli et al. 2019	93.22	2.62	1880405
BackhedF_2015__SID258_4M__bin.3	NO	0.977	Pasolli et al. 2019	97.19	2.79	1893540
BackhedF_2015__SID258_4M__bin.4	YES	0.9025	Pasolli et al. 2019	95.49	0.25	4567549
BackhedF_2015__SID258_B__bin.2	YES	0.6595	Pasolli et al. 2019	53.52	0.01	2466139
BackhedF_2015__SID258_M__bin.31	NO	0.6926	Pasolli et al. 2019	71.69	3.26	2989565
BackhedF_2015__SID258_M__bin.34	NO	0.9241	Pasolli et al. 2019	97.67	0	1780136
BackhedF_2015__SID263_4M__bin.2	YES	0.7913	Pasolli et al. 2019	94.35	0.47	4430405
BackhedF_2015__SID263_B__bin.12	YES	0.7917	Pasolli et al. 2019	99.16	0.3	4564686
BackhedF_2015__SID263_M__bin.15	NO	0.54	Pasolli et al. 2019	78.12	1.71	3468993
BackhedF_2015__SID263_M__bin.71	NO	0.8625	Pasolli et al. 2019	96.04	0.33	3821747
BackhedF_2015__SID265_12M__bin.1	NO	0.5972	Pasolli et al. 2019	83.46	2.28	3659698
BackhedF_2015__SID265_12M__bin.2	NO	0.9364	Pasolli et al. 2019	56.01	0.87	1016959
BackhedF_2015__SID265_4M__bin.6	NO	0.7904	Pasolli et al. 2019	99.97	0.45	4660173
BackhedF_2015__SID265_B__bin.6	NO	0.9638	Pasolli et al. 2019	96.7	0.74	1966416
BackhedF_2015__SID265_M__bin.42	NO	0.9047	Pasolli et al. 2019	72.95	0.06	1304687
BackhedF_2015__SID268_12M__bin.3	NO	0.954	Pasolli et al. 2019	74.21	0.86	2075887
BackhedF_2015__SID268_12M__bin.34	NO	0.9093	Pasolli et al. 2019	60.16	1.86	995504
BackhedF_2015__SID268_4M__bin.1	NO	0.9613	Pasolli et al. 2019	57.89	0.03	1690660
BackhedF_2015__SID268_4M__bin.5	YES	0.9084	Pasolli et al. 2019	99.01	0.04	4636717
BackhedF_2015__SID268_B__bin.7	YES	0.817	Pasolli et al. 2019	98.34	0.76	4479692
BackhedF_2015__SID268_M__bin.71	NO	0.7835	Pasolli et al. 2019	58.62	0	1486277
BackhedF_2015__SID26_12M__bin.34	NO	0.9587	Pasolli et al. 2019	87.84	3.23	2416580
BackhedF_2015__SID26_4M__bin.4	NO	0.7198	Pasolli et al. 2019	99.97	0.1	4654286
BackhedF_2015__SID26_B__bin.4	NO	0.9095	Pasolli et al. 2019	59.51	0	1219936
BackhedF_2015__SID26_M__bin.17	YES	0.8557	Pasolli et al. 2019	95.82	1.05	4490804
BackhedF_2015__SID272_12M__bin.15	NO	0.9594	Pasolli et al. 2019	87.99	0	2538100
BackhedF_2015__SID272_4M__bin.11	YES	0.5561	Pasolli et al. 2019	94.23	1.15	4320322
BackhedF_2015__SID272_4M__bin.17	NO	0.9614	Pasolli et al. 2019	90.06	0.16	2524961
BackhedF_2015__SID272_B__bin.3	YES	0.7427	Pasolli et al. 2019	78.77	0.1	3496895
BackhedF_2015__SID272_M__bin.23	NO	0.9687	Pasolli et al. 2019	92.59	1.24	2515115
BackhedF_2015__SID274_4M__bin.3	YES	0.8615	Pasolli et al. 2019	99.82	0.11	4842097
BackhedF_2015__SID274_B__bin.1	YES	0.8845	Pasolli et al. 2019	99.97	0.09	4825429
BackhedF_2015__SID274_M__bin.71	NO	0.9713	Pasolli et al. 2019	92.51	0.63	1909628
BackhedF_2015__SID275_12M__bin.17	NO	0.9691	Pasolli et al. 2019	98.52	1.61	1890563
BackhedF_2015__SID275_12M__bin.21	NO	0.9592	Pasolli et al. 2019	89.44	1.37	1593037
BackhedF_2015__SID275_4M__bin.2	YES	0.9148	Pasolli et al. 2019	99.32	0.45	4665070
BackhedF_2015__SID275_M__bin.10	NO	0.9707	Pasolli et al. 2019	75.86	1.72	1752754
BackhedF_2015__SID276_12M__bin.3	NO	0.943	Pasolli et al. 2019	51.72	0.86	1233399
BackhedF_2015__SID276_4M__bin.2	NO	0.9387	Pasolli et al. 2019	54.97	0.12	963399
BackhedF_2015__SID276_4M__bin.3	NO	0.5024	Pasolli et al. 2019	76.88	0.04	3677395
BackhedF_2015__SID281_12M__bin.7	NO	0.971	Pasolli et al. 2019	83.49	1.99	1715036
BackhedF_2015__SID281_4M__bin.18	NO	0.5484	Pasolli et al. 2019	97.11	0.52	4219670
BackhedF_2015__SID281_4M__bin.3	NO	0.9482	Pasolli et al. 2019	70.69	0	1909390
BackhedF_2015__SID281_B__bin.11	YES	0.6486	Pasolli et al. 2019	63.79	0	3400979
BackhedF_2015__SID281_M__bin.21	NO	0.9167	Pasolli et al. 2019	57.31	0.68	2528570
BackhedF_2015__SID282_12M__bin.14	NO	0.879	Pasolli et al. 2019	94.62	0	1717357
BackhedF_2015__SID282_12M__bin.8	NO	0.8011	Pasolli et al. 2019	53.07	0.38	2179660
BackhedF_2015__SID282_4M__bin.4	NO	0.5049	Pasolli et al. 2019	96.68	0.83	5167652
BackhedF_2015__SID282_B__bin.8	NO	0.7931	Pasolli et al. 2019	52.68	0.04	2361851
BackhedF_2015__SID282_M__bin.16	NO	0.9747	Pasolli et al. 2019	96.2	2.8	2766262
BackhedF_2015__SID282_M__bin.61	NO	0.5314	Pasolli et al. 2019	98.69	0.09	4809084
BackhedF_2015__SID326_12M__bin.29	NO	0.7124	Pasolli et al. 2019	79.37	0.06	3512712
BackhedF_2015__SID326_4M__bin.5	NO	0.7597	Pasolli et al. 2019	98.18	0.04	4559848
BackhedF_2015__SID326_M__bin.8	NO	0.7013	Pasolli et al. 2019	99.37	0.19	4766800
BackhedF_2015__SID332_12M__bin.23	NO	0.9829	Pasolli et al. 2019	88.2	1.49	2132958
BackhedF_2015__SID332_B__bin.9	NO	0.9498	Pasolli et al. 2019	74.39	3.26	1887675
BackhedF_2015__SID335_12M__bin.12	NO	0.679	Pasolli et al. 2019	95.9	2.1	4346029
BackhedF_2015__SID335_4M__bin.1	NO	0.9647	Pasolli et al. 2019	83.91	0.85	1527783
BackhedF_2015__SID335_4M__bin.7	NO	0.844	Pasolli et al. 2019	96.37	3.4	4627506
BackhedF_2015__SID335_B__bin.9	NO	0.6887	Pasolli et al. 2019	99.97	0.39	5018352
BackhedF_2015__SID338_12M__bin.10	NO	0.928	Pasolli et al. 2019	51.31	1.45	770331
BackhedF_2015__SID338_4M__bin.1	NO	0.687	Pasolli et al. 2019	97.25	0.19	4390436
BackhedF_2015__SID338_B__bin.2	NO	0.7265	Pasolli et al. 2019	99.97	0.54	4880561
BackhedF_2015__SID341_12M__bin.4	NO	0.9751	Pasolli et al. 2019	67.24	0.86	1693471
BackhedF_2015__SID341_4M__bin.7	NO	0.6098	Pasolli et al. 2019	99.67	0.38	4771773
BackhedF_2015__SID341_B__bin.14	NO	0.9723	Pasolli et al. 2019	75.9	0.66	1408482
BackhedF_2015__SID341_B__bin.15	NO	0.6031	Pasolli et al. 2019	99.15	0.04	4707053
BackhedF_2015__SID341_B__bin.4	NO	0.9739	Pasolli et al. 2019	97.67	0.98	2149329
BackhedF_2015__SID341_B__bin.9	NO	0.7823	Pasolli et al. 2019	98.71	1.52	5685726
BackhedF_2015__SID341_M__bin.52	NO	0.9285	Pasolli et al. 2019	53.93	0.57	1408422
BackhedF_2015__SID343_12M__bin.2	NO	0.7515	Pasolli et al. 2019	57.64	0.54	2498586
BackhedF_2015__SID343_4M__bin.4	NO	0.7167	Pasolli et al. 2019	94.43	1.34	5222236
BackhedF_2015__SID343_M__bin.21	NO	0.9794	Pasolli et al. 2019	98.73	0.63	2428919
BackhedF_2015__SID345_B__bin.3	NO	0.603	Pasolli et al. 2019	58.62	0	3131174
BackhedF_2015__SID350_12M__bin.26	NO	0.9754	Pasolli et al. 2019	96.27	0.62	2504055
BackhedF_2015__SID350_12M__bin.3	NO	0.9222	Pasolli et al. 2019	97.85	0	1842999
BackhedF_2015__SID350_4M__bin.5	NO	0.8203	Pasolli et al. 2019	83.03	0.55	3930470
BackhedF_2015__SID350_M__bin.3	NO	0.8919	Pasolli et al. 2019	77.78	1.33	3223043
BackhedF_2015__SID350_M__bin.44	NO	0.9768	Pasolli et al. 2019	98.1	0.26	2478382
BackhedF_2015__SID367_4M__bin.14	NO	0.9676	Pasolli et al. 2019	98.4	1.99	2584519
BackhedF_2015__SID367_4M__bin.17	YES	0.5259	Pasolli et al. 2019	98.13	0.77	4447446
BackhedF_2015__SID367_B__bin.8	YES	0.9031	Pasolli et al. 2019	74.14	0	3764332
BackhedF_2015__SID377_12M__bin.2	NO	0.7691	Pasolli et al. 2019	57.98	1.11	2379981
BackhedF_2015__SID377_12M__bin.6	NO	0.9706	Pasolli et al. 2019	97.02	1.24	2697595
BackhedF_2015__SID377_4M__bin.1	NO	0.7313	Pasolli et al. 2019	64.62	0	5190763
BackhedF_2015__SID377_4M__bin.4	NO	0.7249	Pasolli et al. 2019	98.81	0.29	4398893
BackhedF_2015__SID377_M__bin.24	NO	0.9548	Pasolli et al. 2019	66.28	4.97	1682547
BackhedF_2015__SID377_M__bin.63	NO	0.7763	Pasolli et al. 2019	96.47	1.31	4307234
BackhedF_2015__SID383_4M__bin.10	NO	0.7606	Pasolli et al. 2019	95.21	0.04	4489784
BackhedF_2015__SID383_B__bin.1	YES	0.5296	Pasolli et al. 2019	68.45	0	4444913
BackhedF_2015__SID383_M__bin.57	NO	0.9195	Pasolli et al. 2019	95.7	1.17	1793934
BackhedF_2015__SID385_12M__bin.23	NO	0.9416	Pasolli et al. 2019	69.6	0	1634796
BackhedF_2015__SID385_4M__bin.2	YES	0.5319	Pasolli et al. 2019	98.11	0.44	4435697
BackhedF_2015__SID387_12M__bin.13	NO	0.9081	Pasolli et al. 2019	94.62	0	1826907
BackhedF_2015__SID387_4M__bin.10	NO	0.9592	Pasolli et al. 2019	95.39	2.91	1861716
BackhedF_2015__SID387_B__bin.6	YES	0.7804	Pasolli et al. 2019	98.21	0.11	4617309
BackhedF_2015__SID38_12M__bin.3	YES	0.6558	Pasolli et al. 2019	91.14	2.61	4149853
BackhedF_2015__SID38_4M__bin.4	YES	0.8509	Pasolli et al. 2019	96.59	0.5	4499382
BackhedF_2015__SID38_M__bin.10	NO	0.9723	Pasolli et al. 2019	98.58	1.3	2128268
BackhedF_2015__SID38_M__bin.28	NO	0.541	Pasolli et al. 2019	96.8	0.91	4719514
BackhedF_2015__SID397_4M__bin.1	NO	0.6241	Pasolli et al. 2019	100	0.63	4576636
BackhedF_2015__SID39_4M__bin.21	YES	0.8701	Pasolli et al. 2019	99.97	0.17	4728635
BackhedF_2015__SID39_B__bin.10	YES	0.8355	Pasolli et al. 2019	99.91	0.17	4663902
BackhedF_2015__SID39_B__bin.2	NO	0.9116	Pasolli et al. 2019	90	0.89	3570336
BackhedF_2015__SID39_B__bin.8	NO	0.9829	Pasolli et al. 2019	97.52	0	2809382
BackhedF_2015__SID39_M__bin.65	YES	0.8669	Pasolli et al. 2019	99.15	0.47	4680933
BackhedF_2015__SID39_M__bin.68	NO	0.9325	Pasolli et al. 2019	88.89	2.25	1566361
BackhedF_2015__SID42_12M__bin.29	NO	0.7012	Pasolli et al. 2019	82.79	1.68	3793466
BackhedF_2015__SID42_12M__bin.9	NO	0.9669	Pasolli et al. 2019	91.92	1.14	1694883
BackhedF_2015__SID42_4M__bin.13	NO	0.5649	Pasolli et al. 2019	63.79	0	3587049
BackhedF_2015__SID42_B__bin.2	YES	0.7146	Pasolli et al. 2019	99.79	0.22	4689433
BackhedF_2015__SID42_M__bin.6	NO	0.9691	Pasolli et al. 2019	65.52	3.45	1320895
BackhedF_2015__SID45_12M__bin.23	NO	0.805	Pasolli et al. 2019	97.15	1.02	4579049
BackhedF_2015__SID45_4M__bin.10	YES	0.5081	Pasolli et al. 2019	92.96	0.97	4142917
BackhedF_2015__SID503_12M__bin.7	NO	0.9135	Pasolli et al. 2019	50.18	0.04	822555
BackhedF_2015__SID503_4M__bin.23	YES	0.8186	Pasolli et al. 2019	98.84	0.04	4438534
BackhedF_2015__SID503_4M__bin.6	NO	0.8932	Pasolli et al. 2019	97.34	0.59	4009161
BackhedF_2015__SID503_M__bin.9	NO	0.9793	Pasolli et al. 2019	98.1	0	2402200
BackhedF_2015__SID504_12M__bin.12	NO	0.9712	Pasolli et al. 2019	95.38	1.59	1842233
BackhedF_2015__SID504_12M__bin.17	YES	0.9127	Pasolli et al. 2019	98.2	1.2	4679221
BackhedF_2015__SID504_12M__bin.4	NO	0.9703	Pasolli et al. 2019	96.27	0	2683471
BackhedF_2015__SID504_4M__bin.5	NO	0.5469	Pasolli et al. 2019	94.83	1.79	5447499
BackhedF_2015__SID504_4M__bin.7	YES	0.9022	Pasolli et al. 2019	99.3	1.62	5088151
BackhedF_2015__SID504_B__bin.5	NO	0.5643	Pasolli et al. 2019	96.99	1.26	5379305
BackhedF_2015__SID504_M__bin.25	YES	0.8554	Pasolli et al. 2019	99.62	0.41	4670094
BackhedF_2015__SID507_12M__bin.10	NO	0.5815	Pasolli et al. 2019	63.33	0.06	2724439
BackhedF_2015__SID507_4M__bin.12	NO	0.8383	Pasolli et al. 2019	57.99	0.04	2667908
BackhedF_2015__SID507_B__bin.7	NO	0.6767	Pasolli et al. 2019	74.07	0.04	3447062
BackhedF_2015__SID507_M__bin.57	NO	0.9224	Pasolli et al. 2019	81.35	1.17	1523554
BackhedF_2015__SID507_M__bin.62	NO	0.9573	Pasolli et al. 2019	82.76	0	2250143
BackhedF_2015__SID511_12M__bin.1	NO	0.7146	Pasolli et al. 2019	79.84	0.85	3440423
BackhedF_2015__SID511_12M__bin.17	NO	0.9766	Pasolli et al. 2019	96.34	1.67	1722605
BackhedF_2015__SID511_12M__bin.2	NO	0.975	Pasolli et al. 2019	95.34	0.75	2671187
BackhedF_2015__SID511_4M__bin.3	NO	0.689	Pasolli et al. 2019	98.8	0.45	4535146
BackhedF_2015__SID511_B__bin.11	NO	0.8641	Pasolli et al. 2019	95.86	0.59	3795500
BackhedF_2015__SID511_M__bin.3	NO	0.9693	Pasolli et al. 2019	88.95	2.15	1704611
BackhedF_2015__SID51_12M__bin.15	NO	0.9792	Pasolli et al. 2019	100	1.71	2790287
BackhedF_2015__SID51_4M__bin.13	NO	0.5792	Pasolli et al. 2019	98.92	0.71	4738413
BackhedF_2015__SID51_4M__bin.2	NO	0.9808	Pasolli et al. 2019	97.31	1.86	2781487
BackhedF_2015__SID51_B__bin.3	NO	0.7624	Pasolli et al. 2019	56.19	0	2605613
BackhedF_2015__SID51_M__bin.29	NO	0.978	Pasolli et al. 2019	98.24	0.62	2729609
BackhedF_2015__SID521_12M__bin.15	NO	0.9024	Pasolli et al. 2019	51.31	1.88	1024407
BackhedF_2015__SID521_12M__bin.17	NO	0.848	Pasolli et al. 2019	71.99	0.17	3294932
BackhedF_2015__SID521_4M__bin.10	NO	0.8017	Pasolli et al. 2019	95.65	2.43	4419446
BackhedF_2015__SID521_4M__bin.14	NO	0.956	Pasolli et al. 2019	55.07	0	1300881
BackhedF_2015__SID521_B__bin.1	NO	0.7179	Pasolli et al. 2019	99.97	0.17	4646137
BackhedF_2015__SID521_M__bin.39	NO	0.9676	Pasolli et al. 2019	94.2	2.48	2578669
BackhedF_2015__SID521_M__bin.58	YES	0.7657	Pasolli et al. 2019	97.31	0.41	4328037
BackhedF_2015__SID526_12M__bin.36	NO	0.6612	Pasolli et al. 2019	98.99	0.24	4741273
BackhedF_2015__SID526_4M__bin.3	NO	0.6169	Pasolli et al. 2019	98.13	0.67	5853405
BackhedF_2015__SID526_B__bin.4	NO	0.9725	Pasolli et al. 2019	98.98	0.23	2151510
BackhedF_2015__SID526_M__bin.28	YES	0.9078	Pasolli et al. 2019	98.78	0.04	4685823
BackhedF_2015__SID526_M__bin.33	NO	0.9795	Pasolli et al. 2019	93	2.48	2493940
BackhedF_2015__SID527_4M__bin.2	YES	0.542	Pasolli et al. 2019	99.27	0.24	4615480
BackhedF_2015__SID527_B__bin.1	YES	0.6693	Pasolli et al. 2019	99.27	0.09	4859779
BackhedF_2015__SID527_M__bin.11	NO	0.8672	Pasolli et al. 2019	62.81	1.22	2349858
BackhedF_2015__SID527_M__bin.13	NO	0.9454	Pasolli et al. 2019	82.28	0.74	1585515
BackhedF_2015__SID527_M__bin.17	NO	0.6987	Pasolli et al. 2019	80.79	1.69	3471877
BackhedF_2015__SID532_4M__bin.27	NO	0.6246	Pasolli et al. 2019	59.48	1.72	4177776
BackhedF_2015__SID532_4M__bin.6	NO	0.5952	Pasolli et al. 2019	99.05	4.65	4825255
BackhedF_2015__SID532_B__bin.2	NO	0.9721	Pasolli et al. 2019	97.44	1.08	1853237
BackhedF_2015__SID532_B__bin.3	NO	0.9624	Pasolli et al. 2019	57.04	3.67	1804319
BackhedF_2015__SID532_B__bin.4	NO	0.8164	Pasolli et al. 2019	98.84	0.13	4829553
BackhedF_2015__SID532_M__bin.20	NO	0.9729	Pasolli et al. 2019	99.38	2.48	2851212
BackhedF_2015__SID532_M__bin.22	NO	0.9799	Pasolli et al. 2019	99.37	0.74	2764546
BackhedF_2015__SID532_M__bin.27	YES	0.8426	Pasolli et al. 2019	99.97	0.43	4656263
BackhedF_2015__SID536_12M__bin.21	NO	0.9596	Pasolli et al. 2019	94.75	0.12	1922100
BackhedF_2015__SID536_4M__bin.18	NO	0.5915	Pasolli et al. 2019	50	0	2849193
BackhedF_2015__SID536_B__bin.13	NO	0.937	Pasolli et al. 2019	50.86	0	1426344
BackhedF_2015__SID536_B__bin.8	NO	0.9629	Pasolli et al. 2019	68.97	1.72	1523390
BackhedF_2015__SID53_12M__bin.1	NO	0.9797	Pasolli et al. 2019	99.37	0.11	2656576
BackhedF_2015__SID53_12M__bin.24	NO	0.5439	Pasolli et al. 2019	87.79	0.63	4384863
BackhedF_2015__SID53_4M__bin.19	YES	0.87	Pasolli et al. 2019	99.15	0.12	4819477
BackhedF_2015__SID53_M__bin.18	YES	0.8045	Pasolli et al. 2019	98.83	0.7	4708550
BackhedF_2015__SID53_M__bin.29	NO	0.9512	Pasolli et al. 2019	57.83	0	1018244
BackhedF_2015__SID544_4M__bin.14	NO	0.9823	Pasolli et al. 2019	98.02	0	1767914
BackhedF_2015__SID544_4M__bin.16	NO	0.5324	Pasolli et al. 2019	95.14	0.54	3671695
BackhedF_2015__SID544_B__bin.9	NO	0.613	Pasolli et al. 2019	97.3	0.54	3660804
BackhedF_2015__SID544_M__bin.53	YES	0.6059	Pasolli et al. 2019	94.01	1.86	4188607
BackhedF_2015__SID546_12M__bin.14	NO	0.6716	Pasolli et al. 2019	62.91	2.04	2836393
BackhedF_2015__SID546_4M__bin.2	YES	0.8529	Pasolli et al. 2019	99.65	0.16	4734802
BackhedF_2015__SID546_B__bin.2	YES	0.868	Pasolli et al. 2019	99.97	0.09	4849688
BackhedF_2015__SID546_M__bin.9	NO	0.792	Pasolli et al. 2019	99.61	0.23	4789516
BackhedF_2015__SID549_12M__bin.10	NO	0.7169	Pasolli et al. 2019	98.55	0.89	4588533
BackhedF_2015__SID549_12M__bin.7	NO	0.9771	Pasolli et al. 2019	97.47	0.67	2409315
BackhedF_2015__SID549_4M__bin.7	NO	0.7055	Pasolli et al. 2019	99.37	0.04	4524499
BackhedF_2015__SID549_B__bin.1	NO	0.7437	Pasolli et al. 2019	97.59	0.13	4457275
BackhedF_2015__SID549_M__bin.5	NO	0.907	Pasolli et al. 2019	72.75	1.08	1259251
BackhedF_2015__SID560_4M__bin.6	NO	0.7961	Pasolli et al. 2019	99.57	0.04	4501094
BackhedF_2015__SID560_B__bin.5	NO	0.964	Pasolli et al. 2019	99.43	0	2066474
BackhedF_2015__SID565_12M__bin.13	NO	0.9688	Pasolli et al. 2019	96.91	2.94	1863364
BackhedF_2015__SID565_12M__bin.20	NO	0.6973	Pasolli et al. 2019	73.82	1.2	3211034
BackhedF_2015__SID565_12M__bin.3	NO	0.9622	Pasolli et al. 2019	78.96	0.62	2202543
BackhedF_2015__SID565_4M__bin.3	NO	0.9784	Pasolli et al. 2019	97.46	2.61	2730115
BackhedF_2015__SID565_B__bin.18	NO	0.974	Pasolli et al. 2019	97.98	1.24	2742207
BackhedF_2015__SID565_B__bin.3	YES	0.8577	Pasolli et al. 2019	99.37	0.09	4859844
BackhedF_2015__SID566_4M__bin.4	NO	0.7089	Pasolli et al. 2019	99.35	0.04	4794467
BackhedF_2015__SID566_M__bin.22	NO	0.6828	Pasolli et al. 2019	99.04	0.41	4744118
BackhedF_2015__SID566_M__bin.39	NO	0.9621	Pasolli et al. 2019	80.31	0.17	1992744
BackhedF_2015__SID566_M__bin.48	NO	0.9205	Pasolli et al. 2019	85.13	0	1634396
BackhedF_2015__SID567_12M__bin.11	NO	0.9695	Pasolli et al. 2019	99.37	0.63	2296715
BackhedF_2015__SID567_12M__bin.6	NO	0.5663	Pasolli et al. 2019	92.31	2.23	4104340
BackhedF_2015__SID567_4M__bin.12	YES	0.8782	Pasolli et al. 2019	99.29	0.11	4768088
BackhedF_2015__SID567_B__bin.5	NO	0.9629	Pasolli et al. 2019	99.43	0	1892712
BackhedF_2015__SID567_M__bin.22	NO	0.9745	Pasolli et al. 2019	98.1	0.76	2061008
BackhedF_2015__SID567_M__bin.25	NO	0.8339	Pasolli et al. 2019	98.66	0.85	4545218
BackhedF_2015__SID570_4M__bin.8	YES	0.5544	Pasolli et al. 2019	86.21	2.51	3943559
BackhedF_2015__SID572_12M__bin.21	NO	0.9708	Pasolli et al. 2019	94.14	1.73	1722329
BackhedF_2015__SID572_12M__bin.30	NO	0.9744	Pasolli et al. 2019	95.86	0.74	2374647
BackhedF_2015__SID572_4M__bin.15	NO	0.7162	Pasolli et al. 2019	99.97	0.39	4914144
BackhedF_2015__SID572_M__bin.25	NO	0.8127	Pasolli et al. 2019	64.29	2.15	1072188
BackhedF_2015__SID572_M__bin.34	NO	0.7163	Pasolli et al. 2019	99.54	0.4	4715973
BackhedF_2015__SID577_12M__bin.12	NO	0.9764	Pasolli et al. 2019	83.85	1.99	2027408
BackhedF_2015__SID577_12M__bin.18	NO	0.9532	Pasolli et al. 2019	98.92	0	1762522
BackhedF_2015__SID577_12M__bin.30	YES	0.8894	Pasolli et al. 2019	98.97	0.67	4663361
BackhedF_2015__SID577_12M__bin.47	NO	0.9414	Pasolli et al. 2019	57.71	0.03	1407562
BackhedF_2015__SID577_4M__bin.1	YES	0.7201	Pasolli et al. 2019	98.35	0.69	4499455
BackhedF_2015__SID577_4M__bin.14	NO	0.9572	Pasolli et al. 2019	62.33	0.99	952876
BackhedF_2015__SID577_B__bin.2	NO	0.6075	Pasolli et al. 2019	97.03	0.89	5007738
BackhedF_2015__SID577_M__bin.27	YES	0.7075	Pasolli et al. 2019	96.61	0.42	4300074
BackhedF_2015__SID582_12M__bin.3	NO	0.9493	Pasolli et al. 2019	91.48	0.11	1660797
BackhedF_2015__SID582_4M__bin.5	NO	0.6996	Pasolli et al. 2019	97.99	1.37	5558131
BackhedF_2015__SID582_M__bin.15	NO	0.9325	Pasolli et al. 2019	96.77	0	1788763
BackhedF_2015__SID582_M__bin.49	NO	0.8445	Pasolli et al. 2019	77.75	3.99	2875900
BackhedF_2015__SID585_12M__bin.53	NO	0.9548	Pasolli et al. 2019	67.24	0	2187323
BackhedF_2015__SID585_M__bin.27	NO	0.5968	Pasolli et al. 2019	99.32	0.54	4698842
BackhedF_2015__SID587_12M__bin.20	NO	0.6721	Pasolli et al. 2019	91.44	2.5	4155439
BackhedF_2015__SID587_4M__bin.15	NO	0.5604	Pasolli et al. 2019	95.47	2.81	5416105
BackhedF_2015__SID587_M__bin.1	NO	0.9586	Pasolli et al. 2019	78.47	3.2	1536304
BackhedF_2015__SID589_12M__bin.33	NO	0.9764	Pasolli et al. 2019	99.37	0.11	2187389
BackhedF_2015__SID589_12M__bin.34	NO	0.932	Pasolli et al. 2019	80.47	1.08	1508787
BackhedF_2015__SID589_12M__bin.36	NO	0.9604	Pasolli et al. 2019	83.06	2.85	1587436
BackhedF_2015__SID589_12M__bin.44	NO	0.9678	Pasolli et al. 2019	69.54	0.68	1481172
BackhedF_2015__SID589_M__bin.27	NO	0.6056	Pasolli et al. 2019	99.37	0.04	4820284
BackhedF_2015__SID590_12M__bin.25	NO	0.9423	Pasolli et al. 2019	78.82	3.4	1470879
BackhedF_2015__SID590_4M__bin.11	NO	0.9528	Pasolli et al. 2019	59.6	3.11	1149723
BackhedF_2015__SID590_M__bin.25	NO	0.9629	Pasolli et al. 2019	78	2.92	1612193
BackhedF_2015__SID591_4M__bin.8	YES	0.5343	Pasolli et al. 2019	91.05	0.85	4092914
BackhedF_2015__SID591_M__bin.23	YES	0.634	Pasolli et al. 2019	61.21	0	5081883
BackhedF_2015__SID591_M__bin.34	NO	0.6362	Pasolli et al. 2019	99.32	0.15	4955937
BackhedF_2015__SID598_4M__bin.10	NO	0.9753	Pasolli et al. 2019	98	0.19	1904470
BackhedF_2015__SID598_4M__bin.16	NO	0.9536	Pasolli et al. 2019	78.33	1.86	2129746
BackhedF_2015__SID598_4M__bin.18	YES	0.5306	Pasolli et al. 2019	96.48	0.88	4246680
BackhedF_2015__SID598_M__bin.11	NO	0.557	Pasolli et al. 2019	99.07	0.06	4361374
BackhedF_2015__SID598_M__bin.19	NO	0.9739	Pasolli et al. 2019	99.05	1.39	2073822
BackhedF_2015__SID598_M__bin.4	NO	0.7659	Pasolli et al. 2019	69.06	1.32	2465354
BackhedF_2015__SID599_12M__bin.19	NO	0.9742	Pasolli et al. 2019	96.58	0.78	2660582
BackhedF_2015__SID599_12M__bin.29	NO	0.9664	Pasolli et al. 2019	98.86	1.83	1877151
BackhedF_2015__SID599_12M__bin.7	YES	0.5689	Pasolli et al. 2019	99.32	0.26	4607371
BackhedF_2015__SID599_4M__bin.3	NO	0.984	Pasolli et al. 2019	93.63	1.22	1504595
BackhedF_2015__SID599_M__bin.34	NO	0.9264	Pasolli et al. 2019	70.07	4.3	1211969
BackhedF_2015__SID608_12M__bin.7	YES	0.6719	Pasolli et al. 2019	98.07	0.81	4655811
BackhedF_2015__SID608_B__bin.1	NO	0.6126	Pasolli et al. 2019	97.17	0.09	5339185
BackhedF_2015__SID608_M__bin.9	NO	0.9172	Pasolli et al. 2019	69.1	0.3	2489141
BackhedF_2015__SID615_12M__bin.30	NO	0.9518	Pasolli et al. 2019	88.62	1.49	1650059
BackhedF_2015__SID615_4M__bin.8	NO	0.6654	Pasolli et al. 2019	99.97	0.76	4665306
BackhedF_2015__SID615_B__bin.10	NO	0.9671	Pasolli et al. 2019	99.2	0	1912910
BackhedF_2015__SID622_4M__bin.7	YES	0.8476	Pasolli et al. 2019	99.47	0.74	4658282
BackhedF_2015__SID622_B__bin.3	YES	0.5368	Pasolli et al. 2019	95.76	1.59	4468514
BackhedF_2015__SID622_M__bin.16	NO	0.8513	Pasolli et al. 2019	53.94	0.84	1999831
BackhedF_2015__SID622_M__bin.27	NO	0.9265	Pasolli et al. 2019	92.72	4.26	2396875
BackhedF_2015__SID622_M__bin.3	NO	0.5877	Pasolli et al. 2019	98.03	0.04	4419286
BackhedF_2015__SID624_4M__bin.7	YES	0.8764	Pasolli et al. 2019	58.62	0	3058072
BackhedF_2015__SID624_B__bin.4	YES	0.6559	Pasolli et al. 2019	99.97	0.09	4420610
BackhedF_2015__SID624_M__bin.2	NO	0.8779	Pasolli et al. 2019	85.13	0	2144176
BackhedF_2015__SID626_4M__bin.12	YES	0.7952	Pasolli et al. 2019	98.78	0.04	4669816
BackhedF_2015__SID626_B__bin.3	YES	0.8312	Pasolli et al. 2019	52.57	0	2795301
BackhedF_2015__SID626_M__bin.39	NO	0.9711	Pasolli et al. 2019	86.15	3.44	2276342
BackhedF_2015__SID633_12M__bin.2	NO	0.9447	Pasolli et al. 2019	80.27	1.24	2153807
BackhedF_2015__SID633_12M__bin.23	YES	0.7597	Pasolli et al. 2019	98.3	1.3	4426859
BackhedF_2015__SID633_4M__bin.11	NO	0.9607	Pasolli et al. 2019	87.27	1.24	2276285
BackhedF_2015__SID633_4M__bin.7	NO	0.6624	Pasolli et al. 2019	96.38	0.04	4321103
BackhedF_2015__SID635_12M__bin.10	NO	0.9778	Pasolli et al. 2019	100	2.48	2853864
BackhedF_2015__SID635_4M__bin.14	NO	0.6707	Pasolli et al. 2019	97.31	4.74	4558394
BackhedF_2015__SID635_4M__bin.9	NO	0.7479	Pasolli et al. 2019	94.56	0.38	4344241
BackhedF_2015__SID635_M__bin.16	NO	0.9624	Pasolli et al. 2019	78	0.73	1961603
BackhedF_2015__SID635_M__bin.23	NO	0.7291	Pasolli et al. 2019	76.5	0.79	3689644
BackhedF_2015__SID637_12M__bin.13	NO	0.7763	Pasolli et al. 2019	99.47	0.99	4798278
BackhedF_2015__SID637_4M__bin.16	NO	0.9574	Pasolli et al. 2019	91.93	0.9	2691744
BackhedF_2015__SID637_4M__bin.4	YES	0.7619	Pasolli et al. 2019	99.07	0.04	4596141
BackhedF_2015__SID640_12M__bin.5	NO	0.9745	Pasolli et al. 2019	57.24	1.93	1245477
BackhedF_2015__SID640_4M__bin.16	YES	0.5902	Pasolli et al. 2019	95.92	1.09	3835549
BackhedF_2015__SID640_M__bin.1	NO	0.8337	Pasolli et al. 2019	95.44	0.2	3958616
BackhedF_2015__SID640_M__bin.45	NO	0.9034	Pasolli et al. 2019	68.75	2.21	1311446
BackhedF_2015__SID70_12M__bin.22	NO	0.8867	Pasolli et al. 2019	62.32	1.36	2439651
BackhedF_2015__SID70_12M__bin.23	YES	0.8406	Pasolli et al. 2019	97	1.31	4314182
BackhedF_2015__SID70_12M__bin.9	NO	0.9293	Pasolli et al. 2019	55.68	0.62	1289944
BackhedF_2015__SID70_4M__bin.12	NO	0.7345	Pasolli et al. 2019	90.6	1.64	4068592
BackhedF_2015__SID70_B__bin.8	NO	0.9303	Pasolli et al. 2019	50.8	0.93	1278498
BackhedF_2015__SID70_M__bin.14	NO	0.9623	Pasolli et al. 2019	90.99	2.48	2343719
BackhedF_2015__SID78_12M__bin.15	NO	0.9349	Pasolli et al. 2019	95.7	0	1756398
BackhedF_2015__SID78_4M__bin.14	NO	0.8582	Pasolli et al. 2019	89.89	2.37	3620971
BackhedF_2015__SID78_4M__bin.7	NO	0.745	Pasolli et al. 2019	99.37	0.04	4657775
BackhedF_2015__SID78_B__bin.4	NO	0.6995	Pasolli et al. 2019	68.52	0.05	3269982
BackhedF_2015__SID78_M__bin.21	NO	0.9615	Pasolli et al. 2019	99.09	0.04	3333869
BackhedF_2015__SID78_M__bin.30	NO	0.7456	Pasolli et al. 2019	93.57	1.58	4296129
BackhedF_2015__SID78_M__bin.5	NO	0.8272	Pasolli et al. 2019	96.49	2.73	3117262
BackhedF_2015__SID7_12M__bin.1	NO	0.7671	Pasolli et al. 2019	91.26	1.38	4036873
BackhedF_2015__SID7_12M__bin.19	NO	0.9605	Pasolli et al. 2019	91.93	0.12	2419814
BackhedF_2015__SID7_4M__bin.3	YES	0.7849	Pasolli et al. 2019	99.57	0.09	4705303
BackhedF_2015__SID7_B__bin.5	YES	0.8146	Pasolli et al. 2019	97.78	0.12	4540382
BackhedF_2015__SID7_M__bin.1	YES	0.8107	Pasolli et al. 2019	97.92	0.47	4557479
BackhedF_2015__SID7_M__bin.43	NO	0.934	Pasolli et al. 2019	58.4	1.74	1427480
BackhedF_2015__SID82_12M__bin.3	NO	0.9107	Pasolli et al. 2019	73.54	0.54	1175755
BackhedF_2015__SID82_4M__bin.5	NO	0.8329	Pasolli et al. 2019	88.26	0	3413710
BackhedF_2015__SID82_M__bin.20	NO	0.9797	Pasolli et al. 2019	98.01	0	2463977
BackhedF_2015__SID82_M__bin.8	NO	0.9009	Pasolli et al. 2019	70.47	0.59	2638566
BackhedF_2015__SID87_12M__bin.40	NO	0.9366	Pasolli et al. 2019	94.44	1.08	1574625
BackhedF_2015__SID87_4M__bin.5	NO	0.5034	Pasolli et al. 2019	96.77	0.63	4603750
BackhedF_2015__SID87_M__bin.15	YES	0.6847	Pasolli et al. 2019	99.44	0.39	4805932
BackhedF_2015__SID87_M__bin.53	NO	0.9579	Pasolli et al. 2019	90.06	2.85	2305134
BackhedF_2015__SID9_12M__bin.5	YES	0.9126	Pasolli et al. 2019	75.26	0.09	3637459
BackhedF_2015__SID9_4M__bin.13	NO	0.7328	Pasolli et al. 2019	94.07	0.07	4042005
BackhedF_2015__SID9_M__bin.25	NO	0.974	Pasolli et al. 2019	98.43	0.93	2673554
Bengtsson-PalmeJ_2015__TRAVELRES10__bin.121	NO	0.6682	Pasolli et al. 2019	89.71	1.51	3990477
Bengtsson-PalmeJ_2015__TRAVELRES10__bin.147	NO	0.9107	Pasolli et al. 2019	58.77	0	1540902
Bengtsson-PalmeJ_2015__TRAVELRES10__bin.31	NO	0.939	Pasolli et al. 2019	62.04	1.63	990972
Bengtsson-PalmeJ_2015__TRAVELRES10__bin.36	NO	0.9704	Pasolli et al. 2019	95.96	2.38	2433997
Bengtsson-PalmeJ_2015__TRAVELRES11__bin.14	NO	0.9325	Pasolli et al. 2019	94.62	0.1	1779678
Bengtsson-PalmeJ_2015__TRAVELRES11__bin.150	NO	0.7769	Pasolli et al. 2019	71.47	0.81	2968469
Bengtsson-PalmeJ_2015__TRAVELRES11__bin.36	NO	0.9657	Pasolli et al. 2019	96.15	0	1843595
Bengtsson-PalmeJ_2015__TRAVELRES11__bin.39	NO	0.9811	Pasolli et al. 2019	97.47	0.11	2527617
Bengtsson-PalmeJ_2015__TRAVELRES12__bin.104	NO	0.984	Pasolli et al. 2019	95.57	0.11	2133007
Bengtsson-PalmeJ_2015__TRAVELRES12__bin.7	NO	0.9454	Pasolli et al. 2019	98.92	0	1853411
Bengtsson-PalmeJ_2015__TRAVELRES14__bin.22	NO	0.8923	Pasolli et al. 2019	70.62	2.86	1893221
Bengtsson-PalmeJ_2015__TRAVELRES14__bin.32	NO	0.9232	Pasolli et al. 2019	93.55	0	1553491
Bengtsson-PalmeJ_2015__TRAVELRES14__bin.85	NO	0.9227	Pasolli et al. 2019	96.59	1.08	1860436
Bengtsson-PalmeJ_2015__TRAVELRES14__bin.96	NO	0.9394	Pasolli et al. 2019	88.75	0	1717021
Bengtsson-PalmeJ_2015__TRAVELRES15__bin.26	NO	0.981	Pasolli et al. 2019	93.62	0.55	2252133
Bengtsson-PalmeJ_2015__TRAVELRES15__bin.60	NO	0.9374	Pasolli et al. 2019	71.03	0.59	1429937
Bengtsson-PalmeJ_2015__TRAVELRES15__bin.72	NO	0.9371	Pasolli et al. 2019	76.4	0	1386091
Bengtsson-PalmeJ_2015__TRAVELRES15__bin.89	NO	0.9171	Pasolli et al. 2019	94.67	1.18	3783159
Bengtsson-PalmeJ_2015__TRAVELRES16__bin.100	NO	0.9086	Pasolli et al. 2019	95.7	0	1820833
Bengtsson-PalmeJ_2015__TRAVELRES16__bin.28	NO	0.9807	Pasolli et al. 2019	99.33	0.11	2458839
Bengtsson-PalmeJ_2015__TRAVELRES16__bin.39	NO	0.9339	Pasolli et al. 2019	87.41	0.52	2881596
Bengtsson-PalmeJ_2015__TRAVELRES16__bin.67	NO	0.9624	Pasolli et al. 2019	91.3	0.1	2604712
Bengtsson-PalmeJ_2015__TRAVELRES16__bin.75	NO	0.9007	Pasolli et al. 2019	77.82	0	1354988
Bengtsson-PalmeJ_2015__TRAVELRES17__bin.110	NO	0.9268	Pasolli et al. 2019	60.34	0	1918082
Bengtsson-PalmeJ_2015__TRAVELRES17__bin.120	NO	0.9546	Pasolli et al. 2019	84.61	2.02	1856316
Bengtsson-PalmeJ_2015__TRAVELRES17__bin.80	NO	0.9759	Pasolli et al. 2019	91.13	0.81	2251602
Bengtsson-PalmeJ_2015__TRAVELRES17__bin.96	NO	0.9583	Pasolli et al. 2019	53.91	0.68	945655
Bengtsson-PalmeJ_2015__TRAVELRES18__bin.107	NO	0.8808	Pasolli et al. 2019	95.7	0	1812107
Bengtsson-PalmeJ_2015__TRAVELRES18__bin.26	NO	0.9562	Pasolli et al. 2019	54.24	0.59	1343182
Bengtsson-PalmeJ_2015__TRAVELRES18__bin.56	NO	0.9589	Pasolli et al. 2019	96.21	0.83	1938412
Bengtsson-PalmeJ_2015__TRAVELRES18__bin.67	NO	0.9739	Pasolli et al. 2019	93.17	0.62	2019517
Bengtsson-PalmeJ_2015__TRAVELRES18__bin.93	NO	0.7935	Pasolli et al. 2019	64.14	0.04	2566180
Bengtsson-PalmeJ_2015__TRAVELRES19__bin.48	NO	0.9155	Pasolli et al. 2019	79.03	0	1612314
Bengtsson-PalmeJ_2015__TRAVELRES1__bin.43	NO	0.9544	Pasolli et al. 2019	90.68	0	2527559
Bengtsson-PalmeJ_2015__TRAVELRES1__bin.6	NO	0.9765	Pasolli et al. 2019	88.9	2.22	2310571
Bengtsson-PalmeJ_2015__TRAVELRES20__bin.51	NO	0.9563	Pasolli et al. 2019	86.87	3.52	1744790
Bengtsson-PalmeJ_2015__TRAVELRES20__bin.6	NO	0.9349	Pasolli et al. 2019	78.24	0.29	1449736
Bengtsson-PalmeJ_2015__TRAVELRES20__bin.67	NO	0.9383	Pasolli et al. 2019	91.88	0	1912330
Bengtsson-PalmeJ_2015__TRAVELRES22__bin.125	NO	0.9454	Pasolli et al. 2019	96.77	0.1	2013515
Bengtsson-PalmeJ_2015__TRAVELRES22__bin.40	NO	0.9178	Pasolli et al. 2019	100	0.59	4276331
Bengtsson-PalmeJ_2015__TRAVELRES22__bin.84	NO	0.9597	Pasolli et al. 2019	97.5	0	1827484
Bengtsson-PalmeJ_2015__TRAVELRES23__bin.47	NO	0.9545	Pasolli et al. 2019	84.76	0.12	2001374
Bengtsson-PalmeJ_2015__TRAVELRES23__bin.56	NO	0.9533	Pasolli et al. 2019	98.92	0	1820135
Bengtsson-PalmeJ_2015__TRAVELRES23__bin.78	NO	0.9643	Pasolli et al. 2019	67.24	0	2181873
Bengtsson-PalmeJ_2015__TRAVELRES24__bin.57	NO	0.9487	Pasolli et al. 2019	96.08	0	1766177
Bengtsson-PalmeJ_2015__TRAVELRES24__bin.72	NO	0.9227	Pasolli et al. 2019	96.77	0	1734467
Bengtsson-PalmeJ_2015__TRAVELRES24__bin.76	NO	0.8778	Pasolli et al. 2019	95.27	1.89	3624063
Bengtsson-PalmeJ_2015__TRAVELRES24__bin.8	NO	0.9717	Pasolli et al. 2019	96.89	0.31	2266011
Bengtsson-PalmeJ_2015__TRAVELRES25__bin.109	NO	0.9815	Pasolli et al. 2019	86.18	1.94	1989961
Bengtsson-PalmeJ_2015__TRAVELRES25__bin.68	NO	0.9275	Pasolli et al. 2019	94.62	0	1670668
Bengtsson-PalmeJ_2015__TRAVELRES26__bin.124	NO	0.9605	Pasolli et al. 2019	88.82	0.11	1982230
Bengtsson-PalmeJ_2015__TRAVELRES26__bin.131	NO	0.9815	Pasolli et al. 2019	99.57	0.15	1616364
Bengtsson-PalmeJ_2015__TRAVELRES26__bin.2	NO	0.9735	Pasolli et al. 2019	82.3	0.69	1697558
Bengtsson-PalmeJ_2015__TRAVELRES26__bin.20	NO	0.9657	Pasolli et al. 2019	93.85	0.75	2192515
Bengtsson-PalmeJ_2015__TRAVELRES26__bin.37	NO	0.9546	Pasolli et al. 2019	85.39	1.48	1694911
Bengtsson-PalmeJ_2015__TRAVELRES27__bin.130	NO	0.9622	Pasolli et al. 2019	85.87	1.57	2145732
Bengtsson-PalmeJ_2015__TRAVELRES27__bin.146	NO	0.879	Pasolli et al. 2019	71.22	0	1045878
Bengtsson-PalmeJ_2015__TRAVELRES27__bin.187	NO	0.9283	Pasolli et al. 2019	76.39	0.49	2298714
Bengtsson-PalmeJ_2015__TRAVELRES27__bin.226	NO	0.9801	Pasolli et al. 2019	62.07	1.72	1732667
Bengtsson-PalmeJ_2015__TRAVELRES27__bin.49	NO	0.9586	Pasolli et al. 2019	87.58	0.75	2197695
Bengtsson-PalmeJ_2015__TRAVELRES27__bin.87	NO	0.9588	Pasolli et al. 2019	82.35	2.18	1622280
Bengtsson-PalmeJ_2015__TRAVELRES28__bin.35	NO	0.8904	Pasolli et al. 2019	61.76	0	1169205
Bengtsson-PalmeJ_2015__TRAVELRES28__bin.40	NO	0.9195	Pasolli et al. 2019	94.62	1.08	1751835
Bengtsson-PalmeJ_2015__TRAVELRES28__bin.59	NO	0.922	Pasolli et al. 2019	63.77	0.62	1386012
Bengtsson-PalmeJ_2015__TRAVELRES28__bin.85	NO	0.888	Pasolli et al. 2019	69.03	2.2	1157791
Bengtsson-PalmeJ_2015__TRAVELRES29__bin.14	YES	0.6877	Pasolli et al. 2019	94.52	2.17	4184829
Bengtsson-PalmeJ_2015__TRAVELRES29__bin.22	NO	0.9615	Pasolli et al. 2019	99.38	0.29	2523908
Bengtsson-PalmeJ_2015__TRAVELRES29__bin.39	NO	0.8643	Pasolli et al. 2019	74.29	0.06	1320945
Bengtsson-PalmeJ_2015__TRAVELRES29__bin.47	NO	0.9799	Pasolli et al. 2019	98.73	0.63	2437983
Bengtsson-PalmeJ_2015__TRAVELRES2__bin.131	NO	0.9722	Pasolli et al. 2019	82.72	0.11	2098447
Bengtsson-PalmeJ_2015__TRAVELRES2__bin.137	NO	0.8854	Pasolli et al. 2019	88.29	3.78	1786024
Bengtsson-PalmeJ_2015__TRAVELRES2__bin.25	NO	0.8756	Pasolli et al. 2019	83.33	1.53	3432754
Bengtsson-PalmeJ_2015__TRAVELRES2__bin.53	NO	0.8925	Pasolli et al. 2019	60.25	0	1003393
Bengtsson-PalmeJ_2015__TRAVELRES2__bin.60	NO	0.9012	Pasolli et al. 2019	65.63	0.1	2264338
Bengtsson-PalmeJ_2015__TRAVELRES2__bin.63	NO	0.9635	Pasolli et al. 2019	79.64	0.02	2028926
Bengtsson-PalmeJ_2015__TRAVELRES2__bin.94	NO	0.5915	Pasolli et al. 2019	96.89	0.32	4164071
Bengtsson-PalmeJ_2015__TRAVELRES30__bin.100	NO	0.9652	Pasolli et al. 2019	99.38	0.29	2541303
Bengtsson-PalmeJ_2015__TRAVELRES30__bin.102	NO	0.9452	Pasolli et al. 2019	97.85	1.08	1811844
Bengtsson-PalmeJ_2015__TRAVELRES30__bin.112	NO	0.5889	Pasolli et al. 2019	96.12	0.48	3985952
Bengtsson-PalmeJ_2015__TRAVELRES30__bin.3	NO	0.9571	Pasolli et al. 2019	79.45	1.24	1964120
Bengtsson-PalmeJ_2015__TRAVELRES30__bin.51	NO	0.9445	Pasolli et al. 2019	94.84	0	1806092
Bengtsson-PalmeJ_2015__TRAVELRES30__bin.83	NO	0.8196	Pasolli et al. 2019	58.31	0.79	1844423
Bengtsson-PalmeJ_2015__TRAVELRES30__bin.84	NO	0.9694	Pasolli et al. 2019	93.55	1.61	2345254
Bengtsson-PalmeJ_2015__TRAVELRES30__bin.9	NO	0.9457	Pasolli et al. 2019	92.47	0	1906398
Bengtsson-PalmeJ_2015__TRAVELRES31__bin.39	NO	0.9062	Pasolli et al. 2019	79.38	0	1673767
Bengtsson-PalmeJ_2015__TRAVELRES31__bin.46	NO	0.9615	Pasolli et al. 2019	99.38	0.29	2540293
Bengtsson-PalmeJ_2015__TRAVELRES31__bin.60	NO	0.968	Pasolli et al. 2019	98.07	0.3	1902236
Bengtsson-PalmeJ_2015__TRAVELRES32__bin.50	NO	0.8891	Pasolli et al. 2019	60.62	0	980940
Bengtsson-PalmeJ_2015__TRAVELRES33__bin.63	NO	0.8431	Pasolli et al. 2019	93.85	1.55	3681684
Bengtsson-PalmeJ_2015__TRAVELRES33__bin.79	NO	0.9789	Pasolli et al. 2019	91.14	0.11	1714956
Bengtsson-PalmeJ_2015__TRAVELRES34__bin.41	NO	0.9072	Pasolli et al. 2019	85.98	0.66	3331114
Bengtsson-PalmeJ_2015__TRAVELRES34__bin.45	NO	0.9736	Pasolli et al. 2019	84.18	0.11	1582472
Bengtsson-PalmeJ_2015__TRAVELRES35__bin.59	NO	0.9679	Pasolli et al. 2019	99.14	0.31	2733230
Bengtsson-PalmeJ_2015__TRAVELRES35__bin.67	NO	0.9472	Pasolli et al. 2019	85.55	0	1432468
Bengtsson-PalmeJ_2015__TRAVELRES36__bin.120	NO	0.9322	Pasolli et al. 2019	98.92	4.3	2069443
Bengtsson-PalmeJ_2015__TRAVELRES36__bin.13	NO	0.9206	Pasolli et al. 2019	93.01	0	1696369
Bengtsson-PalmeJ_2015__TRAVELRES36__bin.65	NO	0.9209	Pasolli et al. 2019	56.05	0.81	1208519
Bengtsson-PalmeJ_2015__TRAVELRES36__bin.77	NO	0.9495	Pasolli et al. 2019	63.79	0	2122504
Bengtsson-PalmeJ_2015__TRAVELRES36__bin.80	NO	0.9631	Pasolli et al. 2019	93.95	2.42	1960400
Bengtsson-PalmeJ_2015__TRAVELRES38__bin.29	NO	0.514	Pasolli et al. 2019	90.59	1.43	4180648
Bengtsson-PalmeJ_2015__TRAVELRES38__bin.6	NO	0.9505	Pasolli et al. 2019	81.25	0	1576308
Bengtsson-PalmeJ_2015__TRAVELRES38__bin.62	NO	0.9299	Pasolli et al. 2019	71.42	4.62	1338930
Bengtsson-PalmeJ_2015__TRAVELRES39__bin.107	NO	0.9686	Pasolli et al. 2019	98.29	0.62	2716501
Bengtsson-PalmeJ_2015__TRAVELRES39__bin.82	NO	0.9709	Pasolli et al. 2019	77.96	1.18	1336081
Bengtsson-PalmeJ_2015__TRAVELRES3__bin.51	NO	0.9698	Pasolli et al. 2019	88.19	2.79	1739815
Bengtsson-PalmeJ_2015__TRAVELRES3__bin.68	NO	0.9723	Pasolli et al. 2019	99.37	0	2419367
Bengtsson-PalmeJ_2015__TRAVELRES40__bin.19	NO	0.876	Pasolli et al. 2019	56.9	0	1089090
Bengtsson-PalmeJ_2015__TRAVELRES40__bin.89	NO	0.9663	Pasolli et al. 2019	86.71	3.53	1572365
Bengtsson-PalmeJ_2015__TRAVELRES41__bin.30	NO	0.9707	Pasolli et al. 2019	96.64	1.95	1875890
Bengtsson-PalmeJ_2015__TRAVELRES41__bin.37	NO	0.9295	Pasolli et al. 2019	96.77	0	1864133
Bengtsson-PalmeJ_2015__TRAVELRES41__bin.54	NO	0.951	Pasolli et al. 2019	97.85	1.08	1773845
Bengtsson-PalmeJ_2015__TRAVELRES41__bin.67	NO	0.9755	Pasolli et al. 2019	96.89	0	2101487
Bengtsson-PalmeJ_2015__TRAVELRES41__bin.72	NO	0.9651	Pasolli et al. 2019	86.65	1.24	2296635
Bengtsson-PalmeJ_2015__TRAVELRES42__bin.36	NO	0.9637	Pasolli et al. 2019	89.75	0.62	2447956
Bengtsson-PalmeJ_2015__TRAVELRES42__bin.60	NO	0.9636	Pasolli et al. 2019	99.38	0.29	2387553
Bengtsson-PalmeJ_2015__TRAVELRES42__bin.69	NO	0.9135	Pasolli et al. 2019	59.48	1.72	1404918
Bengtsson-PalmeJ_2015__TRAVELRES43__bin.29	NO	0.9546	Pasolli et al. 2019	90.06	0	2649451
Bengtsson-PalmeJ_2015__TRAVELRES44__bin.23	NO	0.958	Pasolli et al. 2019	89.44	0	2569622
Bengtsson-PalmeJ_2015__TRAVELRES44__bin.58	NO	0.9716	Pasolli et al. 2019	96.4	2.23	1866633
Bengtsson-PalmeJ_2015__TRAVELRES45__bin.11	NO	0.9781	Pasolli et al. 2019	99.37	0.26	2567464
Bengtsson-PalmeJ_2015__TRAVELRES45__bin.119	NO	0.8569	Pasolli et al. 2019	69.41	0	1136184
Bengtsson-PalmeJ_2015__TRAVELRES45__bin.149	NO	0.9679	Pasolli et al. 2019	81.99	0	1765642
Bengtsson-PalmeJ_2015__TRAVELRES45__bin.77	NO	0.9143	Pasolli et al. 2019	95.7	0	1758038
Bengtsson-PalmeJ_2015__TRAVELRES46__bin.12	NO	0.9626	Pasolli et al. 2019	76.11	0.11	1352807
Bengtsson-PalmeJ_2015__TRAVELRES46__bin.25	NO	0.9784	Pasolli et al. 2019	91.94	1.61	1985004
Bengtsson-PalmeJ_2015__TRAVELRES46__bin.86	NO	0.7216	Pasolli et al. 2019	86.38	1.8	2232567
Bengtsson-PalmeJ_2015__TRAVELRES46__bin.9	NO	0.939	Pasolli et al. 2019	97.85	1.08	1868100
Bengtsson-PalmeJ_2015__TRAVELRES47__bin.20	NO	0.8984	Pasolli et al. 2019	63.79	0	1644465
Bengtsson-PalmeJ_2015__TRAVELRES47__bin.64	NO	0.9613	Pasolli et al. 2019	87.78	0.83	2527215
Bengtsson-PalmeJ_2015__TRAVELRES48__bin.103	NO	0.9306	Pasolli et al. 2019	89.38	0	1836636
Bengtsson-PalmeJ_2015__TRAVELRES48__bin.122	NO	0.9204	Pasolli et al. 2019	53.45	0	2167840
Bengtsson-PalmeJ_2015__TRAVELRES49__bin.104	NO	0.979	Pasolli et al. 2019	100	0.11	2549068
Bengtsson-PalmeJ_2015__TRAVELRES49__bin.11	NO	0.973	Pasolli et al. 2019	89.35	2.42	1836831
Bengtsson-PalmeJ_2015__TRAVELRES49__bin.115	NO	0.8877	Pasolli et al. 2019	54.31	0	879291
Bengtsson-PalmeJ_2015__TRAVELRES49__bin.35	NO	0.9649	Pasolli et al. 2019	94.24	0.62	2043026
Bengtsson-PalmeJ_2015__TRAVELRES49__bin.8	NO	0.93	Pasolli et al. 2019	65.07	0	1408185
Bengtsson-PalmeJ_2015__TRAVELRES49__bin.94	NO	0.9699	Pasolli et al. 2019	99.38	0.62	2795662
Bengtsson-PalmeJ_2015__TRAVELRES4__bin.5	NO	0.9695	Pasolli et al. 2019	99.37	0	2352394
Bengtsson-PalmeJ_2015__TRAVELRES4__bin.9	NO	0.8732	Pasolli et al. 2019	89.2	2.07	3504427
Bengtsson-PalmeJ_2015__TRAVELRES4__bin.91	YES	0.7513	Pasolli et al. 2019	98.59	0.1	4590209
Bengtsson-PalmeJ_2015__TRAVELRES50__bin.139	NO	0.9681	Pasolli et al. 2019	98.14	0.78	2776875
Bengtsson-PalmeJ_2015__TRAVELRES50__bin.145	NO	0.9656	Pasolli et al. 2019	93.31	0.75	2122366
Bengtsson-PalmeJ_2015__TRAVELRES50__bin.24	YES	0.5096	Pasolli et al. 2019	84.78	1.42	3609591
Bengtsson-PalmeJ_2015__TRAVELRES50__bin.42	NO	0.9763	Pasolli et al. 2019	97.36	1.5	2378201
Bengtsson-PalmeJ_2015__TRAVELRES50__bin.84	NO	0.9388	Pasolli et al. 2019	92.94	0.03	2015861
Bengtsson-PalmeJ_2015__TRAVELRES51__bin.16	NO	0.9769	Pasolli et al. 2019	97.5	0.62	2098156
Bengtsson-PalmeJ_2015__TRAVELRES51__bin.60	NO	0.9324	Pasolli et al. 2019	96.75	0.59	4150664
Bengtsson-PalmeJ_2015__TRAVELRES51__bin.84	NO	0.9688	Pasolli et al. 2019	98.14	0.62	2778812
Bengtsson-PalmeJ_2015__TRAVELRES52__bin.19	NO	0.9693	Pasolli et al. 2019	100	0.62	2806337
Bengtsson-PalmeJ_2015__TRAVELRES52__bin.5	NO	0.9816	Pasolli et al. 2019	90.37	0.15	1531651
Bengtsson-PalmeJ_2015__TRAVELRES52__bin.59	NO	0.9739	Pasolli et al. 2019	98.75	0.62	2096215
Bengtsson-PalmeJ_2015__TRAVELRES52__bin.63	YES	0.6944	Pasolli et al. 2019	62.72	0.04	2769111
Bengtsson-PalmeJ_2015__TRAVELRES52__bin.8	NO	0.9095	Pasolli et al. 2019	68.97	1.18	2692675
Bengtsson-PalmeJ_2015__TRAVELRES53__bin.46	NO	0.9675	Pasolli et al. 2019	96.89	0.62	2708264
Bengtsson-PalmeJ_2015__TRAVELRES53__bin.79	NO	0.8488	Pasolli et al. 2019	78.93	0.36	3489464
Bengtsson-PalmeJ_2015__TRAVELRES54__bin.47	NO	0.6155	Pasolli et al. 2019	95.96	1.27	4100460
Bengtsson-PalmeJ_2015__TRAVELRES54__bin.5	NO	0.9801	Pasolli et al. 2019	100	0.11	2576160
Bengtsson-PalmeJ_2015__TRAVELRES54__bin.83	NO	0.9591	Pasolli et al. 2019	95.03	0.62	2674965
Bengtsson-PalmeJ_2015__TRAVELRES54__bin.85	NO	0.8682	Pasolli et al. 2019	96.09	1.25	3682964
Bengtsson-PalmeJ_2015__TRAVELRES55__bin.115	NO	0.9772	Pasolli et al. 2019	93.94	1.37	2205416
Bengtsson-PalmeJ_2015__TRAVELRES55__bin.144	NO	0.9036	Pasolli et al. 2019	86.92	1.08	3318687
Bengtsson-PalmeJ_2015__TRAVELRES55__bin.2	NO	0.975	Pasolli et al. 2019	74.53	0	2300258
Bengtsson-PalmeJ_2015__TRAVELRES55__bin.28	NO	0.9224	Pasolli et al. 2019	52.59	1.72	1005763
Bengtsson-PalmeJ_2015__TRAVELRES56__bin.33	NO	0.9798	Pasolli et al. 2019	96.89	0.62	2287370
Bengtsson-PalmeJ_2015__TRAVELRES56__bin.91	NO	0.9404	Pasolli et al. 2019	95.16	2.15	1739530
Bengtsson-PalmeJ_2015__TRAVELRES57__bin.22	NO	0.9018	Pasolli et al. 2019	51.72	0	825695
Bengtsson-PalmeJ_2015__TRAVELRES58__bin.20	NO	0.9733	Pasolli et al. 2019	91.3	1.37	2212555
Bengtsson-PalmeJ_2015__TRAVELRES58__bin.43	NO	0.9829	Pasolli et al. 2019	99.57	0.11	1703180
Bengtsson-PalmeJ_2015__TRAVELRES58__bin.78	NO	0.9678	Pasolli et al. 2019	96.89	0.36	2765891
Bengtsson-PalmeJ_2015__TRAVELRES59__bin.12	NO	0.9363	Pasolli et al. 2019	75.16	0.28	1356348
Bengtsson-PalmeJ_2015__TRAVELRES59__bin.50	NO	0.9801	Pasolli et al. 2019	92.41	0	2190241
Bengtsson-PalmeJ_2015__TRAVELRES5__bin.78	NO	0.8634	Pasolli et al. 2019	89.38	1.78	3426423
Bengtsson-PalmeJ_2015__TRAVELRES5__bin.89	NO	0.983	Pasolli et al. 2019	98.76	0.93	2207681
Bengtsson-PalmeJ_2015__TRAVELRES60__bin.51	NO	0.9293	Pasolli et al. 2019	74.69	2.24	1440737
Bengtsson-PalmeJ_2015__TRAVELRES60__bin.52	NO	0.9796	Pasolli et al. 2019	91.77	0	2166478
Bengtsson-PalmeJ_2015__TRAVELRES60__bin.92	NO	0.9318	Pasolli et al. 2019	97.85	0.1	1957373
Bengtsson-PalmeJ_2015__TRAVELRES61__bin.102	NO	0.9421	Pasolli et al. 2019	56.94	1.72	940844
Bengtsson-PalmeJ_2015__TRAVELRES61__bin.96	NO	0.9178	Pasolli et al. 2019	60.34	0	1215259
Bengtsson-PalmeJ_2015__TRAVELRES62__bin.18	NO	0.8392	Pasolli et al. 2019	56.25	0	2092670
Bengtsson-PalmeJ_2015__TRAVELRES62__bin.37	NO	0.9759	Pasolli et al. 2019	96.89	0.62	2767509
Bengtsson-PalmeJ_2015__TRAVELRES62__bin.40	NO	0.9361	Pasolli et al. 2019	98.92	0	1887340
Bengtsson-PalmeJ_2015__TRAVELRES63__bin.108	NO	0.97	Pasolli et al. 2019	86.96	0.12	2430194
Bengtsson-PalmeJ_2015__TRAVELRES63__bin.22	NO	0.9301	Pasolli et al. 2019	95.01	0	1612213
Bengtsson-PalmeJ_2015__TRAVELRES64__bin.21	NO	0.9021	Pasolli et al. 2019	68.97	0	1786349
Bengtsson-PalmeJ_2015__TRAVELRES65__bin.65	NO	0.9718	Pasolli et al. 2019	98.6	3.42	2664505
Bengtsson-PalmeJ_2015__TRAVELRES66__bin.113	NO	0.8773	Pasolli et al. 2019	50.93	0.62	733329
Bengtsson-PalmeJ_2015__TRAVELRES66__bin.26	NO	0.8604	Pasolli et al. 2019	83.66	0.82	3011306
Bengtsson-PalmeJ_2015__TRAVELRES66__bin.27	NO	0.9544	Pasolli et al. 2019	74.79	2.43	1415440
Bengtsson-PalmeJ_2015__TRAVELRES66__bin.51	NO	0.9437	Pasolli et al. 2019	94.62	0	1771659
Bengtsson-PalmeJ_2015__TRAVELRES66__bin.55	NO	0.9312	Pasolli et al. 2019	97.85	0.2	2081849
Bengtsson-PalmeJ_2015__TRAVELRES67__bin.42	NO	0.9639	Pasolli et al. 2019	89.75	0	2566152
Bengtsson-PalmeJ_2015__TRAVELRES68__bin.28	NO	0.9672	Pasolli et al. 2019	88.2	1.37	1989455
Bengtsson-PalmeJ_2015__TRAVELRES68__bin.55	NO	0.9712	Pasolli et al. 2019	98.14	1.86	2727047
Bengtsson-PalmeJ_2015__TRAVELRES68__bin.79	NO	0.6598	Pasolli et al. 2019	89.45	1.92	3925926
Bengtsson-PalmeJ_2015__TRAVELRES69__bin.55	NO	0.9206	Pasolli et al. 2019	84.95	0.1	1554083
Bengtsson-PalmeJ_2015__TRAVELRES69__bin.77	NO	0.7864	Pasolli et al. 2019	58.31	2.07	2077440
Bengtsson-PalmeJ_2015__TRAVELRES69__bin.80	NO	0.9196	Pasolli et al. 2019	51.16	2.14	926692
Bengtsson-PalmeJ_2015__TRAVELRES69__bin.82	NO	0.9566	Pasolli et al. 2019	86.34	0.52	2424631
Bengtsson-PalmeJ_2015__TRAVELRES6__bin.3	NO	0.9768	Pasolli et al. 2019	98.24	0.66	2403252
Bengtsson-PalmeJ_2015__TRAVELRES6__bin.31	NO	0.9082	Pasolli et al. 2019	99.41	0.74	3884675
Bengtsson-PalmeJ_2015__TRAVELRES6__bin.62	NO	0.9342	Pasolli et al. 2019	66.5	1.53	1160884
Bengtsson-PalmeJ_2015__TRAVELRES6__bin.89	YES	0.9312	Pasolli et al. 2019	60.34	0	3473333
Bengtsson-PalmeJ_2015__TRAVELRES70__bin.118	NO	0.9117	Pasolli et al. 2019	96.75	0	4056896
Bengtsson-PalmeJ_2015__TRAVELRES70__bin.2	NO	0.9519	Pasolli et al. 2019	63.79	0	1930475
Bengtsson-PalmeJ_2015__TRAVELRES70__bin.38	NO	0.9253	Pasolli et al. 2019	88.17	0.1	1625292
Bengtsson-PalmeJ_2015__TRAVELRES7__bin.117	NO	0.9639	Pasolli et al. 2019	98.24	0.29	2477710
Bengtsson-PalmeJ_2015__TRAVELRES7__bin.28	NO	0.9601	Pasolli et al. 2019	86.76	2.39	1648272
Bengtsson-PalmeJ_2015__TRAVELRES7__bin.95	NO	0.9296	Pasolli et al. 2019	58.99	1.25	1041537
Bengtsson-PalmeJ_2015__TRAVELRES8__bin.50	NO	0.8713	Pasolli et al. 2019	51.72	0	839980
Bengtsson-PalmeJ_2015__TRAVELRES8__bin.77	NO	0.9601	Pasolli et al. 2019	98.24	0.29	2521444
Bengtsson-PalmeJ_2015__TRAVELRES8__bin.95	NO	0.5923	Pasolli et al. 2019	96.49	1.58	4469769
Bengtsson-PalmeJ_2015__TRAVELRES9__bin.125	NO	0.7076	Pasolli et al. 2019	54.76	0.04	2237038
Bengtsson-PalmeJ_2015__TRAVELRES9__bin.133	NO	0.8964	Pasolli et al. 2019	90.76	4.46	1634680
Bengtsson-PalmeJ_2015__TRAVELRES9__bin.24	NO	0.7803	Pasolli et al. 2019	52.63	1.83	1706877
Bengtsson-PalmeJ_2015__TRAVELRES9__bin.66	NO	0.7706	Pasolli et al. 2019	97.74	2.07	2401364
BritoIL_2016__M1.1.ST__bin.16	NO	0.9775	Pasolli et al. 2019	91.13	0	1900219
BritoIL_2016__M1.1.ST__bin.85	NO	0.9647	Pasolli et al. 2019	99.38	0.29	2325900
BritoIL_2016__M1.10.ST__bin.37	NO	0.9646	Pasolli et al. 2019	99.38	0.29	2228030
BritoIL_2016__M1.15.ST__bin.22	NO	0.9771	Pasolli et al. 2019	62.2	0.98	1182264
BritoIL_2016__M1.15.ST__bin.78	NO	0.9606	Pasolli et al. 2019	66.4	1.85	1920920
BritoIL_2016__M1.15.ST__bin.84	NO	0.9643	Pasolli et al. 2019	98.79	0.29	2293266
BritoIL_2016__M1.15.ST__bin.9	NO	0.6269	Pasolli et al. 2019	89.5	1.25	3759976
BritoIL_2016__M1.16.ST__bin.117	NO	0.9615	Pasolli et al. 2019	93.15	0.03	2200952
BritoIL_2016__M1.16.ST__bin.118	NO	0.9514	Pasolli et al. 2019	76.36	1.72	3118056
BritoIL_2016__M1.16.ST__bin.42	NO	0.9624	Pasolli et al. 2019	98.2	0.29	2291411
BritoIL_2016__M1.16.ST__bin.46	NO	0.9628	Pasolli et al. 2019	84.87	4.84	2203936
BritoIL_2016__M1.16.ST__bin.78	NO	0.7529	Pasolli et al. 2019	99.25	0.14	4565929
BritoIL_2016__M1.20.SA__bin.2	NO	0.9746	Pasolli et al. 2019	62.03	3.97	1254002
BritoIL_2016__M1.20.ST__bin.17	NO	0.9665	Pasolli et al. 2019	98.2	0.29	2149518
BritoIL_2016__M1.20.ST__bin.46	NO	0.9723	Pasolli et al. 2019	88.84	0.81	2091533
BritoIL_2016__M1.20.ST__bin.55	NO	0.9291	Pasolli et al. 2019	67.87	0	1333237
BritoIL_2016__M1.22.ST__bin.77	NO	0.9645	Pasolli et al. 2019	96.88	0.62	1935747
BritoIL_2016__M1.23.ST__bin.12	NO	0.6145	Pasolli et al. 2019	69.58	2.57	3359231
BritoIL_2016__M1.23.ST__bin.48	NO	0.903	Pasolli et al. 2019	51.73	0	914802
BritoIL_2016__M1.24.ST__bin.40	NO	0.9446	Pasolli et al. 2019	77.24	0.05	1927562
BritoIL_2016__M1.24.ST__bin.73	NO	0.9689	Pasolli et al. 2019	99.38	0.29	2515761
BritoIL_2016__M1.24.ST__bin.93	NO	0.9546	Pasolli et al. 2019	93.23	0.73	2027132
BritoIL_2016__M1.26.ST__bin.18	NO	0.9558	Pasolli et al. 2019	78	1.6	1492531
BritoIL_2016__M1.26.ST__bin.2	NO	0.9543	Pasolli et al. 2019	90.95	2.5	1760941
BritoIL_2016__M1.26.ST__bin.33	NO	0.9376	Pasolli et al. 2019	82.91	0.29	1685872
BritoIL_2016__M1.26.ST__bin.72	NO	0.9589	Pasolli et al. 2019	77.39	1.82	1601988
BritoIL_2016__M1.27.ST__bin.117	NO	0.9565	Pasolli et al. 2019	77.24	0.05	1827128
BritoIL_2016__M1.27.ST__bin.15	NO	0.9678	Pasolli et al. 2019	93.73	3.15	1841412
BritoIL_2016__M1.27.ST__bin.24	NO	0.9502	Pasolli et al. 2019	86.08	1.08	1586238
BritoIL_2016__M1.27.ST__bin.47	NO	0.9571	Pasolli et al. 2019	95	0	1772805
BritoIL_2016__M1.27.ST__bin.59	NO	0.9722	Pasolli et al. 2019	99.38	0.29	2338278
BritoIL_2016__M1.27.ST__bin.69	NO	0.9758	Pasolli et al. 2019	91.13	3.23	2218989
BritoIL_2016__M1.29.ST__bin.30	NO	0.8616	Pasolli et al. 2019	60.34	0	1007800
BritoIL_2016__M1.29.ST__bin.42	NO	0.9565	Pasolli et al. 2019	95.56	0.29	2166184
BritoIL_2016__M1.29.ST__bin.52	NO	0.9648	Pasolli et al. 2019	88.51	1.61	1843328
BritoIL_2016__M1.29.ST__bin.59	NO	0.8896	Pasolli et al. 2019	56.76	0.62	936577
BritoIL_2016__M1.29.ST__bin.74	NO	0.6051	Pasolli et al. 2019	61.28	1.55	1611322
BritoIL_2016__M1.3.ST__bin.88	NO	0.8766	Pasolli et al. 2019	54.12	0	697322
BritoIL_2016__M1.35.ST__bin.29	NO	0.9448	Pasolli et al. 2019	95.26	0.29	1922137
BritoIL_2016__M1.35.ST__bin.73	NO	0.9625	Pasolli et al. 2019	93.35	1.61	1864672
BritoIL_2016__M1.35.ST__bin.87	NO	0.5648	Pasolli et al. 2019	66.38	0	3024196
BritoIL_2016__M1.36.SA__bin.2	NO	0.988	Pasolli et al. 2019	78.26	3.02	1509992
BritoIL_2016__M1.36.ST__bin.21	NO	0.8868	Pasolli et al. 2019	51.72	0	798888
BritoIL_2016__M1.36.ST__bin.23	NO	0.9597	Pasolli et al. 2019	98.24	0.29	2357254
BritoIL_2016__M1.36.ST__bin.39	NO	0.9413	Pasolli et al. 2019	54.36	1.88	1013948
BritoIL_2016__M1.37.ST__bin.32	NO	0.9652	Pasolli et al. 2019	97.61	0.29	2299364
BritoIL_2016__M1.37.ST__bin.53	NO	0.9622	Pasolli et al. 2019	79.23	1.14	1913067
BritoIL_2016__M1.37.ST__bin.69	NO	0.9583	Pasolli et al. 2019	90.12	0.81	1811690
BritoIL_2016__M1.38.SA__bin.2	NO	0.9781	Pasolli et al. 2019	93.75	0.75	1965450
BritoIL_2016__M1.38.ST__bin.20	NO	0.9589	Pasolli et al. 2019	80.88	1.56	1508304
BritoIL_2016__M1.38.ST__bin.39	NO	0.9297	Pasolli et al. 2019	86.54	1.33	1758933
BritoIL_2016__M1.38.ST__bin.57	NO	0.8083	Pasolli et al. 2019	74.91	0.79	1541797
BritoIL_2016__M1.38.ST__bin.77	YES	0.7988	Pasolli et al. 2019	94.59	2.2	4293385
BritoIL_2016__M1.42.SA__bin.1	NO	0.9555	Pasolli et al. 2019	93.63	1.52	1938761
BritoIL_2016__M1.42.ST__bin.22	NO	0.9543	Pasolli et al. 2019	89.38	0.29	2063026
BritoIL_2016__M1.42.ST__bin.9	NO	0.9607	Pasolli et al. 2019	98.75	0	2025541
BritoIL_2016__M1.44.ST__bin.11	NO	0.9657	Pasolli et al. 2019	93.35	0.81	1797972
BritoIL_2016__M1.44.ST__bin.93	NO	0.9474	Pasolli et al. 2019	88.2	0.29	1841658
BritoIL_2016__M1.48.SA__bin.1	NO	0.9791	Pasolli et al. 2019	73.97	1.72	2089369
BritoIL_2016__M1.48.ST__bin.41	NO	0.9698	Pasolli et al. 2019	88.95	2.49	2366627
BritoIL_2016__M1.48.ST__bin.57	YES	0.5282	Pasolli et al. 2019	97.3	1.51	4298208
BritoIL_2016__M1.48.ST__bin.84	NO	0.9703	Pasolli et al. 2019	99.38	0.62	1877225
BritoIL_2016__M1.48.ST__bin.9	NO	0.9537	Pasolli et al. 2019	98.2	0.29	2297975
BritoIL_2016__M1.52.SA__bin.4	NO	0.9665	Pasolli et al. 2019	63.79	0	1324811
BritoIL_2016__M1.52.SA__bin.8	NO	0.9748	Pasolli et al. 2019	73.81	3.36	1462823
BritoIL_2016__M1.52.ST__bin.2	NO	0.9204	Pasolli et al. 2019	61.94	2.03	1141209
BritoIL_2016__M1.52.ST__bin.57	NO	0.5644	Pasolli et al. 2019	86.55	2.51	3442574
BritoIL_2016__M1.52.ST__bin.71	NO	0.9649	Pasolli et al. 2019	97.61	0.29	2172119
BritoIL_2016__M1.57.ST__bin.79	NO	0.9564	Pasolli et al. 2019	92.94	0.29	1923304
BritoIL_2016__M1.59.ST__bin.10	NO	0.9664	Pasolli et al. 2019	98.2	0.29	2160962
BritoIL_2016__M1.59.ST__bin.34	NO	0.9774	Pasolli et al. 2019	69.34	0.56	1677617
BritoIL_2016__M1.59.ST__bin.65	NO	0.9735	Pasolli et al. 2019	79.64	0.36	2291064
BritoIL_2016__M1.59.ST__bin.85	NO	0.9643	Pasolli et al. 2019	96.25	2.08	2115250
BritoIL_2016__M1.59.ST__bin.96	NO	0.7682	Pasolli et al. 2019	94.05	0.31	2004161
BritoIL_2016__M1.6.ST__bin.2	NO	0.9357	Pasolli et al. 2019	71.18	0.29	1277419
BritoIL_2016__M1.6.ST__bin.28	NO	0.9785	Pasolli et al. 2019	96.27	1.55	2253830
BritoIL_2016__M1.6.ST__bin.38	NO	0.7779	Pasolli et al. 2019	99.37	0.37	4633514
BritoIL_2016__M1.61.ST__bin.100	NO	0.6522	Pasolli et al. 2019	96.99	0.11	4061262
BritoIL_2016__M1.61.ST__bin.101	NO	0.9034	Pasolli et al. 2019	51.8	3.49	1074090
BritoIL_2016__M1.61.ST__bin.56	NO	0.9391	Pasolli et al. 2019	56.29	2.62	1001044
BritoIL_2016__M1.61.ST__bin.79	NO	0.9704	Pasolli et al. 2019	99.38	0.88	2142443
BritoIL_2016__M1.61.ST__bin.86	NO	0.9665	Pasolli et al. 2019	87.34	4.4	1678916
BritoIL_2016__M1.62.SA__bin.1	NO	0.953	Pasolli et al. 2019	73.72	2.45	1647788
BritoIL_2016__M1.62.ST__bin.78	NO	0.9713	Pasolli et al. 2019	98.24	0.29	2215963
BritoIL_2016__M1.63.ST__bin.10	NO	0.9608	Pasolli et al. 2019	98.2	0.88	2341141
BritoIL_2016__M1.63.ST__bin.39	NO	0.9682	Pasolli et al. 2019	68.97	0	1603977
BritoIL_2016__M1.63.ST__bin.9	NO	0.6317	Pasolli et al. 2019	89.77	1.81	4066342
BritoIL_2016__M1.64.ST__bin.40	NO	0.9574	Pasolli et al. 2019	86.73	0	1909485
BritoIL_2016__M1.64.ST__bin.66	NO	0.9227	Pasolli et al. 2019	91.25	0	1764808
BritoIL_2016__M1.64.ST__bin.94	NO	0.7702	Pasolli et al. 2019	52.5	2.07	1207832
BritoIL_2016__M1.65.SA__bin.1	NO	0.9694	Pasolli et al. 2019	79.96	1.03	1804538
BritoIL_2016__M1.65.ST__bin.29	NO	0.9578	Pasolli et al. 2019	94.08	0.29	2167697
BritoIL_2016__M1.65.ST__bin.49	NO	0.9673	Pasolli et al. 2019	80.46	1.09	1594425
BritoIL_2016__M1.7.ST__bin.34	NO	0.7133	Pasolli et al. 2019	97.69	1.15	4535613
BritoIL_2016__M1.7.ST__bin.69	NO	0.9645	Pasolli et al. 2019	95.88	0.29	2197481
BritoIL_2016__M1.8.ST__bin.22	NO	0.9746	Pasolli et al. 2019	91.3	0.62	2151364
BritoIL_2016__M1.8.ST__bin.31	NO	0.9271	Pasolli et al. 2019	56.03	0	1512938
BritoIL_2016__M2.11.ST__bin.59	NO	0.9551	Pasolli et al. 2019	86.77	0.68	1742027
BritoIL_2016__M2.11.ST__bin.78	NO	0.7683	Pasolli et al. 2019	99.43	0.45	4694369
BritoIL_2016__M2.3.ST__bin.16	NO	0.9732	Pasolli et al. 2019	91.94	2.42	2243490
BritoIL_2016__M2.3.ST__bin.28	NO	0.9598	Pasolli et al. 2019	96.25	1.88	1894234
BritoIL_2016__M2.3.ST__bin.54	NO	0.9762	Pasolli et al. 2019	91.94	1.81	1849829
BritoIL_2016__M2.31.ST__bin.11	NO	0.941	Pasolli et al. 2019	81.73	0.29	1656823
BritoIL_2016__M2.32.ST__bin.36	NO	0.6461	Pasolli et al. 2019	87.6	3.82	4388460
BritoIL_2016__M2.32.ST__bin.5	NO	0.9691	Pasolli et al. 2019	98.24	0.29	2199914
BritoIL_2016__M2.33.ST__bin.17	NO	0.9274	Pasolli et al. 2019	71.14	0.29	1323181
BritoIL_2016__M2.36.SA__bin.7	NO	0.9742	Pasolli et al. 2019	77.59	0	2033445
BritoIL_2016__M2.36.SA__bin.8	NO	0.9305	Pasolli et al. 2019	55.6	1.84	1042026
BritoIL_2016__M2.36.ST__bin.48	NO	0.9565	Pasolli et al. 2019	77.24	0.05	1808614
BritoIL_2016__M2.36.ST__bin.55	NO	0.9067	Pasolli et al. 2019	58	0.88	1185038
BritoIL_2016__M2.36.ST__bin.9	NO	0.96	Pasolli et al. 2019	98.2	0.29	2435248
BritoIL_2016__M2.37.ST__bin.16	NO	0.958	Pasolli et al. 2019	91.88	0.68	1765211
BritoIL_2016__M2.37.ST__bin.34	NO	0.9477	Pasolli et al. 2019	96.44	0.29	2173156
BritoIL_2016__M2.37.ST__bin.50	NO	0.9614	Pasolli et al. 2019	85.43	2.42	1943837
BritoIL_2016__M2.37.ST__bin.53	NO	0.9104	Pasolli et al. 2019	50.74	0	1332683
BritoIL_2016__M2.37.ST__bin.88	YES	0.5834	Pasolli et al. 2019	74.83	2.59	4118336
BritoIL_2016__M2.38.ST__bin.24	YES	0.8393	Pasolli et al. 2019	98.12	0.09	4684443
BritoIL_2016__M2.38.ST__bin.30	NO	0.9721	Pasolli et al. 2019	98.24	0.29	2238329
BritoIL_2016__M2.39.ST__bin.23	NO	0.9589	Pasolli et al. 2019	74.25	0.05	1779566
BritoIL_2016__M2.39.ST__bin.32	NO	0.9629	Pasolli et al. 2019	98.79	0.29	2327883
BritoIL_2016__M2.39.ST__bin.51	NO	0.8807	Pasolli et al. 2019	51.75	0	1083374
BritoIL_2016__M2.39.ST__bin.56	NO	0.9599	Pasolli et al. 2019	82.95	2.95	1630225
BritoIL_2016__M2.40.ST__bin.13	NO	0.9658	Pasolli et al. 2019	93.35	0.81	1971744
BritoIL_2016__M2.40.ST__bin.31	NO	0.9677	Pasolli et al. 2019	90.56	0.29	2174185
BritoIL_2016__M2.40.ST__bin.77	NO	0.9243	Pasolli et al. 2019	63.24	0	1151026
BritoIL_2016__M2.40.ST__bin.8	YES	0.9181	Pasolli et al. 2019	56.9	0	3134791
BritoIL_2016__M2.40.ST__bin.83	NO	0.9097	Pasolli et al. 2019	62.49	0.63	1125154
BritoIL_2016__M2.41.ST__bin.26	NO	0.9329	Pasolli et al. 2019	75.85	0.29	1438226
BritoIL_2016__M2.41.ST__bin.45	NO	0.9344	Pasolli et al. 2019	68.67	2.59	1194555
BritoIL_2016__M2.44.ST__bin.67	NO	0.9673	Pasolli et al. 2019	99.38	0.88	2322181
BritoIL_2016__M2.44.ST__bin.72	NO	0.9625	Pasolli et al. 2019	85.31	2.1	1759891
BritoIL_2016__M2.45.SA__bin.1	NO	0.963	Pasolli et al. 2019	90.16	1.64	2043611
BritoIL_2016__M2.45.ST__bin.22	NO	0.9385	Pasolli et al. 2019	76.58	1.2	1938480
BritoIL_2016__M2.45.ST__bin.36	NO	0.9683	Pasolli et al. 2019	98.2	0.29	2304264
BritoIL_2016__M2.45.ST__bin.6	NO	0.8922	Pasolli et al. 2019	51.71	3.25	995528
BritoIL_2016__M2.45.ST__bin.60	NO	0.92	Pasolli et al. 2019	55.17	0	1336385
BritoIL_2016__M2.46.ST__bin.25	NO	0.9699	Pasolli et al. 2019	99.38	0.29	2363970
BritoIL_2016__M2.48.SA__bin.11	NO	0.9597	Pasolli et al. 2019	52.04	0.46	927380
BritoIL_2016__M2.48.ST__bin.1	NO	0.9658	Pasolli et al. 2019	97.91	0.95	2201796
BritoIL_2016__M2.48.ST__bin.51	NO	0.9459	Pasolli et al. 2019	87.03	1.69	1615430
BritoIL_2016__M2.49.ST__bin.20	NO	0.904	Pasolli et al. 2019	58.6	2.54	1041866
BritoIL_2016__M2.49.ST__bin.22	NO	0.981	Pasolli et al. 2019	91.94	0	1951388
BritoIL_2016__M2.49.ST__bin.44	NO	0.963	Pasolli et al. 2019	77.35	0.81	1359855
BritoIL_2016__M2.49.ST__bin.46	NO	0.7653	Pasolli et al. 2019	96.44	1.89	4332269
BritoIL_2016__M2.49.ST__bin.77	NO	0.9617	Pasolli et al. 2019	91.62	0.79	1739524
BritoIL_2016__M2.49.ST__bin.8	NO	0.9592	Pasolli et al. 2019	77.74	0.05	1796464
BritoIL_2016__M2.49.ST__bin.97	NO	0.9351	Pasolli et al. 2019	67.65	0.29	1217976
BritoIL_2016__M2.5.ST__bin.32	NO	0.9676	Pasolli et al. 2019	98.24	0.29	2331675
BritoIL_2016__M2.5.ST__bin.34	NO	0.9613	Pasolli et al. 2019	96.88	2.97	2164928
BritoIL_2016__M2.50.SA__bin.1	NO	0.9773	Pasolli et al. 2019	78.51	2.8	1642931
BritoIL_2016__M2.50.ST__bin.31	NO	0.9426	Pasolli et al. 2019	80	0.29	1739524
BritoIL_2016__M2.50.ST__bin.48	NO	0.9113	Pasolli et al. 2019	50.34	0	1182643
BritoIL_2016__M2.50.ST__bin.49	NO	0.959	Pasolli et al. 2019	86.04	3.22	1761066
BritoIL_2016__M2.50.ST__bin.76	NO	0.9388	Pasolli et al. 2019	84.99	0.94	1812995
BritoIL_2016__M2.51.ST__bin.44	NO	0.9763	Pasolli et al. 2019	76.76	1.61	1668293
BritoIL_2016__M2.51.ST__bin.46	NO	0.9419	Pasolli et al. 2019	79.86	2.21	1590416
BritoIL_2016__M2.51.ST__bin.62	NO	0.9236	Pasolli et al. 2019	52.74	1.72	913514
BritoIL_2016__M2.51.ST__bin.68	NO	0.9669	Pasolli et al. 2019	99.38	0.88	2263572
BritoIL_2016__M2.52.ST__bin.21	NO	0.9615	Pasolli et al. 2019	89.6	2.75	1933150
BritoIL_2016__M2.56.ST__bin.16	NO	0.9212	Pasolli et al. 2019	79.68	1.9	1691159
BritoIL_2016__M2.57.ST__bin.21	NO	0.9272	Pasolli et al. 2019	79.31	0	1707020
BritoIL_2016__M2.57.ST__bin.58	NO	0.9147	Pasolli et al. 2019	87.72	1.55	3072263
BritoIL_2016__M2.57.ST__bin.77	NO	0.6189	Pasolli et al. 2019	63.93	2.06	2744140
BritoIL_2016__M2.58.ST__bin.21	NO	0.6808	Pasolli et al. 2019	80.17	3.23	4152152
BritoIL_2016__M2.58.ST__bin.26	NO	0.9643	Pasolli et al. 2019	90.41	2.02	1852932
BritoIL_2016__M2.58.ST__bin.65	NO	0.9692	Pasolli et al. 2019	99.38	0.29	2463177
BritoIL_2016__M2.60.ST__bin.15	NO	0.9297	Pasolli et al. 2019	60.64	1.28	1134623
BritoIL_2016__M2.60.ST__bin.65	NO	0.9555	Pasolli et al. 2019	99.38	0.29	2365634
BritoIL_2016__M2.63.ST__bin.43	NO	0.9664	Pasolli et al. 2019	97.32	0	2131261
BritoIL_2016__W1.1.ST__bin.10	NO	0.9388	Pasolli et al. 2019	84.98	3.51	1686990
BritoIL_2016__W1.1.ST__bin.63	NO	0.9636	Pasolli et al. 2019	98.79	0.29	2311104
BritoIL_2016__W1.1.ST__bin.77	NO	0.9612	Pasolli et al. 2019	79.65	2.57	1870360
BritoIL_2016__W1.11.ST__bin.23	NO	0.9705	Pasolli et al. 2019	99.38	0.29	2530528
BritoIL_2016__W1.11.ST__bin.50	NO	0.9673	Pasolli et al. 2019	96.88	0.62	1941265
BritoIL_2016__W1.11.ST__bin.56	NO	0.9707	Pasolli et al. 2019	85.3	4.64	2183717
BritoIL_2016__W1.13.ST__bin.14	NO	0.9794	Pasolli et al. 2019	91.36	1.88	1764721
BritoIL_2016__W1.13.ST__bin.51	NO	0.5403	Pasolli et al. 2019	92.03	2.7	3974997
BritoIL_2016__W1.15.ST__bin.34	NO	0.9371	Pasolli et al. 2019	72.91	0.29	1341629
BritoIL_2016__W1.18.SA__bin.7	NO	0.9571	Pasolli et al. 2019	84.58	4.53	2293888
BritoIL_2016__W1.18.ST__bin.34	NO	0.8591	Pasolli et al. 2019	50.85	0	1528819
BritoIL_2016__W1.18.ST__bin.35	NO	0.9392	Pasolli et al. 2019	76.74	0.05	1886755
BritoIL_2016__W1.18.ST__bin.74	NO	0.9672	Pasolli et al. 2019	91.94	1.61	1999443
BritoIL_2016__W1.18.ST__bin.79	NO	0.9631	Pasolli et al. 2019	92.14	2.62	1767437
BritoIL_2016__W1.2.SA__bin.3	NO	0.9897	Pasolli et al. 2019	74.19	1.55	1441190
BritoIL_2016__W1.2.ST__bin.104	NO	0.9587	Pasolli et al. 2019	92.6	0.62	1848360
BritoIL_2016__W1.2.ST__bin.69	NO	0.9645	Pasolli et al. 2019	97.03	0.29	2294322
BritoIL_2016__W1.2.ST__bin.91	NO	0.9778	Pasolli et al. 2019	69.11	2.24	1364220
BritoIL_2016__W1.20.ST__bin.1	NO	0.9615	Pasolli et al. 2019	84.99	3.11	1645914
BritoIL_2016__W1.20.ST__bin.19	NO	0.9659	Pasolli et al. 2019	97.06	0.29	2525719
BritoIL_2016__W1.21.ST__bin.48	NO	0.9566	Pasolli et al. 2019	99.38	0.88	2373919
BritoIL_2016__W1.22.SA__bin.2	NO	0.9706	Pasolli et al. 2019	85.03	2.45	1748013
BritoIL_2016__W1.22.ST__bin.16	NO	0.9698	Pasolli et al. 2019	98.2	0.29	2372108
BritoIL_2016__W1.22.ST__bin.48	NO	0.9322	Pasolli et al. 2019	53.31	0	1332128
BritoIL_2016__W1.22.ST__bin.82	NO	0.6164	Pasolli et al. 2019	89.94	0.89	2206272
BritoIL_2016__W1.22.ST__bin.99	YES	0.5297	Pasolli et al. 2019	66.15	3.45	3787607
BritoIL_2016__W1.26.ST__bin.10	NO	0.8869	Pasolli et al. 2019	53.89	1.72	925396
BritoIL_2016__W1.26.ST__bin.16	NO	0.937	Pasolli et al. 2019	82.79	2.59	1538640
BritoIL_2016__W1.26.ST__bin.23	NO	0.9748	Pasolli et al. 2019	92.26	1.55	1975705
BritoIL_2016__W1.26.ST__bin.3	NO	0.9752	Pasolli et al. 2019	99.38	0.29	2373131
BritoIL_2016__W1.27.ST__bin.26	NO	0.9669	Pasolli et al. 2019	96	1.95	2270057
BritoIL_2016__W1.27.ST__bin.36	NO	0.966	Pasolli et al. 2019	98.44	0.62	1949844
BritoIL_2016__W1.3.ST__bin.12	NO	0.9672	Pasolli et al. 2019	90.69	0.81	2647539
BritoIL_2016__W1.3.ST__bin.29	YES	0.5253	Pasolli et al. 2019	99.36	0.18	4518996
BritoIL_2016__W1.3.ST__bin.63	NO	0.9638	Pasolli et al. 2019	74.14	0.81	1438258
BritoIL_2016__W1.31.ST__bin.42	NO	0.9394	Pasolli et al. 2019	60.6	1.61	1120168
BritoIL_2016__W1.31.ST__bin.81	NO	0.9603	Pasolli et al. 2019	74.12	0.29	1475148
BritoIL_2016__W1.33.ST__bin.71	NO	0.9638	Pasolli et al. 2019	98.79	0.29	2296773
BritoIL_2016__W1.33.ST__bin.72	NO	0.9672	Pasolli et al. 2019	88.58	1.56	1657422
BritoIL_2016__W1.36.SA__bin.11	NO	0.9715	Pasolli et al. 2019	88	0.79	2124195
BritoIL_2016__W1.36.ST__bin.27	NO	0.9697	Pasolli et al. 2019	97.06	0.29	2432009
BritoIL_2016__W1.36.ST__bin.47	NO	0.9125	Pasolli et al. 2019	60.78	1.81	1040843
BritoIL_2016__W1.37.ST__bin.75	NO	0.9604	Pasolli et al. 2019	99.38	0.29	2527953
BritoIL_2016__W1.37.ST__bin.8	NO	0.9668	Pasolli et al. 2019	78.29	1.35	1618882
BritoIL_2016__W1.38.SA__bin.1	NO	0.946	Pasolli et al. 2019	60.93	1.72	1361556
BritoIL_2016__W1.38.ST__bin.25	NO	0.6694	Pasolli et al. 2019	86.48	2.63	3757759
BritoIL_2016__W1.38.ST__bin.4	NO	0.9668	Pasolli et al. 2019	99.38	0.29	2313445
BritoIL_2016__W1.39.SA__bin.2	NO	0.9652	Pasolli et al. 2019	83.53	0.87	1808526
BritoIL_2016__W1.39.ST__bin.33	NO	0.9335	Pasolli et al. 2019	59.71	1.61	1085723
BritoIL_2016__W1.39.ST__bin.48	NO	0.9649	Pasolli et al. 2019	99.38	0.88	2346324
BritoIL_2016__W1.39.ST__bin.59	NO	0.9751	Pasolli et al. 2019	98.12	0.75	1884254
BritoIL_2016__W1.4.ST__bin.16	YES	0.7611	Pasolli et al. 2019	94.77	3.48	4440889
BritoIL_2016__W1.4.ST__bin.43	NO	0.9706	Pasolli et al. 2019	99.38	0.62	1940151
BritoIL_2016__W1.4.ST__bin.44	NO	0.5385	Pasolli et al. 2019	72.92	0.43	3293805
BritoIL_2016__W1.4.ST__bin.54	NO	0.9669	Pasolli et al. 2019	98.45	1.14	1810668
BritoIL_2016__W1.4.ST__bin.61	NO	0.9585	Pasolli et al. 2019	89.71	1.66	3029025
BritoIL_2016__W1.4.ST__bin.78	NO	0.9701	Pasolli et al. 2019	98.24	0.88	2283156
BritoIL_2016__W1.40.SA__bin.2	NO	0.9769	Pasolli et al. 2019	55.5	2.59	1756739
BritoIL_2016__W1.40.ST__bin.19	NO	0.8865	Pasolli et al. 2019	56.47	0	909994
BritoIL_2016__W1.40.ST__bin.48	NO	0.9683	Pasolli et al. 2019	99.38	0.62	1954969
BritoIL_2016__W1.41.ST__bin.53	NO	0.9747	Pasolli et al. 2019	98.62	1.88	1918630
BritoIL_2016__W1.41.ST__bin.67	NO	0.9201	Pasolli et al. 2019	70.72	0.81	1440633
BritoIL_2016__W1.41.ST__bin.69	NO	0.9118	Pasolli et al. 2019	57.85	1.72	1130576
BritoIL_2016__W1.41.ST__bin.92	NO	0.9348	Pasolli et al. 2019	68.95	1.61	1181156
BritoIL_2016__W1.42.SA__bin.4	NO	0.9728	Pasolli et al. 2019	75.33	2.16	1671645
BritoIL_2016__W1.42.ST__bin.23	NO	0.9619	Pasolli et al. 2019	96.44	1.08	2202088
BritoIL_2016__W1.42.ST__bin.44	YES	0.6798	Pasolli et al. 2019	70.69	0	4118366
BritoIL_2016__W1.42.ST__bin.8	NO	0.7303	Pasolli et al. 2019	93.28	1.15	4356063
BritoIL_2016__W1.44.SA__bin.1	NO	0.9745	Pasolli et al. 2019	83.75	2.23	1679005
BritoIL_2016__W1.44.ST__bin.40	NO	0.964	Pasolli et al. 2019	99.38	0.29	2594720
BritoIL_2016__W1.5.SA__bin.2	NO	0.9695	Pasolli et al. 2019	80.89	3.63	1629404
BritoIL_2016__W1.5.ST__bin.18	NO	0.9713	Pasolli et al. 2019	98.24	0.29	2394163
BritoIL_2016__W1.5.ST__bin.22	NO	0.9666	Pasolli et al. 2019	76.55	0.81	1496353
BritoIL_2016__W1.5.ST__bin.84	NO	0.9495	Pasolli et al. 2019	79.31	4.31	1783146
BritoIL_2016__W1.51.ST__bin.1	NO	0.9672	Pasolli et al. 2019	97.03	0.29	2132125
BritoIL_2016__W1.51.ST__bin.43	NO	0.9562	Pasolli et al. 2019	67.37	0.67	1128138
BritoIL_2016__W1.51.ST__bin.61	YES	0.6273	Pasolli et al. 2019	50.3	0.04	2093109
BritoIL_2016__W1.54.ST__bin.49	NO	0.5446	Pasolli et al. 2019	65.62	0.29	2851609
BritoIL_2016__W1.54.ST__bin.69	NO	0.6112	Pasolli et al. 2019	50.16	1.72	3803582
BritoIL_2016__W1.54.ST__bin.8	NO	0.9351	Pasolli et al. 2019	71.14	0.29	1327931
BritoIL_2016__W1.55.ST__bin.54	NO	0.9523	Pasolli et al. 2019	98.2	0.88	2478590
BritoIL_2016__W1.6.ST__bin.8	NO	0.9802	Pasolli et al. 2019	95.66	1.72	2575385
BritoIL_2016__W1.8.ST__bin.28	NO	0.9474	Pasolli et al. 2019	75.85	0.29	1380298
BritoIL_2016__W1.8.ST__bin.46	NO	0.9622	Pasolli et al. 2019	89.44	0	2470725
BritoIL_2016__W1.9.SA__bin.2	NO	0.9762	Pasolli et al. 2019	77.21	1.37	1681287
BritoIL_2016__W1.9.ST__bin.20	NO	0.9258	Pasolli et al. 2019	80	0.29	1531600
BritoIL_2016__W1.9.ST__bin.22	NO	0.9649	Pasolli et al. 2019	100	1.93	1914784
BritoIL_2016__W1.9.ST__bin.44	NO	0.9463	Pasolli et al. 2019	77.74	0.05	1876051
BritoIL_2016__W1.9.ST__bin.66	NO	0.9722	Pasolli et al. 2019	76.88	4.03	1648012
BritoIL_2016__W2.1.ST__bin.50	NO	0.9192	Pasolli et al. 2019	68.79	0.29	1249506
BritoIL_2016__W2.11.ST__bin.3	NO	0.969	Pasolli et al. 2019	99.38	0.29	2442551
BritoIL_2016__W2.13.ST__bin.36	NO	0.9505	Pasolli et al. 2019	73.5	0.29	1414684
BritoIL_2016__W2.15.ST__bin.35	NO	0.9664	Pasolli et al. 2019	97.65	0.29	2466396
BritoIL_2016__W2.15.ST__bin.36	NO	0.9586	Pasolli et al. 2019	81.38	0	1907239
BritoIL_2016__W2.17.ST__bin.11	NO	0.9471	Pasolli et al. 2019	92.35	0.29	2082447
BritoIL_2016__W2.17.ST__bin.34	NO	0.5069	Pasolli et al. 2019	86.84	1.57	3889330
BritoIL_2016__W2.17.ST__bin.4	NO	0.9612	Pasolli et al. 2019	68.53	1.91	1301546
BritoIL_2016__W2.19.ST__bin.62	YES	0.5509	Pasolli et al. 2019	97.1	0.31	4209091
BritoIL_2016__W2.19.ST__bin.74	NO	0.9375	Pasolli et al. 2019	81.14	0.29	1598539
BritoIL_2016__W2.19.ST__bin.87	NO	0.9675	Pasolli et al. 2019	93.73	2.02	2022263
BritoIL_2016__W2.21.ST__bin.27	NO	0.9143	Pasolli et al. 2019	82.91	0.29	1996631
BritoIL_2016__W2.23.SA__bin.4	NO	0.9823	Pasolli et al. 2019	97.78	1.47	2091147
BritoIL_2016__W2.23.ST__bin.20	NO	0.5239	Pasolli et al. 2019	76.88	1.72	4509650
BritoIL_2016__W2.23.ST__bin.5	NO	0.8849	Pasolli et al. 2019	83.24	0.54	2315337
BritoIL_2016__W2.23.ST__bin.56	NO	0.6725	Pasolli et al. 2019	66.38	0	3480029
BritoIL_2016__W2.25.ST__bin.42	NO	0.9594	Pasolli et al. 2019	93.69	1.36	1824263
BritoIL_2016__W2.25.ST__bin.53	NO	0.9291	Pasolli et al. 2019	84.41	0	1598807
BritoIL_2016__W2.25.ST__bin.6	NO	0.9694	Pasolli et al. 2019	98.42	0.35	1869856
BritoIL_2016__W2.26.ST__bin.18	NO	0.9629	Pasolli et al. 2019	94.04	1.27	1783525
BritoIL_2016__W2.26.ST__bin.45	NO	0.9457	Pasolli et al. 2019	81.25	0	1492210
BritoIL_2016__W2.26.ST__bin.6	NO	0.9688	Pasolli et al. 2019	98.42	0.7	1827001
BritoIL_2016__W2.33.ST__bin.76	NO	0.9349	Pasolli et al. 2019	64.38	0.05	1422516
BritoIL_2016__W2.33.ST__bin.81	NO	0.858	Pasolli et al. 2019	53.78	2.16	915155
BritoIL_2016__W2.33.ST__bin.90	NO	0.9649	Pasolli et al. 2019	97.61	0.29	2408270
BritoIL_2016__W2.34.ST__bin.29	NO	0.5788	Pasolli et al. 2019	83.05	2.35	3523190
BritoIL_2016__W2.34.ST__bin.38	NO	0.9647	Pasolli et al. 2019	93.35	2.42	1847579
BritoIL_2016__W2.34.ST__bin.67	NO	0.7126	Pasolli et al. 2019	51.72	1.72	2404829
BritoIL_2016__W2.34.ST__bin.78	NO	0.9686	Pasolli et al. 2019	97.61	0.29	2313749
BritoIL_2016__W2.35.ST__bin.49	NO	0.5365	Pasolli et al. 2019	80.76	1.81	3438573
BritoIL_2016__W2.35.ST__bin.83	NO	0.969	Pasolli et al. 2019	98.79	0.29	2316114
BritoIL_2016__W2.36.SA__bin.2	NO	0.9381	Pasolli et al. 2019	66.29	0.45	1549961
BritoIL_2016__W2.36.ST__bin.20	NO	0.968	Pasolli et al. 2019	99.38	0.29	2335815
BritoIL_2016__W2.36.ST__bin.23	NO	0.6071	Pasolli et al. 2019	97.4	0.46	4709225
BritoIL_2016__W2.36.ST__bin.29	NO	0.9828	Pasolli et al. 2019	96.89	0.62	2278092
BritoIL_2016__W2.36.ST__bin.46	YES	0.5415	Pasolli et al. 2019	62.07	0	4476102
BritoIL_2016__W2.36.ST__bin.59	NO	0.9561	Pasolli et al. 2019	89.65	1.31	1669574
BritoIL_2016__W2.39.ST__bin.16	NO	0.971	Pasolli et al. 2019	99.38	0.29	2334459
BritoIL_2016__W2.39.ST__bin.33	NO	0.9574	Pasolli et al. 2019	83.2	1.81	2067929
BritoIL_2016__W2.39.ST__bin.54	NO	0.5784	Pasolli et al. 2019	95.51	0.44	4650575
BritoIL_2016__W2.39.ST__bin.6	NO	0.5776	Pasolli et al. 2019	95.55	2	4159836
BritoIL_2016__W2.4.SA__bin.1	NO	0.9555	Pasolli et al. 2019	65.52	0	1647063
BritoIL_2016__W2.4.ST__bin.31	NO	0.9682	Pasolli et al. 2019	97.03	0.29	2451603
BritoIL_2016__W2.4.ST__bin.57	NO	0.9706	Pasolli et al. 2019	99.38	0.62	1915990
BritoIL_2016__W2.40.ST__bin.25	NO	0.9272	Pasolli et al. 2019	75.63	1.61	1326270
BritoIL_2016__W2.40.ST__bin.62	NO	0.9535	Pasolli et al. 2019	89.97	0.29	1841792
BritoIL_2016__W2.41.SA__bin.3	NO	0.8996	Pasolli et al. 2019	55.27	1.72	1424308
BritoIL_2016__W2.41.ST__bin.26	NO	0.969	Pasolli et al. 2019	97.03	0.29	2139147
BritoIL_2016__W2.42.ST__bin.8	YES	0.7432	Pasolli et al. 2019	98.01	0.52	4483259
BritoIL_2016__W2.43.SA__bin.4	NO	0.9271	Pasolli et al. 2019	61.78	0.23	1294950
BritoIL_2016__W2.43.SA__bin.6	NO	0.924	Pasolli et al. 2019	58.71	1.56	1089508
BritoIL_2016__W2.43.SA__bin.7	NO	0.9574	Pasolli et al. 2019	61.21	1.72	1946856
BritoIL_2016__W2.43.ST__bin.37	NO	0.9185	Pasolli et al. 2019	72.67	0.78	1336523
BritoIL_2016__W2.43.ST__bin.71	YES	0.5879	Pasolli et al. 2019	56.38	0	4482061
BritoIL_2016__W2.44.ST__bin.15	NO	0.8733	Pasolli et al. 2019	58.1	0.76	2028166
BritoIL_2016__W2.44.ST__bin.48	NO	0.9436	Pasolli et al. 2019	53.45	0	1509213
BritoIL_2016__W2.44.ST__bin.77	NO	0.9135	Pasolli et al. 2019	72.41	0	1491094
BritoIL_2016__W2.44.ST__bin.83	NO	0.6252	Pasolli et al. 2019	66.54	1.72	3475269
BritoIL_2016__W2.45.SA__bin.3	NO	0.9747	Pasolli et al. 2019	70.69	0	2213510
BritoIL_2016__W2.45.ST__bin.13	NO	0.9294	Pasolli et al. 2019	69.97	0.29	1235493
BritoIL_2016__W2.45.ST__bin.21	YES	0.8279	Pasolli et al. 2019	93.98	0.47	4218991
BritoIL_2016__W2.46.SA__bin.5	NO	0.9709	Pasolli et al. 2019	77.59	0.86	2178685
BritoIL_2016__W2.46.ST__bin.25	NO	0.9678	Pasolli et al. 2019	95.34	1.29	2200741
BritoIL_2016__W2.46.ST__bin.26	NO	0.953	Pasolli et al. 2019	98.79	0.29	2427341
BritoIL_2016__W2.46.ST__bin.38	NO	0.9758	Pasolli et al. 2019	88.71	0	2043068
BritoIL_2016__W2.46.ST__bin.61	NO	0.9634	Pasolli et al. 2019	90.12	0.81	1765431
BritoIL_2016__W2.47.ST__bin.35	NO	0.9542	Pasolli et al. 2019	79.52	0.16	1386297
BritoIL_2016__W2.47.ST__bin.45	NO	0.9572	Pasolli et al. 2019	73.64	2.55	1649641
BritoIL_2016__W2.47.ST__bin.49	NO	0.5818	Pasolli et al. 2019	95.26	0.42	4080380
BritoIL_2016__W2.48.ST__bin.41	NO	0.9032	Pasolli et al. 2019	74.12	0.29	1440067
BritoIL_2016__W2.48.ST__bin.53	NO	0.9736	Pasolli et al. 2019	86.65	1.24	1477264
BritoIL_2016__W2.49.ST__bin.26	NO	0.97	Pasolli et al. 2019	98.79	0.29	2350502
BritoIL_2016__W2.49.ST__bin.40	NO	0.9428	Pasolli et al. 2019	59.91	0.98	921014
BritoIL_2016__W2.5.ST__bin.30	NO	0.9326	Pasolli et al. 2019	72.32	0.29	1429851
BritoIL_2016__W2.5.ST__bin.70	YES	0.8054	Pasolli et al. 2019	98.36	0.47	4115882
BritoIL_2016__W2.5.ST__bin.75	NO	0.9372	Pasolli et al. 2019	51.1	1.72	1340013
BritoIL_2016__W2.52.ST__bin.21	NO	0.9644	Pasolli et al. 2019	97.06	0.29	2332850
BritoIL_2016__W2.52.ST__bin.34	NO	0.9788	Pasolli et al. 2019	94.72	1.7	1989084
BritoIL_2016__W2.53.ST__bin.20	NO	0.9669	Pasolli et al. 2019	99.38	0.29	2606590
BritoIL_2016__W2.54.ST__bin.29	YES	0.8197	Pasolli et al. 2019	96.67	1.63	4135833
BritoIL_2016__W2.54.ST__bin.33	NO	0.9829	Pasolli et al. 2019	91.41	0.72	1751907
BritoIL_2016__W2.56.ST__bin.38	NO	0.8673	Pasolli et al. 2019	65.85	0.29	1513974
BritoIL_2016__W2.56.ST__bin.39	NO	0.9789	Pasolli et al. 2019	94	2.95	2126887
BritoIL_2016__W2.59.ST__bin.61	NO	0.9639	Pasolli et al. 2019	99.38	0.29	2384067
BritoIL_2016__W2.6.ST__bin.8	NO	0.9591	Pasolli et al. 2019	99.38	0.29	2271851
BritoIL_2016__W2.61.SA__bin.13	NO	0.9872	Pasolli et al. 2019	96.95	1.64	2108577
BritoIL_2016__W2.61.ST__bin.46	NO	0.9598	Pasolli et al. 2019	99.38	0.29	2476495
BritoIL_2016__W2.61.ST__bin.99	NO	0.8315	Pasolli et al. 2019	58.62	0	1299825
BritoIL_2016__W2.62.ST__bin.4	YES	0.5643	Pasolli et al. 2019	57.92	1.72	4410475
BritoIL_2016__W2.62.ST__bin.47	NO	0.8775	Pasolli et al. 2019	55.26	1.86	801504
BritoIL_2016__W2.62.ST__bin.64	NO	0.536	Pasolli et al. 2019	94.86	1.07	4013194
BritoIL_2016__W2.63.SA__bin.7	NO	0.9703	Pasolli et al. 2019	55.69	2.28	1216963
BritoIL_2016__W2.63.ST__bin.43	NO	0.7067	Pasolli et al. 2019	62.07	0	2737326
BritoIL_2016__W2.63.ST__bin.61	NO	0.6955	Pasolli et al. 2019	78.46	0.33	3155011
BritoIL_2016__W2.63.ST__bin.63	NO	0.9316	Pasolli et al. 2019	80	0.29	1443044
BritoIL_2016__W2.65.SA__bin.1	NO	0.925	Pasolli et al. 2019	88.75	0.06	2061523
BritoIL_2016__W2.65.ST__bin.19	NO	0.8832	Pasolli et al. 2019	51.14	0	949132
BritoIL_2016__W2.65.ST__bin.28	NO	0.9695	Pasolli et al. 2019	99.38	0.62	1909253
BritoIL_2016__W2.65.ST__bin.50	NO	0.8679	Pasolli et al. 2019	53.45	0	1433013
BritoIL_2016__W2.67.ST__bin.11	YES	0.7975	Pasolli et al. 2019	98.14	0.86	4098325
BritoIL_2016__W2.67.ST__bin.35	NO	0.9383	Pasolli et al. 2019	61.29	0	1609504
BritoIL_2016__W2.67.ST__bin.38	NO	0.9688	Pasolli et al. 2019	99.38	0.29	2473127
BritoIL_2016__W2.67.ST__bin.43	NO	0.9584	Pasolli et al. 2019	66.03	2.53	1168801
BritoIL_2016__W2.68.SA__bin.20	NO	0.989	Pasolli et al. 2019	81.09	2.6	1470969
BritoIL_2016__W2.68.ST__bin.67	NO	0.9623	Pasolli et al. 2019	93.15	1.61	2087195
BritoIL_2016__W2.69.ST__bin.10	NO	0.9599	Pasolli et al. 2019	99.38	0.29	2518254
BritoIL_2016__W2.7.ST__bin.28	NO	0.9587	Pasolli et al. 2019	95	0.29	1854947
BritoIL_2016__W2.7.ST__bin.3	NO	0.9307	Pasolli et al. 2019	59.27	1.61	1272052
BritoIL_2016__W2.7.ST__bin.77	NO	0.5554	Pasolli et al. 2019	97.51	0.54	4057997
BritoIL_2016__W2.8.ST__bin.30	NO	0.9639	Pasolli et al. 2019	99.38	0.29	2415100
BritoIL_2016__W2.8.ST__bin.34	NO	0.9641	Pasolli et al. 2019	93.5	1.61	2226186
BritoIL_2016__W2.8.ST__bin.5	NO	0.961	Pasolli et al. 2019	98.12	0	2022315
BritoIL_2016__W2.9.ST__bin.14	YES	0.749	Pasolli et al. 2019	98.63	0.06	4445515
BritoIL_2016__W2.9.ST__bin.41	NO	0.8938	Pasolli et al. 2019	50.37	0	1189916
BritoIL_2016__W2.9.ST__bin.42	NO	0.9594	Pasolli et al. 2019	98.2	0.88	2258678
BritoIL_2016__W2.9.ST__bin.43	NO	0.5141	Pasolli et al. 2019	65	0	4154557
BritoIL_2016__W2.9.ST__bin.74	NO	0.865	Pasolli et al. 2019	50.34	0.81	938631
BritoIL_2016__W3.1.ST__bin.59	NO	0.9517	Pasolli et al. 2019	65.97	1.8	1291878
BritoIL_2016__W3.16.SA__bin.7	NO	0.9359	Pasolli et al. 2019	71.35	1.32	1527771
BritoIL_2016__W3.16.ST__bin.22	YES	0.5478	Pasolli et al. 2019	95.06	0.87	4053968
BritoIL_2016__W3.16.ST__bin.6	NO	0.7927	Pasolli et al. 2019	63.79	0	1175710
BritoIL_2016__W3.16.ST__bin.7	NO	0.9447	Pasolli et al. 2019	63.42	3.31	1021935
BritoIL_2016__W3.17.ST__bin.58	NO	0.9785	Pasolli et al. 2019	76.95	0.56	1393848
BritoIL_2016__W3.17.ST__bin.6	NO	0.961	Pasolli et al. 2019	97.61	0.29	2358249
BritoIL_2016__W3.17.ST__bin.63	YES	0.7602	Pasolli et al. 2019	98.22	0.4	4230132
BritoIL_2016__W3.18.ST__bin.34	NO	0.9697	Pasolli et al. 2019	83.54	0	1906401
BritoIL_2016__W3.18.ST__bin.5	NO	0.9468	Pasolli et al. 2019	51.86	0.87	1069741
BritoIL_2016__W3.18.ST__bin.67	NO	0.9638	Pasolli et al. 2019	91.53	1.81	2405998
BritoIL_2016__W3.19.SA__bin.2	NO	0.9501	Pasolli et al. 2019	60.34	0	1326020
BritoIL_2016__W3.19.ST__bin.4	NO	0.9285	Pasolli et al. 2019	82.32	0.29	1598813
BritoIL_2016__W3.19.ST__bin.64	NO	0.9341	Pasolli et al. 2019	74.44	0.97	1536942
BritoIL_2016__W3.20.SA__bin.4	NO	0.9593	Pasolli et al. 2019	75.86	1.72	1860245
BritoIL_2016__W3.20.ST__bin.23	NO	0.9653	Pasolli et al. 2019	95.88	0.29	2219612
BritoIL_2016__W3.20.ST__bin.3	NO	0.9761	Pasolli et al. 2019	97.52	0.62	2190816
BritoIL_2016__W3.20.ST__bin.36	NO	0.9582	Pasolli et al. 2019	86.49	1.25	1790541
BritoIL_2016__W3.21.ST__bin.13	NO	0.6396	Pasolli et al. 2019	52.59	0	2866065
BritoIL_2016__W3.21.ST__bin.28	NO	0.8504	Pasolli et al. 2019	52.17	0	706158
BritoIL_2016__W3.21.ST__bin.61	NO	0.8449	Pasolli et al. 2019	51.72	0	1034797
BritoIL_2016__W3.22.SA__bin.20	NO	0.984	Pasolli et al. 2019	97.29	0	2095664
BritoIL_2016__W3.22.ST__bin.116	NO	0.7697	Pasolli et al. 2019	59.38	0.06	2518663
BritoIL_2016__W3.22.ST__bin.143	NO	0.6641	Pasolli et al. 2019	89.86	0.59	2440300
BritoIL_2016__W3.22.ST__bin.52	YES	0.6272	Pasolli et al. 2019	64.29	0	4098924
BritoIL_2016__W3.22.ST__bin.77	NO	0.8476	Pasolli et al. 2019	62.07	0	1771584
BritoIL_2016__W3.23.ST__bin.35	NO	0.9571	Pasolli et al. 2019	88.79	0.29	1864069
BritoIL_2016__WL.1.SA__bin.5	NO	0.9584	Pasolli et al. 2019	57.64	2.42	1099354
BritoIL_2016__WL.1.ST__bin.20	NO	0.6886	Pasolli et al. 2019	81.38	4.31	2155254
BritoIL_2016__WL.10.SA__bin.2	NO	0.9897	Pasolli et al. 2019	93.51	1.43	1823927
BritoIL_2016__WL.10.SA__bin.8	NO	0.9813	Pasolli et al. 2019	68.1	2.59	1878830
BritoIL_2016__WL.10.ST__bin.40	NO	0.9605	Pasolli et al. 2019	79.41	0.29	1421450
BritoIL_2016__WL.10.ST__bin.87	NO	0.9217	Pasolli et al. 2019	50.86	0	809259
BritoIL_2016__WL.11.ST__bin.27	NO	0.9694	Pasolli et al. 2019	95.62	1.38	2206387
BritoIL_2016__WL.11.ST__bin.31	NO	0.9528	Pasolli et al. 2019	88.79	0.29	2028967
BritoIL_2016__WL.12.ST__bin.35	NO	0.9712	Pasolli et al. 2019	99.06	0.62	1910212
BritoIL_2016__WL.12.ST__bin.56	NO	0.9313	Pasolli et al. 2019	84.08	0.29	1659332
BritoIL_2016__WL.13.ST__bin.22	NO	0.9318	Pasolli et al. 2019	55.52	0	980726
BritoIL_2016__WL.13.ST__bin.50	NO	0.9654	Pasolli et al. 2019	98.79	0.29	2534912
BritoIL_2016__WL.14.ST__bin.31	NO	0.9683	Pasolli et al. 2019	98.75	1.25	1907177
BritoIL_2016__WL.14.ST__bin.40	NO	0.9444	Pasolli et al. 2019	97.61	0.29	2224188
BritoIL_2016__WL.15.ST__bin.16	NO	0.9381	Pasolli et al. 2019	68.04	2.75	1378022
BritoIL_2016__WL.15.ST__bin.20	NO	0.9402	Pasolli et al. 2019	69.76	2.42	1304244
BritoIL_2016__WL.15.ST__bin.35	NO	0.9524	Pasolli et al. 2019	97.06	0.29	2457604
BritoIL_2016__WL.15.ST__bin.72	NO	0.52	Pasolli et al. 2019	83.01	2.23	3805940
BritoIL_2016__WL.17.SA__bin.5	NO	0.984	Pasolli et al. 2019	98.15	1.03	2173865
BritoIL_2016__WL.17.ST__bin.27	NO	0.5205	Pasolli et al. 2019	83.12	0.37	3649242
BritoIL_2016__WL.17.ST__bin.44	NO	0.9661	Pasolli et al. 2019	99.38	0.29	2279209
BritoIL_2016__WL.2.SA__bin.2	NO	0.9543	Pasolli et al. 2019	77.65	1.1	1477121
BritoIL_2016__WL.2.ST__bin.37	NO	0.7812	Pasolli et al. 2019	52.32	0.29	1226811
BritoIL_2016__WL.20.ST__bin.11	NO	0.963	Pasolli et al. 2019	81.45	1.61	2120411
BritoIL_2016__WL.20.ST__bin.58	NO	0.9681	Pasolli et al. 2019	97.97	1.25	1914971
BritoIL_2016__WL.25.SA__bin.1	NO	0.9478	Pasolli et al. 2019	61.55	1.72	2130705
BritoIL_2016__WL.25.SA__bin.5	NO	0.9698	Pasolli et al. 2019	58.6	1.88	1211211
BritoIL_2016__WL.25.SA__bin.7	NO	0.9334	Pasolli et al. 2019	53.21	0.86	1045214
BritoIL_2016__WL.25.ST__bin.24	NO	0.9561	Pasolli et al. 2019	87.61	0.29	1892321
BritoIL_2016__WL.25.ST__bin.35	YES	0.5099	Pasolli et al. 2019	54.27	0.04	2544193
BritoIL_2016__WL.25.ST__bin.64	NO	0.9204	Pasolli et al. 2019	56.69	0.62	912163
BritoIL_2016__WL.25.ST__bin.68	NO	0.9618	Pasolli et al. 2019	91.95	0.81	1759033
BritoIL_2016__WL.26.ST__bin.38	NO	0.9424	Pasolli et al. 2019	93.75	0	1908478
BritoIL_2016__WL.26.ST__bin.6	NO	0.9369	Pasolli et al. 2019	82.94	0.29	1650316
BritoIL_2016__WL.28.SA__bin.2	NO	0.9817	Pasolli et al. 2019	62.07	3.45	1528583
BritoIL_2016__WL.28.SA__bin.7	NO	0.9749	Pasolli et al. 2019	93.28	2.47	3037445
BritoIL_2016__WL.28.ST__bin.3	NO	0.9667	Pasolli et al. 2019	94.38	1.47	2258721
BritoIL_2016__WL.28.ST__bin.33	NO	0.9419	Pasolli et al. 2019	76.37	2.62	1482311
BritoIL_2016__WL.3.ST__bin.37	NO	0.9651	Pasolli et al. 2019	92.94	0.81	1797353
BritoIL_2016__WL.3.ST__bin.5	NO	0.9344	Pasolli et al. 2019	88.79	0.29	1819894
BritoIL_2016__WL.30.ST__bin.59	NO	0.9687	Pasolli et al. 2019	96.47	0.29	2522709
BritoIL_2016__WL.32.SA__bin.2	NO	0.9671	Pasolli et al. 2019	94.32	1.13	2297689
BritoIL_2016__WL.32.ST__bin.37	NO	0.9622	Pasolli et al. 2019	99.38	0.29	2521697
BritoIL_2016__WL.33.SA__bin.17	NO	0.9514	Pasolli et al. 2019	51.76	3.21	1639895
BritoIL_2016__WL.33.ST__bin.13	YES	0.5332	Pasolli et al. 2019	94.79	0.51	4328812
BritoIL_2016__WL.33.ST__bin.42	NO	0.881	Pasolli et al. 2019	70.56	0.29	1814816
BritoIL_2016__WL.34.ST__bin.24	NO	0.9193	Pasolli et al. 2019	51.73	0	910910
BritoIL_2016__WL.34.ST__bin.31	NO	0.8495	Pasolli et al. 2019	53.45	0	1578108
BritoIL_2016__WL.35.ST__bin.26	NO	0.9387	Pasolli et al. 2019	63.8	1.56	1083541
BritoIL_2016__WL.35.ST__bin.55	NO	0.9658	Pasolli et al. 2019	95.88	0.88	2424493
BritoIL_2016__WL.36.ST__bin.43	NO	0.9739	Pasolli et al. 2019	99.38	0.29	2315079
BritoIL_2016__WL.37.ST__bin.17	NO	0.9397	Pasolli et al. 2019	54.31	0.34	1299749
BritoIL_2016__WL.37.ST__bin.22	NO	0.9365	Pasolli et al. 2019	53.28	0.08	1367058
BritoIL_2016__WL.37.ST__bin.41	NO	0.8675	Pasolli et al. 2019	52.07	0.29	1625860
BritoIL_2016__WL.37.ST__bin.53	NO	0.8703	Pasolli et al. 2019	74.14	0	1748878
BritoIL_2016__WL.39.SA__bin.1	NO	0.9733	Pasolli et al. 2019	84.57	1.85	2485441
BritoIL_2016__WL.39.ST__bin.32	NO	0.9257	Pasolli et al. 2019	55.09	0.36	1125256
BritoIL_2016__WL.43.ST__bin.14	NO	0.9473	Pasolli et al. 2019	96.44	0.29	2095457
BritoIL_2016__WL.43.ST__bin.26	YES	0.597	Pasolli et al. 2019	71.19	1.72	3987383
BritoIL_2016__WL.43.ST__bin.31	NO	0.97	Pasolli et al. 2019	93.95	2.42	1914478
BritoIL_2016__WL.43.ST__bin.38	NO	0.9591	Pasolli et al. 2019	90.93	0.81	1738810
BritoIL_2016__WL.43.ST__bin.72	NO	0.9778	Pasolli et al. 2019	70.59	1.36	2129936
BritoIL_2016__WL.44.SA__bin.33	NO	0.9455	Pasolli et al. 2019	56.41	0.41	1203217
BritoIL_2016__WL.44.SA__bin.6	NO	0.8628	Pasolli et al. 2019	50	0	1233022
BritoIL_2016__WL.44.SA__bin.7	NO	0.9608	Pasolli et al. 2019	86.79	0.51	1705797
BritoIL_2016__WL.44.ST__bin.31	NO	0.9679	Pasolli et al. 2019	88.2	0.62	1635645
BritoIL_2016__WL.44.ST__bin.37	NO	0.9622	Pasolli et al. 2019	91.94	1.61	2078264
BritoIL_2016__WL.44.ST__bin.53	NO	0.7973	Pasolli et al. 2019	81.54	1.92	2905193
BritoIL_2016__WL.44.ST__bin.6	NO	0.9456	Pasolli et al. 2019	66.1	1.37	1336632
BritoIL_2016__WL.45.ST__bin.15	NO	0.9684	Pasolli et al. 2019	79.66	1.8	1496043
BritoIL_2016__WL.5.ST__bin.19	NO	0.9633	Pasolli et al. 2019	98.79	0.29	2350015
BritoIL_2016__WL.5.ST__bin.35	NO	0.7466	Pasolli et al. 2019	97.93	0.75	2283169
BritoIL_2016__WL.7.ST__bin.27	NO	0.9552	Pasolli et al. 2019	99.38	0.29	2331650
BritoIL_2016__WL.7.ST__bin.29	NO	0.6594	Pasolli et al. 2019	82.04	2.32	3578265
BritoIL_2016__WL.7.ST__bin.34	NO	0.8191	Pasolli et al. 2019	52.29	0	1200399
BritoIL_2016__WL.8.ST__bin.5	NO	0.9707	Pasolli et al. 2019	99.38	0.29	2313979
BritoIL_2016__WL.8.ST__bin.79	NO	0.9419	Pasolli et al. 2019	65.52	0	1654686
BritoIL_2016__WL.9.ST__bin.2	NO	0.9326	Pasolli et al. 2019	79.5	0	1114047
BritoIL_2016__WL.9.ST__bin.34	NO	0.8313	Pasolli et al. 2019	54.38	0.29	891820
CM_cf__CF_FIFC001SS_t6M17__bin.10	NO	0.8972	Pasolli et al. 2019	98.06	0	3919761
CM_cf__CF_FIFC003SS_t3M17__bin.2	YES	0.9584	Pasolli et al. 2019	91.28	1.74	5726970
CM_cf__CF_FIFC003SS_t5M16__bin.1	NO	0.9761	Pasolli et al. 2019	84.76	2.18	1915609
CM_cf__CF_FIFC004SS_t1M16__bin.1	NO	0.9759	Pasolli et al. 2019	98.39	0.66	1767679
CM_cf__CF_FIFC004SS_t4M16__bin.2	NO	0.9771	Pasolli et al. 2019	83.05	0.62	1490550
CM_cf__CF_FIFC004SS_t7M16__bin.1	NO	0.9768	Pasolli et al. 2019	98.61	0.95	1825770
CM_cf__CF_FIFC009SS_t4M16__bin.1	NO	0.6859	Pasolli et al. 2019	70.08	0.95	4531329
CM_cf__CF_FIFC009SS_t6M16__bin.8	NO	0.962	Pasolli et al. 2019	91.18	1.17	1718288
CM_cf__CF_FIFC009SS_t6M16__bin.9	NO	0.6784	Pasolli et al. 2019	97.23	0.38	5856717
CM_cf__CF_FIFC010SS_t5M16__bin.1	NO	0.9405	Pasolli et al. 2019	56.48	1.3	992619
CM_cf__CF_FIFC010SS_t5M16__bin.8	NO	0.6877	Pasolli et al. 2019	99.94	0.19	5997730
CM_cf__CF_FIFC013SS_t1M15__bin.1	YES	0.937	Pasolli et al. 2019	76.72	1.02	4154791
CM_cf__CF_FIFC013SS_t4M15__bin.2	YES	0.9547	Pasolli et al. 2019	84.06	2.47	5205267
CM_cf__CF_FIFC013SS_t6M16__bin.1	YES	0.9647	Pasolli et al. 2019	83.1	1.65	5280122
CM_cf__CF_FIFC013SS_t7M17__bin.1	YES	0.9833	Pasolli et al. 2019	98.35	0.87	6656882
CM_cf__CF_FIFC013SS_t8M17__bin.3	NO	0.679	Pasolli et al. 2019	60.46	1.01	4371461
CM_cf__CF_FIFC013SS_t9M16__bin.2	YES	0.8809	Pasolli et al. 2019	69.93	0.59	4382805
CM_cf__CF_TNFC002IS_t1M15__bin.3	YES	0.967	Pasolli et al. 2019	85.75	2.09	5501327
CM_cf__CF_TNFC002IS_t3M15__bin.1	YES	0.9239	Pasolli et al. 2019	68.75	1.54	3597696
CM_cf__CF_TNFC002SA_t1M15__bin.16	NO	0.9817	Pasolli et al. 2019	99.47	0.45	2264702
CM_cf__CF_TNFC002SA_t1M15__bin.21	NO	0.9859	Pasolli et al. 2019	99.51	0.86	1904968
CM_cf__CF_TNFC003IS_t1M15__bin.11	YES	0.9654	Pasolli et al. 2019	80.6	0.6	5377421
CM_cf__CF_TNFC003IS_t2M15__bin.14	YES	0.9795	Pasolli et al. 2019	97.09	0.22	6247631
CM_cf__CF_TNFC003IS_t5M16__bin.3	NO	0.9508	Pasolli et al. 2019	88.6	2.08	2018747
CM_cf__CF_TNFC003SA_t1M15__bin.5	NO	0.9856	Pasolli et al. 2019	97.1	0.93	1685621
CM_cf__CF_TNFC003SA_t1M15__bin.6	NO	0.9739	Pasolli et al. 2019	96.94	1.26	1846844
CM_cf__CF_TNFC004SS_t1M15__bin.8	NO	0.8312	Pasolli et al. 2019	97.33	2.63	7637218
CM_cf__CF_TNFC005IS_t1M15__bin.1	NO	0.9678	Pasolli et al. 2019	94.8	1.35	1852367
CM_cf__CF_TNFC005IS_t1M15__bin.13	NO	0.9761	Pasolli et al. 2019	76.37	1.24	1663647
CM_cf__CF_TNFC005IS_t3M15__bin.7	NO	0.9682	Pasolli et al. 2019	53.44	0.36	1283118
CM_cf__CF_TNFC005SA_t1M15__bin.14	NO	0.9733	Pasolli et al. 2019	66.72	1.72	1935399
CM_cf__CF_TNFC007IS_t2M15__bin.2	NO	0.9783	Pasolli et al. 2019	93.28	1.47	2082579
CM_cf__CF_TNFC008IS_t3M15__bin.14	NO	0.9622	Pasolli et al. 2019	84.48	2.73	1744014
CM_cf__CF_TNFC008IS_t3M15__bin.15	NO	0.6893	Pasolli et al. 2019	96.6	2.37	5849596
CM_cf__CF_TNFC017IS_t2M15__bin.13	NO	0.9577	Pasolli et al. 2019	71.07	2	1268846
CM_cf__CF_TNFC017IS_t2M15__bin.15	NO	0.8196	Pasolli et al. 2019	99.73	0.36	7756122
CM_cf__CF_TNFC017SA_t1M16__bin.20	NO	0.9806	Pasolli et al. 2019	77.06	0.74	1389798
CM_cf__CF_TNFC017SA_t1M16__bin.25	NO	0.9875	Pasolli et al. 2019	82.76	0	2058574
CM_cf__CF_TNFC017SA_t3M17__bin.1	NO	0.6828	Pasolli et al. 2019	99.94	0.19	5984985
CM_cf__CF_TNFC018IS_t1M15__bin.13	YES	0.5354	Pasolli et al. 2019	90.98	0.39	5254395
CM_cf__CF_TNFC018IS_t3M15__bin.2	NO	0.695	Pasolli et al. 2019	58.38	0.04	3441317
CM_cf__CF_TNFC018IS_t4M15__bin.2	NO	0.5012	Pasolli et al. 2019	89.93	0.73	5127857
CM_cf__CF_TNFC018SA_t5M17__bin.1	NO	0.6266	Pasolli et al. 2019	50.07	0	3227994
CM_cf__CF_TNFC018SA_t5M17__bin.12	NO	0.9706	Pasolli et al. 2019	97.3	1.95	2024949
CM_cf__CF_TNFC018SA_t5M17__bin.2	NO	0.6187	Pasolli et al. 2019	85.17	1.15	5361052
CM_cf__CF_TNFC022IS_t1M15__bin.22	NO	0.8291	Pasolli et al. 2019	99.73	0.57	7746044
CM_cf__CF_TNFC023IS_t1M15__bin.10	NO	0.979	Pasolli et al. 2019	98.23	0.34	2164622
CM_cf__CF_TNFC023IS_t3M15__bin.8	NO	0.8196	Pasolli et al. 2019	99.73	0.36	7751688
CM_cf__CF_TNFC023SA_t1M16__bin.1	NO	0.9788	Pasolli et al. 2019	99.47	0.23	2213528
CM_cf__CF_TNFC034IS_t3M15__bin.1	YES	0.9768	Pasolli et al. 2019	84.23	0.56	5219660
CM_cf__CF_TNFC034IS_t5M16__bin.2	YES	0.9785	Pasolli et al. 2019	98.95	0.19	6231012
CM_cf__CF_TNFC034SA_t1M16__bin.5	NO	0.9202	Pasolli et al. 2019	56.03	0	997287
CM_cf__CF_TNFC034SS_t1M15__bin.12	YES	0.9771	Pasolli et al. 2019	98.41	0.19	5981613
CM_cf__CF_TNFC034SS_t1M15__bin.3	NO	0.8306	Pasolli et al. 2019	96.77	1.23	7600427
CM_cf__CF_TNFC034SS_t2M15__bin.2	NO	0.8196	Pasolli et al. 2019	99.73	0.36	7742561
CM_cf__CF_TNFC038SA_t1M16__bin.3	NO	0.9701	Pasolli et al. 2019	99.71	0.76	1834317
CM_cf__CF_TNFC038SA_t1M16__bin.7	NO	0.9872	Pasolli et al. 2019	96.72	0	1791787
CM_cf__CF_TNFC039IS_t1M15__bin.16	NO	0.9834	Pasolli et al. 2019	100	0	2209590
CM_cf__CF_TNFC039IS_t1M15__bin.32	NO	0.9654	Pasolli et al. 2019	52.1	0.19	903796
CM_cf__CF_TNFC039IS_t2M15__bin.3	NO	0.9208	Pasolli et al. 2019	50	0	991968
CM_cf__CF_TNFC039IS_t3M15__bin.1	YES	0.9741	Pasolli et al. 2019	98.21	0.22	6458960
CM_cf__CF_TNFC039SA_t1M16__bin.19	NO	0.9756	Pasolli et al. 2019	99.13	0.34	1948429
CM_cf__CF_TNFC039SA_t1M16__bin.3	NO	0.9834	Pasolli et al. 2019	100	0	2203550
CM_cf__CF_TNFC039SA_t1M16__bin.4	NO	0.9818	Pasolli et al. 2019	87.82	3.21	1817966
CM_cf__CF_TNFC040IS_t1M15__bin.2	NO	0.9712	Pasolli et al. 2019	61.21	3.45	1847192
CM_cf__CF_TNFC040IS_t1M15__bin.4	NO	0.9423	Pasolli et al. 2019	76.34	3.81	1537192
CM_cf__CF_TNFC040IS_t1M15__bin.6	NO	0.9792	Pasolli et al. 2019	99.28	0.81	1898176
CM_cf__CF_TNFC040IS_t2M15__bin.4	NO	0.8791	Pasolli et al. 2019	53.43	0.62	1040697
CM_cf__CF_TNFC040IS_t2M15__bin.5	NO	0.9785	Pasolli et al. 2019	98.91	0	2107684
CM_cf__CF_TNFC040IS_t3M15__bin.16	NO	0.9787	Pasolli et al. 2019	98.52	0.61	1971993
CM_cf__CF_TNFC040IS_t3M15__bin.17	NO	0.9838	Pasolli et al. 2019	95.07	0.56	1995415
CM_cf__CF_TNFC040IS_t3M15__bin.4	NO	0.953	Pasolli et al. 2019	85.29	2.56	1807701
CM_cf__CF_TNFC041IS_t1M15__bin.11	NO	0.9842	Pasolli et al. 2019	86.9	1.81	1852020
CM_cf__CF_TNFC041IS_t1M15__bin.12	NO	0.9471	Pasolli et al. 2019	89.89	3.44	1806029
CM_cf__CF_TNFC041IS_t2M15__bin.1	NO	0.9609	Pasolli et al. 2019	93.06	1.93	1862921
CM_cf__CF_TNFC041IS_t2M15__bin.4	NO	0.9638	Pasolli et al. 2019	63.79	0	1481667
CM_cf__CF_TNFC041IS_t4M16__bin.15	NO	0.9606	Pasolli et al. 2019	66.82	0.68	1164920
CM_cf__CF_TNFC041IS_t4M16__bin.19	NO	0.9577	Pasolli et al. 2019	93.07	1.38	1828940
CM_cf__CF_TNFC041IS_t4M16__bin.3	NO	0.9792	Pasolli et al. 2019	83.1	4.31	2066603
CM_cf__CF_TNFC041SA_t1M15__bin.11	NO	0.9624	Pasolli et al. 2019	99.2	0.34	1866025
CM_cf__CF_TNFC041SA_t1M15__bin.14	NO	0.9518	Pasolli et al. 2019	52.8	0.99	926979
CM_cf__CF_TNFC041SA_t1M15__bin.22	NO	0.9761	Pasolli et al. 2019	85.82	1.66	1902288
CM_cf__CF_TNFC045IS_t1M15__bin.5	YES	0.979	Pasolli et al. 2019	96.92	0.76	6117247
CM_cf__CF_TNFC045IS_t2M15__bin.5	YES	0.98	Pasolli et al. 2019	98.95	0.41	6203418
CM_cf__CF_TNFC045IS_t3M15__bin.1	YES	0.9771	Pasolli et al. 2019	98.64	0.22	6194113
CM_cf__CF_TNFC045IS_t4M15__bin.2	YES	0.9812	Pasolli et al. 2019	98.23	0.97	6113059
CM_cf__CF_TNFC046IS_t1M15__bin.10	NO	0.9717	Pasolli et al. 2019	95.9	0.34	4495503
CM_cf__CF_TNFC046IS_t1M15__bin.22	NO	0.5836	Pasolli et al. 2019	73.36	1.54	4804979
CM_cf__CF_TNFC046IS_t1M15__bin.4	NO	0.9718	Pasolli et al. 2019	58.39	0	1291511
CM_cf__CF_TNFC046IS_t2M15__bin.36	NO	0.9768	Pasolli et al. 2019	87.58	0.68	1702977
CM_cf__CF_TNFC046IS_t2M15__bin.37	NO	0.9658	Pasolli et al. 2019	91.03	2.92	1936938
CM_cf__CF_TNFC046IS_t3M15__bin.10	NO	0.9662	Pasolli et al. 2019	96.03	0.69	4402633
CM_cf__CF_TNFC047IS_t1M15__bin.13	NO	0.9671	Pasolli et al. 2019	96.44	0.34	4448333
CM_cf__CF_TNFC047IS_t1M15__bin.16	NO	0.9841	Pasolli et al. 2019	99.92	0	2143065
CM_cf__CF_TNFC048IS_t2M15__bin.3	YES	0.9538	Pasolli et al. 2019	89.5	0.83	5405518
CM_cf__CF_TNFC051IS_t1M15__bin.3	YES	0.9716	Pasolli et al. 2019	88.09	2.48	5405718
CM_cf__CF_TNFC051IS_t3M15__bin.4	YES	0.9708	Pasolli et al. 2019	98.78	0.92	6443834
CM_cf__CF_TNFC051IS_t4M15__bin.1	YES	0.9829	Pasolli et al. 2019	91.28	2.88	5715879
CM_cf__CF_TNFC051IS_t5M16__bin.1	YES	0.8986	Pasolli et al. 2019	66.38	0.86	4074185
CM_cf__CF_TNFC051SA_t1M16__bin.13	NO	0.9868	Pasolli et al. 2019	99.25	0.5	2135407
CM_cf__CF_TNFC051SA_t1M16__bin.26	NO	0.9768	Pasolli et al. 2019	86.11	2.22	1565315
CM_cf__CF_TNFC054IS_t1M15__bin.10	NO	0.6748	Pasolli et al. 2019	99.94	0.19	5703544
CM_cf__CF_TNFC054IS_t1M15__bin.20	NO	0.9852	Pasolli et al. 2019	86.93	2.96	3968118
CM_cf__CF_TNFC057IS_t2M15__bin.12	NO	0.5564	Pasolli et al. 2019	66.83	1.48	3743682
CM_cf__CF_TNFC057IS_t3M15__bin.12	NO	0.6906	Pasolli et al. 2019	60.77	0.61	4382810
CM_cf__CF_TNFC057IS_t3M15__bin.8	YES	0.5954	Pasolli et al. 2019	99.07	1.46	5771667
CM_cf__CF_TNFC057IS_t4M16__bin.12	NO	0.9597	Pasolli et al. 2019	97.95	0.92	1942390
CM_cf__CF_TNFC057IS_t4M16__bin.8	YES	0.5819	Pasolli et al. 2019	87.84	2.89	4851251
CM_cf__CF_TNFC059IS_t1M15__bin.3	YES	0.9645	Pasolli et al. 2019	85.01	1.35	4967678
CM_cf__CF_TNFC059IS_t2M15__bin.9	YES	0.7958	Pasolli et al. 2019	73.88	1.53	4219621
CM_cf__CF_TNFC060IS_t1M15__bin.5	YES	0.97	Pasolli et al. 2019	87.46	2.43	5278361
CM_cf__CF_TNFC060IS_t3M15__bin.4	NO	0.9861	Pasolli et al. 2019	94.72	4.61	4150272
CM_cf__CF_TNFC065IS_t2M15__bin.1	YES	0.977	Pasolli et al. 2019	99.02	0.11	6211428
CM_madagascar__A01_02_1FE__bin.3	NO	0.6404	Pasolli et al. 2019	85.26	0.14	3806043
CM_madagascar__A02_01_1FE__bin.10	NO	0.9594	Pasolli et al. 2019	98.24	0.29	2395224
CM_madagascar__A02_01_1FE__bin.5	NO	0.9709	Pasolli et al. 2019	98.02	1.06	1895198
CM_madagascar__A02_01_1FE__bin.7	YES	0.518	Pasolli et al. 2019	98.01	0.06	4400080
CM_madagascar__A03_01_1FE__bin.3	NO	0.975	Pasolli et al. 2019	99.38	0.29	2285134
CM_madagascar__A04_01_1FE__bin.29	NO	0.9601	Pasolli et al. 2019	94.36	0.68	1975964
CM_madagascar__A04_01_1FE__bin.30	NO	0.9702	Pasolli et al. 2019	98.24	0.88	2274284
CM_madagascar__A04_01_1FE__bin.44	NO	0.5571	Pasolli et al. 2019	96.95	0.33	3979966
CM_madagascar__A04_04_1FE__bin.32	NO	0.9692	Pasolli et al. 2019	98.2	0.88	2352825
CM_madagascar__A04_04_1FE__bin.43	NO	0.83	Pasolli et al. 2019	65.38	0.3	2500297
CM_madagascar__A04_04_1FE__bin.51	NO	0.9815	Pasolli et al. 2019	98.76	0.62	2243629
CM_madagascar__A04_04_1FE__bin.67	NO	0.9003	Pasolli et al. 2019	55.46	2.14	1720134
CM_madagascar__A07_01_1FE__bin.68	NO	0.8369	Pasolli et al. 2019	50.53	1.78	1359427
CM_madagascar__A08_01_1FE__bin.36	NO	0.9652	Pasolli et al. 2019	99.38	0.29	2288578
CM_madagascar__A08_01_1FE__bin.64	YES	0.6704	Pasolli et al. 2019	60.63	0.1	2696822
CM_madagascar__A09_01_1FE__bin.1	NO	0.9411	Pasolli et al. 2019	71.55	0	1726861
CM_madagascar__A09_01_1FE__bin.11	NO	0.6451	Pasolli et al. 2019	60.5	1.72	4503427
CM_madagascar__A09_01_1FE__bin.18	YES	0.8912	Pasolli et al. 2019	99.28	0.67	4663369
CM_madagascar__A09_01_1FE__bin.9	NO	0.963	Pasolli et al. 2019	99.38	1.47	2415175
CM_madagascar__A09_02_1FE__bin.16	NO	0.9626	Pasolli et al. 2019	99.38	0.29	2421595
CM_madagascar__A09_02_1FE__bin.17	NO	0.512	Pasolli et al. 2019	98.95	0.08	4850452
CM_madagascar__A09_02_1FE__bin.30	NO	0.9597	Pasolli et al. 2019	81.38	0.81	1485595
CM_madagascar__A10_01_1FE__bin.14	NO	0.9624	Pasolli et al. 2019	68.3	3.1	1489774
CM_madagascar__A10_01_1FE__bin.15	NO	0.972	Pasolli et al. 2019	98.24	0.29	2346259
CM_madagascar__A10_02_1FE__bin.2	NO	0.9705	Pasolli et al. 2019	99.38	0.29	2328415
CM_madagascar__A11_01_1FE__bin.18	NO	0.9699	Pasolli et al. 2019	99.38	0.29	2364358
CM_madagascar__A11_01_1FE__bin.34	NO	0.9448	Pasolli et al. 2019	60.13	0.62	1094177
CM_madagascar__A11_01_1FE__bin.8	YES	0.9114	Pasolli et al. 2019	97.98	0.21	4665985
CM_madagascar__A13_01_1FE__bin.15	NO	0.6712	Pasolli et al. 2019	89.96	1.82	3918850
CM_madagascar__A13_01_1FE__bin.24	NO	0.9343	Pasolli et al. 2019	84.32	2.84	1640226
CM_madagascar__A13_01_1FE__bin.37	NO	0.9727	Pasolli et al. 2019	99.38	0.88	2320999
CM_madagascar__A13_03_1FE__bin.12	NO	0.9303	Pasolli et al. 2019	77.39	0.6	2496527
CM_madagascar__A13_03_1FE__bin.3	NO	0.9676	Pasolli et al. 2019	99.38	0.29	2363065
CM_madagascar__A14_01_1FE__bin.17	NO	0.9328	Pasolli et al. 2019	82.94	0.29	2211004
CM_madagascar__A14_01_1FE__bin.19	YES	0.9054	Pasolli et al. 2019	95.2	0.69	4284426
CM_madagascar__A14_01_1FE__bin.26	NO	0.896	Pasolli et al. 2019	55.5	0.62	1029999
CM_madagascar__A15_02_1FE__bin.3	YES	0.5279	Pasolli et al. 2019	92.79	2	4261298
CM_madagascar__A19_01_1FE__bin.11	NO	0.7262	Pasolli et al. 2019	94.73	0.89	4171560
CM_madagascar__A19_01_1FE__bin.12	NO	0.9192	Pasolli et al. 2019	98.92	0	1426046
CM_madagascar__A19_01_1FE__bin.15	YES	0.8597	Pasolli et al. 2019	97.79	0.65	4344254
CM_madagascar__A19_01_1FE__bin.3	NO	0.9602	Pasolli et al. 2019	82.7	2.05	2741552
CM_madagascar__A19_03_1FE__bin.12	NO	0.9194	Pasolli et al. 2019	81.67	0.29	2141445
CM_madagascar__A19_03_1FE__bin.6	NO	0.7703	Pasolli et al. 2019	58.15	0.04	2438388
CM_madagascar__A20_01_1FE__bin.10	NO	0.5681	Pasolli et al. 2019	94.51	0.6	4001919
CM_madagascar__A20_01_1FE__bin.6	NO	0.9431	Pasolli et al. 2019	75.38	0.29	1993524
CM_madagascar__A23_01_1FE__bin.12	NO	0.7761	Pasolli et al. 2019	50	0	2207095
CM_madagascar__A24_02_1FE__bin.20	YES	0.8184	Pasolli et al. 2019	99.62	0.44	4524231
CM_madagascar__A25_01_1FE__bin.16	NO	0.9543	Pasolli et al. 2019	97.06	0.29	2324298
CM_madagascar__A27_02_1FE__bin.3	NO	0.9692	Pasolli et al. 2019	99.38	0.29	2423561
CM_madagascar__A28_02_1FE__bin.46	NO	0.9611	Pasolli et al. 2019	96.1	0.74	3203140
CM_madagascar__A28_02_1FE__bin.55	NO	0.9665	Pasolli et al. 2019	97.03	0.88	2419190
CM_madagascar__A28_02_1FE__bin.63	YES	0.7564	Pasolli et al. 2019	98.34	0.14	4383279
CM_madagascar__A29_01_1FE__bin.28	NO	0.9682	Pasolli et al. 2019	97.32	0.29	2268308
CM_madagascar__A32_01_1FE__bin.8	NO	0.9624	Pasolli et al. 2019	90.59	0.29	2123017
CM_madagascar__A34_01_1FE__bin.10	NO	0.9686	Pasolli et al. 2019	98.24	0.29	2337290
CM_madagascar__A34_01_1FE__bin.14	NO	0.5359	Pasolli et al. 2019	81.49	1.35	3410586
CM_madagascar__A34_02_1FE__bin.19	NO	0.7265	Pasolli et al. 2019	92.9	1.18	2437365
CM_madagascar__A34_02_1FE__bin.9	NO	0.9696	Pasolli et al. 2019	99.38	0.29	2411617
CM_madagascar__A36_01_1FE__bin.11	YES	0.8371	Pasolli et al. 2019	97.18	0.1	4473629
CM_madagascar__A36_01_1FE__bin.24	NO	0.974	Pasolli et al. 2019	96.47	0.29	2242626
CM_madagascar__A36_02_1FE__bin.15	NO	0.628	Pasolli et al. 2019	84.78	1.03	3181314
CM_madagascar__A36_02_1FE__bin.18	NO	0.9605	Pasolli et al. 2019	84.89	1.62	2778392
CM_madagascar__A36_02_1FE__bin.5	NO	0.9442	Pasolli et al. 2019	62.07	1.72	1581527
CM_madagascar__A39_01_1FE__bin.10	NO	0.976	Pasolli et al. 2019	99.38	0.29	2209199
CM_madagascar__A39_02_1FE__bin.26	YES	0.5049	Pasolli et al. 2019	98.79	0.76	4637084
CM_madagascar__A39_02_1FE__bin.43	NO	0.9539	Pasolli et al. 2019	94.08	0.29	2216128
CM_madagascar__A39_04_1FE__bin.24	YES	0.6846	Pasolli et al. 2019	56.71	0.1	2848485
CM_madagascar__A40_02_1FE__bin.23	YES	0.8012	Pasolli et al. 2019	99.17	0.1	4434787
CM_madagascar__A40_02_1FE__bin.4	NO	0.9603	Pasolli et al. 2019	99.38	0.4	2317025
CM_madagascar__A41_01_1FE__bin.11	NO	0.9556	Pasolli et al. 2019	97.29	0.75	1890736
CM_madagascar__A41_01_1FE__bin.21	NO	0.9653	Pasolli et al. 2019	98.24	0.29	2317705
CM_madagascar__A41_01_1FE__bin.28	NO	0.6612	Pasolli et al. 2019	95.51	0.35	3949152
CM_madagascar__A42_02_1FE__bin.18	NO	0.9756	Pasolli et al. 2019	99.38	0.88	2326812
CM_madagascar__A43_02_1FE__bin.1	NO	0.9624	Pasolli et al. 2019	98.24	0.29	2320236
CM_madagascar__A43_02_1FE__bin.24	YES	0.7812	Pasolli et al. 2019	96.62	1.45	4352608
CM_madagascar__A44_01_1FE__bin.23	YES	0.809	Pasolli et al. 2019	98.54	0.17	4448715
CM_madagascar__A44_01_1FE__bin.6	NO	0.8725	Pasolli et al. 2019	55.27	0.56	1292848
CM_madagascar__A44_01_1FE__bin.9	NO	0.9638	Pasolli et al. 2019	95.95	0.88	2160137
CM_madagascar__A45_02_1FE__bin.14	NO	0.9676	Pasolli et al. 2019	97.65	0.29	2241989
CM_madagascar__A46_01_1FE__bin.14	NO	0.9453	Pasolli et al. 2019	78.29	4.32	1599459
CM_madagascar__A46_02_1FE__bin.18	NO	0.7562	Pasolli et al. 2019	97.82	1.92	4369856
CM_madagascar__A46_02_1FE__bin.24	NO	0.9663	Pasolli et al. 2019	99.38	0.29	2532056
CM_madagascar__A47_01_1FE__bin.5	NO	0.9775	Pasolli et al. 2019	98.2	0.88	2408043
CM_madagascar__A47_01_1FE__bin.9	NO	0.5603	Pasolli et al. 2019	99.36	0.54	4372959
CM_madagascar__A47_02_1FE__bin.12	YES	0.701	Pasolli et al. 2019	63.88	0.1	3040803
CM_madagascar__A47_02_1FE__bin.5	NO	0.962	Pasolli et al. 2019	99.38	0.29	2288249
CM_madagascar__A48_01_1FE__bin.6	NO	0.9713	Pasolli et al. 2019	97.06	0.29	2378099
CM_madagascar__A48_05_1FE__bin.1	NO	0.9743	Pasolli et al. 2019	89.51	1.65	2028077
CM_madagascar__A48_05_1FE__bin.12	YES	0.9275	Pasolli et al. 2019	79.85	0.04	3708937
CM_madagascar__A48_05_1FE__bin.16	NO	0.9666	Pasolli et al. 2019	99.38	0.29	2414538
CM_madagascar__A53_01_1FE__bin.42	NO	0.6152	Pasolli et al. 2019	94.75	0.26	3995041
CM_madagascar__A53_01_1FE__bin.64	NO	0.9672	Pasolli et al. 2019	97.65	0.29	2321633
CM_madagascar__A54_02_1FE__bin.15	NO	0.7361	Pasolli et al. 2019	63.38	0.1	2709073
CM_madagascar__A54_02_1FE__bin.16	NO	0.9625	Pasolli et al. 2019	98.24	0.29	2300904
CM_madagascar__A55_01_1FE__bin.5	NO	0.7022	Pasolli et al. 2019	94.88	1.25	2414886
CM_madagascar__A55_02_1FE__bin.31	YES	0.5975	Pasolli et al. 2019	56.94	0.04	2658141
CM_madagascar__A55_02_1FE__bin.32	NO	0.9614	Pasolli et al. 2019	96.81	0.68	3327461
CM_madagascar__A55_02_1FE__bin.4	NO	0.9581	Pasolli et al. 2019	50.88	0.1	757119
CM_madagascar__A55_02_1FE__bin.57	NO	0.9673	Pasolli et al. 2019	85.31	1.47	1777293
CM_madagascar__A56_01_1FE__bin.30	NO	0.9504	Pasolli et al. 2019	98.24	0.88	2399564
CM_madagascar__A56_01_1FE__bin.35	NO	0.6041	Pasolli et al. 2019	98.12	0.67	4393769
CM_madagascar__A58_01_1FE__bin.11	NO	0.9426	Pasolli et al. 2019	91.88	0	1955138
CM_madagascar__A58_03_1FE__bin.14	NO	0.9248	Pasolli et al. 2019	76.44	0.29	2306958
CM_madagascar__A59_01_1FE__bin.21	NO	0.9759	Pasolli et al. 2019	98.24	0.29	2454659
CM_madagascar__A59_01_1FE__bin.25	NO	0.9377	Pasolli et al. 2019	92.36	2.29	3050478
CM_madagascar__A59_01_1FE__bin.3	NO	0.9382	Pasolli et al. 2019	86.88	0	1777169
CM_madagascar__A59_01_1FE__bin.31	NO	0.539	Pasolli et al. 2019	97.51	0.8	4586510
CM_madagascar__A59_01_1FE__bin.32	NO	0.9734	Pasolli et al. 2019	86.34	0.62	2297909
CM_madagascar__A59_01_1FE__bin.8	NO	0.9747	Pasolli et al. 2019	94.5	1.88	2240209
CM_madagascar__A62_01_1FE__bin.14	NO	0.9656	Pasolli et al. 2019	98.79	0.29	2361309
CM_madagascar__A62_01_1FE__bin.34	NO	0.9127	Pasolli et al. 2019	81.72	1.61	1155437
CM_madagascar__A62_03_1FE__bin.5	YES	0.8677	Pasolli et al. 2019	99.67	0.14	4722840
CM_madagascar__A68_01_1FE__bin.9	NO	0.9633	Pasolli et al. 2019	94.51	0.29	2045248
CM_madagascar__A69_02_1FE__bin.37	YES	0.6414	Pasolli et al. 2019	97.4	0.2	4138807
CM_madagascar__A70_01_1FE__bin.22	YES	0.5485	Pasolli et al. 2019	99.03	0.21	4566197
CM_madagascar__A70_01_1FE__bin.32	NO	0.9687	Pasolli et al. 2019	98.24	0.29	2432951
CM_madagascar__A70_03_1FE__bin.4	NO	0.9563	Pasolli et al. 2019	87.1	0	1563505
CM_madagascar__A72_02_1FE__bin.13	NO	0.6767	Pasolli et al. 2019	77.79	1.43	3194020
CM_madagascar__A72_02_1FE__bin.25	NO	0.9696	Pasolli et al. 2019	99.38	0.29	2405889
CM_madagascar__A73_01_1FE__bin.8	NO	0.5804	Pasolli et al. 2019	96.43	0.59	4311905
CM_madagascar__A73_02_1FE__bin.21	NO	0.9636	Pasolli et al. 2019	98.24	0.29	2340945
CM_madagascar__A73_02_1FE__bin.40	YES	0.5841	Pasolli et al. 2019	71.13	1.72	3944008
CM_madagascar__A75_02_1FE__bin.54	NO	0.7388	Pasolli et al. 2019	67.68	0.59	1689178
CM_madagascar__A75_02_1FE__bin.70	NO	0.9654	Pasolli et al. 2019	92.81	0	1914186
CM_madagascar__A79_02_1FE__bin.51	NO	0.971	Pasolli et al. 2019	99.38	0.29	2492288
CM_madagascar__A81_01_1FE__bin.53	NO	0.9137	Pasolli et al. 2019	54.57	0	1051754
CM_madagascar__A81_01_1FE__bin.58	NO	0.968	Pasolli et al. 2019	98.2	0.29	2204012
CM_madagascar__A81_03_1FE__bin.1	NO	0.779	Pasolli et al. 2019	97.23	0.37	4398573
CM_madagascar__A81_03_1FE__bin.17	NO	0.9581	Pasolli et al. 2019	93.75	0	1958963
CM_madagascar__A81_03_1FE__bin.23	NO	0.9606	Pasolli et al. 2019	82.48	1.7	2646485
CM_madagascar__A81_03_1FE__bin.43	NO	0.9621	Pasolli et al. 2019	99.38	0.29	2321452
CM_madagascar__A82_02_1FE__bin.3	NO	0.6105	Pasolli et al. 2019	84.33	1.02	3412408
CM_madagascar__A82_02_1FE__bin.5	NO	0.9342	Pasolli et al. 2019	73.55	2.06	1488127
CM_madagascar__A82_02_1FE__bin.7	NO	0.9368	Pasolli et al. 2019	87.96	1.1	2955205
CM_madagascar__A83_02_1FE__bin.26	NO	0.8353	Pasolli et al. 2019	53.73	0.05	1767654
CM_madagascar__A83_02_1FE__bin.28	NO	0.9661	Pasolli et al. 2019	98.24	0.29	2280326
CM_madagascar__A83_02_1FE__bin.56	YES	0.6207	Pasolli et al. 2019	83.3	0.06	3651881
CM_madagascar__A85_01_1FE__bin.1	NO	0.9738	Pasolli et al. 2019	98.24	0.29	2279452
CM_madagascar__A85_01_1FE__bin.33	YES	0.5732	Pasolli et al. 2019	77.4	0.99	3142212
CM_madagascar__A88_02_1FE__bin.20	NO	0.5985	Pasolli et al. 2019	96.02	0.59	4383887
CM_madagascar__A88_02_1FE__bin.36	NO	0.977	Pasolli et al. 2019	89.26	0	1572862
CM_madagascar__A88_02_1FE__bin.4	NO	0.6917	Pasolli et al. 2019	58.6	0.59	1596939
CM_madagascar__A88_02_1FE__bin.43	NO	0.9698	Pasolli et al. 2019	99.38	0.29	2352597
CM_madagascar__A89_01_1FE__bin.61	NO	0.9557	Pasolli et al. 2019	92.08	3.33	1544664
CM_madagascar__A89_01_1FE__bin.87	NO	0.9637	Pasolli et al. 2019	99.38	0.29	2342990
CM_madagascar__A89_02_1FE__bin.20	NO	0.9479	Pasolli et al. 2019	86.76	2.42	1979051
CM_madagascar__A89_02_1FE__bin.51	NO	0.9542	Pasolli et al. 2019	85.7	0.29	1962827
CM_madagascar__A89_02_1FE__bin.52	NO	0.9567	Pasolli et al. 2019	79.23	0.31	1438734
CM_madagascar__A90_03_1FE__bin.28	NO	0.9654	Pasolli et al. 2019	99.38	0.88	2398302
CM_madagascar__A90_04_1FE__bin.38	NO	0.9701	Pasolli et al. 2019	92.94	0.29	2264262
CM_madagascar__A90_04_1FE__bin.43	NO	0.9156	Pasolli et al. 2019	51.72	0	1458388
CM_madagascar__A90_04_1FE__bin.57	NO	0.9432	Pasolli et al. 2019	65.89	1.24	1498745
CM_madagascar__A91_01_1FE__bin.29	YES	0.8299	Pasolli et al. 2019	97.34	0.64	4387580
CM_madagascar__A91_02_1FE__bin.16	NO	0.9661	Pasolli et al. 2019	84.8	0.43	1289388
CM_madagascar__A92_01_1FE__bin.28	NO	0.9649	Pasolli et al. 2019	95.85	0.29	2091404
CM_madagascar__A92_01_1FE__bin.38	NO	0.7721	Pasolli et al. 2019	67.21	0.1	2682144
CM_madagascar__A93_01_1FE__bin.10	NO	0.942	Pasolli et al. 2019	66.47	0.29	1625208
CM_madagascar__A94_01_1FE__bin.2	NO	0.9588	Pasolli et al. 2019	95.26	0.29	2258247
CM_madagascar__A94_01_1FE__bin.38	NO	0.9585	Pasolli et al. 2019	89.18	0.75	2342628
CM_madagascar__A94_02_1FE__bin.15	NO	0.9466	Pasolli et al. 2019	91.12	0.62	1876159
CM_madagascar__A94_02_1FE__bin.31	NO	0.979	Pasolli et al. 2019	94.94	2.66	2427641
CM_madagascar__A94_02_1FE__bin.44	NO	0.9669	Pasolli et al. 2019	99.38	0.29	2361408
CM_madagascar__A94_03_1FE__bin.1	NO	0.9486	Pasolli et al. 2019	85.26	0.29	1809600
CM_madagascar__A94_03_1FE__bin.2	NO	0.955	Pasolli et al. 2019	91.49	0.26	3013908
CM_madagascar__A94_03_1FE__bin.4	YES	0.8891	Pasolli et al. 2019	73.74	0.1	3599486
CM_madagascar__A95_01_1FE__bin.1	NO	0.9703	Pasolli et al. 2019	99.38	0.88	2312471
CM_madagascar__A95_01_1FE__bin.28	NO	0.5365	Pasolli et al. 2019	91.77	3.38	4063991
CM_madagascar__V01_01_1FE__bin.29	YES	0.6678	Pasolli et al. 2019	97.16	0.37	4435385
CM_madagascar__V01_01_1FE__bin.49	NO	0.9615	Pasolli et al. 2019	98.24	0.29	2208742
CM_madagascar__V06_02_1FE__bin.10	NO	0.965	Pasolli et al. 2019	94.12	0.29	2281105
CM_madagascar__V07_02_2FE__bin.1	NO	0.9666	Pasolli et al. 2019	92.35	0.29	2252920
CM_madagascar__V12_01_2FE__bin.28	NO	0.5977	Pasolli et al. 2019	94.91	0.51	3989187
CM_madagascar__V12_01_2FE__bin.42	NO	0.969	Pasolli et al. 2019	92.05	0.93	2314202
CM_madagascar__V12_01_2FE__bin.8	NO	0.9667	Pasolli et al. 2019	95.72	0.49	2225899
CM_madagascar__V18_02_1FE__bin.17	NO	0.9425	Pasolli et al. 2019	57.65	1.18	1666565
CM_madagascar__V19_01_2FE__bin.16	NO	0.8514	Pasolli et al. 2019	92.24	2.02	1994102
CM_madagascar__V19_01_2FE__bin.18	NO	0.6862	Pasolli et al. 2019	70.26	0.1	2835704
CM_madagascar__V19_02_2FE__bin.10	NO	0.6813	Pasolli et al. 2019	81.51	0.48	3551084
CM_madagascar__V30_01_1FE__bin.27	NO	0.9455	Pasolli et al. 2019	68.8	0	1301151
CM_madagascar__V30_01_1FE__bin.46	NO	0.9399	Pasolli et al. 2019	77.64	0	1323585
CM_madagascar__V30_01_1FE__bin.71	NO	0.9663	Pasolli et al. 2019	99.38	0.29	2263784
CM_madagascar__V30_01_1FE__bin.85	NO	0.5843	Pasolli et al. 2019	51.5	1.22	2298111
CM_madagascar__V31_01_2FE__bin.26	YES	0.6904	Pasolli et al. 2019	98.56	0.16	4214891
CM_madagascar__V31_01_2FE__bin.28	NO	0.9534	Pasolli et al. 2019	96.3	0.95	3240017
CM_madagascar__V31_01_2FE__bin.50	NO	0.9682	Pasolli et al. 2019	99.38	0.29	2409620
CM_madagascar__V31_01_2FE__bin.52	NO	0.9585	Pasolli et al. 2019	77.59	0.62	1526549
CM_madagascar__V32_02_2FE__bin.2	YES	0.5092	Pasolli et al. 2019	98.68	0.33	4329079
CM_madagascar__V32_02_2FE__bin.7	NO	0.9694	Pasolli et al. 2019	95.26	0.29	2251489
CM_madagascar__V36_02_2FE__bin.19	NO	0.9645	Pasolli et al. 2019	97.03	0.88	2254260
CM_madagascar__V36_02_2FE__bin.28	YES	0.7414	Pasolli et al. 2019	97.63	0.44	4608764
CM_madagascar__V40_01_1FE__bin.35	NO	0.9638	Pasolli et al. 2019	98.79	0.29	2263750
CM_madagascar__V40_01_1FE__bin.63	NO	0.5776	Pasolli et al. 2019	77.74	0	3717211
CM_madagascar__V50_01_1FE__bin.3	NO	0.638	Pasolli et al. 2019	77.37	1.15	3242054
CM_madagascar__V50_01_1FE__bin.5	NO	0.9705	Pasolli et al. 2019	78.07	1.96	1674948
CM_madagascar__V50_01_2FE__bin.12	YES	0.6904	Pasolli et al. 2019	98.9	0.41	4444481
CM_madagascar__V50_02_1FE__bin.14	NO	0.9671	Pasolli et al. 2019	99.38	0.29	2338978
CM_madagascar__V53_02_1FE__bin.20	NO	0.6492	Pasolli et al. 2019	96.83	0.46	4093642
CM_madagascar__V54_01_1FE__bin.10	NO	0.6735	Pasolli et al. 2019	93.66	0.78	4497109
CM_madagascar__V54_01_1FE__bin.16	NO	0.9631	Pasolli et al. 2019	99.38	0.29	2483291
CM_periimplantitis__SP_101SPI_T016__bin.11	NO	0.9699	Pasolli et al. 2019	96.19	0.12	3082725
CM_periimplantitis__SP_101SPI_T016__bin.18	NO	0.9614	Pasolli et al. 2019	95.03	0.59	2292489
CM_periimplantitis__SP_124SPI_T016__bin.4	NO	0.959	Pasolli et al. 2019	74.14	3.45	2114667
CM_periimplantitis__SP_161SPI_T016__bin.4	NO	0.9752	Pasolli et al. 2019	86.79	1.33	1588185
CM_periimplantitis__SP_162SPI_T016__bin.14	NO	0.966	Pasolli et al. 2019	88.6	0.4	2107316
CM_periimplantitis__SP_162SPI_T016__bin.31	NO	0.9556	Pasolli et al. 2019	99.24	0.38	2138198
CM_periimplantitis__SP_162SPT_T016__bin.1	NO	0.9689	Pasolli et al. 2019	89.23	0	2083451
CM_periimplantitis__SP_162SPT_T016__bin.6	NO	0.8581	Pasolli et al. 2019	55.3	0	1144271
CM_periimplantitis__SP_164SPI_T016__bin.12	NO	0.9756	Pasolli et al. 2019	84.98	1.74	2065774
CM_periimplantitis__SP_164SPI_T016__bin.17	NO	0.9782	Pasolli et al. 2019	95.35	1.37	2058726
CM_periimplantitis__SP_164SPI_T016__bin.6	NO	0.9705	Pasolli et al. 2019	54.47	0	1699746
CM_periimplantitis__SP_164SPT_T016__bin.14	NO	0.9742	Pasolli et al. 2019	94.34	0.74	2972390
CM_periimplantitis__SP_164SPT_T016__bin.15	NO	0.9479	Pasolli et al. 2019	55.17	0	1607126
CM_periimplantitis__SP_164SPT_T016__bin.17	NO	0.9634	Pasolli et al. 2019	72.75	2.24	1429370
CM_periimplantitis__SP_186SPI_T016_R__bin.2	NO	0.9641	Pasolli et al. 2019	67.43	0.62	2172910
CM_periimplantitis__SP_186SPI_T016_R__bin.5	NO	0.9542	Pasolli et al. 2019	77.69	2.89	1813263
CM_periimplantitis__SP_186SPI_T016_R__bin.9	NO	0.9528	Pasolli et al. 2019	78.27	1.56	1541422
CM_periimplantitis__SP_187SPT_T016_R__bin.15	NO	0.9859	Pasolli et al. 2019	98.34	0.49	2405381
CM_periimplantitis__SP_191SPI_T016__bin.9	NO	0.9869	Pasolli et al. 2019	98.12	0.34	2398370
CM_periimplantitis__SP_201SPI_T016__bin.1	NO	0.981	Pasolli et al. 2019	77.87	3.92	1832256
CM_periimplantitis__SP_201SPT_T016__bin.1	NO	0.9666	Pasolli et al. 2019	63.44	0.62	1481014
CM_periimplantitis__SP_242SPT_T016_R__bin.2	NO	0.9727	Pasolli et al. 2019	94.96	0.74	3023219
CM_periimplantitis__SP_242SPT_T016_R__bin.8	NO	0.951	Pasolli et al. 2019	75.09	0.98	1678050
CM_periimplantitis__SP_242SPT_T016_R__bin.9	NO	0.9782	Pasolli et al. 2019	98.98	0	2029561
CM_periimplantitis__SP_264SPI_T016__bin.5	NO	0.9547	Pasolli et al. 2019	95.54	0.6	2384029
CM_periimplantitis__SP_282SPT_T016_R__bin.32	NO	0.9776	Pasolli et al. 2019	96.99	0	2120020
CM_periimplantitis__SP_283SPT_T016__bin.14	NO	0.9824	Pasolli et al. 2019	96.67	0.56	1783026
CM_periimplantitis__SP_283SPT_T016__bin.28	NO	0.9838	Pasolli et al. 2019	93.45	4.67	2107937
CM_periimplantitis__SP_283SPT_T016__bin.3	NO	0.9714	Pasolli et al. 2019	65.52	1.72	1870706
CM_periimplantitis__SP_283SPT_T016__bin.5	NO	0.8705	Pasolli et al. 2019	79.59	0.48	2206081
CM_periimplantitis__SP_283SPT_T016__bin.8	NO	0.9822	Pasolli et al. 2019	97.35	1.85	1673228
CM_periimplantitis__SP_287SPT_T016__bin.13	NO	0.9735	Pasolli et al. 2019	78.09	2.03	1714102
CM_periimplantitis__SP_287SPT_T016__bin.20	NO	0.9853	Pasolli et al. 2019	71.55	1.72	1985809
CM_periimplantitis__SP_287SPT_T016__bin.24	NO	0.9873	Pasolli et al. 2019	95.58	2.59	2129281
CM_periimplantitis__SP_288SPT_T016__bin.1	NO	0.9603	Pasolli et al. 2019	92.02	0.85	2366329
CM_periimplantitis__SP_288SPT_T016__bin.4	NO	0.9719	Pasolli et al. 2019	63.84	1.31	2059978
CM_periimplantitis__SP_302SPT_T016__bin.3	NO	0.9857	Pasolli et al. 2019	98.3	0.23	2315667
CM_periimplantitis__SP_305SPI_T016__bin.7	NO	0.9546	Pasolli et al. 2019	90.77	0.6	2288235
CM_periimplantitis__SP_344SPT_T016__bin.16	NO	0.9774	Pasolli et al. 2019	91.62	1.75	2487885
CM_periimplantitis__SP_344SPT_T016__bin.3	NO	0.9776	Pasolli et al. 2019	96.33	0.34	1784509
CM_periimplantitis__SP_344SPT_T016__bin.39	NO	0.9754	Pasolli et al. 2019	77.2	1.62	1707851
CM_periimplantitis__SP_344SPT_T016__bin.9	NO	0.9895	Pasolli et al. 2019	99.13	0.5	2133169
CM_periimplantitis__SP_345SPT_T016__bin.6	NO	0.9762	Pasolli et al. 2019	98.66	0	3078555
CM_periimplantitis__SP_381SPT_T016__bin.19	NO	0.9844	Pasolli et al. 2019	94.03	1.62	2284955
CM_periimplantitis__SP_381SPT_T016__bin.7	NO	0.9745	Pasolli et al. 2019	88.33	4.33	1659686
CM_periimplantitis__SP_383SPT_T016__bin.4	NO	0.9789	Pasolli et al. 2019	85.06	0.68	1970307
CM_periimplantitis__SP_384SPT_T016__bin.9	NO	0.9736	Pasolli et al. 2019	93.28	2.15	2036597
CM_periimplantitis__SP_386SPT_T016__bin.6	NO	0.9708	Pasolli et al. 2019	61.77	1.11	1217278
CM_periimplantitis__SP_401SPT_T016__bin.1	NO	0.9778	Pasolli et al. 2019	99.43	0.26	2009731
CM_periimplantitis__SP_403SPT_T016__bin.15	NO	0.9775	Pasolli et al. 2019	84.14	0.56	1942838
CM_periimplantitis__SP_502SPI_T016__bin.3	NO	0.9786	Pasolli et al. 2019	95.86	0.81	2117019
CM_periimplantitis__SP_503SPT_T016__bin.2	NO	0.9784	Pasolli et al. 2019	96.36	0.37	2117150
CM_periimplantitis__SP_602SPI_T016__bin.4	NO	0.9761	Pasolli et al. 2019	90.38	0.23	2027779
CM_periimplantitis__SP_602SPI_T016__bin.5	NO	0.9764	Pasolli et al. 2019	97.43	0.12	3120314
Castro-NallarE_2015__ES_024__bin.1	NO	0.966	Pasolli et al. 2019	88.09	0.72	1984489
Castro-NallarE_2015__ES_043__bin.6	NO	0.8	Pasolli et al. 2019	66.62	1.13	3442318
Castro-NallarE_2015__ES_069__bin.4	NO	0.9169	Pasolli et al. 2019	59.32	1.15	3194978
Castro-NallarE_2015__ES_080__bin.12	NO	0.9471	Pasolli et al. 2019	73.94	1.39	1361825
Castro-NallarE_2015__ES_088__bin.1	NO	0.9648	Pasolli et al. 2019	84.07	3.13	1805003
Castro-NallarE_2015__ES_104__bin.20	NO	0.9533	Pasolli et al. 2019	51.72	0	1039598
Castro-NallarE_2015__ES_106__bin.30	NO	0.9425	Pasolli et al. 2019	56.09	1.32	1080064
Castro-NallarE_2015__ES_110__bin.16	NO	0.9657	Pasolli et al. 2019	81.03	0	2084013
Castro-NallarE_2015__ES_110__bin.30	NO	0.9725	Pasolli et al. 2019	58.95	2.59	1098277
Castro-NallarE_2015__ES_158__bin.12	NO	0.8739	Pasolli et al. 2019	92.09	0.95	5621429
Castro-NallarE_2015__ES_207__bin.1	NO	0.9158	Pasolli et al. 2019	66.73	1.93	3486411
ChengpingW_2017__AS101raw__bin.19	NO	0.751	Pasolli et al. 2019	83.1	0	2316299
ChengpingW_2017__AS101raw__bin.41	NO	0.8547	Pasolli et al. 2019	65.59	0	1001987
ChengpingW_2017__AS103raw__bin.27	NO	0.9722	Pasolli et al. 2019	98.75	0.62	2345892
ChengpingW_2017__AS103raw__bin.28	NO	0.8604	Pasolli et al. 2019	84.16	1.08	3208426
ChengpingW_2017__AS103raw__bin.8	NO	0.6116	Pasolli et al. 2019	63.26	0.81	2776287
ChengpingW_2017__AS105raw__bin.17	NO	0.9621	Pasolli et al. 2019	92.55	0	2716129
ChengpingW_2017__AS105raw__bin.29	NO	0.9111	Pasolli et al. 2019	95.7	0	1672175
ChengpingW_2017__AS106raw__bin.40	NO	0.9336	Pasolli et al. 2019	82.76	3.29	1799321
ChengpingW_2017__AS106raw__bin.5	NO	0.9579	Pasolli et al. 2019	80.97	1.58	1779547
ChengpingW_2017__AS108raw__bin.11	NO	0.9773	Pasolli et al. 2019	98.11	0.91	1936802
ChengpingW_2017__AS108raw__bin.28	NO	0.9705	Pasolli et al. 2019	68.97	0	1669389
ChengpingW_2017__AS109raw__bin.15	NO	0.981	Pasolli et al. 2019	86.39	1.86	2016895
ChengpingW_2017__AS10raw__bin.44	NO	0.7992	Pasolli et al. 2019	59.49	0.39	2291491
ChengpingW_2017__AS10raw__bin.5	NO	0.9683	Pasolli et al. 2019	85.23	1.47	1518904
ChengpingW_2017__AS111raw__bin.17	NO	0.9651	Pasolli et al. 2019	95	0	1734314
ChengpingW_2017__AS111raw__bin.7	YES	0.5913	Pasolli et al. 2019	97.08	0.7	4202227
ChengpingW_2017__AS114raw__bin.2	NO	0.5439	Pasolli et al. 2019	97.42	0.97	4365452
ChengpingW_2017__AS115raw__bin.3	NO	0.9742	Pasolli et al. 2019	95.03	0.62	1993752
ChengpingW_2017__AS116raw__bin.13	NO	0.9824	Pasolli et al. 2019	99.37	0.14	2532816
ChengpingW_2017__AS117raw__bin.17	NO	0.7392	Pasolli et al. 2019	61.01	0.63	2552828
ChengpingW_2017__AS119raw__bin.30	NO	0.9606	Pasolli et al. 2019	91.3	0	2677410
ChengpingW_2017__AS11raw__bin.14	NO	0.9646	Pasolli et al. 2019	59.49	1.39	1130724
ChengpingW_2017__AS120raw__bin.12	NO	0.9408	Pasolli et al. 2019	97.85	0	1757847
ChengpingW_2017__AS120raw__bin.27	NO	0.9654	Pasolli et al. 2019	85.13	0.11	1530813
ChengpingW_2017__AS120raw__bin.5	NO	0.9763	Pasolli et al. 2019	92.92	1.28	2180370
ChengpingW_2017__AS121raw__bin.25	NO	0.9594	Pasolli et al. 2019	85.44	0.11	1382037
ChengpingW_2017__AS121raw__bin.3	NO	0.8939	Pasolli et al. 2019	91.4	0.25	3501943
ChengpingW_2017__AS121raw__bin.7	NO	0.9031	Pasolli et al. 2019	92.18	0.61	2321069
ChengpingW_2017__AS122raw__bin.23	NO	0.9717	Pasolli et al. 2019	99.95	0.11	2282044
ChengpingW_2017__AS122raw__bin.30	NO	0.9121	Pasolli et al. 2019	79.54	0	3226902
ChengpingW_2017__AS123raw__bin.30	NO	0.974	Pasolli et al. 2019	99.95	0.11	2421648
ChengpingW_2017__AS123raw__bin.44	NO	0.7599	Pasolli et al. 2019	67.44	0.87	2798224
ChengpingW_2017__AS126raw__bin.11	NO	0.9775	Pasolli et al. 2019	100	0.11	2319389
ChengpingW_2017__AS126raw__bin.24	NO	0.8208	Pasolli et al. 2019	61.01	0.04	2586455
ChengpingW_2017__AS127raw__bin.21	NO	0.8021	Pasolli et al. 2019	58.33	0.04	2492403
ChengpingW_2017__AS127raw__bin.8	NO	0.9027	Pasolli et al. 2019	63.33	0.62	784529
ChengpingW_2017__AS128raw__bin.8	NO	0.7043	Pasolli et al. 2019	62.08	0.5	2397130
ChengpingW_2017__AS12raw__bin.18	NO	0.974	Pasolli et al. 2019	98.75	0.62	2318519
ChengpingW_2017__AS12raw__bin.4	NO	0.975	Pasolli et al. 2019	94.25	0.21	2304748
ChengpingW_2017__AS130raw__bin.10	NO	0.9699	Pasolli et al. 2019	100	0.11	2828498
ChengpingW_2017__AS130raw__bin.26	NO	0.5387	Pasolli et al. 2019	92.13	1.46	3836542
ChengpingW_2017__AS131raw__bin.19	NO	0.6038	Pasolli et al. 2019	61.13	0	3272157
ChengpingW_2017__AS131raw__bin.34	NO	0.7035	Pasolli et al. 2019	83.1	0	2263037
ChengpingW_2017__AS132raw__bin.14	NO	0.6336	Pasolli et al. 2019	90.82	0.89	2442048
ChengpingW_2017__AS132raw__bin.33	NO	0.9117	Pasolli et al. 2019	56.64	0.62	937288
ChengpingW_2017__AS132raw__bin.48	NO	0.6253	Pasolli et al. 2019	84.5	1.58	2226054
ChengpingW_2017__AS133raw__bin.17	NO	0.9441	Pasolli et al. 2019	95.7	0	1725070
ChengpingW_2017__AS133raw__bin.29	NO	0.7268	Pasolli et al. 2019	70.61	1.48	2443046
ChengpingW_2017__AS133raw__bin.36	NO	0.9633	Pasolli et al. 2019	82.59	1.25	1311729
ChengpingW_2017__AS134raw__bin.41	NO	0.9095	Pasolli et al. 2019	95.66	0.59	3836092
ChengpingW_2017__AS136raw__bin.14	NO	0.9704	Pasolli et al. 2019	90.52	1.88	1656869
ChengpingW_2017__AS137raw__bin.32	NO	0.793	Pasolli et al. 2019	56.75	0.59	1603885
ChengpingW_2017__AS137raw__bin.36	NO	0.9757	Pasolli et al. 2019	100	0	2808844
ChengpingW_2017__AS138raw__bin.12	NO	0.7057	Pasolli et al. 2019	72.75	1.12	3037438
ChengpingW_2017__AS138raw__bin.2	NO	0.9595	Pasolli et al. 2019	55.17	0	1727103
ChengpingW_2017__AS15raw__bin.17	NO	0.9263	Pasolli et al. 2019	54.06	0.79	1663781
ChengpingW_2017__AS15raw__bin.55	NO	0.6091	Pasolli et al. 2019	78.17	0.62	2250158
ChengpingW_2017__AS15raw__bin.68	NO	0.988	Pasolli et al. 2019	95.54	0.68	1538481
ChengpingW_2017__AS17raw__bin.13	NO	0.9261	Pasolli et al. 2019	97.85	0	1726301
ChengpingW_2017__AS17raw__bin.32	NO	0.5388	Pasolli et al. 2019	98.45	1.1	5068722
ChengpingW_2017__AS17raw__bin.33	NO	0.726	Pasolli et al. 2019	94.67	0.59	2410137
ChengpingW_2017__AS17raw__bin.43	NO	0.8753	Pasolli et al. 2019	57.9	0	949402
ChengpingW_2017__AS18raw__bin.23	NO	0.9819	Pasolli et al. 2019	97.52	0.62	2387119
ChengpingW_2017__AS19raw__bin.54	NO	0.977	Pasolli et al. 2019	95.57	0.11	2306032
ChengpingW_2017__AS20raw__bin.22	NO	0.91	Pasolli et al. 2019	60.87	0	975390
ChengpingW_2017__AS21raw__bin.40	NO	0.9736	Pasolli et al. 2019	97.78	0.11	2323613
ChengpingW_2017__AS22raw__bin.11	NO	0.9692	Pasolli et al. 2019	91.12	1.22	1895850
ChengpingW_2017__AS22raw__bin.17	NO	0.7236	Pasolli et al. 2019	76.71	2.07	1968742
ChengpingW_2017__AS22raw__bin.24	NO	0.9771	Pasolli et al. 2019	100	0	2814282
ChengpingW_2017__AS24raw__bin.46	NO	0.9475	Pasolli et al. 2019	96.77	0	1763129
ChengpingW_2017__AS24raw__bin.6	NO	0.9556	Pasolli et al. 2019	81.03	0.86	2304984
ChengpingW_2017__AS25raw__bin.34	NO	0.9646	Pasolli et al. 2019	98.12	0	2412998
ChengpingW_2017__AS25raw__bin.37	NO	0.5681	Pasolli et al. 2019	99.22	0.63	4535977
ChengpingW_2017__AS25raw__bin.43	NO	0.8565	Pasolli et al. 2019	63.87	0.66	2136264
ChengpingW_2017__AS26raw__bin.15	NO	0.6568	Pasolli et al. 2019	89.9	0.43	3953231
ChengpingW_2017__AS28raw__bin.37	NO	0.6651	Pasolli et al. 2019	89.69	1.49	4009478
ChengpingW_2017__AS29raw__bin.26	NO	0.9775	Pasolli et al. 2019	98.1	0	2301617
ChengpingW_2017__AS2raw__bin.32	NO	0.9505	Pasolli et al. 2019	72.78	0	1255420
ChengpingW_2017__AS35raw__bin.14	NO	0.9677	Pasolli et al. 2019	91.3	0	2620705
ChengpingW_2017__AS36raw__bin.13	NO	0.9467	Pasolli et al. 2019	74.14	0	1751186
ChengpingW_2017__AS36raw__bin.28	NO	0.5185	Pasolli et al. 2019	86.25	0.91	3699347
ChengpingW_2017__AS37raw__bin.37	NO	0.9668	Pasolli et al. 2019	86.08	2.8	1994762
ChengpingW_2017__AS37raw__bin.5	NO	0.8398	Pasolli et al. 2019	50.55	1.04	1923284
ChengpingW_2017__AS38raw__bin.42	NO	0.9735	Pasolli et al. 2019	96.77	1.88	1837303
ChengpingW_2017__AS3raw__bin.3	YES	0.8703	Pasolli et al. 2019	99.24	0.31	4935258
ChengpingW_2017__AS3raw__bin.34	NO	0.9752	Pasolli et al. 2019	99.05	0.11	2444921
ChengpingW_2017__AS40raw__bin.10	NO	0.8678	Pasolli et al. 2019	75.79	0.66	1913799
ChengpingW_2017__AS40raw__bin.24	NO	0.9787	Pasolli et al. 2019	97.5	0.62	2406994
ChengpingW_2017__AS40raw__bin.49	NO	0.8807	Pasolli et al. 2019	61.92	0	1121747
ChengpingW_2017__AS40raw__bin.68	NO	0.7109	Pasolli et al. 2019	86.75	0.62	2171506
ChengpingW_2017__AS41raw__bin.26	YES	0.9221	Pasolli et al. 2019	55.17	0	3076899
ChengpingW_2017__AS42raw__bin.16	NO	0.8982	Pasolli et al. 2019	98.22	1.08	3867192
ChengpingW_2017__AS42raw__bin.70	NO	0.9587	Pasolli et al. 2019	89.38	0.62	2089643
ChengpingW_2017__AS42raw__bin.91	NO	0.6269	Pasolli et al. 2019	95.03	0.62	2263481
ChengpingW_2017__AS43raw__bin.36	NO	0.9563	Pasolli et al. 2019	87.57	0.03	1651947
ChengpingW_2017__AS43raw__bin.54	NO	0.9427	Pasolli et al. 2019	51.72	0	1692598
ChengpingW_2017__AS45raw__bin.47	NO	0.9565	Pasolli et al. 2019	66.8	1.25	1288121
ChengpingW_2017__AS46raw__bin.8	NO	0.9511	Pasolli et al. 2019	66.12	0.9	1451999
ChengpingW_2017__AS48raw__bin.31	NO	0.9319	Pasolli et al. 2019	62.66	0	1015998
ChengpingW_2017__AS49raw__bin.13	NO	0.9216	Pasolli et al. 2019	55.57	0	891122
ChengpingW_2017__AS49raw__bin.30	NO	0.9575	Pasolli et al. 2019	65.52	0	2090928
ChengpingW_2017__AS4raw__bin.30	NO	0.9378	Pasolli et al. 2019	50.18	0.87	911760
ChengpingW_2017__AS4raw__bin.34	NO	0.9734	Pasolli et al. 2019	97.5	1.25	2227558
ChengpingW_2017__AS50raw__bin.19	NO	0.9424	Pasolli et al. 2019	62.66	0	1047365
ChengpingW_2017__AS50raw__bin.21	NO	0.8078	Pasolli et al. 2019	84.61	0.59	3125639
ChengpingW_2017__AS50raw__bin.37	NO	0.9233	Pasolli et al. 2019	51.18	0.16	935043
ChengpingW_2017__AS54raw__bin.1	NO	0.9201	Pasolli et al. 2019	50.34	0	884724
ChengpingW_2017__AS54raw__bin.32	NO	0.956	Pasolli et al. 2019	97.26	0	2275739
ChengpingW_2017__AS56raw__bin.13	NO	0.8141	Pasolli et al. 2019	80.61	1.48	2087358
ChengpingW_2017__AS56raw__bin.29	NO	0.976	Pasolli et al. 2019	91.46	0.11	2019448
ChengpingW_2017__AS57raw__bin.17	NO	0.9757	Pasolli et al. 2019	92.05	1.11	2112569
ChengpingW_2017__AS58raw__bin.27	NO	0.9223	Pasolli et al. 2019	51.88	0.62	1051422
ChengpingW_2017__AS58raw__bin.9	NO	0.8477	Pasolli et al. 2019	50	0	1393859
ChengpingW_2017__AS5raw__bin.30	NO	0.9647	Pasolli et al. 2019	98.12	0	2347477
ChengpingW_2017__AS61raw__bin.47	NO	0.7671	Pasolli et al. 2019	97.38	1.25	2403736
ChengpingW_2017__AS62raw__bin.18	NO	0.7109	Pasolli et al. 2019	75.19	0.74	3128311
ChengpingW_2017__AS62raw__bin.20	NO	0.9781	Pasolli et al. 2019	98.73	0.11	2292854
ChengpingW_2017__AS63raw__bin.20	NO	0.9755	Pasolli et al. 2019	98.75	0.62	2214355
ChengpingW_2017__AS64raw__bin.3	NO	0.8116	Pasolli et al. 2019	58.49	0.53	1834787
ChengpingW_2017__AS65raw__bin.19	NO	0.9563	Pasolli et al. 2019	94.41	0.62	1817742
ChengpingW_2017__AS66raw__bin.8	NO	0.9696	Pasolli et al. 2019	93.83	1.9	2158430
ChengpingW_2017__AS67raw__bin.32	YES	0.6012	Pasolli et al. 2019	60.59	0.09	1675984
ChengpingW_2017__AS67raw__bin.48	NO	0.9672	Pasolli et al. 2019	87.78	0.62	2115383
ChengpingW_2017__AS68raw__bin.26	NO	0.8941	Pasolli et al. 2019	92.6	0.74	3714631
ChengpingW_2017__AS68raw__bin.39	NO	0.9663	Pasolli et al. 2019	98.48	0.64	1952431
ChengpingW_2017__AS6raw__bin.29	NO	0.9748	Pasolli et al. 2019	94.58	1.25	1748073
ChengpingW_2017__AS6raw__bin.40	NO	0.9669	Pasolli et al. 2019	97.5	0.62	2376248
ChengpingW_2017__AS71raw__bin.20	NO	0.9537	Pasolli et al. 2019	74.68	0.11	1184049
ChengpingW_2017__AS73raw__bin.20	NO	0.5474	Pasolli et al. 2019	93.87	0.52	4074999
ChengpingW_2017__AS73raw__bin.8	NO	0.8733	Pasolli et al. 2019	94.08	0.59	3589761
ChengpingW_2017__AS74raw__bin.10	NO	0.9422	Pasolli et al. 2019	94.38	0	1493748
ChengpingW_2017__AS76raw__bin.1	NO	0.8117	Pasolli et al. 2019	97.11	0.33	4688349
ChengpingW_2017__AS76raw__bin.4	NO	0.9744	Pasolli et al. 2019	98.75	0.62	2363930
ChengpingW_2017__AS77raw__bin.17	NO	0.9751	Pasolli et al. 2019	98.75	2.2	2242260
ChengpingW_2017__AS77raw__bin.26	NO	0.956	Pasolli et al. 2019	69.44	0	1436491
ChengpingW_2017__AS78raw__bin.1	NO	0.9301	Pasolli et al. 2019	59.17	0.59	1497223
ChengpingW_2017__AS78raw__bin.11	NO	0.9337	Pasolli et al. 2019	68.12	0	1434878
ChengpingW_2017__AS78raw__bin.49	NO	0.962	Pasolli et al. 2019	69.05	1.32	1575968
ChengpingW_2017__AS78raw__bin.8	NO	0.9683	Pasolli et al. 2019	78.27	0.78	1662146
ChengpingW_2017__AS79raw__bin.22	NO	0.5851	Pasolli et al. 2019	97.39	0.44	4623263
ChengpingW_2017__AS79raw__bin.3	NO	0.896	Pasolli et al. 2019	60.76	0.11	1037339
ChengpingW_2017__AS80raw__bin.11	NO	0.9454	Pasolli et al. 2019	59.65	2.19	1193832
ChengpingW_2017__AS80raw__bin.12	YES	0.5246	Pasolli et al. 2019	59.28	1.72	5063512
ChengpingW_2017__AS80raw__bin.25	NO	0.6456	Pasolli et al. 2019	95.13	0.41	5048581
ChengpingW_2017__AS80raw__bin.5	NO	0.9606	Pasolli et al. 2019	59.08	2.69	1352678
ChengpingW_2017__AS81raw__bin.15	NO	0.9567	Pasolli et al. 2019	61.49	0.62	1770588
ChengpingW_2017__AS81raw__bin.20	NO	0.7941	Pasolli et al. 2019	73.8	1.39	2825674
ChengpingW_2017__AS82raw__bin.11	NO	0.8705	Pasolli et al. 2019	73.91	0	1470148
ChengpingW_2017__AS82raw__bin.23	NO	0.9778	Pasolli et al. 2019	82.44	0.73	1568783
ChengpingW_2017__AS84raw__bin.39	NO	0.9731	Pasolli et al. 2019	95.38	1.16	2070481
ChengpingW_2017__AS90raw__bin.1	NO	0.9817	Pasolli et al. 2019	95.36	3.43	2046682
ChengpingW_2017__AS90raw__bin.6	NO	0.9232	Pasolli et al. 2019	74.63	0	1165714
ChengpingW_2017__AS92raw__bin.22	NO	0.9809	Pasolli et al. 2019	92.92	2	1924234
ChengpingW_2017__AS92raw__bin.41	YES	0.5569	Pasolli et al. 2019	89.48	0.19	5062271
ChengpingW_2017__AS92raw__bin.7	NO	0.9443	Pasolli et al. 2019	87.38	0.75	1496585
ChengpingW_2017__AS94raw__bin.9	NO	0.9641	Pasolli et al. 2019	92.5	0.96	2011205
ChengpingW_2017__AS96raw__bin.26	NO	0.9688	Pasolli et al. 2019	93.54	0.62	2254155
ChengpingW_2017__AS97raw__bin.19	NO	0.9226	Pasolli et al. 2019	54.42	1.85	2024069
ChengpingW_2017__AS97raw__bin.21	NO	0.9405	Pasolli et al. 2019	52.93	0	812074
ChengpingW_2017__AS97raw__bin.38	NO	0.9818	Pasolli et al. 2019	98.76	1.05	2697003
ChengpingW_2017__AS97raw__bin.47	NO	0.8428	Pasolli et al. 2019	66.74	1.58	1581307
ChengpingW_2017__AS97raw__bin.71	NO	0.9074	Pasolli et al. 2019	74.44	0.59	2073144
ChengpingW_2017__AS98raw__bin.11	NO	0.8612	Pasolli et al. 2019	56.68	0.79	2114168
ChengpingW_2017__AS98raw__bin.36	NO	0.9324	Pasolli et al. 2019	95.18	0	1780784
ChengpingW_2017__AS98raw__bin.8	NO	0.9678	Pasolli et al. 2019	98.02	1.25	1906485
ChengpingW_2017__AS99raw__bin.12	NO	0.9663	Pasolli et al. 2019	96.25	0.62	2283750
ChengpingW_2017__AS9raw__bin.26	NO	0.7439	Pasolli et al. 2019	98.22	2.37	2471126
ChengpingW_2017__AS9raw__bin.32	NO	0.9832	Pasolli et al. 2019	98.05	0.13	2201708
ChengpingW_2017__AS9raw__bin.35	NO	0.8811	Pasolli et al. 2019	78.17	2.55	1921362
ChngKR_2016__WBE003__bin.1	NO	0.7889	Pasolli et al. 2019	71.08	3.86	5881155
ChngKR_2016__WBE003__bin.3	YES	0.5249	Pasolli et al. 2019	95.57	1.82	4775319
ChngKR_2016__WBE007__bin.3	NO	0.987	Pasolli et al. 2019	73.76	3.38	1895575
ChngKR_2016__WBE008__bin.2	NO	0.989	Pasolli et al. 2019	82.38	2.23	2239643
ChngKR_2016__WBE014__bin.5	NO	0.9846	Pasolli et al. 2019	98.28	2.91	2447413
ChngKR_2016__WBE015__bin.3	NO	0.9764	Pasolli et al. 2019	97.22	0.43	2458339
ChngKR_2016__WBE016__bin.2	NO	0.9573	Pasolli et al. 2019	62.31	0.38	1503119
ChngKR_2016__WBE019__bin.1	NO	0.9838	Pasolli et al. 2019	87.8	1.25	1873003
ChngKR_2016__WBE019__bin.4	NO	0.9332	Pasolli et al. 2019	85.99	2.4	4726363
ChngKR_2016__WBE019__bin.6	NO	0.9072	Pasolli et al. 2019	91.87	1.6	2854103
ChngKR_2016__WBE020__bin.2	NO	0.985	Pasolli et al. 2019	93.49	4.31	2334068
ChngKR_2016__WBE028__bin.1	NO	0.9217	Pasolli et al. 2019	88.16	1.01	2530613
ChngKR_2016__WBE028__bin.2	NO	0.9848	Pasolli et al. 2019	77.82	1.85	2202218
ChngKR_2016__WBE031__bin.2	NO	0.9829	Pasolli et al. 2019	88.98	1.58	2256845
ChngKR_2016__WBE036__bin.1	NO	0.9585	Pasolli et al. 2019	93.1	1.28	3811482
ChngKR_2016__WBS018__bin.8	NO	0.9649	Pasolli et al. 2019	67.24	0.89	1559998
ChngKR_2016__WBS023__bin.2	NO	0.9502	Pasolli et al. 2019	51.57	2.71	3347430
ChngKR_2016__WBU004__bin.1	NO	0.9459	Pasolli et al. 2019	55.51	0.13	1681112
ChngKR_2016__WBU005__bin.12	NO	0.9949	Pasolli et al. 2019	98.44	0.09	2110710
ChngKR_2016__WBU006__bin.5	NO	0.9946	Pasolli et al. 2019	98.23	0	2278484
ChngKR_2016__WBU010__bin.1	NO	0.9242	Pasolli et al. 2019	55.43	0.71	1093964
ChngKR_2016__WBU017__bin.6	NO	0.9395	Pasolli et al. 2019	51.33	1.15	1243889
ChngKR_2016__WBU018__bin.6	NO	0.9526	Pasolli et al. 2019	58.43	0.77	1317708
CosteaPI_2017__SID713A002-11-0-0__bin.19	NO	0.9797	Pasolli et al. 2019	98.76	0.62	2717078
CosteaPI_2017__SID713A002-11-0-0__bin.50	NO	0.9048	Pasolli et al. 2019	86.01	0	1519639
CosteaPI_2017__SID713A002-11-0-0__bin.53	NO	0.7732	Pasolli et al. 2019	69.01	1.38	2225521
CosteaPI_2017__SID713A002-11-90-0__bin.64	NO	0.9815	Pasolli et al. 2019	92.12	2.54	2503835
CosteaPI_2017__SID713A004-11-0-0__bin.62	NO	0.9737	Pasolli et al. 2019	100	0	2149457
CosteaPI_2017__SID713A004-11-90-0__bin.83	NO	0.9791	Pasolli et al. 2019	100	0	2086766
CosteaPI_2017__SID713A005-11-0-0__bin.53	NO	0.9745	Pasolli et al. 2019	87.64	2.5	2202714
CosteaPI_2017__SID713A005-11-0-0__bin.72	NO	0.9567	Pasolli et al. 2019	92.07	1.24	2116834
CosteaPI_2017__SID713A005-11-90-0__bin.2	NO	0.9231	Pasolli et al. 2019	70.22	1.58	1379919
CosteaPI_2017__SID713A009-11-0-0__bin.25	NO	0.9598	Pasolli et al. 2019	92.03	0	1592143
CosteaPI_2017__SID713A009-11-0-0__bin.32	NO	0.9751	Pasolli et al. 2019	99.95	0	2564726
CosteaPI_2017__SID713A009-11-0-0__bin.49	NO	0.9056	Pasolli et al. 2019	93.58	2.45	3617417
CosteaPI_2017__SID713A009-11-90-0__bin.33	NO	0.9541	Pasolli et al. 2019	98.92	0	1821766
CosteaPI_2017__SID713A009-11-90-0__bin.81	NO	0.9233	Pasolli et al. 2019	93.55	0	1767366
CosteaPI_2017__SID713A009-11-90-0__bin.84	NO	0.9747	Pasolli et al. 2019	99.37	0	2552331
CosteaPI_2017__SID713A010-11-0-0__bin.10	NO	0.9065	Pasolli et al. 2019	66.57	0.2	2459216
CosteaPI_2017__SID713A010-11-0-0__bin.74	NO	0.9716	Pasolli et al. 2019	98.76	0.05	2685479
CosteaPI_2017__SID713A010-11-90-0__bin.28	NO	0.9618	Pasolli et al. 2019	79.48	1.72	2356123
CosteaPI_2017__SID713A010-11-90-0__bin.66	NO	0.6587	Pasolli et al. 2019	77.12	1.78	2963375
CosteaPI_2017__SID713A012-11-0-0__bin.34	NO	0.9734	Pasolli et al. 2019	98.6	0.62	2765818
CosteaPI_2017__SID713A013-11-0-0__bin.7	NO	0.9765	Pasolli et al. 2019	98.58	0	2417142
CosteaPI_2017__SID713A013-11-0-0__bin.94	NO	0.8607	Pasolli et al. 2019	95.73	1.58	3690316
CosteaPI_2017__SID713A013-11-90-0__bin.17	NO	0.7485	Pasolli et al. 2019	76.9	0.72	2730198
CosteaPI_2017__SID713A014-11-0-0__bin.23	NO	0.6405	Pasolli et al. 2019	98.78	0.04	4597617
CosteaPI_2017__SID713A014-11-0-0__bin.25	NO	0.9753	Pasolli et al. 2019	98.76	0	2553462
CosteaPI_2017__SID713A014-11-0-0__bin.26	NO	0.9644	Pasolli et al. 2019	90.09	2.69	1652200
CosteaPI_2017__SID713A014-11-0-0__bin.52	NO	0.9658	Pasolli et al. 2019	81.88	0	1515777
CosteaPI_2017__SID713A014-11-90-0__bin.2	YES	0.6656	Pasolli et al. 2019	97.99	0.85	4376909
CosteaPI_2017__SID713A014-11-90-0__bin.46	NO	0.9709	Pasolli et al. 2019	98.79	0.29	2259232
CosteaPI_2017__SID713A014-11-90-0__bin.52	NO	0.9646	Pasolli et al. 2019	92.74	1.61	1942603
CosteaPI_2017__SID713A014-11-90-0__bin.86	NO	0.9651	Pasolli et al. 2019	90.46	0.81	1667942
CosteaPI_2017__SID713A015-11-90-0__bin.17	YES	0.6704	Pasolli et al. 2019	58.33	0.07	2469391
CosteaPI_2017__SID713A021-11-0-0__bin.20	NO	0.9388	Pasolli et al. 2019	87.97	0	1740857
CosteaPI_2017__SID713A021-11-0-0__bin.22	NO	0.6804	Pasolli et al. 2019	96.72	0.04	4056748
CosteaPI_2017__SID713A021-11-0-0__bin.25	NO	0.9792	Pasolli et al. 2019	96.96	0.62	2389276
CosteaPI_2017__SID713A021-11-90-0__bin.57	NO	0.9493	Pasolli et al. 2019	60.16	2.28	1027311
CosteaPI_2017__SID713A021-11-90-0__bin.66	NO	0.9553	Pasolli et al. 2019	88.79	0.29	1927958
CosteaPI_2017__SID713A023-11-0-0__bin.22	NO	0.9508	Pasolli et al. 2019	59.11	2.01	1413684
CosteaPI_2017__SID713A023-11-0-0__bin.57	NO	0.6618	Pasolli et al. 2019	83.16	1.47	3763891
CosteaPI_2017__SID713A023-11-90-0__bin.26	NO	0.9568	Pasolli et al. 2019	75.6	2.07	1397891
CosteaPI_2017__SID713A023-11-90-0__bin.45	NO	0.9415	Pasolli et al. 2019	77.59	0	2257205
CosteaPI_2017__SID713A026-11-0-0__bin.13	YES	0.8374	Pasolli et al. 2019	80.5	1.72	4635880
CosteaPI_2017__SID713A026-11-0-0__bin.83	NO	0.9338	Pasolli et al. 2019	97.85	1.08	1762664
CosteaPI_2017__SID713A026-11-90-0__bin.24	NO	0.6214	Pasolli et al. 2019	62.18	2.34	2672801
CosteaPI_2017__SID713A026-11-90-0__bin.33	NO	0.9312	Pasolli et al. 2019	98.92	0	1873298
CosteaPI_2017__SID713A026-11-90-0__bin.67	NO	0.9713	Pasolli et al. 2019	93.63	0.62	2284016
CosteaPI_2017__SID713A028-11-0-0__bin.35	NO	0.6187	Pasolli et al. 2019	81.53	2.16	3332459
CosteaPI_2017__SID713A028-11-0-0__bin.56	NO	0.9695	Pasolli et al. 2019	79.87	1.66	2105886
CosteaPI_2017__SID713A028-11-90-0__bin.10	NO	0.953	Pasolli et al. 2019	74.68	0.21	1683646
CosteaPI_2017__SID713A028-11-90-0__bin.81	NO	0.9777	Pasolli et al. 2019	91.13	2.42	2185835
CosteaPI_2017__SID713A029-11-90-0__bin.10	NO	0.9532	Pasolli et al. 2019	75.63	1.5	1367932
CosteaPI_2017__SID713A029-11-90-0__bin.38	NO	0.7062	Pasolli et al. 2019	93.99	3.91	2234408
CosteaPI_2017__SID713A030-11-0-0__bin.58	NO	0.9733	Pasolli et al. 2019	96.16	0	2309159
CosteaPI_2017__SID713A030-11-90-0__bin.41	NO	0.9786	Pasolli et al. 2019	97.47	0.74	2677663
CosteaPI_2017__SID713A033-11-90-0__bin.42	NO	0.9531	Pasolli et al. 2019	82.07	0.21	1824689
CosteaPI_2017__SID713A037-11-0-0__bin.73	NO	0.6062	Pasolli et al. 2019	88.54	1.62	3494891
CosteaPI_2017__SID713A037-11-0-0__bin.74	NO	0.8853	Pasolli et al. 2019	95.76	0	3824185
CosteaPI_2017__SID713A037-11-90-0__bin.14	NO	0.9589	Pasolli et al. 2019	81.76	1.04	3000080
CosteaPI_2017__SID713A037-11-90-0__bin.6	NO	0.9562	Pasolli et al. 2019	50	0	1571718
CosteaPI_2017__SID713A038-11-90-0__bin.46	NO	0.9694	Pasolli et al. 2019	95.65	0.62	2364973
CosteaPI_2017__SID713A039-11-0-0__bin.21	NO	0.9286	Pasolli et al. 2019	93.55	1.08	1596072
CosteaPI_2017__SID713A039-11-0-0__bin.24	NO	0.9347	Pasolli et al. 2019	62.92	1.8	1010404
CosteaPI_2017__SID713A039-11-0-0__bin.63	NO	0.8564	Pasolli et al. 2019	52.27	0.04	2230102
CosteaPI_2017__SID713A039-11-0-0__bin.64	NO	0.9772	Pasolli et al. 2019	96.87	1.83	2645945
CosteaPI_2017__SID713A039-11-90-0__bin.38	NO	0.976	Pasolli et al. 2019	98.73	0.11	2510428
CosteaPI_2017__SID713A039-11-90-0__bin.4	NO	0.9122	Pasolli et al. 2019	93.55	0	1660695
CosteaPI_2017__SID713A040-11-0-0__bin.48	YES	0.7357	Pasolli et al. 2019	98.65	0.14	4291404
CosteaPI_2017__SID713A040-11-0-0__bin.5	NO	0.9489	Pasolli et al. 2019	98.39	0	1678504
CosteaPI_2017__SID713A040-11-0-0__bin.54	NO	0.9807	Pasolli et al. 2019	95.7	0	2701502
CosteaPI_2017__SID713A040-11-90-0__bin.29	NO	0.944	Pasolli et al. 2019	80.97	0.79	2086024
CosteaPI_2017__SID713A040-11-90-0__bin.80	NO	0.8921	Pasolli et al. 2019	60.85	1.48	1409338
CosteaPI_2017__SID713A045-11-0-0__bin.46	NO	0.5314	Pasolli et al. 2019	96.47	0.09	4065254
CosteaPI_2017__SID713A045-11-0-0__bin.5	NO	0.9125	Pasolli et al. 2019	84.47	2.96	2720095
CosteaPI_2017__SID713A045-11-0-0__bin.53	NO	0.9666	Pasolli et al. 2019	98.12	0	2099042
CosteaPI_2017__SID713A045-11-90-0__bin.39	NO	0.8042	Pasolli et al. 2019	63.31	1.28	2659007
CosteaPI_2017__SID713A045-11-90-0__bin.47	NO	0.9768	Pasolli et al. 2019	88.82	1.55	1815291
CosteaPI_2017__SID713A045-11-90-0__bin.7	NO	0.9523	Pasolli et al. 2019	62.99	0.4	1219807
CosteaPI_2017__SID713A046-11-0-0__bin.18	NO	0.975	Pasolli et al. 2019	98.73	0.11	2507424
CosteaPI_2017__SID713A049-11-0-0__bin.15	NO	0.9501	Pasolli et al. 2019	71.58	1.25	1602418
CosteaPI_2017__SID713A049-11-90-0__bin.21	NO	0.9399	Pasolli et al. 2019	54.61	1.54	1030936
CosteaPI_2017__SID713A049-11-90-0__bin.27	NO	0.9742	Pasolli et al. 2019	92.55	1.97	1947696
CosteaPI_2017__SID713A051-11-0-0__bin.2	NO	0.8712	Pasolli et al. 2019	57.89	0	734909
CosteaPI_2017__SID713A051-11-90-0__bin.31	NO	0.9235	Pasolli et al. 2019	67.16	0	1524752
CosteaPI_2017__SID713A052-11-0-0__bin.3	NO	0.9686	Pasolli et al. 2019	93.55	0.81	2090288
CosteaPI_2017__SID713A052-11-0-0__bin.90	NO	0.7844	Pasolli et al. 2019	50.75	0.03	1819469
CosteaPI_2017__SID713A052-11-90-0__bin.54	NO	0.9702	Pasolli et al. 2019	93.55	0.81	2056760
CosteaPI_2017__SID713A053-11-90-0__bin.21	NO	0.9384	Pasolli et al. 2019	81.69	0.96	1507514
CosteaPI_2017__SID713A053-11-90-0__bin.74	NO	0.703	Pasolli et al. 2019	75.01	1.09	3042036
CosteaPI_2017__SID713A055-11-0-0__bin.12	NO	0.9295	Pasolli et al. 2019	50.08	0.04	1011945
CosteaPI_2017__SID713A055-11-0-0__bin.71	NO	0.9491	Pasolli et al. 2019	84.52	0	1316115
CosteaPI_2017__SID713A055-11-90-0__bin.18	NO	0.9174	Pasolli et al. 2019	77.59	0	1765162
CosteaPI_2017__SID713A056-11-0-0__bin.85	NO	0.9663	Pasolli et al. 2019	100	0.62	2772091
CosteaPI_2017__SID713A057-11-0-0__bin.29	NO	0.7032	Pasolli et al. 2019	52.93	0	2623763
CosteaPI_2017__SID713A057-11-0-0__bin.4	NO	0.9537	Pasolli et al. 2019	66.41	1.27	1812895
CosteaPI_2017__SID713A057-11-0-0__bin.42	NO	0.5208	Pasolli et al. 2019	92.46	0.15	3843622
CosteaPI_2017__SID713A057-11-90-0__bin.10	NO	0.9242	Pasolli et al. 2019	58.82	1.01	1292085
CosteaPI_2017__SID713A057-11-90-0__bin.44	NO	0.5719	Pasolli et al. 2019	59.82	0.04	2586792
CosteaPI_2017__SID713A057-11-90-0__bin.47	NO	0.9659	Pasolli et al. 2019	82.52	0.95	2298432
CosteaPI_2017__SID713A058-11-0-0__bin.54	NO	0.7997	Pasolli et al. 2019	73.78	1.48	2569950
CosteaPI_2017__SID713A058-11-90-0__bin.17	NO	0.8935	Pasolli et al. 2019	58.91	2.59	1119423
CosteaPI_2017__SID713A058-11-90-0__bin.77	NO	0.9603	Pasolli et al. 2019	74.05	0.11	1412317
CosteaPI_2017__SID713A062-11-0-0__bin.1	NO	0.952	Pasolli et al. 2019	68.95	1.61	1341220
CosteaPI_2017__SID713A062-11-0-0__bin.56	NO	0.556	Pasolli et al. 2019	99.67	0.04	4547693
CosteaPI_2017__SID713A063-11-0-0__bin.28	NO	0.8754	Pasolli et al. 2019	60.47	1.08	1092347
CosteaPI_2017__SID713A063-11-90-0__bin.20	NO	0.8181	Pasolli et al. 2019	71.22	0.98	2580766
CosteaPI_2017__SID713A063-11-90-0__bin.62	NO	0.9194	Pasolli et al. 2019	95.7	0	1660969
CosteaPI_2017__SID713A066-11-0-0__bin.25	NO	0.6074	Pasolli et al. 2019	98.92	0.33	4195177
CosteaPI_2017__SID713A066-11-0-0__bin.41	NO	0.9619	Pasolli et al. 2019	71.72	1.27	1513613
CosteaPI_2017__SID713A066-11-0-0__bin.42	NO	0.9693	Pasolli et al. 2019	99.14	4.55	2248182
CosteaPI_2017__SID713A066-11-90-0__bin.42	YES	0.5601	Pasolli et al. 2019	99.07	0.59	4393510
CosteaPI_2017__SID713A068-11-0-0__bin.11	NO	0.9789	Pasolli et al. 2019	98.73	0	2071031
CosteaPI_2017__SID713A068-11-90-0__bin.26	NO	0.6858	Pasolli et al. 2019	99.67	0.65	4432934
CosteaPI_2017__SID713A073-11-0-0__bin.43	NO	0.9422	Pasolli et al. 2019	64.78	2.42	1167797
CosteaPI_2017__SID713A073-11-90-0__bin.15	NO	0.9389	Pasolli et al. 2019	63.45	1.28	1170645
CosteaPI_2017__SID713A074-11-0-0__bin.53	NO	0.9437	Pasolli et al. 2019	60.69	0.86	1384284
CosteaPI_2017__SID713A074-11-90-0__bin.17	NO	0.9672	Pasolli et al. 2019	94.49	0.21	2576482
CosteaPI_2017__SID713A074-11-90-0__bin.2	NO	0.8566	Pasolli et al. 2019	88.66	0.59	3159289
CosteaPI_2017__SID713A076-11-0-0__bin.21	NO	0.9532	Pasolli et al. 2019	87.38	2.12	1584225
CosteaPI_2017__SID713A076-11-0-0__bin.58	NO	0.96	Pasolli et al. 2019	84.14	2.2	1627990
CosteaPI_2017__SID713A076-11-90-0__bin.28	NO	0.9379	Pasolli et al. 2019	90.62	0	1900627
CosteaPI_2017__SID713A076-11-90-0__bin.54	NO	0.9562	Pasolli et al. 2019	90.93	0.81	1765151
CosteaPI_2017__SID713A077-11-0-0__bin.15	NO	0.9725	Pasolli et al. 2019	85.49	1.92	1686821
CosteaPI_2017__SID713A078-11-0-0__bin.23	NO	0.9807	Pasolli et al. 2019	93.63	3.11	2063675
CosteaPI_2017__SID713A078-11-0-0__bin.49	NO	0.8515	Pasolli et al. 2019	86.83	2.43	3062174
CosteaPI_2017__SID713A078-11-0-0__bin.73	NO	0.6258	Pasolli et al. 2019	85.92	1.18	3646264
CosteaPI_2017__SID713A081-11-0-0__bin.14	NO	0.922	Pasolli et al. 2019	82.5	0	1776915
CosteaPI_2017__SID713A081-11-0-0__bin.45	NO	0.9429	Pasolli et al. 2019	74.67	0.29	1255027
CosteaPI_2017__SID713A081-11-0-0__bin.56	NO	0.9719	Pasolli et al. 2019	89.52	1.61	2115326
CosteaPI_2017__SID713A081-11-90-0__bin.39	NO	0.9555	Pasolli et al. 2019	89.38	0.62	1891000
CosteaPI_2017__SID713A081-11-90-0__bin.46	NO	0.9761	Pasolli et al. 2019	96.27	0.16	2225317
CosteaPI_2017__SID713A081-11-90-0__bin.52	NO	0.9779	Pasolli et al. 2019	86.16	0.91	1965979
CosteaPI_2017__SID713A081-11-90-0__bin.68	NO	0.975	Pasolli et al. 2019	99.38	0.29	2363256
CosteaPI_2017__SID713A084-11-0-0__bin.20	NO	0.9625	Pasolli et al. 2019	91.73	0.81	1763601
CosteaPI_2017__SID713A084-11-0-0__bin.40	NO	0.9623	Pasolli et al. 2019	98.24	0.29	2321712
CosteaPI_2017__SID713A084-11-0-0__bin.56	NO	0.9517	Pasolli et al. 2019	85.01	3.7	2019912
CosteaPI_2017__SID713A084-11-90-0__bin.54	NO	0.9689	Pasolli et al. 2019	98.2	0.29	2316166
CosteaPI_2017__SID713A087-11-0-0__bin.35	NO	0.9204	Pasolli et al. 2019	91.88	0	1817537
CosteaPI_2017__SID713A087-11-0-0__bin.6	NO	0.9762	Pasolli et al. 2019	93.55	1.61	1564484
CosteaPI_2017__SID713A087-11-0-0__bin.85	NO	0.9589	Pasolli et al. 2019	82.28	1.28	1520294
CosteaPI_2017__SID713A087-11-0-0__bin.86	NO	0.9643	Pasolli et al. 2019	97.03	0.29	1995050
CosteaPI_2017__SID713A087-11-90-0__bin.32	NO	0.9692	Pasolli et al. 2019	97.32	0.56	2051975
CosteaPI_2017__SID713A088-11-0-0__bin.36	NO	0.9286	Pasolli et al. 2019	57.43	0.03	1257709
CosteaPI_2017__SID713A088-11-0-0__bin.53	YES	0.7074	Pasolli et al. 2019	51.52	0.04	2450434
CosteaPI_2017__SID713A088-11-90-0__bin.25	YES	0.9287	Pasolli et al. 2019	75.28	0.1	3566611
CosteaPI_2017__SID713A088-11-90-0__bin.68	NO	0.9681	Pasolli et al. 2019	94.43	1.04	1968464
CosteaPI_2017__SID713A089-11-90-0__bin.8	NO	0.6693	Pasolli et al. 2019	98.07	1	4651573
CosteaPI_2017__SID713B002-11-0-0__bin.28	NO	0.8466	Pasolli et al. 2019	90.41	0	3314311
CosteaPI_2017__SID713B002-11-90-0__bin.35	NO	0.927	Pasolli et al. 2019	64.25	1.61	1135992
CosteaPI_2017__SID713B002-11-90-0__bin.42	NO	0.878	Pasolli et al. 2019	98.62	0	3729704
CosteaPI_2017__SID713B003-11-0-0__bin.30	NO	0.9519	Pasolli et al. 2019	96.47	0.29	2204511
CosteaPI_2017__SID713B003-11-0-0__bin.4	NO	0.9641	Pasolli et al. 2019	91.3	0	2589214
CosteaPI_2017__SID713B003-11-90-0__bin.6	NO	0.962	Pasolli et al. 2019	97.5	0	2425865
CosteaPI_2017__SID713B003-11-90-0__bin.7	NO	0.8756	Pasolli et al. 2019	75.46	0.59	2720558
CosteaPI_2017__SID713B004-11-0-0__bin.30	NO	0.8456	Pasolli et al. 2019	53.45	0	1195299
CosteaPI_2017__SID713B004-11-0-0__bin.65	NO	0.9287	Pasolli et al. 2019	93.28	0	1609437
CosteaPI_2017__SID713B004-11-90-0__bin.27	NO	0.9338	Pasolli et al. 2019	88.75	0	1767654
CosteaPI_2017__SID713B004-11-90-0__bin.64	NO	0.931	Pasolli et al. 2019	95.38	0	1831103
CosteaPI_2017__SID713B005-11-0-0__bin.18	NO	0.7399	Pasolli et al. 2019	94.54	2.7	2340386
CosteaPI_2017__SID713B005-11-0-0__bin.2	NO	0.9252	Pasolli et al. 2019	58.83	0	1366445
CosteaPI_2017__SID713B005-11-0-0__bin.31	NO	0.8401	Pasolli et al. 2019	73.62	3.54	2199739
CosteaPI_2017__SID713B005-11-0-0__bin.55	NO	0.9304	Pasolli et al. 2019	81.88	0	1561890
CosteaPI_2017__SID713B005-11-90-0__bin.1	NO	0.9382	Pasolli et al. 2019	91.14	0.29	2175166
CosteaPI_2017__SID713B005-11-90-0__bin.83	NO	0.9598	Pasolli et al. 2019	96.09	0.83	1905075
CosteaPI_2017__SID713B007-11-0-0__bin.10	NO	0.9409	Pasolli et al. 2019	58.22	1.61	1090153
CosteaPI_2017__SID713B007-11-0-0__bin.64	NO	0.8217	Pasolli et al. 2019	52.03	0.59	1757450
CosteaPI_2017__SID713B007-11-0-0__bin.77	NO	0.9197	Pasolli et al. 2019	68.32	0	1183981
CosteaPI_2017__SID713B007-11-90-0__bin.39	NO	0.9816	Pasolli et al. 2019	95.65	1.24	2507005
CosteaPI_2017__SID713B012-11-0-0__bin.56	NO	0.927	Pasolli et al. 2019	54.56	0.05	1412540
CosteaPI_2017__SID713B014-11-0-0__bin.104	NO	0.9577	Pasolli et al. 2019	98.24	0.29	2187511
CosteaPI_2017__SID713B014-11-0-0__bin.12	NO	0.9583	Pasolli et al. 2019	72.37	1.09	1908890
CosteaPI_2017__SID713B014-11-0-0__bin.58	NO	0.9312	Pasolli et al. 2019	97.85	1.08	1682948
CosteaPI_2017__SID713B014-11-0-0__bin.72	NO	0.9382	Pasolli et al. 2019	91.88	2.5	1806983
CosteaPI_2017__SID713B014-11-90-0__bin.48	NO	0.9615	Pasolli et al. 2019	96.03	0.59	2056435
CosteaPI_2017__SID713B014-11-90-0__bin.54	NO	0.9094	Pasolli et al. 2019	77.16	0	1309359
CosteaPI_2017__SID713B014-11-90-0__bin.59	NO	0.9796	Pasolli et al. 2019	96.27	2.07	2260642
CosteaPI_2017__alien2-11-0-0__bin.20	NO	0.967	Pasolli et al. 2019	93.04	0.74	2093761
CosteaPI_2017__bugkiller-11-0-0__bin.3	NO	0.97	Pasolli et al. 2019	92.38	2.02	2390377
CosteaPI_2017__bugkiller-11-2-0__bin.24	NO	0.8086	Pasolli et al. 2019	98.22	0	3641031
CosteaPI_2017__bugkiller-11-2-0__bin.4	NO	0.9636	Pasolli et al. 2019	87.27	0.93	2381552
CosteaPI_2017__bugkiller-11-392-1__bin.29	NO	0.9315	Pasolli et al. 2019	74.14	0	1731111
CosteaPI_2017__bugkiller-11-392-2__bin.35	NO	0.9685	Pasolli et al. 2019	93.76	1.29	2382883
CosteaPI_2017__bugkiller-11-60-0__bin.26	NO	0.9628	Pasolli et al. 2019	91.44	1.24	2444698
CosteaPI_2017__bugkiller-11-600-0__bin.2	NO	0.9468	Pasolli et al. 2019	68.1	0	1505016
CosteaPI_2017__bugkiller-11-7-0__bin.3	NO	0.9751	Pasolli et al. 2019	96.36	0.21	2625517
CosteaPI_2017__bugkiller-11-773-0__bin.10	NO	0.9461	Pasolli et al. 2019	86.96	1.45	2524112
CosteaPI_2017__bugkiller-11-918-0__bin.14	NO	0.97	Pasolli et al. 2019	95.96	0.62	2714533
CosteaPI_2017__daisy-11-0-0__bin.33	NO	0.976	Pasolli et al. 2019	100	0	2404442
CosteaPI_2017__daisy-11-0-0__bin.39	NO	0.9406	Pasolli et al. 2019	67.88	0.79	2413294
CosteaPI_2017__daisy-11-0-0__bin.42	NO	0.9123	Pasolli et al. 2019	95.7	0	1797593
CosteaPI_2017__daisy-11-2-0__bin.10	NO	0.9776	Pasolli et al. 2019	100	0.11	2466534
CosteaPI_2017__daisy-11-2-0__bin.16	NO	0.901	Pasolli et al. 2019	94.62	0	1730487
CosteaPI_2017__daisy-11-386-0__bin.51	NO	0.6392	Pasolli et al. 2019	54.02	0.13	1583406
CosteaPI_2017__daisy-11-386-0__bin.6	NO	0.9674	Pasolli et al. 2019	82.28	0	1345782
CosteaPI_2017__daisy-11-388-0__bin.39	NO	0.8589	Pasolli et al. 2019	76.33	0.59	2527192
CosteaPI_2017__daisy-11-388-0__bin.51	NO	0.9751	Pasolli et al. 2019	99.37	0	2369905
CosteaPI_2017__daisy-11-389-0__bin.7	NO	0.9094	Pasolli et al. 2019	62.03	0	941484
CosteaPI_2017__daisy-11-390-0__bin.25	NO	0.8943	Pasolli et al. 2019	78.86	1.81	2985853
CosteaPI_2017__daisy-11-390-0__bin.61	NO	0.9752	Pasolli et al. 2019	100	0	2461498
CosteaPI_2017__daisy-11-392-0__bin.12	NO	0.9196	Pasolli et al. 2019	68.69	0.38	2571333
CosteaPI_2017__daisy-11-392-0__bin.17	NO	0.9776	Pasolli et al. 2019	100	0	2490301
CosteaPI_2017__daisy-11-403-0__bin.5	NO	0.9764	Pasolli et al. 2019	97.15	0.63	2391942
CosteaPI_2017__daisy-11-60-0__bin.50	NO	0.9064	Pasolli et al. 2019	95.7	0	1773733
CosteaPI_2017__daisy-11-60-0__bin.52	NO	0.9325	Pasolli et al. 2019	56.33	0	971390
CosteaPI_2017__daisy-11-7-0__bin.28	NO	0.9048	Pasolli et al. 2019	95.7	0	1752735
CosteaPI_2017__daisy-11-7-0__bin.29	NO	0.9708	Pasolli et al. 2019	86.71	1.95	2134900
CosteaPI_2017__donald1-11-0-0__bin.15	NO	0.9724	Pasolli et al. 2019	95.45	0	2625169
CosteaPI_2017__donald1-11-0-0__bin.17	NO	0.8823	Pasolli et al. 2019	63.53	0	777601
CosteaPI_2017__donald1-11-0-0__bin.19	NO	0.9325	Pasolli et al. 2019	97.85	0.1	1781123
CosteaPI_2017__donald1-11-30-0__bin.49	NO	0.968	Pasolli et al. 2019	87.57	3.11	2336497
CosteaPI_2017__donald1-11-7-0__bin.11	NO	0.9533	Pasolli et al. 2019	86.13	0.66	2348513
CosteaPI_2017__donald1-11-7-0__bin.39	NO	0.9093	Pasolli et al. 2019	95.7	0	1738070
CosteaPI_2017__donald2-11-0-0__bin.13	NO	0.9755	Pasolli et al. 2019	91.66	4.22	2330396
CosteaPI_2017__donald2-11-30-0__bin.35	NO	0.9782	Pasolli et al. 2019	100	0.11	2525032
CosteaPI_2017__donald2-11-30-0__bin.55	NO	0.8697	Pasolli et al. 2019	67.64	0.1	1271434
CosteaPI_2017__donald3-11-0-0__bin.14	NO	0.9704	Pasolli et al. 2019	97.2	0	2607062
CosteaPI_2017__donald3-11-30-0__bin.17	NO	0.9715	Pasolli et al. 2019	93.84	0	2440220
CosteaPI_2017__donald3-11-7-0__bin.57	NO	0.9476	Pasolli et al. 2019	74.52	1.66	1920588
CosteaPI_2017__donald4-11-0-0__bin.31	NO	0.9707	Pasolli et al. 2019	88.95	3.26	2124846
CosteaPI_2017__donald4-11-30-0__bin.14	NO	0.9058	Pasolli et al. 2019	96.19	1.08	1668893
CosteaPI_2017__donald4-11-30-0__bin.8	NO	0.6544	Pasolli et al. 2019	82.93	1.11	3529617
CosteaPI_2017__donald4-11-7-0__bin.10	NO	0.9605	Pasolli et al. 2019	73.13	0.95	1228089
CosteaPI_2017__donald4-11-7-0__bin.11	NO	0.7614	Pasolli et al. 2019	55.36	0.04	2507411
CosteaPI_2017__donald4-11-7-0__bin.16	NO	0.8888	Pasolli et al. 2019	96.7	0	3815926
CosteaPI_2017__donald4-11-7-0__bin.48	NO	0.9028	Pasolli et al. 2019	89.25	0	1637022
CosteaPI_2017__donald5-11-0-0__bin.16	NO	0.5892	Pasolli et al. 2019	76.79	1.35	3258973
CosteaPI_2017__donald5-11-0-0__bin.4	NO	0.9141	Pasolli et al. 2019	76.11	0.6	1427980
CosteaPI_2017__donald5-11-30-0__bin.49	NO	0.8373	Pasolli et al. 2019	51.68	0	935413
CosteaPI_2017__donald5-11-30-0__bin.5	NO	0.9544	Pasolli et al. 2019	71.03	2	1099356
CosteaPI_2017__donald5-11-7-0__bin.2	NO	0.9803	Pasolli et al. 2019	100	2	2466565
CosteaPI_2017__halbarad-11-0-0__bin.52	NO	0.9761	Pasolli et al. 2019	83.71	0.85	2107414
CosteaPI_2017__halbarad-11-7-0__bin.13	NO	0.928	Pasolli et al. 2019	97.85	0.1	1860888
CosteaPI_2017__halbarad-11-7-0__bin.17	NO	0.8559	Pasolli et al. 2019	75.1	1.12	2657988
CosteaPI_2017__halbarad-11-7-0__bin.52	NO	0.9799	Pasolli et al. 2019	100	0	2780298
CosteaPI_2017__halbarad-11-773-0__bin.55	NO	0.9275	Pasolli et al. 2019	97.85	0.1	1892861
CosteaPI_2017__halbarad-11-773-0__bin.64	NO	0.9717	Pasolli et al. 2019	92.55	0	2623253
CosteaPI_2017__mickey1-11-0-0__bin.24	NO	0.8918	Pasolli et al. 2019	94.62	0	1778147
CosteaPI_2017__mickey1-11-30-0__bin.1	NO	0.9176	Pasolli et al. 2019	88.77	1.61	1663980
CosteaPI_2017__mickey1-11-7-0__bin.20	NO	0.953	Pasolli et al. 2019	89.22	1.9	1598432
CosteaPI_2017__mickey2-11-30-0__bin.14	NO	0.9422	Pasolli et al. 2019	69.15	3.08	1593497
CosteaPI_2017__mickey2-11-30-0__bin.18	NO	0.888	Pasolli et al. 2019	65.73	0	858438
CosteaPI_2017__mickey2-11-30-0__bin.60	NO	0.9432	Pasolli et al. 2019	95.16	1.17	1681431
CosteaPI_2017__mickey2-11-7-0__bin.58	NO	0.8868	Pasolli et al. 2019	50.3	0	982016
CosteaPI_2017__mickey3-11-30-0__bin.2	NO	0.9443	Pasolli et al. 2019	97.85	0.1	1812171
CosteaPI_2017__mickey3-11-30-0__bin.58	NO	0.9291	Pasolli et al. 2019	68.25	4.75	1408758
CosteaPI_2017__mickey4-11-0-0__bin.34	NO	0.9537	Pasolli et al. 2019	95.03	2.06	2203600
CosteaPI_2017__mickey4-11-7-0__bin.16	NO	0.9584	Pasolli et al. 2019	91.61	2.84	2254356
CosteaPI_2017__mickey4-11-7-0__bin.31	NO	0.9314	Pasolli et al. 2019	85.48	2.15	1555895
CosteaPI_2017__mickey4-11-7-0__bin.46	NO	0.9255	Pasolli et al. 2019	90.03	1.14	1558656
CosteaPI_2017__mickey5-11-30-0__bin.3	NO	0.9047	Pasolli et al. 2019	57.07	1.8	1037396
CosteaPI_2017__peacemaker-11-0-0__bin.21	NO	0.978	Pasolli et al. 2019	92.31	0.62	2264664
CosteaPI_2017__peacemaker-11-0-0__bin.40	NO	0.9714	Pasolli et al. 2019	93.25	3.11	2502192
CosteaPI_2017__peacemaker-11-2-0__bin.89	NO	0.9798	Pasolli et al. 2019	92.96	0.31	2058014
CosteaPI_2017__peacemaker-11-60-0__bin.25	NO	0.8147	Pasolli et al. 2019	84.21	0.87	3920856
CosteaPI_2017__peacemaker-11-60-0__bin.31	NO	0.9789	Pasolli et al. 2019	97.69	1.6	2269745
CosteaPI_2017__peacemaker-11-60-0__bin.38	NO	0.9554	Pasolli et al. 2019	78.31	1.24	1842928
CosteaPI_2017__peacemaker-11-600-0__bin.14	NO	0.9739	Pasolli et al. 2019	86.59	0.62	2187929
CosteaPI_2017__peacemaker-11-600-0__bin.52	NO	0.9475	Pasolli et al. 2019	81.61	2.45	1485686
CosteaPI_2017__peacemaker-11-7-0__bin.24	NO	0.9802	Pasolli et al. 2019	98.14	0.69	2201707
CosteaPI_2017__peacemaker-11-7-0__bin.40	NO	0.9749	Pasolli et al. 2019	96.36	1.86	2801964
CosteaPI_2017__peacemaker-11-773-0__bin.19	NO	0.9795	Pasolli et al. 2019	96.43	0.62	2191315
CosteaPI_2017__peacemaker-11-918-0__bin.23	NO	0.975	Pasolli et al. 2019	96.89	2.48	2796434
CosteaPI_2017__peacemaker-11-918-0__bin.32	NO	0.9756	Pasolli et al. 2019	92.24	0.83	2074016
CosteaPI_2017__peacemaker2-11-0-0__bin.51	NO	0.9729	Pasolli et al. 2019	99.38	0.62	2844528
CosteaPI_2017__peacemaker3-11-0-0__bin.10	NO	0.6633	Pasolli et al. 2019	91.89	1.04	3828408
CosteaPI_2017__peacemaker4-11-0-0__bin.46	YES	0.8873	Pasolli et al. 2019	82.46	0	4450077
CosteaPI_2017__peacemaker4-11-0-0__bin.61	NO	0.96	Pasolli et al. 2019	62.07	0	1778640
CosteaPI_2017__pluto1-11-0-0__bin.43	NO	0.7253	Pasolli et al. 2019	91.01	0.59	2483743
CosteaPI_2017__pluto1-11-0-0__bin.44	NO	0.9833	Pasolli et al. 2019	97.36	0.62	2235430
CosteaPI_2017__pluto1-11-0-0__bin.46	NO	0.9641	Pasolli et al. 2019	92.54	2.02	1790253
CosteaPI_2017__pluto1-11-30-0__bin.25	NO	0.9289	Pasolli et al. 2019	59.88	0.74	1435230
CosteaPI_2017__pluto1-11-30-0__bin.32	NO	0.9649	Pasolli et al. 2019	93.35	1.21	1715417
CosteaPI_2017__pluto1-11-7-0__bin.40	NO	0.9653	Pasolli et al. 2019	93.35	0.81	1920550
CosteaPI_2017__pluto1-11-7-0__bin.78	NO	0.6668	Pasolli et al. 2019	86.8	1.78	2343238
CosteaPI_2017__pluto2-11-0-0__bin.25	NO	0.9779	Pasolli et al. 2019	98.12	0.62	2346930
CosteaPI_2017__pluto2-11-30-0__bin.26	NO	0.9501	Pasolli et al. 2019	83.25	0	1971391
CosteaPI_2017__pluto2-11-7-0__bin.29	NO	0.9773	Pasolli et al. 2019	98.12	0.62	2349322
CosteaPI_2017__pluto3-11-0-0__bin.3	NO	0.9739	Pasolli et al. 2019	99.07	0.62	2819992
CosteaPI_2017__pluto3-11-0-0__bin.54	YES	0.7925	Pasolli et al. 2019	98.06	0.09	4609300
CosteaPI_2017__pluto3-11-30-0__bin.21	NO	0.689	Pasolli et al. 2019	88.05	0.59	2381970
CosteaPI_2017__pluto3-11-7-0__bin.31	NO	0.782	Pasolli et al. 2019	70.01	1.8	1761835
CosteaPI_2017__pluto3-11-7-0__bin.44	NO	0.9739	Pasolli et al. 2019	100	0.62	2833075
CosteaPI_2017__pluto4-11-0-0__bin.53	NO	0.9168	Pasolli et al. 2019	87.1	0	1599319
CosteaPI_2017__pluto4-11-30-0__bin.28	NO	0.939	Pasolli et al. 2019	98.92	0	1934574
CosteaPI_2017__pluto4-11-30-0__bin.37	NO	0.723	Pasolli et al. 2019	89.88	1.81	2323252
CosteaPI_2017__pluto4-11-30-0__bin.54	NO	0.9764	Pasolli et al. 2019	97.5	0.83	2224707
CosteaPI_2017__pluto4-11-30-0__bin.59	NO	0.9786	Pasolli et al. 2019	97.52	0.97	2807626
CosteaPI_2017__pluto4-11-7-0__bin.13	NO	0.7605	Pasolli et al. 2019	87.2	1.18	2101910
CosteaPI_2017__pluto4-11-7-0__bin.37	NO	0.9476	Pasolli et al. 2019	97.26	0	1706045
CosteaPI_2017__pluto4-11-7-0__bin.41	NO	0.9767	Pasolli et al. 2019	96.88	0.62	2242519
CosteaPI_2017__pluto4-11-7-0__bin.54	NO	0.9278	Pasolli et al. 2019	97.85	0	1757586
[truncated: 99,505 more rows]

## Sheet: 3B
Table 3B: Phylogenetic assignments for the 770 MAGs encoding complete T3SS
Genome ID	Species	Genus	Family	Order	Class	Fastani ANI
AsnicarF_2017__MV_FEI3_t1Q14__bin.6	Escherichia flexneri	Escherichia	Enterobacteriaceae	Enterobacterales	Gammaproteobacteria	97.7
BackhedF_2015__SID10_4M__bin.7	Escherichia flexneri	Escherichia	Enterobacteriaceae	Enterobacterales	Gammaproteobacteria	98.01
BackhedF_2015__SID10_B__bin.2	Escherichia coli_D	Escherichia	Enterobacteriaceae	Enterobacterales	Gammaproteobacteria	98.24
BackhedF_2015__SID10_M__bin.47	Escherichia coli_D	Escherichia	Enterobacteriaceae	Enterobacterales	Gammaproteobacteria	98.23
BackhedF_2015__SID128_4M__bin.13	Escherichia coli_D	Escherichia	Enterobacteriaceae	Enterobacterales	Gammaproteobacteria	98.64
BackhedF_2015__SID128_4M__bin.14	Klebsiella variicola	Klebsiella	Enterobacteriaceae	Enterobacterales	Gammaproteobacteria	98.96
BackhedF_2015__SID128_B__bin.7	Escherichia flexneri	Escherichia	Enterobacteriaceae	Enterobacterales	Gammaproteobacteria	97.71
BackhedF_2015__SID130_M__bin.26	Escherichia coli	Escherichia	Enterobacteriaceae	Enterobacterales	Gammaproteobacteria	98.26
BackhedF_2015__SID133_B__bin.2	Escherichia coli_D	Escherichia	Enterobacteriaceae	Enterobacterales	Gammaproteobacteria	98.6
BackhedF_2015__SID157_4M__bin.3	Escherichia coli_D	Escherichia	Enterobacteriaceae	Enterobacterales	Gammaproteobacteria	98.22
BackhedF_2015__SID157_B__bin.1	Escherichia coli_D	Escherichia	Enterobacteriaceae	Enterobacterales	Gammaproteobacteria	98.27
BackhedF_2015__SID172_4M__bin.12	Escherichia flexneri	Escherichia	Enterobacteriaceae	Enterobacterales	Gammaproteobacteria	97.88
BackhedF_2015__SID172_B__bin.15	Escherichia flexneri	Escherichia	Enterobacteriaceae	Enterobacterales	Gammaproteobacteria	97.98
BackhedF_2015__SID180_4M__bin.8	Escherichia coli_D	Escherichia	Enterobacteriaceae	Enterobacterales	Gammaproteobacteria	99.17
BackhedF_2015__SID195_12M__bin.24	Escherichia coli_D	Escherichia	Enterobacteriaceae	Enterobacterales	Gammaproteobacteria	99.84
BackhedF_2015__SID1_12M__bin.18	Escherichia coli_D	Escherichia	Enterobacteriaceae	Enterobacterales	Gammaproteobacteria	99.2
BackhedF_2015__SID238_M__bin.25	Escherichia flexneri	Escherichia	Enterobacteriaceae	Enterobacterales	Gammaproteobacteria	97.75
BackhedF_2015__SID240_4M__bin.8	Escherichia flexneri	Escherichia	Enterobacteriaceae	Enterobacterales	Gammaproteobacteria	98.02
BackhedF_2015__SID240_B__bin.1	Escherichia flexneri	Escherichia	Enterobacteriaceae	Enterobacterales	Gammaproteobacteria	97.92
BackhedF_2015__SID258_4M__bin.4	Escherichia coli_D	Escherichia	Enterobacteriaceae	Enterobacterales	Gammaproteobacteria	99.85
BackhedF_2015__SID263_4M__bin.2	Escherichia coli_D	Escherichia	Enterobacteriaceae	Enterobacterales	Gammaproteobacteria	97.6
BackhedF_2015__SID263_B__bin.12	Escherichia coli_D	Escherichia	Enterobacteriaceae	Enterobacterales	Gammaproteobacteria	97.51
BackhedF_2015__SID268_4M__bin.5	Escherichia flexneri	Escherichia	Enterobacteriaceae	Enterobacterales	Gammaproteobacteria	97.9
BackhedF_2015__SID268_B__bin.7	Escherichia flexneri	Escherichia	Enterobacteriaceae	Enterobacterales	Gammaproteobacteria	97.87
BackhedF_2015__SID26_M__bin.17	Escherichia coli_D	Escherichia	Enterobacteriaceae	Enterobacterales	Gammaproteobacteria	97.89
BackhedF_2015__SID272_B__bin.3	Escherichia flexneri	Escherichia	Enterobacteriaceae	Enterobacterales	Gammaproteobacteria	97.81
BackhedF_2015__SID274_4M__bin.3	Escherichia coli_D	Escherichia	Enterobacteriaceae	Enterobacterales	Gammaproteobacteria	99.84
BackhedF_2015__SID274_B__bin.1	Escherichia coli_D	Escherichia	Enterobacteriaceae	Enterobacterales	Gammaproteobacteria	99.85
BackhedF_2015__SID275_4M__bin.2	Escherichia coli_D	Escherichia	Enterobacteriaceae	Enterobacterales	Gammaproteobacteria	98.2
BackhedF_2015__SID367_B__bin.8	Escherichia coli_D	Escherichia	Enterobacteriaceae	Enterobacterales	Gammaproteobacteria	98.23
BackhedF_2015__SID387_B__bin.6	Escherichia coli_D	Escherichia	Enterobacteriaceae	Enterobacterales	Gammaproteobacteria	97.52
BackhedF_2015__SID38_4M__bin.4	Escherichia flexneri	Escherichia	Enterobacteriaceae	Enterobacterales	Gammaproteobacteria	97.9
BackhedF_2015__SID39_4M__bin.21	Escherichia flexneri	Escherichia	Enterobacteriaceae	Enterobacterales	Gammaproteobacteria	97.89
BackhedF_2015__SID39_B__bin.10	Escherichia flexneri	Escherichia	Enterobacteriaceae	Enterobacterales	Gammaproteobacteria	97.92
BackhedF_2015__SID39_M__bin.65	Escherichia flexneri	Escherichia	Enterobacteriaceae	Enterobacterales	Gammaproteobacteria	97.81
BackhedF_2015__SID42_B__bin.2	Escherichia flexneri	Escherichia	Enterobacteriaceae	Enterobacterales	Gammaproteobacteria	97.7
BackhedF_2015__SID503_4M__bin.23	Escherichia flexneri	Escherichia	Enterobacteriaceae	Enterobacterales	Gammaproteobacteria	98.03
BackhedF_2015__SID504_12M__bin.17	Escherichia flexneri	Escherichia	Enterobacteriaceae	Enterobacterales	Gammaproteobacteria	97.73
BackhedF_2015__SID504_4M__bin.7	Escherichia coli_D	Escherichia	Enterobacteriaceae	Enterobacterales	Gammaproteobacteria	97.38
BackhedF_2015__SID504_M__bin.25	Escherichia flexneri	Escherichia	Enterobacteriaceae	Enterobacterales	Gammaproteobacteria	97.92
BackhedF_2015__SID521_M__bin.58	Escherichia flexneri	Escherichia	Enterobacteriaceae	Enterobacterales	Gammaproteobacteria	98.04
BackhedF_2015__SID526_M__bin.28	Escherichia coli_D	Escherichia	Enterobacteriaceae	Enterobacterales	Gammaproteobacteria	99.78
BackhedF_2015__SID532_M__bin.27	Escherichia flexneri	Escherichia	Enterobacteriaceae	Enterobacterales	Gammaproteobacteria	97.92
BackhedF_2015__SID53_4M__bin.19	Escherichia coli_D	Escherichia	Enterobacteriaceae	Enterobacterales	Gammaproteobacteria	99.88
BackhedF_2015__SID53_M__bin.18	Escherichia coli_D	Escherichia	Enterobacteriaceae	Enterobacterales	Gammaproteobacteria	99.89
BackhedF_2015__SID546_4M__bin.2	Escherichia coli_D	Escherichia	Enterobacteriaceae	Enterobacterales	Gammaproteobacteria	99.83
BackhedF_2015__SID546_B__bin.2	Escherichia coli_D	Escherichia	Enterobacteriaceae	Enterobacterales	Gammaproteobacteria	99.83
BackhedF_2015__SID565_B__bin.3	Escherichia coli_D	Escherichia	Enterobacteriaceae	Enterobacterales	Gammaproteobacteria	99.82
BackhedF_2015__SID567_4M__bin.12	Escherichia coli_D	Escherichia	Enterobacteriaceae	Enterobacterales	Gammaproteobacteria	98.06
BackhedF_2015__SID577_12M__bin.30	Escherichia coli_D	Escherichia	Enterobacteriaceae	Enterobacterales	Gammaproteobacteria	99.88
BackhedF_2015__SID577_4M__bin.1	Escherichia flexneri	Escherichia	Enterobacteriaceae	Enterobacterales	Gammaproteobacteria	97.67
BackhedF_2015__SID577_M__bin.27	Escherichia flexneri	Escherichia	Enterobacteriaceae	Enterobacterales	Gammaproteobacteria	97.7
BackhedF_2015__SID622_4M__bin.7	Escherichia coli_D	Escherichia	Enterobacteriaceae	Enterobacterales	Gammaproteobacteria	99.62
BackhedF_2015__SID624_4M__bin.7	Escherichia flexneri	Escherichia	Enterobacteriaceae	Enterobacterales	Gammaproteobacteria	97.62
BackhedF_2015__SID626_4M__bin.12	Escherichia flexneri	Escherichia	Enterobacteriaceae	Enterobacterales	Gammaproteobacteria	97.63
BackhedF_2015__SID626_B__bin.3	Escherichia flexneri	Escherichia	Enterobacteriaceae	Enterobacterales	Gammaproteobacteria	97.36
BackhedF_2015__SID633_12M__bin.23	Escherichia flexneri	Escherichia	Enterobacteriaceae	Enterobacterales	Gammaproteobacteria	97.93
BackhedF_2015__SID637_4M__bin.4	Escherichia flexneri	Escherichia	Enterobacteriaceae	Enterobacterales	Gammaproteobacteria	97.73
BackhedF_2015__SID70_12M__bin.23	Escherichia flexneri	Escherichia	Enterobacteriaceae	Enterobacterales	Gammaproteobacteria	97.56
BackhedF_2015__SID7_4M__bin.3	Escherichia coli_D	Escherichia	Enterobacteriaceae	Enterobacterales	Gammaproteobacteria	97.51
BackhedF_2015__SID7_B__bin.5	Escherichia coli_D	Escherichia	Enterobacteriaceae	Enterobacterales	Gammaproteobacteria	97.49
BackhedF_2015__SID7_M__bin.1	Escherichia coli_D	Escherichia	Enterobacteriaceae	Enterobacterales	Gammaproteobacteria	97.48
BackhedF_2015__SID9_12M__bin.5	Escherichia coli_D	Escherichia	Enterobacteriaceae	Enterobacterales	Gammaproteobacteria	99.72
Bengtsson-PalmeJ_2015__TRAVELRES4__bin.91	Escherichia flexneri	Escherichia	Enterobacteriaceae	Enterobacterales	Gammaproteobacteria	97.91
Bengtsson-PalmeJ_2015__TRAVELRES6__bin.89	Escherichia coli_C	Escherichia	Enterobacteriaceae	Enterobacterales	Gammaproteobacteria	98.1
BritoIL_2016__M1.38.ST__bin.77	Escherichia flexneri	Escherichia	Enterobacteriaceae	Enterobacterales	Gammaproteobacteria	97.77
BritoIL_2016__M2.38.ST__bin.24	Escherichia coli_D	Escherichia	Enterobacteriaceae	Enterobacterales	Gammaproteobacteria	97.44
BritoIL_2016__M2.40.ST__bin.8	Escherichia flexneri	Escherichia	Enterobacteriaceae	Enterobacterales	Gammaproteobacteria	97.84
BritoIL_2016__W1.4.ST__bin.16	Escherichia flexneri	Escherichia	Enterobacteriaceae	Enterobacterales	Gammaproteobacteria	98.07
BritoIL_2016__W2.42.ST__bin.8	Escherichia flexneri	Escherichia	Enterobacteriaceae	Enterobacterales	Gammaproteobacteria	97.83
BritoIL_2016__W2.45.ST__bin.21	Escherichia flexneri	Escherichia	Enterobacteriaceae	Enterobacterales	Gammaproteobacteria	97.97
BritoIL_2016__W2.5.ST__bin.70	Escherichia flexneri	Escherichia	Enterobacteriaceae	Enterobacterales	Gammaproteobacteria	98.3
BritoIL_2016__W2.54.ST__bin.29	Escherichia flexneri	Escherichia	Enterobacteriaceae	Enterobacterales	Gammaproteobacteria	98.25
BritoIL_2016__W2.67.ST__bin.11	Escherichia flexneri	Escherichia	Enterobacteriaceae	Enterobacterales	Gammaproteobacteria	98.27
BritoIL_2016__W2.9.ST__bin.14	Escherichia flexneri	Escherichia	Enterobacteriaceae	Enterobacterales	Gammaproteobacteria	97.74
BritoIL_2016__W3.17.ST__bin.63	Escherichia flexneri	Escherichia	Enterobacteriaceae	Enterobacterales	Gammaproteobacteria	98.09
CM_cf__CF_FIFC003SS_t3M17__bin.2	Pseudomonas aeruginosa	Pseudomonas	Pseudomonadaceae	Pseudomonadales	Gammaproteobacteria	99.16
CM_cf__CF_FIFC013SS_t1M15__bin.1	Pseudomonas aeruginosa	Pseudomonas	Pseudomonadaceae	Pseudomonadales	Gammaproteobacteria	99.22
CM_cf__CF_FIFC013SS_t4M15__bin.2	Pseudomonas aeruginosa	Pseudomonas	Pseudomonadaceae	Pseudomonadales	Gammaproteobacteria	99.23
CM_cf__CF_FIFC013SS_t6M16__bin.1	Pseudomonas aeruginosa	Pseudomonas	Pseudomonadaceae	Pseudomonadales	Gammaproteobacteria	99.24
CM_cf__CF_FIFC013SS_t7M17__bin.1	Pseudomonas aeruginosa	Pseudomonas	Pseudomonadaceae	Pseudomonadales	Gammaproteobacteria	99.27
CM_cf__CF_FIFC013SS_t9M16__bin.2	Pseudomonas aeruginosa	Pseudomonas	Pseudomonadaceae	Pseudomonadales	Gammaproteobacteria	98.89
CM_cf__CF_TNFC002IS_t1M15__bin.3	Pseudomonas aeruginosa	Pseudomonas	Pseudomonadaceae	Pseudomonadales	Gammaproteobacteria	99.21
CM_cf__CF_TNFC002IS_t3M15__bin.1	Pseudomonas aeruginosa	Pseudomonas	Pseudomonadaceae	Pseudomonadales	Gammaproteobacteria	99.14
CM_cf__CF_TNFC003IS_t1M15__bin.11	Pseudomonas aeruginosa	Pseudomonas	Pseudomonadaceae	Pseudomonadales	Gammaproteobacteria	99.25
CM_cf__CF_TNFC003IS_t2M15__bin.14	Pseudomonas aeruginosa	Pseudomonas	Pseudomonadaceae	Pseudomonadales	Gammaproteobacteria	99.35
CM_cf__CF_TNFC034IS_t3M15__bin.1	Pseudomonas aeruginosa	Pseudomonas	Pseudomonadaceae	Pseudomonadales	Gammaproteobacteria	99.22
CM_cf__CF_TNFC034IS_t5M16__bin.2	Pseudomonas aeruginosa	Pseudomonas	Pseudomonadaceae	Pseudomonadales	Gammaproteobacteria	99.32
CM_cf__CF_TNFC034SS_t1M15__bin.12	Pseudomonas aeruginosa	Pseudomonas	Pseudomonadaceae	Pseudomonadales	Gammaproteobacteria	99.38
CM_cf__CF_TNFC039IS_t3M15__bin.1	Pseudomonas aeruginosa	Pseudomonas	Pseudomonadaceae	Pseudomonadales	Gammaproteobacteria	99.26
CM_cf__CF_TNFC045IS_t1M15__bin.5	Pseudomonas aeruginosa	Pseudomonas	Pseudomonadaceae	Pseudomonadales	Gammaproteobacteria	99.28
CM_cf__CF_TNFC045IS_t2M15__bin.5	Pseudomonas aeruginosa	Pseudomonas	Pseudomonadaceae	Pseudomonadales	Gammaproteobacteria	99.3
CM_cf__CF_TNFC045IS_t3M15__bin.1	Pseudomonas aeruginosa	Pseudomonas	Pseudomonadaceae	Pseudomonadales	Gammaproteobacteria	99.27
CM_cf__CF_TNFC045IS_t4M15__bin.2	Pseudomonas aeruginosa	Pseudomonas	Pseudomonadaceae	Pseudomonadales	Gammaproteobacteria	99.29
CM_cf__CF_TNFC048IS_t2M15__bin.3	Pseudomonas aeruginosa	Pseudomonas	Pseudomonadaceae	Pseudomonadales	Gammaproteobacteria	99.39
CM_cf__CF_TNFC051IS_t1M15__bin.3	Pseudomonas aeruginosa	Pseudomonas	Pseudomonadaceae	Pseudomonadales	Gammaproteobacteria	99.21
CM_cf__CF_TNFC051IS_t3M15__bin.4	Pseudomonas aeruginosa	Pseudomonas	Pseudomonadaceae	Pseudomonadales	Gammaproteobacteria	99.3
CM_cf__CF_TNFC051IS_t4M15__bin.1	Pseudomonas aeruginosa	Pseudomonas	Pseudomonadaceae	Pseudomonadales	Gammaproteobacteria	99.3
CM_cf__CF_TNFC051IS_t5M16__bin.1	Pseudomonas aeruginosa	Pseudomonas	Pseudomonadaceae	Pseudomonadales	Gammaproteobacteria	99.26
CM_cf__CF_TNFC059IS_t1M15__bin.3	Pseudomonas aeruginosa	Pseudomonas	Pseudomonadaceae	Pseudomonadales	Gammaproteobacteria	99.26
CM_cf__CF_TNFC059IS_t2M15__bin.9	Pseudomonas aeruginosa	Pseudomonas	Pseudomonadaceae	Pseudomonadales	Gammaproteobacteria	99.35
CM_cf__CF_TNFC060IS_t1M15__bin.5	Pseudomonas aeruginosa	Pseudomonas	Pseudomonadaceae	Pseudomonadales	Gammaproteobacteria	99.38
CM_cf__CF_TNFC065IS_t2M15__bin.1	Pseudomonas aeruginosa	Pseudomonas	Pseudomonadaceae	Pseudomonadales	Gammaproteobacteria	99.37
CM_madagascar__A09_01_1FE__bin.18	Escherichia flexneri	Escherichia	Enterobacteriaceae	Enterobacterales	Gammaproteobacteria	97.91
CM_madagascar__A11_01_1FE__bin.8	Escherichia flexneri	Escherichia	Enterobacteriaceae	Enterobacterales	Gammaproteobacteria	97.88
CM_madagascar__A14_01_1FE__bin.19	Escherichia coli	Escherichia	Enterobacteriaceae	Enterobacterales	Gammaproteobacteria	98.13
CM_madagascar__A19_01_1FE__bin.15	Escherichia flexneri	Escherichia	Enterobacteriaceae	Enterobacterales	Gammaproteobacteria	98.06
CM_madagascar__A24_02_1FE__bin.20	Escherichia flexneri	Escherichia	Enterobacteriaceae	Enterobacterales	Gammaproteobacteria	97.99
CM_madagascar__A28_02_1FE__bin.63	Escherichia flexneri	Escherichia	Enterobacteriaceae	Enterobacterales	Gammaproteobacteria	97.82
CM_madagascar__A36_01_1FE__bin.11	Escherichia flexneri	Escherichia	Enterobacteriaceae	Enterobacterales	Gammaproteobacteria	97.94
CM_madagascar__A40_02_1FE__bin.23	Escherichia flexneri	Escherichia	Enterobacteriaceae	Enterobacterales	Gammaproteobacteria	97.96
CM_madagascar__A43_02_1FE__bin.24	Escherichia flexneri	Escherichia	Enterobacteriaceae	Enterobacterales	Gammaproteobacteria	97.95
CM_madagascar__A44_01_1FE__bin.23	Escherichia flexneri	Escherichia	Enterobacteriaceae	Enterobacterales	Gammaproteobacteria	98.13
CM_madagascar__A47_02_1FE__bin.12	Escherichia flexneri	Escherichia	Enterobacteriaceae	Enterobacterales	Gammaproteobacteria	97.96
CM_madagascar__A48_05_1FE__bin.12	Escherichia flexneri	Escherichia	Enterobacteriaceae	Enterobacterales	Gammaproteobacteria	97.87
CM_madagascar__A62_03_1FE__bin.5	Escherichia coli_D	Escherichia	Enterobacteriaceae	Enterobacterales	Gammaproteobacteria	98.71
CM_madagascar__A91_01_1FE__bin.29	Escherichia flexneri	Escherichia	Enterobacteriaceae	Enterobacterales	Gammaproteobacteria	97.9
CM_madagascar__A94_03_1FE__bin.4	Escherichia flexneri	Escherichia	Enterobacteriaceae	Enterobacterales	Gammaproteobacteria	98.02
CM_madagascar__V36_02_2FE__bin.28	Escherichia flexneri	Escherichia	Enterobacteriaceae	Enterobacterales	Gammaproteobacteria	97.85
ChengpingW_2017__AS3raw__bin.3	Escherichia coli_D	Escherichia	Enterobacteriaceae	Enterobacterales	Gammaproteobacteria	97.6
ChengpingW_2017__AS41raw__bin.26	Escherichia coli_D	Escherichia	Enterobacteriaceae	Enterobacterales	Gammaproteobacteria	98.24
CosteaPI_2017__SID713A026-11-0-0__bin.13	Escherichia coli_D	Escherichia	Enterobacteriaceae	Enterobacterales	Gammaproteobacteria	99.2
CosteaPI_2017__SID713A040-11-0-0__bin.48	Escherichia flexneri	Escherichia	Enterobacteriaceae	Enterobacterales	Gammaproteobacteria	98.06
CosteaPI_2017__SID713A088-11-0-0__bin.53	Escherichia flexneri	Escherichia	Enterobacteriaceae	Enterobacterales	Gammaproteobacteria	97.85
CosteaPI_2017__SID713A088-11-90-0__bin.25	Escherichia flexneri	Escherichia	Enterobacteriaceae	Enterobacterales	Gammaproteobacteria	97.84
CosteaPI_2017__SID713B040-11-0-0__bin.39	Escherichia flexneri	Escherichia	Enterobacteriaceae	Enterobacterales	Gammaproteobacteria	97.91
CosteaPI_2017__SID713B055-11-90-0__bin.27	Escherichia flexneri	Escherichia	Enterobacteriaceae	Enterobacterales	Gammaproteobacteria	97.79
CosteaPI_2017__peacemaker4-11-0-0__bin.46	Pseudomonas_E bubulae	Pseudomonas_E	Pseudomonadaceae	Pseudomonadales	Gammaproteobacteria	99.24
CosteaPI_2017__pluto3-11-0-0__bin.54	Escherichia coli_D	Escherichia	Enterobacteriaceae	Enterobacterales	Gammaproteobacteria	97.55
DavidLA_2015__LD-Run1-02__bin.14	Escherichia coli_D	Escherichia	Enterobacteriaceae	Enterobacterales	Gammaproteobacteria	99.66
DavidLA_2015__LD-Run1-07__bin.3	Escherichia coli_D	Escherichia	Enterobacteriaceae	Enterobacterales	Gammaproteobacteria	98.23
DavidLA_2015__LD-Run1-08__bin.5	Escherichia coli_D	Escherichia	Enterobacteriaceae	Enterobacterales	Gammaproteobacteria	98.25
DavidLA_2015__LD-Run1-12__bin.9	Escherichia flexneri	Escherichia	Enterobacteriaceae	Enterobacterales	Gammaproteobacteria	97.83
ERR011305_bin.1	Escherichia flexneri	Escherichia	Enterobacteriaceae	Enterobacterales	Gammaproteobacteria	97.89
ERR011306_bin.7	Escherichia flexneri	Escherichia	Enterobacteriaceae	Enterobacterales	Gammaproteobacteria	97.87
ERR1018197_bin.38	Escherichia flexneri	Escherichia	Enterobacteriaceae	Enterobacterales	Gammaproteobacteria	97.61
ERR1018224_bin.7	Escherichia flexneri	Escherichia	Enterobacteriaceae	Enterobacterales	Gammaproteobacteria	98
ERR1018236_bin.40	Escherichia flexneri	Escherichia	Enterobacteriaceae	Enterobacterales	Gammaproteobacteria	97.76
ERR1018238_bin.35	Escherichia flexneri	Escherichia	Enterobacteriaceae	Enterobacterales	Gammaproteobacteria	97.9
ERR1018263_bin.29	Escherichia coli_D	Escherichia	Enterobacteriaceae	Enterobacterales	Gammaproteobacteria	98.25
ERR1018309_bin.4	Escherichia flexneri	Escherichia	Enterobacteriaceae	Enterobacterales	Gammaproteobacteria	97.84
ERR1018312_bin.46	Escherichia flexneri	Escherichia	Enterobacteriaceae	Enterobacterales	Gammaproteobacteria	97.92
ERR1190536_bin.49	Escherichia coli_D	Escherichia	Enterobacteriaceae	Enterobacterales	Gammaproteobacteria	98.8
ERR1190553_bin.16	Escherichia flexneri	Escherichia	Enterobacteriaceae	Enterobacterales	Gammaproteobacteria	98.04
ERR1190557_bin.45	Escherichia flexneri	Escherichia	Enterobacteriaceae	Enterobacterales	Gammaproteobacteria	97.98
ERR1190558_bin.40	Escherichia flexneri	Escherichia	Enterobacteriaceae	Enterobacterales	Gammaproteobacteria	98.17
ERR1190561_bin.15	Escherichia flexneri	Escherichia	Enterobacteriaceae	Enterobacterales	Gammaproteobacteria	97.97
ERR1190580_bin.64	Escherichia flexneri	Escherichia	Enterobacteriaceae	Enterobacterales	Gammaproteobacteria	97.69
ERR1190587_bin.14	Escherichia flexneri	Escherichia	Enterobacteriaceae	Enterobacterales	Gammaproteobacteria	97.91
ERR1190590_bin.42	Escherichia flexneri	Escherichia	Enterobacteriaceae	Enterobacterales	Gammaproteobacteria	98.14
ERR1190592_bin.46	Escherichia flexneri	Escherichia	Enterobacteriaceae	Enterobacterales	Gammaproteobacteria	97.99
ERR1190617_bin.18	Escherichia coli_D	Escherichia	Enterobacteriaceae	Enterobacterales	Gammaproteobacteria	97.93
ERR1190650_bin.9	Escherichia flexneri	Escherichia	Enterobacteriaceae	Enterobacterales	Gammaproteobacteria	97.72
ERR1190661_bin.26	Klebsiella variicola	Klebsiella	Enterobacteriaceae	Enterobacterales	Gammaproteobacteria	98.37
ERR1190790_bin.42	Escherichia flexneri	Escherichia	Enterobacteriaceae	Enterobacterales	Gammaproteobacteria	97.74
ERR1190793_bin.13	Escherichia flexneri	Escherichia	Enterobacteriaceae	Enterobacterales	Gammaproteobacteria	97.92
ERR1190807_bin.74	Escherichia coli_D	Escherichia	Enterobacteriaceae	Enterobacterales	Gammaproteobacteria	97.57
ERR1190842_bin.27	Escherichia coli_D	Escherichia	Enterobacteriaceae	Enterobacterales	Gammaproteobacteria	99.21
ERR1190853_bin.39	Escherichia dysenteriae	Escherichia	Enterobacteriaceae	Enterobacterales	Gammaproteobacteria	97.59
ERR1190899_bin.121	Escherichia coli_D	Escherichia	Enterobacteriaceae	Enterobacterales	Gammaproteobacteria	97.53
ERR1190900_bin.18	Escherichia coli_D	Escherichia	Enterobacteriaceae	Enterobacterales	Gammaproteobacteria	97.47
ERR1190933_bin.86	Escherichia flexneri	Escherichia	Enterobacteriaceae	Enterobacterales	Gammaproteobacteria	98.02
ERR1190970_bin.39	Escherichia flexneri	Escherichia	Enterobacteriaceae	Enterobacterales	Gammaproteobacteria	98.04
ERR1293682_bin.21	Kosakonia cowanii	Kosakonia	Enterobacteriaceae	Enterobacterales	Gammaproteobacteria	96.72
ERR1293798_bin.11	Escherichia flexneri	Escherichia	Enterobacteriaceae	Enterobacterales	Gammaproteobacteria	97.98
ERR1293799_bin.10	Escherichia flexneri	Escherichia	Enterobacteriaceae	Enterobacterales	Gammaproteobacteria	97.83
ERR1293800_bin.3	Escherichia flexneri	Escherichia	Enterobacteriaceae	Enterobacterales	Gammaproteobacteria	97.96
ERR1293801_bin.10	Escherichia flexneri	Escherichia	Enterobacteriaceae	Enterobacterales	Gammaproteobacteria	98
ERR1293818_bin.9	Escherichia flexneri	Escherichia	Enterobacteriaceae	Enterobacterales	Gammaproteobacteria	97.81
ERR1293819_bin.19	Escherichia flexneri	Escherichia	Enterobacteriaceae	Enterobacterales	Gammaproteobacteria	97.83
ERR1293820_bin.4	Escherichia flexneri	Escherichia	Enterobacteriaceae	Enterobacterales	Gammaproteobacteria	97.87
ERR1293834_bin.2	Escherichia coli_D	Escherichia	Enterobacteriaceae	Enterobacterales	Gammaproteobacteria	98.17
ERR1293835_bin.7	Escherichia coli_D	Escherichia	Enterobacteriaceae	Enterobacterales	Gammaproteobacteria	98.14
ERR1293836_bin.18	Escherichia coli_D	Escherichia	Enterobacteriaceae	Enterobacterales	Gammaproteobacteria	98.19
ERR1293837_bin.21	Escherichia coli_D	Escherichia	Enterobacteriaceae	Enterobacterales	Gammaproteobacteria	98.22
ERR1297740_bin.8	Escherichia flexneri	Escherichia	Enterobacteriaceae	Enterobacterales	Gammaproteobacteria	97.86
ERR1305881_bin.65	Escherichia coli_D	Escherichia	Enterobacteriaceae	Enterobacterales	Gammaproteobacteria	98.67
ERR1578627_bin.30	Escherichia flexneri	Escherichia	Enterobacteriaceae	Enterobacterales	Gammaproteobacteria	97.74
ERR1578674_bin.6	Escherichia coli_D	Escherichia	Enterobacteriaceae	Enterobacterales	Gammaproteobacteria	97.45
ERR1620271_bin.14	Escherichia coli	Escherichia	Enterobacteriaceae	Enterobacterales	Gammaproteobacteria	98.38
ERR1620278_bin.23	Escherichia coli	Escherichia	Enterobacteriaceae	Enterobacterales	Gammaproteobacteria	99.53
ERR1620280_bin.4	Escherichia flexneri	Escherichia	Enterobacteriaceae	Enterobacterales	Gammaproteobacteria	97.95
ERR1620282_bin.25	Escherichia coli_D	Escherichia	Enterobacteriaceae	Enterobacterales	Gammaproteobacteria	98.12
ERR1620286_bin.21	Escherichia flexneri	Escherichia	Enterobacteriaceae	Enterobacterales	Gammaproteobacteria	97.74
ERR1620287_bin.8	Escherichia flexneri	Escherichia	Enterobacteriaceae	Enterobacterales	Gammaproteobacteria	97.87
ERR1620301_bin.1	Morganella morganii	Morganella	Enterobacteriaceae	Enterobacterales	Gammaproteobacteria	97.06
ERR1620306_bin.16	Escherichia coli_D	Escherichia	Enterobacteriaceae	Enterobacterales	Gammaproteobacteria	98
ERR1620307_bin.37	Escherichia coli_D	Escherichia	Enterobacteriaceae	Enterobacterales	Gammaproteobacteria	97.55
ERR1620308_bin.7	Escherichia flexneri	Escherichia	Enterobacteriaceae	Enterobacterales	Gammaproteobacteria	97.82
ERR1620310_bin.2	Escherichia flexneri	Escherichia	Enterobacteriaceae	Enterobacterales	Gammaproteobacteria	97.72
ERR1620346_bin.18	Escherichia flexneri	Escherichia	Enterobacteriaceae	Enterobacterales	Gammaproteobacteria	97.73
ERR1620349_bin.30	Escherichia flexneri	Escherichia	Enterobacteriaceae	Enterobacterales	Gammaproteobacteria	97.69
ERR1620366_bin.46	Escherichia flexneri	Escherichia	Enterobacteriaceae	Enterobacterales	Gammaproteobacteria	98.06
ERR1620377_bin.48	Escherichia flexneri	Escherichia	Enterobacteriaceae	Enterobacterales	Gammaproteobacteria	97.79
ERR1913017_bin.17	Escherichia flexneri	Escherichia	Enterobacteriaceae	Enterobacterales	Gammaproteobacteria	97.63
ERR1913018_bin.13	Escherichia flexneri	Escherichia	Enterobacteriaceae	Enterobacterales	Gammaproteobacteria	97.71
ERR1913019_bin.7	Escherichia flexneri	Escherichia	Enterobacteriaceae	Enterobacterales	Gammaproteobacteria	97.74
ERR1913054_bin.7	Escherichia flexneri	Escherichia	Enterobacteriaceae	Enterobacterales	Gammaproteobacteria	97.9
ERR1913055_bin.6	Escherichia flexneri	Escherichia	Enterobacteriaceae	Enterobacterales	Gammaproteobacteria	97.94
ERR1913056_bin.14	Escherichia flexneri	Escherichia	Enterobacteriaceae	Enterobacterales	Gammaproteobacteria	97.83
ERR2013555_bin.19	Escherichia coli_D	Escherichia	Enterobacteriaceae	Enterobacterales	Gammaproteobacteria	97.47
ERR2013564_bin.26	Escherichia coli_D	Escherichia	Enterobacteriaceae	Enterobacterales	Gammaproteobacteria	97.48
ERR209388_bin.6	Escherichia flexneri	Escherichia	Enterobacteriaceae	Enterobacterales	Gammaproteobacteria	97.88
ERR321398_bin.11	Escherichia flexneri	Escherichia	Enterobacteriaceae	Enterobacterales	Gammaproteobacteria	97.87
ERR321642_bin.2	Escherichia flexneri	Escherichia	Enterobacteriaceae	Enterobacterales	Gammaproteobacteria	97.96
ERR414265_bin.65	Escherichia coli_D	Escherichia	Enterobacteriaceae	Enterobacterales	Gammaproteobacteria	97.59
ERR414271_bin.49	Escherichia coli_D	Escherichia	Enterobacteriaceae	Enterobacterales	Gammaproteobacteria	98.21
ERR414272_bin.9	Escherichia coli_D	Escherichia	Enterobacteriaceae	Enterobacterales	Gammaproteobacteria	98.13
ERR414331_bin.12	Escherichia flexneri	Escherichia	Enterobacteriaceae	Enterobacterales	Gammaproteobacteria	98
ERR414342_bin.55	Escherichia coli_D	Escherichia	Enterobacteriaceae	Enterobacterales	Gammaproteobacteria	99.72
ERR414352_bin.42	Escherichia flexneri	Escherichia	Enterobacteriaceae	Enterobacterales	Gammaproteobacteria	98.11
ERR414354_bin.29	Escherichia flexneri	Escherichia	Enterobacteriaceae	Enterobacterales	Gammaproteobacteria	98.08
ERR414356_bin.42	Escherichia flexneri	Escherichia	Enterobacteriaceae	Enterobacterales	Gammaproteobacteria	97.68
ERR414368_bin.22	Escherichia flexneri	Escherichia	Enterobacteriaceae	Enterobacterales	Gammaproteobacteria	98.06
ERR414442_bin.7	Escherichia flexneri	Escherichia	Enterobacteriaceae	Enterobacterales	Gammaproteobacteria	97.99
ERR525693_bin.2	Escherichia flexneri	Escherichia	Enterobacteriaceae	Enterobacterales	Gammaproteobacteria	98.02
ERR525698_bin.2	Escherichia coli_D	Escherichia	Enterobacteriaceae	Enterobacterales	Gammaproteobacteria	98.22
ERR525700_bin.15	Escherichia coli_D	Escherichia	Enterobacteriaceae	Enterobacterales	Gammaproteobacteria	99.22
ERR525704_bin.18	Escherichia coli_D	Escherichia	Enterobacteriaceae	Enterobacterales	Gammaproteobacteria	98.64
ERR525705_bin.6	Escherichia flexneri	Escherichia	Enterobacteriaceae	Enterobacterales	Gammaproteobacteria	97.72
ERR525712_bin.20	Escherichia coli	Escherichia	Enterobacteriaceae	Enterobacterales	Gammaproteobacteria	98.22
ERR525715_bin.7	Escherichia coli_D	Escherichia	Enterobacteriaceae	Enterobacterales	Gammaproteobacteria	98.45
ERR525720_bin.23	Escherichia flexneri	Escherichia	Enterobacteriaceae	Enterobacterales	Gammaproteobacteria	97.9
ERR525727_bin.10	Escherichia coli_D	Escherichia	Enterobacteriaceae	Enterobacterales	Gammaproteobacteria	98.22
ERR525728_bin.1	Escherichia coli_D	Escherichia	Enterobacteriaceae	Enterobacterales	Gammaproteobacteria	98.23
ERR525731_bin.21	Escherichia flexneri	Escherichia	Enterobacteriaceae	Enterobacterales	Gammaproteobacteria	97.87
ERR525732_bin.4	Escherichia flexneri	Escherichia	Enterobacteriaceae	Enterobacterales	Gammaproteobacteria	97.96
ERR525739_bin.12	Escherichia coli_D	Escherichia	Enterobacteriaceae	Enterobacterales	Gammaproteobacteria	99.17
ERR525779_bin.1	Escherichia flexneri	Escherichia	Enterobacteriaceae	Enterobacterales	Gammaproteobacteria	97.82
ERR525797_bin.5	Escherichia coli_D	Escherichia	Enterobacteriaceae	Enterobacterales	Gammaproteobacteria	99.93
ERR525802_bin.13	Escherichia coli_D	Escherichia	Enterobacteriaceae	Enterobacterales	Gammaproteobacteria	97.59
ERR525803_bin.6	Escherichia coli_D	Escherichia	Enterobacteriaceae	Enterobacterales	Gammaproteobacteria	97.51
ERR525811_bin.6	Escherichia flexneri	Escherichia	Enterobacteriaceae	Enterobacterales	Gammaproteobacteria	97.9
ERR525812_bin.3	Escherichia flexneri	Escherichia	Enterobacteriaceae	Enterobacterales	Gammaproteobacteria	97.85
ERR525821_bin.10	Escherichia coli_D	Escherichia	Enterobacteriaceae	Enterobacterales	Gammaproteobacteria	99.85
ERR525822_bin.2	Escherichia coli_D	Escherichia	Enterobacteriaceae	Enterobacterales	Gammaproteobacteria	99.86
ERR525825_bin.1	Escherichia coli_D	Escherichia	Enterobacteriaceae	Enterobacterales	Gammaproteobacteria	98.19
ERR525885_bin.13	Escherichia flexneri	Escherichia	Enterobacteriaceae	Enterobacterales	Gammaproteobacteria	97.92
ERR525897_bin.20	Escherichia flexneri	Escherichia	Enterobacteriaceae	Enterobacterales	Gammaproteobacteria	97.89
ERR525902_bin.7	Escherichia flexneri	Escherichia	Enterobacteriaceae	Enterobacterales	Gammaproteobacteria	97.92
ERR525903_bin.5	Escherichia flexneri	Escherichia	Enterobacteriaceae	Enterobacterales	Gammaproteobacteria	97.89
ERR525906_bin.3	Escherichia flexneri	Escherichia	Enterobacteriaceae	Enterobacterales	Gammaproteobacteria	97.69
ERR525913_bin.16	Escherichia flexneri	Escherichia	Enterobacteriaceae	Enterobacterales	Gammaproteobacteria	98.06
ERR525916_bin.5	Escherichia flexneri	Escherichia	Enterobacteriaceae	Enterobacterales	Gammaproteobacteria	97.76
ERR525917_bin.11	Escherichia coli_D	Escherichia	Enterobacteriaceae	Enterobacterales	Gammaproteobacteria	97.35
ERR525919_bin.42	Escherichia flexneri	Escherichia	Enterobacteriaceae	Enterobacterales	Gammaproteobacteria	97.96
ERR525948_bin.35	Escherichia flexneri	Escherichia	Enterobacteriaceae	Enterobacterales	Gammaproteobacteria	97.9
ERR525949_bin.11	Escherichia coli_D	Escherichia	Enterobacteriaceae	Enterobacterales	Gammaproteobacteria	99.88
ERR525955_bin.47	Escherichia coli_D	Escherichia	Enterobacteriaceae	Enterobacterales	Gammaproteobacteria	99.88
ERR525959_bin.36	Escherichia flexneri	Escherichia	Enterobacteriaceae	Enterobacterales	Gammaproteobacteria	97.99
ERR525961_bin.26	Escherichia coli_D	Escherichia	Enterobacteriaceae	Enterobacterales	Gammaproteobacteria	99.8
ERR525962_bin.1	Escherichia coli_D	Escherichia	Enterobacteriaceae	Enterobacterales	Gammaproteobacteria	99.83
ERR525974_bin.11	Escherichia coli_D	Escherichia	Enterobacteriaceae	Enterobacterales	Gammaproteobacteria	99.78
ERR525981_bin.2	Escherichia coli_D	Escherichia	Enterobacteriaceae	Enterobacterales	Gammaproteobacteria	98.06
ERR525992_bin.37	Escherichia coli_D	Escherichia	Enterobacteriaceae	Enterobacterales	Gammaproteobacteria	99.85
ERR526037_bin.10	Escherichia coli_D	Escherichia	Enterobacteriaceae	Enterobacterales	Gammaproteobacteria	99.61
ERR526046_bin.3	Escherichia flexneri	Escherichia	Enterobacteriaceae	Enterobacterales	Gammaproteobacteria	97.34
ERR526057_bin.5	Escherichia flexneri	Escherichia	Enterobacteriaceae	Enterobacterales	Gammaproteobacteria	97.74
ERR526064_bin.24	Escherichia flexneri	Escherichia	Enterobacteriaceae	Enterobacterales	Gammaproteobacteria	97.69
ERR526069_bin.4	Escherichia coli_D	Escherichia	Enterobacteriaceae	Enterobacterales	Gammaproteobacteria	97.51
ERR526074_bin.7	Escherichia coli_D	Escherichia	Enterobacteriaceae	Enterobacterales	Gammaproteobacteria	97.5
ERR526075_bin.21	Escherichia coli_D	Escherichia	Enterobacteriaceae	Enterobacterales	Gammaproteobacteria	97.51
ERR526084_bin.7	Escherichia coli_D	Escherichia	Enterobacteriaceae	Enterobacterales	Gammaproteobacteria	99.72
ERR589506_bin.11	Escherichia coli_D	Escherichia	Enterobacteriaceae	Enterobacterales	Gammaproteobacteria	98.1
ERR589508_bin.65	Escherichia flexneri	Escherichia	Enterobacteriaceae	Enterobacterales	Gammaproteobacteria	97.77
ERR589534_bin.21	Escherichia flexneri	Escherichia	Enterobacteriaceae	Enterobacterales	Gammaproteobacteria	97.81
ERR589567_bin.39	Escherichia flexneri	Escherichia	Enterobacteriaceae	Enterobacterales	Gammaproteobacteria	98.15
ERR589873_bin.29	Escherichia coli_D	Escherichia	Enterobacteriaceae	Enterobacterales	Gammaproteobacteria	97.47
ERR688516_bin.43	Escherichia flexneri	Escherichia	Enterobacteriaceae	Enterobacterales	Gammaproteobacteria	97.84
ERR688557_bin.27	Escherichia flexneri	Escherichia	Enterobacteriaceae	Enterobacterales	Gammaproteobacteria	97.8
ERR866562_bin.7	Escherichia coli_D	Escherichia	Enterobacteriaceae	Enterobacterales	Gammaproteobacteria	99.64
ERR866567_bin.6	Escherichia coli_D	Escherichia	Enterobacteriaceae	Enterobacterales	Gammaproteobacteria	98.18
ERR866572_bin.26	Escherichia flexneri	Escherichia	Enterobacteriaceae	Enterobacterales	Gammaproteobacteria	97.81
FengQ_2015__SID31637__bin.1	Escherichia flexneri	Escherichia	Enterobacteriaceae	Enterobacterales	Gammaproteobacteria	97.96
FengQ_2015__SID31868__bin.46	Escherichia coli_D	Escherichia	Enterobacteriaceae	Enterobacterales	Gammaproteobacteria	98.3
FengQ_2015__SID31879__bin.31	Escherichia flexneri	Escherichia	Enterobacteriaceae	Enterobacterales	Gammaproteobacteria	97.98
FengQ_2015__SID31884__bin.39	Escherichia coli	Escherichia	Enterobacteriaceae	Enterobacterales	Gammaproteobacteria	98.45
FengQ_2015__SID530451__bin.38	Escherichia flexneri	Escherichia	Enterobacteriaceae	Enterobacterales	Gammaproteobacteria	97.91
FengQ_2015__SID531403__bin.2	Escherichia flexneri	Escherichia	Enterobacteriaceae	Enterobacterales	Gammaproteobacteria	97.98
FengQ_2015__SID531416__bin.26	Escherichia dysenteriae	Escherichia	Enterobacteriaceae	Enterobacterales	Gammaproteobacteria	97.61
FerrettiP_2018__CA_C10006IS2095FE_t5M16__bin.5	Escherichia coli_D	Escherichia	Enterobacteriaceae	Enterobacterales	Gammaproteobacteria	98.08
FerrettiP_2018__CA_C10007IS2105FE_t2M15__bin.1	Escherichia flexneri	Escherichia	Enterobacteriaceae	Enterobacterales	Gammaproteobacteria	97.66
FerrettiP_2018__CA_C10007IS2110FE_t3M15__bin.7	Escherichia flexneri	Escherichia	Enterobacteriaceae	Enterobacterales	Gammaproteobacteria	97.68
FerrettiP_2018__CA_C10007IS2113FE_t5M16__bin.9	Escherichia coli_D	Escherichia	Enterobacteriaceae	Enterobacterales	Gammaproteobacteria	99.84
FerrettiP_2018__CA_C10007IS2114FE_t4M15__bin.9	Escherichia flexneri	Escherichia	Enterobacteriaceae	Enterobacterales	Gammaproteobacteria	97.74
FerrettiP_2018__CA_C10031IS2541FE_t4M15__bin.4	Escherichia flexneri	Escherichia	Enterobacteriaceae	Enterobacterales	Gammaproteobacteria	97.84
FerrettiP_2018__CA_C10034IS2591FE_t3M15__bin.13	Escherichia coli_D	Escherichia	Enterobacteriaceae	Enterobacterales	Gammaproteobacteria	99.86
FerrettiP_2018__CA_C10034IS2595FE_t4M15__bin.11	Escherichia coli_D	Escherichia	Enterobacteriaceae	Enterobacterales	Gammaproteobacteria	99.86
FerrettiP_2018__CA_C10043MS2742FE_t0M16__bin.25	Escherichia flexneri	Escherichia	Enterobacteriaceae	Enterobacterales	Gammaproteobacteria	97.69
FerrettiP_2018__CA_C10052IS2908FE_t1M16__bin.3	Escherichia flexneri	Escherichia	Enterobacteriaceae	Enterobacterales	Gammaproteobacteria	97.81
FerrettiP_2018__CA_C10052IS2911FE_t2M16__bin.3	Escherichia flexneri	Escherichia	Enterobacteriaceae	Enterobacterales	Gammaproteobacteria	97.82
FerrettiP_2018__CA_C10055IS2969FE_t3M16__bin.8	Escherichia flexneri	Escherichia	Enterobacteriaceae	Enterobacterales	Gammaproteobacteria	97.82
GeversD_2014__SKBSTL067__bin.12	Pseudomonas aeruginosa	Pseudomonas	Pseudomonadaceae	Pseudomonadales	Gammaproteobacteria	99.08
GeversD_2014__SKSTL0003__bin.40	Escherichia coli_D	Escherichia	Enterobacteriaceae	Enterobacterales	Gammaproteobacteria	97.56
HMP_2012__SRS017521__bin.5	Escherichia flexneri	Escherichia	Enterobacteriaceae	Enterobacterales	Gammaproteobacteria	98.15
HanniganGD_2017__MG100194__bin.1	Escherichia coli_D	Escherichia	Enterobacteriaceae	Enterobacterales	Gammaproteobacteria	98.22
HeQ_2017__RSZAXPI003063-104__bin.2	Escherichia coli_D	Escherichia	Enterobacteriaceae	Enterobacterales	Gammaproteobacteria	98.2
HeQ_2017__RSZAXPI003065-105__bin.20	Escherichia flexneri	Escherichia	Enterobacteriaceae	Enterobacterales	Gammaproteobacteria	97.93
HeQ_2017__RSZAXPI003077-109__bin.40	Escherichia flexneri	Escherichia	Enterobacteriaceae	Enterobacterales	Gammaproteobacteria	97.79
HeQ_2017__RSZAXPI003094-125__bin.38	Escherichia coli_D	Escherichia	Enterobacteriaceae	Enterobacterales	Gammaproteobacteria	97.49
HeQ_2017__RSZAXPI003098-132__bin.6	Escherichia coli_D	Escherichia	Enterobacteriaceae	Enterobacterales	Gammaproteobacteria	98.25
HeQ_2017__RSZAXPI003105-143__bin.41	Escherichia flexneri	Escherichia	Enterobacteriaceae	Enterobacterales	Gammaproteobacteria	97.91
HeQ_2017__RSZAXPI003108-148__bin.4	Escherichia coli_D	Escherichia	Enterobacteriaceae	Enterobacterales	Gammaproteobacteria	97.38
HeQ_2017__SZAXPI029460-123__bin.37	Escherichia flexneri	Escherichia	Enterobacteriaceae	Enterobacterales	Gammaproteobacteria	97.79
HeQ_2017__SZAXPI029461-129__bin.8	Escherichia flexneri	Escherichia	Enterobacteriaceae	Enterobacterales	Gammaproteobacteria	97.98
HeQ_2017__SZAXPI029500-102__bin.50	Escherichia coli_D	Escherichia	Enterobacteriaceae	Enterobacterales	Gammaproteobacteria	98.2
HeQ_2017__SZAXPI029570-85__bin.33	Escherichia flexneri	Escherichia	Enterobacteriaceae	Enterobacterales	Gammaproteobacteria	97.96
HeQ_2017__SZAXPI029575-90__bin.32	Escherichia flexneri	Escherichia	Enterobacteriaceae	Enterobacterales	Gammaproteobacteria	97.81
HeQ_2017__SZAXPI029578-96__bin.11	Escherichia flexneri	Escherichia	Enterobacteriaceae	Enterobacterales	Gammaproteobacteria	97.7
KarlssonFH_2013__S194__bin.37	Escherichia flexneri	Escherichia	Enterobacteriaceae	Enterobacterales	Gammaproteobacteria	97.84
KarlssonFH_2013__S200__bin.30	Escherichia flexneri	Escherichia	Enterobacteriaceae	Enterobacterales	Gammaproteobacteria	97.8
KarlssonFH_2013__S224__bin.14	Escherichia flexneri	Escherichia	Enterobacteriaceae	Enterobacterales	Gammaproteobacteria	97.73
KarlssonFH_2013__S248__bin.35	Escherichia flexneri	Escherichia	Enterobacteriaceae	Enterobacterales	Gammaproteobacteria	97.89
KarlssonFH_2013__S92__bin.9	Escherichia flexneri	Escherichia	Enterobacteriaceae	Enterobacterales	Gammaproteobacteria	97.86
KosticAD_2015__PRJNA231909.3102986__bin.15	Escherichia flexneri	Escherichia	Enterobacteriaceae	Enterobacterales	Gammaproteobacteria	97.94
LeChatelierE_2013__MH0121__bin.15	Escherichia flexneri	Escherichia	Enterobacteriaceae	Enterobacterales	Gammaproteobacteria	97.91
LeChatelierE_2013__MH0318__bin.22	Escherichia flexneri	Escherichia	Enterobacteriaceae	Enterobacterales	Gammaproteobacteria	97.97
LeChatelierE_2013__MH0433__bin.42	Escherichia flexneri	Escherichia	Enterobacteriaceae	Enterobacterales	Gammaproteobacteria	97.97
LeChatelierE_2013__MH0444__bin.16	Escherichia flexneri	Escherichia	Enterobacteriaceae	Enterobacterales	Gammaproteobacteria	97.84
LeChatelierE_2013__MH0456__bin.70	Escherichia flexneri	Escherichia	Enterobacteriaceae	Enterobacterales	Gammaproteobacteria	97.7
LiJ_2014__MH0301__bin.18	Escherichia flexneri	Escherichia	Enterobacteriaceae	Enterobacterales	Gammaproteobacteria	97.83
LiJ_2014__MH0315__bin.49	Escherichia coli_D	Escherichia	Enterobacteriaceae	Enterobacterales	Gammaproteobacteria	98.13
LiJ_2014__MH0348__bin.25	Escherichia coli_D	Escherichia	Enterobacteriaceae	Enterobacterales	Gammaproteobacteria	98.22
LiJ_2014__MH0354__bin.27	Escherichia flexneri	Escherichia	Enterobacteriaceae	Enterobacterales	Gammaproteobacteria	97.85
LiJ_2014__MH0383__bin.38	Escherichia flexneri	Escherichia	Enterobacteriaceae	Enterobacterales	Gammaproteobacteria	97.93
LiJ_2014__O2.UC19-1__bin.11	Escherichia flexneri	Escherichia	Enterobacteriaceae	Enterobacterales	Gammaproteobacteria	98.07
LiJ_2014__O2.UC47-1__bin.45	Escherichia coli_D	Escherichia	Enterobacteriaceae	Enterobacterales	Gammaproteobacteria	99.84
LiJ_2014__V1.CD20-0__bin.4	Escherichia flexneri	Escherichia	Enterobacteriaceae	Enterobacterales	Gammaproteobacteria	97.75
LiJ_2014__V1.CD48-0__bin.11	Escherichia flexneri	Escherichia	Enterobacteriaceae	Enterobacterales	Gammaproteobacteria	97.92
LiJ_2014__V1.CD5-0-PN__bin.15	Escherichia flexneri	Escherichia	Enterobacteriaceae	Enterobacterales	Gammaproteobacteria	97.82
LiJ_2014__V1.UC39-4__bin.41	Providencia rettgeri_D	Providencia	Enterobacteriaceae	Enterobacterales	Gammaproteobacteria	99.2
LiJ_2017__nHF511704__bin.24	Escherichia flexneri	Escherichia	Enterobacteriaceae	Enterobacterales	Gammaproteobacteria	97.81
LiSS_2016__FAT_023-22-14-0__bin.76	Escherichia flexneri	Escherichia	Enterobacteriaceae	Enterobacterales	Gammaproteobacteria	97.79
LomanNJ_2013__OBK2638__bin.2	Escherichia flexneri	Escherichia	Enterobacteriaceae	Enterobacterales	Gammaproteobacteria	97.97
LomanNJ_2013__OBK2741__bin.5	Escherichia flexneri	Escherichia	Enterobacteriaceae	Enterobacterales	Gammaproteobacteria	97.91
LomanNJ_2013__OBK2840__bin.3	Escherichia flexneri	Escherichia	Enterobacteriaceae	Enterobacterales	Gammaproteobacteria	98.06
LomanNJ_2013__OBK3014__bin.2	Escherichia flexneri	Escherichia	Enterobacteriaceae	Enterobacterales	Gammaproteobacteria	97.87
LoombaR_2017__SID0017_mqf__bin.11	Escherichia flexneri	Escherichia	Enterobacteriaceae	Enterobacterales	Gammaproteobacteria	97.95
LoombaR_2017__SID0018_fze__bin.6	Escherichia coli_D	Escherichia	Enterobacteriaceae	Enterobacterales	Gammaproteobacteria	99.86
LoombaR_2017__SID1049_baw__bin.25	Escherichia coli_D	Escherichia	Enterobacteriaceae	Enterobacterales	Gammaproteobacteria	98.03
LoombaR_2017__SID1050_bax__bin.9	Escherichia flexneri	Escherichia	Enterobacteriaceae	Enterobacterales	Gammaproteobacteria	97.92
LoombaR_2017__SID5362_xgk__bin.24	Escherichia coli_D	Escherichia	Enterobacteriaceae	Enterobacterales	Gammaproteobacteria	98.18
LoombaR_2017__SID5561_vwa__bin.25	Escherichia flexneri	Escherichia	Enterobacteriaceae	Enterobacterales	Gammaproteobacteria	97.71
LoombaR_2017__SID5640_ijm__bin.11	Pseudomonas aeruginosa	Pseudomonas	Pseudomonadaceae	Pseudomonadales	Gammaproteobacteria	99.33
NielsenHB_2014__MH0121__bin.16	Escherichia flexneri	Escherichia	Enterobacteriaceae	Enterobacterales	Gammaproteobacteria	97.85
NielsenHB_2014__V1_CD35_0__bin.21	Escherichia flexneri	Escherichia	Enterobacteriaceae	Enterobacterales	Gammaproteobacteria	97.93
Obregon-TitoAJ_2015__HCO11__bin.17	Escherichia flexneri	Escherichia	Enterobacteriaceae	Enterobacterales	Gammaproteobacteria	98.13
OhJ_2014__MET0042__bin.4	Pseudomonas aeruginosa	Pseudomonas	Pseudomonadaceae	Pseudomonadales	Gammaproteobacteria	99.08
OhJ_2014__MET0165__bin.1	Pseudomonas_E edaphica	Pseudomonas_E	Pseudomonadaceae	Pseudomonadales	Gammaproteobacteria	98.91
OhJ_2014__MET0170__bin.1	Pseudomonas_E edaphica	Pseudomonas_E	Pseudomonadaceae	Pseudomonadales	Gammaproteobacteria	98.87
OhJ_2014__MET0173__bin.1	Pseudomonas_E edaphica	Pseudomonas_E	Pseudomonadaceae	Pseudomonadales	Gammaproteobacteria	98.7
OhJ_2014__MET0174__bin.3	Pseudomonas_E edaphica	Pseudomonas_E	Pseudomonadaceae	Pseudomonadales	Gammaproteobacteria	98.9
OhJ_2014__MET0176__bin.1	Pseudomonas_E edaphica	Pseudomonas_E	Pseudomonadaceae	Pseudomonadales	Gammaproteobacteria	98.96
OhJ_2014__MET0179__bin.2	Pseudomonas_E edaphica	Pseudomonas_E	Pseudomonadaceae	Pseudomonadales	Gammaproteobacteria	98.94
OhJ_2014__MET0181__bin.2	Pseudomonas_E edaphica	Pseudomonas_E	Pseudomonadaceae	Pseudomonadales	Gammaproteobacteria	98.97
OhJ_2014__MET0182__bin.3	Pseudomonas_E edaphica	Pseudomonas_E	Pseudomonadaceae	Pseudomonadales	Gammaproteobacteria	98.97
OhJ_2014__MET0227__bin.3	Pseudomonas aeruginosa	Pseudomonas	Pseudomonadaceae	Pseudomonadales	Gammaproteobacteria	99.29
OhJ_2014__MET0240__bin.17	Pseudomonas nitroreducens_B	Pseudomonas	Pseudomonadaceae	Pseudomonadales	Gammaproteobacteria	98.16
OhJ_2014__MET0293__bin.22	Pseudomonas nitroreducens	Pseudomonas	Pseudomonadaceae	Pseudomonadales	Gammaproteobacteria	96.04
OlmMR_2017__S2_005_011G1__bin.2	Pseudomonas aeruginosa	Pseudomonas	Pseudomonadaceae	Pseudomonadales	Gammaproteobacteria	98.71
OlmMR_2017__S2_005_014G1__bin.7	Pseudomonas aeruginosa	Pseudomonas	Pseudomonadaceae	Pseudomonadales	Gammaproteobacteria	98.66
OlmMR_2017__S2_005_015G1__bin.2	Pseudomonas aeruginosa	Pseudomonas	Pseudomonadaceae	Pseudomonadales	Gammaproteobacteria	98.7
OlmMR_2017__S2_005_022W1__bin.4	Pseudomonas aeruginosa	Pseudomonas	Pseudomonadaceae	Pseudomonadales	Gammaproteobacteria	98.67
QinJ_2012__CON-010__bin.19	Escherichia flexneri	Escherichia	Enterobacteriaceae	Enterobacterales	Gammaproteobacteria	97.72
QinJ_2012__CON-015__bin.37	Escherichia flexneri	Escherichia	Enterobacteriaceae	Enterobacterales	Gammaproteobacteria	97.82
QinJ_2012__CON-042__bin.3	Escherichia flexneri	Escherichia	Enterobacteriaceae	Enterobacterales	Gammaproteobacteria	97.77
QinJ_2012__CON-080__bin.13	Escherichia flexneri	Escherichia	Enterobacteriaceae	Enterobacterales	Gammaproteobacteria	97.59
QinJ_2012__CON-083__bin.16	Escherichia coli_D	Escherichia	Enterobacteriaceae	Enterobacterales	Gammaproteobacteria	99.89
QinJ_2012__CON-108__bin.14	Escherichia flexneri	Escherichia	Enterobacteriaceae	Enterobacterales	Gammaproteobacteria	97.97
QinJ_2012__DLM005__bin.3	Escherichia flexneri	Escherichia	Enterobacteriaceae	Enterobacterales	Gammaproteobacteria	97.86
QinJ_2012__DOF010__bin.5	Escherichia flexneri	Escherichia	Enterobacteriaceae	Enterobacterales	Gammaproteobacteria	97.87
QinJ_2012__DOM003__bin.17	Escherichia flexneri	Escherichia	Enterobacteriaceae	Enterobacterales	Gammaproteobacteria	97.74
QinJ_2012__NLM002__bin.3	Escherichia coli_D	Escherichia	Enterobacteriaceae	Enterobacterales	Gammaproteobacteria	97.67
QinJ_2012__NLM015__bin.6	Escherichia flexneri	Escherichia	Enterobacteriaceae	Enterobacterales	Gammaproteobacteria	97.78
QinJ_2012__T2D-019__bin.9	Escherichia coli_D	Escherichia	Enterobacteriaceae	Enterobacterales	Gammaproteobacteria	97.66
QinJ_2012__T2D-029__bin.30	Escherichia flexneri	Escherichia	Enterobacteriaceae	Enterobacterales	Gammaproteobacteria	97.88
QinJ_2012__T2D-033__bin.18	Escherichia coli_D	Escherichia	Enterobacteriaceae	Enterobacterales	Gammaproteobacteria	99.23
QinJ_2012__T2D-049__bin.46	Escherichia flexneri	Escherichia	Enterobacteriaceae	Enterobacterales	Gammaproteobacteria	97.86
QinJ_2012__T2D-058__bin.20	Escherichia coli_D	Escherichia	Enterobacteriaceae	Enterobacterales	Gammaproteobacteria	97.97
QinJ_2012__T2D-060__bin.25	Escherichia flexneri	Escherichia	Enterobacteriaceae	Enterobacterales	Gammaproteobacteria	97.75
QinJ_2012__T2D-063__bin.29	Escherichia flexneri	Escherichia	Enterobacteriaceae	Enterobacterales	Gammaproteobacteria	97.86
QinJ_2012__T2D-065__bin.27	Escherichia flexneri	Escherichia	Enterobacteriaceae	Enterobacterales	Gammaproteobacteria	98.21
QinJ_2012__T2D-067__bin.10	Escherichia flexneri	Escherichia	Enterobacteriaceae	Enterobacterales	Gammaproteobacteria	97.72
QinJ_2012__T2D-070__bin.3	Escherichia flexneri	Escherichia	Enterobacteriaceae	Enterobacterales	Gammaproteobacteria	97.83
QinJ_2012__T2D-071__bin.19	Escherichia flexneri	Escherichia	Enterobacteriaceae	Enterobacterales	Gammaproteobacteria	97.9
QinJ_2012__T2D-099__bin.31	Escherichia flexneri	Escherichia	Enterobacteriaceae	Enterobacterales	Gammaproteobacteria	97.53
QinJ_2012__T2D-101__bin.14	Escherichia flexneri	Escherichia	Enterobacteriaceae	Enterobacterales	Gammaproteobacteria	97.92
QinN_2014__HD-15__bin.51	Escherichia flexneri	Escherichia	Enterobacteriaceae	Enterobacterales	Gammaproteobacteria	97.76
QinN_2014__HD-18__bin.22	Escherichia flexneri	Escherichia	Enterobacteriaceae	Enterobacterales	Gammaproteobacteria	97.73
QinN_2014__HD-50__bin.25	Aeromonas veronii	Aeromonas	Aeromonadaceae	Enterobacterales	Gammaproteobacteria	96.4
QinN_2014__HV-26__bin.5	Escherichia flexneri	Escherichia	Enterobacteriaceae	Enterobacterales	Gammaproteobacteria	97.97
QinN_2014__LD-28__bin.11	Aeromonas veronii	Aeromonas	Aeromonadaceae	Enterobacterales	Gammaproteobacteria	96.44
QinN_2014__LD-32__bin.13	Escherichia flexneri	Escherichia	Enterobacteriaceae	Enterobacterales	Gammaproteobacteria	97.98
QinN_2014__LD-52__bin.41	Escherichia flexneri	Escherichia	Enterobacteriaceae	Enterobacterales	Gammaproteobacteria	97.95
QinN_2014__LD-65__bin.27	Escherichia flexneri	Escherichia	Enterobacteriaceae	Enterobacterales	Gammaproteobacteria	97.83
QinN_2014__LD-69__bin.18	Escherichia coli_D	Escherichia	Enterobacteriaceae	Enterobacterales	Gammaproteobacteria	97.52
QinN_2014__LD-73__bin.19	Escherichia flexneri	Escherichia	Enterobacteriaceae	Enterobacterales	Gammaproteobacteria	97.76
QinN_2014__LD-74__bin.61	Escherichia flexneri	Escherichia	Enterobacteriaceae	Enterobacterales	Gammaproteobacteria	97.94
QinN_2014__LD-82__bin.28	Escherichia flexneri	Escherichia	Enterobacteriaceae	Enterobacterales	Gammaproteobacteria	98.06
QinN_2014__LD-88__bin.9	Escherichia coli_D	Escherichia	Enterobacteriaceae	Enterobacterales	Gammaproteobacteria	98.17
QinN_2014__LV-23__bin.15	Escherichia coli_D	Escherichia	Enterobacteriaceae	Enterobacterales	Gammaproteobacteria	97.52
RaymondF_2016__P19E7__bin.71	Escherichia flexneri	Escherichia	Enterobacteriaceae	Enterobacterales	Gammaproteobacteria	97.94
RaymondF_2016__P4E7__bin.12	Escherichia coli_D	Escherichia	Enterobacteriaceae	Enterobacterales	Gammaproteobacteria	98.1
RaymondF_2016__P5E90__bin.21	Escherichia coli_D	Escherichia	Enterobacteriaceae	Enterobacterales	Gammaproteobacteria	98.64
SRR1039532_bin.2	Escherichia flexneri	Escherichia	Enterobacteriaceae	Enterobacterales	Gammaproteobacteria	97.96
SRR1196554_bin.12	Escherichia flexneri	Escherichia	Enterobacteriaceae	Enterobacterales	Gammaproteobacteria	97.87
SRR1197621_bin.10	Escherichia flexneri	Escherichia	Enterobacteriaceae	Enterobacterales	Gammaproteobacteria	97.87
SRR1437708_bin.1	Escherichia flexneri	Escherichia	Enterobacteriaceae	Enterobacterales	Gammaproteobacteria	97.88
SRR1438028_bin.3	Escherichia flexneri	Escherichia	Enterobacteriaceae	Enterobacterales	Gammaproteobacteria	97.91
SRR1438100_bin.8	Escherichia flexneri	Escherichia	Enterobacteriaceae	Enterobacterales	Gammaproteobacteria	97.89
SRR1449544_bin.5	Escherichia flexneri	Escherichia	Enterobacteriaceae	Enterobacterales	Gammaproteobacteria	97.79
SRR1461823_bin.7	Escherichia flexneri	Escherichia	Enterobacteriaceae	Enterobacterales	Gammaproteobacteria	97.85
SRR1461828_bin.2	Escherichia flexneri	Escherichia	Enterobacteriaceae	Enterobacterales	Gammaproteobacteria	97.68
SRR1462010_bin.8	Escherichia flexneri	Escherichia	Enterobacteriaceae	Enterobacterales	Gammaproteobacteria	97.83
SRR1462550_bin.4	Escherichia flexneri	Escherichia	Enterobacteriaceae	Enterobacterales	Gammaproteobacteria	97.93
SRR1462688_bin.1	Escherichia flexneri	Escherichia	Enterobacteriaceae	Enterobacterales	Gammaproteobacteria	97.78
SRR1491613_bin.6	Escherichia flexneri	Escherichia	Enterobacteriaceae	Enterobacterales	Gammaproteobacteria	97.88
SRR1491654_bin.6	Escherichia flexneri	Escherichia	Enterobacteriaceae	Enterobacterales	Gammaproteobacteria	97.87
SRR1492646_bin.5	Escherichia flexneri	Escherichia	Enterobacteriaceae	Enterobacterales	Gammaproteobacteria	97.87
SRR1501078_bin.3	Escherichia flexneri	Escherichia	Enterobacteriaceae	Enterobacterales	Gammaproteobacteria	97.74
SRR1757110_bin.7	Escherichia coli_D	Escherichia	Enterobacteriaceae	Enterobacterales	Gammaproteobacteria	98.17
SRR1757111_bin.2	Escherichia coli_D	Escherichia	Enterobacteriaceae	Enterobacterales	Gammaproteobacteria	98.17
SRR1757177_bin.5	Escherichia coli_D	Escherichia	Enterobacteriaceae	Enterobacterales	Gammaproteobacteria	98.2
SRR1757178_bin.5	Escherichia coli_D	Escherichia	Enterobacteriaceae	Enterobacterales	Gammaproteobacteria	98.21
SRR1757179_bin.4	Escherichia coli_D	Escherichia	Enterobacteriaceae	Enterobacterales	Gammaproteobacteria	98.16
SRR1757180_bin.8	Escherichia coli_D	Escherichia	Enterobacteriaceae	Enterobacterales	Gammaproteobacteria	98.19
SRR1757261_bin.1	Escherichia coli_D	Escherichia	Enterobacteriaceae	Enterobacterales	Gammaproteobacteria	98.14
SRR1757262_bin.2	Escherichia coli_D	Escherichia	Enterobacteriaceae	Enterobacterales	Gammaproteobacteria	98.17
SRR1757433_bin.6	Escherichia coli_D	Escherichia	Enterobacteriaceae	Enterobacterales	Gammaproteobacteria	98.16
SRR1757434_bin.8	Escherichia coli_D	Escherichia	Enterobacteriaceae	Enterobacterales	Gammaproteobacteria	98.1
SRR1761667_bin.1	Escherichia flexneri	Escherichia	Enterobacteriaceae	Enterobacterales	Gammaproteobacteria	97.86
SRR1765419_bin.2	Escherichia flexneri	Escherichia	Enterobacteriaceae	Enterobacterales	Gammaproteobacteria	98.03
SRR1765462_bin.3	Escherichia flexneri	Escherichia	Enterobacteriaceae	Enterobacterales	Gammaproteobacteria	97.99
SRR1765534_bin.4	Escherichia flexneri	Escherichia	Enterobacteriaceae	Enterobacterales	Gammaproteobacteria	98.01
SRR1765625_bin.4	Escherichia flexneri	Escherichia	Enterobacteriaceae	Enterobacterales	Gammaproteobacteria	98.05
SRR1765639_bin.1	Escherichia flexneri	Escherichia	Enterobacteriaceae	Enterobacterales	Gammaproteobacteria	98.05
SRR1765644_bin.1	Escherichia flexneri	Escherichia	Enterobacteriaceae	Enterobacterales	Gammaproteobacteria	97.92
SRR1765655_bin.4	Escherichia flexneri	Escherichia	Enterobacteriaceae	Enterobacterales	Gammaproteobacteria	97.96
SRR1779120_bin.2	Pseudomonas aeruginosa	Pseudomonas	Pseudomonadaceae	Pseudomonadales	Gammaproteobacteria	98.69
SRR1779130_bin.3	Pseudomonas aeruginosa	Pseudomonas	Pseudomonadaceae	Pseudomonadales	Gammaproteobacteria	99.04
SRR1779134_bin.11	Escherichia coli_D	Escherichia	Enterobacteriaceae	Enterobacterales	Gammaproteobacteria	99.85
SRR1779135_bin.10	Escherichia coli_D	Escherichia	Enterobacteriaceae	Enterobacterales	Gammaproteobacteria	99.87
SRR1779143_bin.4	Escherichia flexneri	Escherichia	Enterobacteriaceae	Enterobacterales	Gammaproteobacteria	97.77
SRR1779152_bin.3	Escherichia flexneri	Escherichia	Enterobacteriaceae	Enterobacterales	Gammaproteobacteria	97.52
SRR1825362_bin.13	Escherichia coli_D	Escherichia	Enterobacteriaceae	Enterobacterales	Gammaproteobacteria	98.11
SRR1825367_bin.30	Escherichia coli_D	Escherichia	Enterobacteriaceae	Enterobacterales	Gammaproteobacteria	98.04
SRR1910595_bin.4	Escherichia flexneri	Escherichia	Enterobacteriaceae	Enterobacterales	Gammaproteobacteria	97.53
SRR1929484_bin.26	Escherichia flexneri	Escherichia	Enterobacteriaceae	Enterobacterales	Gammaproteobacteria	97.92
SRR203323_bin.13	Escherichia flexneri	Escherichia	Enterobacteriaceae	Enterobacterales	Gammaproteobacteria	98.12
SRR2155554_bin.20	Escherichia coli_D	Escherichia	Enterobacteriaceae	Enterobacterales	Gammaproteobacteria	98.06
SRR2912794_bin.35	Escherichia coli_D	Escherichia	Enterobacteriaceae	Enterobacterales	Gammaproteobacteria	99.8
SRR2992897_bin.51	Escherichia coli_D	Escherichia	Enterobacteriaceae	Enterobacterales	Gammaproteobacteria	98.12
SRR3131766_bin.5	Escherichia coli_D	Escherichia	Enterobacteriaceae	Enterobacterales	Gammaproteobacteria	99.8
SRR3131901_bin.2	Escherichia coli_D	Escherichia	Enterobacteriaceae	Enterobacterales	Gammaproteobacteria	99.83
SRR3131927_bin.2	Pseudomonas aeruginosa	Pseudomonas	Pseudomonadaceae	Pseudomonadales	Gammaproteobacteria	99.26
SRR3131937_bin.8	Salmonella enterica	Salmonella	Enterobacteriaceae	Enterobacterales	Gammaproteobacteria	98.64
SRR3131965_bin.2	Escherichia coli_D	Escherichia	Enterobacteriaceae	Enterobacterales	Gammaproteobacteria	98.11
SRR3131971_bin.1	Citrobacter freundii	Citrobacter	Enterobacteriaceae	Enterobacterales	Gammaproteobacteria	98.83
SRR3132029_bin.7	Klebsiella_A michiganensis	Klebsiella_A	Enterobacteriaceae	Enterobacterales	Gammaproteobacteria	98.15
SRR3132043_bin.1	Escherichia coli_D	Escherichia	Enterobacteriaceae	Enterobacterales	Gammaproteobacteria	99.88
SRR3132085_bin.5	Salmonella enterica	Salmonella	Enterobacteriaceae	Enterobacterales	Gammaproteobacteria	98.7
SRR3132117_bin.1	Escherichia coli	Escherichia	Enterobacteriaceae	Enterobacterales	Gammaproteobacteria	97.7
SRR3132137_bin.3	Pseudomonas aeruginosa	Pseudomonas	Pseudomonadaceae	Pseudomonadales	Gammaproteobacteria	99.21
SRR3132157_bin.2	Escherichia coli_D	Escherichia	Enterobacteriaceae	Enterobacterales	Gammaproteobacteria	99.8
SRR3132241_bin.6	Escherichia coli_D	Escherichia	Enterobacteriaceae	Enterobacterales	Gammaproteobacteria	99.83
SRR3132279_bin.3	Pseudomonas aeruginosa	Pseudomonas	Pseudomonadaceae	Pseudomonadales	Gammaproteobacteria	99.32
SRR3132289_bin.3	Escherichia coli_D	Escherichia	Enterobacteriaceae	Enterobacterales	Gammaproteobacteria	98.17
SRR3132371_bin.7	Escherichia coli_D	Escherichia	Enterobacteriaceae	Enterobacterales	Gammaproteobacteria	98.05
SRR3132453_bin.1	Pseudomonas aeruginosa	Pseudomonas	Pseudomonadaceae	Pseudomonadales	Gammaproteobacteria	99.3
SRR3132471_bin.2	Escherichia coli_D	Escherichia	Enterobacteriaceae	Enterobacterales	Gammaproteobacteria	99.16
SRR3132471_bin.5	Pseudomonas aeruginosa	Pseudomonas	Pseudomonadaceae	Pseudomonadales	Gammaproteobacteria	99.31
SRR341593_bin.15	Escherichia flexneri	Escherichia	Enterobacteriaceae	Enterobacterales	Gammaproteobacteria	97.81
SRR341602_bin.5	Escherichia flexneri	Escherichia	Enterobacteriaceae	Enterobacterales	Gammaproteobacteria	97.92
SRR341626_bin.12	Escherichia flexneri	Escherichia	Enterobacteriaceae	Enterobacterales	Gammaproteobacteria	97.78
SRR341630_bin.24	Escherichia flexneri	Escherichia	Enterobacteriaceae	Enterobacterales	Gammaproteobacteria	97.88
SRR341694_bin.11	Escherichia coli_D	Escherichia	Enterobacteriaceae	Enterobacterales	Gammaproteobacteria	97.67
SRR341700_bin.24	Escherichia flexneri	Escherichia	Enterobacteriaceae	Enterobacterales	Gammaproteobacteria	98.01
SRR341725_bin.6	Escherichia flexneri	Escherichia	Enterobacteriaceae	Enterobacterales	Gammaproteobacteria	97.97
SRR3466404_bin.11	Escherichia flexneri	Escherichia	Enterobacteriaceae	Enterobacterales	Gammaproteobacteria	97.9
SRR3466404_bin.4	Mixta calida	Mixta	Enterobacteriaceae	Enterobacterales	Gammaproteobacteria	99.57
SRR3498909_bin.2	Pseudomonas aeruginosa	Pseudomonas	Pseudomonadaceae	Pseudomonadales	Gammaproteobacteria	99.34
SRR3546776_bin.5	Pseudomonas aeruginosa	Pseudomonas	Pseudomonadaceae	Pseudomonadales	Gammaproteobacteria	98.72
SRR3546779_bin.5	Pseudomonas aeruginosa	Pseudomonas	Pseudomonadaceae	Pseudomonadales	Gammaproteobacteria	99.32
SRR3546782_bin.30	Pseudomonas aeruginosa	Pseudomonas	Pseudomonadaceae	Pseudomonadales	Gammaproteobacteria	99.33
SRR3726359_bin.2	Pseudomonas aeruginosa	Pseudomonas	Pseudomonadaceae	Pseudomonadales	Gammaproteobacteria	98.71
SRR4033067_bin.27	Escherichia flexneri	Escherichia	Enterobacteriaceae	Enterobacterales	Gammaproteobacteria	97.78
SRR4033068_bin.8	Escherichia flexneri	Escherichia	Enterobacteriaceae	Enterobacterales	Gammaproteobacteria	98.01
SRR4305034_bin.11	Escherichia flexneri	Escherichia	Enterobacteriaceae	Enterobacterales	Gammaproteobacteria	97.77
SRR4305097_bin.4	Escherichia coli_D	Escherichia	Enterobacteriaceae	Enterobacterales	Gammaproteobacteria	98.17
SRR4305365_bin.4	Escherichia flexneri	Escherichia	Enterobacteriaceae	Enterobacterales	Gammaproteobacteria	97.75
SRR4305515_bin.1	Escherichia coli_D	Escherichia	Enterobacteriaceae	Enterobacterales	Gammaproteobacteria	97.99
SRR4408037_bin.7	Escherichia flexneri	Escherichia	Enterobacteriaceae	Enterobacterales	Gammaproteobacteria	97.72
SRR4408065_bin.8	Escherichia flexneri	Escherichia	Enterobacteriaceae	Enterobacterales	Gammaproteobacteria	97.97
SRR4408072_bin.4	Escherichia coli_D	Escherichia	Enterobacteriaceae	Enterobacterales	Gammaproteobacteria	99.9
SRR4408073_bin.2	Escherichia coli_D	Escherichia	Enterobacteriaceae	Enterobacterales	Gammaproteobacteria	99.81
SRR4408084_bin.7	Escherichia flexneri	Escherichia	Enterobacteriaceae	Enterobacterales	Gammaproteobacteria	97.78
SRR4408184_bin.2	Escherichia flexneri	Escherichia	Enterobacteriaceae	Enterobacterales	Gammaproteobacteria	97.64
SRR4408213_bin.4	Escherichia flexneri	Escherichia	Enterobacteriaceae	Enterobacterales	Gammaproteobacteria	98
SRR4423673_bin.1	Escherichia dysenteriae	Escherichia	Enterobacteriaceae	Enterobacterales	Gammaproteobacteria	97.57
SRR4435704_bin.1	Escherichia flexneri	Escherichia	Enterobacteriaceae	Enterobacterales	Gammaproteobacteria	97.68
SRR4435705_bin.1	Escherichia flexneri	Escherichia	Enterobacteriaceae	Enterobacterales	Gammaproteobacteria	97.67
SRR4435706_bin.2	Escherichia flexneri	Escherichia	Enterobacteriaceae	Enterobacterales	Gammaproteobacteria	97.76
SRR4435707_bin.1	Escherichia flexneri	Escherichia	Enterobacteriaceae	Enterobacterales	Gammaproteobacteria	97.75
SRR4435708_bin.1	Escherichia flexneri	Escherichia	Enterobacteriaceae	Enterobacterales	Gammaproteobacteria	97.7
SRR4435710_bin.2	Escherichia flexneri	Escherichia	Enterobacteriaceae	Enterobacterales	Gammaproteobacteria	97.81
SRR4435711_bin.1	Escherichia flexneri	Escherichia	Enterobacteriaceae	Enterobacterales	Gammaproteobacteria	97.7
SRR4435716_bin.1	Escherichia flexneri	Escherichia	Enterobacteriaceae	Enterobacterales	Gammaproteobacteria	97.72
SRR4435778_bin.1	Escherichia flexneri	Escherichia	Enterobacteriaceae	Enterobacterales	Gammaproteobacteria	97.94
SRR4444753_bin.1	Escherichia flexneri	Escherichia	Enterobacteriaceae	Enterobacterales	Gammaproteobacteria	97.78
SRR4444754_bin.1	Escherichia flexneri	Escherichia	Enterobacteriaceae	Enterobacterales	Gammaproteobacteria	97.63
SRR4444757_bin.1	Escherichia flexneri	Escherichia	Enterobacteriaceae	Enterobacterales	Gammaproteobacteria	97.74
SRR4444761_bin.1	Escherichia flexneri	Escherichia	Enterobacteriaceae	Enterobacterales	Gammaproteobacteria	97.69
SRR4444762_bin.1	Escherichia flexneri	Escherichia	Enterobacteriaceae	Enterobacterales	Gammaproteobacteria	97.71
SRR4444834_bin.1	Escherichia flexneri	Escherichia	Enterobacteriaceae	Enterobacterales	Gammaproteobacteria	97.74
SRR4444837_bin.1	Escherichia flexneri	Escherichia	Enterobacteriaceae	Enterobacterales	Gammaproteobacteria	97.63
SRR4444838_bin.1	Escherichia flexneri	Escherichia	Enterobacteriaceae	Enterobacterales	Gammaproteobacteria	97.71
SRR4444841_bin.1	Escherichia flexneri	Escherichia	Enterobacteriaceae	Enterobacterales	Gammaproteobacteria	97.71
SRR4444842_bin.2	Escherichia flexneri	Escherichia	Enterobacteriaceae	Enterobacterales	Gammaproteobacteria	97.66
SRR4444843_bin.1	Escherichia flexneri	Escherichia	Enterobacteriaceae	Enterobacterales	Gammaproteobacteria	97.71
SRR4444849_bin.2	Escherichia flexneri	Escherichia	Enterobacteriaceae	Enterobacterales	Gammaproteobacteria	97.74
SRR4444851_bin.1	Escherichia flexneri	Escherichia	Enterobacteriaceae	Enterobacterales	Gammaproteobacteria	97.7
SRR4444854_bin.2	Escherichia flexneri	Escherichia	Enterobacteriaceae	Enterobacterales	Gammaproteobacteria	97.67
SRR4444859_bin.24	Escherichia flexneri	Escherichia	Enterobacteriaceae	Enterobacterales	Gammaproteobacteria	97.71
SRR4444873_bin.1	Escherichia flexneri	Escherichia	Enterobacteriaceae	Enterobacterales	Gammaproteobacteria	97.74
SRR4444878_bin.1	Escherichia flexneri	Escherichia	Enterobacteriaceae	Enterobacterales	Gammaproteobacteria	97.72
SRR4444880_bin.2	Escherichia flexneri	Escherichia	Enterobacteriaceae	Enterobacterales	Gammaproteobacteria	97.68
SRR4451532_bin.1	Escherichia flexneri	Escherichia	Enterobacteriaceae	Enterobacterales	Gammaproteobacteria	97.74
SRR4451533_bin.2	Escherichia flexneri	Escherichia	Enterobacteriaceae	Enterobacterales	Gammaproteobacteria	97.74
SRR4451534_bin.2	Escherichia flexneri	Escherichia	Enterobacteriaceae	Enterobacterales	Gammaproteobacteria	97.75
SRR4451535_bin.27	Escherichia flexneri	Escherichia	Enterobacteriaceae	Enterobacterales	Gammaproteobacteria	97.73
SRR4451549_bin.1	Escherichia flexneri	Escherichia	Enterobacteriaceae	Enterobacterales	Gammaproteobacteria	97.71
SRR4451550_bin.2	Escherichia flexneri	Escherichia	Enterobacteriaceae	Enterobacterales	Gammaproteobacteria	97.67
SRR4451551_bin.1	Escherichia flexneri	Escherichia	Enterobacteriaceae	Enterobacterales	Gammaproteobacteria	97.72
SRR4451554_bin.1	Escherichia flexneri	Escherichia	Enterobacteriaceae	Enterobacterales	Gammaproteobacteria	97.81
SRR4451555_bin.1	Escherichia flexneri	Escherichia	Enterobacteriaceae	Enterobacterales	Gammaproteobacteria	97.67
SRR4451557_bin.2	Escherichia flexneri	Escherichia	Enterobacteriaceae	Enterobacterales	Gammaproteobacteria	97.75
SRR4451572_bin.1	Escherichia flexneri	Escherichia	Enterobacteriaceae	Enterobacterales	Gammaproteobacteria	97.74
SRR4451573_bin.1	Escherichia flexneri	Escherichia	Enterobacteriaceae	Enterobacterales	Gammaproteobacteria	97.77
SRR4451574_bin.1	Escherichia flexneri	Escherichia	Enterobacteriaceae	Enterobacterales	Gammaproteobacteria	97.72
SRR4451577_bin.1	Escherichia flexneri	Escherichia	Enterobacteriaceae	Enterobacterales	Gammaproteobacteria	97.74
SRR4451597_bin.1	Escherichia flexneri	Escherichia	Enterobacteriaceae	Enterobacterales	Gammaproteobacteria	97.8
SRR4451598_bin.2	Escherichia flexneri	Escherichia	Enterobacteriaceae	Enterobacterales	Gammaproteobacteria	97.73
SRR4451599_bin.2	Escherichia flexneri	Escherichia	Enterobacteriaceae	Enterobacterales	Gammaproteobacteria	97.69
SRR4451601_bin.2	Escherichia flexneri	Escherichia	Enterobacteriaceae	Enterobacterales	Gammaproteobacteria	97.72
SRR4451602_bin.1	Escherichia flexneri	Escherichia	Enterobacteriaceae	Enterobacterales	Gammaproteobacteria	97.74
SRR4451603_bin.1	Escherichia flexneri	Escherichia	Enterobacteriaceae	Enterobacterales	Gammaproteobacteria	97.76
SRR4451604_bin.1	Escherichia flexneri	Escherichia	Enterobacteriaceae	Enterobacterales	Gammaproteobacteria	97.74
SRR4451606_bin.1	Escherichia flexneri	Escherichia	Enterobacteriaceae	Enterobacterales	Gammaproteobacteria	97.72
SRR4451608_bin.1	Escherichia flexneri	Escherichia	Enterobacteriaceae	Enterobacterales	Gammaproteobacteria	97.83
SRR4451609_bin.1	Escherichia flexneri	Escherichia	Enterobacteriaceae	Enterobacterales	Gammaproteobacteria	97.85
SRR4451610_bin.1	Escherichia flexneri	Escherichia	Enterobacteriaceae	Enterobacterales	Gammaproteobacteria	97.82
SRR4451611_bin.1	Escherichia flexneri	Escherichia	Enterobacteriaceae	Enterobacterales	Gammaproteobacteria	97.77
SRR4451613_bin.1	Escherichia flexneri	Escherichia	Enterobacteriaceae	Enterobacterales	Gammaproteobacteria	97.77
SRR4451614_bin.1	Escherichia flexneri	Escherichia	Enterobacteriaceae	Enterobacterales	Gammaproteobacteria	97.81
SRR4451626_bin.3	Escherichia flexneri	Escherichia	Enterobacteriaceae	Enterobacterales	Gammaproteobacteria	97.88
SRR4451627_bin.3	Escherichia flexneri	Escherichia	Enterobacteriaceae	Enterobacterales	Gammaproteobacteria	97.73
SRR4451631_bin.25	Escherichia flexneri	Escherichia	Enterobacteriaceae	Enterobacterales	Gammaproteobacteria	97.72
SRR4451648_bin.2	Escherichia flexneri	Escherichia	Enterobacteriaceae	Enterobacterales	Gammaproteobacteria	97.71
SRR4451651_bin.1	Escherichia flexneri	Escherichia	Enterobacteriaceae	Enterobacterales	Gammaproteobacteria	97.75
SRR4451657_bin.2	Escherichia flexneri	Escherichia	Enterobacteriaceae	Enterobacterales	Gammaproteobacteria	97.8
SRR4451661_bin.2	Escherichia flexneri	Escherichia	Enterobacteriaceae	Enterobacterales	Gammaproteobacteria	97.64
SRR4451662_bin.2	Escherichia flexneri	Escherichia	Enterobacteriaceae	Enterobacterales	Gammaproteobacteria	97.69
SRR4481685_bin.1	Escherichia flexneri	Escherichia	Enterobacteriaceae	Enterobacterales	Gammaproteobacteria	97.72
SRR4481687_bin.1	Escherichia flexneri	Escherichia	Enterobacteriaceae	Enterobacterales	Gammaproteobacteria	97.74
SRR4481689_bin.1	Escherichia flexneri	Escherichia	Enterobacteriaceae	Enterobacterales	Gammaproteobacteria	97.72
SRR4481690_bin.1	Escherichia flexneri	Escherichia	Enterobacteriaceae	Enterobacterales	Gammaproteobacteria	97.75
SRR4481694_bin.1	Escherichia flexneri	Escherichia	Enterobacteriaceae	Enterobacterales	Gammaproteobacteria	97.74
SRR4481700_bin.1	Escherichia flexneri	Escherichia	Enterobacteriaceae	Enterobacterales	Gammaproteobacteria	97.68
SRR4481701_bin.2	Escherichia flexneri	Escherichia	Enterobacteriaceae	Enterobacterales	Gammaproteobacteria	97.7
SRR4481702_bin.1	Escherichia flexneri	Escherichia	Enterobacteriaceae	Enterobacterales	Gammaproteobacteria	97.68
SRR4481708_bin.1	Escherichia flexneri	Escherichia	Enterobacteriaceae	Enterobacterales	Gammaproteobacteria	97.81
SRR4481719_bin.1	Escherichia flexneri	Escherichia	Enterobacteriaceae	Enterobacterales	Gammaproteobacteria	97.82
SRR4481720_bin.2	Escherichia flexneri	Escherichia	Enterobacteriaceae	Enterobacterales	Gammaproteobacteria	97.77
SRR4481721_bin.2	Escherichia flexneri	Escherichia	Enterobacteriaceae	Enterobacterales	Gammaproteobacteria	97.82
SRR4481722_bin.1	Escherichia flexneri	Escherichia	Enterobacteriaceae	Enterobacterales	Gammaproteobacteria	97.8
SRR4481723_bin.2	Escherichia flexneri	Escherichia	Enterobacteriaceae	Enterobacterales	Gammaproteobacteria	97.75
SRR4481724_bin.1	Escherichia flexneri	Escherichia	Enterobacteriaceae	Enterobacterales	Gammaproteobacteria	97.74
SRR4481745_bin.1	Escherichia flexneri	Escherichia	Enterobacteriaceae	Enterobacterales	Gammaproteobacteria	97.79
SRR4481748_bin.1	Escherichia flexneri	Escherichia	Enterobacteriaceae	Enterobacterales	Gammaproteobacteria	97.68
SRR4481749_bin.2	Escherichia flexneri	Escherichia	Enterobacteriaceae	Enterobacterales	Gammaproteobacteria	97.68
SRR4481752_bin.1	Escherichia flexneri	Escherichia	Enterobacteriaceae	Enterobacterales	Gammaproteobacteria	97.72
SRR4481753_bin.2	Escherichia flexneri	Escherichia	Enterobacteriaceae	Enterobacterales	Gammaproteobacteria	97.63
SRR4481754_bin.1	Escherichia flexneri	Escherichia	Enterobacteriaceae	Enterobacterales	Gammaproteobacteria	97.72
SRR4481764_bin.1	Escherichia flexneri	Escherichia	Enterobacteriaceae	Enterobacterales	Gammaproteobacteria	97.69
SRR4481792_bin.2	Escherichia flexneri	Escherichia	Enterobacteriaceae	Enterobacterales	Gammaproteobacteria	97.67
SRR4481794_bin.2	Escherichia flexneri	Escherichia	Enterobacteriaceae	Enterobacterales	Gammaproteobacteria	97.74
SRR4481795_bin.1	Escherichia flexneri	Escherichia	Enterobacteriaceae	Enterobacterales	Gammaproteobacteria	97.79
SRR4481796_bin.1	Escherichia flexneri	Escherichia	Enterobacteriaceae	Enterobacterales	Gammaproteobacteria	97.75
SRR4481797_bin.1	Escherichia flexneri	Escherichia	Enterobacteriaceae	Enterobacterales	Gammaproteobacteria	97.72
SRR4481799_bin.1	Escherichia flexneri	Escherichia	Enterobacteriaceae	Enterobacterales	Gammaproteobacteria	97.73
SRR4481803_bin.1	Escherichia flexneri	Escherichia	Enterobacteriaceae	Enterobacterales	Gammaproteobacteria	97.7
SRR4481805_bin.2	Escherichia flexneri	Escherichia	Enterobacteriaceae	Enterobacterales	Gammaproteobacteria	97.69
SRR4481806_bin.1	Escherichia flexneri	Escherichia	Enterobacteriaceae	Enterobacterales	Gammaproteobacteria	97.75
SRR4481816_bin.1	Escherichia flexneri	Escherichia	Enterobacteriaceae	Enterobacterales	Gammaproteobacteria	97.75
SRR4481821_bin.1	Escherichia flexneri	Escherichia	Enterobacteriaceae	Enterobacterales	Gammaproteobacteria	97.71
SRR4481822_bin.1	Escherichia flexneri	Escherichia	Enterobacteriaceae	Enterobacterales	Gammaproteobacteria	97.74
SRR4481823_bin.1	Escherichia flexneri	Escherichia	Enterobacteriaceae	Enterobacterales	Gammaproteobacteria	97.71
SRR4481824_bin.2	Escherichia flexneri	Escherichia	Enterobacteriaceae	Enterobacterales	Gammaproteobacteria	97.7
SRR4783377_bin.1	Escherichia flexneri	Escherichia	Enterobacteriaceae	Enterobacterales	Gammaproteobacteria	97.76
SRR4783378_bin.1	Escherichia flexneri	Escherichia	Enterobacteriaceae	Enterobacterales	Gammaproteobacteria	97.71
SRR4783380_bin.1	Escherichia flexneri	Escherichia	Enterobacteriaceae	Enterobacterales	Gammaproteobacteria	97.72
SRR4783381_bin.1	Escherichia flexneri	Escherichia	Enterobacteriaceae	Enterobacterales	Gammaproteobacteria	97.79
SRR4783382_bin.1	Escherichia flexneri	Escherichia	Enterobacteriaceae	Enterobacterales	Gammaproteobacteria	97.7
SRR4783384_bin.2	Escherichia flexneri	Escherichia	Enterobacteriaceae	Enterobacterales	Gammaproteobacteria	97.62
SRR4783386_bin.1	Escherichia flexneri	Escherichia	Enterobacteriaceae	Enterobacterales	Gammaproteobacteria	97.73
SRR4783393_bin.35	Escherichia flexneri	Escherichia	Enterobacteriaceae	Enterobacterales	Gammaproteobacteria	97.75
SRR4783395_bin.1	Escherichia flexneri	Escherichia	Enterobacteriaceae	Enterobacterales	Gammaproteobacteria	97.8
SRR4783397_bin.2	Escherichia flexneri	Escherichia	Enterobacteriaceae	Enterobacterales	Gammaproteobacteria	97.74
SRR4783398_bin.1	Escherichia flexneri	Escherichia	Enterobacteriaceae	Enterobacterales	Gammaproteobacteria	97.71
SRR4783399_bin.1	Escherichia flexneri	Escherichia	Enterobacteriaceae	Enterobacterales	Gammaproteobacteria	97.7
SRR4783400_bin.2	Escherichia flexneri	Escherichia	Enterobacteriaceae	Enterobacterales	Gammaproteobacteria	97.67
SRR4783401_bin.2	Escherichia flexneri	Escherichia	Enterobacteriaceae	Enterobacterales	Gammaproteobacteria	97.66
SRR4783402_bin.2	Escherichia flexneri	Escherichia	Enterobacteriaceae	Enterobacterales	Gammaproteobacteria	97.7
SRR4783415_bin.104	Escherichia flexneri	Escherichia	Enterobacteriaceae	Enterobacterales	Gammaproteobacteria	97.69
SRR4783417_bin.1	Escherichia flexneri	Escherichia	Enterobacteriaceae	Enterobacterales	Gammaproteobacteria	97.75
SRR4783418_bin.1	Escherichia flexneri	Escherichia	Enterobacteriaceae	Enterobacterales	Gammaproteobacteria	97.79
SRR4783420_bin.2	Escherichia flexneri	Escherichia	Enterobacteriaceae	Enterobacterales	Gammaproteobacteria	97.72
SRR4783421_bin.2	Escherichia flexneri	Escherichia	Enterobacteriaceae	Enterobacterales	Gammaproteobacteria	97.71
SRR4783422_bin.2	Escherichia flexneri	Escherichia	Enterobacteriaceae	Enterobacterales	Gammaproteobacteria	97.75
SRR4783424_bin.1	Escherichia flexneri	Escherichia	Enterobacteriaceae	Enterobacterales	Gammaproteobacteria	97.74
SRR4783451_bin.2	Escherichia flexneri	Escherichia	Enterobacteriaceae	Enterobacterales	Gammaproteobacteria	97.8
SRR4783457_bin.1	Escherichia flexneri	Escherichia	Enterobacteriaceae	Enterobacterales	Gammaproteobacteria	97.77
SRR4783458_bin.1	Escherichia flexneri	Escherichia	Enterobacteriaceae	Enterobacterales	Gammaproteobacteria	97.75
SRR4783460_bin.1	Escherichia flexneri	Escherichia	Enterobacteriaceae	Enterobacterales	Gammaproteobacteria	97.71
SRR4783463_bin.2	Escherichia flexneri	Escherichia	Enterobacteriaceae	Enterobacterales	Gammaproteobacteria	97.71
SRR4783464_bin.1	Escherichia flexneri	Escherichia	Enterobacteriaceae	Enterobacterales	Gammaproteobacteria	97.65
SRR4783466_bin.2	Escherichia flexneri	Escherichia	Enterobacteriaceae	Enterobacterales	Gammaproteobacteria	97.71
SRR4783481_bin.1	Escherichia flexneri	Escherichia	Enterobacteriaceae	Enterobacterales	Gammaproteobacteria	97.72
SRR4783485_bin.1	Escherichia flexneri	Escherichia	Enterobacteriaceae	Enterobacterales	Gammaproteobacteria	97.68
SRR4783488_bin.37	Escherichia flexneri	Escherichia	Enterobacteriaceae	Enterobacterales	Gammaproteobacteria	97.8
SRR4783500_bin.1	Escherichia flexneri	Escherichia	Enterobacteriaceae	Enterobacterales	Gammaproteobacteria	97.71
SRR4783539_bin.1	Escherichia flexneri	Escherichia	Enterobacteriaceae	Enterobacterales	Gammaproteobacteria	97.78
SRR4783544_bin.2	Escherichia flexneri	Escherichia	Enterobacteriaceae	Enterobacterales	Gammaproteobacteria	97.66
SRR5032310_bin.26	Escherichia coli_D	Escherichia	Enterobacteriaceae	Enterobacterales	Gammaproteobacteria	97.55
SRR5050586_bin.25	Escherichia coli_D	Escherichia	Enterobacteriaceae	Enterobacterales	Gammaproteobacteria	97.47
SRR5056745_bin.37	Escherichia coli	Escherichia	Enterobacteriaceae	Enterobacterales	Gammaproteobacteria	98.69
SRR5058921_bin.3	Escherichia flexneri	Escherichia	Enterobacteriaceae	Enterobacterales	Gammaproteobacteria	97.61
SRR5058923_bin.9	Salmonella enterica	Salmonella	Enterobacteriaceae	Enterobacterales	Gammaproteobacteria	99.03
SRR5091538_bin.10	Escherichia coli_D	Escherichia	Enterobacteriaceae	Enterobacterales	Gammaproteobacteria	98.19
SRR5106316_bin.8	Escherichia flexneri	Escherichia	Enterobacteriaceae	Enterobacterales	Gammaproteobacteria	97.81
SRR5275394_bin.14	Pseudomonas aeruginosa	Pseudomonas	Pseudomonadaceae	Pseudomonadales	Gammaproteobacteria	99.33
SRR5275414_bin.12	Escherichia flexneri	Escherichia	Enterobacteriaceae	Enterobacterales	Gammaproteobacteria	97.73
SRR5275454_bin.19	Escherichia flexneri	Escherichia	Enterobacteriaceae	Enterobacterales	Gammaproteobacteria	97.92
SRR5275455_bin.12	Escherichia coli_D	Escherichia	Enterobacteriaceae	Enterobacterales	Gammaproteobacteria	97.87
SRR5275463_bin.12	Escherichia coli_D	Escherichia	Enterobacteriaceae	Enterobacterales	Gammaproteobacteria	99.83
SRR5275473_bin.9	Escherichia coli_D	Escherichia	Enterobacteriaceae	Enterobacterales	Gammaproteobacteria	99.86
SRR5275474_bin.1	Escherichia flexneri	Escherichia	Enterobacteriaceae	Enterobacterales	Gammaproteobacteria	97.94
SRR5279234_bin.23	Escherichia coli_D	Escherichia	Enterobacteriaceae	Enterobacterales	Gammaproteobacteria	98.24
SRR5279276_bin.22	Escherichia coli_D	Escherichia	Enterobacteriaceae	Enterobacterales	Gammaproteobacteria	97.6
SRR5558106_bin.33	Escherichia flexneri	Escherichia	Enterobacteriaceae	Enterobacterales	Gammaproteobacteria	97.29
SRR5558409_bin.17	Escherichia flexneri	Escherichia	Enterobacteriaceae	Enterobacterales	Gammaproteobacteria	97.22
SRR585749_bin.18	Escherichia flexneri	Escherichia	Enterobacteriaceae	Enterobacterales	Gammaproteobacteria	97.85
SRR585760_bin.3	Escherichia flexneri	Escherichia	Enterobacteriaceae	Enterobacterales	Gammaproteobacteria	98.04
SRR5963142_bin.3	Pseudomonas aeruginosa	Pseudomonas	Pseudomonadaceae	Pseudomonadales	Gammaproteobacteria	99.31
SRR5963145_bin.13	Pseudomonas aeruginosa	Pseudomonas	Pseudomonadaceae	Pseudomonadales	Gammaproteobacteria	98.73
SRR5963146_bin.23	Pseudomonas aeruginosa	Pseudomonas	Pseudomonadaceae	Pseudomonadales	Gammaproteobacteria	98.64
SRR5963183_bin.19	Mixta calida	Mixta	Enterobacteriaceae	Enterobacterales	Gammaproteobacteria	99.55
SRR5963197_bin.9	Serratia marcescens_I	Serratia	Enterobacteriaceae	Enterobacterales	Gammaproteobacteria	97.22
SRR5963246_bin.6	Escherichia coli_D	Escherichia	Enterobacteriaceae	Enterobacterales	Gammaproteobacteria	99.87
SRR5963259_bin.3	Escherichia coli_D	Escherichia	Enterobacteriaceae	Enterobacterales	Gammaproteobacteria	99.9
SRR5963264_bin.5	Escherichia coli_D	Escherichia	Enterobacteriaceae	Enterobacterales	Gammaproteobacteria	99.99
SRR5963265_bin.6	Escherichia coli_D	Escherichia	Enterobacteriaceae	Enterobacterales	Gammaproteobacteria	99.86
SRR5963273_bin.11	Escherichia coli_D	Escherichia	Enterobacteriaceae	Enterobacterales	Gammaproteobacteria	99.87
SRR5963298_bin.7	Pseudomonas aeruginosa	Pseudomonas	Pseudomonadaceae	Pseudomonadales	Gammaproteobacteria	98.76
SRR5963302_bin.18	Escherichia flexneri	Escherichia	Enterobacteriaceae	Enterobacterales	Gammaproteobacteria	97.93
SRR5963324_bin.7	Pseudomonas aeruginosa	Pseudomonas	Pseudomonadaceae	Pseudomonadales	Gammaproteobacteria	98.63
SRR5963356_bin.15	Citrobacter braakii	Citrobacter	Enterobacteriaceae	Enterobacterales	Gammaproteobacteria	98.55
SRR6028225_bin.7	Escherichia flexneri	Escherichia	Enterobacteriaceae	Enterobacterales	Gammaproteobacteria	98.03
SRR6028274_bin.2	Escherichia flexneri	Escherichia	Enterobacteriaceae	Enterobacterales	Gammaproteobacteria	97.84
SRR6028275_bin.9	Escherichia flexneri	Escherichia	Enterobacteriaceae	Enterobacterales	Gammaproteobacteria	97.84
SRR6028304_bin.6	Escherichia flexneri	Escherichia	Enterobacteriaceae	Enterobacterales	Gammaproteobacteria	98.03
SRR6028305_bin.1	Escherichia flexneri	Escherichia	Enterobacteriaceae	Enterobacterales	Gammaproteobacteria	97.92
SRR6028478_bin.4	Escherichia flexneri	Escherichia	Enterobacteriaceae	Enterobacterales	Gammaproteobacteria	98.06
SRR6028625_bin.7	Escherichia dysenteriae	Escherichia	Enterobacteriaceae	Enterobacterales	Gammaproteobacteria	97.74
SRR6028627_bin.12	Escherichia dysenteriae	Escherichia	Enterobacteriaceae	Enterobacterales	Gammaproteobacteria	97.74
SRR6028628_bin.17	Escherichia dysenteriae	Escherichia	Enterobacteriaceae	Enterobacterales	Gammaproteobacteria	97.74
SRR6028636_bin.19	Escherichia flexneri	Escherichia	Enterobacteriaceae	Enterobacterales	Gammaproteobacteria	97.92
SRR6028637_bin.6	Escherichia flexneri	Escherichia	Enterobacteriaceae	Enterobacterales	Gammaproteobacteria	97.9
SRR6054464_bin.19	Escherichia coli_D	Escherichia	Enterobacteriaceae	Enterobacterales	Gammaproteobacteria	99.8
SRR6257376_bin.1	Pseudomonas aeruginosa	Pseudomonas	Pseudomonadaceae	Pseudomonadales	Gammaproteobacteria	99.3
SRR6257379_bin.3	Pseudomonas aeruginosa	Pseudomonas	Pseudomonadaceae	Pseudomonadales	Gammaproteobacteria	99.18
SRR6257389_bin.3	Mixta calida	Mixta	Enterobacteriaceae	Enterobacterales	Gammaproteobacteria	99.49
SRR6257391_bin.12	Escherichia flexneri	Escherichia	Enterobacteriaceae	Enterobacterales	Gammaproteobacteria	97.92
SRR6257423_bin.3	Pseudomonas aeruginosa	Pseudomonas	Pseudomonadaceae	Pseudomonadales	Gammaproteobacteria	99.19
SRR6257425_bin.3	Pseudomonas aeruginosa	Pseudomonas	Pseudomonadaceae	Pseudomonadales	Gammaproteobacteria	99.1
SRR6257426_bin.1	Pseudomonas aeruginosa	Pseudomonas	Pseudomonadaceae	Pseudomonadales	Gammaproteobacteria	99.21
SRR6257434_bin.9	Pseudomonas aeruginosa	Pseudomonas	Pseudomonadaceae	Pseudomonadales	Gammaproteobacteria	98.71
SRR6257442_bin.4	Escherichia flexneri	Escherichia	Enterobacteriaceae	Enterobacterales	Gammaproteobacteria	97.89
SRR6257443_bin.4	Escherichia flexneri	Escherichia	Enterobacteriaceae	Enterobacterales	Gammaproteobacteria	97.93
SRR6257444_bin.10	Mixta calida	Mixta	Enterobacteriaceae	Enterobacterales	Gammaproteobacteria	99.47
SRR6257444_bin.5	Escherichia flexneri	Escherichia	Enterobacteriaceae	Enterobacterales	Gammaproteobacteria	97.93
SRR6257445_bin.7	Escherichia flexneri	Escherichia	Enterobacteriaceae	Enterobacterales	Gammaproteobacteria	97.96
SRR6257446_bin.6	Escherichia flexneri	Escherichia	Enterobacteriaceae	Enterobacterales	Gammaproteobacteria	98.04
SRR6257447_bin.13	Escherichia flexneri	Escherichia	Enterobacteriaceae	Enterobacterales	Gammaproteobacteria	97.93
SRR6257448_bin.5	Escherichia flexneri	Escherichia	Enterobacteriaceae	Enterobacterales	Gammaproteobacteria	97.9
SRR6257449_bin.4	Escherichia flexneri	Escherichia	Enterobacteriaceae	Enterobacterales	Gammaproteobacteria	97.94
SRR6257450_bin.1	Pseudomonas aeruginosa	Pseudomonas	Pseudomonadaceae	Pseudomonadales	Gammaproteobacteria	98.75
SRR6257455_bin.4	Pseudomonas aeruginosa	Pseudomonas	Pseudomonadaceae	Pseudomonadales	Gammaproteobacteria	99.08
SRR6257475_bin.13	Pseudomonas aeruginosa	Pseudomonas	Pseudomonadaceae	Pseudomonadales	Gammaproteobacteria	98.7
SRR6257477_bin.4	Pseudomonas aeruginosa	Pseudomonas	Pseudomonadaceae	Pseudomonadales	Gammaproteobacteria	98.65
SRR6257478_bin.3	Pseudomonas aeruginosa	Pseudomonas	Pseudomonadaceae	Pseudomonadales	Gammaproteobacteria	98.69
SRR924749_bin.2	Escherichia flexneri	Escherichia	Enterobacteriaceae	Enterobacterales	Gammaproteobacteria	98.03
SRR924758_bin.1	Escherichia flexneri	Escherichia	Enterobacteriaceae	Enterobacterales	Gammaproteobacteria	98
VatanenT_2016__G78507__bin.7	Escherichia flexneri	Escherichia	Enterobacteriaceae	Enterobacterales	Gammaproteobacteria	97.71
VatanenT_2016__G78577__bin.12	Escherichia flexneri	Escherichia	Enterobacteriaceae	Enterobacterales	Gammaproteobacteria	97.76
VatanenT_2016__G78866__bin.7	Escherichia flexneri	Escherichia	Enterobacteriaceae	Enterobacterales	Gammaproteobacteria	97.7
VatanenT_2016__G80415__bin.18	Escherichia coli_D	Escherichia	Enterobacteriaceae	Enterobacterales	Gammaproteobacteria	97.72
VatanenT_2016__G80453__bin.1	Escherichia flexneri	Escherichia	Enterobacteriaceae	Enterobacterales	Gammaproteobacteria	97.69
VatanenT_2016__G80481__bin.9	Escherichia flexneri	Escherichia	Enterobacteriaceae	Enterobacterales	Gammaproteobacteria	98.01
VatanenT_2016__G80487__bin.4	Escherichia coli_D	Escherichia	Enterobacteriaceae	Enterobacterales	Gammaproteobacteria	99.86
VatanenT_2016__G80498__bin.2	Escherichia flexneri	Escherichia	Enterobacteriaceae	Enterobacterales	Gammaproteobacteria	97.78
VatanenT_2016__G80524__bin.3	Escherichia coli_D	Escherichia	Enterobacteriaceae	Enterobacterales	Gammaproteobacteria	99.76
VatanenT_2016__G80540__bin.2	Escherichia coli_D	Escherichia	Enterobacteriaceae	Enterobacterales	Gammaproteobacteria	98.48
VatanenT_2016__G80556__bin.6	Escherichia coli_D	Escherichia	Enterobacteriaceae	Enterobacterales	Gammaproteobacteria	99.1
VatanenT_2016__G80590__bin.3	Escherichia flexneri	Escherichia	Enterobacteriaceae	Enterobacterales	Gammaproteobacteria	97.62
VatanenT_2016__G80614__bin.3	Escherichia flexneri	Escherichia	Enterobacteriaceae	Enterobacterales	Gammaproteobacteria	97.93
VatanenT_2016__G80621__bin.1	Escherichia flexneri	Escherichia	Enterobacteriaceae	Enterobacterales	Gammaproteobacteria	97.99
VincentC_2016__MM011__bin.3	Escherichia coli_D	Escherichia	Enterobacteriaceae	Enterobacterales	Gammaproteobacteria	98.59
VincentC_2016__MM022.2__bin.33	Pseudomonas aeruginosa	Pseudomonas	Pseudomonadaceae	Pseudomonadales	Gammaproteobacteria	99.31
VincentC_2016__MM022.3__bin.28	Escherichia coli_D	Escherichia	Enterobacteriaceae	Enterobacterales	Gammaproteobacteria	97.48
VincentC_2016__MM045.2__bin.2	Escherichia flexneri	Escherichia	Enterobacteriaceae	Enterobacterales	Gammaproteobacteria	97.54
VincentC_2016__MM065__bin.15	Escherichia flexneri	Escherichia	Enterobacteriaceae	Enterobacterales	Gammaproteobacteria	97.9
VincentC_2016__MM074.2__bin.1	Pseudomonas aeruginosa	Pseudomonas	Pseudomonadaceae	Pseudomonadales	Gammaproteobacteria	99.32
VogtmannE_2016__MMRS41266697ST-27-0-0__bin.5	Escherichia flexneri	Escherichia	Enterobacteriaceae	Enterobacterales	Gammaproteobacteria	97.86
VogtmannE_2016__MMRS54316675ST-27-0-0__bin.56	Escherichia flexneri	Escherichia	Enterobacteriaceae	Enterobacterales	Gammaproteobacteria	97.79
VogtmannE_2016__MMRS65945127ST-27-0-0__bin.49	Escherichia coli_D	Escherichia	Enterobacteriaceae	Enterobacterales	Gammaproteobacteria	99.18
VogtmannE_2016__MMRS77487595ST-27-0-0__bin.54	Escherichia flexneri	Escherichia	Enterobacteriaceae	Enterobacterales	Gammaproteobacteria	97.9
VogtmannE_2016__MMRS85382779ST-27-0-0__bin.8	Escherichia coli_D	Escherichia	Enterobacteriaceae	Enterobacterales	Gammaproteobacteria	97.8
WenC_2017__N031__bin.14	Escherichia flexneri	Escherichia	Enterobacteriaceae	Enterobacterales	Gammaproteobacteria	97.77
WenC_2017__N209__bin.15	Escherichia flexneri	Escherichia	Enterobacteriaceae	Enterobacterales	Gammaproteobacteria	97.95
WenC_2017__RA064__bin.37	Escherichia coli_D	Escherichia	Enterobacteriaceae	Enterobacterales	Gammaproteobacteria	98.67
WenC_2017__RA101__bin.3	Escherichia coli_D	Escherichia	Enterobacteriaceae	Enterobacterales	Gammaproteobacteria	97.67
XieH_2016__YSZC12003_35392__bin.14	Escherichia flexneri	Escherichia	Enterobacteriaceae	Enterobacterales	Gammaproteobacteria	97.88
XieH_2016__YSZC12003_35505__bin.48	Escherichia flexneri	Escherichia	Enterobacteriaceae	Enterobacterales	Gammaproteobacteria	97.75
XieH_2016__YSZC12003_35506__bin.104	Escherichia coli_D	Escherichia	Enterobacteriaceae	Enterobacterales	Gammaproteobacteria	98.22
XieH_2016__YSZC12003_35520__bin.68	Escherichia dysenteriae	Escherichia	Enterobacteriaceae	Enterobacterales	Gammaproteobacteria	97.82
XieH_2016__YSZC12003_36116__bin.57	Escherichia coli_D	Escherichia	Enterobacteriaceae	Enterobacterales	Gammaproteobacteria	97.54
XieH_2016__YSZC12003_36453__bin.91	Escherichia flexneri	Escherichia	Enterobacteriaceae	Enterobacterales	Gammaproteobacteria	97.86
XieH_2016__YSZC12003_37193R1__bin.44	Pseudomonas aeruginosa	Pseudomonas	Pseudomonadaceae	Pseudomonadales	Gammaproteobacteria	99.4
XieH_2016__YSZC12003_37232__bin.75	Escherichia coli_D	Escherichia	Enterobacteriaceae	Enterobacterales	Gammaproteobacteria	99.86
XieH_2016__YSZC12003_37264__bin.6	Escherichia coli_D	Escherichia	Enterobacteriaceae	Enterobacterales	Gammaproteobacteria	97.5
XieH_2016__YSZC12003_37284__bin.16	Escherichia coli_D	Escherichia	Enterobacteriaceae	Enterobacterales	Gammaproteobacteria	99.89
XieH_2016__YSZC12003_37297R1__bin.20	Escherichia coli_D	Escherichia	Enterobacteriaceae	Enterobacterales	Gammaproteobacteria	98.06
XieH_2016__YSZC12003_37652__bin.55	Escherichia coli_D	Escherichia	Enterobacteriaceae	Enterobacterales	Gammaproteobacteria	98.57
YuJ_2015__SZAXPI003418-8__bin.37	Escherichia flexneri	Escherichia	Enterobacteriaceae	Enterobacterales	Gammaproteobacteria	97.36
YuJ_2015__SZAXPI003426-11__bin.14	Escherichia flexneri	Escherichia	Enterobacteriaceae	Enterobacterales	Gammaproteobacteria	97.97
YuJ_2015__SZAXPI015214-19__bin.10	Escherichia flexneri	Escherichia	Enterobacteriaceae	Enterobacterales	Gammaproteobacteria	97.94
YuJ_2015__SZAXPI015219-129__bin.3	Escherichia flexneri	Escherichia	Enterobacteriaceae	Enterobacterales	Gammaproteobacteria	97.99
YuJ_2015__SZAXPI015233-19__bin.60	Escherichia flexneri	Escherichia	Enterobacteriaceae	Enterobacterales	Gammaproteobacteria	97.91
YuJ_2015__SZAXPI015234-20__bin.42	Escherichia flexneri	Escherichia	Enterobacteriaceae	Enterobacterales	Gammaproteobacteria	97.97
YuJ_2015__SZAXPI015253-44__bin.36	Escherichia flexneri	Escherichia	Enterobacteriaceae	Enterobacterales	Gammaproteobacteria	97.87
YuJ_2015__SZAXPI015259-62__bin.58	Escherichia coli_D	Escherichia	Enterobacteriaceae	Enterobacterales	Gammaproteobacteria	98.16
YuJ_2015__SZAXPI015267-102__bin.23	Escherichia flexneri	Escherichia	Enterobacteriaceae	Enterobacterales	Gammaproteobacteria	98.01
YuJ_2015__SZAXPI015274-111__bin.24	Escherichia flexneri	Escherichia	Enterobacteriaceae	Enterobacterales	Gammaproteobacteria	97.74
YuJ_2015__SZAXPI017595-169__bin.10	Escherichia flexneri	Escherichia	Enterobacteriaceae	Enterobacterales	Gammaproteobacteria	97.93
ZeeviD_2015__PNP_DietIntervention_31__bin.3	Providencia rettgeri	Providencia	Enterobacteriaceae	Enterobacterales	Gammaproteobacteria	98.26
ZeeviD_2015__PNP_Main_145__bin.3	Escherichia flexneri	Escherichia	Enterobacteriaceae	Enterobacterales	Gammaproteobacteria	98.02
ZeeviD_2015__PNP_Main_293__bin.2	Escherichia dysenteriae	Escherichia	Enterobacteriaceae	Enterobacterales	Gammaproteobacteria	97.68
ZeeviD_2015__PNP_Main_349__bin.25	Escherichia coli_D	Escherichia	Enterobacteriaceae	Enterobacterales	Gammaproteobacteria	98.13
ZeeviD_2015__PNP_Main_351__bin.20	Escherichia flexneri	Escherichia	Enterobacteriaceae	Enterobacterales	Gammaproteobacteria	98.11
ZeeviD_2015__PNP_Main_411__bin.13	Escherichia flexneri	Escherichia	Enterobacteriaceae	Enterobacterales	Gammaproteobacteria	97.82
ZeeviD_2015__PNP_Main_603__bin.18	Escherichia flexneri	Escherichia	Enterobacteriaceae	Enterobacterales	Gammaproteobacteria	97.7
ZeeviD_2015__PNP_Main_680__bin.21	Escherichia flexneri	Escherichia	Enterobacteriaceae	Enterobacterales	Gammaproteobacteria	97.8
ZeeviD_2015__PNP_Main_702__bin.20	Escherichia flexneri	Escherichia	Enterobacteriaceae	Enterobacterales	Gammaproteobacteria	97.83
ZeeviD_2015__PNP_Validation_4__bin.26	Escherichia flexneri	Escherichia	Enterobacteriaceae	Enterobacterales	Gammaproteobacteria	97.77
ZellerG_2014__CCIS11362406ST-4-0__bin.15	Escherichia flexneri	Escherichia	Enterobacteriaceae	Enterobacterales	Gammaproteobacteria	97.9
ZellerG_2014__CCIS23164343ST-4-0__bin.72	Escherichia flexneri	Escherichia	Enterobacteriaceae	Enterobacterales	Gammaproteobacteria	97.86
ZellerG_2014__CCIS52234160ST-4-0__bin.21	Escherichia flexneri	Escherichia	Enterobacteriaceae	Enterobacterales	Gammaproteobacteria	97.52
ZellerG_2014__CCIS55230578ST-4-0__bin.47	Escherichia flexneri	Escherichia	Enterobacteriaceae	Enterobacterales	Gammaproteobacteria	97.94
ZellerG_2014__CCIS81710917ST-20-0__bin.5	Escherichia coli_D	Escherichia	Enterobacteriaceae	Enterobacterales	Gammaproteobacteria	97.5

## Sheet: 3C
Table 3C: Genera, species names, and genomes encoding complete T3SS from the samples of three genome sets (data related to figure 1b)
Genome bin ID	Genus	Species name	Genome set
AsnicarF_2017__MV_FEI3_t1Q14__bin.6	Escherichia	Escherichia flexneri	meta_assembled genomes
BackhedF_2015__SID10_4M__bin.7	Escherichia	Escherichia flexneri	meta_assembled genomes
BackhedF_2015__SID10_B__bin.2	Escherichia	Escherichia coli_D	meta_assembled genomes
BackhedF_2015__SID10_M__bin.47	Escherichia	Escherichia coli_D	meta_assembled genomes
BackhedF_2015__SID128_4M__bin.13	Escherichia	Escherichia coli_D	meta_assembled genomes
BackhedF_2015__SID128_4M__bin.14	Klebsiella	Klebsiella variicola	meta_assembled genomes
BackhedF_2015__SID128_B__bin.7	Escherichia	Escherichia flexneri	meta_assembled genomes
BackhedF_2015__SID130_M__bin.26	Escherichia	Escherichia coli	meta_assembled genomes
BackhedF_2015__SID133_B__bin.2	Escherichia	Escherichia coli_D	meta_assembled genomes
BackhedF_2015__SID157_4M__bin.3	Escherichia	Escherichia coli_D	meta_assembled genomes
BackhedF_2015__SID157_B__bin.1	Escherichia	Escherichia coli_D	meta_assembled genomes
BackhedF_2015__SID172_4M__bin.12	Escherichia	Escherichia flexneri	meta_assembled genomes
BackhedF_2015__SID172_B__bin.15	Escherichia	Escherichia flexneri	meta_assembled genomes
BackhedF_2015__SID180_4M__bin.8	Escherichia	Escherichia coli_D	meta_assembled genomes
BackhedF_2015__SID195_12M__bin.24	Escherichia	Escherichia coli_D	meta_assembled genomes
BackhedF_2015__SID1_12M__bin.18	Escherichia	Escherichia coli_D	meta_assembled genomes
BackhedF_2015__SID238_M__bin.25	Escherichia	Escherichia flexneri	meta_assembled genomes
BackhedF_2015__SID240_4M__bin.8	Escherichia	Escherichia flexneri	meta_assembled genomes
BackhedF_2015__SID240_B__bin.1	Escherichia	Escherichia flexneri	meta_assembled genomes
BackhedF_2015__SID258_4M__bin.4	Escherichia	Escherichia coli_D	meta_assembled genomes
BackhedF_2015__SID263_4M__bin.2	Escherichia	Escherichia coli_D	meta_assembled genomes
BackhedF_2015__SID263_B__bin.12	Escherichia	Escherichia coli_D	meta_assembled genomes
BackhedF_2015__SID268_4M__bin.5	Escherichia	Escherichia flexneri	meta_assembled genomes
BackhedF_2015__SID268_B__bin.7	Escherichia	Escherichia flexneri	meta_assembled genomes
BackhedF_2015__SID26_M__bin.17	Escherichia	Escherichia coli_D	meta_assembled genomes
BackhedF_2015__SID272_B__bin.3	Escherichia	Escherichia flexneri	meta_assembled genomes
BackhedF_2015__SID274_4M__bin.3	Escherichia	Escherichia coli_D	meta_assembled genomes
BackhedF_2015__SID274_B__bin.1	Escherichia	Escherichia coli_D	meta_assembled genomes
BackhedF_2015__SID275_4M__bin.2	Escherichia	Escherichia coli_D	meta_assembled genomes
BackhedF_2015__SID367_B__bin.8	Escherichia	Escherichia coli_D	meta_assembled genomes
BackhedF_2015__SID387_B__bin.6	Escherichia	Escherichia coli_D	meta_assembled genomes
BackhedF_2015__SID38_4M__bin.4	Escherichia	Escherichia flexneri	meta_assembled genomes
BackhedF_2015__SID39_4M__bin.21	Escherichia	Escherichia flexneri	meta_assembled genomes
BackhedF_2015__SID39_B__bin.10	Escherichia	Escherichia flexneri	meta_assembled genomes
BackhedF_2015__SID39_M__bin.65	Escherichia	Escherichia flexneri	meta_assembled genomes
BackhedF_2015__SID42_B__bin.2	Escherichia	Escherichia flexneri	meta_assembled genomes
BackhedF_2015__SID503_4M__bin.23	Escherichia	Escherichia flexneri	meta_assembled genomes
BackhedF_2015__SID504_12M__bin.17	Escherichia	Escherichia flexneri	meta_assembled genomes
BackhedF_2015__SID504_4M__bin.7	Escherichia	Escherichia coli_D	meta_assembled genomes
BackhedF_2015__SID504_M__bin.25	Escherichia	Escherichia flexneri	meta_assembled genomes
BackhedF_2015__SID521_M__bin.58	Escherichia	Escherichia flexneri	meta_assembled genomes
BackhedF_2015__SID526_M__bin.28	Escherichia	Escherichia coli_D	meta_assembled genomes
BackhedF_2015__SID532_M__bin.27	Escherichia	Escherichia flexneri	meta_assembled genomes
BackhedF_2015__SID53_4M__bin.19	Escherichia	Escherichia coli_D	meta_assembled genomes
BackhedF_2015__SID53_M__bin.18	Escherichia	Escherichia coli_D	meta_assembled genomes
BackhedF_2015__SID546_4M__bin.2	Escherichia	Escherichia coli_D	meta_assembled genomes
BackhedF_2015__SID546_B__bin.2	Escherichia	Escherichia coli_D	meta_assembled genomes
BackhedF_2015__SID565_B__bin.3	Escherichia	Escherichia coli_D	meta_assembled genomes
BackhedF_2015__SID567_4M__bin.12	Escherichia	Escherichia coli_D	meta_assembled genomes
BackhedF_2015__SID577_12M__bin.30	Escherichia	Escherichia coli_D	meta_assembled genomes
BackhedF_2015__SID577_4M__bin.1	Escherichia	Escherichia flexneri	meta_assembled genomes
BackhedF_2015__SID577_M__bin.27	Escherichia	Escherichia flexneri	meta_assembled genomes
BackhedF_2015__SID622_4M__bin.7	Escherichia	Escherichia coli_D	meta_assembled genomes
BackhedF_2015__SID624_4M__bin.7	Escherichia	Escherichia flexneri	meta_assembled genomes
BackhedF_2015__SID626_4M__bin.12	Escherichia	Escherichia flexneri	meta_assembled genomes
BackhedF_2015__SID626_B__bin.3	Escherichia	Escherichia flexneri	meta_assembled genomes
BackhedF_2015__SID633_12M__bin.23	Escherichia	Escherichia flexneri	meta_assembled genomes
BackhedF_2015__SID637_4M__bin.4	Escherichia	Escherichia flexneri	meta_assembled genomes
BackhedF_2015__SID70_12M__bin.23	Escherichia	Escherichia flexneri	meta_assembled genomes
BackhedF_2015__SID7_4M__bin.3	Escherichia	Escherichia coli_D	meta_assembled genomes
BackhedF_2015__SID7_B__bin.5	Escherichia	Escherichia coli_D	meta_assembled genomes
BackhedF_2015__SID7_M__bin.1	Escherichia	Escherichia coli_D	meta_assembled genomes
BackhedF_2015__SID9_12M__bin.5	Escherichia	Escherichia coli_D	meta_assembled genomes
Bengtsson-PalmeJ_2015__TRAVELRES4__bin.91	Escherichia	Escherichia flexneri	meta_assembled genomes
Bengtsson-PalmeJ_2015__TRAVELRES6__bin.89	Escherichia	Escherichia coli_C	meta_assembled genomes
BritoIL_2016__M1.38.ST__bin.77	Escherichia	Escherichia flexneri	meta_assembled genomes
BritoIL_2016__M2.38.ST__bin.24	Escherichia	Escherichia coli_D	meta_assembled genomes
BritoIL_2016__M2.40.ST__bin.8	Escherichia	Escherichia flexneri	meta_assembled genomes
BritoIL_2016__W1.4.ST__bin.16	Escherichia	Escherichia flexneri	meta_assembled genomes
BritoIL_2016__W2.42.ST__bin.8	Escherichia	Escherichia flexneri	meta_assembled genomes
BritoIL_2016__W2.45.ST__bin.21	Escherichia	Escherichia flexneri	meta_assembled genomes
BritoIL_2016__W2.5.ST__bin.70	Escherichia	Escherichia flexneri	meta_assembled genomes
BritoIL_2016__W2.54.ST__bin.29	Escherichia	Escherichia flexneri	meta_assembled genomes
BritoIL_2016__W2.67.ST__bin.11	Escherichia	Escherichia flexneri	meta_assembled genomes
BritoIL_2016__W2.9.ST__bin.14	Escherichia	Escherichia flexneri	meta_assembled genomes
BritoIL_2016__W3.17.ST__bin.63	Escherichia	Escherichia flexneri	meta_assembled genomes
CM_cf__CF_FIFC003SS_t3M17__bin.2	Pseudomonas	Pseudomonas aeruginosa	meta_assembled genomes
CM_cf__CF_FIFC013SS_t1M15__bin.1	Pseudomonas	Pseudomonas aeruginosa	meta_assembled genomes
CM_cf__CF_FIFC013SS_t4M15__bin.2	Pseudomonas	Pseudomonas aeruginosa	meta_assembled genomes
CM_cf__CF_FIFC013SS_t6M16__bin.1	Pseudomonas	Pseudomonas aeruginosa	meta_assembled genomes
CM_cf__CF_FIFC013SS_t7M17__bin.1	Pseudomonas	Pseudomonas aeruginosa	meta_assembled genomes
CM_cf__CF_FIFC013SS_t9M16__bin.2	Pseudomonas	Pseudomonas aeruginosa	meta_assembled genomes
CM_cf__CF_TNFC002IS_t1M15__bin.3	Pseudomonas	Pseudomonas aeruginosa	meta_assembled genomes
CM_cf__CF_TNFC002IS_t3M15__bin.1	Pseudomonas	Pseudomonas aeruginosa	meta_assembled genomes
CM_cf__CF_TNFC003IS_t1M15__bin.11	Pseudomonas	Pseudomonas aeruginosa	meta_assembled genomes
CM_cf__CF_TNFC003IS_t2M15__bin.14	Pseudomonas	Pseudomonas aeruginosa	meta_assembled genomes
CM_cf__CF_TNFC034IS_t3M15__bin.1	Pseudomonas	Pseudomonas aeruginosa	meta_assembled genomes
CM_cf__CF_TNFC034IS_t5M16__bin.2	Pseudomonas	Pseudomonas aeruginosa	meta_assembled genomes
CM_cf__CF_TNFC034SS_t1M15__bin.12	Pseudomonas	Pseudomonas aeruginosa	meta_assembled genomes
CM_cf__CF_TNFC039IS_t3M15__bin.1	Pseudomonas	Pseudomonas aeruginosa	meta_assembled genomes
CM_cf__CF_TNFC045IS_t1M15__bin.5	Pseudomonas	Pseudomonas aeruginosa	meta_assembled genomes
CM_cf__CF_TNFC045IS_t2M15__bin.5	Pseudomonas	Pseudomonas aeruginosa	meta_assembled genomes
CM_cf__CF_TNFC045IS_t3M15__bin.1	Pseudomonas	Pseudomonas aeruginosa	meta_assembled genomes
CM_cf__CF_TNFC045IS_t4M15__bin.2	Pseudomonas	Pseudomonas aeruginosa	meta_assembled genomes
CM_cf__CF_TNFC048IS_t2M15__bin.3	Pseudomonas	Pseudomonas aeruginosa	meta_assembled genomes
CM_cf__CF_TNFC051IS_t1M15__bin.3	Pseudomonas	Pseudomonas aeruginosa	meta_assembled genomes
CM_cf__CF_TNFC051IS_t3M15__bin.4	Pseudomonas	Pseudomonas aeruginosa	meta_assembled genomes
CM_cf__CF_TNFC051IS_t4M15__bin.1	Pseudomonas	Pseudomonas aeruginosa	meta_assembled genomes
CM_cf__CF_TNFC051IS_t5M16__bin.1	Pseudomonas	Pseudomonas aeruginosa	meta_assembled genomes
CM_cf__CF_TNFC059IS_t1M15__bin.3	Pseudomonas	Pseudomonas aeruginosa	meta_assembled genomes
CM_cf__CF_TNFC059IS_t2M15__bin.9	Pseudomonas	Pseudomonas aeruginosa	meta_assembled genomes
CM_cf__CF_TNFC060IS_t1M15__bin.5	Pseudomonas	Pseudomonas aeruginosa	meta_assembled genomes
CM_cf__CF_TNFC065IS_t2M15__bin.1	Pseudomonas	Pseudomonas aeruginosa	meta_assembled genomes
CM_madagascar__A09_01_1FE__bin.18	Escherichia	Escherichia flexneri	meta_assembled genomes
CM_madagascar__A11_01_1FE__bin.8	Escherichia	Escherichia flexneri	meta_assembled genomes
CM_madagascar__A14_01_1FE__bin.19	Escherichia	Escherichia coli	meta_assembled genomes
CM_madagascar__A19_01_1FE__bin.15	Escherichia	Escherichia flexneri	meta_assembled genomes
CM_madagascar__A24_02_1FE__bin.20	Escherichia	Escherichia flexneri	meta_assembled genomes
CM_madagascar__A28_02_1FE__bin.63	Escherichia	Escherichia flexneri	meta_assembled genomes
CM_madagascar__A36_01_1FE__bin.11	Escherichia	Escherichia flexneri	meta_assembled genomes
CM_madagascar__A40_02_1FE__bin.23	Escherichia	Escherichia flexneri	meta_assembled genomes
CM_madagascar__A43_02_1FE__bin.24	Escherichia	Escherichia flexneri	meta_assembled genomes
CM_madagascar__A44_01_1FE__bin.23	Escherichia	Escherichia flexneri	meta_assembled genomes
CM_madagascar__A47_02_1FE__bin.12	Escherichia	Escherichia flexneri	meta_assembled genomes
CM_madagascar__A48_05_1FE__bin.12	Escherichia	Escherichia flexneri	meta_assembled genomes
CM_madagascar__A62_03_1FE__bin.5	Escherichia	Escherichia coli_D	meta_assembled genomes
CM_madagascar__A91_01_1FE__bin.29	Escherichia	Escherichia flexneri	meta_assembled genomes
CM_madagascar__A94_03_1FE__bin.4	Escherichia	Escherichia flexneri	meta_assembled genomes
CM_madagascar__V36_02_2FE__bin.28	Escherichia	Escherichia flexneri	meta_assembled genomes
ChengpingW_2017__AS3raw__bin.3	Escherichia	Escherichia coli_D	meta_assembled genomes
ChengpingW_2017__AS41raw__bin.26	Escherichia	Escherichia coli_D	meta_assembled genomes
CosteaPI_2017__SID713A026-11-0-0__bin.13	Escherichia	Escherichia coli_D	meta_assembled genomes
CosteaPI_2017__SID713A040-11-0-0__bin.48	Escherichia	Escherichia flexneri	meta_assembled genomes
CosteaPI_2017__SID713A088-11-0-0__bin.53	Escherichia	Escherichia flexneri	meta_assembled genomes
CosteaPI_2017__SID713A088-11-90-0__bin.25	Escherichia	Escherichia flexneri	meta_assembled genomes
CosteaPI_2017__SID713B040-11-0-0__bin.39	Escherichia	Escherichia flexneri	meta_assembled genomes
CosteaPI_2017__SID713B055-11-90-0__bin.27	Escherichia	Escherichia flexneri	meta_assembled genomes
CosteaPI_2017__peacemaker4-11-0-0__bin.46	Pseudomonas_E	Pseudomonas_E bubulae	meta_assembled genomes
CosteaPI_2017__pluto3-11-0-0__bin.54	Escherichia	Escherichia coli_D	meta_assembled genomes
DavidLA_2015__LD-Run1-02__bin.14	Escherichia	Escherichia coli_D	meta_assembled genomes
DavidLA_2015__LD-Run1-07__bin.3	Escherichia	Escherichia coli_D	meta_assembled genomes
DavidLA_2015__LD-Run1-08__bin.5	Escherichia	Escherichia coli_D	meta_assembled genomes
DavidLA_2015__LD-Run1-12__bin.9	Escherichia	Escherichia flexneri	meta_assembled genomes
ERR011305_bin.1	Escherichia	Escherichia flexneri	meta_assembled genomes
ERR011306_bin.7	Escherichia	Escherichia flexneri	meta_assembled genomes
ERR1018197_bin.38	Escherichia	Escherichia flexneri	meta_assembled genomes
ERR1018224_bin.7	Escherichia	Escherichia flexneri	meta_assembled genomes
ERR1018236_bin.40	Escherichia	Escherichia flexneri	meta_assembled genomes
ERR1018238_bin.35	Escherichia	Escherichia flexneri	meta_assembled genomes
ERR1018263_bin.29	Escherichia	Escherichia coli_D	meta_assembled genomes
ERR1018309_bin.4	Escherichia	Escherichia flexneri	meta_assembled genomes
ERR1018312_bin.46	Escherichia	Escherichia flexneri	meta_assembled genomes
ERR1190536_bin.49	Escherichia	Escherichia coli_D	meta_assembled genomes
ERR1190553_bin.16	Escherichia	Escherichia flexneri	meta_assembled genomes
ERR1190557_bin.45	Escherichia	Escherichia flexneri	meta_assembled genomes
ERR1190558_bin.40	Escherichia	Escherichia flexneri	meta_assembled genomes
ERR1190561_bin.15	Escherichia	Escherichia flexneri	meta_assembled genomes
ERR1190580_bin.64	Escherichia	Escherichia flexneri	meta_assembled genomes
ERR1190587_bin.14	Escherichia	Escherichia flexneri	meta_assembled genomes
ERR1190590_bin.42	Escherichia	Escherichia flexneri	meta_assembled genomes
ERR1190592_bin.46	Escherichia	Escherichia flexneri	meta_assembled genomes
ERR1190617_bin.18	Escherichia	Escherichia coli_D	meta_assembled genomes
ERR1190650_bin.9	Escherichia	Escherichia flexneri	meta_assembled genomes
ERR1190661_bin.26	Klebsiella	Klebsiella variicola	meta_assembled genomes
ERR1190790_bin.42	Escherichia	Escherichia flexneri	meta_assembled genomes
ERR1190793_bin.13	Escherichia	Escherichia flexneri	meta_assembled genomes
ERR1190807_bin.74	Escherichia	Escherichia coli_D	meta_assembled genomes
ERR1190842_bin.27	Escherichia	Escherichia coli_D	meta_assembled genomes
ERR1190853_bin.39	Escherichia	Escherichia dysenteriae	meta_assembled genomes
ERR1190899_bin.121	Escherichia	Escherichia coli_D	meta_assembled genomes
ERR1190900_bin.18	Escherichia	Escherichia coli_D	meta_assembled genomes
ERR1190933_bin.86	Escherichia	Escherichia flexneri	meta_assembled genomes
ERR1190970_bin.39	Escherichia	Escherichia flexneri	meta_assembled genomes
ERR1293682_bin.21	Kosakonia	Kosakonia cowanii	meta_assembled genomes
ERR1293798_bin.11	Escherichia	Escherichia flexneri	meta_assembled genomes
ERR1293799_bin.10	Escherichia	Escherichia flexneri	meta_assembled genomes
ERR1293800_bin.3	Escherichia	Escherichia flexneri	meta_assembled genomes
ERR1293801_bin.10	Escherichia	Escherichia flexneri	meta_assembled genomes
ERR1293818_bin.9	Escherichia	Escherichia flexneri	meta_assembled genomes
ERR1293819_bin.19	Escherichia	Escherichia flexneri	meta_assembled genomes
ERR1293820_bin.4	Escherichia	Escherichia flexneri	meta_assembled genomes
ERR1293834_bin.2	Escherichia	Escherichia coli_D	meta_assembled genomes
ERR1293835_bin.7	Escherichia	Escherichia coli_D	meta_assembled genomes
ERR1293836_bin.18	Escherichia	Escherichia coli_D	meta_assembled genomes
ERR1293837_bin.21	Escherichia	Escherichia coli_D	meta_assembled genomes
ERR1297740_bin.8	Escherichia	Escherichia flexneri	meta_assembled genomes
ERR1305881_bin.65	Escherichia	Escherichia coli_D	meta_assembled genomes
ERR1578627_bin.30	Escherichia	Escherichia flexneri	meta_assembled genomes
ERR1578674_bin.6	Escherichia	Escherichia coli_D	meta_assembled genomes
ERR1620271_bin.14	Escherichia	Escherichia coli	meta_assembled genomes
ERR1620278_bin.23	Escherichia	Escherichia coli	meta_assembled genomes
ERR1620280_bin.4	Escherichia	Escherichia flexneri	meta_assembled genomes
ERR1620282_bin.25	Escherichia	Escherichia coli_D	meta_assembled genomes
ERR1620286_bin.21	Escherichia	Escherichia flexneri	meta_assembled genomes
ERR1620287_bin.8	Escherichia	Escherichia flexneri	meta_assembled genomes
ERR1620301_bin.1	Morganella	Morganella morganii	meta_assembled genomes
ERR1620306_bin.16	Escherichia	Escherichia coli_D	meta_assembled genomes
ERR1620307_bin.37	Escherichia	Escherichia coli_D	meta_assembled genomes
ERR1620308_bin.7	Escherichia	Escherichia flexneri	meta_assembled genomes
ERR1620310_bin.2	Escherichia	Escherichia flexneri	meta_assembled genomes
ERR1620346_bin.18	Escherichia	Escherichia flexneri	meta_assembled genomes
ERR1620349_bin.30	Escherichia	Escherichia flexneri	meta_assembled genomes
ERR1620366_bin.46	Escherichia	Escherichia flexneri	meta_assembled genomes
ERR1620377_bin.48	Escherichia	Escherichia flexneri	meta_assembled genomes
ERR1913017_bin.17	Escherichia	Escherichia flexneri	meta_assembled genomes
ERR1913018_bin.13	Escherichia	Escherichia flexneri	meta_assembled genomes
ERR1913019_bin.7	Escherichia	Escherichia flexneri	meta_assembled genomes
ERR1913054_bin.7	Escherichia	Escherichia flexneri	meta_assembled genomes
ERR1913055_bin.6	Escherichia	Escherichia flexneri	meta_assembled genomes
ERR1913056_bin.14	Escherichia	Escherichia flexneri	meta_assembled genomes
ERR2013555_bin.19	Escherichia	Escherichia coli_D	meta_assembled genomes
ERR2013564_bin.26	Escherichia	Escherichia coli_D	meta_assembled genomes
ERR209388_bin.6	Escherichia	Escherichia flexneri	meta_assembled genomes
ERR321398_bin.11	Escherichia	Escherichia flexneri	meta_assembled genomes
ERR321642_bin.2	Escherichia	Escherichia flexneri	meta_assembled genomes
ERR414265_bin.65	Escherichia	Escherichia coli_D	meta_assembled genomes
ERR414271_bin.49	Escherichia	Escherichia coli_D	meta_assembled genomes
ERR414272_bin.9	Escherichia	Escherichia coli_D	meta_assembled genomes
ERR414331_bin.12	Escherichia	Escherichia flexneri	meta_assembled genomes
ERR414342_bin.55	Escherichia	Escherichia coli_D	meta_assembled genomes
ERR414352_bin.42	Escherichia	Escherichia flexneri	meta_assembled genomes
ERR414354_bin.29	Escherichia	Escherichia flexneri	meta_assembled genomes
ERR414356_bin.42	Escherichia	Escherichia flexneri	meta_assembled genomes
ERR414368_bin.22	Escherichia	Escherichia flexneri	meta_assembled genomes
ERR414442_bin.7	Escherichia	Escherichia flexneri	meta_assembled genomes
ERR525693_bin.2	Escherichia	Escherichia flexneri	meta_assembled genomes
ERR525698_bin.2	Escherichia	Escherichia coli_D	meta_assembled genomes
ERR525700_bin.15	Escherichia	Escherichia coli_D	meta_assembled genomes
ERR525704_bin.18	Escherichia	Escherichia coli_D	meta_assembled genomes
ERR525705_bin.6	Escherichia	Escherichia flexneri	meta_assembled genomes
ERR525712_bin.20	Escherichia	Escherichia coli	meta_assembled genomes
ERR525715_bin.7	Escherichia	Escherichia coli_D	meta_assembled genomes
ERR525720_bin.23	Escherichia	Escherichia flexneri	meta_assembled genomes
ERR525727_bin.10	Escherichia	Escherichia coli_D	meta_assembled genomes
ERR525728_bin.1	Escherichia	Escherichia coli_D	meta_assembled genomes
ERR525731_bin.21	Escherichia	Escherichia flexneri	meta_assembled genomes
ERR525732_bin.4	Escherichia	Escherichia flexneri	meta_assembled genomes
ERR525739_bin.12	Escherichia	Escherichia coli_D	meta_assembled genomes
ERR525779_bin.1	Escherichia	Escherichia flexneri	meta_assembled genomes
ERR525797_bin.5	Escherichia	Escherichia coli_D	meta_assembled genomes
ERR525802_bin.13	Escherichia	Escherichia coli_D	meta_assembled genomes
ERR525803_bin.6	Escherichia	Escherichia coli_D	meta_assembled genomes
ERR525811_bin.6	Escherichia	Escherichia flexneri	meta_assembled genomes
ERR525812_bin.3	Escherichia	Escherichia flexneri	meta_assembled genomes
ERR525821_bin.10	Escherichia	Escherichia coli_D	meta_assembled genomes
ERR525822_bin.2	Escherichia	Escherichia coli_D	meta_assembled genomes
ERR525825_bin.1	Escherichia	Escherichia coli_D	meta_assembled genomes
ERR525885_bin.13	Escherichia	Escherichia flexneri	meta_assembled genomes
ERR525897_bin.20	Escherichia	Escherichia flexneri	meta_assembled genomes
ERR525902_bin.7	Escherichia	Escherichia flexneri	meta_assembled genomes
ERR525903_bin.5	Escherichia	Escherichia flexneri	meta_assembled genomes
ERR525906_bin.3	Escherichia	Escherichia flexneri	meta_assembled genomes
ERR525913_bin.16	Escherichia	Escherichia flexneri	meta_assembled genomes
ERR525916_bin.5	Escherichia	Escherichia flexneri	meta_assembled genomes
ERR525917_bin.11	Escherichia	Escherichia coli_D	meta_assembled genomes
ERR525919_bin.42	Escherichia	Escherichia flexneri	meta_assembled genomes
ERR525948_bin.35	Escherichia	Escherichia flexneri	meta_assembled genomes
ERR525949_bin.11	Escherichia	Escherichia coli_D	meta_assembled genomes
ERR525955_bin.47	Escherichia	Escherichia coli_D	meta_assembled genomes
ERR525959_bin.36	Escherichia	Escherichia flexneri	meta_assembled genomes
ERR525961_bin.26	Escherichia	Escherichia coli_D	meta_assembled genomes
ERR525962_bin.1	Escherichia	Escherichia coli_D	meta_assembled genomes
ERR525974_bin.11	Escherichia	Escherichia coli_D	meta_assembled genomes
ERR525981_bin.2	Escherichia	Escherichia coli_D	meta_assembled genomes
ERR525992_bin.37	Escherichia	Escherichia coli_D	meta_assembled genomes
ERR526037_bin.10	Escherichia	Escherichia coli_D	meta_assembled genomes
ERR526046_bin.3	Escherichia	Escherichia flexneri	meta_assembled genomes
ERR526057_bin.5	Escherichia	Escherichia flexneri	meta_assembled genomes
ERR526064_bin.24	Escherichia	Escherichia flexneri	meta_assembled genomes
ERR526069_bin.4	Escherichia	Escherichia coli_D	meta_assembled genomes
ERR526074_bin.7	Escherichia	Escherichia coli_D	meta_assembled genomes
ERR526075_bin.21	Escherichia	Escherichia coli_D	meta_assembled genomes
ERR526084_bin.7	Escherichia	Escherichia coli_D	meta_assembled genomes
ERR589506_bin.11	Escherichia	Escherichia coli_D	meta_assembled genomes
ERR589508_bin.65	Escherichia	Escherichia flexneri	meta_assembled genomes
ERR589534_bin.21	Escherichia	Escherichia flexneri	meta_assembled genomes
ERR589567_bin.39	Escherichia	Escherichia flexneri	meta_assembled genomes
ERR589873_bin.29	Escherichia	Escherichia coli_D	meta_assembled genomes
ERR688516_bin.43	Escherichia	Escherichia flexneri	meta_assembled genomes
ERR688557_bin.27	Escherichia	Escherichia flexneri	meta_assembled genomes
ERR866562_bin.7	Escherichia	Escherichia coli_D	meta_assembled genomes
ERR866567_bin.6	Escherichia	Escherichia coli_D	meta_assembled genomes
ERR866572_bin.26	Escherichia	Escherichia flexneri	meta_assembled genomes
FengQ_2015__SID31637__bin.1	Escherichia	Escherichia flexneri	meta_assembled genomes
FengQ_2015__SID31868__bin.46	Escherichia	Escherichia coli_D	meta_assembled genomes
FengQ_2015__SID31879__bin.31	Escherichia	Escherichia flexneri	meta_assembled genomes
FengQ_2015__SID31884__bin.39	Escherichia	Escherichia coli	meta_assembled genomes
FengQ_2015__SID530451__bin.38	Escherichia	Escherichia flexneri	meta_assembled genomes
FengQ_2015__SID531403__bin.2	Escherichia	Escherichia flexneri	meta_assembled genomes
FengQ_2015__SID531416__bin.26	Escherichia	Escherichia dysenteriae	meta_assembled genomes
FerrettiP_2018__CA_C10006IS2095FE_t5M16__bin.5	Escherichia	Escherichia coli_D	meta_assembled genomes
FerrettiP_2018__CA_C10007IS2105FE_t2M15__bin.1	Escherichia	Escherichia flexneri	meta_assembled genomes
FerrettiP_2018__CA_C10007IS2110FE_t3M15__bin.7	Escherichia	Escherichia flexneri	meta_assembled genomes
FerrettiP_2018__CA_C10007IS2113FE_t5M16__bin.9	Escherichia	Escherichia coli_D	meta_assembled genomes
FerrettiP_2018__CA_C10007IS2114FE_t4M15__bin.9	Escherichia	Escherichia flexneri	meta_assembled genomes
FerrettiP_2018__CA_C10031IS2541FE_t4M15__bin.4	Escherichia	Escherichia flexneri	meta_assembled genomes
FerrettiP_2018__CA_C10034IS2591FE_t3M15__bin.13	Escherichia	Escherichia coli_D	meta_assembled genomes
FerrettiP_2018__CA_C10034IS2595FE_t4M15__bin.11	Escherichia	Escherichia coli_D	meta_assembled genomes
FerrettiP_2018__CA_C10043MS2742FE_t0M16__bin.25	Escherichia	Escherichia flexneri	meta_assembled genomes
FerrettiP_2018__CA_C10052IS2908FE_t1M16__bin.3	Escherichia	Escherichia flexneri	meta_assembled genomes
FerrettiP_2018__CA_C10052IS2911FE_t2M16__bin.3	Escherichia	Escherichia flexneri	meta_assembled genomes
FerrettiP_2018__CA_C10055IS2969FE_t3M16__bin.8	Escherichia	Escherichia flexneri	meta_assembled genomes
GeversD_2014__SKBSTL067__bin.12	Pseudomonas	Pseudomonas aeruginosa	meta_assembled genomes
GeversD_2014__SKSTL0003__bin.40	Escherichia	Escherichia coli_D	meta_assembled genomes
HMP_2012__SRS017521__bin.5	Escherichia	Escherichia flexneri	meta_assembled genomes
HanniganGD_2017__MG100194__bin.1	Escherichia	Escherichia coli_D	meta_assembled genomes
HeQ_2017__RSZAXPI003063-104__bin.2	Escherichia	Escherichia coli_D	meta_assembled genomes
HeQ_2017__RSZAXPI003065-105__bin.20	Escherichia	Escherichia flexneri	meta_assembled genomes
HeQ_2017__RSZAXPI003077-109__bin.40	Escherichia	Escherichia flexneri	meta_assembled genomes
HeQ_2017__RSZAXPI003094-125__bin.38	Escherichia	Escherichia coli_D	meta_assembled genomes
HeQ_2017__RSZAXPI003098-132__bin.6	Escherichia	Escherichia coli_D	meta_assembled genomes
HeQ_2017__RSZAXPI003105-143__bin.41	Escherichia	Escherichia flexneri	meta_assembled genomes
HeQ_2017__RSZAXPI003108-148__bin.4	Escherichia	Escherichia coli_D	meta_assembled genomes
HeQ_2017__SZAXPI029460-123__bin.37	Escherichia	Escherichia flexneri	meta_assembled genomes
HeQ_2017__SZAXPI029461-129__bin.8	Escherichia	Escherichia flexneri	meta_assembled genomes
HeQ_2017__SZAXPI029500-102__bin.50	Escherichia	Escherichia coli_D	meta_assembled genomes
HeQ_2017__SZAXPI029570-85__bin.33	Escherichia	Escherichia flexneri	meta_assembled genomes
HeQ_2017__SZAXPI029575-90__bin.32	Escherichia	Escherichia flexneri	meta_assembled genomes
HeQ_2017__SZAXPI029578-96__bin.11	Escherichia	Escherichia flexneri	meta_assembled genomes
KarlssonFH_2013__S194__bin.37	Escherichia	Escherichia flexneri	meta_assembled genomes
KarlssonFH_2013__S200__bin.30	Escherichia	Escherichia flexneri	meta_assembled genomes
KarlssonFH_2013__S224__bin.14	Escherichia	Escherichia flexneri	meta_assembled genomes
KarlssonFH_2013__S248__bin.35	Escherichia	Escherichia flexneri	meta_assembled genomes
KarlssonFH_2013__S92__bin.9	Escherichia	Escherichia flexneri	meta_assembled genomes
KosticAD_2015__PRJNA231909.3102986__bin.15	Escherichia	Escherichia flexneri	meta_assembled genomes
LeChatelierE_2013__MH0121__bin.15	Escherichia	Escherichia flexneri	meta_assembled genomes
LeChatelierE_2013__MH0318__bin.22	Escherichia	Escherichia flexneri	meta_assembled genomes
LeChatelierE_2013__MH0433__bin.42	Escherichia	Escherichia flexneri	meta_assembled genomes
LeChatelierE_2013__MH0444__bin.16	Escherichia	Escherichia flexneri	meta_assembled genomes
LeChatelierE_2013__MH0456__bin.70	Escherichia	Escherichia flexneri	meta_assembled genomes
LiJ_2014__MH0301__bin.18	Escherichia	Escherichia flexneri	meta_assembled genomes
LiJ_2014__MH0315__bin.49	Escherichia	Escherichia coli_D	meta_assembled genomes
LiJ_2014__MH0348__bin.25	Escherichia	Escherichia coli_D	meta_assembled genomes
LiJ_2014__MH0354__bin.27	Escherichia	Escherichia flexneri	meta_assembled genomes
LiJ_2014__MH0383__bin.38	Escherichia	Escherichia flexneri	meta_assembled genomes
LiJ_2014__O2.UC19-1__bin.11	Escherichia	Escherichia flexneri	meta_assembled genomes
LiJ_2014__O2.UC47-1__bin.45	Escherichia	Escherichia coli_D	meta_assembled genomes
LiJ_2014__V1.CD20-0__bin.4	Escherichia	Escherichia flexneri	meta_assembled genomes
LiJ_2014__V1.CD48-0__bin.11	Escherichia	Escherichia flexneri	meta_assembled genomes
LiJ_2014__V1.CD5-0-PN__bin.15	Escherichia	Escherichia flexneri	meta_assembled genomes
LiJ_2014__V1.UC39-4__bin.41	Providencia	Providencia rettgeri_D	meta_assembled genomes
LiJ_2017__nHF511704__bin.24	Escherichia	Escherichia flexneri	meta_assembled genomes
LiSS_2016__FAT_023-22-14-0__bin.76	Escherichia	Escherichia flexneri	meta_assembled genomes
LomanNJ_2013__OBK2638__bin.2	Escherichia	Escherichia flexneri	meta_assembled genomes
LomanNJ_2013__OBK2741__bin.5	Escherichia	Escherichia flexneri	meta_assembled genomes
LomanNJ_2013__OBK2840__bin.3	Escherichia	Escherichia flexneri	meta_assembled genomes
LomanNJ_2013__OBK3014__bin.2	Escherichia	Escherichia flexneri	meta_assembled genomes
LoombaR_2017__SID0017_mqf__bin.11	Escherichia	Escherichia flexneri	meta_assembled genomes
LoombaR_2017__SID0018_fze__bin.6	Escherichia	Escherichia coli_D	meta_assembled genomes
LoombaR_2017__SID1049_baw__bin.25	Escherichia	Escherichia coli_D	meta_assembled genomes
LoombaR_2017__SID1050_bax__bin.9	Escherichia	Escherichia flexneri	meta_assembled genomes
LoombaR_2017__SID5362_xgk__bin.24	Escherichia	Escherichia coli_D	meta_assembled genomes
LoombaR_2017__SID5561_vwa__bin.25	Escherichia	Escherichia flexneri	meta_assembled genomes
LoombaR_2017__SID5640_ijm__bin.11	Pseudomonas	Pseudomonas aeruginosa	meta_assembled genomes
NielsenHB_2014__MH0121__bin.16	Escherichia	Escherichia flexneri	meta_assembled genomes
NielsenHB_2014__V1_CD35_0__bin.21	Escherichia	Escherichia flexneri	meta_assembled genomes
Obregon-TitoAJ_2015__HCO11__bin.17	Escherichia	Escherichia flexneri	meta_assembled genomes
OhJ_2014__MET0042__bin.4	Pseudomonas	Pseudomonas aeruginosa	meta_assembled genomes
OhJ_2014__MET0165__bin.1	Pseudomonas_E	Pseudomonas_E edaphica	meta_assembled genomes
OhJ_2014__MET0170__bin.1	Pseudomonas_E	Pseudomonas_E edaphica	meta_assembled genomes
OhJ_2014__MET0173__bin.1	Pseudomonas_E	Pseudomonas_E edaphica	meta_assembled genomes
OhJ_2014__MET0174__bin.3	Pseudomonas_E	Pseudomonas_E edaphica	meta_assembled genomes
OhJ_2014__MET0176__bin.1	Pseudomonas_E	Pseudomonas_E edaphica	meta_assembled genomes
OhJ_2014__MET0179__bin.2	Pseudomonas_E	Pseudomonas_E edaphica	meta_assembled genomes
OhJ_2014__MET0181__bin.2	Pseudomonas_E	Pseudomonas_E edaphica	meta_assembled genomes
OhJ_2014__MET0182__bin.3	Pseudomonas_E	Pseudomonas_E edaphica	meta_assembled genomes
OhJ_2014__MET0227__bin.3	Pseudomonas	Pseudomonas aeruginosa	meta_assembled genomes
OhJ_2014__MET0240__bin.17	Pseudomonas	Pseudomonas nitroreducens_B	meta_assembled genomes
OhJ_2014__MET0293__bin.22	Pseudomonas	Pseudomonas nitroreducens	meta_assembled genomes
OlmMR_2017__S2_005_011G1__bin.2	Pseudomonas	Pseudomonas aeruginosa	meta_assembled genomes
OlmMR_2017__S2_005_014G1__bin.7	Pseudomonas	Pseudomonas aeruginosa	meta_assembled genomes
OlmMR_2017__S2_005_015G1__bin.2	Pseudomonas	Pseudomonas aeruginosa	meta_assembled genomes
OlmMR_2017__S2_005_022W1__bin.4	Pseudomonas	Pseudomonas aeruginosa	meta_assembled genomes
QinJ_2012__CON-010__bin.19	Escherichia	Escherichia flexneri	meta_assembled genomes
QinJ_2012__CON-015__bin.37	Escherichia	Escherichia flexneri	meta_assembled genomes
QinJ_2012__CON-042__bin.3	Escherichia	Escherichia flexneri	meta_assembled genomes
QinJ_2012__CON-080__bin.13	Escherichia	Escherichia flexneri	meta_assembled genomes
QinJ_2012__CON-083__bin.16	Escherichia	Escherichia coli_D	meta_assembled genomes
QinJ_2012__CON-108__bin.14	Escherichia	Escherichia flexneri	meta_assembled genomes
QinJ_2012__DLM005__bin.3	Escherichia	Escherichia flexneri	meta_assembled genomes
QinJ_2012__DOF010__bin.5	Escherichia	Escherichia flexneri	meta_assembled genomes
QinJ_2012__DOM003__bin.17	Escherichia	Escherichia flexneri	meta_assembled genomes
QinJ_2012__NLM002__bin.3	Escherichia	Escherichia coli_D	meta_assembled genomes
QinJ_2012__NLM015__bin.6	Escherichia	Escherichia flexneri	meta_assembled genomes
QinJ_2012__T2D-019__bin.9	Escherichia	Escherichia coli_D	meta_assembled genomes
QinJ_2012__T2D-029__bin.30	Escherichia	Escherichia flexneri	meta_assembled genomes
QinJ_2012__T2D-033__bin.18	Escherichia	Escherichia coli_D	meta_assembled genomes
QinJ_2012__T2D-049__bin.46	Escherichia	Escherichia flexneri	meta_assembled genomes
QinJ_2012__T2D-058__bin.20	Escherichia	Escherichia coli_D	meta_assembled genomes
QinJ_2012__T2D-060__bin.25	Escherichia	Escherichia flexneri	meta_assembled genomes
QinJ_2012__T2D-063__bin.29	Escherichia	Escherichia flexneri	meta_assembled genomes
QinJ_2012__T2D-065__bin.27	Escherichia	Escherichia flexneri	meta_assembled genomes
QinJ_2012__T2D-067__bin.10	Escherichia	Escherichia flexneri	meta_assembled genomes
QinJ_2012__T2D-070__bin.3	Escherichia	Escherichia flexneri	meta_assembled genomes
QinJ_2012__T2D-071__bin.19	Escherichia	Escherichia flexneri	meta_assembled genomes
QinJ_2012__T2D-099__bin.31	Escherichia	Escherichia flexneri	meta_assembled genomes
QinJ_2012__T2D-101__bin.14	Escherichia	Escherichia flexneri	meta_assembled genomes
QinN_2014__HD-15__bin.51	Escherichia	Escherichia flexneri	meta_assembled genomes
QinN_2014__HD-18__bin.22	Escherichia	Escherichia flexneri	meta_assembled genomes
QinN_2014__HD-50__bin.25	Aeromonas	Aeromonas veronii	meta_assembled genomes
QinN_2014__HV-26__bin.5	Escherichia	Escherichia flexneri	meta_assembled genomes
QinN_2014__LD-28__bin.11	Aeromonas	Aeromonas veronii	meta_assembled genomes
QinN_2014__LD-32__bin.13	Escherichia	Escherichia flexneri	meta_assembled genomes
QinN_2014__LD-52__bin.41	Escherichia	Escherichia flexneri	meta_assembled genomes
QinN_2014__LD-65__bin.27	Escherichia	Escherichia flexneri	meta_assembled genomes
QinN_2014__LD-69__bin.18	Escherichia	Escherichia coli_D	meta_assembled genomes
QinN_2014__LD-73__bin.19	Escherichia	Escherichia flexneri	meta_assembled genomes
QinN_2014__LD-74__bin.61	Escherichia	Escherichia flexneri	meta_assembled genomes
QinN_2014__LD-82__bin.28	Escherichia	Escherichia flexneri	meta_assembled genomes
QinN_2014__LD-88__bin.9	Escherichia	Escherichia coli_D	meta_assembled genomes
QinN_2014__LV-23__bin.15	Escherichia	Escherichia coli_D	meta_assembled genomes
RaymondF_2016__P19E7__bin.71	Escherichia	Escherichia flexneri	meta_assembled genomes
RaymondF_2016__P4E7__bin.12	Escherichia	Escherichia coli_D	meta_assembled genomes
RaymondF_2016__P5E90__bin.21	Escherichia	Escherichia coli_D	meta_assembled genomes
SRR1039532_bin.2	Escherichia	Escherichia flexneri	meta_assembled genomes
SRR1196554_bin.12	Escherichia	Escherichia flexneri	meta_assembled genomes
SRR1197621_bin.10	Escherichia	Escherichia flexneri	meta_assembled genomes
SRR1437708_bin.1	Escherichia	Escherichia flexneri	meta_assembled genomes
SRR1438028_bin.3	Escherichia	Escherichia flexneri	meta_assembled genomes
SRR1438100_bin.8	Escherichia	Escherichia flexneri	meta_assembled genomes
SRR1449544_bin.5	Escherichia	Escherichia flexneri	meta_assembled genomes
SRR1461823_bin.7	Escherichia	Escherichia flexneri	meta_assembled genomes
SRR1461828_bin.2	Escherichia	Escherichia flexneri	meta_assembled genomes
SRR1462010_bin.8	Escherichia	Escherichia flexneri	meta_assembled genomes
SRR1462550_bin.4	Escherichia	Escherichia flexneri	meta_assembled genomes
SRR1462688_bin.1	Escherichia	Escherichia flexneri	meta_assembled genomes
SRR1491613_bin.6	Escherichia	Escherichia flexneri	meta_assembled genomes
SRR1491654_bin.6	Escherichia	Escherichia flexneri	meta_assembled genomes
SRR1492646_bin.5	Escherichia	Escherichia flexneri	meta_assembled genomes
SRR1501078_bin.3	Escherichia	Escherichia flexneri	meta_assembled genomes
SRR1757110_bin.7	Escherichia	Escherichia coli_D	meta_assembled genomes
SRR1757111_bin.2	Escherichia	Escherichia coli_D	meta_assembled genomes
SRR1757177_bin.5	Escherichia	Escherichia coli_D	meta_assembled genomes
SRR1757178_bin.5	Escherichia	Escherichia coli_D	meta_assembled genomes
SRR1757179_bin.4	Escherichia	Escherichia coli_D	meta_assembled genomes
SRR1757180_bin.8	Escherichia	Escherichia coli_D	meta_assembled genomes
SRR1757261_bin.1	Escherichia	Escherichia coli_D	meta_assembled genomes
SRR1757262_bin.2	Escherichia	Escherichia coli_D	meta_assembled genomes
SRR1757433_bin.6	Escherichia	Escherichia coli_D	meta_assembled genomes
SRR1757434_bin.8	Escherichia	Escherichia coli_D	meta_assembled genomes
SRR1761667_bin.1	Escherichia	Escherichia flexneri	meta_assembled genomes
SRR1765419_bin.2	Escherichia	Escherichia flexneri	meta_assembled genomes
SRR1765462_bin.3	Escherichia	Escherichia flexneri	meta_assembled genomes
SRR1765534_bin.4	Escherichia	Escherichia flexneri	meta_assembled genomes
SRR1765625_bin.4	Escherichia	Escherichia flexneri	meta_assembled genomes
SRR1765639_bin.1	Escherichia	Escherichia flexneri	meta_assembled genomes
SRR1765644_bin.1	Escherichia	Escherichia flexneri	meta_assembled genomes
SRR1765655_bin.4	Escherichia	Escherichia flexneri	meta_assembled genomes
SRR1779120_bin.2	Pseudomonas	Pseudomonas aeruginosa	meta_assembled genomes
SRR1779130_bin.3	Pseudomonas	Pseudomonas aeruginosa	meta_assembled genomes
SRR1779134_bin.11	Escherichia	Escherichia coli_D	meta_assembled genomes
SRR1779135_bin.10	Escherichia	Escherichia coli_D	meta_assembled genomes
SRR1779143_bin.4	Escherichia	Escherichia flexneri	meta_assembled genomes
SRR1779152_bin.3	Escherichia	Escherichia flexneri	meta_assembled genomes
SRR1825362_bin.13	Escherichia	Escherichia coli_D	meta_assembled genomes
SRR1825367_bin.30	Escherichia	Escherichia coli_D	meta_assembled genomes
SRR1910595_bin.4	Escherichia	Escherichia flexneri	meta_assembled genomes
SRR1929484_bin.26	Escherichia	Escherichia flexneri	meta_assembled genomes
SRR203323_bin.13	Escherichia	Escherichia flexneri	meta_assembled genomes
SRR2155554_bin.20	Escherichia	Escherichia coli_D	meta_assembled genomes
SRR2912794_bin.35	Escherichia	Escherichia coli_D	meta_assembled genomes
SRR2992897_bin.51	Escherichia	Escherichia coli_D	meta_assembled genomes
SRR3131766_bin.5	Escherichia	Escherichia coli_D	meta_assembled genomes
SRR3131901_bin.2	Escherichia	Escherichia coli_D	meta_assembled genomes
SRR3131927_bin.2	Pseudomonas	Pseudomonas aeruginosa	meta_assembled genomes
SRR3131937_bin.8	Salmonella	Salmonella enterica	meta_assembled genomes
SRR3131965_bin.2	Escherichia	Escherichia coli_D	meta_assembled genomes
SRR3131971_bin.1	Citrobacter	Citrobacter freundii	meta_assembled genomes
SRR3132029_bin.7	Klebsiella_A	Klebsiella_A michiganensis	meta_assembled genomes
SRR3132043_bin.1	Escherichia	Escherichia coli_D	meta_assembled genomes
SRR3132085_bin.5	Salmonella	Salmonella enterica	meta_assembled genomes
SRR3132117_bin.1	Escherichia	Escherichia coli	meta_assembled genomes
SRR3132137_bin.3	Pseudomonas	Pseudomonas aeruginosa	meta_assembled genomes
SRR3132157_bin.2	Escherichia	Escherichia coli_D	meta_assembled genomes
SRR3132241_bin.6	Escherichia	Escherichia coli_D	meta_assembled genomes
SRR3132279_bin.3	Pseudomonas	Pseudomonas aeruginosa	meta_assembled genomes
SRR3132289_bin.3	Escherichia	Escherichia coli_D	meta_assembled genomes
SRR3132371_bin.7	Escherichia	Escherichia coli_D	meta_assembled genomes
SRR3132453_bin.1	Pseudomonas	Pseudomonas aeruginosa	meta_assembled genomes
SRR3132471_bin.2	Escherichia	Escherichia coli_D	meta_assembled genomes
SRR3132471_bin.5	Pseudomonas	Pseudomonas aeruginosa	meta_assembled genomes
SRR341593_bin.15	Escherichia	Escherichia flexneri	meta_assembled genomes
SRR341602_bin.5	Escherichia	Escherichia flexneri	meta_assembled genomes
SRR341626_bin.12	Escherichia	Escherichia flexneri	meta_assembled genomes
SRR341630_bin.24	Escherichia	Escherichia flexneri	meta_assembled genomes
SRR341694_bin.11	Escherichia	Escherichia coli_D	meta_assembled genomes
SRR341700_bin.24	Escherichia	Escherichia flexneri	meta_assembled genomes
SRR341725_bin.6	Escherichia	Escherichia flexneri	meta_assembled genomes
SRR3466404_bin.11	Escherichia	Escherichia flexneri	meta_assembled genomes
SRR3466404_bin.4	Mixta	Mixta calida	meta_assembled genomes
SRR3498909_bin.2	Pseudomonas	Pseudomonas aeruginosa	meta_assembled genomes
SRR3546776_bin.5	Pseudomonas	Pseudomonas aeruginosa	meta_assembled genomes
SRR3546779_bin.5	Pseudomonas	Pseudomonas aeruginosa	meta_assembled genomes
SRR3546782_bin.30	Pseudomonas	Pseudomonas aeruginosa	meta_assembled genomes
SRR3726359_bin.2	Pseudomonas	Pseudomonas aeruginosa	meta_assembled genomes
SRR4033067_bin.27	Escherichia	Escherichia flexneri	meta_assembled genomes
SRR4033068_bin.8	Escherichia	Escherichia flexneri	meta_assembled genomes
SRR4305034_bin.11	Escherichia	Escherichia flexneri	meta_assembled genomes
SRR4305097_bin.4	Escherichia	Escherichia coli_D	meta_assembled genomes
SRR4305365_bin.4	Escherichia	Escherichia flexneri	meta_assembled genomes
SRR4305515_bin.1	Escherichia	Escherichia coli_D	meta_assembled genomes
SRR4408037_bin.7	Escherichia	Escherichia flexneri	meta_assembled genomes
SRR4408065_bin.8	Escherichia	Escherichia flexneri	meta_assembled genomes
SRR4408072_bin.4	Escherichia	Escherichia coli_D	meta_assembled genomes
SRR4408073_bin.2	Escherichia	Escherichia coli_D	meta_assembled genomes
SRR4408084_bin.7	Escherichia	Escherichia flexneri	meta_assembled genomes
SRR4408184_bin.2	Escherichia	Escherichia flexneri	meta_assembled genomes
SRR4408213_bin.4	Escherichia	Escherichia flexneri	meta_assembled genomes
SRR4423673_bin.1	Escherichia	Escherichia dysenteriae	meta_assembled genomes
SRR4435704_bin.1	Escherichia	Escherichia flexneri	meta_assembled genomes
SRR4435705_bin.1	Escherichia	Escherichia flexneri	meta_assembled genomes
SRR4435706_bin.2	Escherichia	Escherichia flexneri	meta_assembled genomes
SRR4435707_bin.1	Escherichia	Escherichia flexneri	meta_assembled genomes
SRR4435708_bin.1	Escherichia	Escherichia flexneri	meta_assembled genomes
SRR4435710_bin.2	Escherichia	Escherichia flexneri	meta_assembled genomes
SRR4435711_bin.1	Escherichia	Escherichia flexneri	meta_assembled genomes
SRR4435716_bin.1	Escherichia	Escherichia flexneri	meta_assembled genomes
SRR4435778_bin.1	Escherichia	Escherichia flexneri	meta_assembled genomes
SRR4444753_bin.1	Escherichia	Escherichia flexneri	meta_assembled genomes
SRR4444754_bin.1	Escherichia	Escherichia flexneri	meta_assembled genomes
SRR4444757_bin.1	Escherichia	Escherichia flexneri	meta_assembled genomes
SRR4444761_bin.1	Escherichia	Escherichia flexneri	meta_assembled genomes
SRR4444762_bin.1	Escherichia	Escherichia flexneri	meta_assembled genomes
SRR4444834_bin.1	Escherichia	Escherichia flexneri	meta_assembled genomes
SRR4444837_bin.1	Escherichia	Escherichia flexneri	meta_assembled genomes
SRR4444838_bin.1	Escherichia	Escherichia flexneri	meta_assembled genomes
SRR4444841_bin.1	Escherichia	Escherichia flexneri	meta_assembled genomes
SRR4444842_bin.2	Escherichia	Escherichia flexneri	meta_assembled genomes
SRR4444843_bin.1	Escherichia	Escherichia flexneri	meta_assembled genomes
SRR4444849_bin.2	Escherichia	Escherichia flexneri	meta_assembled genomes
SRR4444851_bin.1	Escherichia	Escherichia flexneri	meta_assembled genomes
SRR4444854_bin.2	Escherichia	Escherichia flexneri	meta_assembled genomes
SRR4444859_bin.24	Escherichia	Escherichia flexneri	meta_assembled genomes
SRR4444873_bin.1	Escherichia	Escherichia flexneri	meta_assembled genomes
SRR4444878_bin.1	Escherichia	Escherichia flexneri	meta_assembled genomes
SRR4444880_bin.2	Escherichia	Escherichia flexneri	meta_assembled genomes
SRR4451532_bin.1	Escherichia	Escherichia flexneri	meta_assembled genomes
SRR4451533_bin.2	Escherichia	Escherichia flexneri	meta_assembled genomes
SRR4451534_bin.2	Escherichia	Escherichia flexneri	meta_assembled genomes
SRR4451535_bin.27	Escherichia	Escherichia flexneri	meta_assembled genomes
SRR4451549_bin.1	Escherichia	Escherichia flexneri	meta_assembled genomes
SRR4451550_bin.2	Escherichia	Escherichia flexneri	meta_assembled genomes
SRR4451551_bin.1	Escherichia	Escherichia flexneri	meta_assembled genomes
SRR4451554_bin.1	Escherichia	Escherichia flexneri	meta_assembled genomes
SRR4451555_bin.1	Escherichia	Escherichia flexneri	meta_assembled genomes
SRR4451557_bin.2	Escherichia	Escherichia flexneri	meta_assembled genomes
SRR4451572_bin.1	Escherichia	Escherichia flexneri	meta_assembled genomes
SRR4451573_bin.1	Escherichia	Escherichia flexneri	meta_assembled genomes
SRR4451574_bin.1	Escherichia	Escherichia flexneri	meta_assembled genomes
SRR4451577_bin.1	Escherichia	Escherichia flexneri	meta_assembled genomes
SRR4451597_bin.1	Escherichia	Escherichia flexneri	meta_assembled genomes
SRR4451598_bin.2	Escherichia	Escherichia flexneri	meta_assembled genomes
SRR4451599_bin.2	Escherichia	Escherichia flexneri	meta_assembled genomes
SRR4451601_bin.2	Escherichia	Escherichia flexneri	meta_assembled genomes
SRR4451602_bin.1	Escherichia	Escherichia flexneri	meta_assembled genomes
SRR4451603_bin.1	Escherichia	Escherichia flexneri	meta_assembled genomes
SRR4451604_bin.1	Escherichia	Escherichia flexneri	meta_assembled genomes
SRR4451606_bin.1	Escherichia	Escherichia flexneri	meta_assembled genomes
SRR4451608_bin.1	Escherichia	Escherichia flexneri	meta_assembled genomes
SRR4451609_bin.1	Escherichia	Escherichia flexneri	meta_assembled genomes
SRR4451610_bin.1	Escherichia	Escherichia flexneri	meta_assembled genomes
SRR4451611_bin.1	Escherichia	Escherichia flexneri	meta_assembled genomes
SRR4451613_bin.1	Escherichia	Escherichia flexneri	meta_assembled genomes
SRR4451614_bin.1	Escherichia	Escherichia flexneri	meta_assembled genomes
SRR4451626_bin.3	Escherichia	Escherichia flexneri	meta_assembled genomes
SRR4451627_bin.3	Escherichia	Escherichia flexneri	meta_assembled genomes
SRR4451631_bin.25	Escherichia	Escherichia flexneri	meta_assembled genomes
SRR4451648_bin.2	Escherichia	Escherichia flexneri	meta_assembled genomes
SRR4451651_bin.1	Escherichia	Escherichia flexneri	meta_assembled genomes
SRR4451657_bin.2	Escherichia	Escherichia flexneri	meta_assembled genomes
SRR4451661_bin.2	Escherichia	Escherichia flexneri	meta_assembled genomes
SRR4451662_bin.2	Escherichia	Escherichia flexneri	meta_assembled genomes
SRR4481685_bin.1	Escherichia	Escherichia flexneri	meta_assembled genomes
SRR4481687_bin.1	Escherichia	Escherichia flexneri	meta_assembled genomes
SRR4481689_bin.1	Escherichia	Escherichia flexneri	meta_assembled genomes
SRR4481690_bin.1	Escherichia	Escherichia flexneri	meta_assembled genomes
SRR4481694_bin.1	Escherichia	Escherichia flexneri	meta_assembled genomes
SRR4481700_bin.1	Escherichia	Escherichia flexneri	meta_assembled genomes
SRR4481701_bin.2	Escherichia	Escherichia flexneri	meta_assembled genomes
SRR4481702_bin.1	Escherichia	Escherichia flexneri	meta_assembled genomes
SRR4481708_bin.1	Escherichia	Escherichia flexneri	meta_assembled genomes
SRR4481719_bin.1	Escherichia	Escherichia flexneri	meta_assembled genomes
SRR4481720_bin.2	Escherichia	Escherichia flexneri	meta_assembled genomes
SRR4481721_bin.2	Escherichia	Escherichia flexneri	meta_assembled genomes
SRR4481722_bin.1	Escherichia	Escherichia flexneri	meta_assembled genomes
SRR4481723_bin.2	Escherichia	Escherichia flexneri	meta_assembled genomes
SRR4481724_bin.1	Escherichia	Escherichia flexneri	meta_assembled genomes
SRR4481745_bin.1	Escherichia	Escherichia flexneri	meta_assembled genomes
SRR4481748_bin.1	Escherichia	Escherichia flexneri	meta_assembled genomes
SRR4481749_bin.2	Escherichia	Escherichia flexneri	meta_assembled genomes
SRR4481752_bin.1	Escherichia	Escherichia flexneri	meta_assembled genomes
SRR4481753_bin.2	Escherichia	Escherichia flexneri	meta_assembled genomes
SRR4481754_bin.1	Escherichia	Escherichia flexneri	meta_assembled genomes
SRR4481764_bin.1	Escherichia	Escherichia flexneri	meta_assembled genomes
SRR4481792_bin.2	Escherichia	Escherichia flexneri	meta_assembled genomes
SRR4481794_bin.2	Escherichia	Escherichia flexneri	meta_assembled genomes
SRR4481795_bin.1	Escherichia	Escherichia flexneri	meta_assembled genomes
SRR4481796_bin.1	Escherichia	Escherichia flexneri	meta_assembled genomes
SRR4481797_bin.1	Escherichia	Escherichia flexneri	meta_assembled genomes
SRR4481799_bin.1	Escherichia	Escherichia flexneri	meta_assembled genomes
SRR4481803_bin.1	Escherichia	Escherichia flexneri	meta_assembled genomes
SRR4481805_bin.2	Escherichia	Escherichia flexneri	meta_assembled genomes
SRR4481806_bin.1	Escherichia	Escherichia flexneri	meta_assembled genomes
SRR4481816_bin.1	Escherichia	Escherichia flexneri	meta_assembled genomes
SRR4481821_bin.1	Escherichia	Escherichia flexneri	meta_assembled genomes
SRR4481822_bin.1	Escherichia	Escherichia flexneri	meta_assembled genomes
SRR4481823_bin.1	Escherichia	Escherichia flexneri	meta_assembled genomes
SRR4481824_bin.2	Escherichia	Escherichia flexneri	meta_assembled genomes
SRR4783377_bin.1	Escherichia	Escherichia flexneri	meta_assembled genomes
SRR4783378_bin.1	Escherichia	Escherichia flexneri	meta_assembled genomes
SRR4783380_bin.1	Escherichia	Escherichia flexneri	meta_assembled genomes
SRR4783381_bin.1	Escherichia	Escherichia flexneri	meta_assembled genomes
SRR4783382_bin.1	Escherichia	Escherichia flexneri	meta_assembled genomes
SRR4783384_bin.2	Escherichia	Escherichia flexneri	meta_assembled genomes
SRR4783386_bin.1	Escherichia	Escherichia flexneri	meta_assembled genomes
SRR4783393_bin.35	Escherichia	Escherichia flexneri	meta_assembled genomes
SRR4783395_bin.1	Escherichia	Escherichia flexneri	meta_assembled genomes
SRR4783397_bin.2	Escherichia	Escherichia flexneri	meta_assembled genomes
SRR4783398_bin.1	Escherichia	Escherichia flexneri	meta_assembled genomes
SRR4783399_bin.1	Escherichia	Escherichia flexneri	meta_assembled genomes
SRR4783400_bin.2	Escherichia	Escherichia flexneri	meta_assembled genomes
SRR4783401_bin.2	Escherichia	Escherichia flexneri	meta_assembled genomes
SRR4783402_bin.2	Escherichia	Escherichia flexneri	meta_assembled genomes
SRR4783415_bin.104	Escherichia	Escherichia flexneri	meta_assembled genomes
SRR4783417_bin.1	Escherichia	Escherichia flexneri	meta_assembled genomes
SRR4783418_bin.1	Escherichia	Escherichia flexneri	meta_assembled genomes
SRR4783420_bin.2	Escherichia	Escherichia flexneri	meta_assembled genomes
SRR4783421_bin.2	Escherichia	Escherichia flexneri	meta_assembled genomes
SRR4783422_bin.2	Escherichia	Escherichia flexneri	meta_assembled genomes
SRR4783424_bin.1	Escherichia	Escherichia flexneri	meta_assembled genomes
SRR4783451_bin.2	Escherichia	Escherichia flexneri	meta_assembled genomes
SRR4783457_bin.1	Escherichia	Escherichia flexneri	meta_assembled genomes
SRR4783458_bin.1	Escherichia	Escherichia flexneri	meta_assembled genomes
SRR4783460_bin.1	Escherichia	Escherichia flexneri	meta_assembled genomes
SRR4783463_bin.2	Escherichia	Escherichia flexneri	meta_assembled genomes
SRR4783464_bin.1	Escherichia	Escherichia flexneri	meta_assembled genomes
SRR4783466_bin.2	Escherichia	Escherichia flexneri	meta_assembled genomes
SRR4783481_bin.1	Escherichia	Escherichia flexneri	meta_assembled genomes
SRR4783485_bin.1	Escherichia	Escherichia flexneri	meta_assembled genomes
SRR4783488_bin.37	Escherichia	Escherichia flexneri	meta_assembled genomes
SRR4783500_bin.1	Escherichia	Escherichia flexneri	meta_assembled genomes
SRR4783539_bin.1	Escherichia	Escherichia flexneri	meta_assembled genomes
SRR4783544_bin.2	Escherichia	Escherichia flexneri	meta_assembled genomes
SRR5032310_bin.26	Escherichia	Escherichia coli_D	meta_assembled genomes
SRR5050586_bin.25	Escherichia	Escherichia coli_D	meta_assembled genomes
SRR5056745_bin.37	Escherichia	Escherichia coli	meta_assembled genomes
SRR5058921_bin.3	Escherichia	Escherichia flexneri	meta_assembled genomes
SRR5058923_bin.9	Salmonella	Salmonella enterica	meta_assembled genomes
SRR5091538_bin.10	Escherichia	Escherichia coli_D	meta_assembled genomes
SRR5106316_bin.8	Escherichia	Escherichia flexneri	meta_assembled genomes
SRR5275394_bin.14	Pseudomonas	Pseudomonas aeruginosa	meta_assembled genomes
SRR5275414_bin.12	Escherichia	Escherichia flexneri	meta_assembled genomes
SRR5275454_bin.19	Escherichia	Escherichia flexneri	meta_assembled genomes
SRR5275455_bin.12	Escherichia	Escherichia coli_D	meta_assembled genomes
SRR5275463_bin.12	Escherichia	Escherichia coli_D	meta_assembled genomes
SRR5275473_bin.9	Escherichia	Escherichia coli_D	meta_assembled genomes
SRR5275474_bin.1	Escherichia	Escherichia flexneri	meta_assembled genomes
SRR5279234_bin.23	Escherichia	Escherichia coli_D	meta_assembled genomes
SRR5279276_bin.22	Escherichia	Escherichia coli_D	meta_assembled genomes
SRR5558106_bin.33	Escherichia	Escherichia flexneri	meta_assembled genomes
SRR5558409_bin.17	Escherichia	Escherichia flexneri	meta_assembled genomes
SRR585749_bin.18	Escherichia	Escherichia flexneri	meta_assembled genomes
SRR585760_bin.3	Escherichia	Escherichia flexneri	meta_assembled genomes
SRR5963142_bin.3	Pseudomonas	Pseudomonas aeruginosa	meta_assembled genomes
SRR5963145_bin.13	Pseudomonas	Pseudomonas aeruginosa	meta_assembled genomes
SRR5963146_bin.23	Pseudomonas	Pseudomonas aeruginosa	meta_assembled genomes
SRR5963183_bin.19	Mixta	Mixta calida	meta_assembled genomes
SRR5963197_bin.9	Serratia	Serratia marcescens_I	meta_assembled genomes
SRR5963246_bin.6	Escherichia	Escherichia coli_D	meta_assembled genomes
SRR5963259_bin.3	Escherichia	Escherichia coli_D	meta_assembled genomes
SRR5963264_bin.5	Escherichia	Escherichia coli_D	meta_assembled genomes
SRR5963265_bin.6	Escherichia	Escherichia coli_D	meta_assembled genomes
SRR5963273_bin.11	Escherichia	Escherichia coli_D	meta_assembled genomes
SRR5963298_bin.7	Pseudomonas	Pseudomonas aeruginosa	meta_assembled genomes
SRR5963302_bin.18	Escherichia	Escherichia flexneri	meta_assembled genomes
SRR5963324_bin.7	Pseudomonas	Pseudomonas aeruginosa	meta_assembled genomes
SRR5963356_bin.15	Citrobacter	Citrobacter braakii	meta_assembled genomes
SRR6028225_bin.7	Escherichia	Escherichia flexneri	meta_assembled genomes
SRR6028274_bin.2	Escherichia	Escherichia flexneri	meta_assembled genomes
SRR6028275_bin.9	Escherichia	Escherichia flexneri	meta_assembled genomes
SRR6028304_bin.6	Escherichia	Escherichia flexneri	meta_assembled genomes
SRR6028305_bin.1	Escherichia	Escherichia flexneri	meta_assembled genomes
SRR6028478_bin.4	Escherichia	Escherichia flexneri	meta_assembled genomes
SRR6028625_bin.7	Escherichia	Escherichia dysenteriae	meta_assembled genomes
SRR6028627_bin.12	Escherichia	Escherichia dysenteriae	meta_assembled genomes
SRR6028628_bin.17	Escherichia	Escherichia dysenteriae	meta_assembled genomes
SRR6028636_bin.19	Escherichia	Escherichia flexneri	meta_assembled genomes
SRR6028637_bin.6	Escherichia	Escherichia flexneri	meta_assembled genomes
SRR6054464_bin.19	Escherichia	Escherichia coli_D	meta_assembled genomes
SRR6257376_bin.1	Pseudomonas	Pseudomonas aeruginosa	meta_assembled genomes
SRR6257379_bin.3	Pseudomonas	Pseudomonas aeruginosa	meta_assembled genomes
SRR6257389_bin.3	Mixta	Mixta calida	meta_assembled genomes
SRR6257391_bin.12	Escherichia	Escherichia flexneri	meta_assembled genomes
SRR6257423_bin.3	Pseudomonas	Pseudomonas aeruginosa	meta_assembled genomes
SRR6257425_bin.3	Pseudomonas	Pseudomonas aeruginosa	meta_assembled genomes
SRR6257426_bin.1	Pseudomonas	Pseudomonas aeruginosa	meta_assembled genomes
SRR6257434_bin.9	Pseudomonas	Pseudomonas aeruginosa	meta_assembled genomes
SRR6257442_bin.4	Escherichia	Escherichia flexneri	meta_assembled genomes
SRR6257443_bin.4	Escherichia	Escherichia flexneri	meta_assembled genomes
SRR6257444_bin.10	Mixta	Mixta calida	meta_assembled genomes
SRR6257444_bin.5	Escherichia	Escherichia flexneri	meta_assembled genomes
SRR6257445_bin.7	Escherichia	Escherichia flexneri	meta_assembled genomes
SRR6257446_bin.6	Escherichia	Escherichia flexneri	meta_assembled genomes
SRR6257447_bin.13	Escherichia	Escherichia flexneri	meta_assembled genomes
SRR6257448_bin.5	Escherichia	Escherichia flexneri	meta_assembled genomes
SRR6257449_bin.4	Escherichia	Escherichia flexneri	meta_assembled genomes
SRR6257450_bin.1	Pseudomonas	Pseudomonas aeruginosa	meta_assembled genomes
SRR6257455_bin.4	Pseudomonas	Pseudomonas aeruginosa	meta_assembled genomes
SRR6257475_bin.13	Pseudomonas	Pseudomonas aeruginosa	meta_assembled genomes
SRR6257477_bin.4	Pseudomonas	Pseudomonas aeruginosa	meta_assembled genomes
SRR6257478_bin.3	Pseudomonas	Pseudomonas aeruginosa	meta_assembled genomes
SRR924749_bin.2	Escherichia	Escherichia flexneri	meta_assembled genomes
SRR924758_bin.1	Escherichia	Escherichia flexneri	meta_assembled genomes
VatanenT_2016__G78507__bin.7	Escherichia	Escherichia flexneri	meta_assembled genomes
VatanenT_2016__G78577__bin.12	Escherichia	Escherichia flexneri	meta_assembled genomes
VatanenT_2016__G78866__bin.7	Escherichia	Escherichia flexneri	meta_assembled genomes
VatanenT_2016__G80415__bin.18	Escherichia	Escherichia coli_D	meta_assembled genomes
VatanenT_2016__G80453__bin.1	Escherichia	Escherichia flexneri	meta_assembled genomes
VatanenT_2016__G80481__bin.9	Escherichia	Escherichia flexneri	meta_assembled genomes
VatanenT_2016__G80487__bin.4	Escherichia	Escherichia coli_D	meta_assembled genomes
VatanenT_2016__G80498__bin.2	Escherichia	Escherichia flexneri	meta_assembled genomes
VatanenT_2016__G80524__bin.3	Escherichia	Escherichia coli_D	meta_assembled genomes
VatanenT_2016__G80540__bin.2	Escherichia	Escherichia coli_D	meta_assembled genomes
VatanenT_2016__G80556__bin.6	Escherichia	Escherichia coli_D	meta_assembled genomes
VatanenT_2016__G80590__bin.3	Escherichia	Escherichia flexneri	meta_assembled genomes
VatanenT_2016__G80614__bin.3	Escherichia	Escherichia flexneri	meta_assembled genomes
VatanenT_2016__G80621__bin.1	Escherichia	Escherichia flexneri	meta_assembled genomes
VincentC_2016__MM011__bin.3	Escherichia	Escherichia coli_D	meta_assembled genomes
VincentC_2016__MM022.2__bin.33	Pseudomonas	Pseudomonas aeruginosa	meta_assembled genomes
VincentC_2016__MM022.3__bin.28	Escherichia	Escherichia coli_D	meta_assembled genomes
VincentC_2016__MM045.2__bin.2	Escherichia	Escherichia flexneri	meta_assembled genomes
VincentC_2016__MM065__bin.15	Escherichia	Escherichia flexneri	meta_assembled genomes
VincentC_2016__MM074.2__bin.1	Pseudomonas	Pseudomonas aeruginosa	meta_assembled genomes
VogtmannE_2016__MMRS41266697ST-27-0-0__bin.5	Escherichia	Escherichia flexneri	meta_assembled genomes
VogtmannE_2016__MMRS54316675ST-27-0-0__bin.56	Escherichia	Escherichia flexneri	meta_assembled genomes
VogtmannE_2016__MMRS65945127ST-27-0-0__bin.49	Escherichia	Escherichia coli_D	meta_assembled genomes
VogtmannE_2016__MMRS77487595ST-27-0-0__bin.54	Escherichia	Escherichia flexneri	meta_assembled genomes
VogtmannE_2016__MMRS85382779ST-27-0-0__bin.8	Escherichia	Escherichia coli_D	meta_assembled genomes
WenC_2017__N031__bin.14	Escherichia	Escherichia flexneri	meta_assembled genomes
WenC_2017__N209__bin.15	Escherichia	Escherichia flexneri	meta_assembled genomes
WenC_2017__RA064__bin.37	Escherichia	Escherichia coli_D	meta_assembled genomes
WenC_2017__RA101__bin.3	Escherichia	Escherichia coli_D	meta_assembled genomes
XieH_2016__YSZC12003_35392__bin.14	Escherichia	Escherichia flexneri	meta_assembled genomes
XieH_2016__YSZC12003_35505__bin.48	Escherichia	Escherichia flexneri	meta_assembled genomes
XieH_2016__YSZC12003_35506__bin.104	Escherichia	Escherichia coli_D	meta_assembled genomes
XieH_2016__YSZC12003_35520__bin.68	Escherichia	Escherichia dysenteriae	meta_assembled genomes
XieH_2016__YSZC12003_36116__bin.57	Escherichia	Escherichia coli_D	meta_assembled genomes
XieH_2016__YSZC12003_36453__bin.91	Escherichia	Escherichia flexneri	meta_assembled genomes
XieH_2016__YSZC12003_37193R1__bin.44	Pseudomonas	Pseudomonas aeruginosa	meta_assembled genomes
XieH_2016__YSZC12003_37232__bin.75	Escherichia	Escherichia coli_D	meta_assembled genomes
XieH_2016__YSZC12003_37264__bin.6	Escherichia	Escherichia coli_D	meta_assembled genomes
XieH_2016__YSZC12003_37284__bin.16	Escherichia	Escherichia coli_D	meta_assembled genomes
XieH_2016__YSZC12003_37297R1__bin.20	Escherichia	Escherichia coli_D	meta_assembled genomes
XieH_2016__YSZC12003_37652__bin.55	Escherichia	Escherichia coli_D	meta_assembled genomes
YuJ_2015__SZAXPI003418-8__bin.37	Escherichia	Escherichia flexneri	meta_assembled genomes
YuJ_2015__SZAXPI003426-11__bin.14	Escherichia	Escherichia flexneri	meta_assembled genomes
YuJ_2015__SZAXPI015214-19__bin.10	Escherichia	Escherichia flexneri	meta_assembled genomes
YuJ_2015__SZAXPI015219-129__bin.3	Escherichia	Escherichia flexneri	meta_assembled genomes
YuJ_2015__SZAXPI015233-19__bin.60	Escherichia	Escherichia flexneri	meta_assembled genomes
YuJ_2015__SZAXPI015234-20__bin.42	Escherichia	Escherichia flexneri	meta_assembled genomes
YuJ_2015__SZAXPI015253-44__bin.36	Escherichia	Escherichia flexneri	meta_assembled genomes
YuJ_2015__SZAXPI015259-62__bin.58	Escherichia	Escherichia coli_D	meta_assembled genomes
YuJ_2015__SZAXPI015267-102__bin.23	Escherichia	Escherichia flexneri	meta_assembled genomes
YuJ_2015__SZAXPI015274-111__bin.24	Escherichia	Escherichia flexneri	meta_assembled genomes
YuJ_2015__SZAXPI017595-169__bin.10	Escherichia	Escherichia flexneri	meta_assembled genomes
ZeeviD_2015__PNP_DietIntervention_31__bin.3	Providencia	Providencia rettgeri	meta_assembled genomes
ZeeviD_2015__PNP_Main_145__bin.3	Escherichia	Escherichia flexneri	meta_assembled genomes
ZeeviD_2015__PNP_Main_293__bin.2	Escherichia	Escherichia dysenteriae	meta_assembled genomes
ZeeviD_2015__PNP_Main_349__bin.25	Escherichia	Escherichia coli_D	meta_assembled genomes
ZeeviD_2015__PNP_Main_351__bin.20	Escherichia	Escherichia flexneri	meta_assembled genomes
ZeeviD_2015__PNP_Main_411__bin.13	Escherichia	Escherichia flexneri	meta_assembled genomes
ZeeviD_2015__PNP_Main_603__bin.18	Escherichia	Escherichia flexneri	meta_assembled genomes
ZeeviD_2015__PNP_Main_680__bin.21	Escherichia	Escherichia flexneri	meta_assembled genomes
ZeeviD_2015__PNP_Main_702__bin.20	Escherichia	Escherichia flexneri	meta_assembled genomes
ZeeviD_2015__PNP_Validation_4__bin.26	Escherichia	Escherichia flexneri	meta_assembled genomes
ZellerG_2014__CCIS11362406ST-4-0__bin.15	Escherichia	Escherichia flexneri	meta_assembled genomes
ZellerG_2014__CCIS23164343ST-4-0__bin.72	Escherichia	Escherichia flexneri	meta_assembled genomes
ZellerG_2014__CCIS52234160ST-4-0__bin.21	Escherichia	Escherichia flexneri	meta_assembled genomes
ZellerG_2014__CCIS55230578ST-4-0__bin.47	Escherichia	Escherichia flexneri	meta_assembled genomes
ZellerG_2014__CCIS81710917ST-20-0__bin.5	Escherichia	Escherichia coli_D	meta_assembled genomes
GCF_003315335.1	Pseudocitrobacter	Pseudocitrobacter faecalis	Reference strains
GCF_000026225.1	Escherichia	Escherichia fergusonii	Reference strains
GCF_000154865.1	Providencia	Providencia stuartii	Reference strains
GCF_000156395.1	Providencia	Providencia rustigianii	Reference strains
GCF_000157115.2	Escherichia	Escherichia coli	Reference strains
GCF_000158055.1	Providencia	Providencia rettgeri_D	Reference strains
GCF_000158395.1	Escherichia	Escherichia flexneri	Reference strains
GCF_000163955.1	Edwardsiella	Edwardsiella tarda	Reference strains
GCF_000164195.1	Escherichia	Escherichia coli_D	Reference strains
GCF_000164235.1	Escherichia	Escherichia flexneri	Reference strains
GCF_000164315.1	Escherichia	Escherichia coli_D	Reference strains
GCF_000164355.1	Escherichia	Escherichia coli_D	Reference strains
GCF_000164415.1	Escherichia	Escherichia coli	Reference strains
GCF_000164495.1	Escherichia	Escherichia coli	Reference strains
GCF_000164535.1	Escherichia	Escherichia coli	Reference strains
GCF_000164555.1	Escherichia	Escherichia flexneri	Reference strains
GCF_000164615.1	Escherichia	Escherichia coli	Reference strains
GCF_000167975.1	Yersinia	Yersinia bercovieri	Reference strains
GCF_000173415.1	Providencia	Providencia alcalifaciens	Reference strains
GCF_000195655.1	Klebsiella	Klebsiella pneumoniae	Reference strains
GCF_000233495.1	Pseudomonas	Pseudomonas aeruginosa	Reference strains
GCF_000239335.1	Yokenella	Yokenella regensburgei	Reference strains
GCF_000253175.1	Yersinia	Yersinia enterocolitica	Reference strains
GCF_000264805.1	Edwardsiella	Edwardsiella tarda	Reference strains
GCF_000300935.1	Klebsiella	Klebsiella pneumoniae	Reference strains
GCF_000300955.1	Klebsiella	Klebsiella pneumoniae	Reference strains
GCF_000321045.1	Phytobacter	Phytobacter massiliensis	Reference strains
GCF_000412335.2	Cedecea	Cedecea davisae	Reference strains
GCF_000478505.2	Pseudomonas_B	Pseudomonas_B luteola	Reference strains
GCF_000759775.1	Escherichia	Escherichia albertii	Reference strains
GCF_000819845.1	Aeromonas	Aeromonas enteropelogenes	Reference strains
GCF_000819955.1	Aeromonas	Aeromonas jandaei	Reference strains
GCF_000820185.1	Aeromonas	Aeromonas tecta	Reference strains
GCF_000820205.1	Aeromonas	Aeromonas enteropelogenes	Reference strains
GCF_000820305.1	Aeromonas	Aeromonas dhakensis	Reference strains
GCF_000826105.1	Pseudomonas_E	Pseudomonas_E massiliensis	Reference strains
GCF_000826205.1	Citrobacter	Citrobacter youngae	Reference strains
GCF_001047675.1	Yersinia	Yersinia aleksiciae	Reference strains
GCF_001558415.2	Vibrio	Vibrio fluvialis	Reference strains
GCF_001598895.1	Morganella	Morganella morganii	Reference strains
GCF_001729805.1	Enterobacter	Enterobacter roggenkampii	Reference strains
GCF_002095575.1	Pantoea	Pantoea septica	Reference strains
GCF_900079995.1	Citrobacter	Citrobacter europaeus	Reference strains
GCF_900460225.1	Vibrio	Vibrio furnissii	Reference strains
cx_0004_0072_f10_final.scaffolds	Escherichia	Escherichia coli_D	HBC/UHG strains
cx_0004_0077_h10_final.scaffolds	Escherichia	Escherichia coli_D	HBC/UHG strains
ERR2221339_20298_3#4.contigs_velvet	Citrobacter	Citrobacter youngae	HBC/UHG strains
cx_0004_0072_f7_final.scaffolds	Escherichia	Escherichia coli_D	HBC/UHG strains
cx_0004_0037_a7_final.scaffolds	Escherichia	Escherichia coli_D	HBC/UHG strains
cx_0004_0072_g11_final.scaffolds	Escherichia	Escherichia coli_D	HBC/UHG strains
am_0025_0078_d12_final.scaffolds	Escherichia	Escherichia flexneri	HBC/UHG strains
cx_0004_0072_f8_final.scaffolds	Escherichia	Escherichia coli_D	HBC/UHG strains
cx_0004_0025_d5_final.scaffolds	Escherichia	Escherichia coli_D	HBC/UHG strains
cx_0004_0037_c7_final.scaffolds	Escherichia	Escherichia coli_D	HBC/UHG strains
cx_0004_0025_e7_final.scaffolds	Escherichia	Escherichia coli_D	HBC/UHG strains
cx_0004_0072_f11_final.scaffolds	Escherichia	Escherichia coli_D	HBC/UHG strains
av_0103_0073_f9_final.scaffolds	Escherichia		HBC/UHG strains
am_0025_0078_c9_final.scaffolds	Escherichia	Escherichia flexneri	HBC/UHG strains
cx_0004_0053_h6_final.scaffolds	Escherichia	Escherichia coli_D	HBC/UHG strains
cx_0004_0025_d8_final.scaffolds	Escherichia	Escherichia coli_D	HBC/UHG strains
cx_0004_0077_a7_final.scaffolds	Escherichia	Escherichia coli_D	HBC/UHG strains
cx_0004_0077_d10_final.scaffolds	Escherichia	Escherichia coli_D	HBC/UHG strains
cx_0004_0077_g10_final.scaffolds	Escherichia	Escherichia coli_D	HBC/UHG strains
cx_0004_0025_d10_final.scaffolds	Escherichia	Escherichia coli_D	HBC/UHG strains
cx_0004_0025_d11_final.scaffolds	Escherichia	Escherichia coli_D	HBC/UHG strains
cx_0004_0025_f10_final.scaffolds	Escherichia	Escherichia coli_D	HBC/UHG strains
cx_0004_0025_g6_final.scaffolds	Escherichia	Escherichia coli_D	HBC/UHG strains
cx_0004_0060_a8_final.scaffolds	Escherichia	Escherichia coli_D	HBC/UHG strains
cx_0004_0060_a9_final.scaffolds	Escherichia	Escherichia coli_D	HBC/UHG strains
cx_0004_0060_b7_final.scaffolds	Escherichia	Escherichia coli_D	HBC/UHG strains
cx_0004_0060_b8_final.scaffolds	Escherichia	Escherichia coli_D	HBC/UHG strains
cx_0004_0060_b9_final.scaffolds	Escherichia	Escherichia coli_D	HBC/UHG strains
cx_0004_0060_c7_final.scaffolds	Escherichia	Escherichia coli_D	HBC/UHG strains
cx_0004_0060_c8_final.scaffolds	Escherichia	Escherichia coli_D	HBC/UHG strains
cx_0004_0060_c9_final.scaffolds	Escherichia	Escherichia coli_D	HBC/UHG strains
cx_0004_0060_d8_final.scaffolds	Escherichia	Escherichia coli_D	HBC/UHG strains
cx_0004_0060_d9_final.scaffolds	Escherichia	Escherichia coli_D	HBC/UHG strains
cx_0004_0060_e8_final.scaffolds	Escherichia	Escherichia coli_D	HBC/UHG strains
cx_0004_0060_e9_final.scaffolds	Escherichia	Escherichia coli_D	HBC/UHG strains
cx_0004_0060_f8_final.scaffolds	Escherichia	Escherichia coli_D	HBC/UHG strains
cx_0004_0060_f9_final.scaffolds	Escherichia	Escherichia coli_D	HBC/UHG strains
cx_0004_0060_g9_final.scaffolds	Escherichia	Escherichia coli_D	HBC/UHG strains
cx_0004_0060_h7_final.scaffolds	Escherichia	Escherichia coli_D	HBC/UHG strains
cx_0004_0060_h8_final.scaffolds	Escherichia	Escherichia coli_D	HBC/UHG strains
cx_0004_0060_h9_final.scaffolds	Escherichia	Escherichia coli_D	HBC/UHG strains
cx_0004_0068_d10_final.scaffolds	Escherichia	Escherichia coli_D	HBC/UHG strains
cx_0004_0072_b11_final.scaffolds	Escherichia	Escherichia coli_D	HBC/UHG strains
cx_0004_0072_b8_final.scaffolds	Escherichia	Escherichia coli_D	HBC/UHG strains
cx_0004_0072_c10_final.scaffolds	Escherichia	Escherichia coli_D	HBC/UHG strains
cx_0004_0072_c8_final.scaffolds	Escherichia	Escherichia coli_D	HBC/UHG strains
cx_0004_0072_d10_final.scaffolds	Escherichia	Escherichia coli_D	HBC/UHG strains
cx_0004_0072_d12_final.scaffolds	Escherichia	Escherichia coli_D	HBC/UHG strains
cx_0004_0068_a12_final.scaffolds	Escherichia	Escherichia coli_D	HBC/UHG strains
bf_0095_0016_e3_final.scaffolds	Escherichia	Escherichia flexneri	HBC/UHG strains
cx_0004_0064_b7_final.scaffolds	Escherichia	Escherichia coli_D	HBC/UHG strains
cx_0004_0072_g10_final.scaffolds	Escherichia	Escherichia coli_D	HBC/UHG strains
am_0025_0078_f7_final.scaffolds	Escherichia	Escherichia flexneri	HBC/UHG strains
cx_0004_0025_b9_final.scaffolds	Escherichia	Escherichia coli_D	HBC/UHG strains
cx_0004_0060_d7_final.scaffolds	Escherichia	Escherichia coli_D	HBC/UHG strains
cx_0004_0060_e7_final.scaffolds	Escherichia	Escherichia coli_D	HBC/UHG strains
cx_0004_0060_g8_final.scaffolds	Escherichia	Escherichia coli_D	HBC/UHG strains
cx_0004_0060_a7_final.scaffolds	Escherichia	Escherichia coli_D	HBC/UHG strains
cx_0004_0077_f9_final.scaffolds	Escherichia	Escherichia coli_D	HBC/UHG strains
cx_0004_0077_h9_final.scaffolds	Escherichia	Escherichia coli_D	HBC/UHG strains
cx_0004_0077_e8_final.scaffolds	Escherichia	Escherichia coli_D	HBC/UHG strains
am_0001_0092_a4_final.scaffolds	Escherichia	Escherichia coli_D	HBC/UHG strains
am_0025_0078_g9_final.scaffolds	Escherichia	Escherichia flexneri	HBC/UHG strains
am_0025_0078_a7_final.scaffolds	Escherichia	Escherichia flexneri	HBC/UHG strains
cx_0004_0060_f7_final.scaffolds	Escherichia	Escherichia coli_D	HBC/UHG strains
cx_0004_0072_e7_final.scaffolds	Escherichia	Escherichia coli_D	HBC/UHG strains
am_0003_0093_a11_final.scaffolds	Escherichia	Escherichia coli_D	HBC/UHG strains
am_0001_0092_d6_final.scaffolds	Escherichia	Escherichia coli_D	HBC/UHG strains
am_0001_0092_f4_final.scaffolds	Escherichia	Escherichia coli_D	HBC/UHG strains
am_0003_0093_c9_final.scaffolds	Escherichia	Escherichia coli_D	HBC/UHG strains
am_0003_0093_g2_final.scaffolds	Escherichia	Escherichia coli_D	HBC/UHG strains
am_0003_0093_g3_final.scaffolds	Escherichia	Escherichia coli_D	HBC/UHG strains
am_0006_0094_g11_final.scaffolds	Escherichia	Escherichia coli_D	HBC/UHG strains
am_0006_0094_h5_final.scaffolds	Escherichia	Escherichia coli_D	HBC/UHG strains
am_0001_0092_e4_final.scaffolds	Escherichia	Escherichia coli_D	HBC/UHG strains
am_0001_0092_e6_final.scaffolds	Escherichia	Escherichia coli_D	HBC/UHG strains
am_0003_0093_d3_final.scaffolds	Escherichia	Escherichia coli_D	HBC/UHG strains
am_0003_0093_g5_final.scaffolds	Escherichia	Escherichia coli_D	HBC/UHG strains
am_0003_0093_h5_final.scaffolds	Escherichia	Escherichia coli_D	HBC/UHG strains
am_0006_0094_g2_final.scaffolds	Escherichia	Escherichia coli_D	HBC/UHG strains
am_0014_0091_e3_final.scaffolds	Escherichia	Escherichia coli_D	HBC/UHG strains
cx_0004_0072_f9_final.scaffolds	Escherichia	Escherichia coli_D	HBC/UHG strains
cx_0004_0077_c11_final.scaffolds	Escherichia	Escherichia coli_D	HBC/UHG strains
cx_0004_0025_b2_final.scaffolds	Escherichia	Escherichia coli_D	HBC/UHG strains
am_0025_0078_b9_final.scaffolds	Escherichia	Escherichia flexneri	HBC/UHG strains
am_0025_0078_h11_final.scaffolds	Escherichia	Escherichia flexneri	HBC/UHG strains
cx_0004_0024_b10_final.scaffolds	Escherichia	Escherichia coli_D	HBC/UHG strains
ERR2221398_20298_3#73.contigs_velvet	Escherichia	Escherichia coli_D	HBC/UHG strains
ERR2221401_20298_3#77.contigs_velvet	Escherichia	Escherichia coli_D	HBC/UHG strains
am_0001_0092_a1_final.scaffolds	Escherichia	Escherichia coli_D	HBC/UHG strains
am_0001_0092_b4_final.scaffolds	Escherichia	Escherichia coli_D	HBC/UHG strains
am_0001_0092_f6_final.scaffolds	Escherichia	Escherichia coli_D	HBC/UHG strains
am_0001_0092_h11_final.scaffolds	Escherichia	Escherichia coli_D	HBC/UHG strains
am_0003_0093_b3_final.scaffolds	Escherichia	Escherichia coli_D	HBC/UHG strains
am_0003_0093_e3_final.scaffolds	Escherichia	Escherichia coli_D	HBC/UHG strains
am_0001_0092_d9_final.scaffolds	Escherichia	Escherichia coli_D	HBC/UHG strains
am_0006_0094_a12_final.scaffolds	Escherichia	Escherichia coli_D	HBC/UHG strains
am_0070_0085_f11_final.scaffolds	Escherichia	Escherichia coli_D	HBC/UHG strains
am_0052_0075_h2_final.scaffolds	Escherichia	Escherichia coli_D	HBC/UHG strains
am_0025_0074_e9_final.scaffolds	Escherichia	Escherichia coli_D	HBC/UHG strains
am_0025_0078_a11_final.scaffolds	Escherichia	Escherichia flexneri	HBC/UHG strains
am_0014_0091_h1_final.scaffolds	Escherichia	Escherichia coli_D	HBC/UHG strains
am_0001_0092_b3_final.scaffolds	Escherichia	Escherichia coli_D	HBC/UHG strains
am_0001_0092_c4_final.scaffolds	Escherichia	Escherichia coli_D	HBC/UHG strains
am_0001_0092_d5_final.scaffolds	Escherichia	Escherichia coli_D	HBC/UHG strains
am_0001_0092_g1_final.scaffolds	Escherichia	Escherichia coli_D	HBC/UHG strains
am_0001_0092_h2_final.scaffolds	Escherichia	Escherichia coli_D	HBC/UHG strains
am_0003_0093_f2_final.scaffolds	Escherichia	Escherichia coli_D	HBC/UHG strains
am_0003_0093_h4_final.scaffolds	Escherichia	Escherichia coli_D	HBC/UHG strains
am_0006_0094_a8_final.scaffolds	Escherichia	Escherichia coli_D	HBC/UHG strains
am_0006_0094_a9_final.scaffolds	Escherichia	Escherichia coli_D	HBC/UHG strains
am_0014_0091_h10_final.scaffolds	Escherichia	Escherichia coli_D	HBC/UHG strains
am_0001_0092_d4_final.scaffolds	Escherichia	Escherichia coli_D	HBC/UHG strains
am_0001_0092_e10_final.scaffolds	Escherichia	Escherichia coli_D	HBC/UHG strains
am_0001_0092_f1_final.scaffolds	Escherichia	Escherichia coli_D	HBC/UHG strains
am_0001_0092_g2_final.scaffolds	Escherichia	Escherichia coli_D	HBC/UHG strains
am_0001_0092_h1_final.scaffolds	Escherichia	Escherichia coli_D	HBC/UHG strains
am_0001_0092_h4_final.scaffolds	Escherichia	Escherichia coli_D	HBC/UHG strains
am_0001_0092_h7_final.scaffolds	Escherichia	Escherichia coli_D	HBC/UHG strains
am_0003_0093_a3_final.scaffolds	Escherichia	Escherichia coli_D	HBC/UHG strains
am_0003_0093_c11_final.scaffolds	Escherichia	Escherichia coli_D	HBC/UHG strains
am_0003_0093_c6_final.scaffolds	Escherichia	Escherichia coli_D	HBC/UHG strains
am_0003_0093_f3_final.scaffolds	Escherichia	Escherichia coli_D	HBC/UHG strains
am_0003_0093_h3_final.scaffolds	Escherichia	Escherichia coli_D	HBC/UHG strains
am_0006_0094_f4_final.scaffolds	Escherichia	Escherichia coli_D	HBC/UHG strains
am_0014_0091_g1_final.scaffolds	Escherichia	Escherichia coli_D	HBC/UHG strains
am_0014_0091_h6_final.scaffolds	Escherichia	Escherichia coli_D	HBC/UHG strains
cx_0004_0053_h8_final.scaffolds	Escherichia	Escherichia coli_D	HBC/UHG strains
am_0001_0092_c8_final.scaffolds	Escherichia	Escherichia coli_D	HBC/UHG strains
cx_0004_0037_b7_final.scaffolds	Escherichia	Escherichia coli_D	HBC/UHG strains
am_0003_0093_b6_final.scaffolds	Escherichia	Escherichia coli_D	HBC/UHG strains
am_0003_0093_c3_final.scaffolds	Escherichia	Escherichia coli_D	HBC/UHG strains
av_0103_0073_d11_final.scaffolds	Escherichia	Escherichia flexneri	HBC/UHG strains
cx_0004_0025_b5_final.scaffolds	Escherichia	Escherichia coli_D	HBC/UHG strains
am_0224_0076_g11_final.scaffolds	Escherichia	Escherichia coli_D	HBC/UHG strains
am_0224_0076_a7_final.scaffolds	Escherichia	Escherichia coli_D	HBC/UHG strains
am_0052_0075_g5_final.scaffolds	Escherichia	Escherichia coli_D	HBC/UHG strains
am_0025_0074_f11_final.scaffolds	Escherichia	Escherichia coli_D	HBC/UHG strains
am_0052_0075_e2_final.scaffolds	Escherichia	Escherichia coli_D	HBC/UHG strains
am_0052_0079_g5_final.scaffolds	Escherichia	Escherichia coli_D	HBC/UHG strains
am_0224_0076_b12_final.scaffolds	Escherichia	Escherichia coli_D	HBC/UHG strains
am_0001_0092_g5_final.scaffolds	Escherichia	Escherichia coli_D	HBC/UHG strains
am_0052_0079_c2_final.scaffolds	Escherichia	Escherichia coli_D	HBC/UHG strains
am_0070_0079_c9_final.scaffolds	Escherichia	Escherichia coli_D	HBC/UHG strains
am_0052_0079_d6_final.scaffolds	Escherichia	Escherichia coli_D	HBC/UHG strains
am_0171_0060_b3_final.scaffolds	Escherichia	Escherichia coli_D	HBC/UHG strains
am_0171_0071_b12-BIS_final.scaffolds	Escherichia	Escherichia coli_D	HBC/UHG strains
am_0052_0079_a6_final.scaffolds	Escherichia	Escherichia coli_D	HBC/UHG strains
am_0171_0071_b9_final.scaffolds	Escherichia	Escherichia coli_D	HBC/UHG strains
am_0052_0079_h4_final.scaffolds	Escherichia	Escherichia coli_D	HBC/UHG strains
am_0052_0079_b3_final.scaffolds	Escherichia	Escherichia coli_D	HBC/UHG strains
am_0052_0079_c3_final.scaffolds	Escherichia	Escherichia coli_D	HBC/UHG strains
am_0070_0079_e9_final.scaffolds	Escherichia	Escherichia coli_D	HBC/UHG strains
am_0025_0078_e12_final.scaffolds	Escherichia	Escherichia coli_D	HBC/UHG strains
am_0025_0085_f1_final.scaffolds	Escherichia	Escherichia coli_D	HBC/UHG strains
am_0052_0079_g3_final.scaffolds	Escherichia	Escherichia coli_D	HBC/UHG strains
am_0070_0079_b9_final.scaffolds	Escherichia	Escherichia coli_D	HBC/UHG strains
am_0070_0079_g9_final.scaffolds	Escherichia	Escherichia coli_D	HBC/UHG strains
am_0052_0079_h3_final.scaffolds	Escherichia	Escherichia coli_D	HBC/UHG strains
am_0070_0085_f6_final.scaffolds	Escherichia	Escherichia coli_D	HBC/UHG strains
am_0111_0076_g2_final.scaffolds	Escherichia	Escherichia coli_D	HBC/UHG strains
am_0025_0078_d9_final.scaffolds	Escherichia	Escherichia flexneri	HBC/UHG strains
am_0025_0078_f8_final.scaffolds	Escherichia	Escherichia flexneri	HBC/UHG strains
am_0111_0080_c2_final.scaffolds	Escherichia	Escherichia coli_D	HBC/UHG strains
am_0111_0080_b2_final.scaffolds	Escherichia	Escherichia coli_D	HBC/UHG strains
am_0111_0080_d5_final.scaffolds	Escherichia	Escherichia coli_D	HBC/UHG strains
am_0111_0080_e2_final.scaffolds	Escherichia	Escherichia coli_D	HBC/UHG strains
am_0052_0079_g1_final.scaffolds	Escherichia	Escherichia coli_D	HBC/UHG strains
am_0111_0080_b6_final.scaffolds	Escherichia	Escherichia coli_D	HBC/UHG strains
am_0111_0080_c3_final.scaffolds	Escherichia	Escherichia coli_D	HBC/UHG strains
am_0111_0080_c5_final.scaffolds	Escherichia	Escherichia coli_D	HBC/UHG strains
am_0111_0080_d2_final.scaffolds	Escherichia	Escherichia coli_D	HBC/UHG strains
am_0111_0080_d4_final.scaffolds	Escherichia	Escherichia coli_D	HBC/UHG strains
am_0111_0080_e5_final.scaffolds	Escherichia	Escherichia coli_D	HBC/UHG strains
am_0111_0080_f3_final.scaffolds	Escherichia	Escherichia coli_D	HBC/UHG strains
am_0111_0080_f4_final.scaffolds	Escherichia	Escherichia coli_D	HBC/UHG strains
am_0111_0080_g3_final.scaffolds	Escherichia	Escherichia coli_D	HBC/UHG strains
am_0111_0080_g4_final.scaffolds	Escherichia	Escherichia coli_D	HBC/UHG strains
am_0111_0080_h1_final.scaffolds	Escherichia	Escherichia coli_D	HBC/UHG strains
am_0111_0080_h3_final.scaffolds	Escherichia	Escherichia coli_D	HBC/UHG strains
am_0111_0080_h5_final.scaffolds	Escherichia	Escherichia coli_D	HBC/UHG strains
am_0224_0080_c7-BIS_final.scaffolds	Escherichia	Escherichia coli_D	HBC/UHG strains
cx_0004_0025_d7_final.scaffolds	Escherichia	Escherichia coli_D	HBC/UHG strains
am_0111_0080_a2_final.scaffolds	Escherichia	Escherichia coli_D	HBC/UHG strains
am_0111_0080_d3_final.scaffolds	Escherichia	Escherichia coli_D	HBC/UHG strains
am_0111_0080_e3_final.scaffolds	Escherichia	Escherichia coli_D	HBC/UHG strains
am_0111_0076_b6_final.scaffolds	Escherichia	Escherichia coli_D	HBC/UHG strains
ERR2221354_20298_3#19.contigs_velvet	Kluyvera	Kluyvera sp902363335	HBC/UHG strains
am_0025_0085_c2_final.scaffolds	Escherichia	Escherichia coli_D	HBC/UHG strains
am_0025_0085_e1_final.scaffolds	Escherichia	Escherichia coli_D	HBC/UHG strains
am_0025_0074_c9_final.scaffolds	Escherichia	Escherichia coli_D	HBC/UHG strains
bj_0095_0060_f4_final.scaffolds	Escherichia	Escherichia coli_D	HBC/UHG strains
am_0025_0074_d10_final.scaffolds	Escherichia	Escherichia coli_D	HBC/UHG strains
am_0052_0079_e5_final.scaffolds	Escherichia	Escherichia coli_D	HBC/UHG strains
am_0070_0075_e10_final.scaffolds	Escherichia	Escherichia coli_D	HBC/UHG strains
am_0070_0079_f11_final.scaffolds	Escherichia	Escherichia coli_D	HBC/UHG strains
am_0001_0092_f10_final.scaffolds	Escherichia	Escherichia coli_D	HBC/UHG strains
am_0025_0074_e7_final.scaffolds	Escherichia	Escherichia coli_D	HBC/UHG strains
am_0025_0078_h9_final.scaffolds	Escherichia	Escherichia coli_D	HBC/UHG strains
am_0052_0075_e3_final.scaffolds	Escherichia	Escherichia coli_D	HBC/UHG strains
am_0052_0079_h5_final.scaffolds	Escherichia	Escherichia coli_D	HBC/UHG strains
am_0111_0080_f5_final.scaffolds	Escherichia	Escherichia coli_D	HBC/UHG strains
am_0025_0083_f8_final.scaffolds	Escherichia	Escherichia coli_D	HBC/UHG strains
am_0052_0075_c4_final.scaffolds	Escherichia	Escherichia coli_D	HBC/UHG strains
am_0052_0079_a3_final.scaffolds	Escherichia	Escherichia coli_D	HBC/UHG strains
am_0052_0079_a4_final.scaffolds	Escherichia	Escherichia coli_D	HBC/UHG strains
am_0052_0079_c6_final.scaffolds	Escherichia	Escherichia coli_D	HBC/UHG strains
am_0171_0071_a9_final.scaffolds	Escherichia	Escherichia coli_D	HBC/UHG strains
am_0224_0076_c10_final.scaffolds	Escherichia	Escherichia coli_D	HBC/UHG strains
am_0224_0076_c11_final.scaffolds	Escherichia	Escherichia coli_D	HBC/UHG strains
am_0224_0080_f7_final.scaffolds	Escherichia	Escherichia coli_D	HBC/UHG strains
am_0025_0085_c1_final.scaffolds	Escherichia	Escherichia coli_D	HBC/UHG strains
am_0001_0092_e1_final.scaffolds	Escherichia	Escherichia coli_D	HBC/UHG strains
am_0052_0075_d5_final.scaffolds	Escherichia	Escherichia coli_D	HBC/UHG strains
am_0052_0079_c5_final.scaffolds	Escherichia	Escherichia coli_D	HBC/UHG strains
am_0052_0079_e1_final.scaffolds	Escherichia	Escherichia coli_D	HBC/UHG strains
am_0052_0079_g2_final.scaffolds	Escherichia	Escherichia coli_D	HBC/UHG strains
am_0052_0079_h1_final.scaffolds	Escherichia	Escherichia coli_D	HBC/UHG strains
am_0070_0079_h8_final.scaffolds	Escherichia	Escherichia coli_D	HBC/UHG strains
am_0070_0084_b5_final.scaffolds	Escherichia	Escherichia coli_D	HBC/UHG strains
am_0171_0060_f1_final.scaffolds	Escherichia	Escherichia coli_D	HBC/UHG strains
am_0224_0080_a8_final.scaffolds	Escherichia	Escherichia coli_D	HBC/UHG strains
am_0224_0080_e7_final.scaffolds	Escherichia	Escherichia coli_D	HBC/UHG strains
am_0224_0080_e9_final.scaffolds	Escherichia	Escherichia coli_D	HBC/UHG strains
am_0001_0092_e11_final.scaffolds	Escherichia	Escherichia coli_D	HBC/UHG strains
am_0025_0074_f8_final.scaffolds	Escherichia	Escherichia coli_D	HBC/UHG strains
am_0025_0078_b12_final.scaffolds	Escherichia	Escherichia coli_D	HBC/UHG strains
am_0052_0079_a2_final.scaffolds	Escherichia	Escherichia coli_D	HBC/UHG strains
am_0052_0079_b2_final.scaffolds	Escherichia	Escherichia coli_D	HBC/UHG strains
am_0052_0079_d5_final.scaffolds	Escherichia	Escherichia coli_D	HBC/UHG strains
am_0052_0079_e3_final.scaffolds	Escherichia	Escherichia coli_D	HBC/UHG strains
am_0052_0079_g6_final.scaffolds	Escherichia	Escherichia coli_D	HBC/UHG strains
am_0052_0079_h6_final.scaffolds	Escherichia	Escherichia coli_D	HBC/UHG strains
am_0171_0060_a1_final.scaffolds	Escherichia	Escherichia coli_D	HBC/UHG strains
am_0171_0060_d2_final.scaffolds	Escherichia	Escherichia coli_D	HBC/UHG strains
am_0171_0060_e3_final.scaffolds	Escherichia	Escherichia coli_D	HBC/UHG strains
am_0171_0060_f2_final.scaffolds	Escherichia	Escherichia coli_D	HBC/UHG strains
am_0171_0060_g1_final.scaffolds	Escherichia	Escherichia coli_D	HBC/UHG strains
am_0171_0060_h1_final.scaffolds	Escherichia	Escherichia coli_D	HBC/UHG strains
am_0224_0076_d11_final.scaffolds	Escherichia	Escherichia coli_D	HBC/UHG strains
am_0224_0080_g7_final.scaffolds	Escherichia	Escherichia coli_D	HBC/UHG strains
am_0025_0078_c11_final.scaffolds	Escherichia	Escherichia coli_D	HBC/UHG strains
am_0171_0060_e2_final.scaffolds	Escherichia	Escherichia coli_D	HBC/UHG strains
am_0171_0060_c2_final.scaffolds	Escherichia	Escherichia coli_D	HBC/UHG strains
am_0171_0060_d1_final.scaffolds	Escherichia	Escherichia coli_D	HBC/UHG strains
am_0070_0079_f9_final.scaffolds	Escherichia	Escherichia coli_D	HBC/UHG strains
am_0025_0074_b8_final.scaffolds	Escherichia	Escherichia coli_D	HBC/UHG strains
am_0025_0074_g11_final.scaffolds	Escherichia	Escherichia coli_D	HBC/UHG strains
am_0052_0079_e4_final.scaffolds	Escherichia	Escherichia coli_D	HBC/UHG strains
am_0052_0079_f5_final.scaffolds	Escherichia	Escherichia coli_D	HBC/UHG strains
am_0052_0079_g4_final.scaffolds	Escherichia	Escherichia coli_D	HBC/UHG strains
am_0111_0076_a5_final.scaffolds	Escherichia	Escherichia coli_D	HBC/UHG strains
am_0171_0060_a2_final.scaffolds	Escherichia	Escherichia coli_D	HBC/UHG strains
am_0052_0075_b3_final.scaffolds	Escherichia	Escherichia coli_D	HBC/UHG strains
am_0052_0079_c4_final.scaffolds	Escherichia	Escherichia coli_D	HBC/UHG strains
am_0052_0079_d4_final.scaffolds	Escherichia	Escherichia coli_D	HBC/UHG strains
am_0070_0075_c10_final.scaffolds	Escherichia	Escherichia coli_D	HBC/UHG strains
am_0070_0079_d9_final.scaffolds	Escherichia	Escherichia coli_D	HBC/UHG strains
am_0171_0060_f3_final.scaffolds	Escherichia	Escherichia coli_D	HBC/UHG strains
am_0171_0060_g2_final.scaffolds	Escherichia	Escherichia coli_D	HBC/UHG strains
am_0171_0060_h3_final.scaffolds	Escherichia	Escherichia coli_D	HBC/UHG strains
am_0052_0079_b5_final.scaffolds	Escherichia	Escherichia coli_D	HBC/UHG strains
am_0111_0076_d3_final.scaffolds	Escherichia	Escherichia coli_D	HBC/UHG strains
am_0171_0060_e1_final.scaffolds	Escherichia	Escherichia coli_D	HBC/UHG strains
am_0171_0060_h2_final.scaffolds	Escherichia	Escherichia coli_D	HBC/UHG strains
am_0052_0075_h3_final.scaffolds	Escherichia	Escherichia coli_D	HBC/UHG strains
am_0111_0076_d2_final.scaffolds	Escherichia	Escherichia coli_D	HBC/UHG strains
am_0052_0079_f1_final.scaffolds	Escherichia	Escherichia coli_D	HBC/UHG strains
am_0052_0079_f2_final.scaffolds	Escherichia	Escherichia coli_D	HBC/UHG strains
am_0052_0079_f3_final.scaffolds	Escherichia	Escherichia coli_D	HBC/UHG strains
am_0052_0084_a2_final.scaffolds	Escherichia	Escherichia coli_D	HBC/UHG strains
am_0171_0060_b2_final.scaffolds	Escherichia	Escherichia coli_D	HBC/UHG strains
am_0052_0079_b4_final.scaffolds	Escherichia	Escherichia coli_D	HBC/UHG strains
am_0052_0079_f6_final.scaffolds	Escherichia	Escherichia coli_D	HBC/UHG strains
am_0224_0080_a11_final.scaffolds	Escherichia	Escherichia coli_D	HBC/UHG strains
am_0111_0076_h4_final.scaffolds	Escherichia	Escherichia coli_D	HBC/UHG strains
am_0025_0078_a12_final.scaffolds	Escherichia	Escherichia flexneri	HBC/UHG strains
am_0025_0078_d10_final.scaffolds	Escherichia	Escherichia flexneri	HBC/UHG strains
am_0025_0078_h10_final.scaffolds	Escherichia	Escherichia flexneri	HBC/UHG strains
am_0111_0080_d6_final.scaffolds	Escherichia	Escherichia coli_D	HBC/UHG strains
am_0111_0080_c6_final.scaffolds	Escherichia	Escherichia coli_D	HBC/UHG strains
am_0111_0080_g5_final.scaffolds	Escherichia	Escherichia coli_D	HBC/UHG strains
am_0111_0080_h2_final.scaffolds	Escherichia	Escherichia coli_D	HBC/UHG strains
am_0111_0080_g2_final.scaffolds	Escherichia	Escherichia coli_D	HBC/UHG strains
cx_0004_0072_e6_final.scaffolds	Escherichia	Escherichia coli_D	HBC/UHG strains
av_0103_0073_g10_final.scaffolds	Escherichia	Escherichia flexneri	HBC/UHG strains
cx_0004_0072_h10_final.scaffolds	Escherichia	Escherichia coli_D	HBC/UHG strains
ERR2221162_12718_7#55.contigs_velvet	Kluyvera	Kluyvera sp902363335	HBC/UHG strains
bj_0095_0060_b4_final.scaffolds	Escherichia	Escherichia flexneri	HBC/UHG strains
bj_0095_0060_e4_final.scaffolds	Escherichia	Escherichia coli_D	HBC/UHG strains
am_0025_0074_d7_final.scaffolds	Escherichia	Escherichia coli_D	HBC/UHG strains
am_0025_0078_e10_final.scaffolds	Escherichia	Escherichia coli_D	HBC/UHG strains
am_0052_0079_a5_final.scaffolds	Escherichia	Escherichia coli_D	HBC/UHG strains
am_0224_0080_c8_final.scaffolds	Escherichia	Escherichia coli_D	HBC/UHG strains
am_0052_0075_a5_final.scaffolds	Escherichia	Escherichia coli_D	HBC/UHG strains
am_0171_0060_a3_final.scaffolds	Escherichia	Escherichia coli_D	HBC/UHG strains
am_0171_0060_b1_final.scaffolds	Escherichia	Escherichia coli_D	HBC/UHG strains
am_0171_0060_c1_final.scaffolds	Escherichia	Escherichia coli_D	HBC/UHG strains
am_0171_0060_c3_final.scaffolds	Escherichia	Escherichia coli_D	HBC/UHG strains
am_0224_0080_d8_final.scaffolds	Escherichia	Escherichia coli_D	HBC/UHG strains
am_0224_0080_h7_final.scaffolds	Escherichia	Escherichia coli_D	HBC/UHG strains
am_0224_0080_a7_final.scaffolds	Escherichia	Escherichia coli_D	HBC/UHG strains
am_0224_0080_d12_final.scaffolds	Escherichia	Escherichia coli_D	HBC/UHG strains
am_0171_0060_d3_final.scaffolds	Escherichia	Escherichia coli_D	HBC/UHG strains
am_0052_0079_e6_final.scaffolds	Escherichia	Escherichia coli_D	HBC/UHG strains
am_0171_0074_b3_final.scaffolds	Escherichia	Escherichia coli_D	HBC/UHG strains
am_0224_0076_e7_final.scaffolds	Escherichia	Escherichia coli_D	HBC/UHG strains
am_0224_0080_a12_final.scaffolds	Escherichia	Escherichia coli_D	HBC/UHG strains
am_0224_0080_h8_final.scaffolds	Escherichia	Escherichia coli_D	HBC/UHG strains
am_0224_0080_b8_final.scaffolds	Escherichia	Escherichia coli_D	HBC/UHG strains
am_0171_0066_b8_final.scaffolds	Escherichia	Escherichia coli_D	HBC/UHG strains
am_0025_0074_b11_final.scaffolds	Escherichia	Escherichia coli_D	HBC/UHG strains
am_0224_0086_a2_final.scaffolds	Escherichia	Escherichia coli_D	HBC/UHG strains
am_0224_0076_c8_final.scaffolds	Escherichia	Escherichia coli_D	HBC/UHG strains
am_0025_0078_g11_final.scaffolds	Escherichia	Escherichia flexneri	HBC/UHG strains
am_0025_0078_g10_final.scaffolds	Escherichia	Escherichia flexneri	HBC/UHG strains
am_0025_0078_c12_final.scaffolds	Escherichia	Escherichia flexneri	HBC/UHG strains
am_0224_0084_a7_final.scaffolds	Escherichia	Escherichia coli_D	HBC/UHG strains
am_0111_0080_h4_final.scaffolds	Escherichia	Escherichia coli_D	HBC/UHG strains
am_0111_0080_e1_final.scaffolds	Escherichia	Escherichia coli_D	HBC/UHG strains
av_0103_0062_b9_final.scaffolds	Escherichia	Escherichia flexneri	HBC/UHG strains
av_0103_0059_g6_final.scaffolds	Escherichia	Escherichia flexneri	HBC/UHG strains
av_0103_0059_c5_final.scaffolds	Escherichia	Escherichia flexneri	HBC/UHG strains
av_0103_0059_e6_final.scaffolds	Escherichia	Escherichia flexneri	HBC/UHG strains
av_0103_0062_f9_final.scaffolds	Escherichia	Escherichia flexneri	HBC/UHG strains
av_0103_0073_g11_final.scaffolds	Escherichia	Escherichia flexneri	HBC/UHG strains
av_0103_0059_a5_final.scaffolds	Escherichia	Escherichia flexneri	HBC/UHG strains
av_0103_0059_a6_final.scaffolds	Escherichia	Escherichia flexneri	HBC/UHG strains
av_0103_0059_b6_final.scaffolds	Escherichia	Escherichia flexneri	HBC/UHG strains
av_0103_0059_c6_final.scaffolds	Escherichia	Escherichia flexneri	HBC/UHG strains
av_0103_0059_d4_final.scaffolds	Escherichia	Escherichia flexneri	HBC/UHG strains
av_0103_0059_d5_final.scaffolds	Escherichia	Escherichia flexneri	HBC/UHG strains
av_0103_0059_d6_final.scaffolds	Escherichia	Escherichia flexneri	HBC/UHG strains
av_0103_0059_e4_final.scaffolds	Escherichia	Escherichia flexneri	HBC/UHG strains
av_0103_0059_e5_final.scaffolds	Escherichia	Escherichia flexneri	HBC/UHG strains
av_0103_0059_f5_final.scaffolds	Escherichia	Escherichia flexneri	HBC/UHG strains
av_0103_0059_f6_final.scaffolds	Escherichia	Escherichia flexneri	HBC/UHG strains
av_0103_0059_h5_final.scaffolds	Escherichia	Escherichia flexneri	HBC/UHG strains
av_0103_0059_h6_final.scaffolds	Escherichia	Escherichia flexneri	HBC/UHG strains
av_0103_0069_b8_final.scaffolds	Escherichia	Escherichia flexneri	HBC/UHG strains
av_0103_0073_b12_final.scaffolds	Escherichia	Escherichia flexneri	HBC/UHG strains
av_0103_0059_g4_final.scaffolds	Escherichia	Escherichia flexneri	HBC/UHG strains
cx_0004_0072_h9_final.scaffolds	Escherichia	Escherichia coli_D	HBC/UHG strains
am_0224_0080_b9_final.scaffolds	Escherichia	Escherichia coli_D	HBC/UHG strains
am_0025_0078_f12_final.scaffolds	Escherichia	Escherichia flexneri	HBC/UHG strains
am_0025_0078_e8_final.scaffolds	Escherichia	Escherichia flexneri	HBC/UHG strains
am_0025_0078_g12_final.scaffolds	Escherichia	Escherichia flexneri	HBC/UHG strains
am_0025_0078_h7_final.scaffolds	Escherichia	Escherichia flexneri	HBC/UHG strains
am_0025_0078_f11_final.scaffolds	Escherichia	Escherichia flexneri	HBC/UHG strains
am_0025_0078_a9_final.scaffolds	Escherichia	Escherichia flexneri	HBC/UHG strains
av_0103_0059_a4_final.scaffolds	Escherichia	Escherichia flexneri	HBC/UHG strains
av_0103_0059_b4_final.scaffolds	Escherichia	Escherichia flexneri	HBC/UHG strains
av_0103_0069_d10_final.scaffolds	Escherichia	Escherichia flexneri	HBC/UHG strains
av_0103_0059_b5_final.scaffolds	Escherichia	Escherichia flexneri	HBC/UHG strains
av_0103_0059_c4_final.scaffolds	Escherichia	Escherichia flexneri	HBC/UHG strains
av_0103_0059_g5_final.scaffolds	Escherichia	Escherichia flexneri	HBC/UHG strains
av_0103_0073_f11_final.scaffolds	Escherichia	Escherichia flexneri	HBC/UHG strains
cx_0004_0072_h8_final.scaffolds	Escherichia	Escherichia coli_D	HBC/UHG strains
bj_0095_0060_d4_final.scaffolds	Escherichia	Escherichia coli_D	HBC/UHG strains
am_0025_0078_a10_final.scaffolds	Escherichia	Escherichia flexneri	HBC/UHG strains
am_0025_0078_a8_final.scaffolds	Escherichia	Escherichia flexneri	HBC/UHG strains
am_0025_0078_b11_final.scaffolds	Escherichia	Escherichia flexneri	HBC/UHG strains
am_0025_0078_d11_final.scaffolds	Escherichia	Escherichia flexneri	HBC/UHG strains
am_0025_0078_e11_final.scaffolds	Escherichia	Escherichia flexneri	HBC/UHG strains
am_0025_0078_g7_final.scaffolds	Escherichia	Escherichia flexneri	HBC/UHG strains
am_0025_0078_h8_final.scaffolds	Escherichia	Escherichia flexneri	HBC/UHG strains
am_0171_0078_h4_final.scaffolds	Escherichia	Escherichia flexneri	HBC/UHG strains
bf_0095_0016_d12_final.scaffolds	Escherichia	Escherichia flexneri	HBC/UHG strains
av_0103_0073_h10_final.scaffolds	Escherichia	Escherichia flexneri	HBC/UHG strains
ERR2221112_12718_7#1.contigs_velvet	Escherichia	Escherichia flexneri	HBC/UHG strains
am_0052_0075_a3_final.scaffolds	Escherichia		HBC/UHG strains
am_0224_0086_c1_final.scaffolds	Escherichia	Escherichia coli_D	HBC/UHG strains
am_0025_0078_c10_final.scaffolds	Escherichia	Escherichia flexneri	HBC/UHG strains
ERR2221352_20298_3#17.contigs_velvet	Citrobacter	Citrobacter freundii	HBC/UHG strains
am_0025_0074_a11_final.scaffolds	Escherichia		HBC/UHG strains
am_0025_0078_d8_final.scaffolds	Escherichia	Escherichia flexneri	HBC/UHG strains
bf_0095_0059_h7_final.scaffolds	Escherichia	Escherichia flexneri	HBC/UHG strains
cx_0004_0072_f12_final.scaffolds	Escherichia	Escherichia coli_D	HBC/UHG strains
am_0025_0074_h8_final.scaffolds	Escherichia		HBC/UHG strains
am_0070_0075_f7_final.scaffolds	Escherichia		HBC/UHG strains
am_0025_0074_g8_final.scaffolds	Escherichia		HBC/UHG strains
bf_0095_0059_f9_final.scaffolds	Escherichia	Escherichia flexneri	HBC/UHG strains
ao_0067_0059_e2_final.scaffolds	Escherichia	Escherichia flexneri	HBC/UHG strains
bf_0095_0059_a9_final.scaffolds	Escherichia	Escherichia flexneri	HBC/UHG strains
ao_0067_0059_a3_final.scaffolds	Escherichia	Escherichia flexneri	HBC/UHG strains
ao_0067_0059_c1_final.scaffolds	Escherichia	Escherichia flexneri	HBC/UHG strains
ao_0067_0059_h1_final.scaffolds	Escherichia	Escherichia flexneri	HBC/UHG strains
ao_0067_0059_h2_final.scaffolds	Escherichia	Escherichia flexneri	HBC/UHG strains
am_0171_0078_h6_final.scaffolds	Escherichia	Escherichia flexneri	HBC/UHG strains
bf_0095_0017_b7_final.scaffolds	Escherichia	Escherichia flexneri	HBC/UHG strains
bf_0095_0059_e7_final.scaffolds	Escherichia	Escherichia flexneri	HBC/UHG strains
bf_0095_0059_e8_final.scaffolds	Escherichia	Escherichia flexneri	HBC/UHG strains
bf_0095_0070_d1_final.scaffolds	Escherichia	Escherichia flexneri	HBC/UHG strains
bf_0095_0017_f12_final.scaffolds	Escherichia	Escherichia flexneri	HBC/UHG strains
bf_0095_0054_e12_final.scaffolds	Escherichia	Escherichia flexneri	HBC/UHG strains
bf_0095_0059_b7_final.scaffolds	Escherichia	Escherichia flexneri	HBC/UHG strains
bf_0095_0059_b8_final.scaffolds	Escherichia	Escherichia flexneri	HBC/UHG strains
bf_0095_0059_c9_final.scaffolds	Escherichia	Escherichia flexneri	HBC/UHG strains
bf_0095_0059_d8_final.scaffolds	Escherichia	Escherichia flexneri	HBC/UHG strains
bf_0095_0059_f7_final.scaffolds	Escherichia	Escherichia flexneri	HBC/UHG strains
bf_0095_0059_g7_final.scaffolds	Escherichia	Escherichia flexneri	HBC/UHG strains
bf_0095_0059_h9_final.scaffolds	Escherichia	Escherichia flexneri	HBC/UHG strains
bf_0095_0070_b1_final.scaffolds	Escherichia	Escherichia flexneri	HBC/UHG strains
bf_0095_0070_c2_final.scaffolds	Escherichia	Escherichia flexneri	HBC/UHG strains
bf_0095_0070_c6_final.scaffolds	Escherichia	Escherichia flexneri	HBC/UHG strains
bf_0095_0059_a7_final.scaffolds	Escherichia	Escherichia flexneri	HBC/UHG strains
bf_0095_0059_g9_final.scaffolds	Escherichia	Escherichia flexneri	HBC/UHG strains
ao_0067_0059_c2_final.scaffolds	Escherichia	Escherichia flexneri	HBC/UHG strains
ao_0067_0059_g1_final.scaffolds	Escherichia	Escherichia flexneri	HBC/UHG strains
ao_0067_0059_g2_final.scaffolds	Escherichia	Escherichia flexneri	HBC/UHG strains
ERR2221113_12718_7#2.contigs_velvet	Escherichia	Escherichia flexneri	HBC/UHG strains
bf_0095_0017_e6_final.scaffolds	Escherichia	Escherichia flexneri	HBC/UHG strains
cx_0004_0072_d11_final.scaffolds	Escherichia	Escherichia coli_D	HBC/UHG strains
bf_0095_0059_c7_final.scaffolds	Escherichia	Escherichia flexneri	HBC/UHG strains
bf_0095_0059_d7_final.scaffolds	Escherichia	Escherichia flexneri	HBC/UHG strains
bf_0095_0059_g8_final.scaffolds	Escherichia	Escherichia flexneri	HBC/UHG strains
bf_0095_0070_g5_final.scaffolds	Escherichia	Escherichia flexneri	HBC/UHG strains
ao_0067_0059_b3_final.scaffolds	Escherichia	Escherichia flexneri	HBC/UHG strains
bf_0095_0059_d9_final.scaffolds	Escherichia	Escherichia flexneri	HBC/UHG strains
bf_0095_0017_d8_final.scaffolds	Escherichia	Escherichia flexneri	HBC/UHG strains
bf_0095_0059_e9_final.scaffolds	Escherichia	Escherichia flexneri	HBC/UHG strains
bf_0095_0070_d3_final.scaffolds	Escherichia	Escherichia flexneri	HBC/UHG strains
bj_0095_0019_b3_final.scaffolds	Escherichia	Escherichia coli_D	HBC/UHG strains
ao_0067_0059_b2_final.scaffolds	Escherichia	Escherichia flexneri	HBC/UHG strains
cx_0004_0072_g8_final.scaffolds	Escherichia	Escherichia coli_D	HBC/UHG strains
ERR2221156_12718_7#49.contigs_velvet	Enterobacter	Enterobacter cloacae_O	HBC/UHG strains
bj_0095_0060_h4_final.scaffolds	Escherichia	Escherichia coli_D	HBC/UHG strains
bf_0095_0070_c3_final.scaffolds	Escherichia	Escherichia flexneri	HBC/UHG strains
bj_0095_0060_a5_final.scaffolds	Escherichia	Escherichia coli_D	HBC/UHG strains
bj_0095_0060_d6_final.scaffolds	Escherichia	Escherichia coli_D	HBC/UHG strains
bj_0095_0060_e5_final.scaffolds	Escherichia	Escherichia coli_D	HBC/UHG strains
am_0025_0078_e9_final.scaffolds	Escherichia	Escherichia flexneri	HBC/UHG strains
cx_0004_0072_g9_final.scaffolds	Escherichia	Escherichia coli_D	HBC/UHG strains
av_0103_0073_h11_final.scaffolds	Escherichia		HBC/UHG strains
am_0025_0074_h7_final.scaffolds	Escherichia		HBC/UHG strains
bj_0095_0060_a6_final.scaffolds	Escherichia	Escherichia coli_D	HBC/UHG strains
am_0025_0074_a8_final.scaffolds	Escherichia		HBC/UHG strains
bj_0095_0060_g6_final.scaffolds	Escherichia	Escherichia coli_D	HBC/UHG strains
bj_0095_0060_g4_final.scaffolds	Escherichia	Escherichia coli_D	HBC/UHG strains
bj_0095_0060_c5_final.scaffolds	Escherichia	Escherichia coli_D	HBC/UHG strains
bj_0095_0060_d5_final.scaffolds	Escherichia	Escherichia coli_D	HBC/UHG strains
bj_0095_0060_b6_final.scaffolds	Escherichia	Escherichia coli_D	HBC/UHG strains
bj_0095_0060_e6_final.scaffolds	Escherichia	Escherichia coli_D	HBC/UHG strains
bj_0095_0060_f5_final.scaffolds	Escherichia	Escherichia coli_D	HBC/UHG strains
bj_0095_0060_g5_final.scaffolds	Escherichia	Escherichia coli_D	HBC/UHG strains
bj_0095_0060_f6_final.scaffolds	Escherichia	Escherichia coli_D	HBC/UHG strains
bj_0095_0060_b5_final.scaffolds	Escherichia	Escherichia coli_D	HBC/UHG strains
bj_0095_0060_h5_final.scaffolds	Escherichia	Escherichia coli_D	HBC/UHG strains
bj_0095_0060_c6_final.scaffolds	Escherichia	Escherichia coli_D	HBC/UHG strains
am_0052_0075_d4_final.scaffolds	Escherichia	Escherichia coli_D	HBC/UHG strains
am_0070_0075_a12_final.scaffolds	Escherichia		HBC/UHG strains
ERR2221402_20298_3#79.contigs_velvet	Hafnia	Hafnia paralvei	HBC/UHG strains
an_0080_0058_c6_final.scaffolds	Escherichia	Escherichia flexneri	HBC/UHG strains
bj_0095_0060_a4_final.scaffolds	Escherichia	Escherichia flexneri	HBC/UHG strains
ERR2221221_14672_4#1.contigs_velvet	Escherichia	Escherichia coli_D	HBC/UHG strains
af_0058_0044_c1_final.scaffolds	Escherichia	Escherichia coli	HBC/UHG strains
af_0058_0044_d8_final.scaffolds	Escherichia	Escherichia coli	HBC/UHG strains
af_0058_0044_d9_final.scaffolds	Escherichia	Escherichia coli	HBC/UHG strains
af_0058_0044_g7_final.scaffolds	Escherichia	Escherichia coli	HBC/UHG strains
af_0058_0055_a12_final.scaffolds	Escherichia	Escherichia coli	HBC/UHG strains
am_0052_0075_f4_final.scaffolds	Escherichia	Escherichia coli_D	HBC/UHG strains
ERR2221244_20287_6#1.contigs_velvet	Achromobacter	Achromobacter xylosoxidans	HBC/UHG strains
ERR2221245_20287_6#2.contigs_velvet	Achromobacter	Achromobacter xylosoxidans	HBC/UHG strains
ERR2221246_20287_6#3.contigs_velvet	Achromobacter	Achromobacter xylosoxidans	HBC/UHG strains
ERR2221247_20287_6#4.contigs_velvet	Achromobacter	Achromobacter xylosoxidans	HBC/UHG strains
af_0058_0038_h2_final.scaffolds	Escherichia	Escherichia coli	HBC/UHG strains
af_0058_0044_f3_final.scaffolds	Escherichia	Escherichia coli	HBC/UHG strains
af_0058_0044_a8_final.scaffolds	Escherichia	Escherichia coli	HBC/UHG strains
af_0058_0044_f5_final.scaffolds	Escherichia	Escherichia coli	HBC/UHG strains
af_0058_0055_h9_final.scaffolds	Escherichia	Escherichia coli	HBC/UHG strains
af_0058_0055_e8_final.scaffolds	Escherichia	Escherichia coli	HBC/UHG strains
bj_0095_0060_h6_final.scaffolds	Escherichia	Escherichia flexneri	HBC/UHG strains
ERR2221250_20287_6#7.contigs_velvet	Escherichia	Escherichia coli	HBC/UHG strains
af_0058_0055_h8_final.scaffolds	Escherichia	Escherichia coli	HBC/UHG strains
8306RM_0517_007_F2_final.scaffolds	Klebsiella	Klebsiella quasipneumoniae	HBC/UHG strains
3321JW_0918_034_D10_final.scaffolds	Klebsiella	Klebsiella variicola	HBC/UHG strains
an_0080_0058_f7_final.scaffolds	Escherichia	Escherichia flexneri	HBC/UHG strains
3321JW_0918_034_D9_final.scaffolds	Klebsiella	Klebsiella aerogenes	HBC/UHG strains
