# Supplementary material for: Effector–host interactome map links type III secretion systems in healthy gut microbiomes to immune modulation
Source: Nat Microbiol. 2026 Jan 26;11(2):442–60. doi: 10.1038/s41564-025-02241-y (PMC12872453; doi:10.1038/s41564-025-02241-y)
Supplement: Supplementary file 7 — Prediction of T3SS effectors. [file 41564_2025_2241_MOESM7_ESM.xlsx]

## Sheet: Summary
Supplementary Data 4: Prediction of T3SS effectors
Table	Name	Description	Details
4A	Prediction of 3002 effectors in 44 reference strains	Prediction of microbiome encoded effectors from 44 reference strains encoding complete T3SS using a combination of three complementary mashine learning models	Sequence ID - NCBI gene reference sequence ID
			Sequence ID - NCBI species and gene reference sequence ID
			Sequence Description
			Assembly ID
			NCBI taxonomy ID
			Strain
			Species name
			EffectiveT3 score
			EffectiveT3 verdict
			pEffect prob
			pEffect result
			pEffect engine
			DeepT3 1
			DeepT3 2
			Cat ET3
			Cat pEffect
			Cat DeepT3
			Cat sum
			DNA sequence
4B	Prediction of 182 effectors in 770 T3SS+ MAGs	Prediction of microbiome encoded effectors from 770 T3SS+ MAGs using a combination of three complementary mashine learning models	Sequence ID
			Protein identifier
			Bin ID
			NCBI taxonomy ID
			EffectiveT3 score
			EffectiveT3 verdict
			pEffect prob
			pEffect result
			pEffect engine
			DeepT3 1
			DeepT3 2
			Cat ET3
			Cat pEffect
			Cat DeepT3
			Cat sum
			DNA sequence

## Sheet: 4A
Table 4A: Prediction of 3002 effectors in known strains
	Sequence		Strain				EffectiveT3		pEffect			DeepT3		Scoring Scheme
Sequence ID	Sequence ID	Sequence Description	Assembly ID	NCBI taxonomy ID	Strain	Species name	EffectiveT3 score	EffectiveT3 verdict	pEffect prob	pEffect result	pEffect engine	DeepT3 1	DeepT3 2	Cat ET3	Cat pEffect	Cat DeepT3	Cat sum	DNA sequence
WP_000013921.1	lcl|NC_011740.1_cds_WP_000013921.1_3525	molybdopterin guanine dinucleotide-containing S/N-oxide reductase [Escherichia fergusonii]	GCF_000026225.1	585054	Escherichia fergusonii ATCC 35469	Escherichia fergusonii	0.999998	TRUE	70	YES	SVM	1	0	2	1	1	4	TTGGCCAACTCATCCTCACGATATTCCGTTCTGACTGCCGCCCACTGGGGGCCCATGCTGGTTGAAACTGACGGCGAAACCGTGTTTAGCTCGCGTGGCGCGTTAGCCAGAGGAATGGATAACTCCTTGCAGAGCGCGGTTCGCGACCAGGTTCACAGCAATACGCGGGTACGATTTCCCATGGTGCGCAAAGGCTTTCTTGCGTCACCGGAAAACCCGCAAGGCATTCGTGGGCAGGATGAATTTGTTCGCGTGAGTTGGGATGAGGCGCTGGATCTTATTCACCAACAACATAAACGCATTCGTGAGGCTTATGGTCCGGCATCGATTTTTGCGGGTTCCTACGGCTGGCGTTCAAACGGCGTGCTGCATAAGGCCTCGACATTATTACAACGCTAT…
WP_000020896.1	lcl|NC_011740.1_cds_WP_000020896.1_1827	anti-sigma-28 factor FlgM [Escherichia fergusonii]	GCF_000026225.1	585054	Escherichia fergusonii ATCC 35469	Escherichia fergusonii	1	TRUE	99	NO	SVM	1	1	2	0	2	4	ATGAGTATTGATCGCACTTCCCCTTTAAATCCGGTTAGCAATGTACAACCGCGAGAAACAACTGATCCAGCAGTAGCCAAAACACGTGCGGAAAAGTCCACGACCACGAATAGCACCAGCGTAAATCTAAGCAGCGCGCAGAAAGAGTTAATGCAACCCAGCACCAGCGATATCAATAGCGAACGCGTTGAGGCGTTAAAAGCAGCCATTCGCAATGGTGAATTAAAGATGGATACCGGGAAGATTGCTGATGCGCTGATCCGCGAAACTCAGAGCTATTTACAGAGTAATTAA
WP_000057371.1	lcl|NC_011740.1_cds_WP_000057371.1_3298	hydrolase [Escherichia fergusonii]	GCF_000026225.1	585054	Escherichia fergusonii ATCC 35469	Escherichia fergusonii	1	TRUE	100	NO	SVM	1	1	2	0	2	4	ATGGCGCAGATAACGACGACCGATGCCAATGAATTCAGCAGCAGTGCTGAATTCACCCCTATGCGCGGCTTTAGCAATTGTCATCTGCAAACCATGCTGCCGCGTCTGTTTCGTCGCAAGGTGAAATTCACCCCGCACTGGCAGCGACTGGAGTTGCCCGACGGCGATTTTGTCGATCTCGCATGGAGTGAAGACCCTGCCCAGGCGAACCATAAACCGCGTTTAGTGGTGTTTCACGGGCTGGAGGGCAGCCTCAATAGCCCTTACGCCCACGGTCTGGTCGAGGCGGCGCAAAAACGCGGCTGGCTGGGCGTGGTGATGCATTTTCGCGGATGCAGCGGTGAACCAAACCGTATGCACCGCATTTACCATTCGGGCGAAACCGAAGACGCCAGCTGG…
WP_000067801.1	lcl|NC_011740.1_cds_WP_000067801.1_2764	hypothetical protein [Escherichia fergusonii]	GCF_000026225.1	585054	Escherichia fergusonii ATCC 35469	Escherichia fergusonii	1	TRUE	91	YES	SVM	1	0	2	2	1	5	ATGAGTAATCTGTCACTTCAACCCTATCAGCAAGCTCCTGGTTGGAATACCCTGGAGCGCCTTAATAAACAGGAATCTTCTGTGCCGTTACAGGGCCAGGCAGTAGGTGAATTTGTAAAAACATTGCTCAAACAGGATGTTAAATTGAGTTTGCTTGAGCGGTTTCTTGATTTTTTCCAGGGAGGACGTAGGCGGGAAATCCAGGAGGCTCCTGTTTTACTCAAAGCGACAAGTATGTTGAAAAACGCATCTGATGCCGAAAAGAAGGTGGCTCTTGAAACATTCCAGATGCAGGGCGTGCATGTGGCAAAGGGACGCACTTCTCTTGCAGAGGCAGCCGGAGCGGCCCTGGATTTGTTGCAGAAAAATGACTGCGGCGGGTTCAGCCAAACTCTGCGG…
WP_000077885.1	lcl|NC_011740.1_cds_WP_000077885.1_1302	catalase HPII [Escherichia fergusonii]	GCF_000026225.1	585054	Escherichia fergusonii ATCC 35469	Escherichia fergusonii	1	TRUE	89	NO	SVM	1	1	2	0	2	4	ATGTCGCAACATAACGAAAAGAACCCACATCAGCACCAGTCACCACTACACGATTCCAGCGAAGCGAAACCGGGAATGGACTCACTGGCACCTGAGGATGGTTCCCATCGTCCAGCGGCTGAACCGACGCCACCGGGAGCGCAGCCAACCGCGCCAGGGAGTCTGAAAGCCCCTGATACACGTAATGAAAAGCTGAACTCCCTGGAGGACGTGCGTAAAGGCAGTGAAAATTATGCACTTACCACCAACCAGGGCGTACGCATCGCCGATGATCAAAACTCCCTGCGCGCCGGTAGCCGTGGTCCAACGCTGCTGGAAGATTTTATTCTGCGCGAGAAGATCACTCACTTTGACCATGAGCGTATCCCTGAGCGTATTGTTCATGCGCGAGGATCGGCG…
WP_000083190.1	lcl|NC_011740.1_cds_WP_000083190.1_915	phosphotransferase RcsD [Escherichia fergusonii]	GCF_000026225.1	585054	Escherichia fergusonii ATCC 35469	Escherichia fergusonii	1	TRUE	91	YES	SVM	0	0	2	2	0	4	ATGAGTCAGTCTGACACAACGGCTACATCCCGATTCTCCCTTCTGCCGGGAAGCATTACCCGTTTCTTTTTACTATTGATCATAGTGTTGCTGGTGACGATGGGCGTGATGGTGCAGAGCGCTGTAAACGCCTGGCTCAAAGATAAAAGTTATCAAATTGTTGATATCACCCATGCTATTCAGAAGCGAGTAGATACCTGGCGGTATGTTACCTGGCAGATTTATGACAGCATTGCTGCAACAACTACCCCTTCCGGTGGTGAAGGTTTACAGGAAACTCGGTTAAAACAAGATGTTTATTACCTGGAGAAGCCTCGGCGTAAAACCGAAGCCCTGATCTTTGGTTCTCATGACAGCGCAACTTTAGAGATGACCCAAAGGATGTCGACTTATCTCGAC…
WP_000083435.1	lcl|NC_011740.1_cds_WP_000083435.1_402	DUF1116 domain-containing protein [Escherichia fergusonii]	GCF_000026225.1	585054	Escherichia fergusonii ATCC 35469	Escherichia fergusonii	1	TRUE	52	YES	SVM	1	0	2	1	1	4	ATGAGCCAGTCACTGTTTAGCCAACCGTTGAACGTTATTAATGTCGGCATCGCTATGTTTAGCGATGATCTGAAAAAGCAGCATGTAGAAGTAACCCAACTCGACTGGACGCCGCCGGGGCAGGGCAATATGCAGGTGGTGCAGGCGCTGGACAATATTGCCGATTCGCCGCTGGCAGACAAAATCGCCGCCGCTAACCAGCAGGCGCTGGAGCGCATTATCCAGTCGCATCCGGTGCTGATTGGTTTTGATCAGGCGATTAACGTGGTGCCTGGCATGACGGCGAAAACCATTCTTCACGCCGGGCCACCAGTGACCTGGGAAAAAATGTGTGGCGCGATGAAAGGCGCGGTCACCGGAGCGCTGGTGTTCGAAGGGCTGGCGAAAGATCTCGATGAG…
WP_000097994.1	lcl|NC_011740.1_cds_WP_000097994.1_3005	PAS domain S-box protein [Escherichia fergusonii]	GCF_000026225.1	585054	Escherichia fergusonii ATCC 35469	Escherichia fergusonii	1	TRUE	51	NO	SVM	1	1	2	0	2	4	ATGTCTTCACCTTTGTATGTTACCCAGCAAAATACCCCGCTGGCTGACGATACTACCCTGATGTCCACCACTGATCTGCAAAGCTATATCACCCACGCCAACGACACATTTGTTCAGGTGAGCGGCTATTCGCTCAATGAGCTGCTGGCCCAACCGCATAATATGGTGCGACACCCGGATATGCCAAAAGCGGCGTTTGCAGATATGTGGTACACCCTGCAACAAGGTGAACCGTGGAGCGGCATTGTTAAAAATCGGCGCAAAAATGGCGATCACTACTGGGTACGCGCTAACGCAGTGCCGATGGTGCGTAATGGCAAAATCAGCGGTTACATGTCGATTCGCACCCGGGCAACGGATGAAGAGATTGCCGCAGTGGAGCCGTTGTATCAGGCATTG…
WP_000099375.1	lcl|NC_011740.1_cds_WP_000099375.1_3031	threonine/serine transporter TdcC [Escherichia fergusonii]	GCF_000026225.1	585054	Escherichia fergusonii ATCC 35469	Escherichia fergusonii	1	TRUE	100	NO	SVM	1	0	2	0	1	4	ATGAGTTCGACTGATAACATAGTCTCTGGCAAGGCACAACATTCTTACTGGCGTAAGTCAGATACTACCTGGACACTGGGATTGTTCGGTACAGCTATTGGTGCTGGTGTGTTGTTCTTTCCTATTCGGGCAGGTTTTGGCGGCTTGATCCCTATTTTAGTGATGTTGGTACTGGCGTATCCCATTGCTTTTTATTGCCATCGGGCGCTGGCGCGTTTGTGCCTCTCAGGTGCTAATCCTTCCGGTAACATTACCGAAACGGTAGAAGAACACTTCGGAAAGACGGGGGGCGTGGTGATCACTTTCCTCTACTTTTTTGCTATCTGCCCGCTGTTGTGGATTTATGGGGTCACGATTACCAATACGTTTATGACCTTCTGGGAAAACCAACTGCATCTG…
WP_000148644.1	lcl|NC_011740.1_cds_WP_000148644.1_3086	MULTISPECIES: hypothetical protein [Enterobacteriaceae]	GCF_000026225.1	585054	Escherichia fergusonii ATCC 35469	Escherichia fergusonii	1	TRUE	86	NO	SVM	1	1	2	0	2	4	ATGACCCATGAATACCAGCGACAAAGCCTGGAACAACTAATTACTCAGCAAACAGCAACTCCCAGAAGCGCCGCCGTTGTATTTAATGAGAACCAAACCCTCTGGCAAACACTTGGCTTTAGCCAGTCTCAAGTTTCGCTATGGCTTGCCTCATTGCCTCAAAGTAATCATCTAAAAGGGCCCACAACGGCAACGTACCAGGTTATACCAGATATCGCGGCACATTTGGTATCATTGTTGCATCAAGCTGGTGGGCGCATGCCCCTTGCACAAGTACTGAAAAAGCTCCCTGCTGGTATTACGACCAGTGAACAGCAGATACGCAAACTGGCACAGAAGCACGCGCAGATAGAGATTAAAGGCCCCTTGCTGGTACTGATAAATTAG
WP_000178797.1	lcl|NC_011740.1_cds_WP_000178797.1_588	tail sheath protein [Escherichia fergusonii]	GCF_000026225.1	585054	Escherichia fergusonii ATCC 35469	Escherichia fergusonii	1	TRUE	87	NO	SVM	1	1	2	0	2	4	ATGACGATGAGCTTTAACACCATTCCGTCGAATACGCTGGTTCCGCTGTTTTATGCGGAAATGGATAACCAGGCGGCGAATACTGCACAGGACAGCGGGGCATCATTGCTGATTGGTCACGCCAATAACGGTGCAGAGATTGTTGCCAACAGTCTGGTGCTGATGCCGTCGGCAGACTATGCACGCCAGATTTGTGGTGCGGGAAGTCAGCTGGCGCGTATGGTCGAGGCTTATCGCCAGACCGACCCGTTTGGCGAGCTGTATGTGATTGCCGTTCCGGAAGCCACAGGCGCGGCGGCAACGGTTACGCTGACGGTGACCGGGGCGGCAACCGAAACAGGCACGGTGAATGTTTATGTGGGACGTACCCGCGTGCAGGCACCGGTGACCAACGGCGAT…
WP_000189184.1	lcl|NC_011740.1_cds_WP_000189184.1_962	oxygen-insensitive NADPH nitroreductase [Escherichia fergusonii]	GCF_000026225.1	585054	Escherichia fergusonii ATCC 35469	Escherichia fergusonii	0.999997	TRUE	99	NO	SVM	1	1	2	0	2	4	ATGACACCAACAATTGAATTACTTTGCCAACATCGATCCATTCGCCATTTCACTGATAAGCCCATCACTGCAGAGCAGCGCGAAGCCATTATCAAAAGTGCTCAATGCACCTCGAGTTCCAGCTTTTTGCAGTGTACTTCCATCATCCGCATCACCGACAGGGCGTTACGCGAAGCATTGGTACCGTTGACGGGCGGGCAACAGCATGTTGCCCAGGCGGCAGAATTTTGGGTTTTCTGCGCTGATTTTAATCGCCACTTACAGATTTGCCCTGATGCGCAACTCGGCCTGGCTGAGCAGCTTCTGCTTGGGGTTGTTGACACCGCATTGATGGCACAAAATGCCCTGACCGCTGCGGAATCCTTAGGTTTGGGTGGGGTATATATCGGTGGGCTTCGC…
WP_000192007.1	lcl|NC_011740.1_cds_WP_000192007.1_3501	cellulose biosynthesis protein BcsG [Escherichia fergusonii]	GCF_000026225.1	585054	Escherichia fergusonii ATCC 35469	Escherichia fergusonii	1	TRUE	66	YES	SVM	1	0	2	1	1	4	ATGACTCAACATACTCATAATGTAACCATGCCATCTTCCCTTTGGCAGTACTGGCGCGGGCTTTCTGGCTGGAATTTCTACTTTCTGGTGAAGTTCGGTCTGCTTTGGGCGGGTTATCTCAACTTCCATCCGCTACTCAACCTGGTGTTTGCCGCCTTTTTGTTAATGCCTATTCCACGCTATAGCCTGCATCGCCTTCGCCATTGGATCGCTCTTCCGATTGGTTTTGCGTTGTTCTGGCATGATACATGGTTACCAGGCCCGGAAAGTATTATGAGCCAGGGCTCACAGGTCGCGGGTTTCAGTACCGATTATTTGATTGACCTGGTTACGCGTTTCATTAACTGGCAGATGATAGGTGCGGTATTTGTGTTGTTTATCGCGTGGCTTTTCCTGTCA…
WP_000208170.1	lcl|NC_011740.1_cds_WP_000208170.1_3011	fructuronate reductase [Escherichia fergusonii]	GCF_000026225.1	585054	Escherichia fergusonii ATCC 35469	Escherichia fergusonii	1	TRUE	97	NO	SVM	1	0	2	0	1	4	ATGACTACTATTGTTGACAGCAATCTGCCGGTTGCCCGCCCGTCATGGGATCATTCTCGTCTGGAATCACGCATTGTGCATCTCGGTTGCGGGGCGTTTCACCGCGCGCACCAGGCGCTGTACACCCATCACCTGCTGGAAAGCACGGATAGCGACTGGGGGATCTGCGAAGTTAACCTGATGCCAGGCAACGACCGTGTGCTGATCGAAAACCTGAAAAAACAGCATCTGCTGTACACCGTAGCGGAAAAAGGCGCAGAAAGCACCGAGCTGAAAATTATTGGCTCGATGAAAGAAGCGCTGCACCCGGAAATCGACGGTTGTGAAGGTATTCTCAACGCGATGGCGCGTCCGCAGACGGCGATTGTCTCCCTGACGGTCACAGAGAAAGGTTATTGC…
WP_000255032.1	lcl|NC_011740.1_cds_WP_000255032.1_2203	MULTISPECIES: D-ribose transporter ATP-binding protein [Enterobacteriaceae]	GCF_000026225.1	585054	Escherichia fergusonii ATCC 35469	Escherichia fergusonii	1	TRUE	61	YES	SVM	1	0	2	1	1	4	ATGGTCAGCTCAACGACTCCGTCTTCCGGGGAATACTTGTTGGAAATGAGCGGTATCAACAAGTCTTTTCCGGGGGTTAAGGCACTTGATAACGTTAATTTAAAAGTCCGGCCACATTCTATCCATGCATTAATGGGGGAAAACGGCGCAGGAAAATCAACATTATTAAAATGCCTGTTTGGTATTTATCAAAAAGACTCCGGCACCATTTTGTTCCAGGGTAAAGAGATCGATTTTCATTCTGCCAAAGAAGCACTGGAAAATGGTATTTCGATGGTACACCAGGAATTAAACCTGGTATTACAACGTTCGGTGATGGACAACATGTGGCTGGGGCGATATCCCACCAAAGGCATGTTTGTCGATCAGGACAAAATGTACCGCGAAACCAAAGCGATT…
WP_000288735.1	lcl|NC_011740.1_cds_WP_000288735.1_1066	cell division inhibitor SulA [Escherichia fergusonii]	GCF_000026225.1	585054	Escherichia fergusonii ATCC 35469	Escherichia fergusonii	1	TRUE	93	NO	SVM	1	1	2	0	2	4	ATGTACACTTCAGGATATGCAAATCGTTCTTCTTCGTTTTCCACTGCGGTAAATAATACTGCGCGTGTCGCCACGACAAACACTACAGCAGGACTTATCAGTGAAGTGGTCTATCGTGAAGATCAGCCTATGATGACGCAATTACTGCTTTTACCGCTCCTGCAACAACTCGGTCAGCAATCACGCTGGCAGCTATGGTTAACACCCCAGCAAAAACTAAGCCGTGAATGGGTCCAGGCTTCTGGATTACCCTTGAGCAAAGTTATGCAAATCAATCAGCTTTCTCCGTGCCATACTGTTGAATCAATGATTCGCGCTTTACGTACCGGGAATTACAGTGTGGTTATCGGCTGGCTTGCCGAAGAATTAACCGAAGAAGAACATGCGGAACTGGTTAAT…
WP_000375129.1	lcl|NC_011740.1_cds_WP_000375129.1_1078	MULTISPECIES: BAX inhibitor protein [Escherichia]	GCF_000026225.1	585054	Escherichia fergusonii ATCC 35469	Escherichia fergusonii	1	TRUE	100	NO	SVM	1	0	2	0	1	4	ATGGATCGTATTGTTAGTTCTTCACATGACCGTACATCGTTGCTCAGCACCCATAAGGTGCTGCGTAATACCTATTTTCTGCTAAGCCTGACGCTGGCCTTTTCTGCGATTACCGCAACTGCCAGTACGGTGCTGATGCTGCCGTCTCCGGGCTTGATTCTGACGCTGGTGGGTATGTATGGTTTGATGTTCCTGACCTATAAAACGGCGAATAAGCCGAGCGGGATTATCTCCGCATTCGCCTTTACCGGTTTTCTGGGTTATATCCTCGGACCAATTCTGAATACTTATCTGTCTGCTGGAATGGGTGACGTAATCGCTATGGCACTGGGCGGAACGGCGTTAGTGTTCTTCTGCTGTTCTGCGTATGTGCTGACCACCCGCAAAGATATGTCCTTC…
WP_000377424.1	lcl|NC_011740.1_cds_WP_000377424.1_3083	hypothetical protein [Escherichia fergusonii]	GCF_000026225.1	585054	Escherichia fergusonii ATCC 35469	Escherichia fergusonii	1	TRUE	94	YES	SVM	1	0	2	2	1	5	ATGGACAGCATTACAACCAGGCAAAATAACGACCCCGTAAATAGCGAAGTGGCACTTGACCTCTGCCTGCAGCTTTGGCGGCAAGGCGGTTTAATCGCCAGTAAAGCAGCGTTGTTACTGGCGGCTGTGCCTGCCTTTAGATCACTGCTACAACCAATAATACAGCCGAAAAAGAACGACGCTGAAACGGATATCGTTAGCGCCTTTAGCCTCACTGCACCATTGCTTGATGCCTTTAGTGATTTAAGCCAGTCAGGTGAATGGCAATTAGCGTTGTTGGGCTTAAACCCAGATGTTCGCCAACATTGGATAAATTTAGCCGCCGCTCGCTGCCAGGAAGCTGGCGCGATGAGTGACCCAATGGTATTGGTTAAACTCATTCAGCAACTGGGCAATGCC…
WP_000433381.1	lcl|NC_011740.1_cds_WP_000433381.1_1116	RidA family protein [Escherichia fergusonii]	GCF_000026225.1	585054	Escherichia fergusonii ATCC 35469	Escherichia fergusonii	0.999987	TRUE	98	NO	SVM	1	1	2	0	2	4	ATGGAGCCAATCAGCTTGAATATCAAACGTAATAACCCACAACCTCGTCTTGCCGCCAGTGTGGAATATGGCAATCTTGTATTTCTCTCCGGCCAGACACCGAAGAGCAATACTCCTGACATCGCGCAACAAACGCGCGAAGTGCTGGAGAAAATCGACGCATTACTTGCTGAAGCTGGTAGTGATAAATTTCATCTCTTGTCCGCTCAGGTATGGTTAAAAGATATCAGCCGCAATTTTGCCGATTTCAACGACGTATGGGTTAACTGGATGCCAGAAGGATATAGCCCGGCACGTGCTGCCGTGCAGGCTGAGATGGCCCGCCCGGAGATTCTGGTTGAAGTGATGGTCACTGCGGTAAAAGCGGGATAA
WP_000437922.1	lcl|NC_011740.1_cds_WP_000437922.1_1637	hypothetical protein [Escherichia fergusonii]	GCF_000026225.1	585054	Escherichia fergusonii ATCC 35469	Escherichia fergusonii	1	TRUE	52	NO	SVM	1	1	2	0	2	4	ATGGAACAACGCCGTATTACAGGCAAAAGCCACTGGTATCATGAAACCCAATCCAGCACATCACCTCACGATCCGCTGCCACTGGTGCCCGAGGCCGCTAACTGTACGGATAAATTTTTGCTGGATTTGGCGCTAAGCGAGAATGAACAAATGCCCTTTCAGGCGTGGCTTTCCCCATCCCGGCAACTGGCAAACCAATTATTCCCACAGGCAATAACACTGAGCAAATTGCATAGCTTCAGCCTTTACGAGCGAATGAGTACCGCTCTGACTGTCGCTCAGGTATGTGGTGTGCAACGGCTGTGTAATCATTATGCTGCGCGGCTGGCCCCTCTTCCTGGCCCGGATTCATCCAGAGAAAGTAATCATCGCCTGGCGCAAATCACCCAATACGCCCGA…
WP_000438625.1	lcl|NC_011740.1_cds_WP_000438625.1_2635	diguanylate cyclase [Escherichia fergusonii]	GCF_000026225.1	585054	Escherichia fergusonii ATCC 35469	Escherichia fergusonii	1	TRUE	68	YES	SVM	1	0	2	1	1	4	ATGGAACAGGTTGAATCCGGTAGCGACGATCTTCTTTTTACAGAATGGCAAACACTCATTAATCAAACACCAGTTGCCGCACATGAACTGCTGTTGTCATTAAGTGACAAAGAGTTACACCATCTGGTAACTATTTTTTATGATTACATGTTGTCGCACACTGAAAGTGCCCTGTTCCTGAATACTGAGCAGGTTAACAGCCGCCTTAGTAGCAGCATGTTTCACTGGTTACGTGCAGTACTGGGCAGCTCGCAGCAAGATTTACATGAACTGTTAGCAAAGCAGCATGAAATTGGCATCGTTCATGCGCGCATCGGTTTACCTATCGATCTGGTCGCTCGGGCTGCACGAAAAATCAAAGAAGAACTTTATCAAATCCTCGCGCTGCGAAAAGTGGCT…
WP_000508975.1	lcl|NC_011740.1_cds_WP_000508975.1_2659	MULTISPECIES: hypothetical protein [Escherichia]	GCF_000026225.1	585054	Escherichia fergusonii ATCC 35469	Escherichia fergusonii	1	TRUE	95	NO	SVM	1	1	2	0	2	4	GTGGGCGGAATAAGCCAGAATCTTAAAGCCGTTATCACGTTTGGCGGTAACCTGGACAGTTCATGGAAGCGATCGGCTGACGGTTTACAAAAGAGCCTGAATGATGTCGGGAAACGTTCAGAACGTCTGACAAAGGAGCAGACAAAACTGGCTGCTGAAATTAAACGCGCGAAACTGGCAGGTGAAAGTCTGGGAAACTTGAAACGCCGTTATAGCGAAGTTTCCAGAGAGATCCGCAAGGCAGAGGCAGAGCAGCAGAAACTGAATGTCCAGATGCAAAAAGCACAGCGGATTGAGGCATTCAAAGGTGCCGGGAAGGGATTGTTCCGGCGTGGTCTGGGGATTGCCGGTCAGGTCGGAGGTATGTTCGGTACCGGACTGGCATTTGGTGGCGGTGGT…
WP_000557378.1	lcl|NC_011740.1_cds_WP_000557378.1_2267	MULTISPECIES: protein NapD [Proteobacteria]	GCF_000026225.1	585054	Escherichia fergusonii ATCC 35469	Escherichia fergusonii	1	TRUE	100	NO	SVM	1	1	2	0	2	4	ATGCACACTAACTGGCAAGTTTGCAGCCTGGTCGTGCAGGCCAAAAGCGAACGAATTTCAGACATCAGCACCCAACTGAACGCCTTTCCCGGCTGTGAAGTCGCTGTCAGCGACGCGCCGAGCGGTCAGTTGATTGTGGTGGTGGAAGCAGAAGACAGCGAAACGCTGATCCAAACCATTGAGTCAGTACGCAACGTAGAGGGCGTGCTGGCGGTGTCGCTGGTTTATCACCAGCAGGAAGAGCAAGGTGAGGAAACACCATGA
WP_000558718.1	lcl|NC_011740.1_cds_WP_000558718.1_4184	isovaleryl-CoA dehydrogenase [Escherichia fergusonii]	GCF_000026225.1	585054	Escherichia fergusonii ATCC 35469	Escherichia fergusonii	1	TRUE	77	YES	SVM	1	0	2	1	1	4	GTGCACTGGCAAACTCACACTATATTCAATCAACCTGCACCGTTGAATAACAGTAATTTGTATTTGTCTGATAGCGCGCTTTGCGAAGCCGTAAACCGTGAAGGTGCAGCCTGGGATAACGAGTTGCTTGCCAGTATTGGCCAGCAACTGGGGACCGCAGAATCTCTGGAGCTTGGGCGGCTGGCGAATATCTATCCGCCAGAGCTGCTGCGCTACGATGCTCAGGGGAGACGGTTAGATGATGTCCGTTTTCACCCTGCCTGGCATTTACTGATGCAGGGATTATGTGCAAATCGGGTACATAATCTTGCATGGGAAGAAGATGCCAGAGTCGGATCATTTGTGGTGCGGGCTGCCCGCTTCATTATTCACGCCCAGGTTGAAGCCGGGACGCTTTGC…
WP_000781397.1	lcl|NC_011740.1_cds_WP_000781397.1_4305	MULTISPECIES: PTS N-acetylgalactosamine transporter subunit IID [Proteobacteria]	GCF_000026225.1	585054	Escherichia fergusonii ATCC 35469	Escherichia fergusonii	0.999999	TRUE	100	NO	SVM	1	1	2	0	2	4	TTGAAGATGGCATCTAATCAAACTACCCTGCCGAACGTCAGTGAAAACGAAGAAACACTGCTGACAGGCGTCAATGAAAACGTGTATGAAGATCAGAGCATTGGCGCAGAGCTGACGAAAAAAGATATCAACCGCGTCGCCTGGCGTTCCATGCTGTTACAAGCGTCTTTTAACTACGAACGTATGCAGGCTTCCGGCTGGTTGTACGGTCTGCTGCCTGCTCTGAAAAAGATCCACACTAATAAACGCGACCTGGCGCGCGCCATGAAGGGGCATATGGGTTTCTTCAATACCCATCCGTTTCTGGTGACGTTTGTTATCGGCATTATCCTTGCGATGGAGCGTTCTAAGCAGGACGTTAACAGTATTCAGAGCACCAAAATTGCCGTCGGTGCGCCG…
WP_000786561.1	lcl|NC_011740.1_cds_WP_000786561.1_907	acetyl-CoA C-acetyltransferase [Escherichia fergusonii]	GCF_000026225.1	585054	Escherichia fergusonii ATCC 35469	Escherichia fergusonii	1	TRUE	63	YES	SVM	1	0	2	1	1	4	ATGAAAAATTGTGTCATCGTCAGTGCGGTACGTACTGCCATCGGTAGCTTTAACGGTTCACTAGCCTCCACCAGCGCCATCGACCTGGGGGCAACGGTGATCCAGGCCGCTATAGAACGCGCAAATATCGATTCACAACACGTTGATGAAGTGATTATGGGTAACGTGTTGCAAGCCGGGCTGGGGCAAAATCCGGCACGTCAGGCACTGCTAAAAAGCGGACTGGCAGAAACGGTATGTGGCTTCACGGTCAATAAAGTGTGTGGTTCGGGTCTCAAAAGTGTGGCGCTTGCCGCCCAGGCGATTCAGGCAGGTCAGGCGCAGAGCATCGTAGCAGGTGGAATGGAGAACATGAGTTTGGCGCCCTACTTACTCGATGCAAAAGCACGATCGGGTTAT…
WP_000829745.1	lcl|NC_011740.1_cds_WP_000829745.1_1359	ATP-dependent helicase [Escherichia fergusonii]	GCF_000026225.1	585054	Escherichia fergusonii ATCC 35469	Escherichia fergusonii	1	TRUE	65	NO	SVM	1	1	2	0	2	4	ATGGCAGAAAATAACCCATCATCATCTTCCCTACCGGAGTTTTTTTCACCCGCCACTCGTGAATGGTTTTCTTCAACATTCAGCCAGCCGACACCCGTTCAGGCACAAACATGGACAGTGACCGCCGCAGGTCAAAATGCGCTGGTGATTGCACCCACCGGTTCAGGTAAAACGCTCGCGGCTTTTTTATTCGCCCTCGATCAGCTGTTTCGCCAGCCACATACCGAGTCAGGGGATAAAACCAGTCGTATCCTTTATATCTCGCCGATAAAAGCACTGGCGACTGATGTGCACCGCAATTTGCAGATACCGTTACAGGGTATCCGGGACGCCCGATACAAACGCGGAGATGCAGAAGTTACGATAACGGTTGGGATGCGCTCCGGTGATACTTCCTCG…
WP_000904613.1	lcl|NC_011740.1_cds_WP_000904613.1_2003	MULTISPECIES: hypothetical protein [Escherichia]	GCF_000026225.1	585054	Escherichia fergusonii ATCC 35469	Escherichia fergusonii	0.999997	TRUE	64	YES	SVM	1	1	2	1	2	5	ATGTTAATTTTCCAGATTGCCAATAAGCACCTCAGCAAAACTGTTTACTGCAAAGGTGGCAGTGATGGCGGTTCAAAAGCCCAGGCACGCGCAACTGAAAAGGGCATCGAACTGCAGCGTGAAATGTGGCAAACGAACATGCAGAACCTTGCACCGTTCACACCACTCGCTCAGCAGTACGTATCACAGTTGCAAAATCTTTCCTCTCTTCAGGGGCAAGGTCAGGCGCTTAACCAGTATTACAACTCCCAGCAGTACAAAGACCTTGCTGGTCAGGCGCGTTACCAGAGTCTGGCAGCAGCAGAGGCAACTGGTGGATTAGGCTCTACAGCAACAGGAAACCAGTTAGCTGCAATCGCACCTACACTCGGTCAAAACTGGCTGTCAGGTCAGATGAAC…
WP_000937458.1	lcl|NC_011740.1_cds_WP_000937458.1_2490	sugar ABC transporter ATP-binding protein [Escherichia fergusonii]	GCF_000026225.1	585054	Escherichia fergusonii ATCC 35469	Escherichia fergusonii	0.999427	TRUE	58	YES	SVM	1	1	1	1	2	4	ATGTTGCCGCAAGAAATTGACACTCCCAAGACTCATGAATCACCTGTAATCATAGAAACTCATGACTTATCGCGCATTTATCCTGGTGTGGTGGCGTTAGATAACGTGAATTACCGTGTCTATCGCAATAAAGTGAATGTGCTTATTGGTGAAAACGGTGCGGGTAAATCCACAATGATGAAAATGCTGGCGGGGGTTGAAACACCTTCCTCAGGCAAGATCATTCTTGATGGTAAAGAAGTTACCCTAAATTCTACCCATCAGGCCGAAAAACATGGAATTAGTATCATTTTTCAGGAGCTGAATTTATTCCCGAATATGAATGTCATGGATAACATTTTCATGGCTAATGAATTTTTTCAGAAAGGGAAGATTAACGAAAAATATCAATATGAATTA…
WP_000995825.1	lcl|NC_011740.1_cds_WP_000995825.1_2045	hypothetical protein [Escherichia fergusonii]	GCF_000026225.1	585054	Escherichia fergusonii ATCC 35469	Escherichia fergusonii	1	TRUE	97	NO	SVM	1	1	2	0	2	4	GTGAATTGCAGCTGCAACGACAGCAACCAGAAGATCAGCATCTGGCGCATCACCACCAAAGCCATTTCACATGAGGAAAATATCATGACGGTAATCGTGTACGGGAAATCAACATTCGCAGGAAATGCCAAAACTCGCCGTCATGAGCGGCGCAGAAAGCTGGCTATCGAGCGTGATGCCATCTGCAACATCATCGATTCGATCTTCAGTACAGACAGTGAGGAACCTGTTCAGGAAGCCCCGAGAAAGCGTTTAAGCCTTTCTGAAAAAGCAATATCACTCGGAAGCCTTCGCTGCAAGAAGTCAGAAGAAGTCGAGCGTAAACAGAATCGTATTTACTACCGCAAGCCACGCAGTGAAATGGGTGTGACTTGTTCAGGTCGCCAGAAGCAACGCGGA…
WP_000999547.1	lcl|NC_011740.1_cds_WP_000999547.1_3111	hypothetical protein [Escherichia fergusonii]	GCF_000026225.1	585054	Escherichia fergusonii ATCC 35469	Escherichia fergusonii	1	TRUE	63	YES	SVM	1	0	2	1	1	4	ATGAACGATCCCATCTCAACACTGGAATGGCTGGTGCAGGCTCAGCAGGGCATCCCTTCTTTTTCAGAGATGCCCCGTCGGACACTGGCAGACAAAGGTATTGCAGGGCCGACAGCGGCACATGTGATCGAGGAGATCCATACGCCACTTAATCTGGCAATGGTGACATTCACCACTGGCAGTAGTGCCTTTCAGAACATTGTGGGGGTGACATGGTGCGAATTACCGCTGCGTACAGAAGCAGGTAAACGCGTCCTGCAAGGGTGTGGAGTTACAACCGGGCAGCAGTTGCTGGTGACCTACGCTCCGCTGGTCAATGTTTTTACCTGCCAGGCGCTGGAAGCGTTTGATCTTCGCTGGTCGTTTTTATCGCACTCATGCCGTGATGCATTGCTGATC…
WP_001016304.1	lcl|NC_011740.1_cds_WP_001016304.1_3509	methionine gamma-lyase [Escherichia fergusonii]	GCF_000026225.1	585054	Escherichia fergusonii ATCC 35469	Escherichia fergusonii	1	TRUE	51	YES	SVM	1	0	2	1	1	4	ATGAACCACAATCAAAATTATGGAATGAATACCCGAATCGTCCATGCTGGGCAGCAGCCTGATCCCTCAACAGGCGCTTTGAGTATGCCTATTTTTCAGACGTCTACTTTTGTCTTTGATAGTGCCGAACAAGGAGCTGCTCGTTTTGCGCTGGAAGAGCCAGGCTACATTTATACGCGTTTAGGCAACCCAACAGTCGATGCCCTGGAGAAAAAACTCGCAGTATTAGAACAGGGAGAAGCGGCACTTGCGACTGCATCAGGAATTTCAGCAATTACCACAACGTTGCTGACTTTATGCCAGCAAGGGGATCATATTATTTCCGCCAGTGCTATATACGGTTGTACTCATGCGTTTTTACAGCATAGCATTCCCAAATTTGGTATTAATGTCAGTTTT…
WP_001023055.1	lcl|NC_011740.1_cds_WP_001023055.1_1885	glycosyltransferase family 1 protein [Escherichia fergusonii]	GCF_000026225.1	585054	Escherichia fergusonii ATCC 35469	Escherichia fergusonii	1	TRUE	92	NO	SVM	1	1	2	0	2	4	ATGAATATATTATTCACTGAATCGTCGCCCAATATTGGCGGGCAAGAACTACAGACTGTGGCCCAAATGGTAGCTATAAGAAAAAAAGGGCATTCTGTCTTACTGGTTTGCAGGGAAAAAAGTAAAATAGCTTCCGAAGCGAAAAAACAAAATATTGATGTTATCTTTGTTCCCTTTAAAAACAGTCTTCACATTTCATCGGTATTAAAATTACTGGGGATATGTCAACGTTTTAGACCACATGTGGTTATTTGCCATAGTGGTCATGACAGTAATATTGTTGGTTTGACACGGTTGCTATGCTGGAAAGACAGATTCCGTATTATCAGGCAGAAGACATACCTGACAAAGAGAACAAAAAATTTTTCATTAAATTATTTATGTGATGACATAATAGTG…
WP_001066218.1	lcl|NC_011740.1_cds_WP_001066218.1_778	MULTISPECIES: septation initiation protein [Enterobacteriaceae]	GCF_000026225.1	585054	Escherichia fergusonii ATCC 35469	Escherichia fergusonii	1	TRUE	90	NO	SVM	1	1	2	0	2	4	ATGAACAACACCGCAGTGAATAACAACCTTTCCACTTTTCCGGCTGTAACGCAGCGGGCACTGGAAACCATGAACACAGCCAGAAACGCATGGCTTGAAGCACGTCGTCAGCAGAAAGCGGCAGCGGATAATATTGCGACAATCCGCCAGCGTCGCGCTGAAATGGAAGCCACGACGAACACACTGAATGAGGAGTGGCGCACGCTGTTTCGTGAAAGTCAGGGCGTGGTCTCAAAGGAAATGAAAAAACTGCGCACGGAAATTGCGCTGGGACGAGAAACGCTTGAGGATTTTGATGAGCTGCTGGCGGCTCAGGAAAGCGAAAATGCACTTTTGCCGCAGAAAGCTGCGGAATTAGCCGGAAAGTATATCCACGCGCATAACATTCTTGTGGATATT…
WP_001067513.1	lcl|NC_011740.1_cds_WP_001067513.1_1585	MULTISPECIES: transcriptional regulator FeaR [Escherichia]	GCF_000026225.1	585054	Escherichia fergusonii ATCC 35469	Escherichia fergusonii	1	TRUE	88	NO	SVM	1	1	2	0	2	4	ATGAACCCCGCAGTGGATAATGAGTTTCAGCAATGGCTTTCCCAAATCAATCAGGTATGCGGAAATTTTACCGGACGCCTGCTGACTGAGCGTTACACGGGTGTACTGGATACGCATTTTGCCAAAGGACTAAAGCTGAGTACCGTGACAACCAACGGGGTGAATTTATCCCGCACCTGGCAGGAAGTAAAAGGCAGCGACGATGCCTGGTTTTACACCGTTTTTCAGCTTAGTGGTCAGGCAATAATGGAGCAGGATGAGCGTCAGGTACAGATTGGCGCAGGCGATATTACGTTACTCGATGCCTCACGCCCCTGTTCGCTTTACTGGCAGGAATCTTCTAAACAGATTTCATTACTTTTGCCACGCACTCTGCTGGAACAATATTTTCCCCATCAA…
WP_001143213.1	lcl|NC_011740.1_cds_WP_001143213.1_4422	YjjI family glycine radical enzyme [Escherichia fergusonii]	GCF_000026225.1	585054	Escherichia fergusonii ATCC 35469	Escherichia fergusonii	1	TRUE	86	YES	SVM	1	0	2	1	1	4	ATGCCCACTTCTCATGAAAATGCACTGCAACAACGTTGCCAGCAAATTGTCACCAGCCCGGTACTTAGCCCGGAGCAGAAACGCCATTTTCTGGCACTGGAAGCAGAAAACAATCTGCCTTACCCGGCGTTGCCTGCCGAAGCCCGCCGCGCGCTGGATGAAGGTGTAATCTGCGATATGTTTGAAGGTCATGCGCCGTATAAACCGCGCTATGTCTTACCCGATTACGCCCGTTTTTTGGCCAACGGTTCAGAATGGCTGGAGCTGGAAGGCGCAAAAGATCTTGATGACGCACTCTCTCTGCTGACCATTCTTTACCACCACGTTCCTTCGGTCACATCGATGCCGGTCTACCTGGGGCAACTGGATGCGTTGTTGCAACCGTATGTTAGAATTCTA…
WP_001147116.1	lcl|NC_011740.1_cds_WP_001147116.1_2972	hypothetical protein [Escherichia fergusonii]	GCF_000026225.1	585054	Escherichia fergusonii ATCC 35469	Escherichia fergusonii	0.99994	TRUE	99	NO	SVM	1	1	2	0	2	4	ATGCCTTACTCTTATCGCACTACAATGTCATTCAACACCTATCAGTTCAGGGAAACTACAATGATTGACCCGAAAAAAATTGAGCAAATCGCTCGCCAGGTTCACGAATCGATGCCTAAAGGAATCAGGGAGTTCGGGGAAGATGTGGAGAAAAAAATCCGCCAAACCCTTCAAGCGCAGCTGACGCGTCTCGATCTGGTAAGTCGTGAAGAGTTCGACGTCCAGACACAGGTTCTTTTACGGACTCGCGAAAAACTGGCGCTACTGGAGCAGCGCATTAGCGAACTTGAAGCACGTTCCATCCCTGCGGAAGTACAACCAGCTCCGGCTATTCCGCCCATTGATCCACAGGAATAA
WP_001182890.1	lcl|NC_011740.1_cds_WP_001182890.1_2697	MULTISPECIES: hypothetical protein [Escherichia]	GCF_000026225.1	585054	Escherichia fergusonii ATCC 35469	Escherichia fergusonii	1	TRUE	93	NO	SVM	1	1	2	0	2	4	ATGCAACCACTTACATACCAACAGACTAGCGGATTTAGCCCGACTGCGGTGATAAATCGTTCTCAAACAAAACAGGTGCCAGGCCACGAAAAAATCCGTGATGCCGTCCGCGCCTGGTCGGCTGCAGATAATCAGGATGTTGTTGCCGCACTCATTGTGAATGAGTATCGGGAGCAGGGCGGCGGCACCATCGATTTCCCTGATGATGTCAGCCGTGCACGCCAGAAGCTGTTCCGCTTCCTCGATAACAAATTCGATTCTGAAAAATACCGAAATAACGTGCGTGAACTGACCCCGGCAATTCTGGCGGTACTACCGCTGGAATATCGCGGTTACCTGGTTGAGCAGGATAGCTTCATGACTCGGTTGGCTGAAATGGAAAAGGAACTCAGTGAGGCA…
WP_001197909.1	lcl|NC_011740.1_cds_WP_001197909.1_2134	multidrug resistance protein MdtB [Escherichia fergusonii]	GCF_000026225.1	585054	Escherichia fergusonii ATCC 35469	Escherichia fergusonii	1	TRUE	72	YES	SVM	1	1	2	1	2	5	ATGCAGGTGTTACCCCCGAGCAGCACAGGCGGCCCGTCGCGCCTGTTTATTATGCGTCCTGTCGCCACCACGCTGCTGATGGTGGCGATCTTACTCGCCGGGATTATCGGTTATCGCGCCCTGCCCGTTTCGGCGCTGCCGGAAGTGGACTATCCGACCATTCAGGTGGTCACGCTCTACCCTGGCGCCAGCCCGGATGTCATGACCTCCGCCGTTACTGCGCCGCTCGAACGCCAGTTCGGGCAGATGTCTGGCCTGAAACAGATGTCATCGCAAAGTTCCGGCGGCGCGTCAGTTATCACCTTGCAATTCCAGCTAACATTACCGCTGGATGTCGCTGAGCAGGAAGTGCAGGCCGCGATTAATGCCGCCACTAACCTGTTGCCGAGCGATCTGCCT…
WP_001235473.1	lcl|NC_011740.1_cds_WP_001235473.1_2022	antitermination protein [Escherichia fergusonii]	GCF_000026225.1	585054	Escherichia fergusonii ATCC 35469	Escherichia fergusonii	1	TRUE	98	NO	SVM	1	1	2	0	2	4	ATGAGACTCGAAAGCGTAGCTAAATTTCATTCGCCAAAAAGCCCGATGATGAGCGACTCACCACGGGCCACGGCTTCTGACTCTCTTTCCGGTACTGATGTGATGGCTGCTATGGGGATGGCGCAATCACAAGCCGGATTCGGTATGACTGCATTCTGCGGTAAGCACGAACTCAGCCAGAACGACAAACAAAAGGCTATCAACTATCTGATGCAATTTGCACACAAGGTATCGGGGAAATACCGTGGTGTGGCAAAGCTTGAAGGAAATACTAAGGCAAAGGTACTGCAAGTGCTCGCAACATTCGCTTATGCGGATTATTGCCGTAGTGCCGCCACGCCGGGCGCAAGATGCAGAGATTGCCACGGTACAGGCCGCGCGGTTGATATAGCAAAAACA…
WP_001237041.1	lcl|NC_011740.1_cds_WP_001237041.1_2842	PTS mannitol transporter subunit IIA [Escherichia fergusonii]	GCF_000026225.1	585054	Escherichia fergusonii ATCC 35469	Escherichia fergusonii	1	TRUE	98	NO	SVM	1	1	2	0	2	4	ATGCGGCTTATTAATTATTTTCCAAAATCATCAATCTCAGTTATACATTCAGCAACAGACTGGCAGGAAGCTATCAATTTCTCGATGGCATCATTGCTGGATAAAAACTATATCAGCGAGAATTACATTCAGGCTATTAAAGATTCCACCATTAGCAATGGCCCTTATTATATTCTCGCGCCAGGCGTGGCAATGCCTCATGCGCGACCGGAATGTGGGGCGCTTAAAACCGGGATGTCTTTGACGTTACTTAAACAAGGCGTTTATTTTCCGGGGAATGACGAACCGATTAAATTACTCATCGGGCTTTCTGCTGTCGATGCCGATTCACATATTGGCGCTATTCAGGCGTTAAGTGAATTGCTGTGCGAAGAAGAAATACTCGAACAACTCTTAACC…
WP_001272443.1	lcl|NC_011740.1_cds_WP_001272443.1_3064	hypothetical protein [Escherichia fergusonii]	GCF_000026225.1	585054	Escherichia fergusonii ATCC 35469	Escherichia fergusonii	1	TRUE	100	NO	SVM	1	1	2	0	2	4	ATGAGTGCGGGGAAATTGCCGGAGGGGTGGGTTGAAACTAATCTGCAAAACGTCGCATCATGGGGCTCAGGTGGAACACCCTCCCGAAATCATGATGAGTATTACAATGGCAATATACCCTGGATTAAAACAGGTGATTTAGGGCCTAAAATTATTACTAATGCCAGTGAGTATATAACCGATGCTGGTGTACAAAACTCAAGTGCAAAATTCTTTCCTAAGGGTTCTGTCGCTATTGCAATGTATGGAGCAACTATTGGTAAAACATCCATATTAGGCATTGACGCAACCACAAACCAGGCATGTGCAGTGGGAACCCCTCTTGAAGGCATCACATCCACCCTTTTTCTATATTATTTTTTACTTAATGAAAAAAATGCATTTATAAAAAAAGGAAAA…
WP_001276378.1	lcl|NC_011740.1_cds_WP_001276378.1_1593	pentapeptide repeat-containing protein [Escherichia fergusonii]	GCF_000026225.1	585054	Escherichia fergusonii ATCC 35469	Escherichia fergusonii	1	TRUE	68	YES	PSI-BLAST	1	0	2	1	1	4	ATGTCAGCATCTATCAATACATCTTATTTCAATCAGGGAAATGCTGCCGTTTTTTTTGGTAACGAAGTTATTGAACCTTTTACTAAACGCGACAATATTCTGGACTCGTTGCTTCGTTTTGTGACATTTGGCAAATGTAATTATCGAAAGTTGCGGGAAAGTTTTAATCAGGCTATTTACTTAGATTATCGTCATGGCCCGGATAATAGTTTAATAAAAAAATTTAATAGCCATGAAAGCAATCTGCCATTACGTTTTGGATTTGATAAATTTGCGATAACTCTTGAACATAAAAAAGACTATATAGAGATGCATGTTATCCCTTATAGCAGTCGACTTAGTTATCAGGTTATTAAATTACCCGGTGATTTTAAAGTCAGTACTGATTGCGCCCTTCGT…
WP_001278605.1	lcl|NC_011740.1_cds_WP_001278605.1_2417	MULTISPECIES: magnesium and cobalt efflux protein CorC [Proteobacteria]	GCF_000026225.1	585054	Escherichia fergusonii ATCC 35469	Escherichia fergusonii	1	TRUE	100	NO	SVM	1	1	2	0	2	4	ATGAGCGACGACAATTCACACAGTAGTGACACGATAAGCAACAAGAAGGGATTTTTCTCCCTGTTACTCAGCCAACTTTTCCACGGTGAACCGAAAAACCGTGACGAACTGCTGGCGCTGATCCGTGATTCCGGGCAGAACGACCTTATCGACGAAGATACGCGCGATATGCTCGAAGGGGTGATGGACATCGCAGACCAACGCGTTCGCGACATCATGATCCCCCGCTCCCAGATGATTACCCTGAAACGCAACCAGACGCTGGACGAATGCCTTGATGTCATCATCGAGTCCGCCCACTCACGTTTCCCGGTGATTAGCGAAGACAAAGATCACATTGAAGGGATTCTGATGGCGAAAGACTTGCTGCCGTTTATGCGCAGCGATGCCGAAGCCTTC…
WP_001299868.1	lcl|NC_011740.1_cds_WP_001299868.1_132	MULTISPECIES: hypothetical protein [Proteobacteria]	GCF_000026225.1	585054	Escherichia fergusonii ATCC 35469	Escherichia fergusonii	1	TRUE	99	NO	SVM	1	1	2	0	2	4	TTGGGAAACGTTCTGACATGGGTTATTCCTTATCTATCTAATAACGTTGAGTTTTCTGGAACCTGTCCCATTGAACTCTCACCGGAAAGCTCAATAAGACAGGTTCTACGTTTAGTTGCCGCGCTTTTATATGCGCTTGATTTACAACATCTTCTGGATAATTTTTACCAGAAAAATCACTAA
WP_001317460.1	lcl|NC_011740.1_cds_WP_001317460.1_4358	MULTISPECIES: protein flxA [Enterobacteriaceae]	GCF_000026225.1	585054	Escherichia fergusonii ATCC 35469	Escherichia fergusonii	1	TRUE	96	NO	SVM	1	1	2	0	2	4	ATGTCTGTCACAATTCAGGGGAATACCTCAACCGTTATTTCAAACAACTCCGCCCCGGAAGGAACATCAGAAATAGCCAAAATCACAAGACAAATTCAGGTGCTGACTGAAAAGCTTGGGAAAATCTCATCGGAAGAGGGGATGACGACACAGCAGAAAAAAGAAATGGCTGCATTGGTACAGAAGCAAATTGAAAGCCTCAGGGCTCAACTGGAGCAGTTGTTAAGGCAGCAGGCAGAGAAAAAGAATAAAGACGCGACAGTTCAGCCTGATAAAAAAGAAGAGAAAAAAGACGATACAAATACCGCTGGCACCATTGATATTTACGTCTAA
WP_001406816.1	lcl|NC_011740.1_cds_WP_001406816.1_2397	MULTISPECIES: Fur leader peptide [Bacteria]	GCF_000026225.1	585054	Escherichia fergusonii ATCC 35469	Escherichia fergusonii	1	TRUE	100	NO	SVM	1	1	2	0	2	4	ATGATACGCATTATCTCAAGAGCAAATTCTGTCACTTCTTCTAATGAAGTGAACCGCTTAGTAACAGGACAGATTCCGCATGACTGA
WP_002431386.1	lcl|NC_011740.1_cds_WP_002431386.1_2815	hypothetical protein [Escherichia fergusonii]	GCF_000026225.1	585054	Escherichia fergusonii ATCC 35469	Escherichia fergusonii	0.999997	TRUE	99	NO	SVM	1	1	2	0	2	4	ATGATTTTTACTTTGCTGTTATTTAATAAAAATAACACAGCATATTTACATGTAATTACAAATAGTTTCTCTCCGGAATCGTTATTTACCTCTCAATATAATTACAAAACTTTCCGTATATTAAATCCATTAAGTTATTTATTTAAATTATAA
WP_002431388.1	lcl|NC_011740.1_cds_WP_002431388.1_2766	hypothetical protein [Escherichia fergusonii]	GCF_000026225.1	585054	Escherichia fergusonii ATCC 35469	Escherichia fergusonii	1	TRUE	70	YES	PSI-BLAST	1	0	2	1	1	4	ATGATGTCACTGACACTGAATGTTAATCATGGACAACAGATTTCAGCCTGCACGCTGAATGATTCAAGAGTGAAACGGATGATGTCCGGGAACCATGACACCGCCGTGCATATGGGGTTGTGGGACAGATTTAAGGACTGGTTCCGCATAGAAAAGAAAGCAGAGGCTCTCGAAAATCTCTATAAATTGCTTTATCCGACCCCTGAAGATACCGAAGTCAGTGGGCTCCCTGGCGCTGTTGATAATAACGAAGGCAAGAAGTATACGTCTTCTCTTTATGCATTCCGTAAGCTCAAAGCATTGATCTCCGATCAGTCAGTGAGTAAGTCTGTAAACTGGACAATCAGTCTTGACGTGAATAACTGCCTGAAGACAACCTTTCATTTCGGGAATGTGGTC…
WP_002431733.1	lcl|NC_011740.1_cds_WP_002431733.1_4189	L-ascorbate-6-phosphate lactonase [Escherichia fergusonii]	GCF_000026225.1	585054	Escherichia fergusonii ATCC 35469	Escherichia fergusonii	0.999998	TRUE	99	NO	SVM	1	1	2	0	2	4	ATGAGTAAAGTGAAAAGCATCACACGTGAATCATGGATCCTGAGCACCTTTCCTGAATGGGGAAGCTGGCTGAATGAAGAGATTGAGCAAGAGCAAGTTGCGCCGGGCACCTTTGCGATGTGGTGGCTAGGCTGCACCGGGATCTGGCTGAAATCTGAAGGTGGCACCAATGTGTGCGTCGATTTCTGGTGCGGAACGGGTAAACAAAGTCACGGCAATCCACTGATGAAAGCAGGGCATCAGATGCAGCGCATGGCTGGTGTGAAAAAACTGCAGCCGAACCTGCGTACTACCCCGTTTGTTCTTGATCCGTTTGCGATTCGCCAGATCGACGCCGTACTGGCTACTCACGATCATAACGATCACATCGACGTCAACGTGGCCGCCGCCGTGATGCAA…
WP_015953472.1	lcl|NC_011740.1_cds_WP_015953472.1_1876	phosphate starvation-inducible protein PhoH [Escherichia fergusonii]	GCF_000026225.1	585054	Escherichia fergusonii ATCC 35469	Escherichia fergusonii	0.999944	TRUE	100	NO	SVM	1	1	2	0	2	4	GTGCGTAGCCGTTTTTCGGCATTTTATCCAACAGCAAACTATGGCTTACAAGGAAGCCAACCCTCTGATGTTCGTGCGCATAATCGCGCTGCCAACGGCGCGTGTGATGAATACAAACAACTCAAGGTGCTCTCCATGGGAAGACAAAAAGCAGTGATCAAAGCTCGTCGCGAGGCAAAACGTGTGCTGAGACGGGATTCGCGCAGCCATAAGCAGCGTGAAGAAGAATCGGTCACCTCGCTTGTGCAGATGAGCGGCGTAGAAGCCATTGGTATGGCCCGCGACAGTCGCGATACCTCGCCCATCCTCGCGCGAAATGAAGCGCAATTGCACTATCTGAAGGCTATTGAGAGTAAGCAGCTAATATTTGCCACGGGCGAAGCCGGGTGCGGAAAAACC…
WP_015953559.1	lcl|NC_011740.1_cds_WP_015953559.1_2228	YkgJ family cysteine cluster protein [Escherichia fergusonii]	GCF_000026225.1	585054	Escherichia fergusonii ATCC 35469	Escherichia fergusonii	0.999997	TRUE	99	NO	SVM	1	1	2	0	2	4	ATGGATTGCCGTCCGGACTGTGGTGCATGTTGCACAGCGCCTTCAATATCAAGCCCCATCCCCGGAATGCCTGACGGCAAACCTGCAAATACGCCTTGTATTCAACTTGATGAACAACAGCGCTGCAAAATTTTCCTCTCGCCACTACGCCCTAAAGTCTGTGCCGGGTTACAACCCAGTGCTGAAATGTGCGGGCAAACGCGTCAGCAAGCGATGACCTGGCTTATTGAACTTGAAGCCCTGACAGCTCCCTAA
WP_024256417.1	lcl|NC_011740.1_cds_WP_024256417.1_1079	hypothetical protein [Escherichia fergusonii]	GCF_000026225.1	585054	Escherichia fergusonii ATCC 35469	Escherichia fergusonii	1	TRUE	68	YES	PSI-BLAST	1	1	2	1	2	5	ATGGAAGCCGGAAAGATGACAACAGGAATAAATAATACACATCAACCCTCAGCCGAAGATTTTAATAACTTTTCCGAAAGTGTGATTTTATATATAAAAAACAAACGTGATGAGATAATTAAGGACGAAAGGCCAGTTTTGAAATTTTTGGAATCTTGCTGGCAGAGTGATACACAACAATTCAGAAATAACGAATATGTTATTAATATCACCCAGAATATTTCTTTGTTGCTTAGTCAGGGAAATAACAGTAATTCACAAAAAATAAATATTGATAAACCGGAGTTGGTGAATAGCTTTCGACAGGCCATCATTGACACTATCAATTGGCGTATTCTGAACACATGGTATGAATGGGCAAAGGACAGAACTTTGGATGAGAAAAGGTCTGAAGCCCTT…
WP_032243086.1	lcl|NC_011740.1_cds_WP_032243086.1_3691	MULTISPECIES: rho operon leader peptide [Escherichia]	GCF_000026225.1	585054	Escherichia fergusonii ATCC 35469	Escherichia fergusonii	1	TRUE	100	NO	SVM	1	1	2	0	2	4	ATGCGAAGTGAACAGATTTCTGGTTTGTCACTCAATCCGTCTTGTCGTTTCAGTTCTGCGTACTCTCCTGTGACCAGGCAGCGAAAAGACATGAGATGA
WP_071821796.1	lcl|NC_011740.1_cds_WP_071821796.1_1560	hypothetical protein [Escherichia fergusonii]	GCF_000026225.1	585054	Escherichia fergusonii ATCC 35469	Escherichia fergusonii	1	TRUE	100	NO	SVM	1	1	2	0	2	4	TTGATCAATAACATTGAGTGTCGCAGTAATGAATGTGTTATCGATAATTCAAAAATAACTGCGTACACCACAAGCCTACTCCCCACACGACGTAAGGTGTACCGCCCTTGCTTTTTTTCAGAATTCATAAAGAAAAAACCCGGCGCTAAATGCTTACCGGGTTTTAGATTTATCAGACAAATAGCAGCGTTAACCGCTAATCTGTTCCATCGCCTGTAA
WP_077626319.1	lcl|NC_011740.1_cds_WP_077626319.1_2724	MULTISPECIES: hypothetical protein [Escherichia]	GCF_000026225.1	585054	Escherichia fergusonii ATCC 35469	Escherichia fergusonii	1	TRUE	100	NO	SVM	1	1	2	0	2	4	ATGTATCATTCCATTTATACTCGTCATACTTCAAGTTGCATGTACTGCGACTGCGTTCGTTCACCCCAGTCACTTACTTTAGTAAGCTCCTGGGGATTCACTCGCTTGTCGCCTTCCTGCAACTCGAATTATTTAGAGTATATAAATATAAAAATCAGGAAATGGCAGACGAATCCAGGGCAAGAAAAAAAGAATTAA
WP_077626322.1	lcl|NC_011740.1_cds_WP_077626322.1_3521	hypothetical protein [Escherichia fergusonii]	GCF_000026225.1	585054	Escherichia fergusonii ATCC 35469	Escherichia fergusonii	1	TRUE	98	NO	SVM	1	1	2	0	2	4	TTGAAGTGTTCATGGCAGTCTTCCTGCAGTGATAAATGGAAATTCTCTGCCAGTCACAATAACGAAGCGCATTTCGCGCAGGGAGAAAACGGCATGAACTGCCGTCAGGATGGAATGAAATGCCTAATTTCAGGAATGAGTGACACGCAAAATATTCACATGACAAATACTAAATGTAAGTTAGCGCCTACTATCGCCACAAGTATTGTTATTGAACAAGATCATTAG
WP_077626326.1	lcl|NC_011740.1_cds_WP_077626326.1_4395	peptidase S14 [Escherichia fergusonii]	GCF_000026225.1	585054	Escherichia fergusonii ATCC 35469	Escherichia fergusonii	1	TRUE	64	YES	PSI-BLAST	1	1	2	1	2	5	GTGCCGCAACGAAACGACAGGAGCCGCAGCACACCGACGACCAGTCCGAAGAATAATTCCTGGTTCAGGATGCAGGCTGGTCACCAGAGTGACGCGGATATTTATATTTATGACGAGATTGGTTTCTGGGGTGTTACAGCGAAGCAGTTTATCAGTGATCTGAATGCACTGGGCGATATCACCCACATTAATCTCCATATTAATTCACCGGGTGGCGATGTCTTTGAAGGCATCGCCATTTTTAATGCGCTGAAAACACATGGTGCGTCCATTACCGTTTATGTCGACGGTGTGGCGGCGTCAATGGCGTCGGTCATTGCGATGGTGGGAAACCCGGTCATTATGCCGGAAAACACCTTCATGATGATTCATAAACCATTTGGCTTTACGGGCGGTGAT…
WP_004915373.1	lcl|NZ_DS607652.1_cds_WP_004915373.1_3851	hypothetical protein [Providencia stuartii]	GCF_000154865.1	471874	Providencia stuartii ATCC 25827	Providencia stuartii	0.999984	TRUE	99	NO	SVM	1	1	2	0	2	4	ATGTATAACGCAGGAGCAGTCACAACGACAGCGAACAGCACAAAATTAATTGGCACAGGTACTAAGTGGAAAGATAACAACTCGCGAGTATCCGCAGAGCAGGTTATTTTAATTCAAAATGGCGCAACGATTTATATCAACAGCATTGCGTCTATTCAGAGCAACACAGAGATAACACTGAGTTTTCCTGTGCCTGCATCGGTGAGCAACGCACCGTATCAAATACTGACAACGATGGTGAACTCAGTTTCAGATGCAGCAAACAAGATTGTAGCAATGAACGTTGCGAATGTGCAGTTCAGCGATATCTTAAATCGATGGGCTACAGAAAGCGGTACAATTACAGTGACGTTGCCGGATGGTACGACACAGCAACTGAGAACGGCGAAAGAAATGGAT…
WP_004915379.1	lcl|NZ_DS607634.1_cds_WP_004915379.1_4285	hypothetical protein [Providencia stuartii]	GCF_000154865.1	471874	Providencia stuartii ATCC 25827	Providencia stuartii	0.999902	TRUE	100	NO	SVM	1	1	2	0	2	4	ATGAAAATACGCAATAATACTTACACCATCTCAGGTGCTATCCATAACCCTGACAATTATGAGCATATCGATGCTGGTGCACGTATTGACGAAAGACCCATTACCGTTATACCACCCAAAGTACAGCCAGCGCCTAAAAATGTGCGTATTTCTTCATACACACAAGTAGACCAAGGCATTGCATTTACAACTTTAAGGGTTGATTGGGAAGCGGCTGAAAGTGCGATTGCGTATGAGGCGGAATGGCGTCGTGACAGCGGTAACTGGATAAATTCCCCGCGTACATCAACGCTGGGTTTTGAAGTTAATGGCATTTATGCAGGCCGTTATCAAGTTCGCGTACGGGCGATTAATGCGTCTGAAATTTCCAGCGTGTGGGCTAATGCGGAAGAAACTCAA…
WP_004915478.1	lcl|NZ_DS607635.1_cds_WP_004915478.1_4109	ECA polysaccharide chain length modulation protein [Providencia stuartii]	GCF_000154865.1	471874	Providencia stuartii ATCC 25827	Providencia stuartii	1	TRUE	100	NO	SVM	1	1	2	0	2	4	GTGAAAAACTCAGAAACGCAACCTAATCAGTATCAGCCGCCGATAGAACCGGAATTGGATATCCGTGGTTTATGCCGCTCTTTGTGGCAAGGTAAAATTTGGATCGTGGCATTTGCGGTGATTTTCGCCGCTATTGCGTTGGGTGCATCCTATTTTATGCAGCAAAAATGGAGTTCAACCGCGATCACAGACCTGCCAACCGTGAACAATTTGGGTAGTTATTATTCGCAACAACAGTTTTTACGAAACCTGGATTCCCGTATTAACTCGACGGGTCAAGAAGGGCAATTGCCAACGATTGCGAATGAGGCTTACCAAGAGTTTATTAAGCAAGTGGGTTCTTATGATACCCGTCGTCAGTTTTGGTTAACGACGGATTATTATAAGCAGCGTTTAGAG…
WP_004915527.1	lcl|NZ_DS607635.1_cds_WP_004915527.1_4123	uroporphyrinogen-III C-methyltransferase [Providencia stuartii]	GCF_000154865.1	471874	Providencia stuartii ATCC 25827	Providencia stuartii	1	TRUE	71	NO	SVM	1	1	2	0	2	4	ATGACGGAACACAATAAATCTACCGAAACGGTCAACAACGATACTGTCGCGGATACCCCAAACAACCGCCAAACTAAGCCGTCTTCGGAGCAAAAACGTTCTGGTCTCATCGGTAGTGCCATCGCTATCGCTATTATCATCGCCATCGGCGGTGGTATTTATTATTTTACTCAACAAAGTAATACACAACTCGCTAATGAAAATAGTGAGTTAAAAAAACAGTTGAGTGAATTAATTGAACAACAAAAAGCGGATAGGCAACGTTTAGATTCTCTGGTCGCTTCACAGTCAGCACTAAGCTCACAAGCTCGCGAGTATGAAGATCAACTAAACCGCCGTATGCAAGAGCTACAAGCGCACGTCAATGCATTATCCAGTTCAGACGTAAAAAGCTGGTTA…
WP_004915569.1	lcl|NZ_DS607635.1_cds_WP_004915569.1_4137	RNA ligase RtcB family protein [Providencia stuartii]	GCF_000154865.1	471874	Providencia stuartii ATCC 25827	Providencia stuartii	1	TRUE	100	NO	SVM	1	1	2	0	2	4	ATGGGCAATATTATTCATTCTGTCAGCGAACACGTCAGTTATATCGCGACAGAAAATACTTGGATTGAAAGTAAAGCAATCCAACAGTTACAAACAACCGCAGCGCTCCCTAATATGGTTTCCGTGGTAGGCATGCCAGATCTACATCCTGGTCGTGGTTACCCAATTGGTGCGGCATTTTTCTCAACACAACGTTTCTATCCTGCATTGGTCGGTAATGATATTGGCTGTGGAATGAGTTTATTTCAGACCGATATCAAGACCACGAAGTTAAACTTGGATAAGTTTGAAAAACAGTTATCCACAATGCCGGATAGCGCCCCCTTAGAATGGCTCGATGAGCATGTTCCTCATGAAATGAAATCCCATCATTTTATGTCCTCACTCGGCTCGATTGGC…
WP_004915712.1	lcl|NZ_DS607635.1_cds_WP_004915712.1_4184	peptide-methionine (S)-S-oxide reductase MsrA [Providencia stuartii]	GCF_000154865.1	471874	Providencia stuartii ATCC 25827	Providencia stuartii	1	TRUE	93	NO	SVM	1	1	2	0	2	4	ATGTCATCTAATCAGTCACAACCCATAAATATTTCCCAAGCGCTACCCGGTAGGCAAAGTGCTATTCCCCATTCACCATACCATGCGGTTAACCATCATTCGATTGACAATATTCCGAAGAACGCTGAAATTGCCTATTTTGCGATGGGCTGTTTTTGGGGAGTTGAGCGTTTATTTTGGCAGCAACCGGGCGTTTACTCAACATCCGCTGGCTATAGTGGCGGGATTACGCCAAATCCAACTTACGAAGAAGTGTGTACGGGTCTCACCGGCCATACTGAAATCGTGAGAGTCGTCTTTGACCCACAAACTATTAGTTATGCAGACTTACTGACCCTGTTTTGGGAAAATCACGATCCAGCACAAGGTATGCGCCAAGGGGGTGACATTGGTACCCAA…
WP_004916299.1	lcl|NZ_DS607662.1_cds_WP_004916299.1_3667	hypothetical protein [Providencia stuartii]	GCF_000154865.1	471874	Providencia stuartii ATCC 25827	Providencia stuartii	1	TRUE	100	NO	SVM	1	1	2	0	2	4	ATGCTTATCGACGCTATCGTCAGGGCCAGCGGGACGCCGACTCCACATCACCACAAACCGATTATCACATTTACTTACACCTTAAAATTAAACGAAGGCCAACTACGCTTTAATACGACAAGCCAAGGGAGCCACACCATAATCGTTCACCTCCCCTCCTCACTCTTAATTACCCAGCTTTAA
WP_004916435.1	lcl|NZ_DS607648.1_cds_WP_004916435.1_3900	hypothetical protein [Providencia stuartii]	GCF_000154865.1	471874	Providencia stuartii ATCC 25827	Providencia stuartii	1	TRUE	97	NO	SVM	1	1	2	0	2	4	ATGACTAGACCAGCGCGAGGCATTCGCAATAACAACCCTGGTAACATTGATTACAACAAAGCCAATAATTGGAAAGGGCAATTGCCGCATGACCCAAGTATTGAACCTCGCTTCTGTCGATTTGAAAGTCCTGCCTATGGTATTCGTGCATTGATGGCACTACTTCGTACCTACCAGCGTAAGTACGGGTTAAAAACCGTATCAGGCCTGATTGACCGCTGGGCTCCGACGAATGAAAACAACACCCGAGCATATATTAACGGTGTAGCTAAAGAGTTGGGTGTATCGCCTACTGATGTTATCAGTCTTTATGATAAGGCAACCACAATTAAACTGGCCAAGGCAATCATTCGTCATGAAAATGGCTCACAGCCGTATGATGAGGCTACGTTCGAAAAA…
WP_004916524.1	lcl|NZ_DS607648.1_cds_WP_004916524.1_3926	hypothetical protein [Providencia stuartii]	GCF_000154865.1	471874	Providencia stuartii ATCC 25827	Providencia stuartii	0.9999	TRUE	99	NO	SVM	1	1	2	0	2	4	ATGGTGAGTAAACAGGAGGGGAACATGAAATCTAACATGAACTCTAAACAACGATGGAATTTAAAACGACGTGAAGCATGGATCGCCGAGCGTAGAAATAAGCCATATAAGGCATATAACGGCACGGACTGCCCGATAGCTAACTTGGTACTAATACTCAAGTCAGCACCAGATAAACACAAAACATTAAAACTGAAAAAACAGCCGAGCAGTGAGTTCGGGGTGACGGCGAGGGGATGA
WP_004916773.1	lcl|NZ_DS607652.1_cds_WP_004916773.1_3834	(2E,6E)-farnesyl- diphosphate-specific ditrans,polycis-undecaprenyl-diphosphate synthase [Providencia stuartii]	GCF_000154865.1	471874	Providencia stuartii ATCC 25827	Providencia stuartii	0.999997	TRUE	83	NO	SVM	1	1	2	0	2	4	ATGAACTCTAGTGGTGAAAATCTCTCTCATTCAGCCTTGCCAAAACATGTTGCGATTATCATGGATGGCAATGGGCGTTGGGCAAAGCAGAGAGGAAAACTAAGAATAACAGGGCACAAGGCTGGCGTTGAGTCTGTGCGTAATGCAGTACGTTTTGCAGTAAAAAACAAGATTAGCTCACTGACGCTGTATGCATTTAGTAGTGAAAACTGGAGAAGACCAGAAAAAGAAGTCAGTTCACTGATGGAGCTATTTGTTTTTGCGTTAGATAATGAAGTCAAGAATCTACATAAAAATAATGTAAAATTATTGGTTATTGGTGATATTAGTCGATTTAGTGAGCGTCTTCAAAAACGTATTCAAAAAGCAGAAAAATTAACTGCAAATAACACGGGCTTA…
WP_004917132.1	lcl|NZ_DS607659.1_cds_WP_004917132.1_3748	hypothetical protein [Providencia stuartii]	GCF_000154865.1	471874	Providencia stuartii ATCC 25827	Providencia stuartii	1	TRUE	94	NO	SVM	1	1	2	0	2	4	ATGTCAAACAATATAAAAATGCCAACAATTCAGATTTTTATGACACTACAAGATGAAACCGATTTTTCAAGTTCACTTTTAGCGAATTTTGATAACATAAAGTTTATTGATAGTTATGTTTGGGATACAGATAATCCTCCATTTTATGATTCAATTGAGAAATGTCATTCAATGTTGAACTCACAAACTGTGATTATAAATCAAGATATTACTAGCGCTAAGGAATACAAAGATACGTATACTGGAGAACACATTAGTGGTCAAGGTTACATCGGAAGCCCTGTTGGTAAAGGATTGATTCAGTTTTTGCATTCATCGAAAGCCGAATATGCAGAAAACTGCCTACGAAATGGAAGAATTTCTGCAACATACGACCCGACAAAAGATCCTGAAACCGAT…
WP_004917178.1	lcl|NZ_DS607662.1_cds_WP_004917178.1_3588	MULTISPECIES: hypothetical protein [Enterobacterales]	GCF_000154865.1	471874	Providencia stuartii ATCC 25827	Providencia stuartii	1	TRUE	88	NO	SVM	1	1	2	0	2	4	ATGATGGAGATATTAACGATGGAGAGTATCAATACTTATACGAATACCTTAACACTGCTTCCTAATGAACAACGTACTATCAAACGTGCGTTGACCATACTGGATAAGTATCTGCGTGAACCGGGTATTGCTTTTACATCAACGCAAAATGTGAGGGATTGGTTACGGCTAAAAATGTCAGCATTAGAGCGTGAAGCGTTTATTGTGCTCTACTTGAATCAACAAAATCAGTTGATAAGCAGTGAAACCCTGTTTGCTGGCTCGATTAGCAGCACACAGGTTTATCCTCGTGAAGTCGTCAAACGAGCACTTCATTTTAATGCTGCTGCCGTTATCTTTGCACACAATCATCCGTCAGGCGATATCACACCAAGCCAAGCGGATAAATCTATCACGCAA…
WP_004917276.1	lcl|NZ_DS607662.1_cds_WP_004917276.1_3578	AlpA family transcriptional regulator [Providencia stuartii]	GCF_000154865.1	471874	Providencia stuartii ATCC 25827	Providencia stuartii	1	TRUE	100	NO	SVM	1	1	2	0	2	4	ATGACAAATCCAATTGAAACATCAACAGCAACAATGCCATCACTGTTAAATGACCAATTTATCGATATGAAATTCATCACTAAGCTCACAGGCTTAACGGATAAGTGGTTTTATAAACTCATTCAAGACGGTGAGTTTCCAAAACCCATCAAACTGGGACGTAGTTCTCGTTGGCTGAAAAGTGAAGTTGAACAGTGGCTACAAGCCCGTATTATCGATTCAAGAGTATGA
WP_004917314.1	lcl|NZ_DS607662.1_cds_WP_004917314.1_3595	hypothetical protein [Providencia stuartii]	GCF_000154865.1	471874	Providencia stuartii ATCC 25827	Providencia stuartii	0.970311	TRUE	73	YES	SVM	1	1	1	1	2	4	GTGTGTTGCATAACAAAGTCAGATGAAACCCAACCATTAATTTATCATGTCACATCCAGAAGGCAGGAGCAGTTAAGTAAGACATTTGCTTATAATATTGATTCAGTTAACAACACAATAAAAAGCCAAAAGCTTGTTAGAGAGGCAATAAAAACACTACCTCGTGGTCAAAGTTCAGAGGAGAGAAAAAATAACCTCACTAACGTAACTCAAGATAAAAAAGATCTTATTCGTTTCCAGCAGGAGCTGCTCAGTACTGCAGAAAATATATTGAAACACCTTGATTTATCCACGGAAGTGTTAGCTACAATATCGGATAAATTAAAGCAGTTAACGTGTGAACCAAACAGACTAATTCAATCAAGGGAATTGTTGCAGGCTAAAAAACTCGAAGAAAAA…
WP_004917489.1	lcl|NZ_DS607662.1_cds_WP_004917489.1_3680	hypothetical protein [Providencia stuartii]	GCF_000154865.1	471874	Providencia stuartii ATCC 25827	Providencia stuartii	1	TRUE	100	NO	SVM	1	1	2	0	2	4	ATGATAATTTATGAGGGCAAAGCATGGTGGGCAACAAGTGGCAAATCAGAGATGAACTCTGGGAGAAAATGGCTCCTCTCATCCCGGAGCATAGAACTCAACACCCGCTGGGTTGTAGAGAGAACACACAGTTGGATGAATCGCTACCGTCGTGTCCTGACTCGTTGGGAGAAGAAGGTCGAGAATGATAAGGCGATGCTGCATTTTGCCTGTGGTATCATTGTCTGGAACAAAAACCTATTGGGATGGGTTCTTAGTCATCACAAACCAACTGTTAAGCTAAAACGCAATAATGATTAA
WP_004917597.1	lcl|NZ_DS607663.1_cds_WP_004917597.1_1461	proline/glycine betaine ABC transporter permease ProW [Providencia stuartii]	GCF_000154865.1	471874	Providencia stuartii ATCC 25827	Providencia stuartii	1	TRUE	98	NO	SVM	1	1	2	0	2	4	ATGAGCAATAACACGAATGAGCGTAAAGCTGACTATCAGGATCCGTGGGCAGAAACCCAAGCAGATGAGACATCGCAACAAAATAATGCGACGGATACCACTTCAGGCAGCGACCCTTGGTCAACGAGTTCCGAAAGCCAAACATCAACAGAGAGTGATCCGTGGGGAAGTACAGCAGATACTTCAACACCGTCAGATACCGGCGGAAGCGATTGGCTGGATGCGGCTCCCACTGAGGGAATAAATACAGAACATTTTGATATTATGGATCCTTTTCAACATACTCTGATCCCGCTTGACTCTTGGGTCACTCAGGCTATTGATTGGATCGTGTTGCATTTCCGTCCTGTTTTTCAGGGGATCCGTATTCCTATTGATTTTATCCTTAGCGGCTTTGAG…
WP_004917602.1	lcl|NZ_DS607663.1_cds_WP_004917602.1_1463	class 1b ribonucleoside-diphosphate reductase subunit beta [Providencia stuartii]	GCF_000154865.1	471874	Providencia stuartii ATCC 25827	Providencia stuartii	0.999988	TRUE	100	NO	SVM	1	1	2	0	2	4	ATGACAACGCACATTTCATCTGCACCAGTTAAAGCGATCAACTGGAATCGAATCGAAGATGATAAAGATTTGGAGGTCTGGAACCGCTTAACCACTAACTTTTGGTTACCAGAGAAAATACCTCTATCAAACGATATCTCTTCATGGAATACATTAACGGCTGCCGAGCAACAGTTAACTATCCGAGTCTTTACTGGGTTAACGCTGCTCGACACAATTCAAAATACCGTTGGCGCACCGAGCCTCATGTCCGATGCCCTTACACCACATGAAGAAGCGGTATTATCAAATATCAGTTTTATGGAAGCAGTACACGCTCGCTCTTATAGTTCTATATTTTCAACGCTTTGCTCAACTAGCGATGTTGATGATGCTTATCGTTGGAGTGAAGAAAATTCT…
WP_004917712.1	lcl|NZ_DS607663.1_cds_WP_004917712.1_1520	hypothetical protein [Providencia stuartii]	GCF_000154865.1	471874	Providencia stuartii ATCC 25827	Providencia stuartii	1	TRUE	98	NO	SVM	1	1	2	0	2	4	ATGAATAATGATAAACGAGCTAGTACTGATTCGAACATTGCAGCAACAAACAAAGCAAAGCAAGCACAAGAATGTAAATTAGGTAATTGCTCACGTACTTTACACATAGGCTTGTTTTTTGATGGTGTTGGCCGAAATAAAGACTTAGATGAACCCAATGGCAAATTAAGTAATATTGCTAAATTATTTTATGCGTATAAAAATGCAGAAGAAATTACAGTGAATAATGATTATTGGAAATTTTACATATCAGGCCTTGGTACACCTTATAATGAAGTGAATAACAGTGAGCGAAATTATATTAATACAAATCTTAATGATGAATTTCAAAGTAATATTCAAGACTCGATAAGAGATACGAGCTTAGAGGCGGGGTTTGATTACGCGATAGGAAAAGAT…
WP_004917889.1	lcl|NZ_DS607663.1_cds_WP_004917889.1_1605	PapC/FimD family outer membrane usher protein [Providencia stuartii]	GCF_000154865.1	471874	Providencia stuartii ATCC 25827	Providencia stuartii	0.973342	TRUE	99	NO	SVM	1	0	1	0	1	4	ATGGTTTATTTATATATTTCAGTTGCGTTAAATATATACCCAATAAACTCTATTGCTCATAATGATATTGAATTTAACACGGATGTGTTAGATGTCGAAGATAAAAAAAATATTAATTTAAATCATTTTTCCCGCGCCAACTATATTATACCGGGTAGCTATTCTTTGACTCTCAGAGTGAATGGCGATGAATTATCAGAAATACCCGTTAAATTTATTACGCCTAAAAATGATCCAAAAGGAAGTGAACCCTGTCTTTCACCCGTAGAAACACAAAAGTTGGGGCTAACGAAAGACGCTTATAATTCACTGGCATGGTGGAACGATAATCAATGTGTGGATCCTAATAGCTTAGCAGGGATGTCAATTACTGGGGATTTTTCAACATCTTCTTTAAAT…
WP_004917956.1	lcl|NZ_DS607663.1_cds_WP_004917956.1_1634	dimethyl sulfoxide reductase subunit A [Providencia stuartii]	GCF_000154865.1	471874	Providencia stuartii ATCC 25827	Providencia stuartii	1	TRUE	52	NO	SVM	1	1	2	0	2	4	ATGAGTCATCAATCCGGTCACGATAATGAAAAATCCGGCACTCTCGGCGAAATAAGCCGACGCCGTTTCATACAGGCCAGTTCTGTATTATCTGCGGTGCCGTTTCTGGCATCCGAAAGTATTGCATCCGTTCCGTCCGATCCTACACAGATTCCTGTTCATCAAACGGATGACGGGGTTCGCATTGTACCGACATGCAGCAGTTTTGACTGCGGTGGGAAATGTGATATCCGGGCACATATCAAAGACGGAAAAGCCATCCGCATCAGTACCCGACCGGATGCGGAACTGAATGAAGATATGCCGATCATGCGGGCTTGTGTGCGCGGACGTGGTTACCGGAAATTTATTTATCACCCAGACCGCCTGAAATACCCGATGAAGCGGGTCGGTAAGCGC…
WP_004917987.1	lcl|NZ_DS607663.1_cds_WP_004917987.1_1643	hypothetical protein [Providencia stuartii]	GCF_000154865.1	471874	Providencia stuartii ATCC 25827	Providencia stuartii	1	TRUE	76	YES	SVM	1	1	2	1	2	5	ATGAAAGTATCTAGTCAAAGCATCCATAATGTTCAATCGCAACAAAATATTCAATCGCCCCCAATTAAAGCGAATAATTCTTCTATTGCCAGCTCTGCATCAAATGTTAGTAATACATCAAACCAACAACCTAAAATTATCACAGCAGAGAAAACTGTACATGTAAAAGATGTTAAACAACTTAATACGAAAATTAAAAATAGTATTAAAAAAATTGTGAGCCAGCTAAAAACCGCTCAAAGCGGCGATGTTTTTAGTCGAAATGGTGTCAATATGAAAGATATTTCAACAACATTGTCTTCATTAAAAAATGAGATTAAATCTTACCAAACTAAATTAGATAGTTCTTCTTACAAACATCATACAAGTAAGAAAGAAACAATAACCAAGCTGAATAAT…
WP_004918153.1	lcl|NZ_DS607663.1_cds_WP_004918153.1_1733	chromosome partition protein MukF [Providencia stuartii]	GCF_000154865.1	471874	Providencia stuartii ATCC 25827	Providencia stuartii	1	TRUE	80	YES	SVM	1	0	2	1	1	4	ATGAGTGATTTTTCCCAGACCGTCCCTGAACTCGTGTCCTGGGCACGAAAAAATGATTTTTCGATTTCACTGCCTCCAGAGCGCTTAGCTTTCTTGCTGGCGGTTGCGGTATTAAACAGCGAACGCGTTAACGGTGAAATGAATGAAGGGGAGTTGATTGATGCATTCCGTGAAGTGTGTAAAGGTTTTGAACAGACCACGGAATCATTATCTGTCAGGGCGAACAACGCCATCAATGATATGGTTCGCCAGAAAATATTTAACCGTTTTACCAGTGATATTACAGAAGGTAACGCCATTTACCGTTTGACATCACTTGGTATTGGAATAAGCGACTACTACATTCGTCAGCGTGAGTTTTCTACATTAAGGTTGTCTATGCAGCTATCCATTGTGGCA…
WP_004918212.1	lcl|NZ_DS607663.1_cds_WP_004918212.1_1759	cell division inhibitor SulA [Providencia stuartii]	GCF_000154865.1	471874	Providencia stuartii ATCC 25827	Providencia stuartii	1	TRUE	95	NO	SVM	1	1	2	0	2	4	ATGGCTATTTATTCTTGGAACAAGGCAACTGAACATTCTGTTAACCACAGCACACAAGCAATGCCTTCAACACCGCCTATTGATGGCTCGATGCAACAAGGCATGGTGAGTGAGCTGGTTTACGATGAAAAACATCCTATTATGGATTACATTCTACTGCCGATGTTGCGTCAGTTCGGGACGCAATCTCGTTGGCTGCTTTGGCTAAGCCCCAATAAAAAGTTAAGTCGTCACTGGTTAATGCAATCAGGCTTGCCTATTAACAAAATTATGCAACTCAGCAATATGGCGTCGATAACGACGATAGATGCGATGGAAAAGGCATTAAGAAGTGGTAATTATAGTGTTGTTTTAGGTTGGCTACCGGAATTAAATAAACAGGACTTTGCTCGCTTACAA…
WP_004918358.1	lcl|NZ_DS607663.1_cds_WP_004918358.1_1824	acylamide amidohydrolase [Providencia stuartii]	GCF_000154865.1	471874	Providencia stuartii ATCC 25827	Providencia stuartii	0.999999	TRUE	85	NO	SVM	1	1	2	0	2	4	ATGAGACATGGTGATATTTCAAGTAGTCCAACATCAGTGGGTGTTGCGGTTGTGAACTATAAAATACCTCGTTTGCATAATCGAAAAGAAGTTATTGAAAATGCAAATAAAATCTCAGATGTTATTGCAGGAATGAAAACCGGTTTTCCAGGACTTGATCTGATTATTTTTCCTGAGTACAGCACTCAAGGCATTATGTATGATCATGAAGAGATGATGGAAACGGCAGCAACTGTACCGGGTGATGAAACACAAATTTTTTCAGCTGCATGTAAAGCAAATGGTGTGTGGGGCGTATTTTCAATCACAGGTGAACAGCACGAAGAACATCCCTTAAAAGCCCCTTATAACACACTTATCTTAATTGATGACAAAGGGAATATTGTACAAAAATACCGC…
WP_004918442.1	lcl|NZ_DS607663.1_cds_WP_004918442.1_1867	hypothetical protein [Providencia stuartii]	GCF_000154865.1	471874	Providencia stuartii ATCC 25827	Providencia stuartii	1	TRUE	58	YES	SVM	1	0	2	1	1	4	ATGTTTTATTTTTCAACTAGTCGAGCAACCGAAACAGGAAATCTCGAAGCCAACCAAGCGCAGTTCAGTGAATTGCAGTTAGCCCGTAATTCATCTGCTCAAGCGGTGGCTGATTTTATTTCTCGCGCTCGTTTTCGTGTGGAAAATGCACCGTCACTGGACGCAACAAATGCCATTGATGATATTAAGCGGCTTTACAAGGCATATGACCAGACTGTAATGGCTGAATTTCAGCCTACTACTGAGTTCACATTGTTAAATGACCTAATGGGGCTATCGCGCTCAGTTCGACTGGAAGAGTCGGTGTATGAATATGCGCGAAAAGGAAGCGGCGGAATTGCTCATACATCAATGAGTGGTCAAATCGGTGCGTTATTAGAAGCAAGTGCGTATGACTTT…
WP_004918477.1	lcl|NZ_DS607663.1_cds_WP_004918477.1_1884	DUF1983 domain-containing protein [Providencia stuartii]	GCF_000154865.1	471874	Providencia stuartii ATCC 25827	Providencia stuartii	1	TRUE	62	YES	PSI-BLAST	1	0	2	1	1	4	ATGTCGTCAGGCGGCGGAAAATCTAAAACCCCTACTCTCATTAACGACAACTTAAAGTCAAAACAATTTTTAAGAGTATTAGACTTGATCTCAGAAGGCCCGATATACGGCCCCGTTGATACTGAGCATCTATCTTCAATTATGCTAAATAAGACTCCCGTCACAAATAAAGATGGGGATGTAAGTATAAACGGCGTTGCGGCCGCATGGAGAAACGGTAGCGAGTTTCAAGAGCCTATTAATGGCTTTGATTACTTAGAGTCAACGGTCATTGTAAATAAAGAAGTCACTAAAGAGACGCCTTTGGTGCGGACAGTTACCAATCAAGACGTTGACCGCGTCAGGTTAAATATCGGTGTTAGCAGTTTGGTTAAAACAGACTCCAGTGGAAATCAAGAT…
WP_004918480.1	lcl|NZ_DS607663.1_cds_WP_004918480.1_1885	hypothetical protein [Providencia stuartii]	GCF_000154865.1	471874	Providencia stuartii ATCC 25827	Providencia stuartii	0.999984	TRUE	99	NO	SVM	1	1	2	0	2	4	ATGTATAACGCAGGAGCAGTCACAACGACAGCGAACAGCACAAAATTAATTGGCACAGGTACTAAGTGGAAAGATAACAACTCGCGAGTATCCGCAGAGCAGGTTATTTTAATTCAAAATGGCGCAACGATTTATATCAACAGCATTGCGTCTATTCAGAGCAACACAGAGATAACACTGAGTTTTCCTGTGCCTGCATCGGTGAGCAACGCACCGTATCAAATACTGACAACGATGGTGAATTCCGTTTCAGATGCTACAAACAAAATTGTCTCAATGAACGTTGCGAATGTGCAGTTCAGCGATATCTTAAATCGATGGGCTACAGAAAGCGGTACAATTACAGTGACGTTGCCAGACGGCACAACACAGCAACTGAGAACGGCGAAAGAAATGGAT…
WP_004918732.1	lcl|NZ_DS607663.1_cds_WP_004918732.1_2026	hypothetical protein [Providencia stuartii]	GCF_000154865.1	471874	Providencia stuartii ATCC 25827	Providencia stuartii	1	TRUE	98	NO	SVM	1	1	2	0	2	4	ATGTCAATCACACATAAACATCCATATAACGATTCAGAGAAAATTAGTCAGATAAAAAGCGCTATTAATACACGCAAATATGCTCATCCTGCTGAAATTAGCTTGTTATGGAAAAATGCCATGAACTCATCGTTCAATCTCAGTTGGTCTAAAGTGATGTTAGCGGCGTGTATCTCTACCGCTATTGTATTACTGTTGACATCCTACTAA
WP_004918835.1	lcl|NZ_DS607663.1_cds_WP_004918835.1_2075	hypothetical protein [Providencia stuartii]	GCF_000154865.1	471874	Providencia stuartii ATCC 25827	Providencia stuartii	1	TRUE	95	NO	SVM	1	1	2	0	2	4	ATGTCACACAATAGTTCGAGGTCAAAAGCCCTCAACTCTGAATTACCTTTAAATCAAAGAGCATCCCATGTTAGAAGCTGCGCTAATCATGTTTCTGCTAGACTTGGTATAACACGGGAAGAGCTATTTAAAATTACAATGAAAGCGACAGGCGTAGATTTGAATAAACCAGAAAGCGAAAGTGATCTCATGAAAGCCTTTAGCTATTTTGAACAACTTTGA
WP_004918964.1	lcl|NZ_DS607663.1_cds_WP_004918964.1_2111	hypothetical protein [Providencia stuartii]	GCF_000154865.1	471874	Providencia stuartii ATCC 25827	Providencia stuartii	1	TRUE	91	NO	SVM	1	1	2	0	2	4	ATGGAACCGATACAGAATTTCAACCCTTACTTACCTGCTAATCACCAAATTATACCGGCTCGTGAAGGCGGTAAAGGGCAAATCCAAGCACCGGGAACGGCGCCAAATATCGTTTGGCAAACTCGCTCACGTCTCCCTGATGACTACGAAACCGCTCTCATTGCCACATTGGAAATCTTATTTGATTCAGGTATTGAAACTCTCGAGCAAATTATTAGTGCACTCAATCAAAGACAACTCTTTGATAGACAAGGACAACCATGGAATGAAGCCAGTTTTCGCGAATTTCTCCAAGTAAACGGGTATTAA
WP_004919091.1	lcl|NZ_DS607663.1_cds_WP_004919091.1_2167	hypothetical protein [Providencia stuartii]	GCF_000154865.1	471874	Providencia stuartii ATCC 25827	Providencia stuartii	1	TRUE	77	NO	SVM	1	1	2	0	2	6	ATGAAATCGACTTTATCAACATCAACGCCCGACTTCACTTCCACAACTAAAATAGCCGATACACCCCTTAAGCCTATCAATCAACCCAAAACAAGCCTCTTTGCTGCATCAATCCAACGAGTGACTAATGTTTTAAAAAAATTTTTAGGGTTACCTTCGCAACACCAACATGAATCTATTGAAATAAAAAATAAAAATATTGATGTATTAAATTACAAAAAATTAAGCGATAGCGATCAAGAAAATGCGCTCCCCCCTTCTCAATACAAAACCCCGGCTGAATTAAACGCAATGCAAATGCGGATAGCGCAACAACAAACAGCAAAACTCATTGAAAAACAGAATATAGATGCTATCAATGAGTATATTGGTATCGCTTATGAAGATCGCCTTAAATAC…
WP_004919137.1	lcl|NZ_DS607663.1_cds_WP_004919137.1_2187	hemin uptake protein HemP [Providencia stuartii]	GCF_000154865.1	471874	Providencia stuartii ATCC 25827	Providencia stuartii	1	TRUE	100	NO	SVM	1	1	2	0	2	4	ATGACTGATAACATCACTAAACCACCTATTGAAAATATCGCCAACTCAACCCTTCCGCCCGTAAAAGTTGACGTTATAGATAGTCATCAATTATTAGGCTCTGAAGGTAAATTAGCGATCCAACATCGCGGCGAGATATACCAGTTAAGGCAGACTCGTGCTGGTAAACTGATTTTAACCAAATAG
WP_004919165.1	lcl|NZ_DS607663.1_cds_WP_004919165.1_2198	cysteine desulfurase SufS [Providencia stuartii]	GCF_000154865.1	471874	Providencia stuartii ATCC 25827	Providencia stuartii	1	TRUE	57	YES	SVM	1	0	2	1	1	4	ATGACATACAACGTAACAGCAGTTAGGCAGGATTTTCCTGCCTTATCCCAAAGTGTGAATAATCATCCTTTGGTCTATCTTGATAGTGCAGCAAGTGCACAGAAGCCTCTGCAAGTGATTGAAAAAGAGAGCGAGTTTACGTTGCATCAATATGCTGCGGTACATCGTGGGATACATACCCTCAGCGCGCAAGCGACAAGCATGATGGAAGAGGTACGCCAAAAAGCGGCTGATTTTATTCATGCCTCTTCAGCAGAAGAAATGGTTTTTGTTAAAGGCACAACCGAAGCAATCAACCTTGTTGCCAATACCTTCGGGCGAACATTTATCGGTAAAGGCGATAATATTGTCATTACTGAGATGGAACACCACGCCAACATCGTACCTTGGTACATATTA…
WP_004919332.1	lcl|NZ_DS607663.1_cds_WP_004919332.1_2277	structural protein [Providencia stuartii]	GCF_000154865.1	471874	Providencia stuartii ATCC 25827	Providencia stuartii	1	TRUE	97	NO	SVM	1	1	2	0	2	4	ATGATTAAAATCTCTCGAGGCATCAGAAACAATAACCCCGGTAACATTGAATACAATGAAGCCAATCATTGGAAGGGGCAACTACCACACGATAAATCTATTGAAAAACGATTTTGTCGATTTGAATCTTCAGAATATGGTATCAGAGCACTATTCGCGTTACTGCGTACCTATCAACGTAGATACTCATTGCAAACCGTATCTCAATTAATTAGTCGATGGGCACCTAGCAATGAAAATCAAACAAGCGATTATATTAATGATATTGCTAAAGCGCTAAATGTATCCCCCAATACATTTATTAATCTTGAAAACAAATCAATTTTAATAAAACTCGCTAAATCGATTATTAAGCATGAAAATGGAACACAACCTTATGATAATGAAACATTTGAAAGA…
WP_004919494.1	lcl|NZ_DS607663.1_cds_WP_004919494.1_2354	pyridoxine/pyridoxal/pyridoxamine kinase [Providencia stuartii]	GCF_000154865.1	471874	Providencia stuartii ATCC 25827	Providencia stuartii	1	TRUE	93	NO	SVM	1	1	2	0	2	4	ATGGACACCTTTAACCTCACCTCTAACAGTTTTCAAAACGATGCAAATGCCACGCCGCTGCCTTATGATGTCATCTCCATCCAGTCGCAAGTTATTTACGGCAGTGTCGGTAACAGTATTGCGGTTCCGGCACTGATGAAGCAAGGGCTAAGGGTCGCTGCTGTACCGACAGTGATTTTAAGCAATACCCCCCATTATGTGACATGTCACGGCGGCGAATTACCGGGTGAATGGTTTCGAGGCTATCTGTCTGGATTAGTTGAGCGCGATTGCCTTGGCAGTGTACGTGCGATCCTAACGGGATATTTAGGCTCTAGAGATAAAGCCCATGATCTTGCACAATGGTTATCAAGTGTACGTCAGTCATACCCTTCTATACCTGTCATTGTCGATCCTGTT…
WP_004919570.1	lcl|NZ_DS607663.1_cds_WP_004919570.1_2391	hypothetical protein [Providencia stuartii]	GCF_000154865.1	471874	Providencia stuartii ATCC 25827	Providencia stuartii	0.999944	TRUE	100	NO	SVM	1	1	2	0	2	4	ATGCACTTAATATTACGTAATGAACATTCATATACCATAACAAAAAATGAGAGAATTCAATCATCACAAGACATTGGTTTTAGCGCTAAAGTTAAAAAAATCAATAAGCTTCATTTTTCGAATAGTGCCTGTGCCAGAAAAATTAGATGTCGCCAGAAGTTAAATGAGAAAGGCTCAAAGGAGTTACACCCATTCTCTTTAAACGCCGTAAAAACCAATGGCTCGCCCTATTTGCATAGCGTAACAAGTAAAACACTGTAG
WP_004919715.1	lcl|NZ_DS607663.1_cds_WP_004919715.1_2454	hypothetical protein [Providencia stuartii]	GCF_000154865.1	471874	Providencia stuartii ATCC 25827	Providencia stuartii	1	TRUE	99	NO	SVM	1	1	2	0	2	4	ATGCCATTTTGTATTAATCAACAACCCCAAATAAACCAAACACTCTCGATTCCCAGTTCACGCGCGATAGAGGCTATTTTTAGTTCACCCGAGAAGCTCACAACCAAAGAATCTGAGTTGATGGGGATAAAAATTAAAGGTATTAAAAATAATACGCTATTTGTCGTTGAAAGTAATACTGGGCAGCCATTAAGCCTCAGCAAAGCAGAATTTCAATGGCTTTTTGAAACCAAGGTTGTAAGGCGTTTACAACCTGAAAAGACGAATTTTTTATCCCCAACGCGAATGTATAAAGGCTTGTTTGAATAA
WP_004919757.1	lcl|NZ_DS607663.1_cds_WP_004919757.1_2471	N-acetyltransferase [Providencia stuartii]	GCF_000154865.1	471874	Providencia stuartii ATCC 25827	Providencia stuartii	1	TRUE	99	NO	SVM	1	1	2	0	2	4	ATGAATATTCCGCTCTACTACTTAAGGCATTATCAGTCCATCGAAAAAACATTTTGGACATCGATTTGTGAGCACAGTATCCAGATCGAACAACATACTATATGTTACCTTACTCCTCTAAACTCGCCTGTATTTAACTTTATTTATCTTCAACCAGAATCATCGATTCAAGCATTTAAGCAGGCTCATCACCTTTTTGTTGCACAAAAGAAAAATCATACACTGGTTGTTCCCGAAGAAATGCAGCAAGATATTGTCAATGAGGCACTCGCCTTAGGCTACAAACGTGACAGCGTCACAACAGCAATGGCATTATCACTTGATAAACAACTCCCTGTAGAACTGCCTGAAAATCAAGTGGATATTGTGTTTGCGAACCATGACCTTTCATTGTGGGCT…
WP_004919841.1	lcl|NZ_DS607663.1_cds_WP_004919841.1_2499	glutathione-dependent disulfide-bond oxidoreductase [Providencia stuartii]	GCF_000154865.1	471874	Providencia stuartii ATCC 25827	Providencia stuartii	1	TRUE	61	NO	SVM	1	1	2	0	2	4	ATGGATAATTCAACTTATACCCCACCGAAAGTCTGGCAATGGGAACAAGGTAATGGCGGACAGTTTGCAAATATCAATCGACCAGTATCAGGTGCGACGCATGAAAAAGAGCTACCGATTGGTAAACATCCCCTACAGCTTTACTCTTTAGGAACACCTAACGGGCAAAAAGTCACCATCATGTTAGAGGAATTACTCGAGCTGGGTATAAAAGAAGCCGAATATGATGCTTGGCTGATCAATATCAGAGAAGGTGATCAATTTAGCTCAGGTTTTGTCGAAATTAACCCTAACTCTAAAATTCCAGCATTAGTTGACCGAAGTGGCGAAAAACCTATCCGTGTTTTTGAGTCCGGTTCAATTTTGACTTATTTAGCTGAAAAATTTTCAGCATTCCTA…
WP_004919855.1	lcl|NZ_DS607663.1_cds_WP_004919855.1_2503	DUF1956 domain-containing protein [Providencia stuartii]	GCF_000154865.1	471874	Providencia stuartii ATCC 25827	Providencia stuartii	0.999999	TRUE	99	NO	SVM	1	1	2	0	2	4	ATGACAGAGACCAATAAAAACACGCTTTCATCTGAGTCAACAAAAGAAAAATTGATAAACGAAGGGATCAAATTATTTGCTCTTCATGGAATTGCTGGAGTGAGAACCCGACAATTAGCAGATAATGCCGGGGTCAACCAATCAGCCATTCCTTATCATATGGGAGGAAAGCTGGGCGTCTATTCCGCTGTTATTCAAAAAATTGCCAATGACCTCGCGGCCGCTAGCAATACTCATGAATTTGACCGTACTTTTGCAGAGCTGACGGCGCAACGTCCTATACAGACGGAACGGGCTAAAACATTACTTCATATGTTAATGGGGGGCCTTGGGCATGCTCTGCTGCTCCCAGAACACAATTATTACTCTGTACTGATCTTAAGAGAACAGCTTGAGCCG…
WP_004920058.1	lcl|NZ_DS607663.1_cds_WP_004920058.1_2564	MFS transporter [Providencia stuartii]	GCF_000154865.1	471874	Providencia stuartii ATCC 25827	Providencia stuartii	1	TRUE	100	NO	SVM	1	1	2	0	2	4	ATGGAAAATTCATCAAATAGTCTTACGACTGAAAATACGGCTAACGGAACGCTAGATAACTCAAGCCCCCATAACTTACCGAAGAAACATTATATTCAACGTGATGATGCGTTGTATTTACGCGTCACTCTTTCTTTTTTCACTGTCGGTTTAGCAACGTTTGCGTTGCTCTATTTTGTACAGCCTATTTTGCCAATGTTGTCAGAGGATTTTAATGTTTCTCCCGCAACGGCTAGTCTTTCCTTATCATTAAGTACCGGCTTGATGGCGCTAGGGCTGCTTATTACGGGGCCAATATCAGATGCAATTGGGCGAAAAAATGTGATGGTAGTAGCGTTAACAAGCGCCGCACTATTTACTTTGTTGAGTGCTTTTATGCAAAGTTGGCAAGGTATTTTA…
WP_004920682.1	lcl|NZ_DS607663.1_cds_WP_004920682.1_2747	multidrug transporter subunit MdtB [Providencia stuartii]	GCF_000154865.1	471874	Providencia stuartii ATCC 25827	Providencia stuartii	0.999981	TRUE	75	YES	SVM	1	0	2	1	1	4	ATGCAACCCGGGATCCAAAAAGGTGGCGGCCCTTCCCGCTTATTTATTTTACGTCCAGTCGCTACCACCTTATTTATGGTAGCCATTCTGCTTGCAGGGATCATTGGCTATCGTTTCCTACCTGTATCGGCTTTGCCGGAAGTCGATTATCCAACGATCCAAGTGGTCACCCTCTATCCGGGGGCGAGTCCTGAAGTCATGACATCCGCGGTAACCGCACCGCTAGAAACCCAGTTTGGGCAGATGTCTGGGCTAAAACAAATGTCTTCCCAAAGTTCAGGGGGCGCATCTGTGATCACCTTGATGTTCCAGCTAACACTCCCCTTGGAGGTTGCAGAACAGGAAGTTCAGGCCGCCATTAATTCAGCTTCAAGTTTACTGCCTTCAGATTTACCTTAT…
WP_004920683.1	lcl|NZ_DS607663.1_cds_WP_004920683.1_2748	multidrug transporter subunit MdtC [Providencia stuartii]	GCF_000154865.1	471874	Providencia stuartii ATCC 25827	Providencia stuartii	1	TRUE	71	YES	SVM	0	1	2	1	1	4	ATGAAGCGTTTCTTTGCCTTATTCATTAGTCGCCCTGTTGCAACCACACTGATTAGCGTTGCAATCTCGCTATGTGGTGCACTGAGCTTCATTTTTTTGCCCGTTGCACCACTGCCACAAGTTGACTACCCCGTAATAAACGTGACAGCGTCACTTCCTGGGGCATCCCCGGAAACCATGGCATCGTCTATCGCAACGCCGTTAGAGCGTTCATTGGGAAGTATTGCGGGTATCAGTGAAATGACCTCCAGCAGTTCGCTTGGTCGTACCACCATTACCCTCGAATTTAATCTTGATAAAGACATTAACAACGCTGCCCGTGAAGTACAAGCCGCGATAAATGCGGCACAAACCTTGTTACCGAGCGGAATGCCAAGCAAGCCTCGATACTATAAATCG…
WP_004920813.1	lcl|NZ_DS607663.1_cds_WP_004920813.1_2807	hypothetical protein [Providencia stuartii]	GCF_000154865.1	471874	Providencia stuartii ATCC 25827	Providencia stuartii	1	TRUE	100	NO	SVM	1	1	2	0	2	4	ATGTCTGAGAACACAAGCAATCCTATTGATTTACTTATCAATAACCCGCAACCCTATGCGCCAGAAAGTATTGATGATGCGTTATTTTCAGCCGCAATGAAACAAGCTGATACCTGGCATTTAAACCGTAATGTTAATTATGCAAAGTTATGGGAAACAGAAGCCAACCCTCTGATCCCTATTAATTTGTTTAAAACCATGGATTTGGCGACAAATACCCAGCTTGATGGTATATGGTTAAATAGTTCAGGTACTGGGCAACATGGGAAAACACGCGTTTTCTTTGATAATCTCAGTTTAAAACGTATTGAAACGGCTATGGTGCAAATTTTTTTGCATAATCATTTGATTTCAACCACACCTTCTCGCTTTTTAATGTTATCTCCTGATCCCGCCACA…
WP_004920817.1	lcl|NZ_DS607663.1_cds_WP_004920817.1_2811	AmmeMemoRadiSam system radical SAM enzyme [Providencia stuartii]	GCF_000154865.1	471874	Providencia stuartii ATCC 25827	Providencia stuartii	1	TRUE	99	NO	SVM	1	1	2	0	2	4	ATGGCAATATTGAAGCAATGGCAGCAAACTAGTCATCCTGCTCGCCTTTGGCACCCGATTTCTAATTCACGTATTCAATGTGAATTATGCCCTCGAGCCTGTAAAATTAACCTAGGTCGAGTCGGGACTTGTAAAGTCCGTCGCAATGAAAATGGTCGCCTAGTGACGCTTAACTACGGCAAATCCGTTCCTATGACACAAGAGTCCATTGAAACCGAAGCCGTTTATCATTACGCTCCCGGTGAACGCATTCTTTCTTTAGGCAATATTGGTTGTATGCTGCGTTGTGACTTTTGCCAAAACTGGACAACGAGTCAAGCCCGCTATGTTCAAGACAGCCATGTGGCATATTATCGCCCTGAAGATGTGGTGAATTATGCCTTAAAACACAATATTCGT…
WP_004921265.1	lcl|NZ_DS607663.1_cds_WP_004921265.1_3026	FAD-binding oxidoreductase [Providencia stuartii]	GCF_000154865.1	471874	Providencia stuartii ATCC 25827	Providencia stuartii	1	TRUE	86	NO	SVM	1	1	2	0	2	4	ATGAAATACGCATCCGTGCCATTTAATCAAAACGAAAATGGTTGGTTAAATGAAACTTCACGCACTCCCCTATATCCGACCTTAAATCAAAATACCGACGCAGATTGGGTAGTTATAGGTTCCGGCTACGCGGGTTTATCTTTTGCAAGAAGACTTGCACACAACAATCCGAACCTTAAAATTATTCTCCTTGATTGCGCAACGGCAGCCGAAAGTTCATCTGCTCGAAATTCAGGATTTATTATTGGGTTACCTCATAATATTGGCAGTTCAACGGCCGAACTAAAGAAAGCCCAATTTTATCGCACGTTGCTTGAAGAAGGCATTCATCAGCTCGCGACATTAACTGAACAGTTTGCGATTGAGTGTGACTGGGAAAGTGCCGGCAAATATCATTGC…
WP_004921358.1	lcl|NZ_DS607663.1_cds_WP_004921358.1_3067	bifunctional tRNA (adenosine(37)-C2)-methyltransferase TrmG/ribosomal RNA large subunit methyltransferase RlmN [Providencia stuartii]	GCF_000154865.1	471874	Providencia stuartii ATCC 25827	Providencia stuartii	1	TRUE	99	NO	SVM	1	1	2	0	2	4	ATGTCCGATATGACAACCAGTGCACAATGTGCAACTTCCTCCGCTATTTCTGTCACACCAGAAAACAACACACAAAAAATTAACCTGCTGGATTTGAATCGCAAGCAGATGCGTGAGTTTTTTGCGCAAATGGGTGAAAAACCATTCCGTGCCGATCAAGTCATGAAATGGATTTATCACTACTGTTATGACGATTTCGATCAAATGACAGATATTAATAAAGCGTTAAGAGCAAAACTAAAGGAAGTCGCTGAAATTCGTGCTCCTGAAGTTGCTGAAGAACAACGCTCAGCAGATGGCACCATTAAATGGGCGATAACGGTAGGTGACCAGCAAGTCGAAACGGTTTATATTCCAGAAGATGATCGTGCAACCTTGTGCGTCTCCTCACAGGTAGGT…
WP_004921504.1	lcl|NZ_DS607663.1_cds_WP_004921504.1_3113	IclR family transcriptional regulator [Providencia stuartii]	GCF_000154865.1	471874	Providencia stuartii ATCC 25827	Providencia stuartii	1	TRUE	60	YES	SVM	0	1	2	1	1	4	ATGAACAGTATTAACAGGACATTGAATATTTTATCTTACATCACTGCAAGCGCGGCTCCGGTAACTCCGCAAGTGATTTCTAACGCATTAAATATTCCAGTTTCTACTGTTTATCGATTATTAGCCATTCTCATAAATTGGGAATTTGTGACCCATGCAAAACAATATGGCACTTACGCTGTTGGTGCGCAGAGTATCAAAACTCAAGAAAAATACTATCACCACAGCTTACTCATGAATTCATCCCAACTAGAACTCCAAGCTCTGAGTAAAAAGACCCAAGAAACGGTCGCTATTATTACATCAAACCTATGTGAAACTATCTGTGTTGACATGATTGAGAGTTCACAAGCCTTACGCTGCTCTTTTGTCATTGGCCGTGGTAATACTCTAATTAAA…
WP_004921520.1	lcl|NZ_DS607663.1_cds_WP_004921520.1_3117	DUF2974 domain-containing protein [Providencia stuartii]	GCF_000154865.1	471874	Providencia stuartii ATCC 25827	Providencia stuartii	1	TRUE	62	NO	SVM	1	1	2	0	2	4	ATGTCTTCTATCAATCAGAGTATCCAAACTAACTCATTAAATGAAATATCGTTAATTAAAGAAAGCATTAATATCTATCAGAGAAAAAGTGGTGTATTGGCACTGTGTTCTGAACAAAATCAATGGACGCAGACGCTATCGCCAAAACAACTTTTAGGCCCACATGCTCAATCGCATGATTATCTTATTGGGTTAATTGCTTATGGGGTCTATCTTAAAGATTGGAAAAATCTGCATGGTGTTGAGCGCCTTAATGCTCTGCAACTCAAAGAAATTGGCATTGATCCAAGCTTACTACGCGATAAATCAACAGGTTTTGAAGCTAATATTTGTCGCTTTAATGATTTGTATATTATTAGTTTTGCTGGTTCTGATGAACTCGTTGATTTCTATGCTGAT…
WP_004921623.1	lcl|NZ_DS607663.1_cds_WP_004921623.1_3141	2-methylcitrate synthase [Providencia stuartii]	GCF_000154865.1	471874	Providencia stuartii ATCC 25827	Providencia stuartii	1	TRUE	98	NO	SVM	1	1	2	0	2	4	ATGACTGAACAACTGAACACTTCTAACACATCGCAATTTAAACCCAAAAAATCCGTTGCACTTTCAGGTATCGCGGCGGGGAATACCGCACTTTGTACTGTCGGTAAAAATGGCAATGATTTGCACTACCGAGGCTATGATATACACGATCTCGCTACTCAGTGTGAATTTGAAGAGGTTGCTTACCTCCTCATTCATGAAAAGCTCCCCACAAGCTCTGAATTAACGGCTTATAAAGAAAAATTAAAGGCATTAAGGGGCTTACCCGCCAGTGTAAAACAAACCTTAGAATCAATCCCTGCAAATGCCCATCCCATGGATGTGATGCGTACAGGCGTTTCTGTCATGGGTTGTGTTTTACCTGAAAAAGAGGCGCACACATTAGCCGGAGCCAAAGAG…
WP_004921716.1	lcl|NZ_DS607663.1_cds_WP_004921716.1_3171	aminomethyl-transferring glycine dehydrogenase [Providencia stuartii]	GCF_000154865.1	471874	Providencia stuartii ATCC 25827	Providencia stuartii	0.99992	TRUE	68	YES	SVM	1	0	2	1	1	4	ATGACGATGCCTCTGAGTCAATTAGAAAACCGTTCGGAATTTATTCAACGCCATATTGGTCCATCAGAACAACAAGTAAAAACGATGTTGGACACTGTGGGTGCCACCTCTCTTGATGCACTGACAGACAATATTGTCCCTAAAGCCATTTTATTGGCAGAGCCACCAAGAGTTGGTGGTGGGGCGACAGAACAAGAAGCGTTAGCAGAATTGAAAGCAATAGCGAGTTTAAATAAGCGCTATAAGAGTTATATTGGGATGGGGTACGCCCCGGCTATTTTACCGCCCGTTATTTTACGTAACTTACTCGAAAACCCAGGTTGGTATACGGCTTATACGCCTTATCAGCCAGAAGTGTCTCAAGGACGCTTGGAATCGTTATTAAACTTTCAGCAATTA…
WP_004921749.1	lcl|NZ_DS607663.1_cds_WP_004921749.1_3181	hypothetical protein [Providencia stuartii]	GCF_000154865.1	471874	Providencia stuartii ATCC 25827	Providencia stuartii	1	TRUE	99	NO	SVM	1	1	2	0	2	4	ATGAACTTTCCGTGTACCAACATAGCAAAAAACGGCGCAGTATCAATACAATCGTTTGCCTCATTTATCTGGTTAAGTGCGAAGAAAAAGAAGTTATGTGGCAGAAAATCAGGGGCGGTAACACAAAATAAGGATTTTGCCTGTGCAATAAGCATTAGTGTGAGATATATCACCAAAATAAGGGGGAAATAA
WP_004921809.1	lcl|NZ_DS607663.1_cds_WP_004921809.1_3197	outer membrane fimbrial usher protein [Providencia stuartii]	GCF_000154865.1	471874	Providencia stuartii ATCC 25827	Providencia stuartii	0.997443	TRUE	99	NO	SVM	1	1	1	0	2	5	ATGGCTTTAATATTCATGTTATATAATGAGTATTCATATTCATCAAATCAAGATAATGCTGATAAAAACTCAAAAGTGAATTTTGATATTGATTCATTAAAGGCACTTGGTTACGGTGAAGAAGTCGCTGATTATTTTATGCAAGGGAGCCAATTTCTTCCTGGTAACCATGATGTCACAATACAATTAAATGGTGATCAAACTTATTCTGTTAATGCCAAAATAGATGATAGTGGTCATCTTTGCCTTGATGATAGTTTGCAGAAGACGTTGAGATTAAAATCGACAAATTTAGAAGATGGATGTCATGTTTTTCAAGATGTCTATCCTGATTCACGGGTGGTAATGCGACCTAATGAGTTTGCTATTGATATTACAGTCGCTGAAAACAACTTTGAT…
WP_004922067.1	lcl|NZ_DS607663.1_cds_WP_004922067.1_3273	malonate decarboxylase holo-ACP synthase [Providencia stuartii]	GCF_000154865.1	471874	Providencia stuartii ATCC 25827	Providencia stuartii	0.999998	TRUE	92	NO	SVM	1	1	2	0	2	4	ATGCAAGTGAATCCCCATGATTTTGTCTGGATCAGCAGCCTTGATGATTTACCCGTGGAATCACTGCCGGAATGGGTTATTTCTCAATGGAATAAGCAATTGCCATTGGTCGTGCGCCGAGAAGCAACGGATGAAAATAAACTTTCAGTGGGTATTCGAGGGATCAAACCGGGACAGCGTGTTATTACTCAAATAGATAAGTCAGCAATTACTCATATTATGAATGTAGAGTCTCTCGTTTCTAACTCACGAGAATTACAGCGTTCTATGTTTATCGCATTACCGCCAGTACAAGTATTATTATTACTTTCACAGCATAATTGGCCATGGAAATGGGCGGTGACAGGGAGCTGTGCCTATACATTAGTGACCGATATTCAAAGTATGCTCGCAGATTGT…
WP_004922117.1	lcl|NZ_DS607663.1_cds_WP_004922117.1_3286	methylmalonate-semialdehyde dehydrogenase (CoA acylating) [Providencia stuartii]	GCF_000154865.1	471874	Providencia stuartii ATCC 25827	Providencia stuartii	1	TRUE	76	NO	SVM	1	1	2	0	2	4	ATGCAACAGATTCAGAATTTCATTGGCGGTGAACTTGTATCCAGCCAAAGTGGGCGTTTTGCACCCGTATATAACCCTGCAACCGGTGAACAAACAGCTCAAGTTGTGTTGAGCAGTGCTGCTGAAACTAAACAGGCAATAGAGGTTGCCCATAAAGCCTTCCCTAAGTGGTCAAAACTGTCTCCACTAAAACGTGCGCGTATCCTATTTAAATTTAAAGCGCTGCTTGAAGAGAATATGGATGATTTGGCGCGTTTAATCTCGAAAGAGCACGGTAAAGTATTTTCAGATGCTGTCGGTGAATTAACTCGCGGTCTGGAAGTCGTTGAATTTGCTTGTGGCATTCCACATTTACAGAAAGGTGAACATTCCGCCAATGTGGCAACCGGTGTTGATAGC…
WP_004922318.1	lcl|NZ_DS607663.1_cds_WP_004922318.1_3339	fimbrial biogenesis outer membrane usher protein [Providencia stuartii]	GCF_000154865.1	471874	Providencia stuartii ATCC 25827	Providencia stuartii	1	TRUE	99	NO	SVM	1	0	2	0	1	5	ATGGATATAAATATGAATAGAAATAAGCACACACTACCTGCTTGCGTAAGTCCAGCTAAGTTTACATGGCATCCTATTGCGTTGTGCTTGATGTTAAGCATTCACTCCGCTACCGCAGAAGATTATTTTGATCCTGCTTTTTTACAAGCAATGGGAGAAACCGATCAAGTTGATTTATCCGTGTATTCTAAAAAAGGGAGTATTGCTCCGGGTGAATATCTCGTTTCTGTTTATATTAATAAGGTCGGTATTGGGCAACTTCCAATTACATTTAAGGAAAATAAACAAGGCGTTGTTTCTCCAGTATTAACACCTGAGCTACTAGAAAAACATGGCGTTAATATTAAGCAACTTCCTACAACAAAGGATTTGCCGTTAGATTACCCGATTGATAATTTG…
WP_004922399.1	lcl|NZ_DS607663.1_cds_WP_004922399.1_3367	MFS transporter [Providencia stuartii]	GCF_000154865.1	471874	Providencia stuartii ATCC 25827	Providencia stuartii	1	TRUE	100	NO	SVM	1	1	2	0	2	4	ATGAGCGACCAAACAACAAGTTCTAGCAATACCGCACCATCAAAGCCTATCAGCAAAACAGGCAAAACCGTTTTCAGTATTCTAACCGCAATTAGCTTCTCTCATTTACTGAATGATATGATCCAGTCTTTGATATTAGCTATTTATCCGTTATTGCAATCCGACTTTTCATTAAGTTTTGCACAGGTTGGTTTGATCACGTTGACTTACCAAATTACGGCATCACTACTACAACCGATCATTGGCTATTATACTGACAAACATCCACAACCTTATTCACTCCCAATAGGAATGGGCTTTACGCTAACAGGTTTGTTGCTACTCGCTATGGCGGAAACCTTCCCGGTTATTTTGCTTGCTGCTGCGCTGGTAGGAACAGGCTCTTCCGTATTCCATCCT…
WP_004922411.1	lcl|NZ_DS607663.1_cds_WP_004922411.1_3370	LPS O-antigen length regulator [Providencia stuartii]	GCF_000154865.1	471874	Providencia stuartii ATCC 25827	Providencia stuartii	1	TRUE	100	NO	SVM	1	1	2	0	2	4	ATGAGCACTGATAGAGAGTCACCGGATGGCAAAACCGCAAAAGGAAAGCAAGTCTCACCATTTAACTCACAGCAAAGCGATGAAATCGATTTGATGGCTTTATTCGCTGTTTTATTAAGGAATAAGCTTCTTATTATCGTTATTACTGTTGTTATCACGCTTATCAGTATATTTGTGGTATTTCAGTTGCCTCAAAAGTGGAGCAGTACGGCTGTTGTCATCCCACCTTCTTCTGAGGAAATTAAAGATATCAATACATTGAGCGCACAGTTGAGTGTGCTCGATGTTAAGATTGATTTATCGGCACAGCAGATCTTTAATGCCTTTATTGACCAGTATCGTTCGAAAGTTAACCAAGAAGCTTATGTTCGGAGTACCAATTACTTCAAAAAGTTGTCA…
WP_004922581.1	lcl|NZ_DS607663.1_cds_WP_004922581.1_3419	molecular chaperone [Providencia stuartii]	GCF_000154865.1	471874	Providencia stuartii ATCC 25827	Providencia stuartii	0	FALSE	94	NO	SVM	1	1	0	0	2	4	ATGTTCCCCATATTTAGGGATAGCATTATGGTTAAAACATTAATATCTACTCTTTTTTTCTTCTTTTTAATCGTAACCCAAGCGAATGCAAGTGTTGTACTTGGTGGAACACGGGTTATTTATGATGCAAACAGCAAAGAAGCTTCCATTACAGTTCGTAATAATGATAAGACACCATATTTAATTCAATCTTGGATTGATCATTTCGATAGTAATAATCAAACTAAGTTACCTTTTGTTATCACCCCTCCCTTATTTAGAATTGAACCTGAATCCAGCAATTCATTGAGGATTGTTTATACAGGTAAAGATCTACCTGACGATAAGGAAAGCGTTTTTTGGTTGAATGTAAAGTCGATTCCACCGACTGATCCTAATGCTAAAAATAACCTGACTATT…
WP_004922704.1	lcl|NZ_DS607663.1_cds_WP_004922704.1_3450	hypothetical protein [Providencia stuartii]	GCF_000154865.1	471874	Providencia stuartii ATCC 25827	Providencia stuartii	1	TRUE	70	NO	SVM	1	1	2	0	2	4	ATGAAGAAAAATAAGAGCAAGAATAAGAAAAGCAACAGACGTAGAAATAACCATAGCTACAACAGCAATACTTTCAGTATGGATAGCATGAGTAACGACAATAGTATCAGTAACAACAATAACCCTTATGTTATCTTCGAAACGATAATTTACCCATTACCAAATGAACTAAAACGCCCTATAGAACCCGTAATTGGCCATGGTAATCAAGCAGTTATTTATTTTTTATGGCTATTTTTTGCATTGCTATATGCATTTACTTCTCTCATTTTATGGGAAGTTATCTTGGGAAAGTTACTTTTTATTACTATTGAGGCCATACTATTAGTTTCATTTTATGCTCTACTAAAACGATTAAGTAAAACTGTTGGTTATTTTTCTGTAGATAACGACGGATTT…
WP_004922866.1	lcl|NZ_DS607663.1_cds_WP_004922866.1_3512	hypothetical protein [Providencia stuartii]	GCF_000154865.1	471874	Providencia stuartii ATCC 25827	Providencia stuartii	0.999935	TRUE	80	NO	SVM	1	1	2	0	2	4	GTGAAAAACAACGAAAAAACCAATAATAAAATCGATAAGACTGAGATTGAAGATAAAAACGAGATAAAGCGTCGAGCTGATGCAAAAAATAAAGCTAAATTAGCGAAAAGATACGCTGAAGCAGGATTTAAGCGGGCTAAGATCTACTTAGGGAAGGACACTTATAAAAAATTAGAAGAAATTTATAAGATTCAGCAAAAAAATGATCTCAATTTTGCAGGGCGTAAAGAGATTGATTCAGTAAGCCGAGTAATAACTTATTGTATTAATACTGCTTATAACAATATGATCAAAACAAAGAATGAACCGCATATTTTACCTGCTGTAAAACCTTATAGCCAACAACTCTATGATCTATACCAAGTAGCTCAATTTTTAAAAGAGAATGGTGATAGCCCC…
WP_004922896.1	lcl|NZ_DS607663.1_cds_WP_004922896.1_3527	DNA mismatch repair protein MutS [Providencia stuartii]	GCF_000154865.1	471874	Providencia stuartii ATCC 25827	Providencia stuartii	0.999981	TRUE	82	YES	SVM	1	0	2	1	1	4	ATGATTGACAGCCAGAATTTCGACTCCCACACACCAATGATGCAGCAGTATTTAAAACTAAAAGCACAACATCCTGACATATTGCTGTTCTATCGTATGGGGGATTTTTACGAGCTTTTCTTTGATGATGCCAAAAAAGCGTCTCAATTATTAGATATTTCGCTCACCAAACGAGGGCAAACGGCGGGTCAGCCTATTCCAATGGCAGGTGTACCACACCATGCGGCCGAAAACTATTTAGCAAAATTGGTGCAACTGGGTGAATCTGTCGCGATATGCGAACAAATTGGTGATCCCGCAACGAGTAAAGGTCCTGTTGAGCGTAAAGTCGTACGTATTGTTACACCGGGTACAATCACCGATGAAGCATTACTGAATGAGCGGCAAGACAATCTATTG…
WP_004923523.1	lcl|NZ_DS607670.1_cds_WP_004923523.1_1246	DUF2569 domain-containing protein [Providencia stuartii]	GCF_000154865.1	471874	Providencia stuartii ATCC 25827	Providencia stuartii	1	TRUE	100	NO	SVM	1	1	2	0	2	4	ATGAACCAATCTGAAGAACATCTCTCCTCAAGTAAAATTAATGAGGGTTCAGATCAAAAAACGGATTGCCCATCAGTAACGGTTGAAAATGAGCCTCTTTCTTCTGAACCCGTCGGTTTTGGGGGATGGCTACTAATCCCTATGTTAGGATTATTTCTTACGCTAATTATCACTCCTTATACTTTATTGAAAGACCTTCCAGAGCAGCTAGAAGGTTTGGAGAAGATGACTGACCCTACGTCATTATCATTTATTCCAATGGCTAGGGAGTTCATATATTTTAACTTACTCTCGAGTGCATTGATTTATGGCTTATTGTTATTCGTATGTTATCTCTTTATTTATAAGAAAAAATTGGCGATTAAAGTCATTATTCTCTTTTACGCGAGTGACTTCATA…
WP_004923882.1	lcl|NZ_DS607670.1_cds_WP_004923882.1_1355	N-acetylmuramic acid 6-phosphate etherase [Providencia stuartii]	GCF_000154865.1	471874	Providencia stuartii ATCC 25827	Providencia stuartii	1	TRUE	99	NO	SVM	1	1	2	0	2	4	ATGACCATTGACTTAAGCAGAATGGTAACTGAAAGCCGTAACGCCGCGAGCACCAATATCGATCAACTGTCGACCATCGATATGTTGCAAGTCATTAATAACGAAGACAAGCAAGTGCCTTTAGCGGTTGAGAAAGTCCTGCCGCAAGTTGCCCAACTTGTCGATAAGGTGGCCCAAGCATTTCTTAATGGTGGCCGCTTAATTTATGTTGGTGCTGGCACTTCTGGCCGTTTAGGAATTTTAGATGCCAGTGAATGCCCTCCTACCTACGGTACACCTCATGAACAGGTGGTCGGCTTAATCGCTGGCGGTCACCAAGCTATTTTTCGCGCTGTGGAAAATGCCGAAGATAAGCCAGAGCTGGGTGAGCAAGACCTGCTTAATATTCAATTTAACGAT…
WP_004924049.1	lcl|NZ_DS607671.1_cds_WP_004924049.1_1086	DNA repair ATPase [Providencia stuartii]	GCF_000154865.1	471874	Providencia stuartii ATCC 25827	Providencia stuartii	0.999952	TRUE	95	YES	SVM	1	0	2	2	1	5	ATGTCAATTCAGGATACGAGTCACGAGCAAAACATACTGGATAGTGCTGTTGCGCAAGGCGGCGCATATGAAATATTACGCAAGCGCCTTACAGAACAAGGGCAACAGCTTCATCAAAAAGCAGCGCAACTCAATGACAGTCGTTTACAAGAGTTCGGTCAAAGCCAAATGGATATTATTGGCCGTATTCGTATTCGCACAGAAAATAATTGCCAAGCAAGGGATATTGTCCGAGTTGGTGAATGGCTTCTATTTGGCTATAACGTTTTCCTTGGCCTCAAAAGAGAAACACAAATTGAAGATGTGTTTTCTCTGTATCGACTGATTGATAACCAAGGTGAGTTTGATGTTGAAGCGGTCTCCTATGACGGCACCTTCCTCAGTGATACGCGCTTTATC…
WP_004924065.1	lcl|NZ_DS607671.1_cds_WP_004924065.1_1090	hypothetical protein [Providencia stuartii]	GCF_000154865.1	471874	Providencia stuartii ATCC 25827	Providencia stuartii	1	TRUE	77	NO	SVM	1	1	2	0	2	4	ATGAGGTATATCATGGATTTTAATCAATCTCCTTTAGCTATAAATAGTGCAAACAAAAAACAATCTAGTTTTGATTTGATTGTACAAAGTAGTTGTCGTTCCGTTATGCAACAGCCATTAGTGAATTTCACTAATAATCCGTCATTAATTAGCTTACAGCAAGATGTCAATTCTGCATTAGGCACAGCAAAAGAAAATGCAAAATATTATCTTGATACGATACAACCAATGATAATTAGGAATATTTCCAGCATTAGTGCTTACTATACAATTCATAATTCAATAGCATCCCAAGTTCCGGCGGGAAAAAGTATTTCTGATTGGCTAAATATTTTAGGTGCGATTAGAGATCAATCAAACAAATATGCAAGTGAGGCGAATGTAACTAGCACACTCTTA…
WP_004924072.1	lcl|NZ_DS607671.1_cds_WP_004924072.1_1092	hypothetical protein [Providencia stuartii]	GCF_000154865.1	471874	Providencia stuartii ATCC 25827	Providencia stuartii	1	TRUE	70	YES	PSI-BLAST	1	1	2	1	2	5	ATGAACGTAGAATCAATTACTTCTCAGCATACTGTCGCTAAACAGATAAAACCTTCTTTCACTGACACGCTACTAGGTTCGATTAAGAGTATACAAAATAAGATAAAATCTTCTGCCCCCAAAGTACATGCCACACTCAGTGGTGAAAAGAAAATAGAAAGCAGGATCCCCGGCAAAATGTTCCAATTGGCTATGGAGTACCAAGAGGCCTTTCCGCCACACCACAACGTGCATACTTCAAGCCTAGATAGCCTTTTATCAATGGAAAATGACCCAAAAAAACCCATTATTGATTATTTTGACAGAGTCATTGTGATTGGTGATAGCTTGTCTGACTCAGAAAAGAGGATGTATCACAAGTCAAAAGGGCTTATCCCCCGCTCCTCTCAATACTATAAA…
WP_004924254.1	lcl|NZ_DS607671.1_cds_WP_004924254.1_1152	lipopolysaccharide 3-alpha-galactosyltransferase [Providencia stuartii]	GCF_000154865.1	471874	Providencia stuartii ATCC 25827	Providencia stuartii	1	TRUE	100	NO	SVM	1	1	2	0	2	4	ATGTTTTTTGATAAACAAAATGCAGTAACTAAACAGATAAATCTATCTTCTTCTGGTGAGGAACACCCTAGTACTAGCTTACATATCTCTTATGGTATAGACCGTAACTTCTTGTATGGATGTGGGATCTCTATTGCATCGATATTAAAAAATAATTCGGATATGCATTTTGTCTTCCATATTTTTACTGATTATTTTGACGATGAATGGAAAGGTTTATTTAAACAACTCGCAAGCCAGTATAATACTAGTATTATCATTTACCTAGTTGACTGTGAGCAACTAAAGTCATTACCAAGTACTAAAAATTGGTCATACGCAACCTATTTTCGATTTATTATCGCAGATTATTTTTCAAATCAATTAGAACGTATGATTTACATGGATGCAGATATTATA…
WP_004924278.1	lcl|NZ_DS607671.1_cds_WP_004924278.1_1160	hypothetical protein [Providencia stuartii]	GCF_000154865.1	471874	Providencia stuartii ATCC 25827	Providencia stuartii	0.999999	TRUE	100	NO	SVM	1	0	2	0	1	5	ATGAAAGAATCAATAACAATAGTAACTGCTTTTTTTGATATTGGTAGAGGAAACTGGAATAGCCAAAATGGCCATTCAAAATCTTTTGAATGCACCAACGATACTTATTTCGAGTATTTTAGCAGGCTGGCAAAACTTGAAAATAATATGGTTGTTTTTACATCAGCAGATTTCAAAGAAAAAATCCTTTCTATTAGAAAAGGCAAGCCAACCCATATAATTACAATCAACCTCCACAAGAAATTTAACTTTATTCTCAAAAAAATAGCGTATATTCAAAATAGCGATGATTTCAAAAAGCTGATTGATCCCAGCCTATTACATTGCCCTGAATACTGGTCACCTGAATATGTTTTGATCAATAACTTAAAACCTTTTTTTGTTAAAAAAGCCATTGAC…
WP_004924497.1	lcl|NZ_DS607672.1_cds_WP_004924497.1_946	DNA-processing protein DprA [Providencia stuartii]	GCF_000154865.1	471874	Providencia stuartii ATCC 25827	Providencia stuartii	1	TRUE	52	YES	SVM	1	1	2	1	2	5	ATGAATGTATCTAGCTCATTGTCACCAACAGCGCAAGCGACTTTATTGCTAACTAGCTATTTTTCCAAGGCGAGTAGTGAAGCCGTCAAGCCGCTCACTAATACGGAGTGGGGGCGGTTTGCGTTATGGTTGAAAGAAAAATCAACGACACCAGCAGACCTTTTAGTCTCTGATCCGAAGGCACTACTCAGTGGGTGGCACGATGCTCGTATTAGTACAGAACGGATTGTGGAGCTATTGAACCGTGGGCATAGCCTTGCTCTTGCCATAGAGAAATGGCAACGGGCGGGTTTGTGGGTGGTTACGCGTTCTGATCCTGAATACCCAAAACGTTTAAAACAGCGGTTAAAAACAGATTCTCCCCCCGTGTTATTTGGTTGTGGGAATAAAGCGTTATTG…
WP_004924665.1	lcl|NZ_DS607672.1_cds_WP_004924665.1_1004	hypothetical protein [Providencia stuartii]	GCF_000154865.1	471874	Providencia stuartii ATCC 25827	Providencia stuartii	0.999908	TRUE	66	YES	SVM	1	0	2	1	1	4	TTGGTCGAAGATCCATCAGGTGATATTCGTGAACAAACCCCATTAGCGCCGTGGCAGATCACTCGCCAAGGGGAGCTATTGTCGATTATTGGTACCACCGACAGCACACCAAACCTGAAAATAACGGCAATCCGAATTTATCTCGACAAACACCTGCAAGATGACACGCCCCCAAGTACGGTGACATTGACGCGAAACCACACCGCCACCATCACCGAAAATACACGCTTTTTGGATTATAACCAGCCAGTGATATTCAATCACATAGAGCAGCAACCGGAGCTAATCGCCATGATGGAGAAAACAGCAAATCAAACGATGGCAATAAATGAAGGGAGATTACCGAGCACGCCAAGGGTCATTTCAGCGCCCCTTACCGTATAA
WP_004924795.1	lcl|NZ_DS607674.1_cds_WP_004924795.1_911	phosphomethylpyrimidine synthase ThiC [Providencia stuartii]	GCF_000154865.1	471874	Providencia stuartii ATCC 25827	Providencia stuartii	1	TRUE	62	NO	SVM	1	1	2	0	2	4	ATGTCCCAAAATAATATTATCCCTACAAGCGATCTTTCTCCTAAAGCGGCGCCTGCAAGAACGCGCAAAGCACAACGTGATGCGGCCGAAAACTTTATCAATACGGTTTCTGGCGTATCCTTCCCTAATTCAAAACGTATCTACCTAACAGGTTCAAGAGACGATATCCAAGTGCCAATGCGAGAAATCCAGCTCTCACCAACCCTCATTGGCGGCGATAAAGATAATCCTCAATTTGAAGATAATGAGCCTGTTCCTGTTTATGATACTTCAGGCCCCTATGGCGACCCAGCCGCAGAATTAAATGTTCATAAAGGATTAAAAAAGATCCGTGAAGGTTGGATCCGCGAGCGTAATGATACTGTTCCGGTTGATACCCTCAGCTCAGATTTTACGCAG…
WP_004924913.1	lcl|NZ_DS607678.1_cds_WP_004924913.1_583	cysteine desulfurase CsdA [Providencia stuartii]	GCF_000154865.1	471874	Providencia stuartii ATCC 25827	Providencia stuartii	1	TRUE	56	YES	SVM	1	1	2	1	2	5	ATGTACCATTTTTCTGCAACACAATTTCGAAAACAATTTCCAGCTATCAATTCTCAAACGATTCATCTTGATAGTGCAGCAACAGCCTTAAAACCAAACTCAATGATTGAAGCCGCAGATAACTATTACCGTCACTCTGGCAGTTCAGTTTATCGAGGTCAATCTCCAGAGTCGTTACGAATTACTGAAAATTATGAACAAGGCAGGAAACGTGTCGCGAAATTGATTAATGCAGAGAGTGAAAATACCATTATTTGGACCCGAGGAACCACCGAGTCCATTAACCTTATTGCCCAAAGTTATTTTAGAAATCATTTAACAGCAAATGATGAAATTATTGTTAGCGAATTAGAACACCACTCTAATTTATTACCTTGGCTGATTCTTGCACAGCAAACT…
WP_004925180.1	lcl|NZ_DS607678.1_cds_WP_004925180.1_666	PAS domain S-box protein [Providencia stuartii]	GCF_000154865.1	471874	Providencia stuartii ATCC 25827	Providencia stuartii	1	TRUE	56	NO	SVM	1	1	2	0	2	4	ATGACGAGCATTCCCTTTATTACACAAAACGAATATCAATTAGAAGACGATACCACACTGATGACCACGAGTGATTTAGATGGCAATATCACTCACGCAAACGATGACTTTATTAAAGTAAGTGGTTATTCACTCTTGGAACTGATGAACCAACCTCATAACATCATTCGCCACCCTGATATGCCTAAAGCAGCCTTTGCGGACATGTGGAGTACCTTAAAAAAGGGGGAGCCATGGACTGGTATTGTAAAAAATCGCCGTAAAAACGGTGATCACTATTGGGTTAGAGCCAATATTTGCCCAATGATGAGAGAAGGTGTTATCACGGGTTATATGTCGATTCGAACAAAAGCCTCACGAGAAGAAATCGCCAGTGCTGAGCCGCTCTATCGGGCATTA…
WP_004925244.1	lcl|NZ_DS607678.1_cds_WP_004925244.1_684	hypothetical protein [Providencia stuartii]	GCF_000154865.1	471874	Providencia stuartii ATCC 25827	Providencia stuartii	0.999939	TRUE	97	NO	SVM	1	1	2	0	2	4	ATGAGCATTCTAACTGATTTATCTAGTGAAGAGTTAGTGCAAGGTTTTAATCCCGAATTCCTATCAACACCCCCAAACGAGGGCTCCCTGATGAGAACAATGATATTATTTCTTACATTCTCCTTCTTCCTGACTTCGAACGCTTCGGCTGGTTTCTTAGAAATGACTCCGGGATGGTATCATGCCCAAAATCCCCGCTACGAAAATTGTGTCAGGAAGTACACAAGTGGGAGTGCGTGGGGGGGAATATCAAGTGGATACTACTGGATGTGTCGAGGAGTGGCGGACAGCCTTAGTTCGCAAGGCTTTCCTCCTACTCGATTTTACTCTCACCAAAAAAATGGCGAATTCTGTGAAATTACCTACGAATTTTCAATAGGTAAGACGGATGTACCGATG…
WP_004925512.1	lcl|NZ_DS607678.1_cds_WP_004925512.1_759	hypothetical protein [Providencia stuartii]	GCF_000154865.1	471874	Providencia stuartii ATCC 25827	Providencia stuartii	0.999994	TRUE	100	NO	SVM	1	1	2	0	2	4	ATGAATATTTTATTTATTTGTAGTCGTAACCAATGGCGTAGCCCAACCGCAGAGCAAATTTGGCGCCACCATCCAAGCTGGTCGGTACGCTCTGCTGGCACCAGTAGCAATGCAAGACGCCGAATTACCGCAGATTTGCTCCGTTGGGCTGATGTTATTTTTGTCATGGAACAAAAACATAAAGATCGGCTAAAAGCCAATTTTACTCGCCTACTCGAACACAAATCACTTTATGTACTCGATATTCCTGATGAGTATCAATACATGGACCCGCAATTAATTGAGATACTTAAAGATATTGTTCCAAGTTATCTCAGCGAGTTTATCCCGTAA
WP_004925628.1	lcl|NZ_DS607678.1_cds_WP_004925628.1_792	DUF4123 domain-containing protein [Providencia stuartii]	GCF_000154865.1	471874	Providencia stuartii ATCC 25827	Providencia stuartii	1	TRUE	99	NO	SVM	1	1	2	0	2	4	ATGCCACAGACAGTGATACAACAGCAGATGCTCACACAAACATCAATTTCGACCCCAGGTTCAACCTGGTTATCCTGGTTAACGGCTACCCCACAAAATGATGTGTATTTTTTGATTAATACCCTATCAGACCCCAATCCGGTTAAACGGTTTTATGCTCATGATTGGATTGAGGAAGCCTTCCCGATATACCACGGAACGGCATTAGCACATTTAGCGGAAGTGAGCCCGTGGCTCGTGAAAGTCAAACGGTCACAATTATTTCACCTCGGTAAAATGTTAGACAGTGAGCCGTTTAGCGACCCCAGTTGGGGCTGGGCATATCAAAGTCAATTGGATTGGCGTACCCAAATCACCCACTGGCAAAAATACCAATTTGCTTGGATGGGGGAGGAGAAA…
WP_004925688.1	lcl|NZ_DS607678.1_cds_WP_004925688.1_810	hypothetical protein [Providencia stuartii]	GCF_000154865.1	471874	Providencia stuartii ATCC 25827	Providencia stuartii	0.999517	TRUE	93	YES	SVM	0	1	1	2	1	4	ATGAAGATTAAAAATCCATTTTATAGCCTTACTTCTTGGCTCAATAACGATCACACTCATGAATCAAAAATAGCCAAAGTAAAAAATAATGATCACTCTTTTCCTGTTAAAACTTCAAAAATAAACCAAGCTGAAAATACACATTGGCAACCTAAAATCACGGATGAAGAGTCTGCCATTGATTTTATTAATCAATATTTTCACCTACCAGAGAATATAGCAAATAAACCCGATACAAAGTTAAGTTTAAAGTCATTATCATTAGATAACCAAAAAGTTACTATTGAATTTAACAAAGAGATCTCCTCTTATTTCAATGAGGAAAATCAAGGTAAAACAGATATTCTGATGACACAAAATGAATTGATTGCTGCATTAAACTATCAGATAAGGCGGTGG…
WP_004925746.1	lcl|NZ_DS607678.1_cds_WP_004925746.1_826	zinc/cadmium/mercury/lead-transporting ATPase [Providencia stuartii]	GCF_000154865.1	471874	Providencia stuartii ATCC 25827	Providencia stuartii	1	TRUE	83	NO	SVM	1	1	2	0	2	4	ATGCACTCACACAACCATAAAGAAGCACATCAACATAATAGCGCTTGCTGTTCGAGCAGCAGCTGCTCTTCAACTGCGGTTCAAAGCAGTAAAAATGTAAGTAATGACTCACATACTCACGAACACGATACTGTCGAGAAACATCCTGACGATGATGAGGAGGCTCATCAGCACCAGGGCTGCTGTTCAACCTCTCATCAAGCACATGATCATCAAGAACATGAGCATAGCCATCAGCATACGGCATGTTGCAGTTCTTCAAGTGAGCTGCAAAATGATGTTGCACCTGTACAAGCCGCAGGGCAACGTTTCAATTGGATAATTCGCGGTATGGATTGCCCTAGCTGCGCTCAAAAAATCGAAAATGCGGTAAAACAAATCACTGAGGTAAAACAGGCT…
WP_004926047.1	lcl|NZ_DS607679.1_cds_WP_004926047.1_558	KR domain-containing protein [Providencia stuartii]	GCF_000154865.1	471874	Providencia stuartii ATCC 25827	Providencia stuartii	0.996324	TRUE	97	YES	SVM	1	0	1	2	1	5	ATGACAAAAAATTTAAATCATTATCATGTGCATACTACGTGGAATGAAGTACTAGACGGAATATCGTTGAAGAATAAAAAGTATCTAATCACAGGCGCTAATATTGGATTAGGCAAAGAGTCTGCTAAGGCAATATTAAGCCATGAAGGATATGTTGTTCTTACCGTCAGGACAGAGGAAAAAAAACAACAACTTTATACGGAGCTTTCTTCACAATTTGATGATGCTTTATTTGAAATTAAATTGCTTGATTTGTCATCGTTAAATGATATTCGGCGTTTCGTAAAGCAAATTATTCTAGAAGATGTGAAACTTGATGGGATATTGGCTAATGCCGGGGTAATGGCCACTGATTTTAAATTAACCGTCGATGGATTTGAACAGCAGTTTGGCATTAAT…
WP_004926051.1	lcl|NZ_DS607679.1_cds_WP_004926051.1_561	RidA family protein [Providencia stuartii]	GCF_000154865.1	471874	Providencia stuartii ATCC 25827	Providencia stuartii	1	TRUE	83	NO	SVM	1	1	2	0	2	4	ATGAATATACTAAAAACCAATGATAATGTCATTATTGGGTGGCACTCTTCTTTTTCGGGAGGCGATTTTGATACTCAATTAGCAATAATTATCTCTGAAGTAAATAATGCATTAATAAAAATGGGGATTAGTTATGCGGATATGCTAAAACATACAATAGCGATTAAAAGTGATAAAGTTGATCCCATCTATGCGATTAATCAATTTCATAAAGTTAGCCACGAAATAGCACAAGGCTACGGTAATAAAAAGCCTGTTGGAACAATTATTCGGCTTCCGAATTTTAGCAATGATAATGCTCTGGTAGCCATTGAGTTTATTTTTCCTCGTCATAACAAGGCGGTTCAATGCTTACCTTTCTATAATATGGAAATGGACGTTAGCCGCTCTTTAATTTAT…
WP_004926210.1	lcl|NZ_DS607680.1_cds_WP_004926210.1_404	hypothetical protein [Providencia stuartii]	GCF_000154865.1	471874	Providencia stuartii ATCC 25827	Providencia stuartii	1	TRUE	62	NO	SVM	1	1	2	0	2	4	ATGATATCCCCACTAACGCTTAATAGACTCAACGTAGGAATGAATGAAAAAATATCAACAGGTTCGAATCGCCCCAATATTACAACCAAAGTGAGTGATGCGTGGCACACAAAATCTACCACCGTCAAACCGACAGCATCTCAAGAGCGCTATATTGTATTAACTGATGCTGAACATACCGAGATCAATCAATTATTAAGTCAATTAAAAATTGATGACACAAATAACGAAGCGCGCAGAGCCAATTTTTTGGTCTTGTATAAAAAACTCGCCAACTCAACGAATGAAGCAAAAGAGCGGTTTATTACTGGAGCAATGCAACGACTAAAAACTCCCGACGCATTTGCTGATCAAGAACAACTCAAAGCAACATTTGAAAAAACCTTATATCGAGTTAAT…
WP_004926354.1	lcl|NZ_DS607680.1_cds_WP_004926354.1_408	virulence associated protein [Providencia stuartii]	GCF_000154865.1	471874	Providencia stuartii ATCC 25827	Providencia stuartii	1	TRUE	95	NO	SVM	1	1	2	0	2	4	ATGATGATACAGCCTATTAATCGATCCGTTTTCATGTCAATGATGTTAGATAATACTACTGACAGCGTATCGACTCAATCTCTTGAAAGTACGGTTAGATCTCTTTATGCACAATATTCTGTTGAAGTACAAAATAAAAAAGAGGCCCTTTTTCACCAAGCCGATACCATAGATGTTAGCAATCCCATTGATGTGATGAATATGCAAAATTCAATCGCCCAATACAGTTTAGGCCTCAATTTTGTGTCGACCCTCACCCATAAAGCCACAGGTGCTATTGATACTCTACTAAAAGCCCAATAA
WP_004926361.1	lcl|NZ_DS607680.1_cds_WP_004926361.1_426	hypothetical protein [Providencia stuartii]	GCF_000154865.1	471874	Providencia stuartii ATCC 25827	Providencia stuartii	1	TRUE	87	YES	SVM	1	1	2	1	2	5	ATGCCGTTTTCTATTCCAACCCAAAAGTTAGGCAATCTTGAGGGGCTGACTACTTTAACCGGTAGCGAAACTCAAACGATGTCAACGCAAGCACCAGGACAGCAAGTGTCCATCAAAGATGCTGTCGATATTACTGTGCCACGAACGCAAGATAAGCCGTTATTAAAGCTCCCTGAGCAAACGACGGTTAGTCCATCACTCCTGTTTGAAGTGAAAAACATGAACAAGGTCGAGCTTGAAGAGACCTCGAAAGTCATAGGTGGATTTTCATCGGCTTATGCAAACCTTCAGGAGCATATTGCCGTCACAGCAATCAAAGTTGAAAAAGCCGTCAGAGAAGTGATAACGGAAGAAAATAGCAAGTTGGAAAAAATGTTCCCAACAATCGCTAATTTGGAC…
WP_004927136.1	lcl|NZ_DS607683.1_cds_WP_004927136.1_217	hypothetical protein [Providencia stuartii]	GCF_000154865.1	471874	Providencia stuartii ATCC 25827	Providencia stuartii	0.999984	TRUE	99	NO	SVM	0	0	2	0	0	4	ATGATGAAATTTAAATTAAGCATATTCGCTTTAGCTATTTTATCATTTTCGTCATTTAATTATGCCCAGCAATATACATTTAATTCAAAATTAATAGAGGGGGTTGATGGTGACTCTATTGACCTCTCTTTATTTGAAGGTGGAGGGCAGTTGCCAGGGACTTACTTGGTTGATGTCCTGATTAATGGCAGGCAAGTTGGTACATCATATATCCGTTTTTCAAAATTGGATGAGGATGACGAAAAATCGCTCTTGGTTCCCTGTTTATCAAGTCTTCAGCTGGTGCAGTATGGTGTTGATATTCAGGAAACAGAATCCCAAGTTGAGCAAACGGAAGATGCATGCTTTGATATTGCCTCGTTATCTGGTGCTAATGCCCATTTTAATTTTAACGCCCTG…
WP_004927154.1	lcl|NZ_DS607683.1_cds_WP_004927154.1_224	hypothetical protein [Providencia stuartii]	GCF_000154865.1	471874	Providencia stuartii ATCC 25827	Providencia stuartii	1	TRUE	99	NO	SVM	0	0	2	0	0	4	GTGAACAGACTCTCTAAAAACAACAATAATTATCGATGTGTTTGGGCTATCGGGCTGTCATTGGCCTTCACCGGCGCCAGTTGGGCCACGACAGCAGAGGAAGCCTCCCCCTCAGCAACGGCGACCATCGCTGAAAGTGGGCAGGCTGCGCCAGACGAAACAGAGGATGGCGCCCTAAATTTGAATTTTATGCAAGGCGGTGGCGCACAGGCGGCGGCATTTTTATCAACAGCGAACCGTTACTTCCCGGGGCGTTACTGGGTGGATGTGCAGGTCAATGGTGAGCCAGTTGGTAAACGTGTTTTGACGGTGACACCGCAAGAGCAGTCGGCCTTGTGTCTCTCACCAGAATGGTTAGCGGACGTGCAAGTGTATTTGCGTCCGGCGTTTTACCAATCG…
WP_004927264.1	lcl|NZ_DS607683.1_cds_WP_004927264.1_267	hypothetical protein [Providencia stuartii]	GCF_000154865.1	471874	Providencia stuartii ATCC 25827	Providencia stuartii	0.99998	TRUE	88	NO	SVM	1	1	2	0	2	4	ATGAAAAGACACCCTATTCGGCCTAACTACGACCCCTATAATTGTAATAGTGGTATACCTCATATACCTGATACACACTGGGATCCACATTCAAAAGCATGGGAGTTCAATGATGTACAAGTTAATCATGACTTCATCCCAGCAAGCTTGCCGCCTGAAGTCAAGGATGCATTAAAGAACAATATTTGTCTTGTTTGTGGTGAAAAGAATTGTCCGTACCTTAAAGAGAAAAATTTTCAAGAATTAATTAAAGCGATCAATAGTGGTGATAAGACGGGTGCTTTAAGAATTTACAGTCAAAGATTTGCGCAATTCAGGAATATGAAAAAAAGCATTATTATGGCGAGTTTAGATAGAGCCAGAGTCGCAAGGGAAAGACAAGGTCCATGTGGTTATTCA…
WP_004927350.1	lcl|NZ_DS607683.1_cds_WP_004927350.1_293	NAD-dependent succinate-semialdehyde dehydrogenase [Providencia stuartii]	GCF_000154865.1	471874	Providencia stuartii ATCC 25827	Providencia stuartii	1	TRUE	64	NO	SVM	1	1	2	0	2	4	ATGAGTATCAATGTCAATTCTACCTTATTCCGCCAGCAGGCTTATATCAACGGTCAATGGGTTAACGCCAACGACAATAGTCAATTCGATGTCACTAACCCTGCGAACGGTGAAGTCATTGCAAAAGTCAGTAATGTAGGTGCAGCACAAACCCAACAAGCGATTGATGCTGCGGAAAAAGCCCTACCCGCTTGGCGTGCTAAAAGTGCCAAAGAGCGTAGCCAAATTCTTAATAAGTGGTTCCAATTGATGATGGAAAACCAAAAAGAGCTTGCAGAGCTACTCAGTTGGGAGCAAGGCAAATCCATCACAGAATCAATGGGTGAAATCGCCTATGGTGCAAGCTTTATTGAGTGGTTTGCCGAGGAAGGTAAACGCGTTTATGGCGAAACAATCCCA…
WP_004927466.1	lcl|NZ_DS607683.1_cds_WP_004927466.1_327	hypothetical protein, partial [Providencia stuartii]	GCF_000154865.1	471874	Providencia stuartii ATCC 25827	Providencia stuartii	0.999984	TRUE	99	NO	SVM	0	0	2	0	0	4	ATGATGAAATTTAAATTAAGCATATTCGCTTTGGCTATTTTATCATTTTCGTCATTTAATTATGCCCAGCAATATACATTTAATTCAAAATTAATAGAGGGGGTTGATGGTGACTCTATTGACCTCTCTTTATTTGAAGGTGGAGGGCAGTTGCCAGGGACTTACTTGGTTGATGTCCTGATTAATGGCAGGCAAGTTGGTACATCATATATCCGTTTTTCAAAATTGGATGAGGATGACGAAAAATCGCTCTTGGTTCCCTGTTTATCAAGTCTTCAGCTGGTGCAGTATGGTGTTGATATTCAGGAAACAGAATCCCAAGTTGAGCAAACGGAAGATGCATGCTTTGATATTGCCTCGTTATCTGGTGCTAATGCCCATTTTAATTTTAACGCCCTG…
WP_014656289.1	lcl|NZ_DS607663.1_cds_WP_014656289.1_3012	urocanate hydratase [Providencia stuartii]	GCF_000154865.1	471874	Providencia stuartii ATCC 25827	Providencia stuartii	1	TRUE	75	YES	SVM	1	0	2	1	1	4	GTGACAACGATAAATAATAAATACAGAAATGGTGATATCAGAGCACCACGAGGTAACACTCTCAGCGCGAAAAGCTGGTTGACTGAAGCCCCTTTACGTATGCTGATGAATAACCTAGATCCTGATGTTGCTGAAAATCCACATGAACTGGTCGTTTATGGCGGTATTGGTCGTGCGGCACGTAATTGGCAGTGCTATGACAAAATTGTTGAAACACTTAAAAATTTAGAGAGTGATGAAACTCTACTGGTCCAATCTGGCAAGCCCGTTGGCGTCTTTAAAACCCATGAAAATGCCCCTCGCGTATTAATCGCAAACTCAAACCTTGTACCACATTGGGCTAACTGGGAACACTTTAACGAATTGGATGCGAAAGGGTTGGCAATGTATGGCCAAATG…
WP_014656597.1	lcl|NZ_DS607663.1_cds_WP_014656597.1_3448	transcriptional regulator [Providencia stuartii]	GCF_000154865.1	471874	Providencia stuartii ATCC 25827	Providencia stuartii	1	TRUE	98	NO	SVM	1	1	2	0	2	4	ATGTCTATTGATTTATCATCTCCAGTAATTTCTCCCAAATCAAAAGAAGTGGCGAAGGCGATTTCTTCAGAGTTGTTAATTCATTTTGCCAGTCTTGCTATCGAAAACGGATTGGCTCCTATCAATGATATGACTATCGATGCTTCACTTATTGAGCCTAATGGAAAAACGTTGTGGTTAAGTGAGATGCTGACAGCACCATTGGCTATTACCAACGTATTATCAAATTGTACAACTCAGGAAGCGTTATTTAGCTTATTTACTCATCCTGTTAAGTTACAGGGAACCTTTTATTATCTCGCCCCTATTTATTGTGAAAATAGAGCATTAATTGCCATCGTTGCGTTTGCTTCTCAAACGGTTGACAGCACTATTCTACTTGCCTTAGCAAACGCTGTT…
WP_014656941.1	lcl|NZ_DS607679.1_cds_WP_014656941.1_482	malate synthase A [Providencia stuartii]	GCF_000154865.1	471874	Providencia stuartii ATCC 25827	Providencia stuartii	1	TRUE	91	NO	SVM	1	1	2	0	2	4	ATGGATCAGCAATTATCAGCATCAACATTAACATTTACTAAGAGTTTTAATCAGCAAGATAGCAAGGTGCTAACGACTGAAGCTATCGCGTTTCTTTCTGATCTGGCAGAAAAGTTTTCCGCTAAAAGAGATGTGCTATTGAAAGAAAGGCAAGTTAGACAACAGAAAATAGATTCTGGCATGTTGCCTGATTTCATTTCAGAAAGTGATTCCATTAAAAAGGCTGATTGGAAAATTCAAAATATCCCTGAAGATTTACGTGATCGCCGAGTTGAGATCACTGGCCCTGTAGAGCGTAAGATGGTGATCAATGCGCTTAATGCCAATGTTAAAGTTTTTATGGCTGATTTTGAAGATTCACTCTCCCCTTCATGGGATAAATTGATCGATGGGCAAATT…
WP_014657126.1	lcl|NZ_DS607636.1_cds_WP_014657126.1_4070	SPOR domain-containing protein [Providencia stuartii]	GCF_000154865.1	471874	Providencia stuartii ATCC 25827	Providencia stuartii	1	TRUE	100	NO	SVM	1	1	2	0	2	4	ATGGACGAATTTAAACCAGATAATCAGCCTAATACACAAAATGATCTACGGCCAGATACATCCGACCGACCGGCAGGTCGTAGCCGTCCATCATCAACAGCAAAACCTAAACTCACGATATCTCGCCAACATATTATGATTGGTGTAGGTGTTTTGGTGCTGTTATTACTGATTATCGCCATTAGCTCAGCCTTAAAAGCTCCAACAGAGCATGAAAAGCAGCAAACTGATACAACGGCAAACGAGCGTAATATCGATTTGTCTAGCTCTTCATCGCTTAGCAATAATCAAAGCCCATCAGGCCAGGCACAAGAGATAAACGTACCGCCTGTGAACCCAGTACCTACCCAAGGTACTCAACAGCAACAAACAAATAATTATGGTGAACGGATTGAAATC…
WP_014657167.1	lcl|NZ_DS607671.1_cds_WP_014657167.1_1114	formate dehydrogenase subunit beta [Providencia stuartii]	GCF_000154865.1	471874	Providencia stuartii ATCC 25827	Providencia stuartii	1	TRUE	100	NO	SVM	1	1	2	0	2	4	ATGTCAATGCAATCACAAGACATTATTCGTCGCTCCGCCACCAATTCCCTGACGCCCCCCGCGCAAGTGAGGGACTTTAAGGAAGAAGTGGCGAAGCTGATTGACGTGACTACCTGTATTGGCTGTAAGGCTTGTCAGGTAGCATGTTCAGAGTGGAACGATATTCGTGACAAAATCGGCACTAACGTTGGGGTATATGATAACCCAACGGATTTGACCGCGAAGTCGTGGACCGTTATGCGCTTTTCTGAAGTGGAAGAAAATGGCAAGTTCGAGTGGCTGATCCGTAAAGATGGCTGCATGCACTGCTATGACCCAGGCTGTTTGAAAGCTTGTCCGTCAGAAGGTGCGATCGTTCAGTATAAAAACGGTATTGTTGACTTCCAATCTGAGCACTGT…
WP_014657408.1	lcl|NZ_DS607662.1_cds_WP_014657408.1_3609	fimbrial protein [Providencia stuartii]	GCF_000154865.1	471874	Providencia stuartii ATCC 25827	Providencia stuartii	1	TRUE	100	NO	SVM	1	1	2	0	2	4	ATGAGAAATTGTTATATATCAATAAGCCTTTGTATTTCTTTGCTGCTAAGTAGCTGGGTTTATGCCGATAGCAGCATGATGAAGGGCGATCTTAATTTTACGGGGCAAGTCATTTCATTGCCTTGTAAGATCAGTTTTTCTTCATTGGATCAAAATATTGATTTAGGACCAATTTCTCTGAATTTCTTTAATGAAATAGGGGATAGAAGCCCTAAGCAAGAGATCAAGTTAAAATTTGATGATTGCATTTTTCCCTCTTTTAATCGTGATGATAGAAAACCGGTTGTTCGGCTAATGTTTATTTCTGAGCCAACAAAAAGCTCAGACCGTGATTTATTTGGCGGCAAGACGATATTAGAAGGATATGGCATCCGATTAATGGATAAAAATGGCAATATT…
WP_014658194.1	lcl|NZ_DS607663.1_cds_WP_014658194.1_2158	LysE family translocator [Providencia stuartii]	GCF_000154865.1	471874	Providencia stuartii ATCC 25827	Providencia stuartii	1	TRUE	100	NO	SVM	1	1	2	0	2	4	ATGAATATTGAAACTTTCATTTCGTTATCGATGTTTTCTTTTGTCACGTCCATTACCCCAGGCCCCAATAACATCATGTTACTTGCATCGGGGATGAATTTTGGACTAAAGCGAACTATGCCACACGCATTAGGGGTCTCAATAGGCTTTTTGGTGATGCTAATTGCAGTGGGAATGGGAGTGGGGGCTTTAATTAAGTCGTCAGAGATCGTTTATAATATTTTGAAGTATCTAGGGATAGCCTATTTATTATGGCTAGCTTGGAAGACGACAATCAGCCGTTCAGTTGGATCAGCAAAAAACAGTAATGAAAAACCGCTAACGTTGTTAGAAGCAGCGCTGTTTCAATGGGTAAACCCAAAAGCATGGATGATGGCGATATCGGGTATGGCCCTCTAC…
WP_036940590.1	lcl|NZ_DS607663.1_cds_WP_036940590.1_2776	chemotaxis protein [Providencia stuartii]	GCF_000154865.1	471874	Providencia stuartii ATCC 25827	Providencia stuartii	1	TRUE	65	NO	SVM	1	1	2	0	2	4	ATGATGTTCGCGACTTCACAAAAAACTGATTCCCCTTTTTCCCGGTTCTCATTTTCAGGTCTTAAAACAACAACTCTCATTTGGATATTATCTGGATTACTGATCCTACTATTACTCTCTTCATGTTGGTTATTTTTTAGTTATCTTAAAAATTATCAAACGGCACTGGAAAGACTAGATGATATTTATCAAGAGCAGTCTGCACTAAATGATACATGGCAATCTCTTTTACAGGCTCGAAATACCTTAAATAGAGCCAGCTCAAGACATTTGTTAGTGATAAACAAAATGCAAACTGCTAATACTGATATTGATAGTTTAGTTCAACAATTTCAGGAGAAGATGAATAAAACCGAATCACAATGGGCAACTTTTACAGAATTAACACAAAATAAAAAC…
WP_036941148.1	lcl|NZ_DS607663.1_cds_WP_036941148.1_3167	membrane protein [Providencia stuartii]	GCF_000154865.1	471874	Providencia stuartii ATCC 25827	Providencia stuartii	1	TRUE	100	NO	SVM	1	1	2	0	2	4	GTGGTCCTGTGGAAATCTAATCTCTCCATTTCATGGAAAACTCAGCTTTTTTCAACCTGTGCTCATGGGGTAGTCGGCTTTATTCTATTGGTCGCACCATGGGCGCCAGGGAATTCAATGGTGTGGTTGCCGCTGTTAGTGATTGTGATTGCTAGCTGGGCAAAAAGCCAAAAAAGCATCAGCAAAATCAAAGGGACTGCGGTACTGGTTAATGGCAATAAAGTCCAATGGAAAAAGAATGAGTGGAGTATCGTTAAGCAACCTTGGTGTAGCCGTGTGGGGGTATTATTGACACTCAGTGCCTTACAAGGTAAGCCACAGAAGATCCGTTTATGGGTTGCAAAAGATGCCTTATCAGAAGAGAGCTGGCGTAATTTAAACCAACTATTACTGCAATAT…
WP_042116129.1	lcl|NZ_DS607638.1_cds_WP_042116129.1_4002	hypothetical protein, partial [Providencia stuartii]	GCF_000154865.1	471874	Providencia stuartii ATCC 25827	Providencia stuartii	1	TRUE	100	NO	SVM	1	1	2	0	2	4	ATGAGTATAACAATAACAGTATGTGCCGCACCTTCCATTGGTATTGGTAGTATGTATGATGTTTTTACACCGGAAACACAAAGCCTGACCAAACGCGTATATAATACAGGAACATCTACCGCATTTGTCCGTGTTGAGGTATTGGAGATTGATGTTACCCCGAAAATGAATCAACGCGAATCAACACAAAAAGAAGTTGACGCAGGCTCATTAACACAAGAACGACTCATTGTCTCACCACTAAGATTAATCATTCCTCCATCGGGCTTTCAGACTGTACGTATATTGTGGTCAGGAGCGCGAGATAAAGAACGTTATTTTAGGATCCGTTTTACCCCTGTACTCCCAGAAGAAAATGATGGTTTTGGTATGAGCAAGGATGAAATAACTCAATACAAG…
WP_042116289.1	lcl|NZ_DS607659.1_cds_WP_042116289.1_3750	hypothetical protein [Providencia stuartii]	GCF_000154865.1	471874	Providencia stuartii ATCC 25827	Providencia stuartii	1	TRUE	99	NO	SVM	1	1	2	0	2	4	ATGAATATCTATACTATTAGTAGTAGCTTCTCATTGGGAAATGGAGTTATTGACTTCTCAGACCCAAAGTCAAGATTATCAAGCTTTTTCATTTGGAATGAAGGGGATGATAAGTTTCTCTCATATTCACTACCAAAAGGTAAAGTACAAAGTACTATGCGGAGTGATAAACTGATGGTTTCAGATTATTTTCCTGCCAATATCGGAGTCCCAGTTTTTTCGCAGAGAGCGGTATCTATATTTGAGCGTAGAATTGCATCTGAAATGTCCTTCTATAAATGTACTGTGGAAAATGCTAGTCAAACGATGTCTTTATGTAAGGTAAACAATTACCTTACAATTATTGACGAGGAAAGAACAACGTTTAGGGAACTTATTGATGGCACTAAACTAATCGAT…
WP_042116632.1	lcl|NZ_DS607663.1_cds_WP_042116632.1_2664	paraquat-inducible protein A [Providencia stuartii]	GCF_000154865.1	471874	Providencia stuartii ATCC 25827	Providencia stuartii	1	TRUE	100	NO	SVM	1	1	2	0	2	4	ATGAATCACATTAATCATAGTGACATAATTTCGCAACACTGCTGCTATTGCAATCTTAAATTATCTATTCCTTCACATGATACTCAACAGGTTGTGATATGCCCGCGTTGCCACAGTCAGCTTGACGATGGCCGTTCTTGGTCACTAAACCGCTTATTTATTCTTTCTATTACATTATTAATGTTGGCACCTATCGCATTTTGGCAACCATTGATTTCAATCCATTTATTGGGGACACAAATCTATGCCAACGTGATCGAAGGTATTAGGCTCATCAATTCTCAAGGTGACCCATTCACTGCGAGCATTATCGCCTTCTGTGCCATCGGCGCACCTCTGCTTTTGCCGATTTCTATCGTTTATCTCTATATAGGAAGGCGTGTTCGCCTAAATCTACGC…
WP_042117315.1	lcl|NZ_DS607680.1_cds_WP_042117315.1_428	hypothetical protein [Providencia stuartii]	GCF_000154865.1	471874	Providencia stuartii ATCC 25827	Providencia stuartii	1	TRUE	100	YES	SVM	1	1	2	2	2	6	ATGCCAACAATCTCTCCCTCTACAACTATGCGAAGCACCGTTGAGCATAGGAGTAATATTCAGGCTAATGAATCCACTCATACATTGTTAAATGTTATGAATGGAGCTTTAAATATCGGTGATAGTAGCCCTATACAAATGGGAAAAAGAATCAATTTTTTTGCAAGTAGTAAAGTTCTACATCGTGAGCTTGATAGTGCTAAAGCAAATAACTTATTTACATTATTAAAAAACTCATCAGACAATTTAGTAGCAAAATATCATCTGACACCTGATATGATTGTAAATGTTCTAAGAGAAGACAAGAATAATATCAATGCAGTGTTAACTTCCTTTTCATTATTAAGCAAAGATGAAATTCCTTCTTCCGTATTAAATAGTCTTGCCAAAAATATTGCG…
WP_042117401.1	lcl|NZ_DS607683.1_cds_WP_042117401.1_252	molecular chaperone [Providencia stuartii]	GCF_000154865.1	471874	Providencia stuartii ATCC 25827	Providencia stuartii	1.58683e-09	FALSE	96	NO	SVM	1	1	0	0	2	4	ATGCAATTAACGATTTCTTATCGTACAACCATGGGGTTAATTGGTTTGGCATTATTTAGCAGCACAGCTTATTCCGCGGTATCGATGGATAGGACTCGGGTTATTTTTGATGGTGGACAAAAGTCAATCTCACTCAATATTTCAAATAACAACAAACAGTTACCATATTTAGCGCAAGGGTGGATTGAAAATGCGGAAGGGCAGAAGATCCAATCGCCATTGGTTGTATTACCGCCCGTACAGCGTATAGAGCCAGGTAAATCAAGCCAAGTAAAAATTGAAGCATTACCTGCTATTAATTCGTTACCTCAAGATCGTGAGTCTTTATTTTATTTTAATTTACGAGAAATACCGCCAAAAAGCGATAAACCAAACACATTACAAATTGCTCTGCAAACA…
WP_052038327.1	lcl|NZ_DS607663.1_cds_WP_052038327.1_3499	hypothetical protein [Providencia stuartii]	GCF_000154865.1	471874	Providencia stuartii ATCC 25827	Providencia stuartii	1	TRUE	99	NO	SVM	1	1	2	0	2	4	ATGAGCCAAAAATCATCAGTAAAACCATTCTTAACACAGTATCGCAGCGATAAACTTAAGTGTAAAAATAGTTCTGAATCCTGCGAAAGCTCTGGTTTACGTGTATTTTGTGGCATAACAGCCAGTAAGACCGTTTTCTACCGATATAGTAGCCCAGTTATAGGTAAACTTGTACAGCTAAAAGTCGGTAATTTTCCTCAAATAGCATTGATTGAGACTAGCGTTAAGTTGCAAGAGTTTAAACAGTTACACAAATGA
WP_052309238.1	lcl|NZ_DS607653.1_cds_WP_052309238.1_3805	hypothetical protein [Providencia stuartii]	GCF_000154865.1	471874	Providencia stuartii ATCC 25827	Providencia stuartii	1	TRUE	97	NO	SVM	1	1	2	0	2	4	ATGGGTACTGGTTCTATAAATATGAGTGACCCAGGAGCTCGAGGTAAAGGAGCCATATCTGGAAAACCTAATGCAGTATATGTGACAACAATGTCGCCTGAAGAACTGAATGCATCAAAAGCTAGAGGGCAAATGGGACTAACTAATGCAAAGAGTACACATTATATCTCTTTTGAAATAGATAGTAGCAAGATCCAACGAGTTGACAGGCAGGATGGAGTGAAACGTCTTTTCATACAAGAAAATATAAATCTTCGCGATCCTAATAATAAAATAAAAAGTGGTGTTACACATGGTCGCTGTTAG
WP_071599635.1	lcl|NZ_DS607648.1_cds_WP_071599635.1_3898	hypothetical protein [Providencia stuartii]	GCF_000154865.1	471874	Providencia stuartii ATCC 25827	Providencia stuartii	1	TRUE	97	NO	SVM	1	1	2	0	2	4	ATGTTGTTAGTGAGTTGCACAAGTACAAAAGAGGTATTGATTCCCGTTCAGTCTCCACCAATACCAGCACAGTTAACCGCTGATTGTCCTCAGCCTGATATTCCTGAAAAAGTGGACTGGGGCGACATGCCACAACTGCTAGTTGATGCGATGAATTCAATAGCAAAGTGTAACTTGGACAAGAAAGCAATACGGGAAATTGAACAACAACGACAGGTGATGAAATAA
WP_071599648.1	lcl|NZ_DS607663.1_cds_WP_071599648.1_1947	SCPU domain-containing protein [Providencia stuartii]	GCF_000154865.1	471874	Providencia stuartii ATCC 25827	Providencia stuartii	1	TRUE	100	NO	SVM	1	1	2	0	2	4	ATGTCATCCAGTCTTAATGCAGCAAACTTAGCAACAACCACTTTTCAAGTTTTAATGACAGTAACCAGCTCCTGCCAAGTGAGTGTTAATTCTGATATCAACTTAGGCTCCGTCAGTTTAAACACTAGCAATCCATCGTCGAAAACCACATTGAGTGTGACCTGCTCGAAAAACATTCCTTTTAGCATTGGGTTGTCACCTTCGGCGCTGAATAGTGGTACGGATGATGGCACAGGCACTTTATCTTCAGTGACTAATTCAATAAGCAACACCGATAAAATTCCTTATCAGCTCAAACAATCATCTGCAACAGGAAGTCATTGGGGAAATACCGCAACATCGTTAACGCAAGGAAATGGAATTTCCGGAACGGGCAATGGAGAGGTGCAAAATTTTACA…
WP_006812617.1	lcl|NZ_GG703817.1_cds_WP_006812617.1_2763	hypothetical protein [Providencia rustigianii]	GCF_000156395.1	500637	Providencia rustigianii DSM 4541	Providencia rustigianii	1	TRUE	99	NO	SVM	1	1	2	0	2	4	ATGCAACCCAATTCAAATGAACCAATCGTAACTTTTAGTGTGCCAATGTCGCAGGAAGATGCACAGGCGTGGATTCTTCAAAAAGCAGCTGAATTCAATACGCTGGAGTCGCTTAAGGCTAAACAAGCTCAGTTAGAACAAGATAAAGTCGAACTGCAGCGCAAGATTGAAAAGCTCGATGATGAAATTTTCGAGCAGACCGAACGCTGTAAAGTCACTATTAGTGCTTAG
WP_006812646.1	lcl|NZ_GG703817.1_cds_WP_006812646.1_2791	serine/threonine transporter [Providencia rustigianii]	GCF_000156395.1	500637	Providencia rustigianii DSM 4541	Providencia rustigianii	1	TRUE	100	NO	SVM	1	1	2	0	2	5	ATGGATGCAACAAAAGTTGGTTCCATCAACACAACAGCCTCGCAAACAGGGAAATCGACCGCTTGGCGTAAAACTGACACCGTGTGGATGCTTGGACTTTATGGTACAGCGATCGGTGCTGGTGTCTTATTTTTACCTATCAACGCAGGTATGAGCGGACTGTTACCCGTACTTCTGATGTTGGTATTAGCCTTCCCAATGACCTTTTTTGCTCACCGTGGCTTAACTCGTTTTGTCCTTTCTGGTTCAAAGAAAGATGGCGATATTACTGAAGTAGTGGAAGAGCATTTTGGTCGTACCGCAGGTAACTGGATCACCCTGCTCTATTTCTTTGCTATTTATCCTATTCTATTAGTTTATGGTGTTTCCATTACTAATAACGTCAACAAATTCCTGACT…
WP_006812805.1	lcl|NZ_GG703817.1_cds_WP_006812805.1_2940	magnesium/cobalt transporter CorC [Providencia rustigianii]	GCF_000156395.1	500637	Providencia rustigianii DSM 4541	Providencia rustigianii	1	TRUE	100	NO	SVM	1	1	2	0	2	4	ATGAGCGACGATAACTCTTCGAGTAGTGATAACCCTGGACCTAAGAAAGGTTTTTTTTCCCTCTTAAATCAACTTTTCCATGGTGAGCCAAAAAACCGTGATGATTTGGTCGAATTAATTCGTGACTCTGAACAGAACGATTTGATTGACCCCGATACCCGTGAAATGCTGGAAGGCGTTATGGATATCGCAGATCAGCGGGTGCGCGACATCATGATCCCTCGCTCTCAAATTGTTACCTTAAAACGTAACCAAACTCTTGATGAGTGCCTTGATGTCATTATTGACTCAGCCCACTCTCGCTTCCCTGTTATCAGCGAAGATAAAGACCATATTGAAGGGTTATTAATGGCAAAAGACTTGCTGCCATTTATGCGTACTGACGCAGAACCATTTAGT…
WP_006813035.1	lcl|NZ_GG703817.1_cds_WP_006813035.1_3164	baseplate assembly protein [Providencia rustigianii]	GCF_000156395.1	500637	Providencia rustigianii DSM 4541	Providencia rustigianii	0.999975	TRUE	99	NO	SVM	1	1	2	0	2	4	ATGAAATATTGCGGCATGAATGGGAAAACAGGGAGCAACCTGACTGACAGTGAGCATATTCGCCAAAGTATCGCGGATATTTTGCGAACGCCAATCGGTTCGCGGGTAATGCGCCGGCAATACGGCTCACTGTTGTATGACTTGATTGACCAGCCACAAAACTCTGCGCTGCGCCTTAAAATCATGAGCGCTTGTTATATGGCGCTGATGCAGTGGGAGCCAAGGGTCAGGTTACAAACCATTGATTATATTCGTTCAGATATTGGTGAAATGGCGGTCAGTTTATCGGGTGTGATTATGCCAACGGGTGAGCCAGTTTCGATTTCTATTCCTGTGAGGTAA
WP_006813049.1	lcl|NZ_GG703817.1_cds_WP_006813049.1_3178	phage portal protein [Providencia rustigianii]	GCF_000156395.1	500637	Providencia rustigianii DSM 4541	Providencia rustigianii	1	TRUE	100	NO	SVM	1	1	2	0	2	4	ATGGACCAATCCACTGAATTAGCAGCAACAAACGAACAAGCACAAGCACAAGCCCCTGAATTTTGCTCCTTCACCTTTGATTCACCCTCAATTGTATCGAGTGGCAGTGATCTACTCGACTGCATGGAATGCGCCCATAATGGCCGCTGGTATGAAACTCCGATTGATTTTAATGGGATTGCGCGCTCGTTTACGTCGTCTGCGGCTTATCATCAATCCCCCTTGGTATTTAAGCGTAATGTGATCACCAGTTGCTTTGAACCTACGCCCTATTTATCGCGACCTGATTTCATCTCATTTGCACAAGACTTTGTAGTTTTTGGCAATGGCTACCTTGAAAAACGCATTAATCGACTCGGCGACATACTGACGCTTAAACCCTCGTTGGCAAAATACACC…
WP_006813116.1	lcl|NZ_GG703817.1_cds_WP_006813116.1_3241	pyridoxine/pyridoxal/pyridoxamine kinase [Providencia rustigianii]	GCF_000156395.1	500637	Providencia rustigianii DSM 4541	Providencia rustigianii	1	TRUE	95	NO	SVM	1	1	2	0	2	4	ATGGATACCTTCAGCCTAACGTCTAATAGCTTTCAAAACTCTACTGACGCAACCCCCCTTCCTTATGATGTTGTTTCCATTCAATCCCAAGTTGTCTATGGTAGCGTTGGTAATAGCATTGCAGTTCCGGCATTGACCAAACAAGGGTTGAGAGTTGCGGCAGTTCCTACTGTTATCTTGAGCAATACACCTCATTACAGCACCTGCTATGGTGGAGAACTGCCGAGCGAGTGGTTTCGTGGTTATCTGCAAGGATTCGTTGAGCGAGGTAGCTTACCGTCTGTAAGAGCAATTTTGACTGGCTATTTAGGCTCACCAAGTAAAGCGCATGACTTAGCCGATTGGTTAGCTTCAGTTCGTGAAGAACATCCAAAAATACCGGTAATTGTTGATCCTGTG…
WP_006813219.1	lcl|NZ_GG703817.1_cds_WP_006813219.1_3338	zinc transporter ZntB [Providencia rustigianii]	GCF_000156395.1	500637	Providencia rustigianii DSM 4541	Providencia rustigianii	1	TRUE	100	NO	SVM	1	1	2	0	2	4	ATGGCGTCAATCTATGGATCCCAATTTCAAGACTCTAGTCCAGTACATGCCTTTCAATTGAATGGAAAAGGCGGTTTTTTACCGATTGATGTAAATGCAACTGCAACTCAACAATCCCCATTTTGGTTCCATTATGACTATAAAAATAAAGAGTCATTCAATTGGATCCAACAGTCGGATTTATTTAGTGACCAAGTAAAGTCGGCGTTGACTGGAAAATCGAGCCGCTTACGCATGGTACGTGTTGGTGACGGTGTTTTACTGACCTTACAAACATTAAATAATACGGTAGGGCAGCGTCCTGAACAGCTAGTGGCTTTTCGTATCTTCATGAATAGCCGGATGATTGTTTCTACTCGCCATCGTAAGGTTAAATCACTAGACTCAGTGATTGAGGAT…
WP_006813285.1	lcl|NZ_GG703817.1_cds_WP_006813285.1_3403	hypothetical protein [Providencia rustigianii]	GCF_000156395.1	500637	Providencia rustigianii DSM 4541	Providencia rustigianii	1	TRUE	77	NO	SVM	1	1	2	0	2	6	ATGAAATTATCAACTATACAACCTACTCTGCCGATATTACCTATCGAGTCAGTTATGCGTTCTGAGAATAAAGGCTTCCTTGCTTCAGTGCAAAAAATCATCAATAGCTGTAAAAGCTTCTTAGGATGTCCCGCTCATCATAAATTTGATACTGTTACCACGACAAATCATTCTGTTAAAAACATGAGTTTAAAGCCATTACAAGATAGCCAGCCTACATCAAAATATCTCAATACCGAACAATTAAGTTCAATGGCTCAACGTATTGAACAACAAAATAATGCGGGGAAAATTGAGAAAAAGAATACCCAAGCTATTAATGATTACAAAGGGATGGCTTATAGCGAAAAATTACAATATCAACAACTCAATGAAATTGGTACCGCCATTTTATCTCAT…
WP_006813399.1	lcl|NZ_GG703817.1_cds_WP_006813399.1_3506	hypothetical protein [Providencia rustigianii]	GCF_000156395.1	500637	Providencia rustigianii DSM 4541	Providencia rustigianii	1	TRUE	98	NO	SVM	1	1	2	0	2	4	ATGGATAATGAAAATAATATTTTCAAAAATATCAGTCAAAATAGTGAATATGAAAGTGTACTTAAGAACGGTTCATTTTTTATATTAAATAGTAGTGGTGAAACAATAAACTCTATTGTTGTTAGTTATTATTCCGGAGATAAAGGAGAGAAAACAACTCAAAAAATTGATAAATTAGAGCATTTGGAAATGGCTGGTTCTGGATGTGAATTTATATATAGCATAATGGCATGGAGTGATACGGATTATTGGGATGTTGACTTTAGAATATCAACTGGGAAAGCCATATCTCATAGAAAACAAGCCTGTAATATTCGATATTGGGATAATGGTGTAGTTATTATTAATATAGTTAAAAATTTCAAATTATATATAAGGTTCTCGAACTCAGGAGGTTGT…
WP_006813431.1	lcl|NZ_GG703817.1_cds_WP_006813431.1_3535	anti-sigma-28 factor FlgM [Providencia rustigianii]	GCF_000156395.1	500637	Providencia rustigianii DSM 4541	Providencia rustigianii	0.999998	TRUE	99	NO	SVM	1	1	2	0	2	4	ATGGCTATTGAGCAAACATCTGCAATTTCTGCGCTGACTCAGGTTACGACTCGCGATCCACAAGATGCGACAGCCCCGATGCGCGATAAAAAAATTTCAGCTAATGAAGCAGTTAAAGAAAGTTCTTTCGCACCCAGCGAATTACAAAAGAAATTACTCCAGCCTCAAGCAACCGATATTGATACGGCAAAAGTCGAGAAGATCAAGCAAGCTATCAAAGACGGCACTTTAACGATGGATGCAGGTAAAATTGCTGATGGCATTTTGCGTGACGCCCATGAATGTATGCTTTCCATGAAATAA
WP_006813462.1	lcl|NZ_GG703817.1_cds_WP_006813462.1_3563	hypothetical protein [Providencia rustigianii]	GCF_000156395.1	500637	Providencia rustigianii DSM 4541	Providencia rustigianii	1	TRUE	92	NO	SVM	1	1	2	0	2	4	ATGAATATGCCAGAACCAACATTTACATCGGTATTAGATACCACGTCAAGCGACGCAATTTTAATTAACTGGAATCGTCAAGACGAGCGTCAAATTTGCAATGACCGTTATGTGTCACGCCTGCGTAAACTCCAAATGTATGTACTGACTGAAAAACCTGATTACGCGGTTATCAGTCAGTTAATCGAAAGTGAAATTGGGTATATAGAAAATACAAAAGGAGCGATGTAA
WP_006813490.1	lcl|NZ_GG703817.1_cds_WP_006813490.1_3591	hypothetical protein [Providencia rustigianii]	GCF_000156395.1	500637	Providencia rustigianii DSM 4541	Providencia rustigianii	1	TRUE	58	NO	SVM	1	1	2	0	2	4	ATGAACCCGCAAAACCAACCAACACCTCAGAATCAAACAATCACATTCGCACTTGATGGTGAAGCCATCCCGTTAAAAAATATTAAAGTTAACCCATCGGTGCAATTCCAAGATAAAGATCAGTCAGGACAAACCTCCAGTACAGCCGTTGCTGAGCAAGGTATCAAGCCCAAAGAACTGCGAGTTACGGGCGTGATTAATTTCACTGACCATAAAGTATTAACTCGCTTATTTGCCCTTGCTGAAGCTAAAGAGAACGGTAAATTGAAACGTTATCGAGTTGCCAATCACACCGCCAAAGCGATTAATTTTCGTCTCGGCACCTTTACTGGAAATATTGACGCGAGCGAAATCGATGGTCAAATGGCGTGGCAAATCACTTTTACATTAAGAGAACAT…
WP_006813499.1	lcl|NZ_GG703817.1_cds_WP_006813499.1_3600	hypothetical protein [Providencia rustigianii]	GCF_000156395.1	500637	Providencia rustigianii DSM 4541	Providencia rustigianii	0.999975	TRUE	64	YES	PSI-BLAST	1	1	2	1	2	5	ATGTTTACCTCAAGCATCAAAGCAACAAAGCCAATTCAAATAACCTCAAAAGTTGAAATAAAAAAAGAATATGGTCAACTAAGCCAAAAATTATTGAATGTTTCTAATAAATTTATTTCATTTACCGTTAATAAACAGAGTATTTCAATAAATAAAGCAATACTTATGTCTGACGTACTGAAAGCCGTACAAAAATCAAATCCTAAAGATACTCAAGCTATCGCACACTGGAAAGAGCAAGAAAGAGTCGTACAGCTATCAGCAACATTTAACCAAGCATTTGATGCCGTAATAGACGCTTTTATTAGTTCAAACCAAGATATGAAGTTTCGATTAAGTCTTCAAGAAAAAATAAATATTTTCAATGAAATCAAAGGGAATTTACAATTTGGTGAATAT…
WP_006813585.1	lcl|NZ_GG703817.1_cds_WP_006813585.1_3685	3-phosphoshikimate 1-carboxyvinyltransferase [Providencia rustigianii]	GCF_000156395.1	500637	Providencia rustigianii DSM 4541	Providencia rustigianii	1	TRUE	54	NO	SVM	1	1	2	0	2	4	ATGCAATCCCTGACATTACAACCAATTTCTTCAATTAATGGCACGATTAACCTGCCAGGGTCAAAAAGTGTATCCAACCGCGCACTTTTATTAGCAGCTATGGCTAAAGGAACGACGGTACTCACTAACTTGTTAGACAGTGATGATATTCGCCATATGCTGAATGCATTAAGCCAGTTGGGTGTTAGTTTTCAGTTATCGGATGATAAAACCCGCTGTCGTGTGGAAGGGATTAATGGCTGTTTATTTCATCAAGGCGAACTTGAAATTTTTTTAGGTAATGCAGGAACGGCGATGCGCCCATTAACAGCTGCACTGTCGTTGAGTAACAATAATATTATCTTAACGGGTGAACCCCGAATGAAAGAGCGCCCCATTGGGCATCTCGTTGATGCTTTA…
WP_006813602.1	lcl|NZ_GG703817.1_cds_WP_006813602.1_3702	hypothetical protein [Providencia rustigianii]	GCF_000156395.1	500637	Providencia rustigianii DSM 4541	Providencia rustigianii	1	TRUE	100	NO	SVM	1	1	2	0	2	4	ATGAATAATGAAAACTTTAGTGCGGAAAATAACACTACCCCGCCAATGAATGCACAAACTCCTTCTGATAACCTCATATTTAACCCAGAACCTCGTTCGGTAGATGCAGGTGATGGTGTTAATTGGATCAGTCAAGCATGGTCTCTGATTAAAGAAAAATTAGGTATGTGGATCCTGATTAATATTGTGCTATTTGCCATTATTATTGTTATTTCAATGATCCCATTCGTGAATTTACTGCTCACGTTTATTACTCCAATCTTCGTTGGCGGAATTATTGCTATCTGTGAAAACCAACGTAAAACCGGACAAGCTGAGCTAGGTCTGCTATTTGCAGGCTTTCAGCAGAAATTCGGCGCTCTATTCGCAGTAGGTGCGGTTAACTTTGCTGCTAATCTA…
WP_006813636.1	lcl|NZ_GG703817.1_cds_WP_006813636.1_3735	peptidase S14 [Providencia rustigianii]	GCF_000156395.1	500637	Providencia rustigianii DSM 4541	Providencia rustigianii	1	TRUE	52	NO	SVM	1	1	2	0	2	4	ATGCAAATGACACAAACACATCAAGTACCACCAAAAAATAGCACAGCGATGAATAAGCCATTGATGTCATCACCGGATAAAAACTGGTTTCAAATGAAAGCAACCAGTGAAACGACGGCAGATATCTACATCTATGACGAAATTGGTGGCTGGGGTATTAGCGCAAGACGATTTACTGAAGATCTTATTGCGCTGGGAAATCTTAGCCACATTAATCTTCATATTCATTCACCGGGTGGTGAAGTCTTTGAAGGTATCGCCATTTACAACCAGTTAAAAAACCACAATGCCAGCATTACGGTATATATCGATGGCTTAGCGGCATCCATGGCCTCGGTCATCGCGATGGTGGGTGATGAAGTCATTATGCCAACCAATGCCATGATGATGATCCATAAG…
WP_006813670.1	lcl|NZ_GG703818.1_cds_WP_006813670.1_1841	phosphomethylpyrimidine synthase ThiC [Providencia rustigianii]	GCF_000156395.1	500637	Providencia rustigianii DSM 4541	Providencia rustigianii	1	TRUE	73	NO	SVM	1	1	2	0	2	4	ATGTCCAATAATGCTAATAATTCTGTAATACCGACGACTAATTTATCCCCAAAAGCTGCACCGGCACGTACTCGTAAAGCACAACGGGATGCCGCTGAAGATTTTATCAACACCCTCTCTGGCGTTTCATTTCCAAACTCAAAGCGCATTTATCTTCAGGGCTCACGTCAGGATATCCAAGTCCCGATGCGTGAAATCCAACTATCCCCGACCCTGATCGGTGGTGAAAAAGACAATCCTCAATTCGAAGACAACGAAGCAATCCCAATTTACGATACTTCAGGCCCCTACGGCGATCCGGCTTCTGAACTCAATGTTCATAAAGGGCTGAAAAAAATTCGAGCGCCGTGGATCAGTGAGCGCGCAGATACCATCGCCATTGAGAATTTAAGCTCTGAT…
WP_006813720.1	lcl|NZ_GG703818.1_cds_WP_006813720.1_1887	hypothetical protein [Providencia rustigianii]	GCF_000156395.1	500637	Providencia rustigianii DSM 4541	Providencia rustigianii	1	TRUE	93	YES	SVM	1	1	2	2	2	6	ATGATAGGCACAATCATAAATTCACCGAATGTTAGAAATAGTACCCCATCGACATTTCTACAATCTGAAAAAAAGTATCTATTTCTGAATAAGGTTATTGAAACAAATTCATCTCCAAAAATATTTCCTGTTATCGATTTTCATAATAGAACGAAGTCATTAAATGAAAATAAAAAATTCCAAAATATGTGGGATGAAGCGATTAAAACAACCAAGCTAAAACTGAGGGATTGTAATAAAGAAAATACTTATCAAAACTTACACCCGGTAATTAGAGAGACCAATATAAAAATTGAGGCTTTACAACGGTTGCTTGGGAAGAGTGATCATCTCTTCGAAAATACCTATGTTAAGAATGAAAAAAACGTAAAAAAAACCGCTAAAGATAATACCCCTCAA…
WP_006813788.1	lcl|NZ_GG703818.1_cds_WP_006813788.1_1950	fimbrial biogenesis outer membrane usher protein [Providencia rustigianii]	GCF_000156395.1	500637	Providencia rustigianii DSM 4541	Providencia rustigianii	1	TRUE	100	NO	SVM	1	0	2	0	1	4	ATGACCATTTCATATGCTGAAAATAATTTCAATAACGATAAAAGTCAATCTTATGAGGATGATTCATATTTTGAATCTGATTTTTTAGAAGGGATAAATAAAGACAATATTGACCTATCTCAGTTTGATAATAACCAACAACTAGAGGGGAATTATTTTGTCTATATCTATATTAATAATGATTTCATGACGGCAAAAAAAATAATGTTTAAAAAAGAAAGCGACAATAAACTGCGCCCTTGCTTTTCTGCGGATGATCTTCGCAGTTTTGGTATCAAACTAAAACAATTTCCTGCATTACAGCGGGAGATCAACCACTGCATAAACTTAGCGACCATTCCTGATGCTAAAAGTGATTTTAACTTCAAAACACAACGCCTGTACTTAAGTATTCCACAA…
WP_006813837.1	lcl|NZ_GG703818.1_cds_WP_006813837.1_1994	hypothetical protein [Providencia rustigianii]	GCF_000156395.1	500637	Providencia rustigianii DSM 4541	Providencia rustigianii	1	TRUE	56	YES	SVM	1	1	2	1	2	5	ATGTTGATTTCATCAATACCATTCCAACAAAACACATTAATTAACGATACCAATAGTCAGAAATGTATCAAAACTTACTATTCCAATAACCAAATACTCATCAATTCCGCGAAACTTTCTTTATCAAGGGGACTAACCAGTACTTTTCTAATCAATGAGGTCAATAATAAAGGAATTAGTTTTATTAATTTGTTGAATAAAAGCCGCATCCAATCCCATGCCACGCCACAAATAAATGAGCAGATCACAACTCAAGAACCTGTTGATAATAAAAGTTTCTGTAAGAAAGTTTTTCGTGAATGCCTAACCGAAGTTCTGCAATTTCAAGATTTTTATACTTCGTTGAAATTTTATAAACAATATTATGAAATGAGTCGTGAAATCGACTTAAAAGGCAGT…
WP_006813848.1	lcl|NZ_GG703818.1_cds_WP_006813848.1_2005	DUF2569 domain-containing protein [Providencia rustigianii]	GCF_000156395.1	500637	Providencia rustigianii DSM 4541	Providencia rustigianii	1	TRUE	100	NO	SVM	1	1	2	0	2	4	ATGGAAGTAAATTCATCATCAAGTGGAGAACCTTCGCCGGTTTCCTATTCTACACTGAAAAATGAGCTAAAGGTTCAGCCTCGAGGTATTGGTGGTTGGCTGATTTTACCCTTACTGGGCCAGCTGTATATGTTGTGCAATTTAATCTCGATGATGCTACAAGATATTACTTTGGTTAAAGGGGTTTGGTCTCTTGCGACGGATTCAGATTCTGATTTCTATATTGCGGGGTTTGCGCCCACTTTTTATAGTGTTCAGGGGGGGTTGGGCGTGGTGATTGCCTTGATGTTATGGTCTTTTATCGCTGCGTTTAAAGGTAAAAGTAGCACCAAATTATTGTTTATTATTACCATGTTGCTTTATGTATTTATTATCGCGATTGCTCGCATCGCATTTCCA…
WP_006813888.1	lcl|NZ_GG703818.1_cds_WP_006813888.1_2043	hypothetical protein [Providencia rustigianii]	GCF_000156395.1	500637	Providencia rustigianii DSM 4541	Providencia rustigianii	1	TRUE	97	YES	SVM	1	1	2	2	2	6	ATGCCTATTGGAAGCACCGCGCTATCAAATAATCGATTGGTAAACTCACCATCCGATCCCCGTAAAATCGCTGATACCAGTGAAATGGCGTCACAAATTGCGTCAGTACATACAGCGCAAAATGAGCGTGTTTTTCCAATTAGTGAAGAAATGAATAATATGATTTCTATTGCGGGAGACCGTAATAAATTGCATCAGCATAATCATATTGAGCAATCGCTCAATATTCATAAATTATTAAAGAGTCGCTACCCTGAAATTACACGGAATATGATTCTGTCGGTAATCTGTGCGGGGGCAAGTGGTAATTTGGCACAGCAGGAAATCAATTATCGCCCAGAGAATAACTTAGTTCTTTTAACATTGCTCAAGCCTGAAGAGTTAAGCGGCATAAGCTCA…
WP_006813890.1	lcl|NZ_GG703818.1_cds_WP_006813890.1_2045	hypothetical protein [Providencia rustigianii]	GCF_000156395.1	500637	Providencia rustigianii DSM 4541	Providencia rustigianii	1	TRUE	60	YES	PSI-BLAST	1	1	2	1	2	5	ATGACAACCGTAACTCAATCCCTATTTTCTCCAGTATTATCCAAGCCAGTTGGGCAGACAAATGCTCAAGCATCTACACCATCTACAGCAGCAGAAAATACACCAAAATCAGTTACTATCAGTGATATTACAGCGAATGCAGCTGAAATTTCGGGTGAAAGAGTCGCCCTAAAAATCCCAAGTGGCACAGTGAATGCTGAGGCACTCACTAATGCATTAGACCAATTAGATTCCCCAGAAAAAGCGCTGTTATTAAATGATTTACGCACTTTTATCTCTTTGACTCCTGACATGGTTGAAACCACCTTAACTAAGGTGGTCAATGAAAGTACTGAGTTAACAGCAAAAAATATGCTGTTGGATGATGAAGCCGTAATTAAGCAATTTTCACAGGCAATT…
WP_006813898.1	lcl|NZ_GG703818.1_cds_WP_006813898.1_2053	hypothetical protein [Providencia rustigianii]	GCF_000156395.1	500637	Providencia rustigianii DSM 4541	Providencia rustigianii	1	TRUE	60	NO	SVM	1	1	2	0	2	4	ATGTCGATAATAAAATCTATTCCTAACGAGAGTAAATTTAATTCCATAGCGGAAGGTAAAAATACATCGGTAGGTTTTAACCATCAAAAGTATGGTCAACAACACTCAGCGAAAAAAGTGGCTCAAGCTATTGTGCAAAAAAAGATGGAGCAAGCTAACAGCCATAAAAAAAACAAGAATAATGTTGATGAGGGTGGAGTTCCCATCATGATGGCATTATCAGCCAATGTTCAAAACATTCGTTCAGGGTCAAACATCGCGTTATTCGCTCAAATGACCCCAGCGAATGATCAGCCGACTGAATTTCTGATGAAAACAGCGGCGACGGAATCACCACCAATATCGAAGGATGAGGAGGTTATTCCATTGGTTAATATTATGGCAATCCCATTGACGACA…
WP_006813908.1	lcl|NZ_GG703818.1_cds_WP_006813908.1_2063	virulence associated protein [Providencia rustigianii]	GCF_000156395.1	500637	Providencia rustigianii DSM 4541	Providencia rustigianii	1	TRUE	95	NO	SVM	1	1	2	0	2	4	ATGTTACCTATTATTTCGAGTATTGCAGTATCGAATATTGTAGACATTGATGCACTCACAGCACCATCGATGCCAATCGAAGAGAAAGTGAAAAAACTGTTCTCTGAATATACAACATCAGTGGGTCAGGAGAAGGCCGATATTATAGAAAAAGTTAATAATATCGATCCCAGTAATCCAGCAAAACTTCTGGAATTACAAAACCAAGTCGGTAATTACAGTCTAGCCATGAATATGATCAGCACACTGACTCATAAAAGTGTCTCGGCGATTGATACCGTTTTAAAAGCACAGTAG
WP_006813912.1	lcl|NZ_GG703818.1_cds_WP_006813912.1_2067	hypothetical protein [Providencia rustigianii]	GCF_000156395.1	500637	Providencia rustigianii DSM 4541	Providencia rustigianii	1	TRUE	84	NO	SVM	1	1	2	0	2	4	ATGAAGATTAGTACTTTTTCGCCACATAATTTTTCAACACCAGGTACTCATGAAGTGAAGTCGGTGAGTACACACGATCTACACACAAAAATGAGTAACCTTTGGACAAGCCGCAATATTATGAAAGATATACAGAATTATCACGCTAAAAACATTCCCCATATCTCTGAGGAAACAGATGTTAAGGTAACAAAATTCATTACGGAGTTACAAAATCATGATAATGAAAAAGCTCGATTTGCCTTTGTTTTTAAAACAATGATTAACCTAAATCGGAGTGAAAAAGAGTCATTTATTGAGCAAGTTGGAAAAACATTAAAATCTTCATCTGAAGAAGGTTCTCCTTTATATAAAGATTTTACTAAAGCTCTACAGCGATATATGGCAATCAGCTTAATG…
WP_006813999.1	lcl|NZ_GG703818.1_cds_WP_006813999.1_2153	SPOR domain-containing protein [Providencia rustigianii]	GCF_000156395.1	500637	Providencia rustigianii DSM 4541	Providencia rustigianii	0.999997	TRUE	100	NO	SVM	1	1	2	0	2	4	ATGGACGAATTTAAACCAGATAATCAGCCTAAAGCACAAAATGATTTAAGGCCTGATACATCAGACAGACCAACAGGACGCTCGCGTCCCGCTGCCACGGCTAAGCCAAAAATCACACTATCACGCCAGCACATCATGATTGGTGTTGGGGTCTTAGTGTTGTTGTTACTGATCATTGCTATCAGTTCCGCGTTAAAAGCACCAACAGAGCATGAGAAATTACAATCAGATAGTGCAAATGAACGTAATATCGATTTATCCGGTTCATCATCACTAACTAACTCTAATAGCCAAACACTAACTCAACCAGGTCAAACTCAAGAGTTAAACGGTCAGCAAATCAATCCAACCCCGACCCAAAGTGAGCCACAAATTCAAACTAATGGTCTCGGTGAACGT…
WP_006814020.1	lcl|NZ_GG703818.1_cds_WP_006814020.1_2173	hypothetical protein [Providencia rustigianii]	GCF_000156395.1	500637	Providencia rustigianii DSM 4541	Providencia rustigianii	1	TRUE	96	NO	SVM	1	1	2	0	2	4	ATGAAAAGCAAGAATAGTGAAATTTTTGAACAGATTATTTCTGTTAATAAACAGCAAGAAAATGAATTTAATAATGGTCAGGATGGTGCTCTAATTCTTTCTTTATTAATGATATTTTTAATTCCGCTCTCTTTGTTTGTTATGATGAAAAATTATGTAGGAATGGATAATAGTCTTATCGCTACTATTGGGGTTGTTGCACTAAGTTTATTGATTGCTATCGTTTTATATAAGTCTTTGAAAATTAATACTCGTTTTATTGAAAAACGCCCTATGTTAGAGAGACTTCTATCTCAATATAGTCCGAATGATAAAAATGAATTTGAAAAATTACAGCTTGAAAGCCAGCGTGAACCAAGCTTACTTTATAAACTCGTTGATGACTGGCTACAAACCGAA…
WP_006814064.1	lcl|NZ_GG703818.1_cds_WP_006814064.1_2217	cysteine desulfurase CsdA [Providencia rustigianii]	GCF_000156395.1	500637	Providencia rustigianii DSM 4541	Providencia rustigianii	1	TRUE	62	YES	SVM	1	1	2	1	2	5	ATGGATAATTTTAGCGCTCCACAATTTCGCCAACAATTTCCTGCGATAAATTCAGAAACGATATTCCTTGATAGCGCAGCAACCGCACTCAAGCCGTTGGAGATGATAAATGCCACCAATGATTACTATCGACTGTCGGGCAGCTCCGTTTATCGAGGGCAATCCCCCGAGTCACTGAAAATCACCCGCAACTATGAACAAGGGCGCTTATCTGTCGCGAAACTGATCCATGCAATGGATGAAAAGAACATCATTTGGACGCGAGGGGCTACCGAATCGATCAATCTGATTGCGCAGAGTTATTTCCGTAACAAGCTTCAGCCCGGTGATGAAATTATTGTCAGTGAAATAGAGCACCATTCAAATCTATTGCCTTGGATGATCTTGGCTCAGCAAACG…
WP_006814111.1	lcl|NZ_GG703818.1_cds_WP_006814111.1_2261	4,5-DOPA dioxygenase extradiol [Providencia rustigianii]	GCF_000156395.1	500637	Providencia rustigianii DSM 4541	Providencia rustigianii	1	TRUE	99	NO	SVM	1	1	2	0	2	4	ATGCCTGCCATTTTTATTGGTCATGGTAGTCCGATGAATGCCATTAATGACAACCCATATACCCAAGCGTGGGAAATTTTAGGTCAGACATTGCCTCGTCCAAAAGCCATTTTGGTGATCTCTGCACACTGGTATACCCGTGGTACTGCGATTACAGCCATGCTTAAGCCGAAAACAATTCATGATTTTGGTGGCTTTCCTGATGAACTGTATCAAATCCAATATCCAGCGCCGGGGTCTCCTGAATTAGCTCATCGAGTTACCAAGCTGTTGGCTCCAGAGCCTATTTATCAGGATAAAGAGGAGTGGGGGCTTGATCACGGAACATGGGAAATTTTAGTTCGTATGTATCCACAAGCAGATATTCCAGTGATCCAACTTAGTATTGACGGCACAAAA…
WP_006814124.1	lcl|NZ_GG703818.1_cds_WP_006814124.1_2268	inorganic triphosphatase [Providencia rustigianii]	GCF_000156395.1	500637	Providencia rustigianii DSM 4541	Providencia rustigianii	1	TRUE	99	NO	SVM	1	1	2	0	2	4	ATGAACCATATAGAAGTTGAACTCAAATTATCGGCTCAGAGTTCTGCTATAGACGCTGTTCGCCAGAGTATTTCAACCCTCTCACCACAACATTCCGAGCCTTGCAAGCTGACAAATATCTATTTTGATACGGCAGAAAGACAGTTACGTCAATGGGATATGGGGTTACGTATTCGTGGTTGTGACGGGCGTTATGAAATGACCATCAAAACGGCGGGACAAGTCATCGGTGGGTTACATCAACGCCCTGAGTACAATGTAGATATCGAATCCCCTGAAATTAATCTTGCAGCATTTCCAGAAGAAATTTGGCCTGAAGGGATAGATCTTCAAGAATTACAATCCGAATTACAGGTGTTATTTAGCACCAATTTCACTCGTGAAAAATGGTTAGTAAAA…
WP_006814136.1	lcl|NZ_GG703818.1_cds_WP_006814136.1_2281	LysR family transcriptional regulator [Providencia rustigianii]	GCF_000156395.1	500637	Providencia rustigianii DSM 4541	Providencia rustigianii	1	TRUE	80	NO	SVM	1	1	2	0	2	4	ATGCAAAAAAATCTCAAGCAAATTACCAGTTTTCTTCAGGTGGTCGATTCCGGATCTTTCACGAAAGCTGCTGAAATTTTGGGATTAAGCCGCTCGATGGTGAGTATTGATATTAAGCAATTGGAACAGCGCCTGAACGTCAGTTTATTAACGCGAAATACCCGCAATATTGCCCTGACAGAAGTGGGAAAACATTTCTACGATGACTTTAAACGCATTCAGTTGCAAATTGAGGAGGCGTTTGAAAAGAGCCAAAATCTCGGATTGAATATCACAGGAACATTGCGTTTTTCTTCAACCAATGAATTTGGTCAGCGCTATATTTTGCCTTTATTACCTGAATTTTGTCGCCTATACCCCAAGCTACATCTGCAATATACCTTCAATTCTTCTCTCGAT…
WP_006814179.1	lcl|NZ_GG703818.1_cds_WP_006814179.1_2320	DUF883 domain-containing protein [Providencia rustigianii]	GCF_000156395.1	500637	Providencia rustigianii DSM 4541	Providencia rustigianii	0.999974	TRUE	100	NO	SVM	1	1	2	0	2	4	ATGTCATCTAACCATTCATCCGAAGATCTACGTGCAGAACTTAAATCACTCGCAGATTCTCTAGAATCGATGCTTAACACTACCCAAGATAAATCAAAAGAAGAAATTGAAGGCTTAAAGGCCAAAGCGCGTGAAGCCCTTTCCTCTTCAAGAGCAAAATTAGGGCAAGCCAGCGAAAAAATCACCGCGCAAACAAAAGAAATTGCGGGTCAGGCTGATAACTACGTCCACGAAAACCCATGGAAGAGTGTCGGAATCGGTGCCGCTGTCGGTGTTGTTCTTGGCATGTTGCTCTCTAAACGTTAA
WP_006814221.1	lcl|NZ_GG703818.1_cds_WP_006814221.1_2358	STAS domain-containing protein [Providencia rustigianii]	GCF_000156395.1	500637	Providencia rustigianii DSM 4541	Providencia rustigianii	1	TRUE	94	NO	SVM	1	1	2	0	2	4	ATGAGCGGTCAGCTGTCATGGGCGCAGAATGAAACAACATTAGTTATTTCAGGGATTTTGGATCGAGATTCAATATTAGGGTTTTGGGAAAAACGCCAGTCGTTACTCAGCCATATAGAGTCTATTGATGTTTCCAATTTATCCCATGTGGATTCAACAGGCTTAGCGATGTTAGTCCGCCTTAAAGGCGAATATCAATCCCAGCAGCGTCCACTGAAATTTGTGGGTATCAGCGATAACCTGAATACCTTGATTGAGCTGTATGGTGTGAAAGCTTTTCTCATCAATTAG
WP_006814407.1	lcl|NZ_GG703818.1_cds_WP_006814407.1_2536	1,4-alpha-glucan branching protein GlgB [Providencia rustigianii]	GCF_000156395.1	500637	Providencia rustigianii DSM 4541	Providencia rustigianii	1	TRUE	89	NO	SVM	1	1	2	0	2	4	TTGCAAAATATTAATCCGAACGTTATTCAAAAAATAACTTCAGAGTGTTTGTCTATATCCAATTCACATTCAGACACTCAACAAATCCATATTGGCTTTTTTAGCGTAGGCACTCTCATTCGAGATGTTGATGGCTGGCTCTTGGCAGAAGGCACCCACTTACGTCCCTATGAATGTCTTGGTGCCCACCCCGTCAACTGCGACGGTGTTGACGGGGTGATTTTTTCTTTATGGGCGCCGAATGCGCAAAAAGTTTCTGTGATTGGTGAGTTTAATCAGTGGGATGGTCGTTACCATCCGATGGTACTACGCCAAGAAACGGGCATTTGGGAGCGTTTTATTCCTAGAGTAACCGTTGGACAAGCCTATAAATATGAATTGATAGATAACCAAGGGCAC…
WP_006814535.1	lcl|NZ_GG703818.1_cds_WP_006814535.1_2652	peptide-methionine (S)-S-oxide reductase MsrA [Providencia rustigianii]	GCF_000156395.1	500637	Providencia rustigianii DSM 4541	Providencia rustigianii	1	TRUE	93	NO	SVM	1	1	2	0	2	4	ATGTCTTTTAATCAATTTCAGTCCGTTAATACGCCACAGACCCTACCCGGTCGACAATCGACTATGGCGGTGTCACCTTACCATGCAGTGAACCATCATTCGATTGAGATTACTCCTAAGAATATGGAAATCCTCTATTTTGCGATGGGCTGTTTCTGGGGAGTGGAGCGACTATTCTGGCAGCAATCAGGGGTATATTCCACTTCAGCAGGCTATTGCGCTGGAAGTACGCCAAACCCAACGTATGAAGAAGTGTGTTCGGGGTTAACGGGCCATACTGAAGCCGTTCGAGTGGTATTCGACCCGGCGGTTATCAGTTTATCCCAGTTATTGGCGCTATTTTGGGAAAATCATGACCCCGCCCAAGGCATGCGTCAAGGTAACGATATGGGAACACAA…
WP_006814616.1	lcl|NZ_GG703818.1_cds_WP_006814616.1_2728	ECA polysaccharide chain length modulation protein [Providencia rustigianii]	GCF_000156395.1	500637	Providencia rustigianii DSM 4541	Providencia rustigianii	1	TRUE	100	NO	SVM	1	1	2	0	2	4	GTGAATAACTCAGAAACACAACCTAGCCAGCACCAATCTCCGGTTGAAGGGGAGTTGGATATCCGAGCGTTATGCCTCTCATTATGGAAAGGTAAAGTTTGGATCGTGGCATGTGCAGTCATTTTTGCAGCCATCGCTTTAGGCGCATCTTATTTTATGCAGCCTAAGTGGAGTACTACTGCGATCACAGATTTACCCACGGTGAATAATCTGGGAAGTTACTACTCTCAGCAACAATTCCTGCGTAATCTTGATTCCCGTATTAATGTTATGGGACAAGAAGGCCAGTTACCCACAATTGCGAAAGAAGCTTATGAAGAGTTTACCAAGCAATTAGGTGCTTATGATACTCGTCGCCAATTTTGGTTAGGAACAGAGTATTACAAGCAACGTCTGGAA…
WP_006814680.1	lcl|NZ_GG703819.1_cds_WP_006814680.1_963	M4 family peptidase [Providencia rustigianii]	GCF_000156395.1	500637	Providencia rustigianii DSM 4541	Providencia rustigianii	0.999999	TRUE	97	NO	SVM	1	1	2	0	2	4	ATGAGTCAAATACTTGGTCGTTCACTACTCTCACCTAGCCTAATTTCTTACTTCTTTCAAGAAACTCAAAGCGGTGATTTAAAATCTACTCTATACCATATTAACGAAATAATGAGCCGCACTTACACTGATGAAGATGTCACCTATCAGCGGAAATTGTGGTGTAGCGCTCAGAACGCAGGCAAAGGATATAATCGCTTGATCCGGGATGCCCAGCAGCGCGTTGAAAACCTCAATCATAATCACTCTGACCTCCCCATTTGTCGCCGCGAAGAAATTCCTGCGGATGAACATATGGCTCATAATGATTTCTCAATCATCATGCGTGAAGATGATACCGTTGCGCCAAGCATGCCCGCACATCATGTTTTTAGTTCAATCGGTGTGATCCGTTCATTC…
WP_006814687.1	lcl|NZ_GG703819.1_cds_WP_006814687.1_970	cytoskeleton protein RodZ [Providencia rustigianii]	GCF_000156395.1	500637	Providencia rustigianii DSM 4541	Providencia rustigianii	1	TRUE	97	NO	SVM	1	1	2	0	2	4	ATGACTATCGAAAATAATACCGAACAAACCTCTATCACTGTAGGACAAGTATTATCGCAAGCCCGTGAACGTAAGGGATTGACGCAGGAAATGGTTGCTGAGCGACTGTGCCTTAAAGTGAGTACGGTAAAGGAAATAGAGCAAGATATTCATCCAGCTGGTGTTGAGCCAACATTCTTACGTGGCTATATACGTCTTTATGCTCGAATGGTTGGTCTCCCAGAAAGTGAAATTAGCGTATTTTTGAAAACCGATGCGCCTGCTCAAGTTTCCAATGTTTCCCCGATGCAAAGCTATTCTCTAGGTAAAAAACGCAAAAAACGTGAAGGCTGGTTGATGAAAATCACTTGGCTGATCGTGATTATTTTGATTGCTATGGTGGGTATTTGGTGGTGGCAA…
WP_006814688.1	lcl|NZ_GG703819.1_cds_WP_006814688.1_971	bifunctional tRNA (adenosine(37)-C2)-methyltransferase TrmG/ribosomal RNA large subunit methyltransferase RlmN [Providencia rustigianii]	GCF_000156395.1	500637	Providencia rustigianii DSM 4541	Providencia rustigianii	1	TRUE	99	NO	SVM	1	1	2	0	2	4	ATGTCTGATATGACTACCAATGCACAGTGTGCAACATCTTCTGCTGTATCGATTACCCCAGAAAAAAATACCCAGAAAATCAACTTGCTGGATTTAAATCGTAAGCAAATGCGCGAATTTTTTGCTGAATTAGGTGAAAAACCGTTCCGTGCAGACCAAGTGATGAAGTGGATTTACCACTATTGTTACGATGATTTCGATCAAATGACCGATATCAACAAAGTATTACGTACTAAATTGAAAGAAGTGGCTGAAATCCGCGCTCCTGAAGTGGCTGATGAACAACGTTCATCCGATGGTACGATTAAGTGGGCCATCAAAGTCGGTGACCAACTGGTTGAAACGGTATATATCCCTGAAGCTGATCGCGCAACATTATGTGTTTCTTCCCAAGTCGGC…
WP_006814693.1	lcl|NZ_GG703819.1_cds_WP_006814693.1_975	enhanced serine sensitivity [Providencia rustigianii]	GCF_000156395.1	500637	Providencia rustigianii DSM 4541	Providencia rustigianii	1	TRUE	96	NO	SVM	1	1	2	0	2	4	ATGTCGCAACAATCAAATAATCAAGCAACAAATACACAATCCGATATTCAATTTACGGAACTGACTATTCCGGAAGGCTCCTCGCTAAAGTTAAGCGTTCTAGAGCAAGAACCTAAAGAATTAACGGCTGCTTTGAGTGAGTTTTTTAAGCAGCATAAAGTGATTCGCCGTGGGTTTATTGTGTCCGTTCAGGAAATTGAAAAAAAACAGTATGACGACATTTTAATGATTGCATTGGAATTTGTGTCGGGTACTGAAAATATTGATGAGATCATTCATCAAGCTGGTAGCATTGCTTGTGAGTATATTGATGATGATGAATCCATTGATTTTTGTATTGTGAATGATGAAGAAACGGGTATTAGTCATTTCATCACCAAACATGTAGCGCCTTTCTAT…
WP_006814804.1	lcl|NZ_GG703819.1_cds_WP_006814804.1_1084	IclR family transcriptional regulator [Providencia rustigianii]	GCF_000156395.1	500637	Providencia rustigianii DSM 4541	Providencia rustigianii	1	TRUE	51	YES	SVM	1	1	2	1	2	5	ATGAACAGCATAAATAGAACCCTAGATATCTTATCTTTCATCACTACCAGTGCATCTCCAGTCACACCCCAAGCAATCTCTAATGGGCTCAATATTCCTTTATCAACCGTTTATCGCTTATTAACAATTCTCATCAATTGGGAATTTGTCTCTTACTCTAAACAATATGGGACTTACACGGTTGGTGCGCAGAGTATCAAAACTCAAGAAAAATACTATCACCATAGTTTGCTGATGACGTCATCAAAATCAGAGTTACAAGCTCTCGCGAAAAAGACCCAAGAAACCGCCGCCATCATTACCGCTAATCTTCGTGAAACTATCTGTGTGGATAAGATTGATAGTGAACAAGCGGTTCGTTGCTCGTTCATTGTTGGACACGGTAACACAGTGATCCGT…
WP_006814811.1	lcl|NZ_GG703819.1_cds_WP_006814811.1_1091	nucleotide exchange factor GrpE [Providencia rustigianii]	GCF_000156395.1	500637	Providencia rustigianii DSM 4541	Providencia rustigianii	1	TRUE	100	NO	SVM	1	1	2	0	2	4	ATGAGTAGTAAAGAACAAAATGTGCATGATGAGCAAACTTCTGAGCAAACTGAAACTCAAAAAGTTGAAGCAGAACAAGAAGTCGATACTCAACAAGCTGAAGAACAAGCGTTAGCCGCGCGCATTGCTGAGCTTGAACAGCAACTTGAAGCTTCCCAAAAAACTGAGCGAGAAGCAATGTTACGTGCTCACGCAGAAATTGAAAATGTTCGTCGTCGTACTGAGCAAGACATCGAAAAAGCACACAAATTTGCTCTTGAGAAATTCTCAAATGAGTTATTGCCTATTATAGATAACTTAGAGCGTGCTATTGATGCTGCTGACCACGAAAACGAAGAATCAAAAGCGATGCTAGAAGGCTTGAATCTGACGCTCAAAATGTTCTTGGATGCTGTCGGA…
WP_006814888.1	lcl|NZ_GG703819.1_cds_WP_006814888.1_1156	DUF1722 domain-containing protein [Providencia rustigianii]	GCF_000156395.1	500637	Providencia rustigianii DSM 4541	Providencia rustigianii	1	TRUE	99	NO	SVM	1	1	2	0	2	4	ATGGTTAATCTTCTTACCTCTAGTGATATAAGCAATACATCAGATAAAAAAATCACTGTAGGTATTAGCTCATGCTTATTGGGTGATAGCGTTAGATTTGATGGTGGTCATAAGCGCTTTCACTTTGCTGTAGATGAGTTATCAGATTATTTCGAATACCAACAAGCATGCCCGGAAATGGCGATTGGTTTACCAACACCTAGACCTGCATTGAGGCTAGTTAAATCTGACGAAAATAGCGTTAGACTCAAATTCAGCGATGGTCGTGAAGGCGATTTAACTGAAGAGATGCTTCAGTTTTCGACTGACTATTTGAGTAGGCTTTCAGATTTAAGTGGTTATATTGTATGTAAAAACTCACCTAGCTGTGGCTTGGAAAGGGTTCGAGTATATGATTCA…
WP_006815034.1	lcl|NZ_GG703819.1_cds_WP_006815034.1_1292	DUF4172 domain-containing protein [Providencia rustigianii]	GCF_000156395.1	500637	Providencia rustigianii DSM 4541	Providencia rustigianii	1	TRUE	65	YES	PSI-BLAST	1	0	2	1	1	4	ATGTGGATCTGGGAACAACCTGACTGGCCTAATTTTACTTATGACTCATCACAATTACAGCCGTTATTGCGAAATGTTGTCTTCCTGCAAGGTAAACTTAATGGGCGATGTGATACGTTTGACATACGCCAACAGGTGTTGGATAAAATTCTCGCGAATATCATTTATTCCAGTGATATTGAAGGCGAAAAACTTGATGCTCGTTCCGTACGCTCTTCACTTGCCAACCATTTAGGTATCTCTGATGAAATGCCCTTTCCAACAGATCAAAAAACAGAGGGATTAGTTGAGTCGGCATTAGATGCCATTAATAACCTCGATGAACCGTTAACTGCTGAACGACTTTGCAAATGGCATAATTTACTATTCCCATCAAATGACAGTCTGTTCCATAAAATT…
WP_006815049.1	lcl|NZ_GG703819.1_cds_WP_006815049.1_1307	malonate decarboxylase holo-ACP synthase [Providencia rustigianii]	GCF_000156395.1	500637	Providencia rustigianii DSM 4541	Providencia rustigianii	1	TRUE	93	NO	SVM	1	1	2	0	2	4	ATGCAAATAATTAATCCCCATGATTTTGTTTGGGTGGGTAGCAATAATGATGTGCCTGTGGAATCACTGCCTGAGTGGGTTCGATCCCAGTGGAATCATAAGCTTCCTCTGACCGTATACCGCGACAAAGCCGAAGACAATAAATTGACGGTTGCCATTCGTGGGATCAAACCTCACCAACGCGTAACGACCCAGATTAATAAATCTGCAATAACTCATATTATGAATGTGGAATCATTGGTGACGAATTCGATTGAACTACAGCGGTCAATGTTTATTGCACTTCCTCCGATTCAAGTTCTATTACTGATTTCGCAACATAATTGGCCATGGAAATGGGGCGTAACAGGGAGTTGTGCATATACACTTGCTACCGATATTCAAAGTATGTTGGCTGAT…
WP_006815092.1	lcl|NZ_GG703819.1_cds_WP_006815092.1_1347	tyrosine-protein phosphatase YopH [Providencia rustigianii]	GCF_000156395.1	500637	Providencia rustigianii DSM 4541	Providencia rustigianii	1	TRUE	68	YES	PSI-BLAST	1	1	2	1	2	6	ATGAATATGTTTCCAATAAATCTAACTCGCCCATCTGTATCTCAAGCAATTGTCACTCCCGCAGTAGCTAGCTCGGAGCACTCTAATTTATCTGAGAGTCTCCAATGCATCAAAAACATATCTCAAACGGAAAATGTGTCTGCAAAAGTAAAACCAACATTGAAAAAAAGGTTGGGGCTAAAACTTAATTTTGCTGTACTTGCACAGCAATCCGCATTTGATAAATTACAGGTACAAACGACAAAAATTATCAATGAAAAAGGCATTGAATATGATACTCAAAAACGAGGGCAACTCTATCCTGAGATCGGTGCTGCGAAACAGACGCAAGTCTCTATTCTGAATAAAAATTGGGAAAGGGTCTTATTGTCAGCGAATCGATTAGCAGTTAATGATATG…
WP_006815117.1	lcl|NZ_GG703819.1_cds_WP_006815117.1_1370	MFS transporter [Providencia rustigianii]	GCF_000156395.1	500637	Providencia rustigianii DSM 4541	Providencia rustigianii	1	TRUE	100	NO	SVM	1	1	2	0	2	4	ATGAGTGAGCAAACTGCGCCAACGAGTGGAACAAAGCCAACGAATAAGACAGGAAAAACGGTCTTTAGTATCCTGACTGCAATTAGTTTTTCCCATTTACTGAATGACATGATCCAGTCGTTGATTCTGGCGATTTATCCTTTACTACAATCTGATTTCTCCCTCAGTTTTGCTCAAATTGGGATGATTACCCTGACCTACCAAGTTACCGCTTCACTATTACAGCCGGTGATTGGTTACTACACGGATAAACACCCGCAGCCATACTCATTACCCATTGGTATGGGTTTTACTTTAACGGGGTTATTGCTGCTAGCGATGGCGGAAACTTTCCCAATGATATTAATTGCCGCGGCATTAGTGGGAACGGGGTCATCGGTATTTCACCCTGAATCCTCT…
WP_006815143.1	lcl|NZ_GG703819.1_cds_WP_006815143.1_1396	prevent-host-death family protein [Providencia rustigianii]	GCF_000156395.1	500637	Providencia rustigianii DSM 4541	Providencia rustigianii	0.999928	TRUE	67	YES	PSI-BLAST	1	1	2	1	2	5	ATGGGAAAGGACAGTCATGATTCATTATTTTCAACAACGAAAATAATAGAGCAGCGAGCGAAAGGAAGTACAACATTAAATAGATTGGTAACAGAAATAAAAACAGAATATAAAAATAATGGAGGATGGAGTGAATCAATAATTAATAAGAAAAAAGCATTAGAAAGTAAAATTACAAGTATTGCCTATTTTCACTACAGCGGTAATCGACCTGATGGTATTGTAGGTTTAACCATTGATGAACAGAAAATATTTTTAAGTGAGTTTAAAAAATTACTTACCGATAAACCAAGTGTTGAAGTTAGAGTCCAAGGTAAAAATGATGATTATTTTTCTAGCTTAGCTGACCATGATTTATTAGATGGTACTTCCTATCGATTTTTACCTAAAGATTATAAA…
WP_006815154.1	lcl|NZ_GG703819.1_cds_WP_006815154.1_1407	penicillin-binding protein 1B [Providencia rustigianii]	GCF_000156395.1	500637	Providencia rustigianii DSM 4541	Providencia rustigianii	0.999998	TRUE	67	YES	SVM	1	0	2	1	1	4	ATGTCCGGTAAAGATTTAGAACCGATTGGTAGACGTAAAAAACGATCTGCTGAGAAAAACTCATCGTCATCACGCCGCCGTAGAAACCGCGATGATTATGACGATGATTTATATGATGATGAAGATATCGATGACGAATATCTCGATGACGAAGATGAAGAAGAGCAAATGACGACGAAAAGCTCAAAAAAGAATAAAAAACGTAAGAGTAAATGGCGCTGGTTCTGGCTACTTATCAAACTAATGCTGGTGCTTGCTGTGATCCTTGCGGCTTACGGTTTTTATTTAAATCAACAAATTAAAGAACGCCTTGACGGTAAGGTGTGGGATCTCCCAGCGGCAGTTTATGGGCGTATGGTCAATCTTGAACCCGGTATGGATTATAGCCAAGGGGAAATG…
WP_006815203.1	lcl|NZ_GG703819.1_cds_WP_006815203.1_1454	VWA domain-containing protein [Providencia rustigianii]	GCF_000156395.1	500637	Providencia rustigianii DSM 4541	Providencia rustigianii	1	TRUE	100	NO	SVM	1	1	2	0	2	4	ATGAGTTTATCTAAGACGTCATTTTGGACAGTGATATCGACCGCTTTTTTATTACTCTTTTCTAGTGTATCAAGCAGTAAATCCATAGTTGAACCTAAGAAAGATTCTGAGGTTTTAGATTTAGTGTTCATCTTGGATAAAAGTGGATCAATGTCCGGCTTCGAATCAGACACCATTGGTGGATACAATAGCGTATTAACCGAAAACAGAAATAAATCAAACAAAACATTTATCACCACCATTTTATTCAATAACAAAACTAGCTTGCTACATAATAGAGAACCTATTGATAAAGTTAAAAATATTACGCTTGATGATTATCAAGTCGGTGGAAATACAGCGTTATTAGATGCGATCGGGAATAGCATTGTAAAAATGCGCGAGAATCGCAAAATCACG…
WP_006815315.1	lcl|NZ_GG703819.1_cds_WP_006815315.1_1556	exodeoxyribonuclease VII large subunit [Providencia rustigianii]	GCF_000156395.1	500637	Providencia rustigianii DSM 4541	Providencia rustigianii	1	TRUE	86	NO	SVM	1	1	2	0	2	4	ATGTCGACTCAACAAAATAGCGCAATTTACTCTGTCAGTAAGCTCAACCAAACGGTAAGAGAATTACTCGATACCCAAATGGGACGAATTTGGTTAACCGCCGAAATATCGAATTTTTCGCAACCGAGTTCTGGGCACTGGTACTTAACCCTTAAAGACGATCGAGCACAAGTTCGCGCGGCAATGTTTCGTGGGCAAAATACACGGGTTGCTTTTCGTCCCCAAAATGGGCAACAGGTATTAGTCCGTGCCACAGTCACTCTGTATGAGCCTAGGGGCGATTATCAGTTAATCATTGAGAGTATGCAGCCTGCCGGTGAAGGATTGCTACAGCAGCGTTTTGAGCTACTTAAACAGGCATTGAATGCTCAAGGGTTATTCGACGTCATTCATAAGCAA…
WP_006815352.1	lcl|NZ_GG703819.1_cds_WP_006815352.1_1591	exopolyphosphatase [Providencia rustigianii]	GCF_000156395.1	500637	Providencia rustigianii DSM 4541	Providencia rustigianii	1	TRUE	72	NO	SVM	1	1	2	0	2	4	ATGCCAATAACCTCTTCATCTACCCCAAGACCGCAAGAAATTGCTGCGATTGACTTGGGTTCAAATAGTTTTCACATGGTCATTGCGCGTATCGTCAATGGGGCATTACAAGTACTTACCCGTTTAAAGAAACGGGTGCACCTTGCTGATGGTCTCAGTGATACCAATGAATTAAGCGAAGAAGCCATGGAGCGAGGGTTATCTTGTCTTGCTCTGTTTGCTGAGCGCTTACAGGGTTTTACCCCTGAAAATGTCTGTATTGTGGGCACCCACTCGTTACGGGTTGCGACAAACGTTGAAGAATTTTTACGTCGTGCTAAAGCCATCATCCCCTACCCAATCGAGATTATTTCAGGTCAAGAAGAAGCCCGTTTAATTTTCATGGGTGTCGAACATACC…
WP_006815376.1	lcl|NZ_GG703819.1_cds_WP_006815376.1_1616	class I SAM-dependent methyltransferase [Providencia rustigianii]	GCF_000156395.1	500637	Providencia rustigianii DSM 4541	Providencia rustigianii	1	TRUE	99	NO	SVM	1	1	2	0	2	4	ATGACTAACATTATATCTGCAAACCAAAAAGCATGGGATAAACAAGCTGAATTACAGCAAGCATGGTCAACTCCTGTTGACTCAGCGACAATTGATGAAGCAAAGAAAGGAAATTGGCAAATCCATTTAACCCCAACAGCACTTAATAAACAGTGGTTGGGTGATATTCAAAATAAACATATCTTATGTTTAGCATCTGCTGGAGGCCAACAAGCACCCATACTTGCCGCTGCAGGAGGAATAGTGACAGTGTTTGACCTTTCAGAAAAACAATTAGAGCAAGACAGATTAGTCGCACTACGTGATGACTTATCCTTAAACATAATTCAAGGGGATATGCGTTCCTTACAAATATTCCCAGATAATAGCTTTGATATCATTTTTCATCCTATATCCAAT…
WP_006815388.1	lcl|NZ_GG703819.1_cds_WP_006815388.1_1627	23S rRNA pseudouridine(2457) synthase RluE [Providencia rustigianii]	GCF_000156395.1	500637	Providencia rustigianii DSM 4541	Providencia rustigianii	0.999996	TRUE	99	NO	SVM	1	1	2	0	2	4	ATGTCCAAACCAACGAATCGAATATCATCATCTCCACGTCGAACTGAAAATGCGCCTAAAACCCGCTTAAAGAATAATCATCGACTAAATAAAAATACCACTATTACCGCCTCAAAGCCGTCAACACCTCGTAAGGTTATTATTTTTAATAAACCTTTTGATGTACTCCCTCAATTTACCGATGAACAAGGGCGAGAAACATTAAAAAATTATATTCCAATTAGCGATGTTTATGCAGCTGGGCGTCTCGACCGCGATAGCGAGGGATTATTGGTATTAACCAATGATGGGAAACTGCAAGCACGATTAACCCAGCCTCAGAAGAAAACGGGGAAAATATACTATGCTCAAGTAGAGGGTATTCCCGATGAAATTGCATTAGCTAATTTTCGCCGAGGA…
WP_006815565.1	lcl|NZ_GG703819.1_cds_WP_006815565.1_1797	AraC family transcriptional regulator [Providencia rustigianii]	GCF_000156395.1	500637	Providencia rustigianii DSM 4541	Providencia rustigianii	1	TRUE	94	NO	SVM	1	1	2	0	2	4	ATGAATAATTCACAAAATGATGTGTGGCAAATAAATGAATGCAACATTATCGAACCAGATTTTATTGCACTACGCCATGAACAGATTAACCAACAAACAGAATATAAATCTCACTCTCATCCTTTTGGTCAATTGCTGTATGTGGTGTGTGGAATTATGGAGATGGAGGTTGAAGGTAAGCACTATATGGCACCTCCTGAATTTTGTATTTGGATCCCTGCAAACACACAACATGCGAGTTTTAACAAGCAGAGTGTAAAATTTCGGATTATCGATTTTTCTCAGAAATATAGCCATAGACTTGCCGATAGAGCCTGTGTGGTAAGGCTAAGCTCTATTTTCCAAACCATTATGGCTGATATGTATCAGCGAGGTATTGTTCAGCCAGAAACTGAGCAA…
WP_006815711.1	lcl|NZ_GG703820.1_cds_WP_006815711.1_729	NAD-dependent succinate-semialdehyde dehydrogenase [Providencia rustigianii]	GCF_000156395.1	500637	Providencia rustigianii DSM 4541	Providencia rustigianii	1	TRUE	65	NO	SVM	1	1	2	0	2	4	ATGAGTTTAAATACCAATTCTAAATTATTCCGCCAACAGGCTTACATTAATGGTCAATGGATTGATGCCAAAGATAACAGCCAGTTTGATGTAACTAACCCCGCAAATGGTGAAGTGATTGCTCGCGTCAGTAATGTGGGTGCATTAGAAACTCAACAAGCCATTGAAGCCGCAGAAAAAGCCCTGCCAGCATGGCGGGCTAAAAGCGCTAAAGAACGCAGCCAGATTTTAAATAAATGGTTCCGTTTAATGATGGAAAACCAAAAAGAGCTTGCGCTAATTCTCAGCACCGAACAAGGTAAATCCATTAACGAGTCCATGGGTGAAATTGCCTATGGAGCAAGCTTTATCGAGTGGTTTGCAGAAGAAGGTAAACGCACTTACGGTGAAACTATTCCT…
WP_006815714.1	lcl|NZ_GG703820.1_cds_WP_006815714.1_732	4-hydroxyphenylacetate permease [Providencia rustigianii]	GCF_000156395.1	500637	Providencia rustigianii DSM 4541	Providencia rustigianii	1	TRUE	98	NO	SVM	1	1	2	0	2	4	ATGAGTAATTCACAAAATGCGACCAGCACTAACCCTGCTGATCAGCATAAAAATTTGACGGAACCTCAGCAGCGAGTCATCAATAAATTATTTAAGCGATTGATCGTCTTTTTATTCGTTCTATTCGTTTTTTCTTTCTTAGACCGTATTAATATTGGCTTTGCAGGGCTCACTATGGGGAAAGACATTGGTCTGTCTTCCACCATGTTTGGTCTGGCTGCCACGCTGTTTTATGCCACTTACGTTATCTTCGGTATTCCAAGTAATATCATGCTGGGCATTGTCGGCGCTCGCCGCTGGATTGCAACCATCATGGTGCTTTGGGGAATCGCATCCACGGCAACCATGTTCGCTACCGGTCCCACCAGCTTATACATTCTACGAATGTTAGTTGGTATT…
WP_006815731.1	lcl|NZ_GG703820.1_cds_WP_006815731.1_748	formyl-CoA transferase [Providencia rustigianii]	GCF_000156395.1	500637	Providencia rustigianii DSM 4541	Providencia rustigianii	1	TRUE	91	YES	SVM	1	0	2	2	1	5	ATGAGTAATTCAAAACCTCTTGATGGTATTTCCGTACTTGATTTCACAGGCGTTCAATCTGGACCATCCTGCACCCAAATGCTGGCATGGTTTGGCGCTGATGTAATTAAAATCGAACGCCCGGGCGTTGGTGATGTCACTCGAAATCAATTAAGAGATATTCCTGATGTTGATGCTCTTTATTTCACCATGCTGAATGGCAATAAACGCTCCGTTGAACTCAATACCAAAACGCCTGAAGGTAAAGAAGTTATGGAGCGTCTTATTAAACAAGCCGATATTTTAGTCGAAAACTTTCATCCCGGCGCCATCGACCATATGGGCTTTACTTGGGAACACATCCAAGAATTAAATCCTCGCCTCATTTTTGGCTCCATTAAAGGATTTAATGAAAATTCA…
WP_006815858.1	lcl|NZ_GG703820.1_cds_WP_006815858.1_861	hypothetical protein [Providencia rustigianii]	GCF_000156395.1	500637	Providencia rustigianii DSM 4541	Providencia rustigianii	1	TRUE	64	YES	SVM	0	1	2	1	1	4	ATGGAGCATACTATGACGAATTACTCTTTATTTTCATTTTTTTCTATTCTATCTTTTTCTATTATATCAACCTCAAGTTACTCTAATAATATTATTAACAATCAAATATATTCACCTCATTTAAATAAGCAAAATATTAATGATGATAAATCAATTTTGAACCTTTGCTTACCTTTTCACTGTCGAGATACTTATTTTCATTTCTCGTACAATGGAAATAATGGAACAAACGGACAGCATGGAAATACCAGTCAAGGGGGTAGAGGCGGCGACGGTCAACAAGGAGGGAATGGAGGCAATGGCGGAAATCATGGTCATGGCAATCATGGAGGACATGCAACACCAGGCAGCAATGGTAATGGTGGAAATGGGGGAAATGGCGGTATTAGCGGTGGCGAT…
WP_006815873.1	lcl|NZ_GG703820.1_cds_WP_006815873.1_874	hypothetical protein [Providencia rustigianii]	GCF_000156395.1	500637	Providencia rustigianii DSM 4541	Providencia rustigianii	1	TRUE	70	YES	PSI-BLAST	1	1	2	1	2	5	ATGTTTTCAGCTAATATTTCTCATCGTCATTCTGATTTAATTGATTTTAGCGATGTATCCACTCAAGGCAATACAAAAACCAATGGCTTTAATTCTTCAACGACAGTGAATGAATTAAATGCTTATCACTTATTGGATTCATCACAACAAAATGAAGTGGATAGTATGATTAATGCTTATTCAATATCGAATAAGGAACAACGAAATCAATTAAGTAGCAAAATAGATAAAATTGTTGATGATTTATTTGAGATTCGAAATTCGGTTTATCAGTTTATCAATGAAGGAACGGATAGTGTTCGCGGGGAATTCAAACCGGGGAAGAACGCTAATGATAGAGACCACTATATTAGAATGTTAGTGGCTTTTAATACGATAAATAATGGAATTGAAAAAGTG…
WP_006816028.1	lcl|NZ_GG703821.1_cds_WP_006816028.1_546	septum formation initiator [Providencia rustigianii]	GCF_000156395.1	500637	Providencia rustigianii DSM 4541	Providencia rustigianii	1	TRUE	100	NO	SVM	1	0	2	0	1	4	ATGAGCACAATAAAAACCGCAGTAAGCACAACGGAAAAATCTGCTAATAAGTGGACCTACAAGGACTTCACTTGGGTGTTATCCCTTTTCGGTACCGCAGTAGGTGCTGGTGTTCTTTTTCTTCCAATTAAAGCAGGTGCAGGTGGTTTCTGGCCATTAGTGGTACTGGCTTTAATTGCAACACCAATGATTTGGTTAGCCCATAAAGGACTTGCGCGTTTCGTACTGTCAGCCAAAAAACCGGATGCGGATATTACTGATACCGTTGAAGAACATTTTGGTAAAGTAGGTGCAAACATCATCACGTTTGCTTATTTCTTTGCTATTTATCCTATCGTATTAATTTACGGTGTGGGTATCACCAATACCGTCGATTCATTCTTAGTGAACCAAATCGGT…
WP_006816088.1	lcl|NZ_GG703821.1_cds_WP_006816088.1_606	phosphogluconate dehydratase [Providencia rustigianii]	GCF_000156395.1	500637	Providencia rustigianii DSM 4541	Providencia rustigianii	1	TRUE	82	NO	SVM	1	1	2	0	2	4	ATGAGCAATAATATTCCAAAAGTAACGCCTTCAAGTAAGGTCAATGATGTCATTCAGCAGATCACCCAGCGCATAATTTCTCGCTCACAACCAACACGAAAAGCGTATTTAGAGCGAATTGAGAATGCCCGTAGAACGACCGTTCATCGTGCCGAACTTGCCTGTGGAAATCTGGCTCATGGTTTTGCCGCCTGCCAAAGTGAAGAAAAACAAATTCTCAAAAGCATGACTCGCTCAGATATCGCGATCATCACCTCCTACAACGATATGCTTTCCGCACACCGTCCCTATGACAGCTATCCAGAAAAACTTAAGCAAGCCTTATTAGAAAATGGCGCTATCGGTCAGGTTGCTTCTGGGGTTCCAGCGATGTGTGATGGGGTGACCCAAGGGCAGGAT…
WP_006816092.1	lcl|NZ_GG703821.1_cds_WP_006816092.1_610	malate synthase A [Providencia rustigianii]	GCF_000156395.1	500637	Providencia rustigianii DSM 4541	Providencia rustigianii	0.999928	TRUE	88	NO	SVM	1	1	2	0	2	4	ATGAATGAGGGTAAGACAATGGAACAGCAGTTATCTATATCAGATTTAACATTTACAAAAGATATTACTCAGCAAGATGAACAGGTTTTACATGCTGATTCTATTGCTTTTCTTTCTTTTTTAGTTGAAGAGTTTTTACCTCGTCGAGAACAATTACTGAAAGACAGAATTGAGAGACAAAAATCAATAGATGCAGGAATGTTACCGAATTTCATTATGGAATCGAATTCCATTAAAAATTCAGAATGGAAGATTCAAAATATTCCTGATGACCTCATGGACCGTCGAATTGAAATTACAGGCCCTGTAGAACGTAAAATGGTCATTAATGCTTTGAATGCAAATGTAAAAGTGTTTATGGCTGATTTTGAGGATTCACTATCACCTTCATGGGAGAAG…
WP_006816133.1	lcl|NZ_GG703822.1_cds_WP_006816133.1_342	RidA family protein [Providencia rustigianii]	GCF_000156395.1	500637	Providencia rustigianii DSM 4541	Providencia rustigianii	1	TRUE	98	NO	SVM	1	1	2	0	2	4	ATGATCATCTCAACAACCAATGCCCCAAAAGCTATCGGCCCTTATTCTCAAGCAAGACAAGTTGGCAACACGGTCTATATTTCTGGCTGCTGCCCTTTTCACCATGAAGATGGCTCGATTGTTGGAACGGATATTACTGAGCAAACACATCAAGTGATGAAAAATTTGCAGGCTATCGTTGAAGCCGCTGGATTGACAATGAATGACATTGTGAAAACCACCTGCTTTATCAGTGATATGAATAACTTTGTGACATTTAATGGGATCTACCAGTCTTATTTCTCTGAAGGCATCTACCCAGCTCGTTCATGTGTGGAAGTTTCTCGTCTACCAAAAGATGTGTTGATTGAAGTTGAGGCTGTCGTTGTAAAACAATAA
WP_006816371.1	lcl|NZ_GG703824.1_cds_WP_006816371.1_162	hypothetical protein [Providencia rustigianii]	GCF_000156395.1	500637	Providencia rustigianii DSM 4541	Providencia rustigianii	0.999985	TRUE	98	NO	SVM	1	1	2	0	2	4	ATGAAACTTCAAAAACCGGATTTAGATTTAAACGCATCGAGTACTGAATCCAAAGGCAACACAACGCAATTTATCAAAGCTGGTGATAAACGCCCTACCACATCAAATAAGCTGGTCCCATCCACATTTCGCTTACCAGAAACTGCGATTAGCATTCTCGATACAGAAGCGGAAAGGGCAGGGCAAAATAAAACCGCTATTTTAAAAGCGGCTATATTGGCTTACAGCAATCTTGATGAAAACAGCAAAAACTTAGCATTACTAGAGTCTTTTAAAATTTAG
WP_006816376.1	lcl|NZ_GG703824.1_cds_WP_006816376.1_165	DUF4868 domain-containing protein [Providencia rustigianii]	GCF_000156395.1	500637	Providencia rustigianii DSM 4541	Providencia rustigianii	1	TRUE	99	NO	SVM	1	1	2	0	2	4	ATGTTCACACAGATAGATAGTATCTTGCAGTCACAAAATTTATCATCTGAAGCATTCTTTCTGGTAGATAGTGGCTCTGGTGGTTTTGATTTACGCAGAGTGACTCTAGAACCAGCAGCAGAAGCTAGTTTAACAACCTCTTTTAAAAAGACCTTAGAAGATAAAGTCATAAAACCAAACTCAGGTGCTAGTAGTGTGCCATTAGTATCTACCCTAGTTGATAGGGGTAATAAGGTATTTGAGTATGACCATCAGACACTGAATCACCTACCTGTTGAGTTCACTAAGATTTCTGACGTACTAAACCAAGGTGTTTTATCTAACACCCCAAAATTTGATTTTTCTACCCAGAAGTTATCTGATGTTAAAGGCTTTATATACCATCTGTGTGATGGTGCG…
WP_039853970.1	lcl|NZ_GG703817.1_cds_WP_039853970.1_2793	hypothetical protein [Providencia rustigianii]	GCF_000156395.1	500637	Providencia rustigianii DSM 4541	Providencia rustigianii	0.999999	TRUE	62	YES	PSI-BLAST	0	1	2	1	1	4	ATGCGCATTTCCATGGAAGACAGAATGCAACAGTTACAAAATCAACCGAATACCAAAGGGATTGGTGAAAACAGTGTGCAGGGGGGCCGCGCAGATAACCGTGGTGAAAATAGTGGGGTCATGAAGTCAGGTGATGCAATAGATTCCGGTAAAGGAGGGGGGACTGTCATCGGGGGGAACACCTTAAACTTGCATACTAATAATCATGTTATGCAGGGAGGAATTGCACGTAATGATGGGATAAATGAGGGAGGAATTGAAGGGGGGCATAGTACTAACTTTGGTTTAAATAATAATGAATTGAATGGGGGAGCGGCAAATAATGAACTGGGTTCAACAAACCATGAAAATTCGTTTATTAAAGGGGGTAATGCAGTCAGAGAATTACAAAGTGGTATT…
WP_039854039.1	lcl|NZ_GG703817.1_cds_WP_039854039.1_3080	MFS transporter [Providencia rustigianii]	GCF_000156395.1	500637	Providencia rustigianii DSM 4541	Providencia rustigianii	1	TRUE	100	NO	SVM	1	1	2	0	2	4	ATGGAACCGTCATCAAATCGCCTTTCAACGAACACCATCATGGAGGATAAAACGACTAAAACCTTGATCAGCAGCGATCCAAAAAAGCATTATATCCAACGGGATGATGCTCTCTATCTGCGGGTGACACTCTCATTTTTTACCGTGGGCTTTGCAACCTTCGCCCTCCTATATTTTGTCCAGCCAATTTTACCGATGTTATCCTCCGATTTTAATGTTTCTCCGGCAACTGCAAGTTTATCACTCTCACTCAGTACTGGGCTGATGGCGCTGGGTTTACTGGTTACTGGGCCTATTTCAGATGCTATTGGCCGTAAAAATGTGATGGTGATATCCCTCACATGTGCAGCAATATTTACGTTAATGAGTTCAGTAATGCAAAGCTGGCAAGGAATATTG…
WP_039854055.1	lcl|NZ_GG703817.1_cds_WP_039854055.1_3131	efflux RND transporter periplasmic adaptor subunit [Providencia rustigianii]	GCF_000156395.1	500637	Providencia rustigianii DSM 4541	Providencia rustigianii	1	TRUE	99	NO	SVM	1	1	2	0	2	4	ATGAGCCGTCTATGTATTACCTTGATATATTTATATTTTATATCATTCTCTTCATTTTCAGAAAATATGCGCCTCAATGTCTCTCAGCCACAGAAAACACAATATATTCAAACTCTCACCTTGCCGGGAAAGTTTATTGCTCAAAATGAAATTTCAATCGGGTCACCATTACAGCAGCAAATGGTGACTGACGTTTTTGTTGAAGAAGGTCAATGGGTAGAAAAAAACCAACTATTAGCGACATTAGAATCTCCTGTTCAAACCGCGTCAGTTAAACAATTACAAGCTGAAATAGAGAAAGCAACGGCTTATATCAAACAGCAAAAAGCCTTATCTGTTCAAGCGCAAAAAGAATTGAACCGACTCATTCCATTAGCAAAATCAGGCGTAATTTCTGCC…
WP_039854065.1	lcl|NZ_GG703817.1_cds_WP_039854065.1_3147	DUF1852 domain-containing protein [Providencia rustigianii]	GCF_000156395.1	500637	Providencia rustigianii DSM 4541	Providencia rustigianii	0.999934	TRUE	93	YES	SVM	1	1	2	2	2	6	ATGAACAGAGACTTTACATTTACGATTAAGAGCAGTCTTTTTGATGAAAATTATAACCCCTCTAAAAATACTCGTATAACGACCAACTTTGCTAATTTAGCTAGAGGAAAAGACCGCCAGACGAACTTAAAAAATACGTTGATGATGATTAATAATCGTTTTAATTCACTTGCGTATTGGGATAATCCTAAAGGTGATCGTTACTCAGTAGAACTTGAAATCATTTCTGTTTCAATGAAGATTGAAAATCAGGGTCATACATTCCCTGTAATTGAAATATTAAAAACCAATATTATTGATCAAAAAACAAACCAGCGTATTGAGGGTGTTGTAGGTAATAATTTCTCCTCTTACGTGCGAGATTATGATTTTAGTGTATTGCTGTTAGATCATAATAAA…
WP_039854094.1	lcl|NZ_GG703817.1_cds_WP_039854094.1_3222	lytic murein transglycosylase [Providencia rustigianii]	GCF_000156395.1	500637	Providencia rustigianii DSM 4541	Providencia rustigianii	0.267154	FALSE	100	YES	PSI-BLAST	1	1	0	2	2	4	ATGAGGCCAACGTTATTATATACATTAGTCGCTGGTGTATTTTTAGCAAGTTGTAGTTCCCAGCAACCGCATTCAACTACCACACAAACTAATACAACTCACACACTGACAATGGCGCAGGAAGCGGCGATTGAAAAAGAAGTTATCGCATTAGATAAAGCGTTTCCGATTGAACAACGTGACCCTTCGCAATTTCCTGCTTATGTGGAATTGTTGAAACAACATGCTGCGGTACAAGGCATTAAGCAATCTACCATTGACCGTGGCTTTGCCAATATCTATTTTCTTGAACGTGTTGTGAAAGCAGACAAAGGTCAGCCAGAAAAACGTGCCACAGTGACGCTGGCAAGTTATCTTAAGAATGTACTGCCTCAATCTCGCATTAATGCCGGAGTTGAA…
WP_039854297.1	lcl|NZ_GG703817.1_cds_WP_039854297.1_3646	cell division inhibitor SulA [Providencia rustigianii]	GCF_000156395.1	500637	Providencia rustigianii DSM 4541	Providencia rustigianii	1	TRUE	91	NO	SVM	1	1	2	0	2	4	ATGAGTATCTATTCTTGGAACAACACTACAGAACATTCTCTTAATAGTTATACGCAAGCGATCCCATCTACGGGTAATGTAAGCGACTCAATGCAACAAGGTATGGTTAGTGAATTGGTGTATGATGAACAGCACCCAATTATGGACTGTATACTGCTGCCAATGCTACGTCAGCTTGGTATTCAATCACGCTGGTTACTGTGGTTAAGCCCCAATAAGAAATTAAGTAAGAATTGGTTAGAACAAGCAGGTCTTCCGGTTAATAAAATCATGCAACTTAATCAAATGCACTCAATTAACTCTGTTGATGCCATGGAAAAAGCCTTGAGAAGTGGTAATTACAGCGTCGTATTAGGATGGTTGCCAAAAATAAATGAACAAGATTTTATTCTTTTGCAA…
WP_039854298.1	lcl|NZ_GG703817.1_cds_WP_039854298.1_3650	Lon protease family protein [Providencia rustigianii]	GCF_000156395.1	500637	Providencia rustigianii DSM 4541	Providencia rustigianii	1	TRUE	88	NO	SVM	1	1	2	0	2	4	GTGATCAGTCAAGAACTAACATGGCAAGGCCTAACGCCTAACTTATCGTCTTTCCAGACAAAATTTGTCTCTTCAGCGACTTTAACACCTTCAACGCTGTCTGATATCCAGCCAAGATTATTTGATGGAATGCAGCGTTTCGTTCACGAATATGCACAAACACGTTTTATGTTCATCAAGTCTGATGAAAGCGAAGAATACTTAAAATTTTTCGCGGACTCGATCACGCCATTATTAACTGAAACTAAAACGATACACGGAGATTATCAACTCTCTGAGGGCAAGCTGTCATATCAATGGAAAAGTGATATTCAAAGCCGATTCTCTACCCGAGACAAAATAGCCTATCGTGAATGGATAGAACCAGAGCAGCTGTTTGGCTATATCACTCCGACGATG…
WP_039854511.1	lcl|NZ_GG703818.1_cds_WP_039854511.1_1839	UDP-glucose--hexose-1-phosphate uridylyltransferase [Providencia rustigianii]	GCF_000156395.1	500637	Providencia rustigianii DSM 4541	Providencia rustigianii	1	TRUE	97	NO	SVM	1	1	2	0	2	4	ATGACAAAAATGCAATTTAATCCATCAGAAAACCCTCATCGCCGCTATAACCCGTTAACGGGGCAGTGGGTTTTGGTCTCTCCTCACCGTTCAAAACGCCCATGGAGTGGTCAGGATGAGAAGCCTGCATTTTCTGAATTGGCGAAGTATGATCAACATTGCTACTTGTGTCCGACAAATCAACGCGTTTCTGGGGAGTTAAACCCAGATTACCAAGGCACTTTTGTTTTCCAAAATGATTACTCAGCATTGCTACCCGAAACCTGTGAGCAGCCAAGTAATCAGTCAGATTTATTTCAAACTCAAGCTGTGAGTGGTCTTAGTCGTGTTATCTGTTTTTCCCCTGATCACAGTAAAACCCTTCCAGAGCTGACGCTACCTGAAATTGGACAAGTGGTG…
WP_039854567.1	lcl|NZ_GG703818.1_cds_WP_039854567.1_1934	DNA helicase RecG [Providencia rustigianii]	GCF_000156395.1	500637	Providencia rustigianii DSM 4541	Providencia rustigianii	0.999972	TRUE	68	NO	SVM	1	1	2	0	2	4	ATGAACCGTGGTCTACTTAATACCATTTCACTGACTTCATTACATGGCATCGGAGCTAGCCAGTCAGAAAAAATGAGTAAAATCGGTTTGAACACCGTTCAGGATCTACTACTGCATTTTCCTCTTCGTTATGAAGATCATACCCGTTTATACCAGATAAAAGACCTACTTCCGGGGACAACAGCGACAATCACGGGTGAGGTACTACAAACCAAAGTTGTCTTTGGGCGCAAAAGAATGATGACTTGTTTAATCAGTGATGGAACAGGAAATTTAACGCTGCGCTTTTTTAATTTCTCCGCCGCCATGAAAAATAGCTTAGCTGAAGGCCGTCAGGTCACTGCTTACGGCGAAATTCGCCGGGGAAATACTGGGCCTGAAATTATTCACCCAGAATAT…
WP_039854604.1	lcl|NZ_GG703818.1_cds_WP_039854604.1_1993	hypothetical protein [Providencia rustigianii]	GCF_000156395.1	500637	Providencia rustigianii DSM 4541	Providencia rustigianii	1	TRUE	96	YES	SVM	1	1	2	2	2	6	ATGAGAAATCAATCTTTATCCACATTTAGCCGTTCATTTATTAATCCATTTAAATCTAGACAACCCGCCACCCCTTCAATCCCTCAAACCAATACTAAGCAAAATATTGAAGCAAACTGCCTCTCTCGTAGCCTAGCAAATGTATTTTTAATCAATGAAGTATCAAACCATAATATTGATTTTTTAAGAGAAAGTCAGAGTTTATCCAGTTTACCTTCGTACGATGAAGCCTGCTCAAATCAATTACCTGGGCTGCTGACATACAGTGAAGCAACCCATTTACCTACATATACCGAAGCCAATCGCCCCTATGCGGCTTACGATACAGCAAATAATTTATTACCTTCATACGATGAAACTATCAGTCAATTTTCTACCTTAAAAAATGAATCTCCCGCT…
WP_039854777.1	lcl|NZ_GG703818.1_cds_WP_039854777.1_2436	zinc/cadmium/mercury/lead-transporting ATPase [Providencia rustigianii]	GCF_000156395.1	500637	Providencia rustigianii DSM 4541	Providencia rustigianii	1	TRUE	81	NO	SVM	1	1	2	0	2	4	ATGCACTCACACTCTCATAAAGATACACATAATCATACAACCTCTTGTTGCTCAGGAGGTCAGTCTTGCTCATCAGCAACCACTGAAACGAATACAAATATTAGTCATGACTCACAAGCTCATGAACATCATCATGAGGATGAAAAAAATCATGATGATGAAGATAGTGCTCATCATCATACTCACTGCTGTAGCTCATCATCCGCAGCAAATGATGATATCGAACCCACTCAAACTAGTAAAAAGCGTTTTAGTTGGATTATTCGGGGTATGGACTGCCCGAGTTGTGCAGCAAAAATAGAAACTGCCGTATCGCAAATTCGCGAAGTATCTCAAGCTAAGGTTTTATTTACGACAGAAAAATTAGTCGTTGATGCAGATAGCGATATCAGTGCAGCG…
WP_039854946.1	lcl|NZ_GG703818.1_cds_WP_039854946.1_2293	hydrogenase 2-specific chaperone [Providencia rustigianii]	GCF_000156395.1	500637	Providencia rustigianii DSM 4541	Providencia rustigianii	1	TRUE	100	NO	SVM	1	1	2	0	2	4	ATGCCTAGTGATATTCAAGGTTACTCAAACAATCCGCAGCCGTTAGTTCAGGCTGCGTTTGAACGGGTTTCTGAACAGTCGATGCATGATTTATCTTTCTTGCACCCAACGATGGGCATTTATGCCAGTCCGTTTAGCGTGTTTGAAAATCAGTGGGTTGGGGTGGTTATCACCCCATGGATGCTGAGTGCCATTATTCTGCCGGGACCCGATCAGTATTGGGAACATCGTACGGTTGGCGAAAAACTTGGGTTGATCCTACCGTATGGCGAAATGACCTACACGGTAGGGGAACTTGAAGGGTTAACTCAGTATTTAGCATGCTCATTGATGTCGCCGTTAGACAGAAAACTGACGGCGGAACAAGGTGTGCATCTGGCGGATGACTGTGCTCGGATG…
WP_039855125.1	lcl|NZ_GG703819.1_cds_WP_039855125.1_1223	aminomethyl-transferring glycine dehydrogenase [Providencia rustigianii]	GCF_000156395.1	500637	Providencia rustigianii DSM 4541	Providencia rustigianii	1	TRUE	57	YES	SVM	1	0	2	1	1	4	ATGTCGATGTCACTGAGTCAATTAGAGAACCGTTCAGAATTTATATCGCGTCACATTGGGTCTTCAGAACAACAAATAAAAACCATGTTAGGCACTGTTGGCGCGACCTCCCTCGATAACTTAATGGATAAAATTGTCCCTAAAGCCATCTTATTGCCCGAGCCACCACGAGTTGGTGGTGGGGCAACAGAACAAGAAGCGCTTGCTGAATTAAAGGGCATAGCCTCATTGAACAAGCGCTATAAAAGCTATATTGGAATGGGTTACGCTCCAGTGATACTTCCTCCGGTAATCCTCCGAAACTTATTAGAAAATCCAGGATGGTACACTGCATATACACCATACCAGCCAGAAGTTTCCCAAGGTCGTCTCGAGTCCCTCCTTAATTTTCAGCAACTT…
WP_039855227.1	lcl|NZ_GG703819.1_cds_WP_039855227.1_1529	paraquat-inducible protein A [Providencia rustigianii]	GCF_000156395.1	500637	Providencia rustigianii DSM 4541	Providencia rustigianii	1	TRUE	100	NO	SVM	1	1	2	0	2	4	ATGAACCACATTAATCATACTGCCATGATTTTGCAACGATGTTGCTATTGCAACCAAAAAATAATGACTCCCCCCTTTCAATCAAGACAAGTCATTGTTTGTCCTAAATGTTCTAGTCAATTAAACGATGGCCGTTCTTGGTCACTACGTCGACTATCACTATTATCTATTACTTTATTGATGCTCGCGCCTATTGCTTTTTGGCAACCGCTCATCTCAATTCATCTTTTTGGTACACAAATAAATGCCAATGTATTGGAAGGAATTAGGTTAATTAGCCAGCAAGGTGACCCTTTTACCGCCAGCATAGTCGCTTTTTGTGCTATCGCCGCCCCGCTATTATTGCCCATTTCTATCTTATACTTAGTATTAGCTCGCTACTTAGGCATGAATATGCGG…
WP_039855430.1	lcl|NZ_GG703819.1_cds_WP_039855430.1_1208	peptidylprolyl isomerase [Providencia rustigianii]	GCF_000156395.1	500637	Providencia rustigianii DSM 4541	Providencia rustigianii	1	TRUE	100	NO	SVM	1	1	2	0	2	4	ATGCAGTTAAGGAAGGAAAATGACTCGCTCAAATCGGCTCAGACACATCAGGCACAGTCATCAGGTAAAACGCCAAGCATCATTAAGATCCCTGCGAAAGATACAAATTCGGTTGCTCAAGAGAATGCAAAACGTAATCAAAAAATAATACAGGACATTAACCAGCAGAAATACAGTAAATTGGATAGTCATACTTATTATAAAGTCTTACAAAAAGGTGCACCGATTTCTAATGTAGCAGATAAACAAATCACAATTATCATGCGAGAGCAGTTGACGGATGGTAAGGTGACTGTCATGCATACAGAACAAAATCCAATGGTTTTAGCTTATAATCAGTTACCACCGCCATTAAATATGTTTGTTGATAAAATTGGTGTTGGCGGTATGGTGAAAGTT…
WP_039855572.1	lcl|NZ_GG703820.1_cds_WP_039855572.1_697	FMN-dependent NADH-azoreductase [Providencia rustigianii]	GCF_000156395.1	500637	Providencia rustigianii DSM 4541	Providencia rustigianii	0.999998	TRUE	99	NO	SVM	1	1	2	0	2	4	ATGAAAATTTTAGTCATCAAATCCAGTATTAACGGTGCTCAATCACAAACAAATACCTTAATTCAACAATATATTGATGAACGTAAAGCCCAAGGCTACCAAGACTGTATTATCGAGCATGATGTAGCAGAAAACCCATTACCCGTTCTGAATCAAGCCCGTTTTGCGGCCTTAAGAGGTGCAGAAATAAGTAATCATGATTTAAAAAATACATCTGAGCTTTCTGACCAACTCATTGCAGAACTCAAAGAGAGTGATTTACTGATCCTTGGCGCACCCATGTATAACCTCAATGTACCCACCGAATTAAAAAATTGGTTTGATTTGGTGGTGAGAGCGAGAGAAACTTTCCGCTATACAGCAACATACCCTTTAGGCTTAGTTGAAAATGTTAAAGCT…
WP_071599563.1	lcl|NZ_GG703820.1_cds_WP_071599563.1_865	thr operon leader peptide [Providencia rustigianii]	GCF_000156395.1	500637	Providencia rustigianii DSM 4541	Providencia rustigianii	1	TRUE	100	NO	SVM	1	1	2	0	2	4	ATGTTCCCAATGAGACAGACAGAATTTATGCGTAACATCAGCCTGACTACGATTATTACCACCACCACCGTAACCACAGGAAACGGGGCGGGCTGA
WP_084789702.1	lcl|NZ_GG703818.1_cds_WP_084789702.1_2077	hypothetical protein [Providencia rustigianii]	GCF_000156395.1	500637	Providencia rustigianii DSM 4541	Providencia rustigianii	0.99999	TRUE	65	YES	PSI-BLAST	0	1	2	1	1	4	ATGGGACAATTAGTGATGACCGCGGTGCTATCAAGCAGCCAAAATAAAGTGGCCACCCCAGTTCAAGTCAATGCGGGAGCCGTCAATAGCCAAAACTCGACATTTACTGCCAGTAAAATGGATATTGGCCCTGATGGTATAGAAGAAACCATCCTCACGATTAAGTTACAGGATGATTTTGGTAACCCACTCAGCAATGAAATAGTGACTATCAATAGTAATGCACCCAATACTGACTTCACTATTGCGAGAATCACCAATAACCAAGATGGTAGCTATACCTCTACGGCAACGGCCACCAAACAAGGTACGGTGAGATTAACCGCTAGAGTGGGCAGTGACATCATCGCTAACCCACTGAATATAAAAGTGGATGCTATCAATCCGACTTTACGCTTT…
WP_000013974.1	lcl|NZ_KQ235745.1_cds_WP_000013974.1_2312	molybdopterin guanine dinucleotide-containing S/N-oxide reductase [Escherichia coli]	GCF_000157115.2	562	Escherichia coli	Escherichia coli	0.999998	TRUE	66	YES	SVM	1	0	2	1	1	4	TTGGCCAACTCATCCTCACGATATTCCGTTCTGACTGCCGCCCACTGGGGGCCTATGCTGGTTGAAACCGACGGCGAAACCGTGTTTAGCTCGCGTGGCGCGTTAGCCACAGGAATGGAAAACTCCTTGCAGAGCGCGGTTCGCGACCAGGTTCACAGCAATACGCGGGTGCGATTTCCAATGGTGCGCAAAGGCTTTCTTGCGTCACCGGAAAATCCGCAAGGCATTCGTGGGCAGGATGAATTTGTTCGCGTGAGTTGGGATGAGGCGCTGGAGCTTATTCACCATCAACATAAACGCATTCGTGAGGCTTATGGTCCGGCATCGATTTTTGCTGGTTCCTACGGCTGGCGTTCAAACGGCGTGCTGCATAAGGCCTCGACATTATTACAACGCTAT…
WP_000019796.1	lcl|NZ_KQ235746.1_cds_WP_000019796.1_5020	MULTISPECIES: cytochrome o ubiquinol oxidase subunit IV [Escherichia]	GCF_000157115.2	562	Escherichia coli	Escherichia coli	1	TRUE	100	NO	SVM	1	1	2	0	2	4	ATGAGTCATTCTAACGCAAGCAGCGGCGCATCCCATGGCAGCGTAAAGACCTACATGACAGGCTTTATCCTGTCGATAATCCTGACGGTAATTCCGTTCTGGATGGTGATGACAGGGGCTGCCTCTCCGGCCGTAATTCTGGGAACAATCCTGGCAATGGCAGTGGTACAGATTCTGGTGCATCTGGTGTGCTTCCTGCACATGAATACCAAATCAGATGAAGGCTGGAATATGACGGCATTTGTCTTCACCGTGCTAATCATCGCCATCCTGGTTGTGGGCTCCATTTGGATTATGTGGAACCTCAACTACAACATGATGATGCACTAA
WP_000020884.1	lcl|NZ_KQ235746.1_cds_WP_000020884.1_4400	MULTISPECIES: anti-sigma-28 factor FlgM [Enterobacteriaceae]	GCF_000157115.2	562	Escherichia coli	Escherichia coli	1	TRUE	99	NO	SVM	1	1	2	0	2	4	ATGAGTATTGATCGCACTTCGCCTCTGAAGCCAGTAAGCACCGTTCAACCGCGCGAAACCACTGACGCGCCGGTAACAAACACCCGAGCGGCAAAAACAACAGCCTCCACCAGCACCAGTGTGACGTTAAGCGACGCGCAAGCAAAACTGATGCAACCCGGCAGCAGCGATATCAATCTTGAACGTGTCGAAGCGTTAAAACTGGCGATTCGTAACGGTGAACTAAAAATGGACACCGGCAAAATTGCCGATGCGCTGATCAACGAAGCGCAGCAAGACTTGCAGAGTAATTGA
WP_000057415.1	lcl|NZ_KQ235745.1_cds_WP_000057415.1_2546	hydrolase [Escherichia coli]	GCF_000157115.2	562	Escherichia coli	Escherichia coli	1	TRUE	100	NO	SVM	1	1	2	0	2	4	ATGGCGCAGATAACAACGACCGATGCCAATGAATTTAGCAGCAGTGCTAAATTCACCCCTATGCGCGGCTTTAGCAATTGTCATCTACAAACCATGCTGCCGCGTCTGTTCCGTCGCAAGGTGAAATTCACCCCGTACTGGCAGCGGCTGGAGTTGCCCGACGGCGATTTTGTCGATCTCGCGTGGAGTGAAGATCCTGCACAGGCGCGGCATAAACCGCGTTTAGTGGTATTTCACGGGCTGGAAGGCAGTCTCAATAGCCCTTACGCTCACGGTCTGGTTGAGGCGGCGCAAAAGCGCGGCTGGCTGGGCGTGGTGATGCATTTTCGCGGATGCAGCGGTGAACCAAACCGTATGCACCGCATTTACCATTCGGGCGAAACCGAAGACGCCAGTTGG…
WP_000062572.1	lcl|NZ_KQ235741.1_cds_WP_000062572.1_1285	MULTISPECIES: DUF2686 domain-containing protein [Enterobacteriaceae]	GCF_000157115.2	562	Escherichia coli	Escherichia coli	1	TRUE	85	YES	SVM	1	0	2	1	1	4	ATGTCTATGCCATTAAGCAATGCCCTTCAGAGTCAAATTATTACAGATAATCACTTCCTTCATCATCCAAAAGTCGACAGTGAGTTAACACGTAAACATGAACGTGGACGCATGGATACGGAAAATATCTATCTTCCGCCTCTTGCTCGTGGCAATAACCATAATTACGATGGAAAAAGCGTTGTCGAAATTAGAAAACTTGATATTAGTAAAGAGTCCTGGCCATTTAATTATGTGACAGAAACATGCAGAGAATTCAATGGTATTACAACAACAGGACGTATGCTCTATCGAAACTTGAAAATCACCTCAGCTTTAGACGAAATATATGGTGGTATATGTAAAAAGGCGCATGCTGCCACAGAGTTAGCAGAAGGATTACGGCTAAATTTATTTATG…
WP_000072536.1	lcl|NZ_KQ235746.1_cds_WP_000072536.1_4232	MULTISPECIES: septum site-determining protein MinC [Proteobacteria]	GCF_000157115.2	562	Escherichia coli	Escherichia coli	1	TRUE	99	NO	SVM	1	1	2	0	2	4	ATGTCAAACACGCCAATCGAGCTTAAAGGCAGTAGCTTCACTTTATCTGTGGTTCATCTGCATGAGGCAGAACCTAAGGTTATCCATCAGGCGCTGGAAGACAAAATCGCTCAGGCCCCCGCATTTTTAAAACATGCCCCCGTTGTACTCAACGTCAGTGCACTGGAAGACCCGGTAAACTGGTCAGCGATGCATAAGGCGGTTTCGGCAACTGGTTTGCGGGTTATTGGCGTAAGTGGCTGCAAAGATGCGCAACTTAAAGCCGAAATTGAAAAGATGGGGCTGCCTATCCTGACGGAAGGAAAGGAAAAAGCGCCGCGTCCAGCTCCCGCACCGCAGGCTCCAGCGCAAAATACAACGCCGGTCACAAAAACGCGTTTAATTGATACCCCAGTGCGT…
WP_000077882.1	lcl|NZ_KQ235746.1_cds_WP_000077882.1_3662	catalase HPII [Escherichia coli]	GCF_000157115.2	562	Escherichia coli	Escherichia coli	1	TRUE	86	NO	SVM	1	1	2	0	2	4	ATGTCGCAACATAACGAAAAGAACCCACATCAGCACCAGTCACCACTACACGATTCCAGCGAAGCGAAACCGGGGATGGACTCACTGGCACCTGAAGACGGATCTCATCGTCCAGCGGCTGAACCAACACCGCCTGGTGCACAACCTACCGCCCCAGGGAGCCTGAAAGCCCCTGATACGCGTAACGAAAAACTTAATTCTCTGGAAGACGTACGCAAAGGCAGTGAAAATTATGCGCTGACCACTAATCAGGGCGTGCGCATCGCCGACGATCAAAACTCACTGCGTGCCGGTAGCCGTGGTCCAACTCTGCTGGAAGATTTTATTCTGCGCGAGAAAATCACTCACTTTGACCATGAGCGCATCCCGGAACGTATTGTTCATGCACGCGGATCAGCA…
WP_000083468.1	lcl|NZ_KQ235746.1_cds_WP_000083468.1_5118	DUF1116 domain-containing protein [Escherichia coli]	GCF_000157115.2	562	Escherichia coli	Escherichia coli	1	TRUE	52	YES	SVM	1	0	2	1	1	4	ATGAGCCAGTCACTGTTTAGCCAACCGTTGAACGTTATTAACGTCGGTATCGCCATGTTTAGCGATGATCTGAAAAAGCAGCATGTAGAAGTGACCCAACTCGACTGGACGCCGCCGGGGCAGGGCAATATGCAGGTGGTGCAGGCACTGGACAACATTGCCGATTCGCCACTGGCGGACAAAATCGCCTCCGCGAATCAGCAGGCGCTGGAGCGCATTATCCAGTCGCATCCGGTGCTGATTGGTTTTGATCAGGCGATTAACGTGGTGCCGGGCATGACGGCGAAAACCATTCTTCACGCCGGGCCGCCGGTCACCTGGGAAAAAATGTGCGGCGCGATGAAAGGCGCGGTCACCGGAGCGCTGGTGTTTGAAGGACTGGCGAAAGATCTCGACGAG…
WP_000083818.1	lcl|NZ_KQ235744.1_cds_WP_000083818.1_1949	MULTISPECIES: replication regulatory protein repA2 [Enterobacteriaceae]	GCF_000157115.2	562	Escherichia coli	Escherichia coli	1	TRUE	98	NO	SVM	1	1	2	0	2	4	GTGTCGCAGACAGAAAATGCAGTGACTTCCTCATTGAGTCAAAAGCGGTTTGTGCGCAGAGGTAAGCCTATGACTGACTCTGAGAAACAAATGGCCGCTGTTGCAAGAAAACGTCTTACACACAAAGAGATAAAAGTTTTTGTCAAAAATCCTCTGAAAGATCTCATGGTTGAGTACTGCGAGAGAGAGGGGATAACACAGGCTCAGTTCATTGAGAAAATTATCAAAGATGAACTGCAGAGACTGGATATACTAAAGTAA
WP_000083826.1	lcl|NZ_KQ235744.1_cds_WP_000083826.1_1847	MULTISPECIES: replication protein RepA [Enterobacteriaceae]	GCF_000157115.2	562	Escherichia coli	Escherichia coli	0.999976	TRUE	98	NO	SVM	1	1	2	0	2	4	ATGTCGCAGACAGAAAATGCAGTGACTTCCTCATCTGGCGCAAAACGAGCATACAGAAAGGGTAAACCTTTGAGTGAAGCAGAACGACAGAGAGCCGCTTCTGCGCGCAAACGATCTGTATGTAAAGAGATCAAGGTTTTCGTCAGACCAGAACTGAAAAACTACCTTACCAGTCTGTGTGCAGAGGAAGGGGTAACTCAGGCAGAGTTGATAGAAAGGCTTATCGAGAAAGAGGCCTGTCACAGGAACATGATGTGA
WP_000094730.1	lcl|NZ_KQ235739.1_cds_WP_000094730.1_316	MULTISPECIES: PAS domain S-box protein [Enterobacteriaceae]	GCF_000157115.2	562	Escherichia coli	Escherichia coli	1	TRUE	55	YES	SVM	1	1	2	1	2	5	ATGTCTTCTCATCCGTATGTCACCCAGCAAAATACCCCGCTGGCGGACGACACCACTCTGATGTCCACTACCGATCTGCAAAGCTATATCACTCATGCTAATGACACTTTTGTGCAGGTGAGCGGCTATACCTTGCAGGAGTTACAGGGTCAACCGCACAACATGGTGCGTCACCCGGATATGCCAAAAGCGGCGTTTGCGGATATGTGGTTCACCCTGAAAAAAGGGGAGCCCTGGAGCGGCATCGTGAAAAATCGCCGCAAAAATGGCGACCATTATTGGGTGCGGGCCAATGCGGTACCGATGGTGCGCGAGGGAAAAATCAGTGGCTATATGTCGATTCGTACCCGGGCGACGGATGAAGAGATCGCGGCGGTGGAGCCGCTGTACAAAGCGTTG…
WP_000106759.1	lcl|NZ_KQ235746.1_cds_WP_000106759.1_2827	MULTISPECIES: formyl-CoA--oxalate CoA-transferase [Proteobacteria]	GCF_000157115.2	562	Escherichia coli	Escherichia coli	1	TRUE	89	YES	SVM	1	0	2	1	1	4	ATGTCAACTCCACTTCAAGGAATTAAAGTTCTCGATTTCACCGGTGTGCAATCTGGCCCATCTTGTACTCAAATGCTGGCCTGGTTTGGCGCTGACGTCATTAAAATTGAACGTCCCGGCGTTGGTGACGTAACGCGCCACCAGCTGCGAGATATTCCTGATATCGATGCGCTTTACTTCACCATGCTTAACAGTAACAAACGTTCTATTGAATTAAATACCAAAACAGCGGAAGGCAAAGAGGTAATGGAAAAGCTGATCCGCGAAGCTGATATCTTAGTCGAGAACTTTCATCCAGGGGCCATTGATCATATGGGCTTCACCTGGGAGCATATTCAAGAAATCAATCCACGTCTGATTTTTGGTTCGATCAAAGGGTTTGATGAGTGTTCGCCTTAT…
WP_000107720.1	lcl|NZ_KQ235739.1_cds_WP_000107720.1_275	MULTISPECIES: threonine/serine transporter TdcC [Enterobacteriaceae]	GCF_000157115.2	562	Escherichia coli	Escherichia coli	1	TRUE	100	NO	SVM	1	1	2	0	2	5	ATGAGTACTTCAGATAGCATTGTATCCAGCCAGACAAAACAATCGTCCTGGCGTAAATCAGATACCACATGGACGTTAGGCTTGTTTGGTACGGCAATCGGCGCCGGGGTGCTGTTCTTCCCTATCCGCGCAGGTTTTGGCGGACTGATCCCGATTCTTCTGATGTTGGTATTAGCATACCCCATCGCGTTTTATTGCCACCGGGCACTGGCGCGTCTGTGTCTTTCTGGCTCTAACCCTTCCGGCAACATTACGGAAACGGTGGAAGAGCATTTTGGTAAAACTGGCGGCGTGGTTATCACGTTCCTGTACTTCTTCGCGATTTGCCCACTGTTGTGGATTTATGGCGTTACCATTACCAATACCTTTATGACGTTCTGGGAAAACCAGCTCGGCTTT…
WP_000107765.1	lcl|NZ_KQ235741.1_cds_WP_000107765.1_1238	MULTISPECIES: YjjI family glycine radical enzyme [Enterobacteriaceae]	GCF_000157115.2	562	Escherichia coli	Escherichia coli	1	TRUE	83	YES	SVM	1	0	2	1	1	4	ATGTCCACTTCTCATGAAAATGCACTGCAACAACGTTGCCAGCAAATTGTCACCAGCCCAGTGCTTAGCCCGGAGCAGAAGCGCCATTTTCTGGCACTGGAAGCAGAAAACAATCTGCCTTACCCACAGCTGCCTGCCGAAGCCCGCCGCGCGCTGGATGAAGGTGTAATCTGCGATATGTTTGAAGGTCATGCGCCGTACAAACCGCGCTATGTCTTACCCGATTACGCCCGTTTTCTGGCGAACGGTTCCGAATGGCTGGAGCTGGAAGGCGCGAAAGATCTTGATGACGCACTCTCTCTGCTGACCATTCTTTACCACCACGTACCGTCGGTCACATCGATGCCGGTCTACCTGGGGCAACTGGATGCGTTGTTGCAACCGTATGTTAGAATTCTA…
WP_000111845.1	lcl|NZ_KQ235746.1_cds_WP_000111845.1_5119	acyl-CoA synthetase FdrA [Escherichia coli]	GCF_000157115.2	562	Escherichia coli	Escherichia coli	0.999979	TRUE	99	NO	SVM	1	0	2	0	1	4	ATGTCAGTTAAAATAGTCATTAAACCGAATACCTATTTTGATTCTGTCTCGCTGATGTCTATCTCCACGCGTGCAAATAAACTCGACGGCGTCGAGCAGGCATTTGTGGCGATGGCGACCGAAATGAACAAAGGCGTGTTGAAGAATTTAGGACTGCTGACGCCGGAGCTGGAGCAGGCGAAAAACGGCGACCTGATGATTGTCATCAATGGTAAATCGGGTGTGGACAACGAGCAGTTGCTGGCGGAGATTGAAGAACTGTTCAACACCAAAGCGCAAAGCGGCTCGCACGAGGCGCGTTACGCCACTATTGCCAGCGCCAAAAAGCATATCCCGGAAAGTAACCTGGCAGTGATTTCGGTCAACGGTCTGTTTGCCGCTCGCGAAGCGCGTCAGGCG…
WP_000115589.1	lcl|NZ_KQ235741.1_cds_WP_000115589.1_1404	hypothetical protein [Escherichia coli]	GCF_000157115.2	562	Escherichia coli	Escherichia coli	0.999998	TRUE	94	NO	SVM	1	1	2	0	2	4	ATGTCCGTTAATGAATCAGAAGAGAGGTTGCTTAACTCCACAAAGAAAACATTTCTGTCAATGTGGTCTCACAGCAATATTTTCTATAAGAAAGGAAAGGAAAGGAAAGGAAAGGAAAGGAAAGGAAAGGAATTTTGCGATGTAATGGTCGTCTTTGGCAATGATGTAATCATCATGTCAGATAAACTTATTAATTATAATATTGAAATTGACGAAAAAATCGCATGGAATAGATGGTATAAAAGTGCTATCGAAAGCAGCATAAAACAGCTAAATGGTGCATATAACCATATAAACTCATATCCCGACAATCTATATACTGATGCTCAAGCAACAGAGCCATTCTCAATGGAATTACCACATTCGGATGAAATATGCATTCATTTAATTGCTATCGCA…
WP_000132323.1	lcl|NZ_KQ235746.1_cds_WP_000132323.1_2899	peptidase S74 [Escherichia coli]	GCF_000157115.2	562	Escherichia coli	Escherichia coli	1	TRUE	92	YES	SVM	1	1	2	2	2	6	ATGACAGATTCAATAAATGCCAATGTTGTGGTAAGCATGCCTTCGCAACTCTTCACTATGGCTCGTTCTTTTAAAGCCGTAGCTAATGGAAAGATTTATATCGGTAAAATTGACACTGACCCAGTAAATCCTGAAAACCAGATTCAGGTTTATGTGGAGAATGAAGACGGTTCTCACGTTCCTGTTTCGCAACCAATCATCATTAACGCTGCTGGATATCCGGTATATAACGGACAGATTGCCAAATTCGTTACTGTACAGGGCCATTCTATGGCTGTTTATGATGCATATGGTGTGCAGCAGTTCTATTTTCCGAATGTGCTGAAGTATGATCCTGATCAGTTACGGCAGCAATTAGAAGACCCAGATGGAGCGAATAAATACCCAAAACTTCAGATA…
WP_000139093.1	lcl|NZ_KQ235749.1_cds_WP_000139093.1_5319	uroporphyrinogen-III C-methyltransferase [Escherichia coli]	GCF_000157115.2	562	Escherichia coli	Escherichia coli	0.999969	TRUE	77	NO	SVM	1	1	2	0	2	4	ATGACGGAACAAGAAAAAACCTCCGCCGTGGTTGAAGAGACCAGGGAGGCCGTGGACACCACGTCACAACCTGTCGCAACAGAAAAAAAGAGTAAGAACAATACCGCATTGATTCTCAGCGCGGTGGCTATCGCTATTGCTCTGGCGGCGGGCGTCGGTTTGTATGGCTGGGGTAAACAACAGGCCGTCAATCAGACTGCCACCAGCGATGCCCTGGCTAACCAACTTACGGCACTGCAAAAAGCCCAGGAGAGCCAAAAAGCCGAGCTGGAAGGCATTATCAAGCAACAAGCTGTACAGCTTGAGCAGGCGAATCGTCAGCAAGAAACGCTGGCAAAACAGCTGGATGAAGTCCAACAAAAGGTCGCCACCATTTCCGGCAGCGATGCTAAAACCTGG…
WP_000142834.1	lcl|NZ_KQ235741.1_cds_WP_000142834.1_1413	hypothetical protein [Escherichia coli]	GCF_000157115.2	562	Escherichia coli	Escherichia coli	1	TRUE	98	NO	SVM	1	1	2	0	2	4	ATGACCTTCATATCAACGGCGGAGCATCCTGCTCTGCCGTTTTTCTCCACTCCAATAAATTTGCGCAACCCAATAAACAGTTTTGCCCCAAATCTGACGGCACCAAAAGGCAAAATCCAAAGGGTTAAGGGGAAGAGAGTGAAGGGGGAACGGGCTTACCCGAAAAGGGGCTTCCCTTCGTCTTTCGAGTTGCAGGTGCGTTGGCTTTCCTCGCTCCCCCCAGTTACTTACTTATGTAAGCTCCAGGGGATTCACTGCGTCACCGCCTTCCTGCACCTCAAAATCCATTGGGAATAA
WP_000143800.1	lcl|NZ_KQ235744.1_cds_WP_000143800.1_1991	MULTISPECIES: IS21-like element ISEc10 family transposase [Enterobacteriaceae]	GCF_000157115.2	562	Escherichia coli	Escherichia coli	1	TRUE	100	NO	SVM	1	1	2	0	2	4	GTGACGTTCAATACTTCTCAGGTCAGTTACTATATGACTCAGCGTAAGAAAGGTATAACTCAGCATATCTCGGCCATGAAGGCTGGTATCTCAGTCCGTTCTGGTCGTCGGATCGAAAAAGGAGAGTGGGCAAAAAACAGTGTTCGGCACTGGCGCACACGCAAAGATCCTCTGGAAGCTGTGTGGGACAGCATGCTTGTTCCTCTGTTGAAAGAGAGGCCGGCTCTGACACCAACAACTCTGCTGGAGATGCTACAGGATAAATATCCCGGCCAGTACCCCAACAGCCTTCGAAGAACAATGCAACGGCGGGTCTGCGAATGGAAGCTACAGTATGGTGCAGAGCAGGAGGTCATGTTCCGCCAGCGACATCAGCCCGGTCTGCGAGGTCTGTCGGAC…
WP_000155718.1	lcl|NZ_KQ235739.1_cds_WP_000155718.1_909	tail sheath protein [Escherichia coli]	GCF_000157115.2	562	Escherichia coli	Escherichia coli	1	TRUE	90	NO	SVM	1	1	2	0	2	4	ATGACGATAAGCTTTAACACCATTCCGTCGAATACGCTGGTTCCGCTGTTTTATGCGGAAATGGATAACCAGGCTGCGAATACTGCACAGGACAGCGGAGCATCGCTGCTGATTGGTCATGCCAATAACGGTGCAGAGATTGTTGCCAACAGTCTGGTACTGATGCCGTCGGCAGACTATGCACGCCAGATTTGTGGTGCGGGAAGTCAGCTGGCGCGTATGGTCGAGGCTTATCGCCAGACTGACCCGTTTGGCGAGCTGTATGTGATTGCCGTTCCTGAATCCACAGGCGCGGCGGCAACGGTTACGCTGACGGTGACCGGGGCGGCAACCGAAACCGGCACGGTGAATGTGTATGTGGGACGTACCCGCGTGCAGGTACCGGTGACTAACGGCGAT…
WP_000156933.1	lcl|NZ_KQ235741.1_cds_WP_000156933.1_1702	ABC transporter ATP-binding protein [Escherichia coli]	GCF_000157115.2	562	Escherichia coli	Escherichia coli	0.999935	TRUE	91	NO	SVM	1	1	2	0	2	4	ATGACGATTGTTGAAATTAATCACTTACAGGTGACTTTTGCTGAGAAAACCGCAGTTTCTGCCGCCAGTTTTTCGGTTAATGCCGGAGAGACATTTAGTTTAATTGGCGAATCAAGCTGCGGAAAATCCACGATTTTGCGCGTAATTGCTGGATTACAGCGCGACTGGCACGGTCAGGTGTCACTGTTTGGGCACACCATCAAACCAGGAATGCGTTTTCAAGGCGATCTCCGCCGCAATGTGCAAATGGTGTTTCAGGATCCCTATGCCTCGTTGCATCCCAATCATACTCTGTGGCGAACGCTGGCTGAACCACTCAAAATTCGTGGCGAAAGAGAAATAGAAAAACGCGTCCAGACTGCACTGGAACAGGTTGGCTTGCCTTTCGACGCCGCTCGT…
WP_000157734.1	lcl|NZ_KQ235739.1_cds_WP_000157734.1_490	MULTISPECIES: hypothetical protein [Enterobacteriaceae]	GCF_000157115.2	562	Escherichia coli	Escherichia coli	1	TRUE	77	NO	SVM	1	1	2	0	2	4	ATGGCATCACTGTCGATTAATACGCTACGCCGAATGAGCATTTGTAAAAGTCAGGCCTGGAAAGATACCCAGCGAATACTGAAGCGTAGTGGACTTGTGTACAGAGGGGAACGGTCAGAATCGTTTGATCCTGAGAAACATTTTAATCGTTATACGGTGCGTTATCTGTACCTGCTTAACATAATTGCGCTTAAGATAAGGTCGGTTAGTAAATTTTCCTGTTGGATCGAGGTGGGACAATGCCATCGTATGACTGGTAAACATTTATCTCTTAATGCCCCGCCTTTTATGCTGATTCCGCGTAGTATCCGGAGAAAAGTGGATGGATTCAGACAGTCAAAAGGTGAAGCAACCCCAAAATCGGCTCAACCGTTCACGGGCAGTTTGTATGAGGTTTTG…
WP_000189209.1	lcl|NZ_KQ235746.1_cds_WP_000189209.1_2641	cysteine/O-acetylserine efflux protein [Escherichia coli]	GCF_000157115.2	562	Escherichia coli	Escherichia coli	1	TRUE	100	NO	SVM	1	1	2	0	2	4	GTGACACCGACCCTTTTAAGTGCTTTTTGGACTTACACCCTGATTACCGCCATGACGCCAGGACCGAACAATATTCTCGCCCTTAGCTCTGCTACGTCGCATGGATTTCGTCAAAGTACCCGTGTGCTGGCAGGGATGAGTCTGGGATTTTTGATTGTGATGTTACTGTGTGCGGGCATTTCATTTTCACTGGCAGTGATTGACCCGGCAGCGGTACACCTTTTGAGTTGGGCGGGGGCGGCATATATTGTCTGGCTGGCGTGGAAAATCGCCACCAGCCCAACAAAGGAAGACGGACTTCAGACAAAACCAATCAGTTTTTGGGCCAGCTTTGCTTTGCAGTTTGTGAACGTCAAAATCATTTTGTACGGTGTTACGGCACTGTCGACGTTTGTTCTG…
WP_000208180.1	lcl|NZ_KQ235741.1_cds_WP_000208180.1_1291	MULTISPECIES: D-mannonate oxidoreductase [Enterobacteriaceae]	GCF_000157115.2	562	Escherichia coli	Escherichia coli	1	TRUE	97	NO	SVM	1	0	2	0	1	4	ATGACTACTATTGTTGACAGCAATCTGCCGGTTGCCCGCCCGTCATGGGATCATTCTCGTCTGGAATCACGCATTGTGCATCTCGGTTGCGGGGCGTTTCACCGCGCGCACCAGGCGCTGTATACCCATCATCTGCTGGAAAGCACCGACAGCGACTGGGGCATCTGCGAAGTTAACCTGATGCCAGGCAACGACCGCGTGCTGATCGAAAACCTGAAAAAACAGCAACTGCTGTACACCGTAGCGGAAAAAGGCGCAGAGAGCACCGAGCTGAAAATTATCGGTTCGATGAAAGAAGCGCTGCATCCGGAAATCGATGGCTGCGAAGGTATTCTCAACGCGATGGCGCGTCCGCAAACGGCGATTGTCTCTCTAACGGTCACGGAAAAAGGCTACTGC…
WP_000213703.1	lcl|NZ_KQ235746.1_cds_WP_000213703.1_3268	antirestriction protein [Escherichia coli]	GCF_000157115.2	562	Escherichia coli	Escherichia coli	1	TRUE	94	NO	SVM	1	1	2	0	2	4	ATGACAACCTCTTCGCATAATTCCACCACACCTTCTGTTTCCGTGGCCGCTGCATCAGGGAATAACCAGTCTCAGTTGGTTGCCACTCCCGTCCCTGATGAACAGCGCATCAGCTTCTGGCCGCAGCATTTTGGCCTCATTCCACAGTGGGTCACCCTGGAGCCCCGTGTCTTCGGCTGGATGGACCGTCTGTATGAAGACTACTGCGGTGGTATCTGGAATCTGTACACCCTGAACAACGGTGGCGCATTTATGGCACCCGAACCGGATGACGATGATGACGAAACATGGGTACTGTTCAATGCCATGAACGGTAACCGCGCTGAAATGAGCCCGGAAGCCGCCGGCATTGCTGCCTGTCTGATGACGTACAGTCATCACGCCTGCCGTACGGAGTGT…
WP_000220134.1	lcl|NZ_KQ235741.1_cds_WP_000220134.1_1508	DUF2170 domain-containing protein [Escherichia coli]	GCF_000157115.2	562	Escherichia coli	Escherichia coli	0.999931	TRUE	99	NO	SVM	1	1	2	0	2	4	ATGACATGGAATCCGTTGGCGCTGGCGACGGCGCTGCAAACTGTACCTGAACAAAATATTGATGTAACAAATAGCGAAAGCGCATTAATTATTAAAATGAATGATTATGGCGATTTGCAAATCAATATTCTTTTTACTTCCCGCCAAATGATCATCGAAACCTTTATTTGTCCGGTAAGTAGTATCAGCAATCCAGATGAATTTAATACCTTCTTATTAAGAAATCAGAAGCTGATGCCATTGTCATCGGTAGGGATCTCCAGCGTGCAACAGGAAGAGTATTACATTGTTTTCGGTGCGTTATCGCTTAAATCTTCTCTTGAAGATATCCTGCTTGAGATAACCTCGCTGGTAGATAACGCATTGGATCTGGCTGAAATTACAGAAGAATATTCACAC…
WP_000241052.1	lcl|NZ_KQ235746.1_cds_WP_000241052.1_4605	MULTISPECIES: DUF535 domain-containing protein [Escherichia]	GCF_000157115.2	562	Escherichia coli	Escherichia coli	0.999993	TRUE	98	NO	SVM	1	1	2	0	2	4	ATGGTTAAATCGACGTCATGTATAACCATTGATTTCATGAATATGTCGCAGTTAACTGAACGGACCTTTACGCCATCTGAATCTCTCAGCAGCCTGTCACTTTTTCTTAGTCTGGCACGAGGACAGTGTCGGCCGGGTAAATTCTGGCATCGCCGTAGTTTTCGCCAGAAATTTTTGCTGCGCTCGTTGATTATGCCGCGTTTAAGCGTTGAGTGGATGAACGAACTTTCCCACTGGCCTAATCTCAATGTGTTGTTAACGCGCCAGCCGCGACTGCCTGTACGTCTACATCGCCCTTACCTTGCGGCGAATCTTAGCCGTAAGCAATTGCTGGAGGCGTTACGTTACCATTATGCGTTACTCCGCGGGTGTATGTCGGCGGAAGAATTCAGCTTATAT…
WP_000246976.1	lcl|NZ_KQ235745.1_cds_WP_000246976.1_2205	MULTISPECIES: DNA transfer protein [Enterobacteriaceae]	GCF_000157115.2	562	Escherichia coli	Escherichia coli	1	TRUE	95	YES	SVM	0	0	2	2	0	4	ATGGCTACGTGGCAACAGGGTATTAATTCTGGTGGTTTTCTGGCTGGCATCGGTGCGCAAAATGAGAATGCGCCAAAGGCAAGCGACATTAACGCAACGCTTGGTCTGATCCGCGAAAACAATGAACTGGCTCGCTCAGGTGCAAATAACGTTGCTCTGACAGGTCTTCGTGGTCTGGCTGGAGTTGCTGACATTTATAAGCAGCAGCAACAGCAGGAACGTAAAGCGGCATTCCAGAAAGGTTATGCAGATGCTTATGCGTCCGGTGACAGGGAGCAGATGCGTAATCTTATTACAGCATTCCCAGAAGAGTTTGAGGAAGTCCGTAAAGGGATGAGTTATGTCGATGATGCTCAAAGGGATGATTATGGCAATCTGGCGCTCAAAGCACAGGTAGCC…
WP_000255034.1	lcl|NZ_KQ235746.1_cds_WP_000255034.1_3110	MULTISPECIES: galactose/methyl galactoside import ATP-binding protein MglA [Enterobacteriaceae]	GCF_000157115.2	562	Escherichia coli	Escherichia coli	1	TRUE	61	YES	SVM	1	0	2	1	1	4	ATGGTCAGCTCAACGACTCCGTCTTCCGGGGAATACTTGTTGGAAATGAGCGGTATCAACAAGTCTTTTCCTGGTGTTAAGGCACTTGATAACGTTAATTTAAAAGTCCGACCACATTCTATCCATGCATTAATGGGGGAAAACGGTGCAGGAAAATCGACATTATTAAAATGCCTGTTTGGTATTTATCAAAAAGACTCCGGCACCATTTTATTCCAGGGTAAAGAGATCGATTTCCATTCCGCCAAAGAAGCACTGGAAAATGGTATTTCGATGGTACACCAGGAGTTAAACCTGGTATTACAACGTTCGGTGATGGACAACATGTGGCTGGGGCGATATCCCACCAAAGGCATGTTTGTCGATCAGGACAAAATGTACCGCGAAACCAAAGCGATT…
WP_000257014.1	lcl|NZ_KQ235746.1_cds_WP_000257014.1_2890	MULTISPECIES: DNA transfer protein [Enterobacteriaceae]	GCF_000157115.2	562	Escherichia coli	Escherichia coli	1	TRUE	97	YES	SVM	0	1	2	2	1	5	ATGGCTACGTGGCAACAGGGTATTAATTCTGGTGGTTTTCTGGCTGGCATCGGTACGCAAAATGAGAATGCGCCAAAGGCAAGCGACATTAACGCAACGCTTGGTCTGATCCGCGAAAACAATGAACTGGCTCGCTCAGGTGCAAATAACATTGGTCTGACCGCGTTACGTGGTCTGGCTGGAGTTGCTGATATTTACAATCAGGAACAGCAACAGAAAGCTATTAGTGCGTTCAATAAGGTTCACGCTGATGCATGGGCTTCTGGTGATCCATCTGGACTATTTAAGTTTGCCCAGGAAAATCCAGCGTTTGTTGCACAGGCACAACAGGCGTTTTCCGGTCTTAATGAGCAGCAACGCAACGATATGGGCGATTTAGCCATGAGGGCTAACGTCGCT…
WP_000287750.1	lcl|NZ_KQ235746.1_cds_WP_000287750.1_4506	cell division inhibitor SulA [Escherichia coli]	GCF_000157115.2	562	Escherichia coli	Escherichia coli	1	TRUE	90	NO	SVM	1	1	2	0	2	4	ATGTACACTGCAGGCTATGCACATCGTGATTCGTCGTTCTCATCCACAGCAAGTAAAATTGCGCGTGTCTCTACGGAAAACACTACAGCCGGGCTTATCAGTGAAGTTGTCTATCGCGAAGATCAGCCCATGATGACGCAACTTCTACTGTTGCCATTGTTACAGCAACTCGGTCAGCAATCGCGCTGGCAACTCTGGTTAACACCGCAACAAAAACTGAGTCGCGAATGGGTTCAGGCATCTGGGCTACCCTTAACGAAAGTAATGCAGATTAGCCAGCTCTCCCCTTGCCACACCGTGGAGTCAATGGTTCGCGCTTTACGCACGGGCAATTACAGCGTGGTGATCGGTTGGTTGGCAGATGATTTGACTGAAGAAGAGCATGCTGAACTTGTTGAT…
WP_000368745.1	lcl|NZ_KQ235745.1_cds_WP_000368745.1_2430	PTS system mannose/fructose/sorbose family transporter subunit IID [Escherichia coli]	GCF_000157115.2	562	Escherichia coli	Escherichia coli	0.999995	TRUE	100	NO	SVM	1	1	2	0	2	4	ATGGATAATATAATTGAGTCAGGATACTCAGAATCCTCCCCTATTACGAAAAGAGACGTTCAGATTGTTTGGCTAAAATGGCACGCGTTCTCTGAAACATCATTGAACTTTGAACGTTTACAAGCACTGGCATTTTGCAATGCAATGACAGGCGTATTGGCGAAGCTATACCCAGATGAAAAAGATCTCGCCAAAGCCTTACAGCGCCATTTAACCATGTTCAACACACAGGCTAACTGGGGCTCGGTTATCGCTGGTATTAGTATTGCACTGGAGGAAAAAGCCGCCCAGGAATCAGAAGAACAACGTGAATCAACAACACAACTTGTTACGGGTTTAAAAACTGGTCTTATGGGGCCTGTATCGGGTATTGGTGACACGTTAGACTTTGGTACATTG…
WP_000389030.1	lcl|NZ_KQ235746.1_cds_WP_000389030.1_3083	MULTISPECIES: YkgJ family cysteine cluster protein [Proteobacteria]	GCF_000157115.2	562	Escherichia coli	Escherichia coli	1	TRUE	99	NO	SVM	1	1	2	0	2	4	ATGGAATGCCGTCCGGGTTGCGGGGCGTGTTGCACTGCCCCTTCAATTTCCAGCCCTATTCCCGGTATGCCAGATGGCAAGCCCGCCAATACGCCCTGCATTCAGCTTGATGAACAGCAACGCTGTAAAATTTTCACCTCGCCACTGCGACCGAAAGTCTGTGCAGGCTTACAAGCCAGCGCTGAAATGTGCGGTAACTCGCGTCAGCAGGCAATGACCTGGCTTATCGATCTGGAAATGCTGACCGCGCCTTAA
WP_000449192.1	lcl|NZ_KQ235746.1_cds_WP_000449192.1_4136	MULTISPECIES: cell division inhibition protein DicB [Enterobacteriaceae]	GCF_000157115.2	562	Escherichia coli	Escherichia coli	1	TRUE	99	NO	SVM	1	1	2	0	2	4	ATGGAAACGTTATTACCAAACGTTAATACGTCTGAAGGTTGTTTTGAAATTGGTGTCACTATCAGTAACCCTGTATTTACTGAAGATGCCATTAACAAGAGAAAACACGAACGGGAGCTATTAAATAAAATATGCATTCTTTCAATGTTGGCCCGTTTACGTCCGATACAAAAAGGATGCTGGCAATGA
WP_000537317.1	lcl|NZ_KQ235741.1_cds_WP_000537317.1_1578	MULTISPECIES: hypothetical protein [Enterobacteriaceae]	GCF_000157115.2	562	Escherichia coli	Escherichia coli	1	TRUE	86	NO	SVM	1	1	2	0	2	4	ATGGGAACATCACAATCAAGTAAAGGTCCAGGAGGTGGCTCTCCGCTGGTTCCACCATGGGCTGATGATCAGCCACAGCAACCGTTACCCTCGCCGCAAGAAAGGAGGTTTGCGCCATTTCGAGAATCGTTGGGAAATGCGGTATCAAATGGAAATCGAGCAGATTTCAGAAAAGCCATAGGGCACTACGCGCGAAAAGCCTCCGGAGGGAGCAGTAACGCTGCTCGGCGATTAGGGAGTGTCACGCAAGCTGGGGCCGAATTATTTGGGGCTTTAGTGGGAATGCCTTCGGCTCCCGGAGAACCAAGCATCGATTTGGGCAGTTTGGCAGGCCTTCCATGCGAAATAGCAATATCAACTATTGCTCAAGCTTTAACATCACAGGATGGTGACTCAGAA…
WP_000557384.1	lcl|NZ_KQ235746.1_cds_WP_000557384.1_3046	MULTISPECIES: nitrate reductase [Escherichia]	GCF_000157115.2	562	Escherichia coli	Escherichia coli	1	TRUE	100	NO	SVM	1	1	2	0	2	4	ATGCACACTAACTGGCAAGTTTGCAGCCTGGTCGTGCAGGCCAAAAGCGAACGAATTTCAGACATCAGCACCCAACTGAACGCCTTTACCGGCTGTGAAGTTGCTGTCAGCGACGCGCCGAGCGGTCAGTTGATTGTGGTGGTGGAAGCAGAAGACAGCGAAACGCTGATCCAAACCATTGAGTCAGTACGCAACGTAGAGGGCGTGCTGGCGGTGTCGCTGGTTTATCACCAGCAGGAAGAGCAAGGTGAGGAAACACCATGA
WP_000611410.1	lcl|NZ_KQ235741.1_cds_WP_000611410.1_1678	phosphonate C-P lyase system protein PhnL [Escherichia coli]	GCF_000157115.2	562	Escherichia coli	Escherichia coli	0.999999	TRUE	68	YES	SVM	1	0	2	1	1	4	ATGATTAACGTACAAAACGTCAGTAAAACCTTCATCCTGCACCAGCAAAACGGCGTGCGCCTGCCTGTATTACAAGGCGCCTCACTCACCGTCAACGCCGGCGAATGCGTGGTACTCCACGGCCATTCCGGCAGTGGAAAATCAACTCTGCTACGCTCGCTGTATGCCAACTATCTACCCGACGAAGGGCAAATCCAGATCAAACACGGTGATGAATGGGTCGACCTGGTCACCGCGCCAGCGCGCAAAGTGGTGGAGATCCGCAAAACCACTGTCGGCTGGGTAAGCCAGTTTCTGCGCGTCATCCCACGTATTTCGGCACTGGAAGTGGTGATGCAGCCGCTGCTCGATACCGGCGTACCGCGTGAAGCCTGCGCCGCTAAAGCCGCGCGTCTCCTC…
WP_000613400.1	lcl|NZ_KQ235745.1_cds_WP_000613400.1_2215	hypothetical protein [Escherichia coli]	GCF_000157115.2	562	Escherichia coli	Escherichia coli	0.999883	TRUE	56	YES	SVM	1	1	1	1	2	4	ATGATACCCGTCCAGAAGAAGACATTTTCACTGGCTGGTATGTCGCCAAAATCCAGCAATATGACAGCAAAGTCAGACATTAATACAGCAGATACAAGCAAAGTTTATCATTTGCTGGTGGTAGGAGCGGATGCCTTAACTATGTCAGAAATTACGGTCGATGGTGTTAGCGTTGAGAAGGTCAGCGGCTATGCCAGAGAATTTCTGGTCGTAGATGGCTTTCTCTGCTCGTGTAGTGACTCCACAAAAACCTTCGTCCACGCGCGTGACGTTAACGAAATGAGCGCGATGTACTGTGCTTCTGGTTCTTCCAATAGTGAGTTTTCGGAGTCCATAAAAAAGAGCTTGCCGTTATGCGGCAACACGGTTTATGGTTATAAGGCACCTCATAAAACGGGT…
WP_000671170.1	lcl|NZ_KQ235741.1_cds_WP_000671170.1_1566	MULTISPECIES: arginine decarboxylase [Enterobacteriaceae]	GCF_000157115.2	562	Escherichia coli	Escherichia coli	1	TRUE	100	NO	SVM	1	0	2	0	1	4	ATGAAATTTAACCACAATCTTTTATTTATTTCCTCACAATATCTTGATGGCGACAACCCTTCGCAGCAGGTACTGGAAGAGCTTCAAACCGAACTCGCGGAACGCGGTTTTAAAATTCATATCACGCACCAGATCTCTGATGGATTAAAAATCATCGAAAAAAGCCCCCAATACAGCGGGATTGGTTTTTACTGGGAGCCAGACAATCCGACCTTTGCAGAAGAGCTACAGCACTTTATCAGCATATTCCGCAAAAGAAATGCCACGACGCCGCTGATAATTTTCTCAGAACAGAATATTACCGATCGTATCCCACTCGACGTCTTAAAAGAGGTCAGCGAATATGTTTATCTGTTCTCTGAATCCGCAGCCTTCACTGCCAATCGACTGTACTCCTTA…
WP_000785520.1	lcl|NZ_KQ235746.1_cds_WP_000785520.1_2887	hypothetical protein [Escherichia coli]	GCF_000157115.2	562	Escherichia coli	Escherichia coli	1	TRUE	63	YES	SVM	1	0	2	1	1	4	ATGGCTGATTCGAATCTCAATGAGCCGGTAACAATTCAGGCTACACGACTCGATACATCAATCCTTCCACGCAATATATTCAGCCAGTCTTACCTGCTGTATGTCATTAATCAGGGGGCTGATGTCGGCGCAATTGCCGGGAAGGCAAATCAGGCTGGTCAGGGCGCTTACGATGCCCAGGTAAAAAACGATGAACAGGATGTCGAACTGGCTGATCACGACGCAAGAATCACCGCAAACACAAAAGCGATAAATCTACTTGAGGTCAGGTTAACAACTGCCGAAGGGAAGATAGTCGTACTGCGTAGCGATGTTGATTACTTGCTGGATGAGGTTATCGATATTCAGGCGCATCTGGTCACTGTTGACCAAAGACTGGATGACGTAGAAAACGATGTC…
WP_000786536.1	lcl|NZ_KQ235746.1_cds_WP_000786536.1_3026	acetyl-CoA C-acetyltransferase [Escherichia coli]	GCF_000157115.2	562	Escherichia coli	Escherichia coli	1	TRUE	63	YES	SVM	1	0	2	1	1	4	ATGAAAAATTGTGTCATCGTCAGTGCGGTACGTACTGCTATCGGTAGTTTTAACGGTTCACTCGCTTCCACCAGCGCCATCGACCTGGGGGCGACAGTAATTAAAGCCGCCATTGAACGTGCAAAAATCGATTCACTACACGTTGATGAAGTGATTATGGGTAACGTGTTGCAAGCCGGACTGGGGCAAAATCCGGCACGTCAGGCGCTGCTAAAAAGCGGACTGGCTGAAACGGTGTGCGGATTCACGGTCAATAAAGTGTGTGGTTCGGGTCTTAAAAGTGTGGCGCTTGCCGCCCAGGCAATTCAGGCAGGTCAGGCGCAGAGCATTGTGGCGGGGGGTATGGAAAATATGAGTTTAGCGCCCTACTTACTCGATGCAAAAGCACGCTCTGGTTAT…
WP_000817028.1	lcl|NZ_KQ235744.1_cds_WP_000817028.1_2043	MULTISPECIES: ParB/RepB/Spo0J family plasmid partition protein [Enterobacteriaceae]	GCF_000157115.2	562	Escherichia coli	Escherichia coli	1	TRUE	95	NO	SVM	1	1	2	0	2	4	ATGAAGCGTGCGCCTGTCATTCCAAAACATACGATTAAGACTCAACCGCTTGAAGATACTCCGTCATCGGCACCAGCTGCACCGATGGTGGATTCGTTAATTGCGCGCGTAGGAGCTATGGCTCGTGGCAATGCTATTACTTTGCCTGTATGTGGTAGGGACGTGAAATTTACCCTTGAGGTGCTCCGGGGAGATAGTGTTGAGAAGACCTCTCGGGTATGGTCAGGTAATGAACGTGACCAGGAACTGCTTACCGAAGACGCCCTGGATGATCTTATCCCTTCTTTTCTACTGACAGGTCAGCAGACACCAGCATTCGGTCGAAGAGTGTCTGGGGTCATAGAAATTGCCGATGGGAGCCGCCGTCGTAAAGCTGCTGCACTTACAGAAAGTGATTAT…
WP_000835353.1	lcl|NZ_KQ235746.1_cds_WP_000835353.1_2898	phage antirepressor Ant [Escherichia coli]	GCF_000157115.2	562	Escherichia coli	Escherichia coli	0.99992	TRUE	100	NO	SVM	1	0	2	0	1	5	ATGAAAAGTATAGCAACAGCAGTATCTACTATCAATGTACCATTCCACGGCGCAGAGCTTTATGTTGTCAATCACAACGGCGAACCGTATACCCCAATGAAACCTATCGTTGAAGGCATGGGTATGGATTGGGCTTCACAGTTTACGAAAATGAAGCAGCGGTTTAAAACCTCCATTGTGAAAATCACAATGCAGCTTCCTAGTGATGAACAGCGCCGTGAGATTATTTGTTTGGCACTTCGCAAACTTGCAGGTTGGCTGCAAACCATTAGCCCTAACAAAGTCCGCCCTGAAATCCGCGACAAGGTAATCCAGTATCAGGAAGAGTGTGACGATGTGCTCTACGAATACTGGACTAAAGGCCATGTAGTTAACCCACGCAAAGCTAAAAAGGCGTTG…
WP_000859934.1	lcl|NZ_KQ235746.1_cds_WP_000859934.1_4046	MULTISPECIES: cyclic di-GMP phosphodiesterase [Escherichia]	GCF_000157115.2	562	Escherichia coli	Escherichia coli	0.835803	FALSE	93	YES	SVM	1	1	0	2	2	4	ATGAAAACCGTTAGGGAGTCCACAACGTTGTACAACTTTCTCGGATCGCACAATCCATACTGGCGGTTGACGGAAAGCAGCGATGTTTTGCGCTTTTCTACCACCGAAATCACAGAACCCGATCGTATTTTGCAACTATCTGCCGAACAGGCTGCTCGCATCAGGGAAATGACGGTCATCACCTCCAGCCTGATGATGAGTCTGACCGTCGATGAAAGCGATCTTTCTGTGCATCTGGTAGGACGAAAAATCAATAAACGAGAATGGGGAGGCAACGCGTCTGCATGGCATGACACACCGGCGGTTGCTCGTGATTTATCACATGGGCTTTCCTTTGCTGAGCAGGTAGTTTCTGAAGCACATTCCGCAATAGTGATTCTCGACAGCCGGGGGAATATC…
WP_000937495.1	lcl|NZ_KQ235746.1_cds_WP_000937495.1_4082	MULTISPECIES: tail fiber assembly protein [Enterobacteriaceae]	GCF_000157115.2	562	Escherichia coli	Escherichia coli	1	TRUE	92	NO	SVM	1	1	2	0	2	4	ATGCTGCCGCAGCATAGCGATATTGAAATAGCCTGGTATGCTTCGATACAGCAGGAGCCGAATGGCTGGAAGACCGTCACCACACAGTTCTACATCCAGGAATTCAGTGAGTATATTGCGCCACTGCAGGATGCTGTAGATCTGGAAATCGCAACGGAGGAAGAAAGATCGTTGCTGGAGGCATGGAATAAATATCGGGTATTGTTGAATCGTGTTGATACATCAACTGCACCTGATATTGAGTGGCCTGCAAATCCTGTCAGGGAGTAA
WP_001053268.1	lcl|NZ_KQ235750.1_cds_WP_001053268.1_5362	MULTISPECIES: hypothetical protein [Enterobacteriaceae]	GCF_000157115.2	562	Escherichia coli	Escherichia coli	1	TRUE	78	YES	SVM	1	0	2	1	1	4	ATGAATCTTCAACAACGTATAAATAAACTACCACAATTATCATCCAGTTTTTCATTTGGAAAAGATATTGATAATATTCATTCATTTATCTTTAACGAAACTTCTAAAGATAAAATTGAAGATTTACTAAGAAAATGGGTGTCAGGCAATCAGCCCTGTGTATTTGGTAAATTGGCAAGCAAGAAAATTAAAGGGCTTGATTTCCATTTATCTATTGTAAATAGCCCCCAACTATATAATGATGATGGTCATTTGTTTGATTTTTTGCGTAATGAAAGAGTTCGTTTTAAAGAACGCGCAAGAAGAGGAGAGGTCAGTGCGCATCTCATTTATTTTATTCATCCACAACTTGCCTTTGCTCGTCCATCAGAAGAGTTAGTGGACATACAAAAATATATT…
WP_001059672.1	lcl|NZ_KQ235749.1_cds_WP_001059672.1_5301	DUF3289 domain-containing protein [Escherichia coli]	GCF_000157115.2	562	Escherichia coli	Escherichia coli	1	TRUE	93	NO	SVM	1	1	2	0	2	4	ATGAACAACATATTAGGCTCATCAATTAATATGCCCTGTACACTTTTCGAAACTATTACTTTATTCGATGATTTTTCTGCTGATGATATGCAGTATGGGGATATGGAAGAACAAGATTTTCTCTCTCTCGGCTTAAGCGACATCTCTGCAAAAGTTGATCCTTACCGCCTCATTAAATACCATTTTCCTGGGCCGAATTCTACTTATGGTGCTTTTAGTGTTCCAACTTCTGGAACAAAAATATCACAAAGTGAATGTATTGATATTTTATTTGCAGAAATGAAAGATCTGGCAAAAATGTTTTCCTTTTTTGGACAATACAAAACACTCATCCAGGATCTGATTGATCATTTTAGATATGAAAATGGCAACAGTTTCCATAGCCAGGAATTGAACTTA…
WP_001064134.1	lcl|NZ_KQ235745.1_cds_WP_001064134.1_2208	MULTISPECIES: hypothetical protein [Escherichia]	GCF_000157115.2	562	Escherichia coli	Escherichia coli	1	TRUE	64	NO	SVM	1	1	2	0	2	4	ATGAACAATAACTATTGCATACTGCAGGGAATGACCAGAACGGAGCGCGAAGAATTAAAAAGTTTCGCTACACAGTGCGGGAATGCTGGCGACATCCAAAGTCTGGAACGCACTTTAATTATGATTGCGCACTGGATGCGCCAGGGGCAAAGAGTTTCATTTACTGAATATGCCAGCCAGTGGACAGAGGCACAGCGCGAACGGAGCGACGGTAATCACTCAACACCCGAAATGGCGAAGCAATGGCCTTTCAGTGGTAAACGCTGTATCAGTCCCGGTGGTTCAGATTATTACCCTGCTGGTGTGGGAGATGAGCCATGTTGTGACGAGACTGAAATCCGCCACGCAGTGACAGTAATTACCGCTGAATACCCACAATTTAACCTTGACGGACTGGCG…
WP_001088081.1	lcl|NZ_KQ235749.1_cds_WP_001088081.1_5283	transketolase [Escherichia coli]	GCF_000157115.2	562	Escherichia coli	Escherichia coli	0.999938	TRUE	73	YES	SVM	1	0	2	1	1	4	ATGAATTCACAATTACTGGCTAACGCCATCCGAATGTTAAGTGTTGATGCGATCCAGAAAGCGAACTCCGGTCATCCGGGCGCGCCGATGGGGATGGCGGATATTGCCGAAGTGGTCTGGCGTCGTCACCTGCGTCATAACCCAAAAAATCCGCAGTGGTTTAACCGCGACCGCTATATTCAGTCGAACGGGCACGGTTCCATGTTGATTTACGCTTTGCTGCATCTTACAGGCTACGACCTGTCGATGGATGATATTCGCGACTTTCGTCAGCTCCACTCCCGCACGCCAGGTCATCCAGAATATGGTTATACGCCGGGTGTTGAAACCACCACCGGCCCGTTGGGGCAGGGCGTAGCTAATGCGGTGGGGATGGCGATTGCGGAGAAGGCGCTGGCG…
WP_001093939.1	lcl|NZ_KQ235749.1_cds_WP_001093939.1_5277	DUF1116 domain-containing protein [Escherichia coli]	GCF_000157115.2	562	Escherichia coli	Escherichia coli	0.999999	TRUE	52	YES	SVM	1	0	2	1	1	4	ATGAATACCTTATTTAATCAGCCTTTGAAGGTTGTGAACGCGGGACTACACAGTTTTGCTGACAATATTCAACATGCCGGGGGAAGCGCAATTGCACTCAACTGGCAGCCACCAGCACAAGGCGATATTGACGCTGGATTGGATCTGGCATCGTTGCTACGTCATCCCCTGGTAGAAAATGCCAACCAAATCGCCATGACACGTTATCTCGAAGCACAGCCCATGCTGGTGGATGTCATGCTCGCTAAAGAGGCCATTCCAGCAATGGCTGAACAAAAACGTATTTTGCACTCTGGCCCGCCGATTGCCTGGGAAGAGATGTGTGGTCCGGTAAAAGGGGCGATTATTGGTGCCATGCTGTACGAAGGTTGGGCCACCAGCCAGCAAGACGCTGAAAAC…
WP_001097119.1	lcl|NZ_KQ235739.1_cds_WP_001097119.1_832	2'-5' RNA ligase [Escherichia coli]	GCF_000157115.2	562	Escherichia coli	Escherichia coli	1	TRUE	99	NO	SVM	1	1	2	0	2	4	ATGAATACCCAACGGAAATACGGGAGAACCTGGCATTATCCTTTCTCCCCTGGCACCACCAGCGATGACCGCATTAACGCCGATTACTGGCAGGATTTACAGGCCATCACGCAACTGGTGCACACAGAAAAACTCGACGGCGAAAATAACTGCCTTAACCGCTACGGCGTGTTTGCCCGTTCCCATGCTGCGCCTACGCAGTCGGCATGGACTTATAAAATTCGCCAGCGTTGGCAACTGCTGAAAAACGATCTCGGCGATCTGGAACTGTTTGGTGAAAATCTCTACGCCGTTCATTCCATTGAATACCGCGCGCTGGAACAGGACTTTTACCTGTTTGCCGTTCGCTGCCAGGATATGTGGCTGAGCTGGGAAGAGGTGCAGTTTTACGCCGCTCTG…
WP_001143292.1	lcl|NZ_KQ235741.1_cds_WP_001143292.1_1411	MULTISPECIES: hypothetical protein [Enterobacteriaceae]	GCF_000157115.2	562	Escherichia coli	Escherichia coli	1	TRUE	95	NO	SVM	1	1	2	0	2	4	ATGCCAACTTCATCTTACCCTGAAGCAAAATCCTTATCGCTGTCTGTCTCAACTGAGGCCTGGGAAAAGGTAGTTAGTTTTCCACCCGATCCCTCTCAGGAAGACGACCGTCTCGAAAACCTGATTGTCGCGACCATGCTGACATTCAAAAGCGCAGGCCCGGACCGTAAGAGTATCAATTTCGGTCTGTACTGTTTGCCCTCTGACGGCAGCAGCAATGTACCGCTGATGACGCCGCTGCGCTTAACGCTTGAAGATAACCACCTGTTGGTTACTGCCCTTCACACCAGCTGA
WP_001197878.1	lcl|NZ_KQ235746.1_cds_WP_001197878.1_3187	multidrug resistance protein MdtB [Escherichia coli]	GCF_000157115.2	562	Escherichia coli	Escherichia coli	1	TRUE	72	YES	SVM	1	1	2	1	2	5	ATGCAGGTGTTACCTCCGAGCAGCACAGGCGGCCCGTCGCGCCTGTTTATTATGCGTCCTGTCGCCACCACGCTGCTGATGGTGGCGATCTTACTCGCCGGGATTATCGGTTATCGCGCCCTGCCCGTTTCGGCACTGCCGGAAGTGGATTATCCGACCATTCAGGTGGTCACGCTCTACCCAGGTGCAAGCCCGGATGTCATGACCTCTGCCGTTACCGCGCCGCTCGAACGCCAGTTTGGGCAGATGTCCGGCCTGAAACAAATGTCGTCGCAAAGTTCCGGCGGTGCGTCAGTTATCACTTTACAGTTCCAGCTAACCTTACCGCTGGATGTCGCCGAGCAGGAAGTGCAGGCCGCGATTAACGCTGCCACTAACCTGTTGCCGAGCGATCTGCCT…
WP_001223819.1	lcl|NZ_KQ235741.1_cds_WP_001223819.1_1414	relaxase [Escherichia coli]	GCF_000157115.2	562	Escherichia coli	Escherichia coli	0.999964	TRUE	98	NO	SVM	1	1	2	0	2	4	ATGCGGATATGGCTGACGCGCAAAAAGCAAAACACCACACCATCCACTGGCGAACCAGACGTCACGGAGGGATGGCTGCATCCTGAATCCGCGCAAACGCTACTAGCTGAAACTACCCGCCAACAGCTGATCCAGTTTATTCGCCAGAGCACCGCCCTTCCCGCCTCACTGTTTGAACGCTTCTGGCTGATACCAATCCACCGCTTCGCAGAACTGGCGCAGTTGTTCCCAGCCTCGGAAAACCACCACCATTCCCACGCAGGTGGCCTGCTCGATCACAGCCTCGAAGCCGCCTGCTATGCCGCACGGCTGCGGCAGAGTTATCTTTTTCCGCCTGATGCAGCGCCGGAAGATCAGGCCGCGCAGTCCGAACGCTGGACCACCGTTATCATCTACGCC…
WP_001235421.1	lcl|NZ_KQ235746.1_cds_WP_001235421.1_2871	antitermination protein [Escherichia coli]	GCF_000157115.2	562	Escherichia coli	Escherichia coli	1	TRUE	98	NO	SVM	1	1	2	0	2	4	ATGAGACTCGAAAGCGCAGCTAAATTTCATTCGCCAAAAAGCCCGATGATGAGCGACTCACCACGGGCTACGGCTTCTGACTCTCTTTCCGGTACTGATGTGATGGCTGCTATGGGGATGGCGCAATCACAAGCCGGATTCGGAATGGCTGCATTCTGTGGTAAGCACGAACTCAGCCAGAACGACAAACAAAAGGCTATCAACTATCTGATGCAATTTGCACACAAGGTATCGGGGAAATACCGTGGCGTTGCAAAGCTTGAAGGAAATACTAAGGCAAAGGTACTGCAAGTGCTCGCAACATTCGCTTATGCGGATTATTGCCGTAGTGCCGCGACGCCGGGCGCAAGATGCAGAGATTGCCACGGTACAGGCCGTGCGGTTGATATAGCCAAAACA…
WP_001272757.1	lcl|NZ_KQ235745.1_cds_WP_001272757.1_2238	lipopolysaccharide 3-alpha-galactosyltransferase [Escherichia coli]	GCF_000157115.2	562	Escherichia coli	Escherichia coli	0.967662	TRUE	100	NO	SVM	1	1	1	0	2	4	ATGAGTGCCCACTATTTTAATCCACAAGAGATGATCAATAAGACAATCATCTTCGATGAAAGCCCAGAGGCGTCAGTGGCATCATCATTCCATGTTGCTTATGGCATTGATCAGAACTTTCTTTTTGGTTGTGGTGTTTCAATCACGTCAGTTTTGTTACATAACAACGACGTGAGTTTTGTCTTCCACGTTTTTATTGATGATATCCCTGAAGCCGATATCCAGCGTTTATCCCAATTAGCGAAAAGCTATCATACCTGTATCCAGATCCATCTGGTGAATTGTGAACGGCTTAAGGCATTACCGACGACCAAAAATTGGTCTATTGCCATGTATTTCCGTTTTGTAATTGCAGATTACTTTATTGATCAACAAGATAAGATCCTGTACCTGGATGCT…
WP_001283458.1	lcl|NZ_KQ235746.1_cds_WP_001283458.1_3597	MULTISPECIES: GGDEF domain-containing protein [Escherichia]	GCF_000157115.2	562	Escherichia coli	Escherichia coli	0.999942	TRUE	67	YES	SVM	1	0	2	1	1	4	GTGTCAGATCAGATTATCGCCCGCGTCTCGCAATCCCTTGCCAAAGAACAGTCACTGGAAAGTCTGGTTCGACAGCTTCTGGAGATGCTGGAAATGGTCACTGATATGGAGTCAACCTACCTGACCAAAGTGGATGTCGAAGCGCGCCTGCAGCATATAATGTTTGCCCGTAATAGCCAGAAAATGCACATCCCGGAGAATTTTACCGTCTCGTGGGATTACTCGTTATGCAAACGCGCCATTGATGAAAACTGTTTTTTCAGCGATGAAGTCCCCGACCGTTGGGGCGACTGTGTTGCGGCACGCAATCTTGGCATCACCACATTTCTGAGCACGCCAATTCACTTACCGGATGGATCATTCTATGGCACGCTTTGCGCCGCCAGCAGTGAGAAGCGC…
WP_001295255.1	lcl|NZ_KQ235749.1_cds_WP_001295255.1_5337	MULTISPECIES: rho operon leader peptide [Bacteria]	GCF_000157115.2	562	Escherichia coli	Escherichia coli	1	TRUE	100	NO	SVM	1	1	2	0	2	4	ATGCGAAGTGAACAGATTTCTGGCTCGTCACTCAATCCGTCTTGTCGTTTCAGTTCTGCGTACTCTCCTGTGACCAGGCAGCGAAAAGACATGAGTCGATGA
WP_001298115.1	lcl|NZ_KQ235746.1_cds_WP_001298115.1_4043	CMD domain-containing protein [Escherichia coli]	GCF_000157115.2	562	Escherichia coli	Escherichia coli	0.999998	TRUE	61	YES	SVM	1	0	2	1	1	4	ATGGAACAACGCCACATCACCGGCAAAAGCCACTGGTATCATGAAACGCAATCCAGTACTGCGGAGTATGACGTTCTGCCTCTGGTCCCGGAAGCCGCAAAGGTCAGCGATCCCTTTCTGCTCGACGTGATCCTTGATGAAGAAACGCTGGCACCCTTCCTTTCATGGCTGGTCCCTGCGCGCGTTCTTGCAGTAGAGTTGTTCCCTGACCCGCTTACCGTGACCCGTTCACAGACCTTCACCGCTTATGAACGCTTGTCGACGGCCCTGACGGTTGCTCAGGTTTGCGGCGTCCAACGGTTATGTAACTACTATTCGGCGCGACTTACGCCGCTCCCCGGGCCTGATTCCTCCAGGGAAAGTAATCATCGGTTGGCACAAATCACGCAATATGCCCGC…
WP_001311348.1	lcl|NZ_KQ235750.1_cds_WP_001311348.1_5360	MULTISPECIES: hypothetical protein [Enterobacteriaceae]	GCF_000157115.2	562	Escherichia coli	Escherichia coli	1	TRUE	100	NO	SVM	1	1	2	0	2	4	ATGAGTTATCTCTGGAGCGGGAGCGTCAGCCGGAAATCCAGGAGCGGACACTGGATGGCCCTTCGCTGGGATGGTGAAACCATGAAAAATGACGTGTTCAGTGGATTAAGGCGGGCTAATGTGGCCTGTAGCATCTGGTTGCATAGGTATTCATGCGGTTAA
WP_001313858.1	lcl|NZ_KQ235746.1_cds_WP_001313858.1_3743	MULTISPECIES: hypothetical protein [Escherichia]	GCF_000157115.2	562	Escherichia coli	Escherichia coli	1	TRUE	100	NO	SVM	1	1	2	0	2	4	ATGGCAAATAATCCAAACCCTTCATCGCCCCTGCCGGACGTGTTTTCACCGGCGACCCGCGACTGGTTTCTTCGCGCCTTTAAACAGCCGACAGCTGTCCAGTCGCGAACCACGGCTGCGCTTTACGCTAACAGAAGTGAATGA
WP_001313872.1	lcl|NZ_KQ235746.1_cds_WP_001313872.1_3688	MULTISPECIES: hemin uptake protein HemP [Escherichia]	GCF_000157115.2	562	Escherichia coli	Escherichia coli	1	TRUE	100	NO	SVM	1	1	2	0	2	4	ATGCGTTATACGGATAGCAGAAAACTCACGCCTGAAACGGATGCCAGTCACAAGACCGCTTCCCCGCAGCCCATCCGGCGAATTACCAGCCAGACACTGTTAGGTCCGGATGGCAAACTGATTATCGATCATGACGGGCAAGAATATCTGCTCCGTAAAACTCAGGCTGGCAAGCTGCTGTTGACCAAGTAG
WP_001314100.1	lcl|NZ_KQ235739.1_cds_WP_001314100.1_678	PRD domain-containing protein [Escherichia coli]	GCF_000157115.2	562	Escherichia coli	Escherichia coli	1	TRUE	100	NO	SVM	1	1	2	0	2	4	ATGATCATCGAAAAAGTCATGAACAATAATTGTGTACAGGCATCGATGAATGGACAGGAGGTTATCATTTCTGGGCCTGGCGTCGGTTACAACAAAAAATATGGAATGTCGGTCCCTGAGCATCCGGCTAACCGGATTTTTTATGTCAGAAATGAACAAAAAAACAAACTTTATAAATTGATTGAACATGTAGATATTGAGTATGTGTTTGTTGCCGAAAAAATAGTGCAATATGCGGAGAAAAATCTCGAAAAAAATCTCAATCCATCGCTACTATTGATTCTTGCGGATCACATTTCGAATGCAATATCCCGAGTCGTTTCAGGTATACAAATTAATAATGTTTTCCTTGATGAAATCAAAGCGTTGTACAAAGCAGAGTATGCGATAAGTCGCGAT…
WP_001314327.1	lcl|NZ_KQ235739.1_cds_WP_001314327.1_54	MULTISPECIES: hypothetical protein [Enterobacteriaceae]	GCF_000157115.2	562	Escherichia coli	Escherichia coli	1	TRUE	99	NO	SVM	1	1	2	0	2	4	ATGTCTATCTTCGTTTCCATCAACACTGATGCTCCGTTGAGGAATGACGCATCAGCCCTTAAAAATATGCCGACAGGTGATGGAAATGCAGATAAAACGCTCGATTGA
WP_001331905.1	lcl|NZ_KQ235741.1_cds_WP_001331905.1_1364	hypothetical protein [Escherichia coli]	GCF_000157115.2	562	Escherichia coli	Escherichia coli	1	TRUE	98	NO	SVM	1	1	2	0	2	4	GTGCGCGTGCGGAAGCATCGTTTCGCAACAACCACCCGACATACCGGTACGGCTCAGCCACCGCAATCCCCCCGTTTATCTCCTGACGGTCACATTCCCGATTATTTTTTACGTTTCTCCCCGGTTGTTATGCCGGTGAAGGTGGTGCGTTGTTTTCATCACCAACGCCGGTTGAGATTAACAACATCCGGAGGAACATTCTCATGA
WP_001332101.1	lcl|NZ_KQ235746.1_cds_WP_001332101.1_3563	hypothetical protein [Escherichia coli]	GCF_000157115.2	562	Escherichia coli	Escherichia coli	0.999998	TRUE	100	NO	SVM	1	1	2	0	2	4	GTGTTTACTCAGGACTTCTTTACTGAAAATGCCACACATAAACAGAACTGTACCTCGTTTAACCCGAAATCTGTTATCACATACAACGTTAATTATGGCAAGCCATTTTTAAACATGTCTCGATCAGACGCACAAATCTCGATACGTCTTCCACTTTTTTGCACACTTATGCAACGGAATACGCGCCGATATATCATTGTGCTTAACCTTGCCAGTTCAGGCAGATACTTAAACTGGCGTATTTTTTCTAACATAGTTCAATAA
WP_001332203.1	lcl|NZ_KQ235746.1_cds_WP_001332203.1_3081	mannitol dehydrogenase family protein [Escherichia coli]	GCF_000157115.2	562	Escherichia coli	Escherichia coli	1	TRUE	98	NO	SVM	1	0	2	0	1	4	ATGAATACAATCGCCTCCGTTACGCTCCCGCATCATGTACACGCTCCACGCTACGATCGACAGCAGTTGCAATCACGTATCGTTCATTTTGGCTTTGGAGCCTTTCACCGCGCACATCAGGCATTACTGACCGATCGTGTGCTGAATGCCCAGGGCGGCGACTGGGGGATCTGTGAAATCAGCTTGTTCAGCGGCGATCAACTGATGAGCCAACTCCGCGCACAGAACCATTTATATACCGTGCTGGAGAAAGGTGCGGACGGCAATCAGGCGATAATTGTCGGTGCCGTTCACGAATGTCTGAATGCAAAACTGGATTCCTTAGCGGCAATTATTGAGAAATTTTGCGAGCCACAGGTGGCAATTGTTTCCCTGACAATTACCGAAAAAGGCTATTGT…
WP_001334396.1	lcl|NZ_KQ235746.1_cds_WP_001334396.1_3800	MULTISPECIES: hypothetical protein [Escherichia]	GCF_000157115.2	562	Escherichia coli	Escherichia coli	0.999998	TRUE	100	NO	SVM	1	1	2	0	2	4	GTGTTCAACTACCGAGGACAATTATCATCCGCGAGGACGAGAAGCAACACTGCGGATAATTGTAATATTATGGACAATTTGTTCAGGACGTTATTTTCTACATTTACCCATCTTCGTACCTCATCCACTATCTTGCTCGTAGGTGAGCAGCACTGGCGCAACGCGCTTTAG
WP_001340131.1	lcl|NZ_KQ235746.1_cds_WP_001340131.1_3920	MULTISPECIES: hypothetical protein [Escherichia]	GCF_000157115.2	562	Escherichia coli	Escherichia coli	1	TRUE	100	NO	SVM	1	1	2	0	2	4	ATGGTCTGTTCATCAGCGGCAAAAACAACGGGGGAAAGGACAAGCAGTGCGGGCAAAACGGTCTGTCGGACGGAAAAAATCTTCATGAAAAAAGCCAGGTTAAGAATGGGAAAACACCGTCATGGTAATGAAATTGTAAATTTATGGAAAACTAAACGGCACAATACGTTAAGTAATTGA
WP_001350385.1	lcl|NZ_KQ235741.1_cds_WP_001350385.1_1497	L-ascorbate-6-phosphate lactonase [Escherichia coli]	GCF_000157115.2	562	Escherichia coli	Escherichia coli	0.999998	TRUE	99	NO	SVM	1	1	2	0	2	4	ATGAGTAAAGTGAAAAGTATCACCCGTGAGTCCTGGATCCTGAGCACTTTCCCGGAGTGGGGTAGCTGGCTGAATGAAGAAATTGAGCAAGAGCAGGTCGCACCTGGCACTTTCGCAATGTGGTGGCTCGGCTGTACCGGGATCTGGTTGAAATCAGAAGGCGGTGCCAACGTTTGTGTTGATTTTTGGTGCGGTACTGGCAAACAAAGCCACGGTAACCCGTTAATGAAACAGGGTCACCAGATGCAGCGCATGGCTGGCGTGAAAAAACTGCAGCCAAACCTGCGCACCACCCCGTTTGTTCTTGATCCGTTTGCGATTCGCCAGATCGACGCGGTACTGGCGACTCACGATCACAACGATCATATCGACGTTAACGTCGCTGCTGCCGTGATGCAG…
WP_001350793.1	lcl|NZ_KQ235741.1_cds_WP_001350793.1_1502	isovaleryl-CoA dehydrogenase [Escherichia coli]	GCF_000157115.2	562	Escherichia coli	Escherichia coli	1	TRUE	79	YES	SVM	1	0	2	1	1	4	GTGCACTGGCAAACTCACACCGTTTTTAATCAACCTATACCATTAAATAACAGCAACTTATACCTGTCTGATGGCGCGCTTTGCGAAGCGGTAACGCGTGAAGGTGCTGGCTGGGATAGCGATTTTCTCGCCAGTATTGGTCAGCAGTTAGGAACGGCTGAATCCCTTGAGCTGGGGCGGCTGGCGAATGTGAATCCGCCTGAATTATTGCGCTACGATGCGCAAGGACGCCGTCTGGACGATGTGCGTTTTCACCCCGCCTGGCACCTGCTGATGCAGGCGCTATGTACCAATCGGGTGCACAATCTTGCCTGGGAAGAAGACGCTCGCTCCGGCGCATTTGTGGCGCGCGCGGCGCGTTTTATGTTACATGCGCAGGTTGAGGCTGGGTCGTTATGT…
WP_001362863.1	lcl|NZ_KQ235746.1_cds_WP_001362863.1_4003	alpha/beta hydrolase [Escherichia coli]	GCF_000157115.2	562	Escherichia coli	Escherichia coli	1	TRUE	100	NO	SVM	1	1	2	0	2	4	ATGATGAATAATAAAGTCAGCTTCACTAACAGCAATAATCCAACCATCTCTTTGTCTGCAGTGATCTATTTCCCTCCAAAATTTGATGAAACCCGTCAGTATCCGGCAATTGTGGTATCTCACCCAGGTGGGGGCGTTAAAGAGCAAACGGCCGGAACCTATGCCGAAAAACTGGCGGAAAAGGGATTTGTCACTATTGCTTATGACGCATCTTATCAAGGTGAAAGCGGCGGCGAGCCGCGTCAGTTAGAAAACCCATACATTCGTACTGAAGACGTCAGTGCCGTGATTGATTACCTGACAACGCTTTCTTATGTCGACAATACCCGAATTGGTGCGATGGGAATTTGTGCCGGAGCAGGATATACAGCCAATGCTGCAATTCAGGATCGCCGCATC…
WP_001363024.1	lcl|NZ_KQ235739.1_cds_WP_001363024.1_622	MULTISPECIES: uric acid transporter UacT [Enterobacteriaceae]	GCF_000157115.2	562	Escherichia coli	Escherichia coli	1	TRUE	100	NO	SVM	1	1	2	0	2	4	ATGAGCGCCATAGATTCCCAACTTCCCTCATCTTCTGGGCAAGACCGCCCAACTGATGAGGTTGACCGCATATTATCACCAGGAAAGCTGATCATACTCGGTCTGCAACACGTCCTTGTCATGTACGCAGGTGCAGTCGCTGTTCCTCTTATGATTGGTGACCGACTCGGCCTATCAAAAGAAGCTATTGCGATGCTCATCAGCTCGGATCTCTTTTGCTGCGGGATCGTCACATTATTGCAATGTATCGGTATCGGCCGCTTTATGGGGATCCGCCTGCCGGTGATTATGTCGGTGACCTTCGCCGCTGTAACACCAATGATAGCTATTGGTATGAACCCGGATATCGGCCTGCTGGGGATATTCGGTGCCACTATCGCCGCGGGTTTTATCACCACA…
WP_001445422.1	lcl|NZ_KQ235739.1_cds_WP_001445422.1_424	MULTISPECIES: hypothetical protein [Enterobacteriaceae]	GCF_000157115.2	562	Escherichia coli	Escherichia coli	1	TRUE	100	NO	SVM	1	1	2	0	2	4	ATGGATGCACTACAAACACAAACTGTTAAGAGTACAACCGCGCCGCAGCCCAACTACATTCCGGGGCTGATTGCGGTGGTCGGGTGTGATGGCACCGGTAAATCCACACTGACAAATGACCTGGTGAAATCGCTGCAACAACACTGGCAAACCGAGCGGCGCTATCTGGGGCTGCTCTCCGGCGAAGACGGCGACAAAATCAAACGATTGCCGTTGGTTGGTGTCTGGCTCGAACGGCGACTGGCGGCCAAATCCTCGAAAACCCAAAGCATGAAAACCAAATCTCCGGCGCTATGGGCGGCGGTGATTATGTACTGCTTCTCGCTGCGAAGAATGGCGAATCTGCGCAAGGTTCAGCGACTGGCGCAAAGTGGCGTTCTGGTGGTCAGCGATCGCTTC…
WP_001447126.1	lcl|NZ_KQ235741.1_cds_WP_001447126.1_1562	MULTISPECIES: transcriptional regulator [Enterobacteriaceae]	GCF_000157115.2	562	Escherichia coli	Escherichia coli	1	TRUE	96	NO	SVM	1	1	2	0	2	4	ATGCGCGCTTGTACACAGACAGTGTGTTTCAGTAATATGGAGAATAATGAAATGAATAACACAGACACATTAGAAAAAATAATCAGACACCAAAAAAACAAAGACCCCGCATATCCCTTTCGGGAACATTTGTTGATGCAGCTCTGTATTCGCACAAATAAAAGAATGCAGGATAATATATCTGAATTTCTGGGGGCGTATGGAATAAATCACTCAGCATATATGGTTCTCACCACATTATTCGCAGCGGAGAACCATTGTCTGTCACCTTCAGAGATAAGCCAGAAACTTCAGTTTACCAGAACTAATATTACCCGCATTACAGATTTTTTAGAAAAAGCCGGATATGTAAAAAGGACGGATAGCAGGGAGGATCGCCGTGCTAAAAAAATCAGTCTG…
WP_002430408.1	lcl|NZ_KQ235746.1_cds_WP_002430408.1_4598	host cell division inhibitor Icd-like protein [Escherichia coli]	GCF_000157115.2	562	Escherichia coli	Escherichia coli	1	TRUE	90	NO	SVM	1	1	2	0	2	4	ATGACATATAAAACAAAGGCGACCGGGGGCGGTCGCCAATGGATACACACTAAACTTGAACGCATCACCAACAATGCCACATTTGCGGCTGGTGGGCAATGCAATCAGTCTGGTTCAGTTCGTTGCCATACCTGCAATGAGCGCTTTTCCCTGTACTCTTTAAGGAATTGCTCAAGGGCAAAAGCACATGGCGCGAATCTTTCTGATTCATGCTCTATCTTTCTGCGCCGTCTTTTCCGTGCCGGTGATAATGTTTTGGTCAATTCTTTATCGGTCATTGTGTTGTCCTGCATAGCAATGCGCCGTAATACCTTACACCACGGCGCTGATGGTGATTACTCTGGTTCTTTGGCCTTGCGCCGCTGGCGATATTCAACTTCTCGTTTTAATGCCGCAGTA…
WP_002430598.1	lcl|NZ_KQ235746.1_cds_WP_002430598.1_3773	hypothetical protein [Escherichia coli]	GCF_000157115.2	562	Escherichia coli	Escherichia coli	1	TRUE	100	NO	SVM	1	1	2	0	2	4	ATGTTGTTGATGATTGTCAGGGATAGTAAAGCGCGTTACTCTTTCCAGAGCAGTTTTTCATCCCTGAATATTTGCCATCAGCACATTCTTATTATTGTAATAACACAAGCGTTCACTTTTGGTGAAATTTTATCATCACTAATAATACCTACCCCTTTGGTATTGATTATTTTATGGACCTTTTATGACTGTTCAGGACTACTTATTAAAATTTCGCAAAATCAGTTCACTCGAAAGTCTGGAAAAACTCTACGATCATCTTAA
WP_002430609.1	lcl|NZ_KQ235746.1_cds_WP_002430609.1_3626	MULTISPECIES: hypothetical protein [Enterobacteriaceae]	GCF_000157115.2	562	Escherichia coli	Escherichia coli	1	TRUE	100	NO	SVM	1	1	2	0	2	4	TTGTTACAGCCCAGTCCGCAATTCCTGCTGACAAGTGCCGGTTGGGTCATTACGATAACCACATCTATTGCGCCTGAAACAGGTGTGACCTTAAGTTGGGAGAATACATGCGAACCCTTTGGCGATTTATTGCCGGATTTTTTAAATGGACGTGGCGTCTGCTGA
WP_002430642.1	lcl|NZ_KQ235746.1_cds_WP_002430642.1_3344	colibactin non-ribosomal peptide synthetase ClbN [Escherichia coli]	GCF_000157115.2	562	Escherichia coli	Escherichia coli	0.99994	TRUE	91	YES	SVM	1	0	2	2	1	5	ATGATGTCGGGCAATCCGTTGTCGTGGCCACAGGAACAGTGCCACATCATTGATCAACTGTATCCTTACAGTGCCGTAAACATCATTGGTGGTGTGGTCACCATTGAGGGAATTGTCGATCTGCCCCGACTACACGCGGCCATCCAGTCCGCCATTCGGCAATTTGATGCGTTGCGTATGTGGTTTGTGATGGGAGAGGAGAGTGAAGTGGTCAGCCAAGTGCAGCCTTATCACTGGCGCGATATCCACCATTTGACTTTTTCCCCAGATTATGACAAGGAGAACCTACGCCCAGCGGCGATCGAAACATTTGTTGATGAGTGGTTCCGGCAGCCCTTTACCCTGCTGGCGCACGATTTGTTCGAGTTTGTCACCTTTACGTGCGGTGAACAATACAGC…
WP_002430951.1	lcl|NZ_KQ235744.1_cds_WP_002430951.1_1851	hypothetical protein [Escherichia coli]	GCF_000157115.2	562	Escherichia coli	Escherichia coli	1	TRUE	99	NO	SVM	1	1	2	0	2	4	ATGCACCTCCCACCGCAAGCGGCGGGCCCCTACCGGAGCCGCTTTAGTTACAACACTCAGACACAACCACCAGAAAAACCCCGGTCCCGCGCAGAACCGAAACCACAAAGCCCCTCCCTCATAACTGAAAAGCGGCCCCGCCCCGGCCCGAAGGGCCGGAACAGAGTCGCTTTTAATTATGAATGTTGTAACTATACTCCATCATCGCTGTCAGTCTTCTCGCTGGAAGTATTGAGTACACGCTCGTAA
WP_011478185.1	lcl|NZ_KQ235746.1_cds_WP_011478185.1_3913	peptidase M35 [Escherichia coli]	GCF_000157115.2	562	Escherichia coli	Escherichia coli	1	TRUE	73	NO	SVM	1	1	2	0	2	4	TTGCGAATGATGATTTTCTCTCAATGGAAGGACACTATGGACGATAATAATCAAACTTCTGGACAACCAAAGCCAGAGCCAGAAGAATGTGTGAAAGAGCAAAAAATAACAGATCATTTTAAAATAATGATTGATAAGGCTCGTAAGGCACAAAAGTTGGTTTTGATAAAAAGAGCAGATGATCTTTTGAGATGGGGAGCACAGGAGGAATATGATTTCAGTAAGATCTTTGGTGTTAAAGGAAATAAGGAGGTTAATATAAGAAAATATGGACATAATACAGGTAGGCGCATGAATGCTAGATTTCTTATGATGGATGGTGTGAGAAGATTAATGATTATAGCTAATGATTTAACAATGAGCAGTTTTATAAATTATACAGGTTGTAATGAATTTGCA…
WP_071526769.1	lcl|NZ_KQ235746.1_cds_WP_071526769.1_4608	hypothetical protein [Escherichia coli]	GCF_000157115.2	562	Escherichia coli	Escherichia coli	1	TRUE	98	NO	SVM	1	1	2	0	2	4	ATGCCATATAAAGCCACTGGCGCAGGGAGCGGCCAGTCGCCGCCGCCCCCTGCACCCCCGGCCTTCGGGGAACGCCTCGGCGATTTTAACGCCACCAACACCCGTGCGGTTTGTAACGTCGAAGATAAAACCACCAGGGCAGACAACATGCCAATGCTAATTAATCGCGTTTTTCCAGTAGAGTCCGGTAAATCAGACCACCGATAA
WP_071526774.1	lcl|NZ_KQ235746.1_cds_WP_071526774.1_4091	MULTISPECIES: hypothetical protein [Enterobacteriaceae]	GCF_000157115.2	562	Escherichia coli	Escherichia coli	0.99997	TRUE	99	NO	SVM	1	1	2	0	2	4	TTGATATCAAGCACAACATCATATCCCCCCATAGCCTGTGGAACTAAAAGGCTTACCCCATTCTCAATAGGAAGGGATGTTATAGGTGTTCCATTACCAGCCCATTGTCTGGATATGCAGCCTGACAATTCATCAATATTTTTTAATGAATTACCTTCCATTACAGGTTTTCCGGATTTTACGTAA
WP_071587476.1	lcl|NZ_KQ235750.1_cds_WP_071587476.1_5364	MULTISPECIES: hypothetical protein [Enterobacteriaceae]	GCF_000157115.2	562	Escherichia coli	Escherichia coli	1	TRUE	100	NO	SVM	1	1	2	0	2	4	ATGACTTTTACCAATGGCTGCTGCCAGTGGCGCTTTGTGGTGTCTTTTCCGGGTTGGACCCAAGAGAACAGTTACCGGAGAAGGCGCAGCAGTCGGGCTGAACGGGGGGTTCCTGCATACAGCCCAGCCCGGAGCGAACTGCCTAAGTCGCCCCGAGATACCAGAAGACGTGAGCTATGA
WP_072105024.1	lcl|NZ_KQ235746.1_cds_WP_072105024.1_4131	MULTISPECIES: LexA family transcriptional repressor [Enterobacteriaceae]	GCF_000157115.2	562	Escherichia coli	Escherichia coli	1	TRUE	100	NO	SVM	1	1	2	0	2	4	ATGAACGGTGGAGGAGCGCCGTCCTCGCGTTACATAAGTTCACTGGCAAAAATATTGAAAGTAAACGAAAATTGGCTTCTTAATGGAGGAGAGTTAAATACAGGTGATTCGCTTGATCTATCTTTACCGCCGATAAAAACGGTTCCGCTACTATCACTTCAGCAGGCAGCAAGCTGGAGTGATTATATGAAAAATTCCTCAATAACCTCTTGTGTGCAGCTTGTCGGAGAAATCCCGGCCAATACCTTTGCAGTTGTTCTAGAGAGTGACAGTATGTCAACATCTGGTGGGGGAGTTTCCATCCCAAATGGTTCAACAGTTTTTGTTGATCCCGATCGAACCGTACAACCAGGAAATATTGTCCTTGCCTTACCCAAAGGGACCACAACACCTGTCATT…
WP_099133541.1	lcl|NZ_KQ235739.1_cds_WP_099133541.1_342	hypothetical protein [Escherichia coli]	GCF_000157115.2	562	Escherichia coli	Escherichia coli	0.999901	TRUE	95	NO	SVM	1	1	2	0	2	4	ATGATGACGAACTTCATCATAACCCTTTCCTTCTATAAGGCCCCTTCCTCGGGAGGGGCTTTCCCGTTTCAGCCCCTTGCTGACTCCCCGATTGTTGATGAGCGCCGGACCCCGCGCAACGCTTTCCCAGAGGCAGTTTTACCTTCCCCGAGCAGTCACGCAAAATGCTGCAACAGCCTGATCATTTGCACCTTTTAG
WP_108912612.1	lcl|NZ_KQ235744.1_cds_WP_108912612.1_1838	hypothetical protein, partial [Escherichia coli]	GCF_000157115.2	562	Escherichia coli	Escherichia coli	1	TRUE	97	NO	SVM	1	1	2	0	2	4	GTGGAAACGCCCGGGCATTCCGTCAGTGACAGTGCGACGGTGTTTGCCTCCGTCACACAGATGGCAATGGACAACGCCACCCTGAACGGTCTGGCCCGCAGCGGTCGTGATGTCCGGCTGTATTCCTCACTGGATGAAACCCGTACTGCGGAAAAACTTGCCCGCCATCCCTCCTTTACGGTGGTTTCTGAGCAGATAAAGGCGCGGGCCGGTGAGACATCGCTGGAAACCGCTATCAGTCTGCAGAAAGCCGGGCTGCACACGCCGGCACAGCAGGCCATTCATCTGGCCCTTCCTGTGCTGGAAAGTAAAAACCTGGCCTTCAGCATGGTGGACCTGCTGACAGAGGCGAAGTCGTTTGCTGCAGAAGGAACCGGTTTTACTGAACTGGGAGGGGAA…
WP_108912616.1	lcl|NZ_KQ235746.1_cds_WP_108912616.1_3967	autotransporter domain-containing protein [Escherichia coli]	GCF_000157115.2	562	Escherichia coli	Escherichia coli	1	TRUE	97	NO	SVM	1	1	2	0	2	4	GTGAACAATAACGGCAACACCACCGTTGACGGCAAGGATTCCACGGGCACCGAGATAAACGGTGACAAAGCCATCGTCAACAACGACGGTGACAGCACGATCCTTGATGGCGGCACCGGAACCCGCATTACGGGTGATGATGCGACGGCCAACAACAGCGGCAATACCACCGTTGATGGTCAGGGTTCGACCGGTACCGAAATCGCGGGTAATAACGCGGTGGTGAATCAGGACGGCTTACTGGATGTGAGCGGCGGCGGTCACGGCATTGATATCACTGGTGATAGCGCCACTGTAATCAATAAAGGCAATATAACTGTCACGGATAAAGATTCGGTTGGTGTGCTGATTAACGGTGATCGAGCGACCTTTGCCAATACGGGTCATATTGACGTCAAT…
WP_004253374.1	lcl|NZ_GG705262.1_cds_WP_004253374.1_2476	hypothetical protein [Providencia rettgeri]	GCF_000158055.1	521000	Providencia rettgeri DSM 1131	Providencia rettgeri_D	1	TRUE	97	NO	SVM	1	1	2	0	2	4	ATGAGAACTGAACATACCAGATCTGTACAAACAATTAGCCATGCAACAGAACTTGTTAATACATTTTTTGATGATAATACTGAAAAGTTTTTCTCTGTTCGTCGCCTTAGTATGAGAAAGGATCCGAATAGACAGTTGTTTATTGTTACTATCGAAAATGATAACAAAAGCGATGAATATGAAATTGTTCCTTTTGCTGAGTTATCATATCGCCAAAAAAAGATTAATATAGTCGTTGACCCTAGCACGCAATATCCAGAACTAAATCAAAGCATAACTGATGTGATTGAAAAAATTAAATCTTCAATTCTTGGTTACATGTCAAATTATCAGAAGTTGTCTGTCCATTAA
WP_004253432.1	lcl|NZ_GG705262.1_cds_WP_004253432.1_2496	class I SAM-dependent methyltransferase [Providencia rettgeri]	GCF_000158055.1	521000	Providencia rettgeri DSM 1131	Providencia rettgeri_D	0.999935	TRUE	98	NO	SVM	1	1	2	0	2	4	ATGACAGATTTTATGAGTGCCAACCAAAAAGCATGGGATAAACAAGCAGAATCGCAACTTGCTTGGTCAACCCCCGTTGATTCCAAAACTATCAATGAAGCTAAAAAAGGAAAGTGGCAGGTTCATCTAACTCCAACTCCTGTTGATGACGCTTGGTTAGGTGATGTAAAAGATAAAAAAATTCTCTGCTTAGCCTCTGCTGGGGGACAGCAAGCTCCAGTACTCGCGGCCGCAGGGGCGAATGTGACTGTTTTTGACTTTTCTCAAAAACAGCTTGAGCAAGACAAAATGGTGGCAGAAAGGGATAATTTAACATTAGAGATTGTTCAAGGTGATATGCGCTCATTACACATGTTTGCGAATGAATCATTTGATATTATATTTCACCCTATTTCTAAC…
WP_004253606.1	lcl|NZ_GG705262.1_cds_WP_004253606.1_2560	exodeoxyribonuclease VII large subunit [Providencia rettgeri]	GCF_000158055.1	521000	Providencia rettgeri DSM 1131	Providencia rettgeri_D	1	TRUE	84	NO	SVM	1	1	2	0	2	4	ATGTCGACTTCACAAAATAACGCAATTTACTCGGTTAGCAAGCTTAACCAAACAGTTCGAGAACTACTCGATAGCCAAATGGGGCGTATTTGGTTAACCGCTGAAATTTCCAATTTTTCACAGCCAAGTTCAGGTCATTGGTACTTAACCTTAAAAGATGACCGAGCACAGGTACGTGCGGCAATGTTCCGTGGGCAGAATGCACGTGTCACTTTCCGCCCACAAAATGGCCAGCAAGTTTTAGTTCGAGCGACAGTGACCTTATATGAGCCTCGGGGTGACTACCAATTAATTCTTGAAAGTATGCAGCCAGCCGGTGAGGGCTTACTGCAACAGCGTTTTGAGCTATTAAAACAAACGCTAAGCGCACAAGGCTTATTTGATATTATTCATAAAAAA…
WP_004253720.1	lcl|NZ_GG705262.1_cds_WP_004253720.1_2590	hypothetical protein [Providencia rettgeri]	GCF_000158055.1	521000	Providencia rettgeri DSM 1131	Providencia rettgeri_D	1	TRUE	88	NO	SVM	1	1	2	0	2	4	ATGTGCGGAAATATCCTAGGTGGCACTCCCAAGATTAAAACCCCTCCACCAGTTCAAGCAGCGCCACAAGAACAGGACGAAGCTGTAGTAGGTTCACGCGATGAAGAACTACGCCGCCGCCGTGCTGCCGCTGGTCGCAAGTCAACATTGCTAACAGGTGCGCAGGGTACAACCAATGCAGCATCAACCAGCGGTAAAACGCTACTTGGTCAGTAA
WP_004253752.1	lcl|NZ_GG705262.1_cds_WP_004253752.1_2601	hypothetical protein [Providencia rettgeri]	GCF_000158055.1	521000	Providencia rettgeri DSM 1131	Providencia rettgeri_D	1	TRUE	77	NO	SVM	1	1	2	0	2	4	ATGCCAATTGTACCAACGTATAAAGAACAACAGGTTAGTTCATCACCTCTGCCAAATACAGGCTTTAGTGTTCAGTCGAACCCTAATCAGTTTGGTGCTGGTTTAGGTCAAGTCGCTGAGCAATATGCTGGTGTGTTCGCTGAGGCGAAGCAACGGGCTGACGTTGCTCTATCTCAGGATGCTTTATTGCAGTTGCAGGAGTATTCAGATGACTTAATGAATAACCCTAAAACAGGTTTGTACACTAAGCTTGGGCGTAATGCTATGGGGCAGTCTGATGAAACTCTTAATAACATCAGATCTAAAGCTGGCGAGCTTATGGACTCTTTGCCTGAGGGTAGGTCAAGGGAGGATTTTTTAAAACAGAGCAATGTGCTTTGGCGTCAGTATCATAATCAG…
WP_004253755.1	lcl|NZ_GG705262.1_cds_WP_004253755.1_2602	hypothetical protein [Providencia rettgeri]	GCF_000158055.1	521000	Providencia rettgeri DSM 1131	Providencia rettgeri_D	1	TRUE	78	NO	SVM	1	1	2	0	2	4	ATGAGCTACTTTGGATTAAACCCTACAAGAATCAATCAGCAACTAGATGACGCTATGCAATCACCTGAAAACAGTGGTGATGCAGATTTTTTTGATGGAGCTTTCACGTCAACATATACAGGACTGTACTCAGGCTTAATAGCTAAGCCTGAACAGGTGTTATGGGGGATTGCGGATACAGTTGTTTCACCTATAGCCAGAGAGGTAAATGAGCAATTTGATATCAATGATACTTCTGAGCAGTTTATACAGGAGCAAAGAAAAAATGCTGAGAAACAAGTTAGGAGCCTAACGCCTGATAGGGCAACTACTGGCACAGCAGGACAAGTTATGTTTAGCCTATTTGATATAGGCGGCGAAGCGTTAACCGGGGCAATGATTGGTGGCCCATTAGGTGGA…
WP_004253768.1	lcl|NZ_GG705262.1_cds_WP_004253768.1_2605	toxin-antitoxin system, toxin component, Bro family [Providencia rettgeri]	GCF_000158055.1	521000	Providencia rettgeri DSM 1131	Providencia rettgeri_D	1	TRUE	99	NO	SVM	1	1	2	0	2	4	ATGGCTAATCTCAATATTTCTGTATCACGTTTACCATCAATCATTCATAACCACGTTCCAGTTATTACAACTGAGCTATTAGCTGACGTATATGAAACTGAAATCCGAAACATTCAAGTAAACCACTCCCGCAATAGAGAACGCTTTATTGAAGGGAAACATTTCTTTAAGCTAACTGGTTCAAATTTAAAAACTTTTAAAGACCAACTTACTCAAAGTAAGTTGGTTAATGTAGTCAATAAAAGAGCTAGTCATTTAACAGTTTGGACTGAACGCGGCGCTGCCCGTCATGCAAAAATGTTAGATACAGATCGTGCTTGGGATGTTTTTGAAATTCTGGAAGATAACTATTTCACCAAGTACAGAGATACAAAGCAATTAGCTAAAGGCATTCCACAC…
WP_004254299.1	lcl|NZ_GG705262.1_cds_WP_004254299.1_2747	MFS transporter [Providencia rettgeri]	GCF_000158055.1	521000	Providencia rettgeri DSM 1131	Providencia rettgeri_D	1	TRUE	100	NO	SVM	1	1	2	0	2	4	ATGGAACACTCACAAAATAGCCTCACATCTGAGCGGCCTAATGAAGGAATAAGAACACCCTTGCAGGGAAATACCACACCCAAAAAACATTATATACAAAGAGATGATGCGCTGTACTTACGTGTAACCTTATCTTTTTTTACGGTGGGCTTTGCCACATTCGCTTTGCTATATTTTGTTCAGCCAATATTACCTATGCTGTCAGAGGATTTTAATATTTCCCCTGCAACTGCAAGCTTATCATTATCACTGAGTACTGGCTTGATGGCATTAGGTTTACTGATTACCGGGCCAATTTCAGATGCAATAGGCCGCAAAAATGTGATGGTTATTGCATTGGCTTGTGCTGCACTATTTACTCTGCTCAGTTCAGTCATGCAGAGTTGGCAAGGGATCTTA…
WP_004254558.1	lcl|NZ_GG705262.1_cds_WP_004254558.1_2826	methionine synthase [Providencia rettgeri]	GCF_000158055.1	521000	Providencia rettgeri DSM 1131	Providencia rettgeri_D	1	TRUE	100	NO	SVM	1	1	2	0	2	4	ATGAAAACATTATTACCAACATCTACCGCGGGCAGCTTACCAAAACCTTCTTGGCTTGCTGAACCTGAGACGCTTTGGTCTCCTTGGAAGTTGCAAAATGAAGAACTCATCGAGGGAAAACAAGACGCATTGCGCTTATCCCTTGAAGATCAACTACGTGCTGGGATTGATATTGTTAGCGATGGCGAGCAAACACGCCAGCATTTTGTGACGACATTTATTGAACACCTCAGTGGTGTTGATTTTGCAAAGCGTGAAGTGGTTAAAATTCGTGATCGTTATGATGCGAGCGTGCCGACGGTGGTTGGGGCGGTTGAACGCCAAAAACCTGTTTTTGTGGAAGATGCTAAATTTTTACGTAAGCTAACAAAACAGCCGATTAAATGGGCGCTTCCTGGG…
WP_004254561.1	lcl|NZ_GG705262.1_cds_WP_004254561.1_2827	DUF1852 domain-containing protein [Providencia rettgeri]	GCF_000158055.1	521000	Providencia rettgeri DSM 1131	Providencia rettgeri_D	1	TRUE	93	YES	SVM	1	1	2	2	2	6	ATGAACAAAAATTTTACATTTACGATTAAAAGTAGTCTTTTTGATGAAAATTATAATCCTTCTGAAAATACACGTATTACAACTAACTTTGCTAATTTAGCCAGAGGGGAAAATCGCCAAGAAAATTTGCGTAACACGCTTGTCATGATGAACAACCGTTTCAATACATTAGCCTATTGGGATAACCCTAAAAGCGACCGTTATTCAATCGAGTTGGAAATTATTTCTGTCGAGATGAGTGTTGAGGAAAATAGTAATAGGTTCCCTGTGATTGAAATATTAAAAACTAATATTATTGATCATAAAACAGGTGAACGAACTGAGGGTATTGTCGGAAATAACTTTTCATCTTATGTGCGTGATTATGATTTTAGTGTTTTATTGTTAGACCACAATAAG…
WP_004254943.1	lcl|NZ_GG705262.1_cds_WP_004254943.1_2913	septum site-determining protein MinC [Providencia rettgeri]	GCF_000158055.1	521000	Providencia rettgeri DSM 1131	Providencia rettgeri_D	1	TRUE	99	NO	SVM	1	1	2	0	2	4	ATGCCACAATCGCCAATAGAACTTAAAGGCAGCAGTTTTACTCTTTCAGTTATTCACTTATACAGTGAAGAGCCTAAACTCATCAAAAAATCGCTGCAAGATAAAGTAAATCAGGCTCCTGATTTCTTTAAAAATGCTCCTGTCGTGATTAACATCGCTGAATTATCCCCAAATGCAGATTTACAGAGTATTCATAAATCTGTTATTTCTGCGGGATTACGTATTGTTGGTATCAGTGGGTGCACTGACCCACAAATGCGACAAAAAGCAAACGATGCGGGTTTACCAATATTAAGCGAAGGTAAAAGCCAAAAACCTGTTGAAATTCAGCCTGACCCCCCGGCTGCTGTAGTTCAAGCTGAACCTTTATATCGTAAAACTCGTATTATCAATACCCCT…
WP_004254983.1	lcl|NZ_GG705262.1_cds_WP_004254983.1_2928	pyridoxine/pyridoxal/pyridoxamine kinase [Providencia rettgeri]	GCF_000158055.1	521000	Providencia rettgeri DSM 1131	Providencia rettgeri_D	1	TRUE	95	NO	SVM	1	1	2	0	2	4	ATGAACGCCTTTAGCCTTACCTCCAATAGTTTCCAAAATTCCACTGATGCAACGCCATTACCTTATGATGTTGTTTCAATTCAGTCACAAGTTATTTATGGCAGTGTTGGAAATAGTATTGCCGTTCCAGCCCTGACAAAACAAGGTTTACGTGTTGCGGCAGTACCTACTGTAGTACTCAGTAATACGCCTCATTATACAACTTGCTATGGTGGTGAGTTGCCTGGTGAGTGGTTTCGTGGTTATTTAAACGGTTTTGTTGAGCGGGGTAGCTTAAATTCTGTGAGAGCTATTTTGACTGGTTATCTAGGTTCCCCAGAAAAAGCCCAAGACTTAGCAAACTGGTTAACTCTAGTTCGTAAAGAAAGAACGGCACTACCGGTTATTGTTGACCCAGTC…
WP_004255002.1	lcl|NZ_GG705262.1_cds_WP_004255002.1_2935	molecular chaperone [Providencia rettgeri]	GCF_000158055.1	521000	Providencia rettgeri DSM 1131	Providencia rettgeri_D	1	TRUE	96	NO	SVM	1	1	2	0	2	6	ATGAAAAAAATATTTTTTTCAATCTGTATATGTTTTTTTTCTATAACTAGCACCTCTCAAGCCTCAGGGATTAGTGTAGGTGGAACACGTTTTGTCTATGAAGAAAATAAACGTGAAATTGATATTCCTATTTTCAATAGTGATAAAGAAAAACCTTTTTTAATTCAAAGCTGGGTATCACCATTTGGCGGAGAGGGGAAAGCACCATTTATTGCCATACCACCATTATTTCGTATTGAGCCAGATACAAATGGTTCAGCTAGAATTTCTTATATAGGTGAGTCTATCGGTTCAAATACTGAACAAATTTATTTGCTTAATATCAAATCAATACCACCAAAAAATAATAGTATTGAGAATGAACTACAGATAATCATAAATTCACAGTTTAAATTATTT…
WP_004255132.1	lcl|NZ_GG705262.1_cds_WP_004255132.1_2979	sel1 repeat family protein [Providencia rettgeri]	GCF_000158055.1	521000	Providencia rettgeri DSM 1131	Providencia rettgeri_D	1	TRUE	99	NO	SVM	0	1	2	0	1	4	ATGAAATCAAATTTTTATAAAGCTATTATCGTTTCATCTCTAATTACGTTTTCTTTTCAAGCTGCTGCTCAACTTGATATTACTCCTGAAGATAAACAAAAATTTGTACAAACTCACCAAAAAGCAGTCAAGAAAGATGCTCTTGCTCAGTACCAACTTGCTCAAATGTATTTTTCCGGTTTAGGTGTCCTACAAAATTTTAATAGTGCGCGTTTATGGGCAAATGAAGCGGCAAAAAACGGTAATGCGGATGGTTATGCATTATTGGCGGATATCAATCTATTAAGTGATAGTTACTTTTCGCAGGAATTGGCTGATGCCCGTAAATACGCGACAAAAGCGGTTGAAATGGGCAGTACGCGCGGAAAAATCAGTTTAGCAGAGTCATTGATAAATCCA…
WP_004255360.1	lcl|NZ_GG705262.1_cds_WP_004255360.1_3052	hypothetical protein [Providencia rettgeri]	GCF_000158055.1	521000	Providencia rettgeri DSM 1131	Providencia rettgeri_D	1	TRUE	96	NO	SVM	1	1	2	0	2	4	ATGAGTAGGAAAATAGCACGCGGTGAGCGCAACAATAACCCAGGCAATATACGTCATGGTTCAAAGTGGCAAGGGTTATCGTCTACACAAACAGACAAAGACTTCTGCCAATTTATCTCTCCTGAATATGGTATCCGAGCAATTTTCGTATTAATGCGAACTTATGAAAAGAAATACGGACTATGCTCGGTTCGCCAAATTATCAATCGTTATGCTCCACCAAACGAAAACAATACCGAAGGCTACATTCAACGAGCAGCAAAAACGCTCGGCGTTAGCCCTGAAGATTGCCTGACAGTGAACGACAAAGAAGTGGCTATTGAGCTATCGAAAGCAATTATCGCAATCGAGCTTGGCTATGCCGTTCCTTACTCTGATGCTACGTTCGAAAAAGCGTGG…
WP_004255386.1	lcl|NZ_GG705262.1_cds_WP_004255386.1_3066	DNA transfer protein [Providencia rettgeri]	GCF_000158055.1	521000	Providencia rettgeri DSM 1131	Providencia rettgeri_D	1	TRUE	97	YES	SVM	0	1	2	2	1	5	ATGGCGACTTGGAACCAGAATATTAATAGTGGTGGTTTTTTAGGAGGCATAGGTCAAGTTAACGACAATGCGCCTAGAGCTAGCGATATTAATCCCACTCTAGGCCTTATCAGAGAAAACAACGACCTTCAACGCTCTGGCGCTAATAATTGGGGGTTGCAGGCCATGCAAGGCTTGGCTGGTATAGCTTCTATGCATCAGCAAGATCAGCAGCAACAAAGGCTATCTGAGTTCCAAGGTAAGTGGGGTCAGGCATACGCCAACGGTGACAGAACAGCAATGCGCCAATTGATGGCTGAATACCCAGACCAAGCCGAGCGTATTACAGGCGGCATGAAAGGCATATCAGATGATGTTAGGGAGTCATTAGGAAACCTATCATCAGGATATAGCCTAGCG…
WP_004255405.1	lcl|NZ_GG705262.1_cds_WP_004255405.1_3075	phage antirepressor Ant [Providencia rettgeri]	GCF_000158055.1	521000	Providencia rettgeri DSM 1131	Providencia rettgeri_D	1	TRUE	99	NO	SVM	1	0	2	0	1	5	ATGAATACTATATCAACAATTAACGTACCTTTCCACGGTAACAATTTATATGTGGTCAACTATAACGGTCAGCCATATGTACCAATGAAACCTATTGTAGATGGAATGGGAATGGATTGGGCGTCACAGTTTACCAAGCTAAAACAAAAGTTTAGTTCAACCATTGCGGAAATCACAATGGTTGCCGAGGATGGTAAAGAGCGCAATATGATTTGCCTAGCTCTCCGTAAACTTGCTGGCTGGCTTCACACTATCAGCCCTAACAAAGTTAAACCTGAAATCCGAGATAAAGTAATTCAGTATCAAGAAGAATGCGATGACGTACTCTATGAGTATTGGACTACGGGTGAAGTTAAGGCTAAACATAAATCAACAGTTCAGGAACGCAACCCATTAAAG…
WP_004256127.1	lcl|NZ_GG705262.1_cds_WP_004256127.1_3310	Lon protease family protein [Providencia rettgeri]	GCF_000158055.1	521000	Providencia rettgeri DSM 1131	Providencia rettgeri_D	1	TRUE	88	NO	SVM	1	1	2	0	2	4	GTGATCAGTCAAGAACTAACATGGCAAGGCCTAATTCCTAACTTATCGTCATTTCAGACGAAATTTGTATCTTCAGAAACGTTGACCCCTGCAATTTTATCAGACATTCAGCCTAGGCTATCTGATGGCATACAACATTTTGTTGATGAATTTGCCCAAACGCGCTTTATGTTTATCAAGTCTGATGAAAGTGAGACATATCTTAGCCTTTATGCTAATGCAATTACCCCATTACTGGCAGAGATAAATACTATTGATGGTGACTATCAATTATCTGAAGATAACCGCGTTTTCCAGTGGGAAAATGGTGTTACAAGCCGTTTTTCTTCTCGTGATAAAATCGCTTACCGTAATTGGATAGAACCCGAACAATTATTTGGCTATGTTACCCCTTCCTTG…
WP_004256190.1	lcl|NZ_GG705262.1_cds_WP_004256190.1_3331	chromosome partition protein MukF [Providencia rettgeri]	GCF_000158055.1	521000	Providencia rettgeri DSM 1131	Providencia rettgeri_D	1	TRUE	76	YES	SVM	1	0	2	1	1	4	ATGAGTGATTTTTCCCAGACCGTCCCTGAACTTGTGTCTTGGGCACGAAAAAATGATTTTTCGATTTCACTTCCCGCAGAACGTTTAGCATTTTTGCTTGCGGTGGCGGTATTAAATAGTGAAAGAGTCAATGGTGAAATGAGTGAAGGGGAACTGGTTGATGCCTTTCGTGAAGTTTGCAAAGGGTTTGAGCAGACAACTGAATCATTGGCAGTAAGGGCCAATAATGCCATCAATGATATGGTTCGCCAGAAGATTTTTAACCGTTTTGCCAGTGACATTGTTGAAGGTAATGCAATTTACCGGTTAACCCCTTTGGGGATTGGCATCAGCGATTATTATATTCGTCAGAGAGAGTTCTCAACATTAAGACTTTCCATGCAACTTTCTATTGTTGCA…
WP_004256437.1	lcl|NZ_GG705262.1_cds_WP_004256437.1_3410	serine/threonine transporter [Providencia rettgeri]	GCF_000158055.1	521000	Providencia rettgeri DSM 1131	Providencia rettgeri_D	1	TRUE	100	NO	SVM	1	0	2	0	1	4	ATGGATGCAACAAAAGTTGGTTCCATCGACAAAACGGCCTCGCAAACAGTAAATAGTAGTGCTTGGCGCAAAACTGACACAGTATGGATGCTGGGTTTATATGGTACAGCTATCGGTGCTGGGGTATTGTTTTTGCCAATCAATGCAGGTATGAGTGGTTTATTACCTGTTTTACTGATGCTGGTATTAGCCTTCCCAATGACATTTTTTGCTCACCGTGGGTTAACACGCTTCGTTCTTTCTGGTTCAAAACCTGACGGTGATATCACTGAAGTTGTAGAAGAACATTTTGGTCGCACAGCAGGAAACTGGATCACCCTACTCTACTTCTTTGCTATTTACCCTATTCTTCTTGTTTATGGTGTTTCCATCACCAATAACGTCAATAAATTCTTAACC…
WP_004256475.1	lcl|NZ_GG705262.1_cds_WP_004256475.1_3427	metalloprotease StcE [Providencia rettgeri]	GCF_000158055.1	521000	Providencia rettgeri DSM 1131	Providencia rettgeri_D	1	TRUE	95	YES	SVM	1	1	2	2	2	7	ATGCCAAATAAAAACTTAAGTACGACTTCACCATCATTATTGATTAACAGCTTAAAAAGCCATATTTTATCAATAGGAAACAATGATTATTATATAGATACTATAAATAAGTCTAACTCCATTCTAGATTATTGGCATTTAATAACAGAAATAAACAAATCCTTCGGTAATCTCTCATTTTTTGAAAATGGGAAAACTAATCATTACTTTAATAATAACCTGCACTCTAGTGATGTAGATGGTGAATTAAAAGGAAATGTATTTTTCGCCCAAGCTAATATTATCCCATCTAAACTCCATATAAATGGAGATAGTAAGCCTAAACTAGTTAAGGAACGTAAGACTTTAATTATGTTTAAACCGCATACTCATATCCCAGAAGAAAATCCAATTCAATTA…
WP_004256486.1	lcl|NZ_GG705262.1_cds_WP_004256486.1_3431	hypothetical protein [Providencia rettgeri]	GCF_000158055.1	521000	Providencia rettgeri DSM 1131	Providencia rettgeri_D	1	TRUE	96	YES	SVM	1	1	2	2	2	6	ATGCGAGTAAATAGTCAGTCTCTAAATGTAAATACATTACAAGCGTCAAATATTAATAAAAGTACCAATAAATCATCAGGGAAAATTGCAGTTACAGCAAGCCGTATTCAAAATAGTGCGGAACAATGCCCTGTAGCCTCTAAAAAGAAAGTCTGTTTTTCAGACGTCAGCCAAATGAAAGAGTTTTCTAGTAAAGAAGCTCCTAGTGAAATAGCAAAAACTCGATCTTTTGATATTTCAACTAGCACAGGATTACCAATCACATCTAAAAAAACTGTCACCACTGAAAATATAAAAAACTTGAGAAGTGATACATCTAAAAATTTATCAAACATCGCAAAAAAAATAAAAAGTATTGGCACCTCAGATGGACGAGGATCTAAGATCATCTTATCTGAA…
WP_004256696.1	lcl|NZ_GG705262.1_cds_WP_004256696.1_3492	ROK family protein [Providencia rettgeri]	GCF_000158055.1	521000	Providencia rettgeri DSM 1131	Providencia rettgeri_D	1	TRUE	90	NO	SVM	1	1	2	0	2	4	ATGATATTAAAAACAACGACTGGCTTTTTATCACATTTACCGATCACTCAGTCTATTACAAATGATAAGGAACGTATTTTTTTTGCCATTTTAAATGGCCAAATCACGACACGTCGTGAAGCAGTAAAATTTCTGAATATCCGCTCAACTACCGTATCAGAACATGTTACTGAGCTTTTAGATAACCGTTTATTGACCGAAACAATCAGCCAACATTCAGGGCGAGGTCGGCCATCAATGATACTGGTAGTGAATCCTAATCGTTTAGTAACATTAGTTTTCCAAGTCATTAGTTTGTCATTACATGTTTTTGCTATCAACTTAGTTTCTAATGTCATTGCGCATGAGCAGCTTGAAGCATCACCTGAGTGTGATAGCCAAGCATTAGCCAGCAAAATT…
WP_004256728.1	lcl|NZ_GG705262.1_cds_WP_004256728.1_3500	deubiquitinase SseL(Deubiquitinating enzyme) [Providencia rettgeri]	GCF_000158055.1	521000	Providencia rettgeri DSM 1131	Providencia rettgeri_D	1	TRUE	71	YES	PSI-BLAST	1	1	2	1	2	6	ATGGCTATTCAACCGACAGCGCTTTCTCCAACCCAAGCTCACTATATGAGTGGATTAACCATTGAGCAATTTAATGGGTTATTTGAAAAAAATATTTCCCCTGAAGCTTTAGCTTCTTTGACGGAATCTGCGGGTGATGGAAACCTAAATAGTATTGATTTACTACACAATATCGCTCTTAGACAGGATTCAGCTGGAAAAAACGCAGAAAATATCCTATTTGATTTATTTAGTGGAAAACGTTCTGCAGTAAAAGGGATCGATAAAGAAATACAAAAAACCAGTCAGGTTCTGTATCAATCTCAACACCATCGAGAGGTTTTTAAACACCCATCTAAACTGTTGTATATCATTGGTTCAACCTTAGAAAAACTCGACGATAAAATCGAATTAACCAAT…
WP_004256756.1	lcl|NZ_GG705262.1_cds_WP_004256756.1_3514	hypothetical protein [Providencia rettgeri]	GCF_000158055.1	521000	Providencia rettgeri DSM 1131	Providencia rettgeri_D	0.999939	TRUE	79	YES	SVM	1	0	2	1	1	4	ATGGCATTAACTGATAAATCAAGAATTAATTATGAAATCAATCTTAGAGTGCTTTCTAATAAATTGAAAGAGAGTGCAGAAATAATGCAAGAAAGTATTATGAATGCTAGGAAAGAGTTAGAGGAAGATCGTGTAAGGCTGAATAATGATATTGATATTAGCATTAGAGGAGGCTGGGGGAATGATAAAGATAAAACCGATTCATTTAAATATATTGATTCGTTAAATGATTATCTTAACATAAGAGCAAGTGAATATAAGGATAATATTAAGGTATCTGAGTTAATGAATGAGTACATTGAAAACCCAGATAAAAGAACGGCTATCTTAGAACAAATCCGCCCTCTCGCTGAAAAGGTAAGTCAATTAGATGAAGTGCCTATTTTGTCTCGCAAAAAT…
WP_004256890.1	lcl|NZ_GG705262.1_cds_WP_004256890.1_3547	hypothetical protein [Providencia rettgeri]	GCF_000158055.1	521000	Providencia rettgeri DSM 1131	Providencia rettgeri_D	1	TRUE	100	NO	SVM	1	1	2	0	2	4	ATGGCTCAATTATCAGGTAGTAATAGTACTGAGTTTTGTATTGATGGAGATAATAATTTTAAAATTACAATTAGTGGCGGCATCAAAGCCCATGCAGAAGCGAATGTATTTTTCATGACAGCATCTTTTAATTTTGAATTAGAATTAAAAACAGCTGCATCAATTGAACTTGAATCTCATAAAAATGGAATTGACCTAGTTGTTTGCCATGATGGTATTGTTCTAGGGTTAGGGTTGTCAGCTGATATAAAAAAGGAAACTAGAGGTCAATCAAGAGTTAGAAAACAATATTCAGCTAAACCTAAAAACTATGAGTTTTACGCTCTCGCAGATCCTTTGAAGAGAGAGGATTCAGATTTAAGATTTAATTTAATTGGTGCAATAAAACAAGTTCCTAAG…
WP_004256913.1	lcl|NZ_GG705262.1_cds_WP_004256913.1_3553	DUF4123 domain-containing protein [Providencia rettgeri]	GCF_000158055.1	521000	Providencia rettgeri DSM 1131	Providencia rettgeri_D	1	TRUE	99	NO	SVM	1	1	2	0	2	4	ATGCCACAGACACTTATACAACAGCATATGCTCACACAAACATCAATTTCGACCCCATGCTCAACCTGGTTATCCTGGTTAACGGCTACCCCACAAAATGATGTGTATTTTTTGATTAATACCCTATCAGACCCCAATCCGGTTAAACGGTTTTATGCCCATGATTGGATTGAGGAAGCCTTCCCGATTTACCACGGAACGGCATTAGCACATTTGGTCGAGGTGAGCCCATGGCTCGTGAAAGTCAAGCGGTCACAATTATTTCACCTCGGTAAAATGTTAGACAGTGAGCCTTTCAGCGACCCCAGTTGGGGCTGGGCGTATCAAAGTCAATTGGATTGGCGTACCCAAATTACCCACTGGCAAAAATACCAATTTGCCTTGATGGGTGAGGATAAA…
WP_004257109.1	lcl|NZ_GG705262.1_cds_WP_004257109.1_3612	class 1b ribonucleoside-diphosphate reductase subunit beta [Providencia rettgeri]	GCF_000158055.1	521000	Providencia rettgeri DSM 1131	Providencia rettgeri_D	1	TRUE	100	NO	SVM	1	1	2	0	2	4	ATGACCACCAGCGCATCTAACACACCAGTAAAAGCCATTAACTGGAACCGTATTCAGGATGATAAAGACTTAGAAGTATGGAACCGATTAACAAGCAATTTTTGGCTTCCAGAAAAAGTGCCATTATCTAATGATATTCCGTCTTGGAATACCCTAACTGCTGCAGAAAAACAGTTGACGATACGTGTATTTACTGGTCTTACCCTGCTAGATACGATTCAAAATACGGTCGGTGCACCTTGCTTAATGCCAGATGCTCAAACCCCCCATGAAGAAGCGGTTTTGTCGAATATTAGCTTTATGGAAGCAGTACATGCCCGCTCTTATAGTTCAATATTTTCAACACTCTGCTCAACGGTTGATGTCGATGATGCATACCGCTGGAGTGAAGAAAACAAT…
WP_004257114.1	lcl|NZ_GG705262.1_cds_WP_004257114.1_3614	proline/glycine betaine ABC transporter permease ProW [Providencia rettgeri]	GCF_000158055.1	521000	Providencia rettgeri DSM 1131	Providencia rettgeri_D	1	TRUE	98	NO	SVM	1	1	2	0	2	4	ATGAGTAAGCAAAATCAAGAAACAACGACGAACCAGCAAGATCCATGGGCTGATACTGAAGTCACTGAGACACCAACACAAGGTACTGAAAATACACCAGCTGATGACCCATGGGCAGCGACAAGCTCTAGCGAGACAAATACCTCTGCGGATGATCCTTGGGGCAATGCATCAGACACAACAACACCTGCTGATACCAGTTCGAGTGATTGGCTTGATGCCGCACCGACTGATAGCATCGTGCCCGATCAGTTTAATATTATGGACCCCTTCCAACACACACTGATCCCCCTTGATTCATGGGTTACGCATGCTATCGATTGGGTTGTTCTCAACTTTCGTCCTGTATTCCAAGGAATACGCGCCCCCATTGATTTCATTCTGAGCGGGTTTGAACAA…
WP_004257237.1	lcl|NZ_GG705262.1_cds_WP_004257237.1_3650	hypothetical protein [Providencia rettgeri]	GCF_000158055.1	521000	Providencia rettgeri DSM 1131	Providencia rettgeri_D	1	TRUE	67	YES	PSI-BLAST	1	1	2	1	2	5	ATGAGTATTAAAAATTTCTTTTACACAATGAGTAATAGTTCGACAAAGATGCTTGAAGTCTATATTAAAAATAGCTCCGAAGCGAATAAAAAAAATGTATTTAACATGGCTTTTTCTAAGATAAGTAACATATACAACCGATATGGGTGGGATGTTGAAGGAAAAGGTAAAGAGAAAATCACAAAGCAAATTAAAATTTTAAATCATCTAGTGGATATAAATACCGACAAATCGAAAAATAGTGATAGTAGTCATCTATTACACGTCAAATCAGAACATAAACTCGATATGCTTGCAGCCTACTATGACCATTCGAATAAAAAAATAACTGCGGAAAGCATGATGAATTTTCTTCTTGGTAGTATCTATAATAGAGATATTCATGTTAGTAGCGCAAAT…
WP_004257253.1	lcl|NZ_GG705262.1_cds_WP_004257253.1_3656	hypothetical protein [Providencia rettgeri]	GCF_000158055.1	521000	Providencia rettgeri DSM 1131	Providencia rettgeri_D	1	TRUE	71	YES	SVM	1	0	2	1	1	4	ATGATTTCAAATTTAACCCTAAATACGAACCAAGAGTTACAACAAAGTGAAAACAATATCAATATATCTGAGGTTTTACGTGAGAAAGAATATCTAACCGCAGTAAGAGATGACTTTATTTCTAACGTTCATAATTATATTCCATTAAAATCTGTCACATCTAATGTCAGCGAGGAAACCTATTGTCAAACGATTAAAGATGCATTGTTAGATATCACTAATCAACGCTTACAATTAAACAAAATACAAAAATTAAAATTAGAATATGTTGATACTACATATTTACAAGAAGAAAAGCTTGCTAGTACAAAAAATGACCTAGTGACATACATTCAAGACCACTCAGAAAATAAAGATTCAAATTTGATTTCCCAAGATATATCGGCTTTGCTTGATGAA…
WP_004257256.1	lcl|NZ_GG705262.1_cds_WP_004257256.1_3657	hypothetical protein [Providencia rettgeri]	GCF_000158055.1	521000	Providencia rettgeri DSM 1131	Providencia rettgeri_D	0.999998	TRUE	97	YES	SVM	1	0	2	2	1	5	ATGAGTTCTACATTTAATAAAAATCGGGCATCATTAGGAAGTATAAAAAACCAAAACATATTTAAAGAAATAGACTATTCAGCAACCTTATCAATTAGAAATAAACCATCAATAAATGTCGTTTACCTAGAAGGGGTATATAAGCACATAAGCAAAAAATCAGAACACAACAAAAAAATATTTAATAATTTGTTAGCTAAAATTGATAATTTAAAAGATATATTTAAGATGGGTAAATCTGATGAATGGTACAAATTACAAGAGTTAGAACTTAATCTTATCGAACAAGCTGACAAGCAGACAAAAAATTTTGAAGTATTACAAAAATTACATAGTAAACACACAAAAATGGAAAATTATTATACATTACCTATAACCTCGTCATCTATTAAACTTAAT…
WP_004257539.1	lcl|NZ_GG705262.1_cds_WP_004257539.1_3728	NADPH-dependent 7-cyano-7-deazaguanine reductase QueF [Providencia rettgeri]	GCF_000158055.1	521000	Providencia rettgeri DSM 1131	Providencia rettgeri_D	1	TRUE	91	NO	SVM	1	1	2	0	2	4	ATGTCACACTACCAGAATAATCCCGCACTTAATAATTTAACTCTTGGAAAGAAAACGGATTATCATGATCAGTATGATGCCACATTATTACAAGCTGTCCCTCGTAGCTTAAATCGTGACCCTTTAGCCATTCACGCTAAAGCACTTCCATTTCACGGTGCTGACATTTGGACAATGTATGAGCTTTCATGGCTAAATCAGCGCGGTGTTCCCCAAGTAGCAATCGGCTCGATTAGTGTTGATGCAAATAGCGAAAACTTAATTGAATCTAAGAGCTTTAAGCTTTACCTAAATAGTTTTAACCAAACACGTTTTGAAACTTGGGAAAATGTGCGAAGCACTTTGCAAAATGATTTATGCCGCTGTGCTAATGGCCAAGTAAGCGTTACACTTCATAAA…
WP_004257971.1	lcl|NZ_GG705262.1_cds_WP_004257971.1_3849	hypothetical protein [Providencia rettgeri]	GCF_000158055.1	521000	Providencia rettgeri DSM 1131	Providencia rettgeri_D	1	TRUE	91	NO	SVM	1	1	2	0	2	4	ATGGAACCCATTCAAAATATTAATCCGTATTTACCAGCAAATAATCAAATTATCCCAGCACGAGAAGGCGGTAAAGGCAGTATTCAAGCGCCAGGAAGTGCACCGAATATCGTTTGGCAAACACGTTCACGTATGCCTGATGAGTATGAAAACAAGCTCATTTTTGCACTGGAAACGCTATTCGCTGCAGGCACTGAATCACTTGAAGAATTAGTTAGTGCCTTAAATCAACAGCAATTATATGACAGACAAGGGCAACCTTGGTCCACAAGCAGTTTCCGCGAATTTCTTCTCGTCAATGGTTACTAG
WP_004258015.1	lcl|NZ_GG705262.1_cds_WP_004258015.1_3864	molecular chaperone [Providencia rettgeri]	GCF_000158055.1	521000	Providencia rettgeri DSM 1131	Providencia rettgeri_D	1.7027e-11	FALSE	93	NO	SVM	1	1	0	0	2	4	ATGATTAATAGAATTTTAATGGCTATATTTTTTGTTTTCTTTATTACCAATGCATTTTCTGGTACAACACTTGTTGGTACACGGTTTTTAATTAATAACGAAAATAAATCATTAAATATAAAAATAATGAATGATGAAAATAGTGATTATTTAATAAAAAGTGAATTAAGTGATAAAAGATTTATCATATCACCACCACTTTTTTTACTTCCTAGAAACAGTAATGGTATTATAACAATATTACCAACAACAGCAATTGATAATATATCAGATGAATTAATTAACTTAACTGTTACATCAATTCCAAAGTCAGATTTAAATAGTGGTGAAAATTCTATTTCTCTAGCGATTCGCTCACATTTTAAAGTTATTTATCGACATCGTAAAATACGAGAAAGT…
WP_004258336.1	lcl|NZ_GG705262.1_cds_WP_004258336.1_3941	hypothetical protein [Providencia rettgeri]	GCF_000158055.1	521000	Providencia rettgeri DSM 1131	Providencia rettgeri_D	0.999995	TRUE	100	NO	SVM	1	1	2	0	2	4	GTGAATATTTTATTCATTTGCAGTAAAAACCAATGGCGTAGTCCAACCGCTGAACAGATCTGGCGCAACCATGAAAGTTGGGTCACCCGTTCAGCGGGAACGAGCCGCAATGCGAAGCGCCCTGTTAATGCGGATTTAATCCGCTGGGCAGATGTAATTTTTGTGATGGAGCAAAAACATAAAAACCGCTTAAAAGCAGATTTCCCCCGCCTTTTGGAATACAAACCGCTTCATGTTCTGGATATTCCTGATGATTACCCATATATGGACCCAGAGTTGATTGAAATACTCAAAACCAGTGTGCCTAGTATTCTTACCAACCATAACTAG
WP_004258503.1	lcl|NZ_GG705262.1_cds_WP_004258503.1_3977	hypothetical protein [Providencia rettgeri]	GCF_000158055.1	521000	Providencia rettgeri DSM 1131	Providencia rettgeri_D	0.996468	TRUE	83	YES	SVM	1	1	1	1	2	4	ATGAGCATCGACATTACTAATTTTTTTAATCGGGTAAGAAATTATTTTATCCCTAACAGCAAGAGAAACCTTGATATCACAAAAATAAATAAAACTCAGTTATCACTTCCTGCTTCAAAATTTAATTCTATACCTAAAGTTATTAATACCGAAGAAGAGGCTATTCAGTTTGCTGAAACTCATTATTTCTTACCTGAAAATTTCATACATAGAAAAGGGTGTGATACCTCACTAAATAATTTAACAACAGATAATCAACGAGTTGAATTAAAAATCAAAAAAGATATAAATTCTTTTTTTAATTCAAAAATTAAAGATCACAGTGAGACATTAACAAAAGTAAACAATAATTTAATTCCCTCTAGTCAACCAACAAAAAAACATTCATCCTTAAATCAA…
WP_004258949.1	lcl|NZ_GG705262.1_cds_WP_004258949.1_4078	molecular chaperone [Providencia rettgeri]	GCF_000158055.1	521000	Providencia rettgeri DSM 1131	Providencia rettgeri_D	1	TRUE	98	NO	SVM	0	0	2	0	0	4	ATGAAAAAATTTAAATTAATAATAAGTGCTTTAATCTTGATTAGCACATACACACATGCATCAATTTCTGTTGACCGTACTCGCGTTATTTATGATGAAGCAAGTAAAGGTGTTAGCGTTGTGATTGAGAATATTGATAAAAAAGACCCTTATTTAGTTCAGTCATGGGTCGAGAATGAAAATGGTGAAAAAATTTCAGAGCCACTAATTGCTTTGCCTTTATTGCAACGTGTTGAAGCGAATCAAAAGAAACAGGTTAGAATTAGTTTATCAAAAAATGACGTGAAAATACCGAACAACCAAGAGTCTTTATTTTACTTTAATGTCTTGGGTATTCCACCGAAAACTAAACTAGAAAATGCTGTTGAAATTGTTATTCAATCACGCTTTAAATTATTT…
WP_004259339.1	lcl|NZ_GG705262.1_cds_WP_004259339.1_4198	IclR family transcriptional regulator [Providencia rettgeri]	GCF_000158055.1	521000	Providencia rettgeri DSM 1131	Providencia rettgeri_D	1	TRUE	69	YES	SVM	1	1	2	1	2	5	ATGAGTACAATGAGAGGGCTTAGCGTGAGTGAGGAACCTACGATGACGAAAGAAAGTCAAGCAAACTCGTCGAGTATCGACAGAGTACTGACCATACTTGAAGAGATTAGTAACCATTCTGACGGAATTTCTTTGGCCGAATTGGTCAAAAATACGGAGATTCCAAAAACCACGGCTTTTCGCGTATTAGAAACACTAAAAGAGCGTCAATATGTCAGCTTAGACCATCTTACAGAACGCTATAACCTTGACTTAAAAAGCCTCGAATTAGGCATTAAAGGCTTAATGAATGTTAATTTAGTTGAAGTTTCAATCCCTTATTTAAAAACGTTGTCGAGTTCAACGTTTGAAACTTGCTTTTTAGGAGTTTATAACAGTGGCCATGTGGTCTACCTCTAT…
WP_004259388.1	lcl|NZ_GG705262.1_cds_WP_004259388.1_4213	glutathione-dependent disulfide-bond oxidoreductase [Providencia rettgeri]	GCF_000158055.1	521000	Providencia rettgeri DSM 1131	Providencia rettgeri_D	1	TRUE	72	NO	SVM	1	1	2	0	2	4	ATGGCAAACACCCCCTATATTCCCCCGAGAGTCTGGCAATGGGAGCAAGGTAATGGCGGAAAGTTCGCCAATATTAATCGCCCAATTTCTGGTGCAACTCACGAAAAATCTTTACCTATAGGTAAGCACCCACTACAGCTATATTCATTAGGAACTCCCAACGGACAAAAAGTCACTATCATGTTAGAGGAGCTGTTAGCCCTTGGCATTAAAGAGGCTGAATACGACGCTTGGTTAATTAATATTGGTGAAGGCGACCAATTTAGTTCGGGTTTTGTTGAAATTAACCCTAACTCAAAAATACCTGCTTTAGTCGATAGAAGCAGTAAGGAGCCTATCCGAGTATTTGAATCGGGTTCTATTCTGACCTATTTAGCTGAAAAATTTTCTGCTTTTTTA…
WP_004259957.1	lcl|NZ_GG705262.1_cds_WP_004259957.1_4354	divalent metal cation transporter [Providencia rettgeri]	GCF_000158055.1	521000	Providencia rettgeri DSM 1131	Providencia rettgeri_D	0.999996	TRUE	100	NO	SVM	1	1	2	0	2	4	ATGGCAGCTCAAGAAAGTGCACCAAGTACTGCTGAATATGTGAAAAGCCGCCGTTCATCACTGATAAGCGCAATTTTTTTAATGGCAACCTCAGCCATTGGGCCTGGGTTTATCACACAAACTGCGACTTTTACCGTGACATTAGGAGCCGCTTTTGCCTTCGGGATATTAGCGTCTATTGTGATTGACTTCATTGTGCAGCAAAACATATGGCGGGTTGTTACCCTGACTAAAATGCACTCATCCGAAATTGCGAATGCCACAATTCCTGGGAGTGGCTATTTATTAGCGATATTAGTTATTTTTGGCGGGCTAATATTTAATATTGGCAATATAGCTGGTGCAGGTTTAGGGCTTAATGCGTTAGTCGGATTAGACCCGAAATGGGGCGGTTTGATT…
WP_004260254.1	lcl|NZ_GG705263.1_cds_WP_004260254.1_2058	tyrosine-protein phosphatase YopH [Providencia rettgeri]	GCF_000158055.1	521000	Providencia rettgeri DSM 1131	Providencia rettgeri_D	1	TRUE	71	YES	PSI-BLAST	1	1	2	1	2	6	ATGAAATCAAGCCGCACGGACAATAATACACCACCAGCCCCCCCAATCCGAACAACGAGTCTTGGGACAGTCGCTAATACTGAATGTAAATCTGCAAGGGCTAGAATATTGGATAGTATGAGTCACATTAAAAATACCGTACCTATGCCTCAGAATACGCCATCTATCAGAGCGCGCATTATTAATACGATTATTTCTATTTGTGATCGGATTACTGGGATTTTCTCGAGGCAAATAGTCAGCATACAACAAGATGGAACTATAGCCCCCCGTTATGCTTTTAATTCTAGAACGGTTGATTCAAACCCAGCGGTTGAATTGGGTGCTGCTGCTTCAACACTGGCTACTCAATCAGTAAAAGATATTAATGAATTCAATAAACTAGAAGCATATACAAAG…
WP_004260347.1	lcl|NZ_GG705263.1_cds_WP_004260347.1_2080	MFS transporter [Providencia rettgeri]	GCF_000158055.1	521000	Providencia rettgeri DSM 1131	Providencia rettgeri_D	1	TRUE	100	NO	SVM	1	1	2	0	2	4	ATGAGTGAGCAAACCACAACCCCCAACAACCCAAGCCCGTCAAAGCCATTAAATAAAACAGGGAAAACGGTCTTTAGTATCCTAACTGCGATCAGTGTTTCTCATTTACTCAATGACATGATCCAGTCACTGATCTTAGCCATTTATCCTTTATTACAATCTGATTTCTCATTGAGTTTTGCCCAAATCGGGATGATTACCCTTACTTATCAGATTACCGCATCACTGTTGCAACCGATTATTGGCTACTATACGGACAAACATCCACAACCTTATTCCTTGCCAATAGGAATGAGCTTCACGCTAACGGGGTTAATCTTGTTAGCGATGGCAGAAACCTTCCCGACCATATTACTTGCAGCCGCATTGGTTGGAACTGGTTCTTCTGTCTTCCATCCT…
WP_004260627.1	lcl|NZ_GG705263.1_cds_WP_004260627.1_2167	EfeM/EfeO family lipoprotein [Providencia rettgeri]	GCF_000158055.1	521000	Providencia rettgeri DSM 1131	Providencia rettgeri_D	0.999996	TRUE	88	NO	SVM	1	1	2	0	2	4	ATGTCTAGCTCACTGAGGCGGAATATCAAATGGATGTCTTTTAGCTTAATACTCAGTGTTGCCATTCCTACTTTGGTTCAAAGTAAAGCACTAAGATCCCCTGTGCAAACAGGGGACAACATCATTATTGCTAAAGGTGATATACCCACTCCAGAAAAATATCAACATGCAATCCAAACCTATTTAACCTTTGCCACTAATCAATTGGCAGAAATGATCACACAATTGGAATTGTTACAACAGAGTTTACAGCAAGGGAAGCTGCAACAAGCTCAAACAGCATATATTCAAGCTCACCAGTACTATGAAACAGTGCGCCCGATTATTATTTTATTTGGTAATACGGATAGGACAATTAACCCAAGAGCCGATTATTTCCTCGATAAAGAAACAGATTAC…
WP_004261076.1	lcl|NZ_GG705263.1_cds_WP_004261076.1_2305	flavin reductase family protein [Providencia rettgeri]	GCF_000158055.1	521000	Providencia rettgeri DSM 1131	Providencia rettgeri_D	0.999969	TRUE	100	NO	SVM	1	1	2	0	2	4	ATGATAGCAAAGTTTTATAGTTACCAACCACAGCAGGGTCACGGGCTACCCCATGATCCTATCCCATCACTCATTGGTCCTAGACCTATTGGTTGGATATCAACCTGTGATAGTAAAGGTAGAACCAATCTAGCTCCTTATAGTTTTTTCAATATTTTCAATTATTCACCACCTATATTGGCCTTTTCGAGTGTTGGTAAAAAAGATTCAGTAACTAATGCCATCGAAACAGGGGAGTTTGTTTATAACCTTGCTACGCTTTCACTCGGTGAACACGTAAATATGAGTAGTGCCACACTCGCACATGGTGAAAGCGAATTTGTATTAACGGGGCTATCCACCCTCCCTTCAACACTCGTTTCACCGCCTCGTATCGCTCAAACACCCGTTTCAATGGAA…
WP_004261181.1	lcl|NZ_GG705263.1_cds_WP_004261181.1_2343	hypothetical protein [Providencia rettgeri]	GCF_000158055.1	521000	Providencia rettgeri DSM 1131	Providencia rettgeri_D	0.999997	TRUE	99	NO	SVM	1	1	2	0	2	4	ATGAAACGCATTCAATTCAGTACTGCACTGATTCTTTCTTCTATTATGAGCATGTCTGTGAGCTTTGCCGATAGTGATCGTCCGTTATTTTCGGTCTCTGTAAGTGAGTCTGGAGTCCCACAAAGTAACAGCGAAGGCGGCATTACTCGTTCTTCTACCACAGAGTCACGAGTACTGCCGATTTGGGGCGATGAAGCCCGCGCTCGAGGGTATGATTTACCGGAACCTTTTGGGATCGGCTACGGATATATGAACCTACGTCAAGATATAAAAGTTGACAAAATAGCCTTTAAATCAGAAAAGGGCGTAAATATTCCTTTTGTTAAATTCGATTTAAATGATGACTTAATGATTAAAACAGGACATACACGCAGTAAGAATGAATCACATATGTTAAAA…
WP_004261326.1	lcl|NZ_GG705263.1_cds_WP_004261326.1_2390	lysine-sensitive aspartokinase 3 [Providencia rettgeri]	GCF_000158055.1	521000	Providencia rettgeri DSM 1131	Providencia rettgeri_D	0.999977	TRUE	83	NO	SVM	1	1	2	0	2	4	ATGAATATCGCAGCATCTTCAACAGACAATCATCAGTATGTTATCGCCAAATTTGGCGGCACTAGCGTCGCTAACTTTGAAGCGATGAACAACAGCGCCAATATTGTTCTCTCCAACCCAAATGTGCGAGTTGTGGTACTTTCCGCCTCTGCTGGCATTACCAATTTATTAATCGAACTGGCCGAAGGTTGCGATGCTGATAAACGTAATGAACTGCTGAAAAAAGTGAAGGATATTCAATACGCAATTATTGATAACTTACAAACTGCTGATGTTATTCGTGAGGAAATCAATCGATTACTCGATAATATTGCTCATTTAGCTGATTCGGCTGCTTTAGCCACTTCTGATGCATTAACGGATGAAATGGTGAGCCACGGCGAATTAATGTCAACCTTA…
WP_004261459.1	lcl|NZ_GG705264.1_cds_WP_004261459.1_1725	hypothetical protein [Providencia rettgeri]	GCF_000158055.1	521000	Providencia rettgeri DSM 1131	Providencia rettgeri_D	0.999997	TRUE	97	NO	SVM	1	1	2	0	2	4	ATGTTTTATACTGACAAGAATATAATTAATAATAGTTCTTTTGCTAGTTTCCTATTTGTGCTATTTACTGACGAATATGAAAAGTTATCCATTGATGATCGCCGACCTGATTTAATGCAATTCCTACTTATTCTTCCATTTATTTGGCACAAACTTAGTTGTGAAGCTATAAAATCAAAAAAAAGAACAACCCCATTAAACACTGTGATGCAAGACACTCCTCTTATTAAATTTGATTTTAAAAATCGCATACATAACTACTCAGGAATAACACTTCAAGGATTAAATTTAGCCGTTTCATCTGGATTACTAATACGAGAAAGTAACAATAACAAAATATTGTTTAAAAGAAGTAAGAAAAAATGGCCTGCTAATATAAAGACACAATTACCTTCAGAT…
WP_004261604.1	lcl|NZ_GG705264.1_cds_WP_004261604.1_1770	hypothetical protein [Providencia rettgeri]	GCF_000158055.1	521000	Providencia rettgeri DSM 1131	Providencia rettgeri_D	1	TRUE	99	NO	SVM	1	1	2	0	2	4	ATGAACTTTAAAAGTATAGTATCAACCACATTATTGTTTGTGACCGTTAGTATCAGTTGCCAAAGTGCCATTGCTTCAAATCAATCTTCTAACACAAAGAACTGCAACATTACCTTTCCATCACAGCAAGACTTAGAGAATGAAGGTGTTGATTTTGATCCCGGTATTTATAGTTGTAAAGATTTGGCACAACTACAGTCAAATGCTCAACGTAAGCAATTGGATGCATTAAGAGTATTAGGAATAATGCATGAGAGAGGATACCTTGTTGAACAAAATACAGAAAAAGCTATCAAATTGTTAGAAGAAGCCGCAAACTTAGGGGATAAGCCATCACAACGCTACCTTGGCGAATCAATGCTACTAGTCATAACAAAAGAAAACGCTGATGGTACATAT…
WP_004261608.1	lcl|NZ_GG705264.1_cds_WP_004261608.1_1771	hypothetical protein [Providencia rettgeri]	GCF_000158055.1	521000	Providencia rettgeri DSM 1131	Providencia rettgeri_D	1	TRUE	99	NO	SVM	1	1	2	0	2	4	ATGACAGTCAATAAGAAGCAAAGTTCGAAGCAGTTAGCATCTCAGGCAGCTAAAACTATTCAAAGCAAAAATGCATCCCAAATCCAAAAAACCTTAGCAGCTTCAGTTCTTTCGCAATCAAGTAGCTCGAAGCAAACAGGGGCAGATATGGAAACTATTGCATCTAATGTGTTAAAAAGCACAAAGTATAGTGACGAAACTAAAACTTTTGCTGCATCGGTGTTATCACAGGCAAATAAAGAACGTACTAGTAAAAAATAA
WP_004261611.1	lcl|NZ_GG705264.1_cds_WP_004261611.1_1772	hypothetical protein [Providencia rettgeri]	GCF_000158055.1	521000	Providencia rettgeri DSM 1131	Providencia rettgeri_D	0.999969	TRUE	99	NO	SVM	1	0	2	0	1	4	ATGGATAACCCTAAATTATTCATATCGTATAGCTGGTCTAATCCTGACCACGAGCAATTTGTGCTAAATTTAGCAACTGAATTAAGAGAGTCTGGAGTTGAGGCCATCTTAGACAAATGGGATCTAAAAGAAGGCCATGATGCCATTGCATTCATGGAAAAAATGGTTACTGATCCTGAAATACAAAAAGTAATAATCATCAGTGATAAAATGTATGCTGAAAAAGCAAATGGCAGAGCTGGCGGAGTTGGCACAGAAACACAGATCATATCGAGTGAAGTATACCAGCAGCAAGAGCAAAGCAAATTTGTCGCTATTGTTACAGAAAAAGATAGTAGTGGAAAAGCATACTTGCCTGTTTATTACAAATCTCGGATGTATATTGATTTCAGTGAACAA…
WP_004261691.1	lcl|NZ_GG705264.1_cds_WP_004261691.1_1800	aminotransferase class V-fold PLP-dependent enzyme [Providencia rettgeri]	GCF_000158055.1	521000	Providencia rettgeri DSM 1131	Providencia rettgeri_D	1	TRUE	60	YES	SVM	1	0	2	1	1	4	ATGACGAATATCTGGTCGCAAGTGCAAAAAGACACTCTAGTTTCACAACATTACGCTTATTTTGATACGGGAGCCGCTGCGCCACCGCCAAAACCGATAATAGACGCAGTAAAGCGCTATCTTGATAAAACCGCAGAGCAAGGGACTTATTTACCGAGCTTCCGCAAGCAAACCTATGAGCAAGTTGAAATTTGTCGACAAAAATTGGCCGCATTTATCGGTGCAAAGCCCAGTGAAATTGCATTTACCAAAAATGGCACAGAATCTATCAGCTTGATTGCTAGAGGTATTTCTTGGCAAGCTGGCGATGAAGTGATAATTCCTGATACTGAGATGCTCAGCAATATTGCAATTTGGCAACTGTTAGCGCATGAAAAAGGAATAAAAATTATTAAGGTG…
WP_004261765.1	lcl|NZ_GG705264.1_cds_WP_004261765.1_1825	cation transporter [Providencia rettgeri]	GCF_000158055.1	521000	Providencia rettgeri DSM 1131	Providencia rettgeri_D	0.999927	TRUE	99	NO	SVM	1	1	2	0	2	4	ATGACTATGAATAATGCTTCAACACAGAAAAAAAGTGATTTTGAAATCCAACAAATAAAATTTAAAGCCGCAAAAAAAAGTACCTTAGTCAGTGTTGTCGTAAATATTTTCTTATCGATTTGGCAGATAATTGTTGGTATTTTTTCTCATTCTTCCGGGTTAGTCGCTGACGGTATTCATACATTATCGGATTTGGTCGCTGATTTTGTGGTGCTGATAGCCAATAAGAAAAGCCACAAGAAGCCAGATGAAGACCATCCATATGGTCATTTTCGTTATGAAAATGGCGCTTCATTAATATTAGGTATTATTTTATTAATTGTGGGCGTGGGAATGGTTTGGTCAGCGATTGAAAAATTACTGAAACCTGAGTTAATTCCTGAAGTTCACTCAATTGCA…
WP_004261788.1	lcl|NZ_GG705264.1_cds_WP_004261788.1_1831	AraC family transcriptional regulator [Providencia rettgeri]	GCF_000158055.1	521000	Providencia rettgeri DSM 1131	Providencia rettgeri_D	1	TRUE	96	NO	SVM	1	1	2	0	2	4	ATGCAAGCAATAAACTCACCAAATCGACACTTCATTAAACAGATAAACATTGATAGTAACGCGGCCCATAACATTATTGACTTAGAAACTAAAGGGCTTTTAATCATAGAACAAGGCTCTGTGTTACTAGAAACCCCAGCTAACTCACAATCTTTAAATGAAGGCGATATTTTATATCACAAGCAGGGAGCTTACTCATTACAGCTCACTGAAACAACAAGTTGCAAATTACTTTGGATATCCTTGGATGATAACTTTTTGCGTAGTTTCATCGCCAATCATGGCACTGAGTTAAGCGAAATAGACCGCAATGAAGGCTTACCCTGTGATATCATTAAATTTAATTCATCCCCTCTCATTGAAGAAATCAAATCAAGCTTAAATACATTTGTTAATAAC…
WP_004262117.1	lcl|NZ_GG705264.1_cds_WP_004262117.1_1933	malonate decarboxylase holo-ACP synthase [Providencia rettgeri]	GCF_000158055.1	521000	Providencia rettgeri DSM 1131	Providencia rettgeri_D	0.999997	TRUE	92	NO	SVM	1	1	2	0	2	4	ATGCAAATAATCAATCCTCATGATTTTGTTTGGGTCGGCAGCAATAATGATGTCGCGATAGAATCGCTTCCTGAATGGGTCGGCTCACAGTGGAACAGTAAGTTACCGTTGACGGTATACCGAAATAAAGCGGATGAGAATAAACTGACTGTTGCAATTAGAGGAATTAAGCCACACCAACGCGTTACAACACAAATTGAAAAATCTGCAATTACGCACATTATGAATGTGGAATCCTTGGTGGCGAATTCGGTGGAACTACAACGTTCAATGTTTATCGCTTTACCACCAGTGCAGGTTTTATGGATCATTTCACAGACTAAATGGCCTTGGCAATGGGGAGTAACAGGGAGTTGTGCTTACACTTTAGCGACAGATATCCAAAGTATGTTGTCAGAC…
WP_004262300.1	lcl|NZ_GG705264.1_cds_WP_004262300.1_1984	cystathionine gamma-synthase [Providencia rettgeri]	GCF_000158055.1	521000	Providencia rettgeri DSM 1131	Providencia rettgeri_D	1	TRUE	61	NO	SVM	1	1	2	0	2	4	ATGAAAATTAATACCAAGGTTATTCATGGATACCCCATGACAGATAAATATACCGGAAGTTCTTCTATCCCGTTATATCAATCATCCACATTTTCACAAGCCAATATTGAGGAAAGTTACGATCATATTTATTCTCGTTTTTCCAATCCAACGAGAGATGCATTAAGTGAGGCTATTTGCGCGATTGAAAATGCAAAATTTGCTGAAGTTTTTTCCTCAGGAATGGCAGCAATAAGTGCCGTATTGCTTAATTTTAGTCAGGGCGACCATATTGTTGCCTGCAAAAATATATATGGTGGCTCTTTCCAATTAATGACTGAATTTTTGCCACGCTACGGTATTTCAGTCACATTTGTTGATGCGACTAATCCAATGAATTATCAGCAAGCAATAATGGAA…
WP_004262383.1	lcl|NZ_GG705264.1_cds_WP_004262383.1_2006	DUF560 domain-containing protein [Providencia rettgeri]	GCF_000158055.1	521000	Providencia rettgeri DSM 1131	Providencia rettgeri_D	0.999998	TRUE	98	NO	SVM	1	1	2	0	2	4	GTGACAGGTAGTTGGCCACAGCCTTTTATTACCGAAGCTAATCCTATGCGATATCTGCTATTACCCCCTGCCATCATGATGCTTATGGTTGCGTTCTCTGCATTTCCAGCTAGCTTGGATACTGACCGAGAACAGTTGTTATGGCAAAAAGATAAACAAAATTATCGTGATAAAAGTGCAGTTGTCCCCAATAAAGACCAATTGCTACTCCCTGATGACCTATCAATAAAACTAAATGGGGAAAACTATACCCTAAAAAATAACGCTCAAGACTTAGGACAGGCAATTTATCTGGCAATCAACCATCGGCAATTTCAAGACGTACAACGCTTATTGCCTCGCTACCAGCAACTAACTGATGCGGACCCATTGCTTATTTTATTTGCAAAAGCAGAAACC…
WP_004262559.1	lcl|NZ_GG705266.1_cds_WP_004262559.1_1182	hypothetical protein [Providencia rettgeri]	GCF_000158055.1	521000	Providencia rettgeri DSM 1131	Providencia rettgeri_D	1	TRUE	98	YES	SVM	1	1	2	2	2	6	GTGACGTTAGATACTAAAGTAAATAATCAAGCCAGTATATTTATTAACATTAACAACAAAGTAATTCCATACAAAAAAACCTCAGTCATTGATAATCTAAATATTATTAAGCCATTGAGCTCAGAGAGTTATAATAAAATAAACTTTGCAATTCAGAATAGTGAATTTCACGAAAGTGCACAGCCCGTACTAAATCAACTACCCTATTCACCACCTGTTGAAAAGCTCTTATTACCTTATACCTATCATGAGGATGATTTAGTTTCCTCATTAGATATCTTCAAAAATAGCATTGAAATAAAAAATGATTCACTTATCAGTGAAAAAAAGGATACCGAGCTAATGCCACTTAATAAAATAAGCACTACAGAAACCAAAGTTTTTAAAGATTTCCGTTTA…
WP_004262673.1	lcl|NZ_GG705266.1_cds_WP_004262673.1_1223	DNA helicase RecG [Providencia rettgeri]	GCF_000158055.1	521000	Providencia rettgeri DSM 1131	Providencia rettgeri_D	0.999997	TRUE	69	NO	SVM	1	1	2	0	2	4	ATGAATAATGGGCTACTTGATACCATTTCACTGACTTCATTGCACGGAATTGGAGCAAGCCAGTCAGAAAAAATGCGTAAAATCGGTTTGAACACCGTTCAAGACCTTCTTCTTCATTTCCCATTACGCTATGAAGACCACACCCGTCTATATCAAATAAAAGATCTCCTCCCCGGTACGACCGCAACAATTACCGGTGAAATACTGCAAACTAAAGTGGTATTCGGCCGCAAAAGAATGATGACCTGCTTGATTTCCGATGGCACAGGTAACCTCACCTTACGTTTTTTTAATTTTTCAGCTTCAATGAAGAATAACTTAGCAGAAGGAAAACAGGTCACCGCCTATGGGGAAGTTCGCAGAGGAAATACAGGGCCAGAAATCATTCACCCCGAATAT…
WP_004262890.1	lcl|NZ_GG705266.1_cds_WP_004262890.1_1287	DUF2569 domain-containing protein [Providencia rettgeri]	GCF_000158055.1	521000	Providencia rettgeri DSM 1131	Providencia rettgeri_D	1	TRUE	100	NO	SVM	1	1	2	0	2	4	ATGAAAACTGAAGGTCACAGTTCATCTCATGGCACTTCGGTACCATCACCACAACCAAGGCAGGAATTAAAAGGCATTGGTGGATGGCTTATTTTACCCATGTTAGGGATAATATTGTCCTTGATTATTTTGCCTTTTTCGATTTATGAGCAAAATGCTCAAGTGATTGAATATTGGATTGAATTAACAGACCCACAATCAAGTTCATTTATTCCATTATTTAAAGAGCTAATCTACTTTGAAGTTTTAGGTAACGTTATTTTATACGCCACCTTACTTTTCCTAAGTTATGTCTTTTTTACAAAGAAAAAACTCACAATTAAAATTTATATTTTTTTCCAGATCTTTTCTTTAGTTTTGACGGTTACGGATATTATACTCGCAAGTATTTTATTGGAT…
WP_004262981.1	lcl|NZ_GG705266.1_cds_WP_004262981.1_1324	hypothetical protein [Providencia rettgeri]	GCF_000158055.1	521000	Providencia rettgeri DSM 1131	Providencia rettgeri_D	1	TRUE	98	YES	SVM	1	1	2	2	2	6	ATGATGTCAATGTCATCCATTCACAGCCCATGTAAGACTAGCATTAATAATATTAACCATAATCAAAAAATTAGCAGTGGGTTTTCTAATCGACTAAATAAAATTATCCCCTCGGGAACAGAAAGTTTATTACCTAAGAATAATATTAAAAATGAAATTAATATCTCTGGTGATGTTAATAAATTACATGCGAGTAACCATCAACAACAAATAGAAAAAATCACACAACTACTTAGTTCTTCTGACAGTCTTATTACTCATGAGATGGTTAAAAAGGTATTAAATGCTGGGGGGCATGGTTGTGCTTTGCAGCAGGAGATAAATCATAGACCTGAAAGTGCACTGGTAGTATTGACGTTATTTGAGCCCCAAGAAATACCACGAACATTACTTTCTGCA…
WP_004262987.1	lcl|NZ_GG705266.1_cds_WP_004262987.1_1326	hypothetical protein [Providencia rettgeri]	GCF_000158055.1	521000	Providencia rettgeri DSM 1131	Providencia rettgeri_D	0.999242	TRUE	61	YES	PSI-BLAST	1	1	1	1	2	4	ATGACACCCATTATGACACAACCCGTTATAGCCAATAAAGCTGTTTTCAATGCTGAAGCATTAGGAAATAAAAAAGAGATATTTGTTTCAACTCATCCATCTGCTCGACAAGAAATTAATTTAGCAAGTTTGCCACAATTAACACTCGCAGAATTTTCAGATAAGCCGGTATTAAAGTCACCATCGAGTGGGGAAATAATGCCAGAACAATTAATGGGCGCTCTATCAGAGCTTGATTCAGACGAAATAGAAAAGGCGGCAATACGGTTAAGTGCATGTCCTCCTAAACTTGCTAATGAGTTGCATCATATTTTTAAAAATGCAGAACAAAAAGCGATTGAAAGCATTAGCTCCGCGAAGACGAGTGAATATATTGGTATTATCAGCAGTGATATTATT…
WP_004262990.1	lcl|NZ_GG705266.1_cds_WP_004262990.1_1327	septum site-determining protein MinC [Providencia rettgeri]	GCF_000158055.1	521000	Providencia rettgeri DSM 1131	Providencia rettgeri_D	1	TRUE	66	YES	PSI-BLAST	1	1	2	1	2	5	ATGGTAGATATTAAAGCTTTAGGAAATAGTGAACGAATAAATAATATTAATGCCTATTTACAAGGTAGTAATCCTTTAGCACTAAGTGAGGATATTACAAAATCAGTTTTAGCTTTAGAGGATGTATGTAGGGAGTCCATATCGGGAGAACAAGCAAAACGAGCTAAGATAGAAGGCTCGCCTCGCCTGAATAAGCCGATGATGGCAAAAGCTATGCTAAGTGCACAATCATCTTCGCAAGATAAAACATCTAATGCAATGGCCATACTGGTTGAAACATTTGCGACAATTCGTCGGTTGTTACATGAAGGTAATATTGGTGAACTAAGTAATCGGTTACAGCTTTTAAACCTTGAATCAGGTTCCTTACGAGAGAAAGGGAAGGAGTTACTTGATTCT…
WP_004263017.1	lcl|NZ_GG705266.1_cds_WP_004263017.1_1334	hypothetical protein [Providencia rettgeri]	GCF_000158055.1	521000	Providencia rettgeri DSM 1131	Providencia rettgeri_D	1	TRUE	95	YES	SVM	1	1	2	2	2	6	ATGTCAGCAATAAAAATAAGCTCAAATGAAAAAGTACCCTGTGTAGCTATCGACAGAGAAGCAATATCATCAACATATAACACCACTGAATTTAGCCACCAAAATATAACTCCAAAAATGGCAAAAGTAGTGAATGACAAAAATATGATGCATCTATTCGGCCATAAAAATAAAAGTCAGCCAAAGGATATATCTGCTTTTCTATCCGTATCCCTTCCTTTTATGCAAAAAATATCGCAATTGAGCGACTTAGCGAAGGGGTTTATTACATGGAAAGAAAATGTATATATTGGTGAAGGTATCCAAATAGCCGGGGAAAATAAAGAATTAAAGGCCAAAGCGATTGAGCCGCTAATAAATAATTATATATTTACGGAAAGTTGTATACCTGTTGTTCAT…
WP_004263051.1	lcl|NZ_GG705266.1_cds_WP_004263051.1_1344	virulence associated protein [Providencia rettgeri]	GCF_000158055.1	521000	Providencia rettgeri DSM 1131	Providencia rettgeri_D	0.999995	TRUE	95	NO	SVM	1	1	2	0	2	4	ATGTTAGCTATTACACCACATTTACTACTCACTGCCCCAACAGAGACCACATCAGTTCTCTCACCATCTCTTCCGATTGAAGACAAGGTCAAAAAGCTATTTGCTGAATACACAGCAACTGTCAGTCAAGAACGGAAAGCCTTAACTGAGAATGTCAATAATATTGACCCAAGTAACCCAACCCAACTACTGCAATTTCAAAATCGTGTCGGCAATTATAGCCTGACAATGAATATGATTAGCACATTGACACATAAAAGCGTCTCTGCAATTGATGCCGTCTTAAAAGCACAGTAA
WP_004263067.1	lcl|NZ_GG705266.1_cds_WP_004263067.1_1348	hypothetical protein [Providencia rettgeri]	GCF_000158055.1	521000	Providencia rettgeri DSM 1131	Providencia rettgeri_D	1	TRUE	78	NO	SVM	1	1	2	0	2	4	ATGCAGACTAATCTACAAAATAAGGTTATCAATCCTCAATATAACGGTTCTCAAATTCATACAGAAAATATTCAAAGTAAAAAGACCTCAATATGGCAGGAGAAAAATATGGAGACCACAAATAAGTATCAATACAGCGAAAAAATAGATTTATCCCCTATAGAAAAAAATAAAGTTAACAACTTTATTGATGAGCTTAAATCAAAGGGAGATGACAAAATATTCTTCTCTCATGTATTTAAAACTATGATTGCATTGGGTAAAGATGAAAAACAAAACTTTATCGCCGGCGTTAGCCAAGCATTACAATCATCAAATGACCCAGAGCTAGTATCACTAAATAAAAAATTTAATCGCTCACTCAACCATTATATGTCTATCAGTTTGATGAGCGCCCCT…
WP_004263203.1	lcl|NZ_GG705266.1_cds_WP_004263203.1_1396	SPOR domain-containing protein [Providencia rettgeri]	GCF_000158055.1	521000	Providencia rettgeri DSM 1131	Providencia rettgeri_D	1	TRUE	100	NO	SVM	1	1	2	0	2	4	ATGGACGAATTTAAACCAGATAACCAGCCTCAAGGTCAAAATGATCTTAGGCCTGATACATCAGATAGACCGACAGGGCGCTCACGCCAATCATCATCTGCTGCAAAACCTAAAATTGCACTTTCACGTCAACATATTATGATTGGTGTGGGTGTACTGGTCTTATTGCTGCTCATTATTGCTATCAGCTCAGCGCTGAAAGCCCCTACAGAGCATGAAAAGCAACAAACAACGGGTGCCAATAATTCACAGAATATCGATTTATCGGGTTCCTCATCGTTGACAAATTCACAAGGTCAAACGCTATCAGGGCAACCGCAAGAAATCACTGGTTCACAAATTACGCCAACGCCAACCCAAGGCGAACCTCAAACTCAACCAAATGGTCTGGGTGAGCGA…
WP_004263536.1	lcl|NZ_GG705267.1_cds_WP_004263536.1_970	transketolase [Providencia rettgeri]	GCF_000158055.1	521000	Providencia rettgeri DSM 1131	Providencia rettgeri_D	0.999932	TRUE	70	YES	SVM	1	0	2	1	1	4	ATGTCCACTCAACCACAAAATAAATTAGCCAATGCCATTCGATTTCTTTCAATAGATGCCGTACAGCAAGCCAACTCAGGCCACCCCGGCGCCCCAATGGGAATGGCTGATATTGCCGAAGTCCTATGGCGAGATTACTTACAGCACAACCCTGCTGACCCGAATTGGCCTAATCGTGACCGTTTCGTCTTGTCAAACGGCCATGCATCAATGCTGCTCTATAGCTTGCTTCATTTAACGGGCTATGATTTATCTATCGACGATTTAAAACAGTTCCGTCAGCTCCATTCCAAAACACCGGGTCATCCTGAATTAGGCTATACCCCCGGCGTTGAAACCACTACAGGTCCTTTAGGCCAAGGCATTGCCAACGCGGTTGGTATGGCAATAGCAGAAAAA…
WP_004263723.1	lcl|NZ_GG705267.1_cds_WP_004263723.1_1019	hypothetical protein [Providencia rettgeri]	GCF_000158055.1	521000	Providencia rettgeri DSM 1131	Providencia rettgeri_D	1	TRUE	97	YES	SVM	1	1	2	2	2	6	ATGCTCCTGCATAATTTAACGACCTCATTAAAAGGAAATTATATGAATACTAAATCAAATACAAATCTCCATCCTAGGCTTAAATCGTTTAACCTACAACCAGCCCAACCAATAGAGACTGTATATAGCGAAAGAAAGGGGGTTTTTGCGTCCATAAAGAAAATAATAAATAGCTGCAAAAGTTTCTTTGGTTTCGTCTCAAATCACAATTTCGAACCTATAAATGTAGAAAATGTAAAGTTCAGAGCATTGACAGAACAAGAAAAATTAGTAAACAGTATTATTTCTGATGCCGTTAGCAGAAACGCACTCTCGCCACATGAAGTCTCTCTGTTAGAAACAAAACTACCTAGTGTACAAACACTAGTTAAAATTCTAATTGAAAAAAATAACGCCCTA…
WP_004264098.1	lcl|NZ_GG705267.1_cds_WP_004264098.1_1135	fimbrial protein StfD [Providencia rettgeri]	GCF_000158055.1	521000	Providencia rettgeri DSM 1131	Providencia rettgeri_D	1.40041e-07	FALSE	96	NO	SVM	1	1	0	0	2	4	ATGAAAGGTAATAACCAAATGAATATCAAAAAGACATTAATGAGTATTTTTTTAGGGCCTTTAACCCTAAGTGCTTTTTCAGAGGCTGCGGTATCATTAGATAGAACAAGAGTCATCTTTGATGGAGAGAACAAGTCAATCTCTTTAAATATTAATAATAATAATAAGCAACTTCCTTATCTTGCTCAAGGTTGGATTGAAAATGAAGAAAGTAAAAAAATAACATCACCATTAATTGTATTACCACCAGTTCAACGATTAGAACCAGGAAAATCTAGTCAAATGAAAATTGAAGCTCTACCCGATGTAAAAAACTTACCTCAGGATAGAGAGTCTTTATTCTATTTTAATATGCGAGAGATTCCACCTAAGAGTGATAAACCAAATACTTTACAGATT…
WP_004264245.1	lcl|NZ_GG705268.1_cds_WP_004264245.1_705	hypothetical protein [Providencia rettgeri]	GCF_000158055.1	521000	Providencia rettgeri DSM 1131	Providencia rettgeri_D	1	TRUE	100	NO	SVM	1	1	2	0	2	4	ATGAAAACGAAAAATAACAGCTTAATTGCTGGTGGCTTCGCTCATCCTGAAAACCAGTCTAGCAATATTTTAAATATCAACTCTGCACATATTTCAACGATCCGCTTTGAAGATGTTCAGGTTCGGATTGTTAATATTAAAAATGAACCTTGGTTCGTTGCTAAAGATGTTTGTGATGCGTTGGAGATTATTAACTCTCGTGGTGCCTTGAAAGCTTTAGATTTGGATGAAAAAAATACAGTAGCTTTAAACTACGGTATTCAGGGAAACCCGAACAGACAGATTATAGCTGAGTCTGGTTTCTATAAGCTGATAGCCCGTAGCCGAAAAGCAGTCACCAAAGACACATTCGCGTACAGGTTCTCTAATTGGGTATTTCGTGAGGTTATTCCGTCAATT…
WP_004264313.1	lcl|NZ_GG705268.1_cds_WP_004264313.1_740	hypothetical protein [Providencia rettgeri]	GCF_000158055.1	521000	Providencia rettgeri DSM 1131	Providencia rettgeri_D	1	TRUE	56	YES	SVM	1	1	2	1	2	5	ATGAGAACCAAGAACTCCTCAACAATACTGAACTATCATTCCGAACCACAACGTAAAATTAGCCCAATCGAGTTTAATAACATTCTGAATGATATTAAAAACCACTGTATTAACAGCCCAAAAGAGTTAAAAGCAAGATCGATAACTATCTCAATCCCCAAAAGCTATTCTGATGATCTTGAAATGCTAGCGATTAAAGCCTGTCGACAAGAAGAGCGGCGTATTTATCGAGAAGAATGTTCTGCTGCTTTCAAATTCAAAACACCTAATGGGATGAAACGAGGCATTTTTTCTTTAGCTCAACAACTGGCTAATAAAAGCGGTGAAAATATTTTAGCGATGGATCCCCAGCCTCACGCAGCCCTCCCCAAAAGAAAATTATTTCGGCCACAACCGCCA…
WP_004264319.1	lcl|NZ_GG705268.1_cds_WP_004264319.1_741	hypothetical protein [Providencia rettgeri]	GCF_000158055.1	521000	Providencia rettgeri DSM 1131	Providencia rettgeri_D	0.999974	TRUE	78	YES	PSI-BLAST	1	0	2	1	1	4	ATGAACATATCTTCACTTTTCTCACACCATATACTGCGCCCTTCCACGATTAAACAAGGTAGAGCATCTGAATTAGTTTTACAGCTCAGAAAAATCTATAATCACCACACAGCTTACCCCACTCCCCAGCAGCCTACTCAGATAGAAATCGATCTTAGCCAGCTTAATTATCTCAAACTGGGAAACAATCAAAAAGAGTTAGAAAAAACCGCTGAATATAAACAGTTAGTCGATAACACTCGCCAAAAAGCACAAAATGAATTTACCGAAAAAGTATGGAATTACGCCTACCCTCTTCGTCAGTCATATACCGCTAACGGTGGAATGTTTTCTTACGCCCAACAATTAGCTAACAAAAGCCGTTGCAATGTCATTGGTGTTAAAGGTGAATATGTCCCT…
WP_004264499.1	lcl|NZ_GG705269.1_cds_WP_004264499.1_542	sulfur carrier protein ThiS [Providencia rettgeri]	GCF_000158055.1	521000	Providencia rettgeri DSM 1131	Providencia rettgeri_D	0.999978	TRUE	100	NO	SVM	1	1	2	0	2	4	ATGCATATCATAATTAACGACCAACCTATGGAATTCGACGCCCCACTGACGGTTAATCAATTATTTTCCACTCTCAACCGGCCAATAGTGGGAACTGCACTTGCTATCAACCAAGTGATCATTCCGAAGAGTCAGTGGGATTCACATCTCATTAATGACCAAGACAATATCTTGTTATTTCAAGCTATCGCTGGGGGCTAA
WP_004264504.1	lcl|NZ_GG705269.1_cds_WP_004264504.1_544	thiamine phosphate synthase [Providencia rettgeri]	GCF_000158055.1	521000	Providencia rettgeri DSM 1131	Providencia rettgeri_D	1	TRUE	83	NO	SVM	1	1	2	0	2	4	ATGAAAATGCCAAAATTGCCTAGTGCTATATCTATTCCAAATACTATATCTATTCCAAATACTATATCTATCCCAAATAGTCCTTTTCCTGCGACCGAACAACGCCTTGGGCTTTACCCCGTTGTGGATTCCGTTGAATGGATTGAACGCTTGCTTAATGCAGGTGTTTCCACCATCCAATTACGCATCAAAGACAAACCTGATGCCGATGTTCGTGATGATATTCAACAAGCGATTGCGCTAGGAAAAAAACATAACGCACGTTTATTTATTAATGATTACTGGCGCTTAGCGGTCGAGTTGGGTGCTTATGGCGTACATTTGGGCCAAGAAGATTTGGAAACTACCGATTTATTAGCAATCCACCAAGCGGGCTTACGGTTAGGAATATCAACGCAC…
WP_004264507.1	lcl|NZ_GG705269.1_cds_WP_004264507.1_545	phosphomethylpyrimidine synthase ThiC [Providencia rettgeri]	GCF_000158055.1	521000	Providencia rettgeri DSM 1131	Providencia rettgeri_D	1	TRUE	79	NO	SVM	1	1	2	0	2	4	ATGTCCAATAATACAGAACAAAATATCATCCCTACTGCTGATTTATCGCCACAAGCAGCACCCGCTCGCACCCGTAAAGCTCAACGTGATGCCGCTGAAAATTTTATTAATACCGTTTTTGGCGTTTCGTTTCCTAATTCACAGCGCATTTATTTACAAGGTTCTAGAGACGATATCCAAGTCCCGATGCGAGAAATCCAACTCTCTCAAACCTTGATTGGTGGCGATAAAGATAACCCTCAATTTGAAGATAACGAACCTGTTCCTATCTATGATACATCTGGCCCTTACGGCGACCCAGTTTCTGAATTGAATGTCCATAAAGGCCTTAAAAAAATTCGTGCGCTATGGATAAGTGAACGAGCTGATACCGTACCTGTCGAAAATTTAAGTTCCGAT…
WP_004264615.1	lcl|NZ_GG705269.1_cds_WP_004264615.1_586	hypothetical protein [Providencia rettgeri]	GCF_000158055.1	521000	Providencia rettgeri DSM 1131	Providencia rettgeri_D	1	TRUE	98	NO	SVM	1	1	2	0	2	4	ATGCCTAATTCATTCATTCGCGCTCAATCAGTGCAAAATAACAACCCCCGTCCGCGTACACACCGGACAGCACTGTCACTTTTTATCGGCGGGGTGTTCTGCTCTGCTGCACCTGCTTGGGCGGATTGTGTTAATGAAGGTACAAATACCAATGGCGGGTTAAATATCACCTGTGAGGGCGCGGGAAGTGCATTCAACAACTCTATGGCTAATTCCAGTCGAAGCAACAATGTCATCACCGTTCAGGGGAATGGTACAACTATATCCTCTCTTTTGAGTGCGATTTGGATAAATGAGACTCAACCCGAGGATGTAGTTGTCAGCAATAATAGCGTAATTCTAAATAATGATAGCGCGGTTCAAGGATGGGTTACAGGGGGATACCTTGGGCAACAGAAT…
WP_004264748.1	lcl|NZ_GG705269.1_cds_WP_004264748.1_635	class II glutamine amidotransferase [Providencia rettgeri]	GCF_000158055.1	521000	Providencia rettgeri DSM 1131	Providencia rettgeri_D	0.999997	TRUE	99	NO	SVM	1	1	2	0	2	4	ATGTGCGAGTTACTTGGCATGAGTGCCAATGTTCCAACCGATATTTCGTTTAGCCTAAGTGGGTTAATTTCCCGAGGGGGCCAAACAGGCCCACATAAAGATGGTTGGGGAATTACCTTTTATGAGGGGCTCGGGTGTCGCACATTTAAAGATCCTCAACCTAGCTTTTTATCACCTGTCGCTCGTTTTGTGCAGGAATACCCGATTAAATCAGAAAGTGTTGTTGCGCATATTCGCCAAGCAAATCGGGGGGATGTGTCGTTAGCAAATACTCACCCCTTTACTCGTGAGCTATGGGGACGTAATTGGACTTATGCACATAATGGGCAGTTAAAGGGGTATCGTACACTGAAAACTGGACGTTATTGCCCAATAGGTGAAACTGATAGCGAATGGGCA…
WP_004264858.1	lcl|NZ_GG705270.1_cds_WP_004264858.1_362	alkylhydroperoxidase [Providencia rettgeri]	GCF_000158055.1	521000	Providencia rettgeri DSM 1131	Providencia rettgeri_D	0.999999	TRUE	64	NO	SVM	1	1	2	0	2	4	ATGACTATTTCCTATAATGATGTAATTAATTATTTAACTAATTTAACACCAGATTCCAATCTAGCTAAAATTCGCCATGAACGCTCAGTCGCGACTGAAAATACTCAAGCCGTATTTGAAGCTATTTTTTCTACGCCATCGACACTTCTCACAAATGATGTGAAATATTATTTTGCTCATGAAGTCGCGAAAATAACGGGAAGTCCCCGTCTCGCTGAATTTTATTTGCAATTAATAGACTCAATTCCTGATGAACCTCTTACCCAACCACTTTCCACAGCAAAAGAATATCTGCAAATTTTAACGCAATCACCTAAAGACACCCATTACCAATTAATTGCTGCATTAACTGAACAAGGTTGGCAAGAGAGTGACATCATTTTACTTGCCCAATTAATA…
WP_004264896.1	lcl|NZ_GG705270.1_cds_WP_004264896.1_396	cytoskeleton protein RodZ [Providencia rettgeri]	GCF_000158055.1	521000	Providencia rettgeri DSM 1131	Providencia rettgeri_D	1	TRUE	96	NO	SVM	1	1	2	0	2	4	ATGACTATCGAAAATAATACCGAACAGACTACGACGACAGTAGGACAATTATTGACGCAAGCACGTGAGCGCATGGGGCTAACCCAAGATGTTGTTGCAGAGCGATTATGCCTTAAAATCAGTACGGTAAAAGAGATAGAACAAGATATTGCTCCCGCTGGTGTAGAACCGACGTTTTTACGTGGTTATATTCGCCTTTATGCACGCATGGTAGGCATATCAGAAAGCGAATTAAAAACGTATATGAAAACGGAAGAGCCCGTCACATTAGCCAAAGTTTCTCCTATGCAAAGCTATTCTTTAGGGAAAAAGCGTAAAAAGCGCGAAGGTTGGTTAATGAAACTGACTTGGTTGATTGTGATCGTCCTCATTGCAATGGTTGGTGTATGGTGGTGGCAA…
WP_004264902.1	lcl|NZ_GG705270.1_cds_WP_004264902.1_401	enhanced serine sensitivity protein SseB [Providencia rettgeri]	GCF_000158055.1	521000	Providencia rettgeri DSM 1131	Providencia rettgeri_D	1	TRUE	97	NO	SVM	1	1	2	0	2	4	ATGTCGCAGCAATCGAATAATAACAGTTCCAACCAAGAAACTGAGATCCAATTTACTGAATTAACAGTGCCGAAAGGTTCATCACTTAAATTAAGTGTGTTAGAAGATCAGCCACAAGCCATTGTTGACGCGCTTACTGAATTTTTTAAACAACACAAAGTGGTCAGACGCGGTTTCATGGTCTCCGCAACAGAGAGCGATTCTGCTAAAGAAGCGCCTATCTTAATGATAGCGTTGGAGTTTACAACAGGAGCAGAAAATATTGATTCAATTATCCATGGGGCTGGGACGCTTGCTTGTGAGTTTTTAGCTGATGACGAGTCTATTGATTTTTGTGTGGTGAATGAAAATGAACAAGGTGTTAGCCATTTTATTACTCAACACGTTCAGCCTTTTTAC…
WP_004264927.1	lcl|NZ_GG705270.1_cds_WP_004264927.1_422	molecular chaperone [Providencia rettgeri]	GCF_000158055.1	521000	Providencia rettgeri DSM 1131	Providencia rettgeri_D	0.999662	TRUE	97	NO	SVM	0	1	1	0	1	4	ATGGATACTATTATGAAAACTCTAGTTTTATTACTCACTATTTTATTTTCGAGCTCAACATTTTCTAATGTTATTATTACAGGCACTCGAATTATATATCCTGCTGACGCTGATAGTATTACTGTACAATTAACCAATAATAGCAAAACATCGTCTCTTGTTCAGTCATGGATTGATAACGGTGATGAAAATTCCACACCTGAGAATTCTGAAGCACCTTTTTATTTGTCCCCTCCTATTGTTAAAATTGAAGGTTTACAAGGTCAGCAATTAAAAATAAAAAAAATACCCGGAAAACTTTCTGACAATGTTGAAAGTGTATTTTTCTTAAATGTTTTAGATATTCCTAAAACTCCAGAATCTGCTAAAGGCAAAAATGCAATTCAGCTAGCCACACGC…
WP_004265131.1	lcl|NZ_GG705271.1_cds_WP_004265131.1_228	lipopolysaccharide 3-alpha-galactosyltransferase [Providencia rettgeri]	GCF_000158055.1	521000	Providencia rettgeri DSM 1131	Providencia rettgeri_D	1	TRUE	100	NO	SVM	1	0	2	0	1	4	ATGTTCTTCAATAAAGAAAATGCGGTTACACAACAAATTGATTTATCGTCATCTGATGCGATTGTTAATAATGACAGCTTACATATTTCCTATGGGATTGACCGTAATTTTCTATATGGATGTGGGATCTCGATTGCTTCTCTATTAAAAACCAATTCTGATATCTCTTTTTCATTTCATGTATTTACTGACTATTTTGATGATGAGCAAAATAAATTATTTAAACAGCTCGCTGAGCAATATAAGACGAGTATTAAAGTTTATTTAGTTGACTGTGAACAGCTTAAATCGCTTCCAAGTACCAAAAATTGGTCATATGCAACTTATTTTAGGTTTATTATTGCGGACTACTTTTCAAACCAGTTAAATAGAATGATTTATATGGATGCAGATATTATG…
WP_004265252.1	lcl|NZ_GG705271.1_cds_WP_004265252.1_288	FMN reductase (NADPH) [Providencia rettgeri]	GCF_000158055.1	521000	Providencia rettgeri DSM 1131	Providencia rettgeri_D	1	TRUE	99	NO	SVM	1	1	2	0	2	4	ATGAATATTCTTATTATTTCAGGAAGTCCAAATTCGAAATCACTTTCATCTGCCTTACTTGATTATATTCAGCAATGGCTTGGTGAATATAATGTATTGATTGAACGGGTTAGTGTGAATGAATTTGATTCAAGTGTGTTATTAAAAGCAGAATATCAACATTCTCAAATAGAATTGTTTATTAAAAAAGTTAATAGAGCAGATGGTGTTATTATAGCTTCCCCCGTTTACCAATCATCGTATAGCGGTGTGTTAAAGTCATTAATTGACTTATTACCACAAGGTTCATTTGCTAATAAAAGAGTATTACCAATTATGTCTGGAGGCAGTGAATGTCATCAATTAGCCTTGGATTATGCTTTTAAACCCTTATTGATGGCATTAAAAGCTGAAGAAATT…
WP_004265317.1	lcl|NZ_GG705271.1_cds_WP_004265317.1_316	cystathionine gamma-synthase [Providencia rettgeri]	GCF_000158055.1	521000	Providencia rettgeri DSM 1131	Providencia rettgeri_D	0.999941	TRUE	52	YES	SVM	1	0	2	1	1	4	ATGACTTACAAGCCGTCAACCATCGCAATTCATAATGGATTAAATGAAGACCAACAATTTGGTTGCGTCGTGCCTCCCATTTATTTATCCAGTACCTATAATTTTACTGACTTTAATGAACCGAGAGCTCATGATTATTCACGTCGTGGAAACCCGGGGCGTGATATTGTGCAAAAAACATTGGCACAACTTGAGGGTGGTAGTGGTTCGGTAATGACTAACAGTGGGATGTCTGCGCTTCACCTGTTATGTACAGTTTTTTTGCAACCGGGGGATTTACTCGTTGCGCCACATGACTGTTACGGCGGAAGCTATCGGTTATTTAATAGCCAAAGCCAGCGTGGGGCTTATCAGGTACAATTTGTCGACCAAAGTGATGAATCTGCATTGCAGGCTGCA…
WP_004265549.1	lcl|NZ_GG705274.1_cds_WP_004265549.1_52	hypothetical protein [Providencia rettgeri]	GCF_000158055.1	521000	Providencia rettgeri DSM 1131	Providencia rettgeri_D	1	TRUE	100	NO	SVM	1	1	2	0	2	4	ATGTTGCAAGAGGAAGGCAGTACCACACAAATCGCAAACCAGCAAGCATTTGATATCGATATTGCCAGCAATTCCTATGTGTACAACATCCCAACGGGCATGAGCTATATGGGTAATGACTTGACTGTTGATGCGGTCGGGTCATATTCCACACCGATCATGATTTCCGTGTATACCAACGGTGATATCCAGCCGTAA
WP_004905275.1	lcl|NZ_GG705265.1_cds_WP_004905275.1_1456	hypothetical protein [Providencia rettgeri]	GCF_000158055.1	521000	Providencia rettgeri DSM 1131	Providencia rettgeri_D	1	TRUE	99	NO	SVM	1	1	2	0	2	4	GTGAAAATAAGAAATATAGATAAGTTAAATAAAAATGACTTTATCAAACTTAGTTCAATTCATTCATCCATTGGAAAAGGGGATGATTTTGATTCATGGTTTGAAGAATCAGTATCAAGTAAAAAGATTCCCAAAATATTGTATTTGATTTATATTATTAACTATTTAACTCTTGTTTTTTTTATGGGGGCACCATTAATTCTATCACTAATACCTTTAACAATCGCATATTTAATCCCTGTATTAATGATTTTATTTATAGACTCAGTAAATAGTAAAATACCTTTTTTATTTTATCTATCCATAAAATTTAAACTTTTAATTCACTAA
WP_004905318.1	lcl|NZ_GG705265.1_cds_WP_004905318.1_1473	NAD-dependent succinate-semialdehyde dehydrogenase [Providencia rettgeri]	GCF_000158055.1	521000	Providencia rettgeri DSM 1131	Providencia rettgeri_D	1	TRUE	65	NO	SVM	1	1	2	0	2	4	ATGAGCATAAATACCAATTCTACGTTATTTCGCCAACAAGCTTATATCAACGGCCAATGGGTTGATGCCCAAAATAAAGGTGTGTTTGAGGTCACTAACCCAGCAAATAATGAGATTATCGCTAAAGTCAGCAATGTCGGTGCTTTAGAAACCCAACAAGCTATCGAAGCCGCAGAAAAAGCCCTGCCTGCATGGCGTGCTAAAACCGCCAAAGAGCGCAGCCAAATTTTAAATAAATGGTTCCGTTTAATGATGGATAACCAAAAAGAACTGGCTGAGTTACTCAGTGCTGAGCAAGGTAAGTCGATCACTGAATCGATGGGAGAAATTGCCTACGGTGCCAGCTTTATTGAGTGGTTTGCTGAAGAAGGTAAACGTGTGTATGGGGAAACCATTCCA…
WP_004905395.1	lcl|NZ_GG705265.1_cds_WP_004905395.1_1512	hypothetical protein [Providencia rettgeri]	GCF_000158055.1	521000	Providencia rettgeri DSM 1131	Providencia rettgeri_D	1	TRUE	91	YES	SVM	0	1	2	2	1	5	ATGCGATTATTATCGATAACAGCACTTTTTATTTCATTTTCGGTTCTAATACCGAATTCGTTTTCTGCAACAGCGCCATTACAAGAGTATGTCATTGTTGAAAACCAAGTTGATAACGAATTCTTTATTGTTGCTAATAGAGTTGACCCACGCTTCTCGGGCTCAAATGTATTCACAAAATACCAGCGCAATAGCCAATATAGTTTAGGCTATATGGGATATACAGGAACACCTTTTAGCTCAACTTATAATACAGGTGATATCTGGTTAGAAAATTCCCCCGTAAGCCAACCTTTTATCGGGAATCGTTGCATGACAAATAACCGAAATTGCCCAGCAACGTCTTATTGGTCAGCTCAGCAGTTACGAGATAATGGTGCATATAAAATCCAACAAACA…
WP_004905473.1	lcl|NZ_GG705265.1_cds_WP_004905473.1_1556	exodeoxyribonuclease VII small subunit [Providencia rettgeri]	GCF_000158055.1	521000	Providencia rettgeri DSM 1131	Providencia rettgeri_D	0.999967	TRUE	100	NO	SVM	1	1	2	0	2	4	ATGGCTAAAGAAAAAACTCAGCAAGTTCCGACTGTTAGTTTTGAAAACTCACTTCAAGAGCTAGAACAGATCGTCACTCGCCTAGAATCCGGTGAACTTCCCTTAGAAGATGCCCTTAATGAGTTTGAACGTGGTGTTCAAATTGCTAAACAAGGTCAAAAAGTATTACAGCAAGCAGAGCAACGTGTACAAATTTTGCTAAGCGATGACGAAAATAAACCTCTAGCCGATTTTTCACCTGATACAGAATAA
WP_004906048.1	lcl|NZ_GG705268.1_cds_WP_004906048.1_860	RNA ligase RtcB family protein [Providencia rettgeri]	GCF_000158055.1	521000	Providencia rettgeri DSM 1131	Providencia rettgeri_D	1	TRUE	100	NO	SVM	1	1	2	0	2	4	ATGGGCAATACCTTACATACTGTGGATCAGCAAGTTAGCTATATCGCCACAGAATCAACATGGATTGAAAGTAAAGCAATCCAACAATTACAAACAACTGCAAGCTTACCTGATATGGTATCTGTTGTCGGCATGCCTGATCTTCATCCAGGTCGAGGATACCCGATTGGCGCGGCATTTTTCTCAACCAAACGCTTTTATCCTGCGCTAGTTGGTAATGACATCGGTTGTGGAATGGCGCTGTTCCAAACTGATATTAAAAAATCGAAAGTTAACCTCGATAAACTCGAAAAACAACTTTCTGAAATGTCAGATCATGCGCCTTTGTCATGGCTTGAAGAGCATGTTCCAAATAACATGCAATCACATGACTTTATGTCATCATTAAGTTCTATTGGT…
WP_004906105.1	lcl|NZ_GG705268.1_cds_WP_004906105.1_889	ECA polysaccharide chain length modulation protein [Providencia rettgeri]	GCF_000158055.1	521000	Providencia rettgeri DSM 1131	Providencia rettgeri_D	1	TRUE	100	NO	SVM	1	1	2	0	2	4	GTGAATAACTCAGAAACACAACCGAGTCAGCATCAATCGCCAATAGAGCCGGAATTGGATATCCGTGGTTTATGTCGCTCACTGTGGCAAGGTAAAATTTGGATCGTTGCATTTGCCGTTATTTTTGCAGCAATTGCCTTGGGAGCGTCCTATTTTATGCAGCCGAAGTGGAGTGCGACAGCAATTACGGATTTACCAACCGTCAATAATCTGGGAAGTTACTATTCTCAGCAGCAATTTCTGCGCAACCTCGATTCCCGTATTAATACTACGGGGCAAGAAGGGCAATTACCGACAATTGCAAAAGAAGCTTATCAAGAATTCACAAAGCAGCTTGGCTCTTATGATACACGTCGTCAATTTTGGCTAAATACGGATTACTATAAGCAGCGCTTAGAG…
WP_004906207.1	lcl|NZ_GG705272.1_cds_WP_004906207.1_138	formyl-CoA transferase [Providencia rettgeri]	GCF_000158055.1	521000	Providencia rettgeri DSM 1131	Providencia rettgeri_D	0.997363	TRUE	92	YES	SVM	1	0	1	2	1	4	ATGACTTCTTCAAAACCGCTTGATGGGATACGCGTTCTTGATTTTACTGGGGTTCAGTCAGGGCCATCATGTACACAAATGCTTGCTTGGTTCGGTGCTGATGTGATCAAAATTGAACGCCCAGGCGTTGGGGATGTGACACGTAATCAATTGCGAGATATCCCTGATGTGGATGCGCTGTATTTTACGATGTTAAACAGTAACAAACGCTCTTTAGAGCTCAACACCAAAACGCCAGAGGGAAAAGCCGTGATGGAGAAACTAATACGTCAATCTGATGTATTAGTTGAAAATTTTCATCCGGGGGCTATCGACCATATGGGGTTTACGTGGGAGCACATCCAAGAACTCAATCCTCGATTAATTTTTGGCTCGATTAAAGGGTTTAATGAGAATTCA…
WP_004912645.1	lcl|NZ_GG705270.1_cds_WP_004912645.1_397	bifunctional tRNA (adenosine(37)-C2)-methyltransferase TrmG/ribosomal RNA large subunit methyltransferase RlmN [Providencia rettgeri]	GCF_000158055.1	521000	Providencia rettgeri DSM 1131	Providencia rettgeri_D	1	TRUE	99	NO	SVM	1	1	2	0	2	4	ATGTCTGATATGACGACAGATGCACAATGTGCAACTTCTTCTGCTATTTCTGTCACGCCAGAAAAAACGAATCAAAAAACCAATTTACTTGATTTAAACCGCAAGCAAATGCGTGAGTTCTTTGCCCAAATGGGTGAAAAACCGTTCCGCGCGGATCAGGTCATGAAATGGATCTATCATTATTGCTATGATGATTTTGACCAAATGACCGATATTAATAAAGTTCTTAGAGCAAAACTAAAAGAAGTCGCGGAAATCCGTGCACCGGAAGTCGCTGACGAACAGCGCTCATCAGATGGTACCATTAAGTGGGCTATCAAAGTGGGTGACCAACTGGTTGAAACTGTATATATCCCAGAAGCAGATCGTGCAACATTGTGTGTCTCTTCACAGGTTGGT…
WP_036957743.1	lcl|NZ_GG705262.1_cds_WP_036957743.1_2800	N-acetyltransferase [Providencia rettgeri]	GCF_000158055.1	521000	Providencia rettgeri DSM 1131	Providencia rettgeri_D	1	TRUE	99	NO	SVM	1	1	2	0	2	4	ATGAATATTCCGTTGTACTATTTAAGACATTATCAATCGATTGAAAAAACATTCTGGACATCTATTTGTGAACATAGTATCCAGATTGCACAACACACAATTTGCTATTTAACGCCCCTTAATTCGCCAGCGTTTAACTTTATCTATTTACAGCCTGACTCGACCAGCCACGCCTTTATGCAGGCTCACAACCTGTTTGTTTCACAGAAGAAAAACCATACCTTAGTGATCCCCGAAGAGATGCTCCCGCAGGTGGTAACTGAGGCTGAGTCATTAGGGTATAAACGTGACAGTGTCACGACTGCAATGGCGCTGACCTTAGTAAAGCAAAATGAAGTTGAACTGCCTGATAACCAAGTTGATATCGTCTTAGCGAATCACGATTTGTCCTTGTGGGCA…
WP_036957864.1	lcl|NZ_GG705262.1_cds_WP_036957864.1_3211	heat-shock protein [Providencia rettgeri]	GCF_000158055.1	521000	Providencia rettgeri DSM 1131	Providencia rettgeri_D	1	TRUE	100	NO	SVM	1	1	2	0	2	4	ATGTCTAACATTAGATCTTTTTCATTATTCCCAACATTATCCGATAGTCTACTTTCTAACAGATTTGACCAAATGGATCGTTTGTTTAGCCAGCTAACAGGTAATAGGCCTTTAACTTCAGAGCATCCGTATAATTTAAAACAAATAAATGAAACAAGCTATCAATTAACGGTTAGTGTTCCAGGTTATAAGGAAGAGGACTTAAGCGTATCCCTAAAAGGCGGGAAATTGTATGTTCAAGGTGAGCAATCAGCAGAATTAGTTAATGATTCTGAGAAATGGATCCATCAAGGAATAACGCAAAATAAGTTTTCCCTTGAATTTAATCTCGGTAAAAATGTGAAGATAGAAAGTGCTGAGTTATCTAGTGGTTTACTAACTCTGGATATTGAATATGAA…
WP_036957904.1	lcl|NZ_GG705262.1_cds_WP_036957904.1_3306	cell division inhibitor SulA [Providencia rettgeri]	GCF_000158055.1	521000	Providencia rettgeri DSM 1131	Providencia rettgeri_D	1	TRUE	95	NO	SVM	1	1	2	0	2	4	ATGAGCATCTATTCTTGGAACAACTCAACAGAACATTCTCTTAATAATTACGCACAATCAATCCCTGCGACAGGGCTTACTAACAGCTCTATGCAACAAGGTATGGTGAGCGAGCTTGTTTACGATGAAAAACACCCTATTATGGATTACATTTTGTTGCCAATGCTTCGCCAGTTTGGGGTTCAATCACGCTGGTTACTCTGGTTAAGCCCTAATAAGAAACTCAGTAAGCACTGGTTAGAACAATCAGGAATACCAACTCATAAGGTTATGCAATTAAACCATATGGAAGATATCACTACGATTGGCGCCATGGAAAAAGCACTAAGAAGTGGTAATTACAGTGTGGTTTTAGGGTGGCTACCTGAAATAAGCGAGCAAGATTTTGTTCGCTTGCAA…
WP_036957912.1	lcl|NZ_GG705262.1_cds_WP_036957912.1_3344	3-phosphoshikimate 1-carboxyvinyltransferase [Providencia rettgeri]	GCF_000158055.1	521000	Providencia rettgeri DSM 1131	Providencia rettgeri_D	1	TRUE	53	NO	SVM	1	1	2	0	2	4	ATGCAATCCCTGACATTACAACCTATCTCTTCAATCAACGGCACAATTAATTTGCCAGGGTCAAAAAGTGTCTCAAACCGCGCACTATTATTAGCAGCGATGGCTAAAGGAACGACCATACTCACTAACTTATTGGACAGTGATGATATTCGCCATATGCTGAATGCATTAAGCCAGCTAGGTGTTAACTACCAATTGTCTGAAGATAAAACACGTTGTCGTGTGGAAGGTTTAGGTGGAAATTTATCTCATCCAGATGAAACAGAAATCTTTTTAGGCAATGCGGGAACTGCAATGCGCCCACTGACTGCAGCACTATCACTAAGCCGTAATAATATTATTTTAACGGGTGAGCCTCGCATGAAAGAGCGCCCAATTGGGCATTTGGTTGATGCGCTG…
WP_036957920.1	lcl|NZ_GG705262.1_cds_WP_036957920.1_3407	hypothetical protein [Providencia rettgeri]	GCF_000158055.1	521000	Providencia rettgeri DSM 1131	Providencia rettgeri_D	0.999975	TRUE	100	NO	SVM	1	1	2	0	2	4	ATGAAAACAAATAGTTGGCTATCGGGCTCCTCAATATGGGGACATCAAAGAAAAGCAGTGGCACTAATTAAGACCCCGTCTAAAAAAGAAAGTTCTCACCTAGATGAAAAAAAGTACAATATTTTTATTAAATTTGGCTTAAATAGCACAAAAAGAACAAGCAAAGTGTTAACACCTATAAATAAGTGA
WP_036957944.1	lcl|NZ_GG705262.1_cds_WP_036957944.1_3561	K(+)-transporting ATPase subunit B [Providencia rettgeri]	GCF_000158055.1	521000	Providencia rettgeri DSM 1131	Providencia rettgeri_D	0.999976	TRUE	78	NO	SVM	1	1	2	0	2	4	ATGAAAAATAAACAAACTAAATTATTCAACAATCAATTAATTAAACAATCTATTATTGAATCAATCAAAAAATGCACCCCGCAAGCGCAATGGCGTAACCCAGTGATGTTTGTAGTCTTTATTGGCAGTATTATCACTACGTTACTTTGGTTAGCCATGGTAATGGGTTACACACAAGGTAGTGCTTGGTTCAGTGGTATGATCACCCTTTGGCTGTGGTTTACGGTTATTTTTGCCAACTTTGCGGAAGCGCTCGCTGAAGGGCGTAGCAAAGCACAAGCCCAAAGCTTAAAAGGCGTAAAGCAACAAAGTAGCGCAACGCGTTTAGCGTCTGCTTCGCTGGATGCCAATCAAGAAATAGTGAATTCAGATCAGTTACGTAAAGGCGATATTGTGTTG…
WP_036957968.1	lcl|NZ_GG705262.1_cds_WP_036957968.1_3628	hypothetical protein [Providencia rettgeri]	GCF_000158055.1	521000	Providencia rettgeri DSM 1131	Providencia rettgeri_D	0.999915	TRUE	98	YES	SVM	1	0	2	2	1	5	GTGAAAATTGTCCAATCTGGCGGCTCGTTTCTGATTGATAGTGACTTTACACTATCAAACGGTCTGAATATTGGATTAGAACAAGGCGCCGAGTTTGTACGGAAATCAGTCGCAAAATTCAGGGCGGGAAATAATGGTGATGTCACTAGCTTGGCAGCAATGGGTCAGTGGTCAATCGGTAAGAGAACGATTACTCTTGCGCCAGCGAGTTATGAGAAAATCAGTGTTGGTGATACGCTTTATATTAAAAATAAAGAGCCTAAAAATGCAGACTTTATTTTAGATTTTGTTGAAAAACCGAATGACTTAAACGATTGGATTTATCAAGTTCAAACGCCAACTGTCTTATCTAAAGACGGAGACAATGTTATTACTGTGAGTCAATCAGCTAAGTTAACT…
WP_036958038.1	lcl|NZ_GG705262.1_cds_WP_036958038.1_3993	zinc/cadmium/mercury/lead-transporting ATPase [Providencia rettgeri]	GCF_000158055.1	521000	Providencia rettgeri DSM 1131	Providencia rettgeri_D	1	TRUE	82	NO	SVM	1	1	2	0	2	4	ATGCACTCACATTCCCATAAAGAAACACATAATCACACAAGTAGCTGCTGCTCTAGCAACAGTTGCTGTTCATCTACTGTAGCGGGCAATAGCCAAAAAGTTAGTGATGACTCACATACTCATGAACATGGCAGTGTGAAGAAACATCCTGACGACGATGAAGGCACTCACCGGCACAGTGGTGAGTGTCATTCAACTCATGATCACGCCGCCAATGACCATTCTGGTCATGATCACAAACATGGCAATAGCTGCGGGTTAACTGCGAATATCAGCAATGAAGTTGAGCCTACCCAAGCGGCAGGCCAGCGCTTTAGCTGGATCATCCGTGGTATGGATTGCCCAAGCTGTGCAAACAAAATTGAAACTGCAGTTAGGCAAATAAGTGAAGTAAAACAA…
WP_036958051.1	lcl|NZ_GG705262.1_cds_WP_036958051.1_4075	hybrid sensor histidine kinase/response regulator [Providencia rettgeri]	GCF_000158055.1	521000	Providencia rettgeri DSM 1131	Providencia rettgeri_D	1	TRUE	78	YES	SVM	1	0	2	1	1	4	ATGTCTACCCCTTCTCCGACTGCATTTTCAAGGATAACTCGCACATCAGGACGCACGAATAGCATACTTACCATTGCTTTTCCTTTGTTATTTATTCTAATAACAACATTGATTTGGAGTGCAGAGCGAATTGTTCAACAAGAAACTAAACGCCTAGAAGTCGATTTTAGGTCACTAATAGGCTATATCAATGAACAAGAAAAGTTTTTACGATCTTTAAATAAGCAAAATCAAGATTTAATAGAGTTAGTTGAAAGCCGAACCTATGCAATACAAGAACAGTTCTTACCAACAAGGTCGCCATTATATCTACTCGAAGGTAAAGAATCTTTAGTTGCAATGCCATTTACCCTAGCTTGTGACAAGAGTTTAGAGTGTTCCAACGTTCCCAGTATATTA…
WP_036958071.1	lcl|NZ_GG705262.1_cds_WP_036958071.1_4225	hypothetical protein [Providencia rettgeri]	GCF_000158055.1	521000	Providencia rettgeri DSM 1131	Providencia rettgeri_D	1	TRUE	97	NO	SVM	1	1	2	0	2	4	ATGAATGCATATTCTATAAGTTGGGGGGCATTTATCCAAAGAAATGGTAATGATGTCACTATTCAGTGGGGATGGCAGAATGAAGATAGCAATAGTATCATTTGTTATAATCCCTCCGGTTGTATTGTAACGGTTGGTCCCTATGATTATCGAGGTTCTAGTGCAGACTCAAAAACGTTTGGTGGTATAAATCTACCCTATGGCATGCAGCAAAAAGTCATCATCCGCAATAATGGGACAGCAATTGATGCTTTTAATGCTTGGAGGCTACAATATGGAACGGCTAATACACAAACTCTTGCTACAATGTGGGGAAATTATCCAAATACAGATTTCGCTTCAGTTTGTTATGGATTCCAAGTTTTTCAAATATCAACCTGGGGGACATCTTATGGCACT…
WP_036958274.1	lcl|NZ_GG705263.1_cds_WP_036958274.1_2051	hypothetical protein [Providencia rettgeri]	GCF_000158055.1	521000	Providencia rettgeri DSM 1131	Providencia rettgeri_D	1	TRUE	72	NO	SVM	1	1	2	0	2	4	ATGCTTTTTGGTATGATGATATCGCCTATTGGAATGTTAACATCTCATGGGATCATCAATTACAAGTCAACACACCATAGCGCAATAGAAACGAATGAGAGGGCACAATTAAATATTTATGAACCTGAGCTGTCTTATTCAAATCATATAAACAACCATTTCTCTGATCATTTCCATGAACCTTTGGAACAACCTCCGTATATGAGAAGCTCTCTGGCTCCGGTCGCAGATGAATGGTCACTACCTTTTGATTTTTTTACAATTACTGCAACAGCAAATACAATTTACCGTCCTCCCATCCTCCCAATAAAGTGA
WP_036958341.1	lcl|NZ_GG705263.1_cds_WP_036958341.1_2317	AraC family transcriptional regulator [Providencia rettgeri]	GCF_000158055.1	521000	Providencia rettgeri DSM 1131	Providencia rettgeri_D	1	TRUE	86	NO	SVM	1	1	2	0	2	4	ATGTTGAGCAACTCGTGGTCCCATTCATCTGCATCTCAGATTGAAAATCAGCTCTGTTCTTCAGAGCGTTTATTATTTACCTCAGCTGACCCTGAAGAGATTAAATCGATGGTTGGTCGAGTCATGAAGCCACATCAATTTAACTTACTTAATCCACATCAACGCCTTGATGCTCGTATGCACTATATTCCTATGGGGGATATTTCTCTAAGCCGCTTACGCTATGGTGCCGATGTCTCCATTATTCCAGGGCAACTACAGGACTTTTTTTTGGTTCAAATGCCTCTATCAGGTACAGCAGTCATCGAAAGTGGTGGAAAATGTATTGAATCAACTCCTCAGATGGCCTCACTTCTTAGCCCTGAAGAATCAACAATAATGCGTTGGAATAGCGATAAC…
WP_036958442.1	lcl|NZ_GG705264.1_cds_WP_036958442.1_1796	UDP-glucose--hexose-1-phosphate uridylyltransferase [Providencia rettgeri]	GCF_000158055.1	521000	Providencia rettgeri DSM 1131	Providencia rettgeri_D	0.999999	TRUE	97	NO	SVM	1	1	2	0	2	4	ATGAATATTTTGCCTTTTAACCCTTCGGATTGCCCTCATCGTCGCTATAACCCATTAACAGGCCAGTGGGTGTTAGTGTCCCCTCATCGAGCAAAACGCCCGTGGAGCGGCAAAGATGAAAAACCATCAATAGAAAATTTACCTCAATATGATGAGCATTGCTTCTTGTGCCCTGGCAATACACGGGTTTCCGGGGAAGTGAATCCTAACTACCAAGGGACTTATGTATTCCAAAATGACCATGGTGCGTTATTAGCACAACCCTGCGCCCAACCTGATAATCAATCTGAATTGTTTCAATCACAATCGGTGAGTGGGGTTAGTCGAGTGATTTGCTTTTCGCCTGATCACAGTAAAACACTGCCAGAGCTGTCTGTACCTGAAATTGAAGGTGTTATC…
WP_036958456.1	lcl|NZ_GG705264.1_cds_WP_036958456.1_1840	membrane protein [Providencia rettgeri]	GCF_000158055.1	521000	Providencia rettgeri DSM 1131	Providencia rettgeri_D	1	TRUE	100	NO	SVM	1	1	2	0	2	4	GTGGTCCTGTGGAAATCTAATCTCTCCATTTCATGGAAAACCCAACTGTTCTCAACCTGTGTTCATGGGGTCATTGGGATGTTTTTACTATTGGCTCCATGGTCCCCTGGTAACTCAATGATATGGTTGCCGCTATTAGTGGTTGTCGTTGCGAGTTGGGCAAAGAGCCAGAAAAATATCAGTAAAATAAAAGGGGTTGCTGTACTGGTTAATGGCAATAAGGTTCAGTGGAAGAAAAATGAATGGAGAATACTGAAAGCACCTTGGCTTACCCGCTATGGTATATTACTGACACTAGAAGCGTTACAAGGTAAACCACAAAAGCTCCATTTGTGGGTTGCAAAAGACGCATTGTCGGAAGAGAATTGGCGTAATTTAAACCAATTATTGCTGCAATAC…
WP_036958458.1	lcl|NZ_GG705264.1_cds_WP_036958458.1_1845	aminomethyl-transferring glycine dehydrogenase [Providencia rettgeri]	GCF_000158055.1	521000	Providencia rettgeri DSM 1131	Providencia rettgeri_D	1	TRUE	70	YES	SVM	1	0	2	1	1	4	ATGTCGATGTCACTGAGTCAATTAGAAAATCGTTCAGAATTCATTTCGCGCCACATTGGTTCATCAGAACAACAATTAAAAACCATGTTAGACACCGTGGGTGCAACGTCATTAGATGCCTTGATGGGCAAAATTGTCCCCAAAGCCATTTTGCTTGCAGAGCCGCCAAGAGTGGGGGGGGGAGCAACTGAACAAGAAGCTTTAGCGGAATTAAAAGCAATAGCGTCACTCAATAAACGCTACAAAAGTTATATTGGTATGGGCTATGCCCCTGCTGTGCTTCCGCCAGTTATTTTGCGTAATTTATTAGAAAACCCGGGTTGGTATACCGCTTATACGCCATATCAACCGGAGGTGTCACAAGGCCGTTTAGAATCATTACTGAATTTTCAACAGTTA…
WP_036958519.1	lcl|NZ_GG705264.1_cds_WP_036958519.1_1804	hemin uptake protein HemP [Providencia rettgeri]	GCF_000158055.1	521000	Providencia rettgeri DSM 1131	Providencia rettgeri_D	1	TRUE	100	NO	SVM	1	1	2	0	2	4	ATGGTAAATAATATGACAGCCCCAGTTGCAGAAAATACCGTCGAAACGGCGAAACAACCCGTTAAAACTGACGTGATAGAAAGCCAACAATTATTGGGCCCTGCCGGTAAGGTCTCAATTCAACATAATGGCGAGCTTTATCAATTGAGACAAACTCGTACAGGTAAGTTGATCTTAACTAAGTAA
WP_036958527.1	lcl|NZ_GG705264.1_cds_WP_036958527.1_1873	1,6-anhydro-N-acetylmuramyl-L-alanine amidase AmpD [Providencia rettgeri]	GCF_000158055.1	521000	Providencia rettgeri DSM 1131	Providencia rettgeri_D	1	TRUE	99	NO	SVM	1	1	2	0	2	4	ATGAAAATACACAATGGTTGGCTAAATAATGTGACTCATATCCCTTCTCCACATCATGATGAGCGCCCCTCTAATACCATACCTTCTCTTCTAGTTATTCATAATATCAGCCTTCCTCCAGGACAATTTGGTGGCCCTTATATAAACCAATTATTTACAGGGACTTTAAACCCTGATGAACACCCATTTTTTAATGAAATCAGACATCTTCGAGTTTCAGCTCATTGCCTAATACGCCGTGATGGTGCAATCATTCAATATGTCCCCTTTCATTTACGGGCTTGGCACGCTGGGCAGTCTTCCTACCAAGGCCAAGAAAAATGCAACGACTTTTCTATTGGTATTGAGCTAGAAGGCACTGATTTTGAACCATTTACAGAAGAACAATATCAATCCCTT…
WP_036958541.1	lcl|NZ_GG705265.1_cds_WP_036958541.1_1444	hypothetical protein [Providencia rettgeri]	GCF_000158055.1	521000	Providencia rettgeri DSM 1131	Providencia rettgeri_D	1	TRUE	78	NO	SVM	1	1	2	0	2	4	ATGCACAGCGATTACCAATCGGTGGATAAACAAACTGGCATCAATGCAGGCAAAGCCAGCAACACCACTCATACAGCGGTATCGGAAGGTGAGATTGTTATTTGCGATAAGGCAAATCAGAAACAAGATGTTACTGATTTAAGTCGATATACAGACAATGCCCATGAGAAGCTGAATATGATTTTTGATAAAGAAAAAGAACAGAAACGGATACCCATCTAA
WP_036958542.1	lcl|NZ_GG705265.1_cds_WP_036958542.1_1448	phosphoethanolamine transferase CptA [Providencia rettgeri]	GCF_000158055.1	521000	Providencia rettgeri DSM 1131	Providencia rettgeri_D	0.999998	TRUE	63	YES	PSI-BLAST	1	0	2	1	1	4	ATGAGTAACACTACACACTCGGAAAAATTTAGCTGGACCTCACTGTTCTGGTTACTAATCTACTTTTGGTATTTTTCATCACTATTACAACTATATGTGCTCGTAACAGGACAAAGTAATTCTATTGGCCTAAGAGATTCACTACTCTATAGCTCTCTTTGGCTGGTTCCTGCCCTACTGTTCCCTAAAAAAGTTAAGTTAGTTGCGGGACTAATTGGTATTGTTTTATGGCTTTCTTCGGTAGTTGCCCTCGCCTACTTTGTGGTTTATGGGCATCAAATATCCCAAAGTGTCATGTTTGTGATGTTTGAAACCAATACTAATGAAGCAGGCGAATTCCTTAAACAATATTTTAGCTTCAAAGTCTTAGGAGTCATACTCGCCTATACTGTAGTCGCA…
WP_036958810.1	lcl|NZ_GG705268.1_cds_WP_036958810.1_879	lipopolysaccharide N-acetylmannosaminouronosyltransferase [Providencia rettgeri]	GCF_000158055.1	521000	Providencia rettgeri DSM 1131	Providencia rettgeri_D	1	TRUE	100	NO	SVM	1	1	2	0	2	4	ATGGAATCGTCATCAACTCAGTCTTCATCCGTTACACAGCCATCTATTCCACAATATAGTATTCGTGGTCATAATATTTGGGGCTTTAAAAATATGGCCCATTTTTTAGACTACTTATTTGCTGGTGGGGAAACGAAAACGGGAACACTCGTTGCGATTAATGCAGAAAAAGTGATGATCGCTGAACAAGATACGGCTTTAAATACGTTACTAGGCCAAGCCGAATATTTATATGCTGACGGAATTAGTATTGTCCGTGCTATTCGTCGTAAATACCCCCAAGCTGAAGTTTCCCGCGTGGCTGGTGCTGACTTGTGGGAAGGGTTAATGGAACGGGCCGGTAAAGAAGGTACGCCAGTTTTCCTAGTGGGTGGCAAACCAGAAATTCTAGAGCAAACT…
WP_036959022.1	lcl|NZ_GG705270.1_cds_WP_036959022.1_469	IclR family transcriptional regulator [Providencia rettgeri]	GCF_000158055.1	521000	Providencia rettgeri DSM 1131	Providencia rettgeri_D	1	TRUE	53	YES	SVM	1	1	2	1	2	5	ATGAACAGTATAAATAGAACCTTAGACATCTTGTCTTACATCACAACTTGCGCATCTCCAGTGACGCCACAGTCTATCTCATCAGCGTTAGAGATCCCATTATCAACCGTCTATCGTTTACTAACAATTCTCATAGATTGGGAATTTGTATCTCACGCAAAACAATATGGAACATACTGTGTTGGCTCGCAGAGTATCAAAAATCAAGAAAAATACTATCACCACAGTTTATTGATGAGCGCGTCTAAACAAGAACTGCAAACTTTAGCGAAAAAAACCCAAGAAACCGTGGCGATTATCACCTCAAATTTACGAGAGACCATTTGTGTCGACATGATTGAGAGTGAACAAGCGCTGCGCTGCTCTTTTATTATTGGCCGGGGCAATACTTTAGTTAAA…
WP_036959118.1	lcl|NZ_GG705271.1_cds_WP_036959118.1_348	osmoprotectant transporter ProQ [Providencia rettgeri]	GCF_000158055.1	521000	Providencia rettgeri DSM 1131	Providencia rettgeri_D	1	TRUE	99	NO	SVM	1	1	2	0	2	4	ATGACCCGAGTGACTTTATCATTAAGAAAAAATAACAATGGTGTAACAAATCCACCAGCGACGAACACACCAAAAAACACACAGGCTAAAACGTCACAGGAAGCCCCACAGCAACCGAAGAAGAAAAACAAGGCAGATGTTCACGCGAAGAAGAAACAACACCGTATCGACCGTATAGCGAAGCACTGGACGCTATTCAGTGAGCCAGAAGCAAAACCGCTAATGATTGGTATCAAGGAAGCCATGATTGCTGAGGTTAAAGAGAAAGGGCTGGATATCCCAGAGAGCCACATTAAACAGGGATTACGCTCATACATCAGCCGCAAGGCATATTTGAAAGCCCTTACTCTGGGCGGCAATCGGTTTGATATGCACGGACAACCTAACGGAGAGGTTACG…
WP_036959188.1	lcl|NZ_GG705272.1_cds_WP_036959188.1_174	hypothetical protein [Providencia rettgeri]	GCF_000158055.1	521000	Providencia rettgeri DSM 1131	Providencia rettgeri_D	0.999999	TRUE	99	NO	SVM	1	1	2	0	2	4	ATGAGAAAAGATACAAGTATTTATATAAGGAATAATGTAAGTACCCCCACTGAAGTAAAAACAGATTGTTTCCCATTTTTAAATGGGATAAAAAAAATTAATTTTTGTATAAACAAAAACCCAATAATATCAATTATCAACAGAATCAAAAAGTTATCTAACAGAGAAACTATTAACAAAAAAACAATTAATCCAAACAATAGCTCCAATCTGAATAAATTAGAAAATACCAAGCACATCAAGATATTCACTAATGAAATTACAAATAAAAAATACTTCAAATTGATGAAAATAACAAATTATTAA
WP_080544449.1	lcl|NZ_GG705262.1_cds_WP_080544449.1_2998	XRE family transcriptional regulator [Providencia rettgeri]	GCF_000158055.1	521000	Providencia rettgeri DSM 1131	Providencia rettgeri_D	1	TRUE	99	NO	SVM	1	1	2	0	2	5	ATGAGGGGTTCCTATATGCTAAAAATCAATAGTCCATCGTTCCCTACTCAAAATTGGGTCTCGACAGTAACTGGGCAATTTTTAAAAGAGCAACGTTTGATGATGGGTTTATCTGGGGAGGCTCTCGCAAAAAAGATGCAATTAAGCCAACAACAAATTTCCCGTTATGAGCGAGGAATGACTCATATTAATTTAACGACATTATTGCGCTATTTTTCGGTCTTAAATATGGATGTGAGGGAAATTCAATATTTCTTCGAATTAATTGTATCATGGAATGAAGAAGTGAAAGAAATTCATCAGCGTAATATCCGAAGACATTATTCACATCGCGGTTAA
WP_080544493.1	lcl|NZ_GG705269.1_cds_WP_080544493.1_567	autotransporter outer membrane beta-barrel domain-containing protein [Providencia rettgeri]	GCF_000158055.1	521000	Providencia rettgeri DSM 1131	Providencia rettgeri_D	1	TRUE	98	NO	SVM	1	1	2	0	2	4	ATGCAAGGAACAAACAATACACTCACGGTTGCATCGGGCTCCGTATTGTCCGGAAAAATTAATCCCCAGAAACCCGAAAATGGAGCGACCGCTTTGGCTATTGGTGGTACCAATAATACGGTTACAATAGATAACTCCACATTAATGAGCGCAGGTGAACGTACACTAAGACTCGGAAGTTCGGGAAAAAACGCAATTAATGATGGTAACACTGTTAACTTAAACAATGTAACCATTAAAGCTGATTATGATGATCCTAATTATCAAAAGGATGATAGTTTAATCGGTATTTTAACAACGAATAATGAACAGCTTGATAATGAGTATGAATTTACTTTAAATTTAAATTCGGGTTTGATTGAAAGTACTAACTCAAATTTAATCGATAGCAGTATGGAG…
WP_000004920.1	lcl|NZ_GG657384.1_cds_WP_000004920.1_4721	MULTISPECIES: hydrogenase expression/formation protein [Enterobacteriaceae]	GCF_000158395.1	556266	Escherichia coli D9	Escherichia flexneri	1	TRUE	84	NO	SVM	1	1	2	0	2	4	ATGAGCGAAACTTTTTTCCATCTGCTGGGGCCAGGAACGCAACCGAACGATGACAGTTTCAGCATGAATCCACTGCCGATCACCTGTCAGGTGAATGATGAACCGAGTATGGCGGCCCTGGAACAATGTGCTCACAGCCCGCAGGTGATTGCGCTGTTAAACGAGTTACAACATCAAATGAGTCAACGCCAGCCGCCGTTGGGCGAGGTGCTGGCAGTCGATCTGTTAAATCTCCACGCCGACGATCGTCACTTTATCAATACCCTTCTCGGGGAAGGGGAAGTGTCAGTGCGCATTCAGCAGGCTGACGACAGTGAAAGTGAAATACAGGAGGCGATCTTCTGCGGATTATGGCGGGTGCGCAGACGTCGCGGCGAAAAGTTGCTGGAGGACAAACTG…
WP_000013928.1	lcl|NZ_GG657388.1_cds_WP_000013928.1_1106	MULTISPECIES: molybdopterin guanine dinucleotide-containing S/N-oxide reductase [Enterobacteriaceae]	GCF_000158395.1	556266	Escherichia coli D9	Escherichia flexneri	0.999998	TRUE	64	YES	SVM	1	0	2	1	1	4	TTGGCCAACTCATCCTCACGATATTCTGTTCTGACTGCCGCCCACTGGGGGCCCATGCTGGTTGAAACCGACGGCGAAACCGTGTTTAGCTCGCGTGGCGCGTTAGCCACAGGAATGGAAAACTCCTTGCAGAGCGCGGTTCGCGACCAGGTTCACAGCAATACGCGGGTACGATTTCCAATGGTGCGCAAAGGCTTTCTCGCGTCACCGGAAAACCCGCAAGGCATTCGTGGGCAGGATGAATTTGTTCGCGTGAGTTGGGATGAGGCGCTGGATCTTATTCACCAACAACATAAACGCATTCGTGAGGCTTATGGTCCGGCATCGATTTTTGCTGGTTCCTACGGCTGGCGTTCAAACGGCGTGCTGCATAAGGCCTCGACATTATTACAACGCTAT…
WP_000020880.1	lcl|NZ_GG657384.1_cds_WP_000020880.1_4623	MULTISPECIES: anti-sigma-28 factor FlgM [Proteobacteria]	GCF_000158395.1	556266	Escherichia coli D9	Escherichia flexneri	1	TRUE	99	NO	SVM	1	1	2	0	2	4	ATGAGTATTGATCGCACTTCGCCTCTGAAGCCTGTAAGCACCGTTCAACCGCGCGAAACCACTGACGCGCCGGTAACGAACAGCCGGGCGGCAAAAACAACCGCCTCCACCAGCACCAGTGTGACGTTAAGCGACGCGCAAGCAAAACTGATGCAACCCGGCAGCAGTGATATCAATCTTGAACGTGTCGAAGCGTTAAAACTGGCGATTCGTAACGGTGAACTAAAAATGGACACCGGCAAAATTGCCGATGCGCTGATCAACGAAGCGCAGCAAGACTTGCAGAGTAACTGA
WP_000057405.1	lcl|NZ_GG657388.1_cds_WP_000057405.1_881	MULTISPECIES: hydrolase [Enterobacteriaceae]	GCF_000158395.1	556266	Escherichia coli D9	Escherichia flexneri	1	TRUE	100	NO	SVM	1	1	2	0	2	4	ATGGCGCAGATAACGACGACCGATGCCAATGAATTTAGCAGCAGTGCTGAATTCACACCTATGCGCGGCTTTAGCAATTGTCATCTACAAACTATGCTGCCGCGTTTGTTTCGTCGTCAGGTGAAATTCACCCCGTACTGGCAGCGGCTGGAGTTGCCCGACGGCGATTTTGTCGATCTCGCGTGGAGTGAAGACCCCGCACAGGCGAAACATAAACCGCGTTTAGTGGTGTTTCACGGGCTGGAAGGCAGTCTCAATAGCCCTTACGCCCACGGTCTGGTTGAGGCGGCGCAAAAGCGCGGCTGGCTGGGCGTGGTGATGCATTTTCGCGGATGCAGCGGTGAACCAAACCGTATGCACCGCATTTACCATTCGGGCGAAACCGAAGACGCCAGTTGG…
WP_000062568.1	lcl|NZ_GG657386.1_cds_WP_000062568.1_2049	DUF2686 domain-containing protein [Escherichia coli]	GCF_000158395.1	556266	Escherichia coli D9	Escherichia flexneri	1	TRUE	84	YES	SVM	1	0	2	1	1	4	ATGTCTATGCCATTAAGCAATGCCCTTCAGAGTCAAATTATTACAGATAATCACTTCCTTCATCATCCAAAAGTCGACAGTGAGTTAATACGTAAATATGAACGTGCACGCCTGGATACGGAAAATATCTATCTTCTGCCTCTTGTTAGTGGCAATAACCATAATTACGATGGAAAAAGCGTTGTCGAAATTAGAAAACTTGATATTAGTAAAGAGTACTGGCCATTTAATTATGTGACAGAAGCATGCAGAGAATCCGATGGTATTACAACAACAGGACGTATGCTCTATCGAAACTTGAAAATCACCTCAGCTTTAGACGAAATATATGGTGGTATATGTAAAAAGGCGCATGCTGCTACAGAATTAGCAGAAGGTTTACGGCTAAATTTATTTATG…
WP_000077848.1	lcl|NZ_GG657384.1_cds_WP_000077848.1_3973	MULTISPECIES: catalase HPII [Enterobacteriaceae]	GCF_000158395.1	556266	Escherichia coli D9	Escherichia flexneri	1	TRUE	89	NO	SVM	1	1	2	0	2	4	ATGTCGCAACATAACGAAAAGAACCCACATCAGCACCAGTCACCACTACACGATTCCAGCGAAGCGAAACCGGGGATGGACTCACTGGCACCTGAGGACGGATCTCATCGTCCAGCGGCTGAACCAACACCGCCAGGTGCACAACCTACCGCCCCTGGGAGCCTGAAAGCCCCTGATACACGTAACGAAAAACTTAATTCTCTGGAAGACGTACGCAAAGGCAGTGAAAATTATGCGCTGACCACTAATCAGGGCGTGCGCATCGCCGATGATCAAAACTCACTGCGTGCCGGTAACCGTGGTCCAACGCTGCTGGAAGATTTTATTCTGCGCGAGAAAATCACCCACTTTGACCATGAGCGCATCCCGGAACGTATTGTTCATGCACGCGGATCAGCA…
WP_000083444.1	lcl|NZ_GG657387.1_cds_WP_000083444.1_1285	DUF1116 domain-containing protein [Escherichia coli]	GCF_000158395.1	556266	Escherichia coli D9	Escherichia flexneri	1	TRUE	53	YES	SVM	1	0	2	1	1	4	ATGAGCCAGTCACTGTTTAGCCAACCATTGAACGTTATTAACGTCGGCATCGCCATGTTTAGCGATGACCTGAAAAAGCAGCATGTAGAAGTGACTCAACTCGACTGGACGCCGCCGGGGCAGGGCAATATGCAGGTGGTGCAGGCGCTGGATAACATTGCCGATTCGCCGCTGGCAGACAAAATCGCCGCCGCTAACCAGCAGGCGCTGGAGCGCATTATCCAGTCGCATCCGGTGCTGATTGGTTTTGATCAGGCGATTAACGTGGTGCCGGGCATGACGCCGAAAACCATTCTTCACGCCGGGCCGCCGATCACCTGGGAAAAAATGTGCGGCGCGATGAAAGGCGCGGTCACCGGGGCGTTGGTGTTCGAAGGGCTGGCGAAAGATCTCGACGAG…
WP_000094669.1	lcl|NZ_GG657385.1_cds_WP_000094669.1_2494	aerotaxis receptor [Escherichia coli]	GCF_000158395.1	556266	Escherichia coli D9	Escherichia flexneri	1	TRUE	55	YES	SVM	1	1	2	1	2	5	ATGTCTTCTCATCCGTATGTCACCCAGCAAAATACCCCGCTGGCGGACGATACCACTCTGATGTCCACTACCGATCTGCAAAGCTATATCACTCATGCTAATGACACTTTTGTGCAGGTGAGCGGCTTTACCTTGCAAGAGTTACAAGGGCAGCCGCACAACATAGTGCGTCACCCGGATATGCCAAAAGCGGCGTTTGCGGATATGTGGTTCACCCTGAAAAAAGGGGAGCCCTGGAGCGGCATCGTGAAAAATCGCCGCAAAAATGGCGACCATTATTGGGTGCGGGCCAATGCGGTACCGATGGTGCGCGAGGGAAAAATCAGTGGCTATATGTCGATTCGTACCCGGGCGACGGATGAAGAGATTGCGGCGGTGGAGCCGCTGTACAAAGCGCTG…
WP_000102794.1	lcl|NZ_GG657385.1_cds_WP_000102794.1_2866	MULTISPECIES: hypothetical protein [Enterobacteriaceae]	GCF_000158395.1	556266	Escherichia coli D9	Escherichia flexneri	1	TRUE	100	NO	SVM	1	0	2	0	1	4	ATGAGCACAGAAACAATTGAAATATTCAATAATAGTGATGAATGGGCAAATCAACTAAAACACCTATTATCGAAAGGAGAAAATCTGGCATTACTACATGGTTTAACTCCTGATATCCTTGATAGAATATATGCATATGCATTCGACTACCATGAAAAGGGTAATGTAACGGACGCAGAAATTTATTATAAATTTTTGTGCATTTATGCGTTCGAAAATCATGAGTATCTAGAAGGTTTTGCATCAGTATGTCAGTCAAAAAAGAAATATCAACAAGCATATGACCTTTACAAACTAAGTTACAATTACTTCCCGTATGATGACTATTCAGTTATTTATCGTATGGGTCAATGTCAGATTGGGGCTAAAAATATCGATAACGCAATGCAATGTTTCTAT…
WP_000132317.1	lcl|NZ_GG657384.1_cds_WP_000132317.1_3345	hypothetical protein [Escherichia coli]	GCF_000158395.1	556266	Escherichia coli D9	Escherichia flexneri	1	TRUE	61	YES	SVM	1	1	2	1	2	5	ATGACAGATTCAATAAATGCCAATGTTGTAGTGAGTATGCCTTCGCAACTCTTCACTATGGCGCGTTCTTTTAAAGCCGTAGCCAATGGCGAAATTTATATCGGGAAAATTGACACTGACCCGGTAAATCCTGAAAACCGGGTTCAGGTTTATGTAGAGAATGAAGACGGTTCTCACGTTCCTGTTTCTCAACCAATCATCATTAACGCTGCTGGTTATCCGGTATATAACGGACAGATTGCCAAATTCGTTACCGTGCAAGGCCATTCTATGGCTGTTTATGATGCATATGGTGCTAAGCAGTTCTATTTTCCTAATGTGCTTAAGTATGACCCTGACCAGTTCAGGGCAATTATAGAGTCACCAGAAGGTGCTGGACACGTAGGATATCAGTATCGC…
WP_000139041.1	lcl|NZ_GG657391.1_cds_WP_000139041.1_298	MULTISPECIES: uroporphyrinogen-III C-methyltransferase [Enterobacteriaceae]	GCF_000158395.1	556266	Escherichia coli D9	Escherichia flexneri	0.999969	TRUE	79	NO	SVM	1	1	2	0	2	4	ATGACGGAACAAGAAAAAACCTCCGCCGTGGTTGAAGAGACCAGGGAGGCCGTGGACACCACGTCACAACCTGTCGCAACAGAAAAAAAGAGTAAGAACAATACTGCATTGATTCTCAGCGCGGTGGCTATCGCTATTGCTCTGGCGGCGGGTGTCGGTTTGTATGGCTGGGGTAAACAACAGGCCGTCAATCAGACCGCCACCAGCGATGCCCTGGCTAACCAACTGACGGCATTGCAAAAAGCCCAGGAGAGCCAAAAAGCCGAGCTGGAAGGCATTATTAAGCAACAAGCTGCACAGCTTAAGCAGGCGAATCGTCAGCAAGAAACGCTGGCAAAACAGTTGGATGAAGTCCAACAAAAGGTCGCCACCATTTCCGGCAGCGATGCTAAAACCTGG…
WP_000155689.1	lcl|NZ_GG657386.1_cds_WP_000155689.1_1764	tail sheath protein [Escherichia coli]	GCF_000158395.1	556266	Escherichia coli D9	Escherichia flexneri	1	TRUE	89	NO	SVM	1	1	2	0	2	4	ATGACGATAAGCTTTAACACCATTCCGTCGAATACGCTGGTTCCGATTTTTTATGCGGAAATGGATAACCAGGCGGCGAATACTGCACAGGACAGCGGAGCATCGCTGCTGATTGGTCATGCCAATAACGGTGCAGAGATTGTTGCCAACAGTCTGGTGCTGATGCCGTCGGCAGACTATGCACGCCAGATTTGTGGTGCGGGAAGTCAGCTGGCGCGTATGGTCGAGGCTTATCGCCAGACTGACCCGTTTGGTGAGCTGTATGTGATTGCCGTTCCTGAATCCACGGGCGCGGCGGCAACAGTTACGCTGACGGTGACCGGCGCGGCAACCGAAACCGGCACGGTGAATGTTTATGTGGGACGTACCCGCGTGCAGGCACCGGTGACCAACGGCGAT…
WP_000168712.1	lcl|NZ_GG657388.1_cds_WP_000168712.1_1148	MULTISPECIES: L-threonine dehydrogenase [Enterobacteriaceae]	GCF_000158395.1	556266	Escherichia coli D9	Escherichia flexneri	0.999989	TRUE	65	YES	PSI-BLAST	1	0	2	1	1	4	ATGGCATCTTCAACTTTCTTTATTCCTTCTGTGAATGTCATCGGCGCTGATTCATTGACTGATGCAATGAATATGATGGCAGATTATGGATTTACCCGTACCTTAATTGTCACTGACAGTATGTTAACGAAATTAGGTATGGCGGGCGATGTGCAAAAAGCACTGGAAGAACGCAATATTTTTAGCGTTATTTATGATGGCACCCAACCTAACCCCACCACGGAAAACGTCGCCGCAGGTTTGAAATTACTTAAAGAGAATAATTGCGATAGCGTGATCTCCTTAGGCGGTGGTTCTCCACACGACTGCGCAAAAGGTATTGCGCTGGTGGCAGCCAATGGCGGCGATATTCGCGATTACGAAGGCGTTGACCGCTCTGCAAAACCGCAGCTGCCGATG…
WP_000184091.1	lcl|NZ_GG657385.1_cds_WP_000184091.1_2863	MULTISPECIES: hypothetical protein [Enterobacteriaceae]	GCF_000158395.1	556266	Escherichia coli D9	Escherichia flexneri	1	TRUE	97	NO	SVM	1	1	2	0	2	4	ATGACTAATCCAATCGGTATCAATAATTTATCTCAAAGTTCAAATATAGCGAATGCAACGGGTGATGAAGTCGTATCATTAGATAAACACATCAACACCAGTGCTACTGATACAGATCAAATACAAGCATTTATAGTTTCAACATGGATGGCGCCTTTTCAAAATGATATGTATTCAGAAGATAATCCTATCTCACCTTACTATAAAATTGAATGGTAG
WP_000189207.1	lcl|NZ_GG657384.1_cds_WP_000189207.1_3115	MULTISPECIES: cysteine/O-acetylserine efflux protein [Proteobacteria]	GCF_000158395.1	556266	Escherichia coli D9	Escherichia flexneri	1	TRUE	100	NO	SVM	1	1	2	0	2	4	GTGACACCGACCCTTTTAAGTGCTTTTTGGACTTACACCCTGATTACCGCTATGACGCCAGGACCGAACAATATTCTCGCCCTTAGCTCTGCTACGTCGCATGGATTTCGTCAAAGTACCCGCGTGCTGGCAGGGATGAGTCTGGGATTTTTGATTGTGATGTTACTGTGTGCGGGCATTTCATTTTCACTGGCAGTGATTGACCCAGCAGCGGTACACCTTTTGAGTTGGGCGGGGGCGGCATATATTGTCTGGCTGGCGTGGAAAATCGCCACCAGCCCAACAAAGGAAGACGGACTTCAGGCAAAACCAATCAGCTTTTGGGCCAGCTTTGCTTTGCAGTTTGTGAACGTCAAAATCATTTTGTACGGTGTTACGGCACTGTCGACGTTTGTTCTG…
WP_000191596.1	lcl|NZ_GG657388.1_cds_WP_000191596.1_1087	MULTISPECIES: cellulose biosynthesis protein BcsG [Enterobacteriaceae]	GCF_000158395.1	556266	Escherichia coli D9	Escherichia flexneri	1	TRUE	66	YES	SVM	1	0	2	1	1	4	ATGACTCAATTTACGCAAAATACCGCCATGCCTTCTTCCCTCTGGCAATACTGGCGCGGCCTTTCCGGCTGGAACTTCTATTTTCTGGTTAAGTTCGGCCTGTTGTGGGCGGGATATCTTAACTTCCATCCGCTCCTCAATTTGGTGTTTGCCGCGTTTCTGCTGATGCCCATTCCGCGCTACAGCCTGCATCGCTTGCGCCACTGGATTGCCCTGCCGATCGGCTTTGCTTTGTTCTGGCATGACACCTGGTTGCCTGGCCCGGAAAGCATAATGAGCCAGGGTTCGCAGGTGGCGGGGTTCAGTACCGATTATTTAATCGACCTTGTCACACGCTTTATTAACTGGCAGATGATTGGGGCCATTTTTGTTTTATTAGTGGCCTGGTTATTCCTGTCA…
WP_000201411.1	lcl|NZ_GG657384.1_cds_WP_000201411.1_3294	MULTISPECIES: hypothetical protein [Enterobacteriaceae]	GCF_000158395.1	556266	Escherichia coli D9	Escherichia flexneri	1	TRUE	96	NO	SVM	1	1	2	0	2	4	ATGGCCACTATCTCTTCAACTTCAATTCCTTCCATACAAACACAGAGTAGTAACAGGGCATCACAAGGTAGCGATGTTGCTTCACAAATCGCGCGGATAAGTCAGCAAATCATCAAACTCACTCAACAAATTAAAGAGATTGTAGACACTAGCGGCAGTGCTGAAGACAAGCAAAAACAGGCCGAATTGATTCAACAGCAAATCACCCTACTGGAAACACAACTGGCGCAGTTGCAGAAACAGCAGGCAGAAAAGGCGCAGGAGAAAGAGCAGTGTTTGTCTCTGAATGTATCCCTTCTAAATCCTGTTGAAAAAACGACTCATATCGATATCTATATCTGA
WP_000208650.1	lcl|NZ_GG657384.1_cds_WP_000208650.1_4716	MULTISPECIES: tyrosine-protein kinase etk [Proteobacteria]	GCF_000158395.1	556266	Escherichia coli D9	Escherichia flexneri	1	TRUE	92	NO	SVM	1	1	2	0	2	4	ATGACAACTAAAAATATGAATACGCCACCAGGCAGCACTCAGGAAAATGAGATCGATCTGCTTCGTCTGGTCGGCGAGTTATGGGATCACCGTAAGTTTATTATCAGCGTGACCGCGTTATTCACGCTGATCGCTGTCGCTTACTCGCTGTTAAGTACACCAATTTATCAGGCAGATACTCTGGTCCAGGTTGAGCAAAAACAGGGCAACGCCATTCTCAGCGGCCTGAGCGATATGATCCCTAACTCATCGCCCGAGTCTGCACCGGAGATCCAACTGCTGCAATCGCGCATGATTCTCGGTAAAACCATTGCTGAACTGAATCTGCGCGACATAGTTGAGCAGAAGTATTTTCCGATTGTGGGTCGCGGCTGGGCGAGATTAACCAAAGAAAAACCA…
WP_000220137.1	lcl|NZ_GG657386.1_cds_WP_000220137.1_1918	MULTISPECIES: DUF2170 domain-containing protein [Enterobacteriaceae]	GCF_000158395.1	556266	Escherichia coli D9	Escherichia flexneri	0.999931	TRUE	99	NO	SVM	1	1	2	0	2	4	ATGACATGGAATCCGTTGGCGCTGGCGACGGCGCTGCAAACTGTACCTGAACAAAATATTGATGTGACAAATAGCGAGAGCGCATTAATTATTAAAATGAATGATTATGGCGATTTGCAAATCAATATTCTTTTTACTTCCCGCCAAATGATTATCGAAACCTTTATTTGTCCGGTAAGTAGTATCAGCAATCCAGATGAATTTAATACCTTCTTATTAAGAAATCAGAAGATGATGCCGTTGTCATCGGTAGGAATCTCCAGCGTGCAACAGGAAGAGTATTACATTGTTTTCGGGGCGTTATCGCTTAAATCTTCTCTTGAAGATATCCTGCTTGAGATAACCTCGCTGGTAGATAACGCATTGGATCTGGCTGAAATTACAGAAGAATATTCACAC…
WP_000241049.1	lcl|NZ_GG657389.1_cds_WP_000241049.1_592	MULTISPECIES: DUF535 domain-containing protein [Enterobacteriaceae]	GCF_000158395.1	556266	Escherichia coli D9	Escherichia flexneri	0.999993	TRUE	98	NO	SVM	1	1	2	0	2	4	ATGGTGAAATCGACGTCATGTATAACCATTGATTTCATGAATATGTCGCAGCTAACTGAACGGACCTTTACGCCATCTGAATCTCTCAGCAGCCTGTCACTTTTTCTTAGTCTGGCACGTGGACAGTGTCGGCCGGGTAAATTCTGGCATCGCCGTAGTTTTCGCCAGAAATTTTTGCTGCGCTCGTTGATTATGCCGCGTTTAAGCGTTGAGTGGATGAACGAACTTTCCCACTGGCCTAATCTCAATGTGTTGTTAACGCGCCAACCGCGACTGCCTGTGCGTCTGCATCGCCCTTACCTTGCGGCGAATCTTAGCCGTAAGCAATTGCTGGAGGCGTTACGTTACCATTATGCGTTACTCCGCGGATGTATGTCGGCGGAAGAATTCAGCTTATAT…
WP_000255039.1	lcl|NZ_GG657384.1_cds_WP_000255039.1_3552	MULTISPECIES: galactose/methyl galactoside import ATP-binding protein MglA [Proteobacteria]	GCF_000158395.1	556266	Escherichia coli D9	Escherichia flexneri	1	TRUE	59	YES	SVM	1	0	2	1	1	4	ATGGTCAGCTCAACGACTCCGTCTTCCGGGGAATACTTGTTGGAAATGAGCGGTATCAACAAGTCCTTTCCTGGTGTTAAGGCACTTGATAACGTTAATTTAAAAGTCCGGCCACATTCTATCCATGCATTAATGGGGGAAAACGGTGCAGGAAAATCGACATTATTAAAATGCCTGTTTGGTATTTATCAAAAAGACTCCGGCACCATTTTATTCCAGGGTAAAGAGATCGATTTCCATTCTGCCAAAGAAGCACTGGAAAATGGTATTTCGATGGTACACCAGGAGTTAAACCTGGTATTACAACGTTCGGTGATGGATAACATGTGGCTGGGGCGATATCCCACCAAAGGCATGTTTGTCGATCAGGACAAAATGTACCGCGAAACCAAAGCGATT…
WP_000288710.1	lcl|NZ_GG657384.1_cds_WP_000288710.1_4739	MULTISPECIES: cell division inhibitor SulA [Proteobacteria]	GCF_000158395.1	556266	Escherichia coli D9	Escherichia flexneri	1	TRUE	91	NO	SVM	1	1	2	0	2	4	ATGTACACTTCAGGCTATGCACATCGTTCTTCGTCGTTCTCATCCGCAGCAAGTAAAATTGCGCGTGTCTCTACGGAAAACACTACAGCCGGGCTTATCAGTGAAGTTGTCTATCGCGAAGATCAGCCCATGATGACGCAACTTCTACTGTTGCCATTGTTACAGCAACTCGGTCAGCAATCGCGCTGGCAACTCTGGTTAACACCGCAACAAAAACTGAGTCGGGAATGGGTTCAGGCATCTGGGCTACCCTTAACGAAAGTAATGCAGATTAGCCAGCTCTCCCCTTGCCACACTGTGGAGTCAATGGTTCGCGCTTTACGCACGGGCAATTACAGTGTGGTGATCGGTTGGTTGGCAGATGATTTGACTGAAGAAGAGCATGCTGAACTTGTTGAT…
WP_000339532.1	lcl|NZ_GG657385.1_cds_WP_000339532.1_2581	MULTISPECIES: hypothetical protein [Enterobacteriaceae]	GCF_000158395.1	556266	Escherichia coli D9	Escherichia flexneri	1	TRUE	100	NO	SVM	1	1	2	0	2	4	ATGGATGCACTACAAACTCAAACTGTTAATAGTACAACCGCGCCGCAGCCCAACTACATTCCGGGGCTGATTGCGGTGGTCGGGTGTGATGGCACCGGTAAATCCACACTGACCACCGACCTGGTGAAATCGCTGCAACAACACTGGCAAACCGAGCGGCGCTATCTGGGGCTGCTCTCCGGCGAAGACGGCGACAAAATCAAACGATTGCCGTTGGTTGGCGTCTGGCTGGAACGGCGACTGGCGGCCAAATCCTCGAAAACCCAAAGCATGAAAACCAAATCTCCGGCGCTATGGGCGGCGGTGATTATGTACTGCTTCTCGCTGCGAAGAATGGCGAATCTACGCAAGGTTCAGCGACTGGCGCAAAGTGGCGTTCTGGTGGTCAGCGATCGCTTC…
WP_000378026.1	lcl|NZ_GG657387.1_cds_WP_000378026.1_1601	MULTISPECIES: LysR family transcriptional regulator [Proteobacteria]	GCF_000158395.1	556266	Escherichia coli D9	Escherichia flexneri	1	TRUE	56	YES	SVM	1	0	2	1	1	4	GTGGATAGTAATAATCAAATTGAACCCTGTTTAAGCAGAAAGTCGTCAGAAGGTAAACCACAAATATTTACAACCTTACGAAATATTGATCTTAACCTTCTGACTATTTTTGAAGCTGTATATGTACATAAAGGGATCGTTAATGCAGCGAAAGTGCTTAATCTGACCCCCTCGGCAATCAGTCAGTCTATTCAGAAACTGCGCGTTATATTCCCTGACCCATTGTTTATTCGCAAAGGCCAGGGTGTCACTCCTACCGCATTTGCGATGCATCTACATGAGTATATCAGTCAGGGCCTTGAGTCCATTCTTGGCGCGCTGGATATCGAAGGAAGCTATGATAAGCAACGAACGATAACTATTGCGACCACTCCCTCGGTCGGAGCCCTGGTCCTTCCT…
WP_000437858.1	lcl|NZ_GG657384.1_cds_WP_000437858.1_4393	MULTISPECIES: CMD domain-containing protein [Enterobacteriaceae]	GCF_000158395.1	556266	Escherichia coli D9	Escherichia flexneri	0.999998	TRUE	64	YES	SVM	1	0	2	1	1	4	ATGGAACAACGCCACATCACCGGCAAAAGCCACTGGTATCATGAAACGCAATCCAGTACTGCGGAGTATGACGTTCTGCCTCTGGTCCCGGAAGCCGCAAAGGTCAGCGATCCCTTTCTGCTCGACGTGATCCTTGATGAAGAAACGCTGGCTCCCTTCCTTTCATGGCTGGTCCCTGCGCGCGTTCTTGCAGTGGAATTGTTCCCTGACCAGCTTACCGTGACCCGTTCACAGACCTTCACCGCTTATGAACGCTTGTCTACGGCCCTGACGGTTGCTCAGGTTTGCGGCGTCCAGCGGTTATGTAACTACTATTCGGCGCGACTTACGCCGCTCCCCGGGCCTGATTCCTCCAGGGAAAGCAATCATAGGTTGGCACAAATCACGCAATATGCCCGC…
WP_000465930.1	lcl|NZ_GG657386.1_cds_WP_000465930.1_2121	MULTISPECIES: fimbrial chaperone [Enterobacteriaceae]	GCF_000158395.1	556266	Escherichia coli D9	Escherichia flexneri	1	TRUE	95	NO	SVM	1	1	2	0	2	5	ATGTTTTTTAACACCAAACATACAACAGCTTTATGCTTCGTAACCTGTATGGCTTTTAGTTCATCGTCTATTGCGGACATTGTCATTTCGGGTACTCGCGTAATATATAAAAGCGATCAAAAAAGTGTCAACGTACGTCTGGAAAATAAAGGGAATAACCCGTTGCTTGTCCAGAGTTGGTTAGATACTGGCGATGACAACGCTGAGCCTGGCAGTATTACAGTCCCTTTTACTGCCACGCCGCCAGTATCGCGTATTGATGCCAAACGTGGGCAAACAATCAAATTAATGTACACAGCCAGCACCTCACTGCCTAAAGACAGAGAGAGCGTGTTCTGGTTTAACGTACTGGAAGTTCCACCAAAACCAGATGCAGAAAAGGTCGCGAATCAAAGTCTG…
WP_000484555.1	lcl|NZ_GG657385.1_cds_WP_000484555.1_2440	hypothetical protein [Escherichia coli]	GCF_000158395.1	556266	Escherichia coli D9	Escherichia flexneri	0.929178	FALSE	91	YES	SVM	1	1	0	2	2	4	ATGTTCCCTGTTTCATCAATTGGTAATGATATTAGTAGTGATTTAGTCCGTCGAAAAATGAATGACATTCCTGAAAGCCCAACAGGAAATAACCTCGAAGCACTAGCACCAGGTATAGAAAAACTAAAACAGACCTCTATTGAAATGGTCACTTTACTTAACACGTTACAACCTGGTGGAAAATGCATTATCACTGGTGATTTTCAAAAAGAATTAGCGTACTTACAAAATGTAATTCTTTATAATGACTCGTCTCTTCGTCTGGATTTTTTAGGTTATAACGCCCAAATTATTCAACGATCGGACAATACCTGCGAACTTACCATTAATGAACCATTAAAGAACCAGAAAATATCCACAGGCAGTATCAATGTTAATTGTCCATTGAAATATATTTAC…
WP_000623309.1	lcl|NZ_GG657386.1_cds_WP_000623309.1_1708	MULTISPECIES: hypothetical protein [Enterobacteriaceae]	GCF_000158395.1	556266	Escherichia coli D9	Escherichia flexneri	1	TRUE	90	YES	PSI-BLAST	1	1	2	2	2	6	ATGATAAGTCATATCCTAAATTCTGGCGGCAATAACTCTTTGATGAAACATGATGTGGTGCAAGGAAATAATATAGTAGATCTTGATTTACTACGTAATTTCAATGGGGTGCCAGGTTTAAACAGAGATAACTTTATTTATATCAGCAATATTTTTTCAAATATAAAACAACGGAACGAAAAAATCATGCAATAA
WP_000632902.1	lcl|NZ_GG657386.1_cds_WP_000632902.1_1672	MULTISPECIES: hypothetical protein [Enterobacteriaceae]	GCF_000158395.1	556266	Escherichia coli D9	Escherichia flexneri	1	TRUE	97	YES	PSI-BLAST	1	1	2	2	2	6	ATGATTACTCGTATCCCTCGTAGTTCTTTCTCTGCAAATATTAATAATACAGCCCAGACAAATGAACACCAAACCCTGAGTGAATTGTTTTATAAAGAACTCGAGGATAAATTTTCTGGCAAGGAGCTGGCGACGCCTCTATTAAAAAGCTTCTCAGAGAACTGTAGACAAAATGGTCGTCATATCTTTAGCAACAAGGATTTTGTCATTAAATTTTCCACGTCCGTCTTACAAGCTGATAAGAAAGAAATTACGATAATTAATAAAAATGAAAACACGACACTCACTCAAACCATTGCTCCAATATTTGAAGAATACCTAATGGAAATTTTACCTCAACGCTCAGACACTCTTGATAAACAAGAATTAAACCTAAACTCAGTTAGAAAAGAAAAAGAA…
WP_000781398.1	lcl|NZ_GG657385.1_cds_WP_000781398.1_2427	MULTISPECIES: PTS N-acetylgalactosamine transporter subunit IID [Enterobacteriaceae]	GCF_000158395.1	556266	Escherichia coli D9	Escherichia flexneri	0.999999	TRUE	100	NO	SVM	1	1	2	0	2	4	TTGAAGATGGCATCTAATCAAACCACCCTGCCGAACGTCAGTGAAAACGAAGAAACATTGCTGACTGGCGTCAATGAAAACGTGTATGAAGATCAGAGCATTGGCGCGGAGCTGACGAAAAAAGATATCAACCGCGTCGCCTGGCGTTCCATGCTGTTACAAGCGTCTTTTAACTACGAACGTATGCAGGCTTCTGGCTGGTTGTACGGTCTGCTGCCTGCTCTGAAAAAGATCCACACTAATAAACGCGACCTGGCGCGCGCCATGAAGGGGCATATGGGTTTCTTCAATACCCATCCGTTTCTGGTGACATTTGTTATCGGCATTATCCTTGCGATGGAGCGTTCTAAGCAGGACGTTAACAGTATTCAGAGCACCAAAATTGCCGTCGGTGCGCCG…
WP_000849582.1	lcl|NZ_GG657385.1_cds_WP_000849582.1_2623	MULTISPECIES: antirestriction protein [Enterobacteriaceae]	GCF_000158395.1	556266	Escherichia coli D9	Escherichia flexneri	1	TRUE	96	NO	SVM	1	1	2	0	2	4	ATGAAAACCATTTCACATAATTCCACCACATCTTCTGTTTCCGTAACCGCTGCATCAGGGAATGACCAGCCTCAGTTGGTTGCCACCATAGTCCCTGATGAACAGCGCATCAGCTTCTGGCCGCAGCATTTTGGCCTCATTCCACAGTGGGTGACCCTGGAGCCCCGTGTTTTCGGCTGGATGGACCGTCTGTGCGAAGACTACTGTGGTGGTATCTGGAATCTGTACACCCTGAACAACGGTGGCGCATTTATGGCACCCGAACCGGATGACGATGATGACGAAACATGGGTACTGTTCAATGCCATGAACGGCAACCGCGCTGAAATGAGCCCGGAAGCCGCTGGCATTGCTGCCTGTCTGATGACGTACAGTCATCACGCCTGTCGTACGGAGTGT…
WP_000859953.1	lcl|NZ_GG657384.1_cds_WP_000859953.1_4396	MULTISPECIES: cyclic di-GMP phosphodiesterase [Enterobacteriaceae]	GCF_000158395.1	556266	Escherichia coli D9	Escherichia flexneri	0.835803	FALSE	94	YES	SVM	1	1	0	2	2	4	ATGAAAACCGTTAGGGAGTCCACAACGTTGTACAACTTTCTCGGATCGCACAATCCATACTGGCGGTTGACGGAAAGCAGCGATGTTTTGCGCTTTTCTACCACCGAAACCACAGAACCTGATCGTACATTGCAGTTATCTGCCGAACAGGCTGCTCGCATCAGGGAAATGACGGTCATCACCTCCAGCCTGATGATGAGTCTGACCGTCGATGAAAGCGATCTTTCTGTGCATCTGGTAGGACGAAAAATCAATAAACGGGAATGGGCTGGCAACGCGTCTGCATGGCATGACACACCGGCGGTTGCTCGTGATTTATCACACGGGCTTTCCTTTGCTGAGCAGGTAGTTTCTGAAGCACATTCCGCAATAGTGATTCTCGACAGCCGGGGGAATATC…
WP_000862320.1	lcl|NZ_GG657388.1_cds_WP_000862320.1_1028	MULTISPECIES: DUF4049 domain-containing protein [Enterobacteriaceae]	GCF_000158395.1	556266	Escherichia coli D9	Escherichia flexneri	1	TRUE	93	YES	SVM	1	0	2	2	1	5	ATGAAAGTATTTCACAATATATTTAAGCACTTCTCTTCAAACCATCAAGATAAGCATTCAGATAAAGTTAACAGTCATCAACACCATGGCAAGGTTGATAAAACACATCGTGCAAAGATAGTTGAATTTGATAAACTGGATAATGATTCGCAAATAGATAACGATTTTGGCCTGCATATCATCTATTTCCTGCAACATGGTCACTGGAAGGTAAATGATCGTAGTCACCAGATGGAGAAAGTATGGTTTTATAATAGTGAACCTTCTATAGATATTCAAGAATATAATAGATTCGCCGACAATACTACTGATACGTTTATCTTTACAATTATACCAGACAATAACCATGTGTTAAAATTATCGTCTCCCATTACCGTTACTGTTGAGTGTAAGGGCGGT…
WP_000937845.1	lcl|NZ_GG657384.1_cds_WP_000937845.1_3352	hypothetical protein [Escherichia coli]	GCF_000158395.1	556266	Escherichia coli D9	Escherichia flexneri	1	TRUE	89	YES	SVM	1	1	2	1	2	5	ATGCTACCATCTATTTCAATCAATAATACCAGCGCAACTTACCCAGAATCCATTAATGAAAATAACAATGATGAAGTTAATGGATTAGTACAAGAGCTCAAAAACCTTTTTAATGGTAAGGAAGGAATAAGCACCTGTATTAAACATCTACTTGAGCTTATAAAAAACGCCATACGAGTAAACGACGATCCTTATAGATTTAATATTAATAATTCCTCAGTTACTTATATTGATATTGGCTCCAATGATACAGACCATATTACTATTGGTATCGACAACCAAGAACCAATAGAATTACCTGCGAACTATAAAGACAAAGAACTCGTCCGTACTATCATTAATGACAACATAGTTGAGAAGACTCATGATATCAATAACAAGGAAATGATCTTCAGCGCA…
WP_000972391.1	lcl|NZ_GG657389.1_cds_WP_000972391.1_625	MULTISPECIES: transcriptional activator Ogr/delta [Enterobacteriaceae]	GCF_000158395.1	556266	Escherichia coli D9	Escherichia flexneri	1	TRUE	100	NO	SVM	1	1	2	0	2	4	ATGATGATTTGCCCACTGTGTGGAAGTGCCGCCCATACTCGCAGCAGTTTTCAGGTATCTTCATTGACCAAAGAGCGTTACAACCAGTGCCAGAACATTAACTGCAGCCATACTTTTGTTACCCATGAAACTTTTGTTCGTTCGATTGCAACGCCAAAAGAGTCAAATCCGGTTCAGCCGCATCCAATGAAATCAGGACAGGTGGCGCTCTCTCTTTGA
WP_000999873.1	lcl|NZ_GG657386.1_cds_WP_000999873.1_2020	hypothetical protein [Escherichia coli]	GCF_000158395.1	556266	Escherichia coli D9	Escherichia flexneri	0.999838	TRUE	51	YES	SVM	1	1	1	1	2	4	ATGAATGATAGAAATCATACTTTTAATAATATCAAGCCATTCAGAATCTGTAGCTATGAAAATTTCGCTTCTACTGAATTACCCTCTCAGCAGACACGTTCTCATTGTATTAGTGTCAGATTAAATGATGCCGAGTTATCTTACGTTGATGGCTTACGAGAGGATCTCAACCGTGCTGTTTGGATACGTATGTCAGCATTGAATCGTCTCCCTCCCAAAATTCCTGAAATAAATCTAACTGTCTGGAAAGATCTTGCCAAAGCATCTCAGAATCTGCACAACCTTGTTCAGCATCTCAACACTAAATCACACGATAGTCCTTTTACTATCACCGAAATTTATACGGTGCAAAAAAGAATAAAAGCACTAAGAGATGCCCTTCTGTCAGCAAATCGATCT…
WP_001067509.1	lcl|NZ_GG657384.1_cds_WP_001067509.1_4318	MULTISPECIES: transcriptional regulator FeaR [Enterobacteriaceae]	GCF_000158395.1	556266	Escherichia coli D9	Escherichia flexneri	1	TRUE	87	NO	SVM	1	1	2	0	2	4	ATGAACCCCGCAGTGGATAATGAGTTTCAGCAATGGCTTTCCCAAATCAATCAGGTATGCGGAAATTTTACCGGACACCTGCTGACTGAGCGTTACACGGGTGTACTGGATACGCATTTTGCCAAAGGACTAAAGCTGAGTACCGTGACAACCAGCGGGGTGAATTTATCCCGCACCTGGCAGGAAGTAAAAGGCAGCGACGATGCCTGGTTTTACACCGTTTTTCAGCTTAGTGGTCAGGCAATAATGGAGCAGGATGAGCGTCAGGTGCAGATTGGCGCTGGCGATATTACGTTACTCGATGCCTCACGCCCCTGTTCGCTTTACTGGCAGGAGTCTTCTAAACAGATTTCATTACTTTTGCCACGCACTCTGCTGGAACAATATTTTCCCCATCAA…
WP_001143257.1	lcl|NZ_GG657386.1_cds_WP_001143257.1_2109	MULTISPECIES: YjjI family glycine radical enzyme [Enterobacteriaceae]	GCF_000158395.1	556266	Escherichia coli D9	Escherichia flexneri	1	TRUE	85	YES	SVM	1	0	2	1	1	4	ATGCCCACTTCTCATGAAAATGCACTGCAACAACGTTGCCAGCAAATTGTCACCAGCCCAGTGCTTAGCCCGGAGCAGAAGCGCCATTTTCTGGCACTGGAAGCAGAAAACAATCTGCCTTATCCGCAGCTTCCTGCCGAAGCCCGCCGCGCGCTGGATGAAGGTGTAATCTGCGATATGTTTGAAGGTCATGCGCCGTACAAACCGCGCTATGTCTTACCCGATTACGCCCGTTTTCTGGCGAACGGTTCCGAATGGCTGGAGCTGGAAGGCGCGAAAGATCTTGATGACGCACTCTCTCTGCTGACCATTCTTTACCACCACGTACCGTCAGTCACATCGATGCCGGTCTACCTGGGGCAACTGGATGCGTTGTTGCAACCGTATGTTAGAATTCTA…
WP_001195944.1	lcl|NZ_GG657387.1_cds_WP_001195944.1_1214	MULTISPECIES: hypothetical protein [Enterobacteriaceae]	GCF_000158395.1	556266	Escherichia coli D9	Escherichia flexneri	1	TRUE	85	YES	SVM	1	1	2	1	2	5	ATGCAGGTCGGACTTACATCTTCGTCACTCGCCACCGGCGGCGCGCATAGCGCTGCGGTATCGTCGTCAACCGTTGCGCCCACTCAGGCGGTGCGGCAAAAACTCCCGGCGACGGCGAGTGAATATCCGGCCTCGCCGCTGATTACCACTCGCCCGCAGCGTTACAGCGTGCAGCTTAACGACCAGCTCACCACGTTGCAGCAGGCGGATCACTACCTCGGGCAACTGGAGCAGCAGTTACTCGATTATCGTCATAGCCAGCGTAAGGGTGGGCAGGCGCAGAGTACGGCGCTGATGCAGATGCTGGACAAACGCACCGCGCTTTCCGGCGGTGCGGTAGACCGCCAGTTGCAGCCAGTGTTGCAAGGGGAAGCGCGAGTGAGCTTTCACTCGCCGGAG…
WP_001197868.1	lcl|NZ_GG657384.1_cds_WP_001197868.1_3626	MULTISPECIES: multidrug resistance protein MdtB [Enterobacteriaceae]	GCF_000158395.1	556266	Escherichia coli D9	Escherichia flexneri	1	TRUE	72	YES	SVM	1	1	2	1	2	5	ATGCAGGTGTTACCCCCGAGCAGCACAGGCGGCCCGTCGCGCCTGTTTATTATGCGTCCTGTGGCCACCACGCTGCTGATGGTGGCGATCTTACTCGCCGGGATTATCGGTTATCGCGCCCTGCCCGTTTCGGCGCTGCCGGAAGTGGACTATCCGACCATTCAGGTGGTCACGCTCTACCCAGGTGCCAGCCCGGATGTCATGACCTCTGCCGTTACCGCGCCGCTCGAACGCCAGTTCGGGCAGATGTCTGGCCTGAAACAGATGTCGTCGCAAAGTTCCGGCGGTGCGTCAGTTATCACTTTGCAGTTCCAGCTAACATTACCGCTCGATGTCGCCGAGCAGGAAGTGCAGGCCGCGATTAACGCTGCGACCAACTTGTTGCCGAGCGATCTGCCT…
WP_001239655.1	lcl|NZ_GG657385.1_cds_WP_001239655.1_2764	PTS mannitol transporter subunit IIA [Escherichia coli]	GCF_000158395.1	556266	Escherichia coli D9	Escherichia flexneri	1	TRUE	97	NO	SVM	1	1	2	0	2	4	ATGCGGCTTAGTGATTATTTTCCGGAATCATCAATCTCAGTTATACATTCAGCAAAAGATTGGCAGGAAGCTATCGATTTCTCGATGGTATCATTGCTGGATAAAAACTATATCAGCGAGAATTACATTCAGGCAATTAAAGATTCCACCATTAACAATGGCCCTTATTATATTCTCGCACCAAGCGTGGCAATGCCTCATGCGCGACCGGAATGTGGGGCGCTTAAAACCGGGATGTCTTTGACATTACTTGAACAAGATGTTTATTTTCCGGGGAATGACGAACCAATTAAATTACTCATCGGACTCTCTGCTGCCGATGCCGATTCGCACATTGGCGCTATTCAGGCGTTAAGTGAATTACTGTGCGAAGAAGAAATACTCGAACAACTCTTAACA…
WP_001270130.1	lcl|NZ_GG657386.1_cds_WP_001270130.1_1801	MULTISPECIES: pentapeptide repeat-containing protein [Enterobacteriaceae]	GCF_000158395.1	556266	Escherichia coli D9	Escherichia flexneri	1	TRUE	96	YES	PSI-BLAST	1	1	2	2	2	6	ATGCGCTATAATGGTTTAAATAATATGTTTTTCTCTCTTTGCCAGATTAACGATAACCACTCTTTCACAAGTTCATCACATACAAAGAAAACAAAATCATATAATTACAGCAAACATCATAAAAACACGTTAATTGACAATAAAGCCCTCTCTCTTTTCAAGATGGATGATCATGAAAAAGTGATAGGTTTGATTCAGAAAATGAAAAGAATTTATGATAGCTTACCATCAGGAAAAATCACGAAGGAAACGGACAGGAAAATACATAAACATTTTATAGATATAGCTTTATATGCAAATAATAAATGTGACGATAGAATTACGAGAAGAGTTTACCTTAGTAAAGAAAAGGAAGTATCCATTAAGGTGGTATATTTTATAAATAATGTCGCCGTCCAT…
WP_001270809.1	lcl|NZ_GG657384.1_cds_WP_001270809.1_4001	MULTISPECIES: hypothetical protein [Proteobacteria]	GCF_000158395.1	556266	Escherichia coli D9	Escherichia flexneri	1	TRUE	100	NO	SVM	1	1	2	0	2	4	ATGCGTTATACGGATAGCAGAAAACTCACGCCTGAAACGGATGCCAATCACAAGACCGCTTCCCCGCAGCCTATTCGGCGAATTTCCAGCCAGACACTGTTAGGTCCGGATGGCAAACTGATTATCGATCATGACGGGCAAGAATATCTGCTCCGTAAAACTCAGGCTGGCAAGCTGCTGTTGACCAAGTAG
WP_001295191.1	lcl|NZ_GG657386.1_cds_WP_001295191.1_1929	MULTISPECIES: L-ascorbate-6-phosphate lactonase [Enterobacteriaceae]	GCF_000158395.1	556266	Escherichia coli D9	Escherichia flexneri	0.999998	TRUE	99	NO	SVM	1	1	2	0	2	4	ATGAGTAAAGTGAAAAGTATCACCCGAGAATCCTGGATCCTGAGCACTTTCCCGGAGTGGGGTAGCTGGCTGAATGAAGAAATTGAACAAGAGCAGGTCGCCCCTGGCACATTTGCGATGTGGTGGCTAGGCTGCACCGGGATCTGGTTGAAATCAGAAGGTGGCACCAACGTTTGCGTTGATTTCTGGTGCGGCACTGGCAAACAAAGTCACGGTAACCCGTTAATGAAACAGGGTCACCAGATGCAGCGCATGGCTGGCGTGAAAAAACTGCAGCCAAACCTACGCACCACCCCGTTTGTTCTTGATCCGTTTGCGATTCGCCAGATCGACGCGGTACTGGCGACTCACGATCACAACGATCATATCGACGTTAACGTCGCTGCTGCCGTGATGCAG…
WP_001295374.1	lcl|NZ_GG657385.1_cds_WP_001295374.1_2819	MULTISPECIES: uric acid transporter UacT [Proteobacteria]	GCF_000158395.1	556266	Escherichia coli D9	Escherichia flexneri	1	TRUE	100	NO	SVM	1	1	2	0	2	4	ATGAGCGCCATAGATTCCCAACTTCCCTCATCTTCTGGGCAAGACCGCCCAACTGATGAGGTTGACCGCATATTATCACCAGGAAAGCTGATCATACTCGGTCTGCAACACGTCCTTGTCATGTACGCAGGTGCAGTCGCTGTTCCTCTTATGATTGGTGACCGACTGGGCCTCTCAAAAGAAGCTATTGCGATGCTCATTAGCTCGGATCTCTTTTGCTGCGGGATCGTCACATTATTGCAATGTATCGGTATCGGCCGCTTTATGGGGATCCGCCTGCCGGTGATTATGTCGGTGACCTTTGCTGCTGTAACACCAATGATAGCCATTGGGATGAACCCGGATATCGGCCTGCTGGGGATATTTGGTGCCACTATCGCCGCGGGTTTTATCACCACA…
WP_001296263.1	lcl|NZ_GG657384.1_cds_WP_001296263.1_3349	MULTISPECIES: hypothetical protein [Proteobacteria]	GCF_000158395.1	556266	Escherichia coli D9	Escherichia flexneri	1	TRUE	100	NO	SVM	1	1	2	0	2	4	TTGCCTTTTTCTGTTTCTATAGAATCAAGTAGCCTACAGGGCGGCGATTACCAGGCTATGATCAAATCAGCAAATCAGGGCGTCTGGACATCAGTTGACGTGCTGTTACAATCGCCCACACCTAAACAGGCGGATACGGTATCGTTCCGTCATGGATGGCAAACTGCATAA
WP_001296755.1	lcl|NZ_GG657384.1_cds_WP_001296755.1_4348	MULTISPECIES: alpha/beta hydrolase [Enterobacteriaceae]	GCF_000158395.1	556266	Escherichia coli D9	Escherichia flexneri	1	TRUE	100	NO	SVM	1	1	2	0	2	4	ATGATGAATAATAAAGTCAGCTTCACTAACAGCAATAATCCAACCATCTCTTTGTCTGCAGTGATCTATTTCCCTCCAAAATTTGATGAAACCCGTCAGTATCAGGCAATTGTGGTATCTCACCCAGGTGGGGGCGTTAAAGAACAAACGGCCGGAACCTATGCCAAAAAACTGGCGGAAAAGGGATTTGTCACTATTGCTTATGACGCATCTTATCAAGGTGAAAGTGGCGGCGAGCCGCGTCAGTTAGAAAACCCATACATTCGTACTGAAGACATCAGTGCCGTGATTGATTACCTGACAACGCTTTCTTATGTCGACAATACCCGAATTGGTGCGATGGGAATTTGTGCCGGTGCAGGATATACAGCCAATGCTGCAATTCAGGATCGCCGCATC…
WP_001299838.1	lcl|NZ_GG657386.1_cds_WP_001299838.1_1924	MULTISPECIES: isovaleryl-CoA dehydrogenase [Enterobacteriaceae]	GCF_000158395.1	556266	Escherichia coli D9	Escherichia flexneri	1	TRUE	79	YES	SVM	1	0	2	1	1	4	GTGCACTGGCAAACTCACACCGTTTTTAATCAACCTATACCATTAAATAACAGCAACTTATACCTGTCTGATGGCGCGCTCTGCGAAGCGGTAACGCGTGAAGGTGCTGGCTGGGATAGCGATTTTCTAGCCAGTATTGGTCAGCAGTTAGGAACGGCTGAATCCCTTGAACTGGGGCGGCTGGCGAATGTGAATCCGCCTGAATTATTGCGCTACGATGCGCAAGGACGCCGTCTGGACGATGTGCGTTTTCACCCCGCCTGGCACCTGCTGATGCAGGCGCTATGTACCAATCGGGTGCACAATCTTGCCTGGGAAGAAGACGCTCGCTCCGGCGCATTTGTGGCGCGCGCGGCGCGTTTTATGTTACATGCGCAGGTTGAGGCGGGGTCGTTATGT…
WP_001300034.1	lcl|NZ_GG657386.1_cds_WP_001300034.1_1720	MULTISPECIES: hypothetical protein [Enterobacteriaceae]	GCF_000158395.1	556266	Escherichia coli D9	Escherichia flexneri	1	TRUE	100	NO	SVM	1	1	2	0	2	4	ATGCACGGTAATTCTGAAATGCAAAAAATCAACCAAACCAGCGCAATGCCTGAAAAAACTGACGTTCACTGGAGTGGTCGGTTTAGCGTTGCACCAATGCTCGATAGGATGTACCGTTTTTGA
WP_001306169.1	lcl|NZ_GG657384.1_cds_WP_001306169.1_3915	MULTISPECIES: diguanylate cyclase [Enterobacteriaceae]	GCF_000158395.1	556266	Escherichia coli D9	Escherichia flexneri	0.999942	TRUE	67	YES	SVM	1	0	2	1	1	4	GTGTCAGATCAGATTATCGCCCGCGTCTCGCAATCCCTTGCCAAAGAACAGTCACTGGAAAGTCTGGTCCGACAGCTTCTGGAGATGCTGGAAATGGTCACTGATATGGAATCAACCTACCTGACCAAAGTGGATGTCGAAGCGCGCCTGCAGCATATTATGTTTGCCCGTAACAGCCAGAAAATGCACATCCCGGAGAATTTTACCGTCTCGTGGGATTACTCGTTATGCAAACGCGCTATTGATGAAAACTGCTTTTTCAGCGATGAAGTCCCTGACCGTTGGGGCGACTGTATTGCGGCACGCAATCTTGGAATCACCACATTTCTGAGTACACCAATTCACTTACCGGATGGATCATTCTATGGCACGCTTTGCGCCGCCAGCAGTGAGAAGCGC…
WP_001307134.1	lcl|NZ_GG657384.1_cds_WP_001307134.1_4539	MULTISPECIES: anti-adapter protein IraM [Enterobacteriaceae]	GCF_000158395.1	556266	Escherichia coli D9	Escherichia flexneri	0.999989	TRUE	100	NO	SVM	1	1	2	0	2	4	ATGAAGTGGATAGTAATTGACACGATAATTCAACCTTCATGCGGCATATCTTTTTCAGCCATATGGGGTAATATGAAAATGATCATCTGGTATCAATCTACTATATTTCTCCCTCCTGGCAGTATATTTACACCGGTTAAATCTGGAATTATCCTTAAAGATAAAGAATATCCTATTACTATTTATAACATCGCACCATTCAACAAGGATTTATGGAGTCTACTCAAAAGCAGTCAAGAGTGTCCTCCAGGAGAAAGCAAAATAACAAATAAATGTTTGCATAATAGTTGCATTATAAAAATATGCCCATATGGGCTCAAGTAA
WP_001307307.1	lcl|NZ_GG657384.1_cds_WP_001307307.1_3428	MULTISPECIES: protease ElaD [Enterobacteriaceae]	GCF_000158395.1	556266	Escherichia coli D9	Escherichia flexneri	1	TRUE	65	YES	PSI-BLAST	1	0	2	1	1	5	ATGATGGTTACAGTTGTCAGCAATTATTGTCAATTATCTCAAAAGCAACTCAGTCAGACATTTGCAGAAAAATTTACTGTGACCGAGGAATTACTGCAGTCTTTAAAAAAAACAGCGTTATCCGGAGATGAAGAAAGCATTGAGTTACTGCATAATATTGCGTTAGGTTATGATAAATTTGGAAAAGAAGCTGAAGACATTCTTTACCATATTGTTAGAAACCCAACAAATGAGACCCTATCGATTATCCGACTTATCAAAAATGCTTGTTTAAAATTATATAATTTGGCACATACCGCAACCAACTTCCCCCTTAAACCAACTGGTCCGGATAATTCAGATGTTCTCCTGTTCAAAAAGCTATTCTCCCCTTCGAAATTAATGACAATTATCGGTGAT…
WP_001307442.1	lcl|NZ_GG657388.1_cds_WP_001307442.1_1027	MULTISPECIES: DUF4049 domain-containing protein [Enterobacteriaceae]	GCF_000158395.1	556266	Escherichia coli D9	Escherichia flexneri	1	TRUE	97	YES	SVM	1	0	2	2	1	5	ATGAAAATTGGAACTGTGGCAGGCACTAACGACAGTACAACGACAATCGCAACAAATGATATGGTGCAAGAGCATGTTACTAACTTCACTAAAGAACTGTTTGGGTATATTGCAAATGGTATAGGTGATGATATATCAAGTATTGCCAGGACAATGCTCGGTGAAGTTGTGGAAAAAATTGATGATTGGCAAATAGAACGTTTCCAACAATCTATTCGAGATGACAAAATATCATTTACCATACAAACGAATCATTCAGAAAAATATAGTATGCTATCGGACATGCGCGCTCATATTCTACGTAGGGATAATAATTATCAGTTTATTGTGACAATTAATAGTAAAAATTACGGCTGCTATCTTGATAATACCGATATTAATTGGTGCAGCATTGTTTAT…
WP_001307547.1	lcl|NZ_GG657386.1_cds_WP_001307547.1_1995	MULTISPECIES: DNA-binding protein [Enterobacteriaceae]	GCF_000158395.1	556266	Escherichia coli D9	Escherichia flexneri	1	TRUE	94	YES	SVM	1	1	2	2	2	6	ATGAGCAAAATATCAGGTTGGAATTTTTCTCAAAACATTACATCAGCCGACAATTGTAAACAAAAAAATGAAGACTTAGATACCTGGTATGTGGGAATGAATGATTTTGCCCGAATTGCCGGAGGGCAGAATAGCAGAAGCAATATTCTTTTTCCCAGAGCATTTTTGGAGTTTTTGGCTAAGATATTTACCCTGGGTTATGTGGATTTTAGCAAACGCTCCAACGAAGCGGGTAGAAATATGATGGCTCATATTAAGTCCTCATCTTATATCAAAAATAATGATGGTAGTGAGATAATGAAGTTTGTTATGAATAATCCTGAAGGGGAGCGAGCGGATTTATCTAAGGTGGAAATAGAAATTACACTTGCCTCAGCTTTTAATAATGGGATTCGTGAA…
WP_001307868.1	lcl|NZ_GG657384.1_cds_WP_001307868.1_3714	MULTISPECIES: hypothetical protein [Enterobacteriaceae]	GCF_000158395.1	556266	Escherichia coli D9	Escherichia flexneri	1	TRUE	100	NO	SVM	1	1	2	0	2	4	GTGAACCATGGACATCAACGCGTCATAAATGTTTACGCAAGTGCACAATGCACCCTTTCCACTATCAACAAGGAGGAGCAGAAACTGTGTAAATCGTACAATGGTAAGACTTATCAAAAATACAGGTTAATTTTGGTATTTAAACCTTTTTTACTTGTTAGTATGATACAAAGGCTTTCAAAAAAGCTGGGAAATTCAACAACTCTTGGAAATTATGGACTTTGTCCCGCGGCTTTAATCTGA
WP_001349348.1	lcl|NZ_GG657384.1_cds_WP_001349348.1_3525	MULTISPECIES: YkgJ family cysteine cluster protein [Enterobacteriaceae]	GCF_000158395.1	556266	Escherichia coli D9	Escherichia flexneri	1	TRUE	99	NO	SVM	1	1	2	0	2	4	ATGAAATGCCGTCCGGGTTGCGGGGCGTGTTGCACTGCCCCTTCAATTTCCAGCCCTATTCCCGGTATGCCAGATGGCAAGCCCGCCAATACGCCCTGCATTCAGCTTGATGAACAGCAACGCTGTAAAATTTTCACCTCGCCACTGCGACCGAAAGTCTGTGCAGGCTTACAAGCCAGCGCTGAAATGTGCGGTAACTCGCGTCAGCAGGCCATGACCTGGCTTATCGATCTGGAAATGCTGACCGCGCCTTAA
WP_001367087.1	lcl|NZ_GG657385.1_cds_WP_001367087.1_2868	hypothetical protein [Escherichia coli]	GCF_000158395.1	556266	Escherichia coli D9	Escherichia flexneri	1	TRUE	100	NO	SVM	1	1	2	0	2	4	GTGAATGTTAATTCTGTCAATAAAGTCAACGTAAAGAGTAAAGTTAAAAACAGTTATATCTCACGATCTGTCAATGATGAGTTTAGTTTAACAGATGATGAAATTAATTCTTTTAAAGAAACGTTAATCCTTTCCTCTATTGATTCACTGAGTAAACTGGTTCTTAATAATCCTCTTTCTGTATTGTTTACATCGACTGTACGAAGGAATAATAATCGAGCTAAGATGAATGTCGAGTTCGACTCATGGATTTGCACCAGATGTTGTTGA
WP_001386579.1	lcl|NZ_GG657386.1_cds_WP_001386579.1_2186	MULTISPECIES: hypothetical protein [Enterobacteriaceae]	GCF_000158395.1	556266	Escherichia coli D9	Escherichia flexneri	0.999996	TRUE	100	NO	SVM	1	1	2	0	2	4	ATGATCTCAGTGCGCAATTTGCAGCCCAACATGTCACGTTGGGCTTTTTTTGCGAAATCAGTGGGAACCTGGAATAAAAGCAGTTGCCGCAGTTAA
WP_001400109.1	lcl|NZ_GG657386.1_cds_WP_001400109.1_1671	MULTISPECIES: hypothetical protein [Enterobacteriaceae]	GCF_000158395.1	556266	Escherichia coli D9	Escherichia flexneri	0.950676	TRUE	98	YES	PSI-BLAST	1	0	1	2	1	4	ATGAAGCCCCTCCTCCTGGCAAATAATTCTAATGAATATCCCGGTTTGTTTTCAGCGATACAGCATAAACAACAAAACGTTGTAGAGACGGTTTATCTTGCTTTATCTGACCATGCACGCCTGTTTGGATTTACCGCTGAAGATATTATGGATTTTTGGCAACACAAAGCGCCACAAAAATACTCTGCCTTTGAGTTGGCTTTTGAATTTGGTCACCGGGTTATTGCTGAATTAATCCTTAATACATTAAATAAGATGGCTGAAAGCTTTGGCTTTACGGATAACCCTCGATACATTGCGGAGAAAAATTATATGGAAGCTTTACTCAAAAAAGCATCTCCCCATACCGTACGCTAA
WP_001583529.1	lcl|NZ_GG657384.1_cds_WP_001583529.1_4163	putative protein YneK [Escherichia coli]	GCF_000158395.1	556266	Escherichia coli D9	Escherichia flexneri	1	TRUE	76	NO	SVM	1	1	2	0	2	4	ATGGTTACGCCAGTAAGCATCAGTAATTACATATCTCTTCCTGATGATTTTCCCGTACGTAATATTGCACCTCAGGTAAAAGAAGTTTTAAAGGATTTTATTGATGCACTCAGTACCATAATATGTGATGAAGAGTGGCGCACGTCTTTAAACACCAACTCAGCCACAAAAAAGATATTTAACAACCTTGATAACTTATCATATATTCAGAGGACTTCTTTTCGGGGTAACAACACACTATACAATGAAAAGGTTCAATTTAAACTCACTTATTCCGTCAAGAATGGAAGACACAAAGAAAATATTGAATTTCAGGTAGTAATAAATTTAAGCCCTATTTATTTAGATAATTTTCGCCATGATGGAGAAATTAATATTTTTGCGCTCCCCACCCAAAGC…
WP_001700719.1	lcl|NZ_GG657384.1_cds_WP_001700719.1_4086	MULTISPECIES: hypothetical protein [Enterobacteriaceae]	GCF_000158395.1	556266	Escherichia coli D9	Escherichia flexneri	1	TRUE	100	NO	SVM	1	1	2	0	2	4	ATGTTGTTGGTGATTGTCAGGGATAGTAAAGCGCGTTACTCTTTTCAGAGCAGTTTTTCATCCCTGAATATTTGCCATCAGCGCATTCTTATTATTGTAATAACACAAGCGTTCACTTTTGGTGAAATTTTATCATCACTAATAATACCTACCCCTTTGGTATTAATTATTTTATGGACCTTTTATGACTGTTCAGGACTACTTATTAAAATTTCGCAAAATCAGTTCACTCGAAAGTCTGGAAAAACTCTACGACCATCTTAA
WP_009008160.1	lcl|NZ_GG657384.1_cds_WP_009008160.1_4527	autotransporter outer membrane beta-barrel domain-containing protein [Escherichia coli]	GCF_000158395.1	556266	Escherichia coli D9	Escherichia flexneri	1	TRUE	98	NO	SVM	0	1	2	0	1	4	TTGCAGGGTAAAAACACGATTGTCATAACGGGGGATTACTCAATTGGTTTGCTAAGTCAAACGAGTGGAAACCTGAATACTGACACCATAATAAGAGTCAACTCTGACGGTTCGGTTACCCCCTCTTTTTCTGACGGAGATGATACATTTATTGTTACTGCGGGTAATCACGCAGTCGGCGTTCTTGCGTGTGCATCTCCCGGAAGCGCGCGTGCGTGTGTATCTTCTCTTGATGAAGAAAGTACTACCGATACAGGAAGTAATGAAAATAATGCCATAGCAAAACTGGATATGGCAAAAGGGGAGATCACAACCCACGGAACAGAAAGTTATGCCGCGTACGCTAATGGCACTGTCGTCAAGGCTGGTGACACGCTTGATTATACCAATGCCAGCGTT…
WP_012601956.1	lcl|NZ_GG657384.1_cds_WP_012601956.1_4646	MULTISPECIES: hypothetical protein [Proteobacteria]	GCF_000158395.1	556266	Escherichia coli D9	Escherichia flexneri	1	TRUE	98	NO	SVM	1	1	2	0	2	4	GTGCTTATATCGATCCGATCTATTTTAATGGATAACCAGCCATTCCGACAACAGAATCCCGGTATCGTTCAGCACGCTGGCTCATGGATTAAGCACCTGATTGCAACCGTTTTCACTTTCCGTGCTTCTCCTAAAGACAGAAGCATCGACTTCGTGTAG
WP_073446633.1	lcl|NZ_GG657384.1_cds_WP_073446633.1_3133	hypothetical protein [Escherichia coli]	GCF_000158395.1	556266	Escherichia coli D9	Escherichia flexneri	0.999988	TRUE	99	NO	SVM	1	1	2	0	2	4	GTGCTTTACACCATGCCACAGAATTCCCCCATTGAAACGAGTGGTGTCGTCAAAGCTCTGGTGTGGAGTGCAGCATGCACCCTCAATAACTCGCACGTTCAGTTTTGGGGAGATGTAAGGGCTAATCTGAACGGCTGCATTCCTTGTTTAAGGAAAAACGAATTGATCCTACCCACGTAA
WP_077626184.1	lcl|NZ_GG657384.1_cds_WP_077626184.1_3470	alpha-2-macroglobulin family protein [Escherichia coli]	GCF_000158395.1	556266	Escherichia coli D9	Escherichia flexneri	0.999901	TRUE	93	NO	SVM	1	1	2	0	2	4	ATGGAAGGACACCCGATGGATACCCAACGATTCCAATCCCAATTTCATTGGCATTTATCGTTTAAATTTTCTGGCGCGATAGCAGCGTGCTTGTCCCTGTCTCTTGTGGGAACAGGGCTTGCTAATGCTGATGATTCGCTTCCTTCCAGTAACTATGCGCCGCCCGCCGGGGGAACATTCTTTTTGCTTGCTGACAGCAGTTTTAGCAGCAGTGAAGAGGCGAAAGTGCGACTGGAAGCGCCGGGGCGTGATTATCGGCGCTATCAGATGGAAGAGTACGGCGGCGTGGACGTTCGCCTGTATCGTATTCCTGACCCGATGGCATTTTTGCGCCAGCAGAAAAACCTGCATCGCATTGTGGTGCAACCGCAATATCTGGGCGACGGGCTGAACAATACG…
WP_005280619.1	lcl|NZ_GG739630.1_cds_WP_005280619.1_3476	glutathione amide-dependent peroxidase [Edwardsiella tarda]	GCF_000163955.1	500638	Edwardsiella tarda ATCC 23685	Edwardsiella tarda	1	TRUE	100	NO	SVM	1	1	2	0	2	4	ATGTTTAGCAGTCAAGAAGGCAGAAGAGTCCCACAGGTTACCTTTCATACTCATCAAGGTGATCAATGGGTCGAAGTGACCAGCGATGAACTGTTCCGTGACCAACGCGTCATCGTTTTTTCATTGCCGGGAGCATTCACACCGACTTGCTCTTCAAGCCACTTACCACGCTACAACGAATTGGCGCCTATCTTCCAGCAGTATGGTATAGACCGCATTCTCTGCGTATCCGTCAACGATGCTTTCGTCATGGAAGCATGGAAAGAGGCGCAGAAGGCCGAGCATGTGACGTTCTTGCCGGACGGAGAGGGCCACTTTACCCGTGGCATGAACATGATGGTCGAGAAGTCCGAACAAAGCTTCGGTCCGCGCGCCTGGCGTTACTCCATGTTGGTCTGT…
WP_005282518.1	lcl|NZ_GG739633.1_cds_WP_005282518.1_708	membrane protein [Edwardsiella tarda]	GCF_000163955.1	500638	Edwardsiella tarda ATCC 23685	Edwardsiella tarda	1	TRUE	99	NO	SVM	1	1	2	0	2	4	ATGGCGTGGGCGCAAGAGGTTACGCCGTCTCAGGCATTGTGGCACAATAAATCGCCATGGCGAGGTGAGGGTCGGGCCATGGTGAGCGTCGTGTGCGGTCATACCATACACGGCACAATGACGAGACGGCCCGGACAGGAGTCGATTGTGGAGTCTGATCACCAGCGGGAAGTGACCCGTTTGTGTATTCACTGTGCCCTTTTTCTGCTGCAGCATGGCGCGGAAAGCATGTTGGTCGAACAGCTGTCTACCCGGCTGGGGTTGGCGCTGGGTATGGATAGCGTTGAGAGTTCCATCTCCGCCAACGCGGTGGTGTTGACCACGATTAAGGAAGGACGCTGCCTGACATCGACGCGTAAGAATATCGATCGCGGCATCAATATGCATGTGGTGACGGAG…
WP_005282599.1	lcl|NZ_GG739633.1_cds_WP_005282599.1_730	transcriptional regulator LeuO [Edwardsiella tarda]	GCF_000163955.1	500638	Edwardsiella tarda ATCC 23685	Edwardsiella tarda	1	TRUE	65	YES	SVM	1	0	2	1	1	4	ATGACAGAGACGGAACAGGATACTCAGATGACCTCGGTTGAAGGCCATCATACGGCGGAGAATACTCTGCGAAATGTCGATCTTAACCTGTTGACGGTATTTGATGCCGTGATGCAGGTACAGAGTATTACCCGCGCCGCACGTTCACTTAATATGACTCAACCCGCCGTGAGCAATGCGGTAGCTCGTTTAAAACTGATGTTTAACGATGAACTATTTATGCGCTATGGGCGAGGTATCCGCCCGACTAACCGGGCTTATCAGTTGTTTGGCCCCGTTCGTCAGGCACTGCAGATCGTACGCAATGAGTTACCTGGTGCGCGCTTTAAACCGGAAAGTAGCGAGCGCTTGTTCAATATTTCCATCACGAGTCCACTGGATATCTTACTGACGGCTAAG…
WP_005283164.1	lcl|NZ_GG739633.1_cds_WP_005283164.1_917	transcriptional regulator [Edwardsiella tarda]	GCF_000163955.1	500638	Edwardsiella tarda ATCC 23685	Edwardsiella tarda	0.999996	TRUE	99	NO	SVM	1	1	2	0	2	4	ATGATGAAGGAGATCATTATAAGCTCAATGGTGAACTGGATAGAGGAGAATAGCGATAAAAATATCACAATTGATGATTTATCTATCGTGACTGGATACTCTAACCGCAGCCTGCATAACTTTTTTAAAGAAAAGTACAATATCACCCTGGGGAAATATATCCGGCAACGTCGACTCAGTCGCTCAGCGATGCTCTTGCGGCTCACCTCACAATCGATTACACACATTGCACTCAGTTCAGGATTCGATTCGGTGCAATCGTATAGTCGAGAGTTTAAAAAGGCTTTTGGCCTGAATCCACGAGACTACCGGCGTAACAAAACATGGTATCTCGCTAAGTTACAGCCTAAACTCCCTTTAGGTTCACATGAGAGTATTAGATTCGATATCTGCTGGCTT…
WP_005283179.1	lcl|NZ_GG739633.1_cds_WP_005283179.1_922	catalase/peroxidase HPI [Edwardsiella tarda]	GCF_000163955.1	500638	Edwardsiella tarda ATCC 23685	Edwardsiella tarda	1	TRUE	54	YES	SVM	1	0	2	1	1	4	ATGGGAAACAAGAACGAATTTTCTGGCGGTAAATGCCCGGTCATGCATGGTGGCATGACGTCTTCGAGCATGTCTAAAAAAGACTGGTGGCCGAATGCCCTGAATCTGGATATCTTGCATCAGCATGATACCAAAACCAACCCGATGGGGAAGGACTTCAACTACCGAGAAGAGCTGAAGAAGCTGGATGTTGAAGCGCTGAAAAATGATGTGCGTGCACTGATGACCGATAGCCAACCTTGGTGGCCGGCTGACTGGGGTCACTATGGCGGCCTGATGGTACGTATGGCTTGGCACTCCGCCGGCTCTTATCGTACCGCCGATGGTCGTGGCGGTGCTGGCACCGGTAACCAACGTTTCGCTCCGCTCAACTCCTGGCCGGATAACGTTAACCTGGAT…
WP_005283191.1	lcl|NZ_GG739633.1_cds_WP_005283191.1_925	threonine/serine transporter TdcC [Edwardsiella tarda]	GCF_000163955.1	500638	Edwardsiella tarda ATCC 23685	Edwardsiella tarda	1	TRUE	100	NO	SVM	1	0	2	0	1	4	ATGAGTAACACTGACAGTGTCGTCGTGAGTCAAGCTGAGTCAACGACTTGGCGCAAAACAGATACACGCTGGGTTTTAGGGTTATTCGGTACGGCTATCGGTGCCGGGGTACTATTTTTCCCCATCAGCGCCGGTATTGGCGGCTTATTACCGATCATCTTTATGTTGATCTTGGCTTTCCCCATCGCCTTTTTATGTCACCGTGCGTTGGCGCGCCTATGCCTCTCTGGACGCGGCGTATCGGATAATATTACCGATACCGTCGATCAGCATTTTGGCCCTACCGGCGGGGTGGTGATCACCTTCCTTTATTTCTTTGCCATCTGTCCCTTGCTATGGATTTACGGGGTGACGATCACCAATACCTTTATCGCCTTCTGGGAGCATCAACTCCATATG…
WP_005284092.1	lcl|NZ_GG739633.1_cds_WP_005284092.1_1178	methionine--tRNA ligase [Edwardsiella tarda]	GCF_000163955.1	500638	Edwardsiella tarda ATCC 23685	Edwardsiella tarda	0.999973	TRUE	65	YES	SVM	1	0	2	1	1	4	ATGGCTTCAGTCACTGATACAACAGGTTCACGCAAGATTCTGGTGACCTGTGCGCTCCCTTACGCTAACGGCTCCATTCACCTCGGCCACATGCTTGAGCACATCCAGGCGGACGTATGGGTGCGTTACCAGCGAATGCGCGGCAACCAGGTGCATTTCATCTGTGCCGATGATGCGCATGGGACGCCGATCATGCTGAAGGCCCAGCAGATGGGGATCGCGCCGGAGCAGATGATCGCCGACGTTAGTCGCGAGCATCAACACGACTTCGCCGATTTCCAGATCAGCTACGACAACTATCACTCGACGCACAGCGAAGAGAACCGCCAACTGGCGAGTCTGATCTACACCCGTCTGAAAGAGAACGGCTTCATTAAGAACCGCACCATCTCTCAGCTC…
WP_005284531.1	lcl|NZ_GG739633.1_cds_WP_005284531.1_1302	hypothetical protein [Edwardsiella tarda]	GCF_000163955.1	500638	Edwardsiella tarda ATCC 23685	Edwardsiella tarda	0.999998	TRUE	99	NO	SVM	1	1	2	0	2	4	ATGCAGGTATTACAGAATCAGGAAGGATTTTATCAGTGGTTTACTCAAACATTTTTATTTGATGAGGCAATTATGGCCGAAGGATGGGTGAGCGAGGATGAGATGCGCGCCTTAGCAAAGACGATGGCACCGCAGTACTACCCTTGTCTAGCGACGATGTATCCGGGATCGCCTCATGCCGATTCGCCACAGGCCGTCTATTTCTATCGTGAACAACTGCTGCTATGGCTGGCGCAATTCATACCCTGCCAGACCTTGGCAGATGAGGCGAGAGGGTGA
WP_005284548.1	lcl|NZ_GG739633.1_cds_WP_005284548.1_1306	DUF4396 domain-containing protein [Edwardsiella tarda]	GCF_000163955.1	500638	Edwardsiella tarda ATCC 23685	Edwardsiella tarda	0.999998	TRUE	100	NO	SVM	1	1	2	0	2	4	ATGCCGATGGATAAGCCGATGGCCGGGCATAAATCGATGACGATGCCGATGGACAAGCCGATGGCCGGGCATGAATCGATGACGATGCCGATGGATAAGCCGATGGCGGGACAGGCGTCGATTAAGCGGGCGCCAGCAAGTTGGCAGAGTATCTTTAAGACCAGTACTCACTGCGGTACCGGGTGTACCTTAGCCGATATCGTGGGTGAAGGGTGGGTGATGCTGATGCCGGTAACCTTACTAGGGAGTTCGCTACTGGGGGCGTGGACGTTGGATTTTATCCTGGCGTTATGCCTGGGGATCTTCTTTCAATACTGGCCGGCTCGCCAGATGGGAATGTCCCGTTGGTTGGCGCTAAAGAATGCGGTTAAAGCGGATGTGCTGTCACTGATCTGTTGG…
WP_005285281.1	lcl|NZ_GG739633.1_cds_WP_005285281.1_1524	hypothetical protein [Edwardsiella tarda]	GCF_000163955.1	500638	Edwardsiella tarda ATCC 23685	Edwardsiella tarda	1	TRUE	99	NO	SVM	1	1	2	0	2	4	ATGACCGACGTTTCTTCTACCACCTCCACCACCAGCCGTCTGCGTACCTTCTTCCAGCAGCAGATGCAGTACTGGCGGATGTATCTGGCGCGTCAATCGCGCAAGATGGGGCTGGAAGGCAAGCTGCGCCAGGCCGTAATGCTGCTGAGTGCCGTGTTGATGATGAGCCTGCTGATGGCCGGTTTCTTGCTATTCAATCTGGTGGCGCTAAGCGTTGCCCTGATCGGGGGGCTACTTGCCCTGTTCCGCCCACGTCGCCCGATTATGCGCGGGCCACGCCACTCGAATCCCTTCTGA
WP_005286533.1	lcl|NZ_GG739633.1_cds_WP_005286533.1_1945	anion permease [Edwardsiella tarda]	GCF_000163955.1	500638	Edwardsiella tarda ATCC 23685	Edwardsiella tarda	0.999998	TRUE	100	NO	SVM	1	0	2	0	1	4	GTGGTAGTAGGAAATTTATCCGCAGGAGCATTTAAAACGACTGCGGTATTGAGTGGCTATACCTCCGGGACTACCTGGTTAGTCTTTTCCGCATTTACCTTAAGTGCGGCTTTTGTTACCACCGGATTAGGTAAACGAATTGCCTACCATCTGATTGGTAAAATCGGTCATACCACACTGGGGTTGGGGTACGTTACCGTCTTCCTCGATTTAGTCCTCGCACCGGCGACACCGTCTAATACCGCCCGTGCCGGTGGTATTGTATTACCGATCATTAATAGTGTGGCGGTAGCCTTGGGCTCCGATCCGGAGAAAAGCCCACGTCGTATTGGCCACTATTTGATGATGTCGATCTATATGGTCACCAAAACCACCAGTTATATGTTTTTTACGGCGATG…
WP_005287183.1	lcl|NZ_GG739633.1_cds_WP_005287183.1_2142	lipoprotein-releasing system ATP-binding protein LolD [Edwardsiella tarda]	GCF_000163955.1	500638	Edwardsiella tarda ATCC 23685	Edwardsiella tarda	1	TRUE	51	YES	SVM	1	0	2	1	1	4	ATGAGTAACCCTTCATCCCAGACTCCCGTCCTGTTGCAGTGCAACGACCTGAGCAAGAGCTACCAGGAGGGCAAGCTGAGCACGGACGTGTTGCGTCACGTCTCGTTCGACATTCACCCGGGTGAGATGATGGCGATCGTCGGCAGCTCCGGCTCCGGTAAGAGCACCCTGTTGCACCTGTTGGGCGGGCTGGATAGCCCGACTGCCGGGGAGGTGATCTTCAAGGGGCAGTCGCTCAATCGCATGTCGCCGTCAGACAAGGCGGCGCTGCGTAACCGCGAGTTGGGCTTTATCTACCAGTTCCATCATCTGCTGCCCGATTTCAACGCGTTGGAGAACGTGATGATGCCGCTGTTGATCGGCGGCATGAAGCCGAAACAGGCTCAGCCGCAGGCGTTG…
WP_005287789.1	lcl|NZ_GG739633.1_cds_WP_005287789.1_2320	hypothetical protein [Edwardsiella tarda]	GCF_000163955.1	500638	Edwardsiella tarda ATCC 23685	Edwardsiella tarda	1	TRUE	94	NO	SVM	1	1	2	0	2	4	ATGACTATCCCAGAACAAAACAATAACCAAACTCCTGACATATCTATCCCTGCAGCGACGTTAAAGGCGCTTGAGAAAGTAAATGCCACAAAATCTGCATGGCTTGAAGCACGTCGTCAGCAGAAAGCGGCAGCGGATAATATTGCGACAATCCGCCAGCGCCGCGCTGAGATGGAAGCCACGACGAACGTCCTTAATGAGGAGTGGCGCACACTATTTCGTGAAAGTCAGGGCGTAGTCTCAAAGGAAATGAAAAAACTGCGCACGGAAATTGCGCTGGGACGAGAAACGCTTGAGGATTTTGATGAACTGCTGGCAGCCCAGGAAAGCGAAAATGCATTTTTACCGCAGAAGGCTGCGCAACTGGCCGGACAGTATATCCACGCTCACGAAAACCTT…
WP_005288047.1	lcl|NZ_GG739633.1_cds_WP_005288047.1_2393	AraC family transcriptional regulator [Edwardsiella tarda]	GCF_000163955.1	500638	Edwardsiella tarda ATCC 23685	Edwardsiella tarda	1	TRUE	98	NO	SVM	1	1	2	0	2	4	ATGTACAATACCGATTTTATCAGCGCGCTCCGTACCTGGATCGATAACAATGTTGCGACCATCTCATCCCTCGATGATGTAGCGGCGCGTGCGGGTTACTCCAAATGGCACCTACAACGCATGTTTAAAGCGCACACCGGCGTACGCCTTGGCGAGTATATTCGTAATAAGAAGTTGGATGAGTCGGCGCGTCGCCTGAAAGTATGCCAAGGATCAATCCTCGACATCGCACTGTCGATGGGGTTCGACTCCCAACGCTCCTTCACCCGCTCCTTTAAGCGCCGTTTCGACATGACGCCGGGAGTTTGGAAGCGGGAGATGGTGGCCGCGAAATCCTTCGAGCGCGCCGCCTGA
WP_005288481.1	lcl|NZ_GG739633.1_cds_WP_005288481.1_2536	tail sheath protein [Edwardsiella tarda]	GCF_000163955.1	500638	Edwardsiella tarda ATCC 23685	Edwardsiella tarda	1	TRUE	91	NO	SVM	1	1	2	0	2	4	ATGACGATTAGTATGAACACGATCCCCAGCAATGCGCTGGTGCCGCTGTTTTATGCTGAAATGGACAACTCTGCGGCTAATACAGACCAAGATAGCGGGGCATCGCTCTTACTGGGTTATGTGAACGTTGGGGCGGCCATTACGCCTAATAGCCTGGTGCTGATGCCATCGGCCGATTACGCCCGTCAGATTTGTGGACCCGGTAGCCAGTTGGCTCGGATGGTGCAGGCGTACCGAAAAACCGATCCGTTTGGTGAGCTGTATGTCATTGCGGTGCCTGAACCTACGGGAACGCCAGCGACAGTGACGCTGACAGTAACCGGCGCGGCTACGGAGACGGGCACGATTTCTTTGTATATCGGTAATTCCCGCGTACAAGCGGCGGTGACCAATGGTGAT…
WP_005289077.1	lcl|NZ_GG739633.1_cds_WP_005289077.1_2711	magnesium/cobalt transporter CorC [Edwardsiella tarda]	GCF_000163955.1	500638	Edwardsiella tarda ATCC 23685	Edwardsiella tarda	1	TRUE	100	NO	SVM	1	1	2	0	2	4	ATGAGCGACGACCATTCTCAGAATAGCGACAGCCCCAGTCCCCATAAGAAAGGCTTCTTTTCCCTTTTGCTCAACCAACTGTTCCACGGCGAACCGAAAAACCGCAACGATCTGGTTGAGCTGATCCGTGACTCCGAGCAGAACGATCTGATCGACCCCGATACCCGCGACATGCTGGAGGGGGTGATGGATATCGCCGAACAACGCGTCCGCGACATCATGATCCCACGCAGCCAGATGGTCACCCTGAAGCGTAATCAGACCCTGGATGAGTGCCTGGACGTCATCATCGACTCCGCCCACTCCCGCTTCCCGGTGATCAGCGAGGATAAAGATCACATCGAAGGATTGCTGATGGCCAAGGATCTGCTGCCCTTTATGCGCAGCGATGCCGAACCG…
WP_005289768.1	lcl|NZ_GG739634.1_cds_WP_005289768.1_556	NCS2 family permease [Edwardsiella tarda]	GCF_000163955.1	500638	Edwardsiella tarda ATCC 23685	Edwardsiella tarda	1	TRUE	100	NO	SVM	1	1	2	0	2	4	ATGTCTAGCGATTCTTCTCAGGTATCGACGGCAGGGAAGTCACAGGGATCACTCGATGGCTTTTTTAAGATCTCTGCGCGTGGTAGCAGCGTACGTCAGGAGGTGCTCGCCGGTTTAACGACGTTTTTGGCGATGGTCTATTCGGTGATCGTGGTACCGGGCATGCTGGGCAAGGCCGGATTCCCGCCGAGTGCTGTCTTTGTGGCGACCTGTTTGGTGGCCGGCTTTGGTTCGCTGGTGATGGGGTTGTGGGCTAACCTGCCGATGGCCATCGGCTGCGCCATCTCCCTCACCGCCTTTACCGCCTTCAGCCTGGTGCTGGGGCAGCAGATCAGCGTGCCGGTGGCGTTAGGCGCCGTATTCCTGATGGGTATTCTGTTTACCGCCATCTCGGTGACC…
WP_005290551.1	lcl|NZ_GG739637.1_cds_WP_005290551.1_204	4-alpha-glucanotransferase [Edwardsiella tarda]	GCF_000163955.1	500638	Edwardsiella tarda ATCC 23685	Edwardsiella tarda	0.999999	TRUE	92	NO	SVM	1	1	2	0	2	4	ATGCAACGCGCACCGACGCAAACCACTCTGGAACAGCGGGCATCCAAGGCCGGGATTGCCAGCAGCTACATCAACGCCCATGGTCGTAGCCAGGCCATCAGCGCACAGACCAAGCAGCGCCTACTCGATGCGATGCCTGCGCCGGTGCCTCACTCGGGGCCATTGCCCAGCGTACTGGTCGCCGGTCAAGGTGGTAACACCACCATCACCCTGCAACAGAGCGGAGACTACCAGTGGTCGCTGTTCCTGGAAAACGAGATGCAGCCCGCCCATCAAGGGCGGCTGAAACGCCGCAAACAGCTGGTACTGCCGCCTCAACTGCCGTTGGGCTATCATCGCCTGCAACTGAGTGAGGGTGAGCGACAGTGGCATTGCCCACTGATCATCACGCCGACTCGC…
WP_005293940.1	lcl|NZ_GG739633.1_cds_WP_005293940.1_2099	hypothetical protein [Edwardsiella tarda]	GCF_000163955.1	500638	Edwardsiella tarda ATCC 23685	Edwardsiella tarda	1	TRUE	88	NO	SVM	1	1	2	0	2	4	TTGCCCTATTTTTTGACGCTTCACTCACCTCCGCCGAAAAACCTTCAGCCCTCGGATGGGCGTTTTAAAACGGACATTAACCGACTTAGCCCGCTTGCCGACATGGGTGTAATCCAGACTGCGCAGCGGGATCGTCATCAGGGTAAAAATAACATTAATAAAGCCCTATGCGACCCGCAGGGTCGGTCGGAAGACGCGTTTAACCACCGGGACAGTGGCGCTGGCACCAATACGAATCGTGGCGACGGTCTCATGGCAGCGGAGCTCAGCGCTGTGCCTGTTGCTGTAGCCAGCCGATAA
WP_005294393.1	lcl|NZ_GG739633.1_cds_WP_005294393.1_2595	hypothetical protein [Edwardsiella tarda]	GCF_000163955.1	500638	Edwardsiella tarda ATCC 23685	Edwardsiella tarda	1	TRUE	98	NO	SVM	1	1	2	0	2	4	ATGAATCAATCTCAAGACGAAACCTATTGGAAATTCTATAACACCACCAATGGTCAATGGCGCTGGTGTAAAGTCGAGAACACCGGCTATATCATCTGTTGCTCGGAAAAGACCTTCCGCCAACGCGCCGAGTGTATCCATGATGCTCAGGCGCACGGCTACGAAAGCCCGCGAGAATTAACTCACGCCTGA
WP_005294415.1	lcl|NZ_GG739705.1_cds_WP_005294415.1_7	hypothetical protein [Edwardsiella tarda]	GCF_000163955.1	500638	Edwardsiella tarda ATCC 23685	Edwardsiella tarda	1	TRUE	97	NO	SVM	1	1	2	0	2	4	ATGCCTGATGCTACCGCTGATTGTTGGGTTGTAAGCAACATAAGTGGCTACAGTTCAATGGCAAATGATAATTATAATTTTAACAAGGATCAAATTACTAATGGTGTATTTCAAGTATCAATTGATGGAGAGAATGGAAATGTCGCTAGTGTCGGGGAAAGTATTATATCTAGAGAGTTGCTTTATATGCCCATATCAGATAACACTTTAATTGGGATATATAGCGATAAGCATTTGACTACACTCGAAACATGGTCAATAACCAATGATGAAAAGGTGCTTTATACAAAGGTTATAAACTCAAAGGATAATAAATGGTCTGCTTCTCGCTCTATGACCGGTGATGTAGTTGGCAAATGTGGAAGCAAATGA
WP_005294857.1	lcl|NZ_GG739633.1_cds_WP_005294857.1_747	cell division protein FtsQ [Edwardsiella tarda]	GCF_000163955.1	500638	Edwardsiella tarda ATCC 23685	Edwardsiella tarda	1	TRUE	100	NO	SVM	1	1	2	0	2	4	ATGTCTCAGGCAGCCCTGAATTCGCGTGAGTCGAGCGGCTCGCCCCGTAGCCGTAATACTCTGCGGCGTAGCAACGGGATGCGTCTGGCTGGGATGGTGTTTCTGCTGTTGGTATTGGCGGCGATCGCCTCGGGGGGATGGATGGTGGTCAACTGGATGAAAGACGCCAGTCGGATGCCGATGTCCAAGCTCGTGGTGACGGGAGAGCGTCACTTCACGCGTAACGATGATATCCGCCAGGCCATTCTGGCTCTGGGCCCACCGGGGACCTTCATGACCCAGAATGTGGACGTGATCCAGCAGCAGATTGAGCGGTTACCGTGGATCAAGCAGGCTAGCGTGCGTAAGCAATGGCCGAATGAGCTGAAGATTCACGTGGTGGAGTATGTCCCTGTGGCG…
WP_005295005.1	lcl|NZ_GG739633.1_cds_WP_005295005.1_891	hypothetical protein [Edwardsiella tarda]	GCF_000163955.1	500638	Edwardsiella tarda ATCC 23685	Edwardsiella tarda	1	TRUE	100	NO	SVM	1	1	2	0	2	4	ATGAAAGCGAATAACGGTAATAGCAACAAACAGTGGGCCAAATATCGCGAAGAAATGTGCTCTGCATTTCCCTCTGCATTCAGTGACGATAATGATCCTTTATCCAAGTCTATAGCCAAAGCCATTGAACATCTGAATAAGCTGCGTCCTAACGATGGTGGCCCAGCTTATCTCGGCCAAAATCCGGCTTTGACTATTGATTTCGATAAAGTTAAAGATATTGAAATGGCGGATAAAATGAGCAGCAGCGATCAGGTCATCGCACAAACCAGCGCGCTGTTCGAAGGGCTCCCTAACTGGGGCCATCCGCTGACCATGTGTAACGTGATCCCGCAGGCCAACACCGCCTCTATTATCGCGGCTATCATGTCAGAGATTTTCTCCCCCAATATCTTAGAA…
WP_005296212.1	lcl|NZ_GG739634.1_cds_WP_005296212.1_619	hypothetical protein [Edwardsiella tarda]	GCF_000163955.1	500638	Edwardsiella tarda ATCC 23685	Edwardsiella tarda	1	TRUE	91	NO	SVM	1	1	2	0	2	4	ATGGAAAATCAGCTTTTAAGGCCAAACATTACCAATAGAATCATCTATAGAATAAATAATTTATCAACTCTGACAAATCTAATACCAAATGAGAGGAGAACTCGCAGTGTCAGTGTCCAATTAAATAATGCAGAATTAAGTAAACTAAATAATCTTAGAGGCAATTCTCCTAAAGGCGAATGGTTACGTATGACTTTCTTACAGAAGCTCCCCCACGATTGTCCCACCTGTAAACATTGA
WP_005296556.1	lcl|NZ_GG739633.1_cds_WP_005296556.1_1109	ArsC family reductase [Edwardsiella tarda]	GCF_000163955.1	500638	Edwardsiella tarda ATCC 23685	Edwardsiella tarda	1	TRUE	100	NO	SVM	1	1	2	0	2	4	ATGGAGCCTTCGCACAGCAAAGGTAACTGTATCATGACCACTCCGTCATCTTCCCCTGCGCCGGTGATCTACGGCATTAAGAACTGCGATACGGTAAAAAAGGCCCGCAAGTGGCTGGATGAACGGCAGATCGCCTACCGCTTTCATGACTACCGCAGCGATGGCCTGGAAGCGGCGCTGTTACACGACTTTATCGCCCGGCTGGGGGTCACGGCGCTGCTGAATACGCGCGGCACCACCTGGCGGGGGCTGGATGAGGCCACCCGCGCCCAGGCGCAGCAAGCGGAGGGGGCGCTACAGCTCATGCTGGCTCACCCGGCGCTGATCAAACGCCCGCTGCTGCAACAGGGCGAACGGCTGTTATTGGGCTTCAAGGCCGAGACATACGCGGCCTTTTTC…
WP_005297258.1	lcl|NZ_GG739631.1_cds_WP_005297258.1_3098	citrate lyase subunit alpha [Edwardsiella tarda]	GCF_000163955.1	500638	Edwardsiella tarda ATCC 23685	Edwardsiella tarda	1	TRUE	93	NO	SVM	1	1	2	0	2	4	ATGACACAAGATACCCAACGAAACGCCCGCGTAACCGCCTTTAGCCAGCAGGATAGCGCGCTGCCGGCATTCAACGACGTCAGCAAGGCAGACTATCAACAACAGCGTCCGCGCGATCGCAAACTGTGCGGCGATCTGCAAGAAGCCATCCGCCGTAGCGGCCTGCGCGACGGTATGACTATCTCCTTCCACCACGCCTTCCGTGGCGGCGATCTGACCCTGAACCAGGTGATGGACGCCATCGCTGCCATGGGATTCAAAGATCTGACGCTGGCCTCCAGCTCCCTGAGCGATTGCCATGCGCCGTTGGTAGGCCACATTCGTAACGGCGTGGTACGCAAGATCTATACCTCCGGGCTGCGTGGCCCGCTGGCCGATGCCATCTCCCATGGTCTGCTC…
WP_035595388.1	lcl|NZ_GG739635.1_cds_WP_035595388.1_480	uroporphyrinogen-III C-methyltransferase [Edwardsiella tarda]	GCF_000163955.1	500638	Edwardsiella tarda ATCC 23685	Edwardsiella tarda	1	TRUE	73	NO	SVM	1	1	2	0	2	4	ATGACGGAACCCACTACCCCGCCAGAAAAGGCGACTAACGCCGAGACGGCCAGCGAACCGGCACAGCAGCCGCACACCTCACAACCGCAAGAGCGCTCCCGTAAGCCGACCAATCATGCCACCCAAAAATCCTCCGCGGGCGGCCAGGCTTTGGGCGCTATCGCCATTGTGTTGGTCATCGCCCTCGGTGGCGGCCTCTATTACCATGGCCACCAGCAGGCACAGCGCCAACTCGCCGATGAACAGAATTTACAGGAGCAACTGAGCGCGCTACATACGGCACAGGCGCAAGAGAAACTGCGGCTAGAAGCCCTGCTGAATAAGCAGACCAAAGCCCTCGACATCGCGCAACAACTCCAGGCTACGCAATCACAACAGCTGAAGGAGCTAGAGCAGAAG…
WP_035595442.1	lcl|NZ_GG739637.1_cds_WP_035595442.1_238	formate dehydrogenase subunit beta [Edwardsiella tarda]	GCF_000163955.1	500638	Edwardsiella tarda ATCC 23685	Edwardsiella tarda	1	TRUE	100	NO	SVM	1	1	2	0	2	4	TTGTCAATGCAATCTCAAGACATTATCAGGCGTTCGGCCACCAACTCCCTGACGCCGCCGCCTAATGGGCGTAATCACCAGGAAGAGGTCGCCAAGCTGATCGACGTCACCACCTGTGTCGGCTGTAAAGCCTGCCAGGTGGGCTGTTCGGAATGGAACGATATCCGTGATGAAGTCGGTCACTGCGTCGGGGTATATGACAACCCCGCCGATTTGACGGCCAAGTCCTGGACGGTGATGCGCTTCTCCGAAGTGGAGGAGAACGGCAAACTGGAGTGGCTGATCCGCAAAGATGGCTGCATGCACTGCGCCGATCCCGGCTGCCTGAAAGCCTGTCCCTCGGCGGGGGCGATCATCCAGTACGCCAACGGCATCGTCGACTTCCAATCGGAGCACTGC…
WP_071586119.1	lcl|NZ_GG739633.1_cds_WP_071586119.1_1975	hypothetical protein [Edwardsiella tarda]	GCF_000163955.1	500638	Edwardsiella tarda ATCC 23685	Edwardsiella tarda	1	TRUE	100	NO	SVM	1	1	2	0	2	4	TTGTTGGCTGCGTGCCCGTTTACACCTTGCCTGCCCAACTGCCCAACTGCCCAACTGCCCAACTGCCCAACTGCCCAACTGCCCAACTGCCCAACTGCCCAACTGCCCAACTGTCCAACTGTCCACCACCGATCCTACTCTCCCTCCCGCCCATGCGGCCCTTCAAAGATCCTTGCGTTCAGCGTGAGTACGACAAAAGATGATGGGAGTGTGAGCGCCATCATGTGGCGGGCTGGCGCTTTATGGGCGAAAGGGTAG
WP_000004926.1	lcl|NZ_GG771351.1_cds_WP_000004926.1_4839	MULTISPECIES: hydrogenase expression/formation protein [Escherichia]	GCF_000164195.1	749549	Escherichia coli MS 198-1	Escherichia coli_D	1	TRUE	85	NO	SVM	1	1	2	0	2	4	ATGAGCGAAACTTTTTTCCATCTGCTGGGGCCAGGAACGCAACCGAACGATGACAGTTTCAGCATGAATCCACTGCCGATCACCTGTCAGGTGAATGGTGAACCGAGTATGGCGGCCCTGGAGCAATGTGCTCACAGCCCGCAGGTGATTGCGCTGTTAAACGAGTTACAACATCAACTAAGCGAACGCCAGCCGCCGCTGGGTGAGGTACTGGCAGTCGATCTGTTAAATCTCAACGCCGACGATCGTCACTTTATCAATACGCTTCTCGGGGAAGGGGAAGTGTCAGTGCGCATTCAGCAGGCTGACGACAGTGAAAGTGAAATACAGGAGGCGATCTTCTGCGGATTATGGCGGGTGCGCAGACGTTGCGGCGAACAGTTGCTGGAGGACAAACTG…
WP_000013811.1	lcl|NZ_GG771481.1_cds_WP_000013811.1_1543	MULTISPECIES: VOC family protein [Escherichia]	GCF_000164195.1	749549	Escherichia coli MS 198-1	Escherichia coli_D	0.999999	TRUE	53	YES	SVM	1	0	2	1	1	4	ATGGCGAACAGCATCACGGCGGATGAGATTCGGGAACAGTTTTCGCAGGCAATGTCAGCCATGTACCAGCAAGAAGTTCCGCAGTACGGCACGCTGCTGGAACTGGTAGCTGATGTGAATCTGGCTGTGCTGGAAAACAATCCTCAACTGCACGAAAAAATGGTAAATGCAGACGAGCTGGCGCGACTGAATGTTGAACGTCATGGGGCGATTCGTGTTGGGACTGCACAAGAGCTTGCTACTCTTCGGCGGATGTTTGCCATTATGGGGATGTACCCGGTGAGCTATTACGATCTCTCGCAGGCGGGGGTGCCGGTACATTCGACAGCATTTCGGCCCATTGATGATGCTTCTCTGGCGCGTAATCCCTTCCGCGTTTTTACTTCATTACTCCGCCTT…
WP_000013999.1	lcl|NZ_GG771447.1_cds_WP_000013999.1_2732	MULTISPECIES: molybdopterin guanine dinucleotide-containing S/N-oxide reductase [Escherichia]	GCF_000164195.1	749549	Escherichia coli MS 198-1	Escherichia coli_D	0.999998	TRUE	67	YES	SVM	1	0	2	1	1	4	TTGGCCAACTCATCCTCACGATATTCCGTTCTGACTGCCGCCCACTGGGGGCCCATGCTGGTTGAAACCGACGGCGAAACCGTGCTTAGCTCGCGTGGCGCGTTAACCACAGGAATGGAAAACTCCTTGCAGAGCGCGGTTCGCGACCAGGTTCACAGCAATACGCGGGTACGATTTCCAATGGTGCGCAAAGGCTTTCTTGCGTCACCGGAAAAACCGCAAGGCATTCGCGGGCAGGATGAATTTGTTCGTGTGAGTTGGGATGAGGCGCTGGATCTTATTCACCAACAACATAAACGCATTCGTGAGGCTTATGGTCCGGCATCGATTTTTGCTGGTTCCTACGGCTGGCGTTCAAACGGCGTGCTGCATAAGGCCTCGACATTATTACAACGCTAT…
WP_000036525.1	lcl|NZ_GG771460.1_cds_WP_000036525.1_2126	MULTISPECIES: hypothetical protein [Enterobacteriaceae]	GCF_000164195.1	749549	Escherichia coli MS 198-1	Escherichia coli_D	1	TRUE	91	YES	SVM	1	1	2	2	2	6	ATGAGCAAAATATCAGGTTGGAATTTTTCTCAAAACATTACATCAGCCGACAATTGTAAACAAAAAAATGAAGACTTAGATACCTGGTATGTGGGAATGAATGATTTTGCCCGAATTGCCGGAGGGCAGAATAGCAGAAGCAATATTCTTTCTCCCAGAGCATTTTTGGAGTTTTTGGCTAAGATATTTACCCTGGGTTATGTGGATTTTAGCAAACGCTCCAACGAAGCGGGTAGAAATATGATGGCTCATATTAAGTCCTCATCTTATATCAAAAATAATGATGGTAGTGAGATAATGAAGTTTGTTATGAATAATCCTGAAGGGGAGCGAGCGGATTTATCTAAGGTGGAAATAGAAATTACACTTGCCTCAGCTTTTAATAATGGGATTCGTGAA…
WP_000057395.1	lcl|NZ_GG771363.1_cds_WP_000057395.1_4658	MULTISPECIES: hydrolase [Escherichia]	GCF_000164195.1	749549	Escherichia coli MS 198-1	Escherichia coli_D	1	TRUE	100	NO	SVM	1	1	2	0	2	4	ATGGCGCAGATAACGACGACCGATGCCAATGAATTCAGCAGCAGTGCTGAATTCACCCCCATGCGCGGCTTTAGCAATTGTCATCTACAAACCATGCTGCCGCGTCTGTTTCGTCGTCAGGTGAAATTCACCCCACACTGGCAGCGACTGGAGTTGCCCGACGGCGATTTTGTCGATCTCGCGTGGAGTGAAGACCCCGCACAGGCGAAACATAAACCGCGTTTAGTGGTGTTTCACGGGCTGGAAGGCAGTCTCAATAGCCCTTACGCCCACGGTCTGGTTGAGGCGGCACAAAAGCGCGGCTGGCTGGGCGTGGTGATGCATTTTCGCGGATGCAGCGGTGAACCAAACCGTATGCACCGCATTTACCATTCGGGCGAAACCGAAGACGCCAGCTGG…
WP_000062552.1	lcl|NZ_GG771459.1_cds_WP_000062552.1_2157	MULTISPECIES: DUF2686 family protein [Enterobacteriaceae]	GCF_000164195.1	749549	Escherichia coli MS 198-1	Escherichia coli_D	1	TRUE	86	YES	SVM	1	0	2	1	1	4	ATGTCTATGCCATTAAGCAATGCCCTTCAGAGTCAAATTATTACAGATGCTCACTTCCTTCATCACCCAATAGTCGACAGTGAGTTTACACGTAAATTAAAATATGCACGCATGGATTCGGAAAACATCTATCTTCCGCCTCTTACTCGTGGCAATAACCATAATTACGATGGAAAAAGCGTTGTCGAAATTAGAAAACTTGATATTAGTAAAGAGCCTTGGCCATTTAATTATGTGACAGGAGCATGCAGAGAATCCGATGGTATTACAACAACAGGACGTATGCTCTATCGGAACTTGAAAATCACCTCAGCTTTAGACGAAATATATGGTGGCATATGTAAAAAGGCGCATGCTACCACAGAGTTAGCAGAAGGTTTACGGCTAAATTTATTTATG…
WP_000072171.1	lcl|NZ_GG771427.1_cds_WP_000072171.1_3325	MULTISPECIES: DeoR family transcriptional regulator [Enterobacteriaceae]	GCF_000164195.1	749549	Escherichia coli MS 198-1	Escherichia coli_D	1	TRUE	94	NO	SVM	1	1	2	0	2	4	ATGAGTAATACCGACGCTTCAGGTGAGAAGCGAATGACAGGCACCAGCGAGCGACGAGAACAGATCATTCAGCGTCTGCGACAGCAAGGGAGTGTGCAGGTTAACGATCTGTCGGCATTGTATGGCGTATCTACTGTGACGATCCGCAACGATCTGGCGTTTCTGGAAAAGCAGGGGATCGCTGTGCGTGCCTATGGCGGCGCGTTGATCTGCGATAGCACCACGCCGTCAGTCGAGCCATCAGTGGAAGATAAAAGCGCGCTGAACACCGCGATGAAACGCAGCGTTGCGAAAGCTGCCGTTGAGTTGATTCAGCCAGGTCATCGGGTGATCCTCGATTCCGGGACCACCACTTTTGAGATTGCTCGTCTGATGCGCAAGCACACTGACGTAATTGCG…
WP_000075589.1	lcl|NZ_GG771427.1_cds_WP_000075589.1_3317	MULTISPECIES: YhaC family protein [Escherichia]	GCF_000164195.1	749549	Escherichia coli MS 198-1	Escherichia coli_D	1	TRUE	93	YES	SVM	1	1	2	2	2	6	ATGTCCCCTGTTTCATCAATTGGTAATGATATTAGTAGTGATTTAGCCCGTCGAAAAATGAATGATCTTCCTGAAAGCCCCATAGGAAATAACCTCGAAGCACTAGCACCAGGAATAGAAAAACTAAAACGGACCTCTATTGAAATGGTCACTTTACTTAACGCGTTACAACCAGGTGGGAAATGTGTTATCACTGGTGATTTTCAAAAAGAATTAGCGTACTTACAAAATGTAATTCTTTATAATGATTCGTCTCTTCGTATGGATTTTTTTGGTTATAACGCCCGAATTATTCAACGATCAGACAATACCTGTGAACTTACAATTAATGAACCGTTAAAAAACCAGGAAATATCCACAGGCAATATCAATGTTAATTGCCCATTGAAAGACATTTAC…
WP_000077898.1	lcl|NZ_GG771440.1_cds_WP_000077898.1_2870	MULTISPECIES: catalase HPII [Escherichia]	GCF_000164195.1	749549	Escherichia coli MS 198-1	Escherichia coli_D	1	TRUE	89	NO	SVM	1	1	2	0	2	4	ATGTCGCAACATAACGAAAAGAACCCACATCAGCACCAGTCACCACAACACGATTCCAGCGAAGCGAAACCGGGGATGGACTCACTGGCACCTGAGGACGGATCTCATCGTCCAGCGGCTGAACCGACACCGCCAGGTGCACAACCTACCGCCCCAGGGAGCCTGAAAGCCCCTGATACGCGTAACGAAAAACTTAATTCTCTGGAAGACGTACGCAAAGGCAGTGAAAATTATGCGCTGACCACTAATCAGGGCGTGCGCATCGCCGACGATCAAAACTCACTGCGTGCCGGTAGCCGTGGTCCAACGCTGCTGGAAGATTTTATTCTGCGCGAGAAAATCACCCACTTTGACCATGAGCGCATCCCGGAACGTATTGTTCATGCACGTGGATCAGCA…
WP_000078109.1	lcl|NZ_GG771523.1_cds_WP_000078109.1_15	MULTISPECIES: replication protein [Enterobacteriaceae]	GCF_000164195.1	749549	Escherichia coli MS 198-1	Escherichia coli_D	0.999964	TRUE	97	NO	SVM	1	1	2	0	2	4	ATGTCGCAGATCGAAAATGCAGTAACTTCCTCACCGAAACGCATTTACAGAAAAGGTAATCCGTTAACCGGAGCCGAGAAACAACGCATATCTGTTTCCCGGAAAAAGGGGACACATAAAGCGATTAATGTTTTCATCCAGAGTGAACTCAAAGATGATTTGACACAGCTTTGTAAGGATTCGGGCTTAACTCAAAAAGAAATGATAGAGCACTGGATTTTGAAAGAAAAAGCTGCGATGACTGATGCGAATAGAAAGTAA
WP_000083439.1	lcl|NZ_GG771350.1_cds_WP_000083439.1_4903	MULTISPECIES: DUF1116 domain-containing protein [Escherichia]	GCF_000164195.1	749549	Escherichia coli MS 198-1	Escherichia coli_D	1	TRUE	53	YES	SVM	1	0	2	1	1	4	ATGAGCCAGTCACTGTTTAGCCAACCGTTGAACGTTATTAACGTCGGTATCGCCATGTTTAGCGATGATCTGAAAAAACAGCATGTAGAAGTGACCCAACTCGACTGGACGCCGCCGGGGCAGGGCAATATGCAGGTGGTGCAGGCGCTGGATAACATTGCCGATTCGCCGCTGGCAGACAAAATCGCCGCCGCTAACCAGCAGGCGCTGGAGCGCATTATCCAGTCGCATCCGGTGCTGATTGGTTTTGATCAGGCGATTAACGTGGTGCCGGGCATGACGCCGAAAACCATTCTTCACGCCGGGCCGCCGATCACCTGGGAAAAAATGTGCGGCGCGATGAAAGGCGCGGTCACCGGGGCGCTGGTGTTCGAAGGGCTGGCGAAAGATCTCGACGAG…
WP_000087769.1	lcl|NZ_GG771485.1_cds_WP_000087769.1_1400	MULTISPECIES: hypothetical protein [Escherichia]	GCF_000164195.1	749549	Escherichia coli MS 198-1	Escherichia coli_D	0.999861	TRUE	69	YES	SVM	1	1	1	1	2	4	ATGAGTAGAAAAAATGCTGTAAAAATAAAAGTCAATGATTCGGAATCAAGTGGCTATTTTTTCAAAGCAAGCTCCAAGGATGATTCTTTTGTAATTTCATCCAAGCACGGCCTTTGTTCTAGACAGTCAGATTGTGAAGAATTTCTTGATAATGTTCAGAATTGTTGCCGTTTATGCACTCAAGATTTAAATATTGACAATATATCTTTTGAAATTGAAGGAAATAAGAAGCTAAAGCCAATAAGTTATTTCAGTCTTGAAAACAAAGATATTGTCATCACCAAAGTGGATGGGGTATCTAATTATCCTTTAAGGATAGGAAAGATAGAAAAAGAAAAGTATTATACTTATGGTTACAAGAGTAAATGTGATAAGCCTGGCAGAATTTTATTAAATGAG…
WP_000094732.1	lcl|NZ_GG771512.1_cds_WP_000094732.1_333	MULTISPECIES: PAS domain S-box protein [Escherichia]	GCF_000164195.1	749549	Escherichia coli MS 198-1	Escherichia coli_D	1	TRUE	52	YES	SVM	1	1	2	1	2	5	ATGTCTTCTCATCCGTATGTCACCCAGCAAAATACCCCGCTGGCGGACGATACCACTCTGATGTCCACTACCGATCTGCAAAGCTATATCACTCATGCTAATGACACTTTTGTGCAGGTGAGCGGCTATACCTTGCAAGAGTTACAAGGGCAGCCGCACAACATGGTGCGTCACCCGGATATGCCAAAAGCGGCGTTTGCGGATATGTGGTTCACCCTGAAAAAAGGGGAGCCCTGGAGCGGCATCGTGAAAAATCGCCGCAAAAATGGCGACCATTATTGGGTGCGGGCCAATGCGGTACCGATGGTGCGCGAGGGAAAAATCAGTGGCTATATGTCGATTCGTACCCGGGCGACGGATGAAGAGATCGCGGCGGTGGAGCCGCTGTACAAAGCGTTG…
WP_000097398.1	lcl|NZ_GG771507.1_cds_WP_000097398.1_455	MULTISPECIES: lactate dehydrogenase [Escherichia]	GCF_000164195.1	749549	Escherichia coli MS 198-1	Escherichia coli_D	0.999996	TRUE	61	YES	SVM	1	0	2	1	1	4	ATGTCTTCCATGACAACAACTGATAATAAAGCCTTTTTGAATGAACTTGCCCGACTGGTGGGTTCTTCACACCTGCTCACCGATCCCGCAAAAACGGCCCGCTATCGCAAGGGCTTCCGTTCTGGTCAGGGCGATGCACTGGCTGTCGTTTTCCCTGGCTCACTACTGGAATTGTGGCGGGTGCTGAAAGCCTGCGTCACCGCCGACAAAATTATTCTGATGCAGGCAGCCAATACAGGTCTGACCGAAGGCTCGACGCCAAACGGTAACGACTATGATCGCGATATCGTGATCATCAGCACCCTGCGTCTCGACAAGCTGCACGTTCTTGGCAAGGGCGAACAGGTGCTGGCCTATCCGGGCACCACGCTTTATTCGCTGGAAAAAGCCCTCAAACCG…
WP_000097596.1	lcl|NZ_GG771468.1_cds_WP_000097596.1_1921	MULTISPECIES: YccE family protein [Escherichia]	GCF_000164195.1	749549	Escherichia coli MS 198-1	Escherichia coli_D	1	TRUE	76	YES	SVM	1	1	2	1	2	5	ATGAGTAGTAATATACATGGAATTAGTTGCACTGCAAATAATTATTTGAAAGAAGCATGGAGCAATATAAAAAATGAGCACGAAAAAAATCAAAAATATTCAATCACGCTTTTTGAAAACACACTTGTGTGTTTTATTCAGTTGTATAAAGAAATCAGACGTCAACAAGCTGAAGACTACATTCCATGCCTGGAATGCGATTCACTAGAAAAAGAATTTGAGGAAATACAGAATGATAATGATTTATCATTATTTATGAAAACATTGCGTACTAATGATAAACAAATTTATTCAGGGGTTTCAGGAGGTATTACATATACTATACAATATGTTGAAGATGTTGATATTGTTAGAGTGTCCTTACCGGGCAGAGGGTCAGAGTCTATCACAGATTTTAAA…
WP_000106757.1	lcl|NZ_GG771509.1_cds_WP_000106757.1_383	MULTISPECIES: formyl-CoA--oxalate CoA-transferase [Enterobacteriaceae]	GCF_000164195.1	749549	Escherichia coli MS 198-1	Escherichia coli_D	1	TRUE	90	YES	SVM	1	0	2	2	1	5	ATGTCAACTCCACTTCAAGGAATTAAAGTTCTCGATTTCACCGGTGTGCAATCTGGCCCATCTTGTACTCAAATGCTGGCCTGGTTTGGCGCTGACGTCATTAAAATTGAACGTCCCGGCGTTGGTGACGTAACGCGTCACCAGCTGCGAGATATTCCTGATATCGATGCGCTTTACTTCACCATGCTTAACAGTAACAAACGTTCTATTGAATTAAATACCAAAACAGCGGAAGGCAAAGAGGTAATGGAAAAGCTGATCCGCGAAGCTGATATCTTAGTCGAGAACTTTCATCCTGGGGCTATTGATCACATGGGCTTCACCTGGGAGCATATTCAAGAAATCAATCCACGTCTGATTTTTGGTTCGATCAAAGGGTTTGATGAGTGTTCGCCTTAT…
WP_000107721.1	lcl|NZ_GG771427.1_cds_WP_000107721.1_3311	MULTISPECIES: threonine/serine transporter TdcC [Enterobacteriaceae]	GCF_000164195.1	749549	Escherichia coli MS 198-1	Escherichia coli_D	1	TRUE	100	NO	SVM	1	1	2	0	2	5	ATGAGTACTTCAGATAGCATTGTATCCAGCCAGACAAAACAATCGTCCTGGCGTAAATCAGATACCACATGGACGTTAGGCTTGTTTGGTACGGCAATCGGCGCCGGGGTGCTGTTCTTCCCTATCCGCGCAGGTTTTGGCGGACTGATCCCGATTCTTCTGATGTTGGTATTGGCATACCCCATCGCATTTTATTGCCACCGGGCGCTGGCGCGTCTGTGTCTTTCTGGCTCTAACCCTTCCGGCAACATTACGGAAACGGTGGAAGAGCATTTTGGTAAAACTGGCGGCGTGGTTATCACGTTCCTGTACTTCTTCGCGATTTGCCCACTGCTGTGGATTTATGGCGTTACTATTACCAATACCTTTATGACGTTCTGGGAAAACCAGCTCGGCTTT…
WP_000119854.1	lcl|NZ_GG771438.1_cds_WP_000119854.1_3065	hypothetical protein [Escherichia coli]	GCF_000164195.1	749549	Escherichia coli MS 198-1	Escherichia coli_D	1	TRUE	85	NO	SVM	1	1	2	0	2	4	ATGAGTTACTTTGGCCTTAATCCAGTAAACCAGAATCAGCAGCTTGACGAAGCAGCATCAAATCCAGCTGGCTTTAACAGCGATGTTGGTTTTTTCGACAATGCTGTAGGAGCGGCATTGTCTGGTTTGTACTCCGGGCTGGTGGCAAAGCCAGATCAGTTGCTCTGGGCAGGGATGGATAAAATCGTATCCCCGATTGCTCAGTTTGTTAACGAAAACACCTCGCTCAATGACACTTCAGTTTCATACATTGCCGAGCAGAGAAAACTAGCAGAGCAGCAGGTTAAGCGGCTGACGCCTGATGCCGCGACAACTGGAACCGCCGGGCAGGTTCTTTATGGGTTGTTCGATATGGGCGGGCAGGCTGTTGTTGGTACAACGCTCGGTGGTCCGGTCGGA…
WP_000139074.1	lcl|NZ_GG771492.1_cds_WP_000139074.1_1011	uroporphyrinogen-III C-methyltransferase [Escherichia coli]	GCF_000164195.1	749549	Escherichia coli MS 198-1	Escherichia coli_D	0.999969	TRUE	74	NO	SVM	1	1	2	0	2	4	ATGACGGAACAAGAAAAAACCTCCGCCGTGGTTGAAGAGACCAGGGAGGCCGTGGACACCACGTCACAACCTGTCGCAACAGAAAAAAAGAGTAAGAACAATACCGCATTGATTCTCAGCGCGGTGGCTATTGCTATTGCTCTGGCGGCGGGCGTCGGTTTGTATGGCTGGGGTAAACAACAGGCCGTCAATCAGACCGCCACCAGCGATGCCCTGGCTAACCAACTGACGGCATTGCAAAAAGCCCAGGAGAGCCAAAAAGCCGAGCTGGAAGGCATTATCAAGCAACAGGCTACGCAGCTTGAACAGGCGAATCGTCAGCAAGAAACGCTGGCAAAACAGTTGGATGAAGTCCAACAAAAGGTCGCCACCATTTCCGGCAGCGATGCTAAAACCTGG…
WP_000155935.1	lcl|NZ_GG771491.1_cds_WP_000155935.1_1119	hypothetical protein [Escherichia coli]	GCF_000164195.1	749549	Escherichia coli MS 198-1	Escherichia coli_D	1	TRUE	88	YES	SVM	1	1	2	1	2	5	ATGACAATTTCAAATTCGAATTTATTGAAACCGTTTATTACTGGTACTGAGTTGCCGCCTTTTAAAGAGGATGTCTTTTCTAAAACAGAAGAACAATTTAAAAAAAGCCCCCATGGCAAATTGCTTTTCATTTCCGGAAATGAAAACTTAGTAAACATTTCAGCGGAAAAAATCGATGAAATAAAAAATAGCAAAGATTTCTTTTCAAATATTGTAAATATAATAATTTTACTCATTAAGCATCCTGAAAAAATTCTGCCCATTCTTCATGGTTGTCCTGTAGAGTCCATCGAACTCATTAAGAATGCGAAACGAACGGGGCAATGGTCATATGAGATGACTGATAAGAACGGGCAGAGTATTGAAGTGTCCTATATTTTCACTGATACCATAGATAAT…
WP_000176265.1	lcl|NZ_GG771407.1_cds_WP_000176265.1_3927	MULTISPECIES: orotidine-5'-phosphate decarboxylase [Enterobacteriaceae]	GCF_000164195.1	749549	Escherichia coli MS 198-1	Escherichia coli_D	1	TRUE	99	NO	SVM	1	0	2	0	1	4	ATGACGTTAACTGCTTCATCTTCTTCCCGCGCTGTTACGAATTCTCCTGTGGTTGTTGCCCTTGATTATCATAATCGTGATGCCGCGCTGGCCTTTGTCGACAAGATCGACCCACGCGATTGTCGTCTGAAAGTCGGCAAAGAGATGTTTACGCTGTTTGGACCTCAATTTGTACGCGAACTTCAACAGCGTGGTTTTGATATCTTCCTCGACCTGAAATTTCACGATATTCCCAACACTGCAGCGCACGCTGTCGCTGCTGCAGCTGACTTAGGCGTGTGGATGGTGAATGTTCACGCCTCCGGTGGGGCGCGTATGATGACCGCAGCGCGTGAGGCACTGGTTCCGTTTGGCAAAGATGCACCGCTTTTGATTGCTGTGACAGTATTGACCAGCATG…
WP_000184106.1	lcl|NZ_GG771429.1_cds_WP_000184106.1_3216	MULTISPECIES: hypothetical protein [Enterobacteriaceae]	GCF_000164195.1	749549	Escherichia coli MS 198-1	Escherichia coli_D	1	TRUE	97	NO	SVM	1	1	2	0	2	4	ATGACTAATCCAATCAATATGAATAATTTTTCTCAAAGTTTAAATATAGCAACCGCAACGGGTGATGAAGTCGTTTCATTAGATAAACACATCACCACCAGTACTACTGATACAGATCAAATACAAGCATTTATAGTTTCAACATGGATGGCATCTTTTCAAAATGATATGTATTCGAAAGATAATCCTATCTCTCCTTACTATGAACTGGAATGGTAG
WP_000189223.1	lcl|NZ_GG771314.1_cds_WP_000189223.1_5448	MULTISPECIES: cysteine/O-acetylserine exporter [Enterobacteriaceae]	GCF_000164195.1	749549	Escherichia coli MS 198-1	Escherichia coli_D	1	TRUE	100	NO	SVM	1	1	2	0	2	4	GTGACACCGACCCTTTTAAGTGCTTTTTGGACTTACACCCTGATTACCGCCATGACGCCAGGACCGAACAATATTCTCGCCCTTAGCTCAGCCACAACGCACGGATTTCGTCAGAGTACTCGCGTGCTGGCAGGGATGAGTCTGGGATTTTTAATCGTCATGTTGCTATGCGCGGGAATTTCGTTTTCACTGGCTGTTATCGACCCGGCAGCAGTGCATCTGTTGAGTTGGGCGGGGGCGGCATATATTGTCTGGCTGGCGTGGAAAATCGCTACCAGTCCAACAAAGGAAGATGGGCTTCAGACAAAACCAATCAGTTTTTGGGCCAGCTTTGCTTTGCAGTTTGTGAACGTCAAAATCATTTTGTATGGCATTACAGCACTGTCGACGTTTGTCCTG…
WP_000191563.1	lcl|NZ_GG771405.1_cds_WP_000191563.1_3986	MULTISPECIES: cellulose biosynthesis protein BcsG [Escherichia]	GCF_000164195.1	749549	Escherichia coli MS 198-1	Escherichia coli_D	1	TRUE	67	YES	SVM	1	0	2	1	1	4	ATGACTCAATTTACGCAAAATACCGCCATGCCTTCTTCCCTCTGGCAATACTGGCGCGGCCTTTCCGGCTGGAACTTCTATTTTCTGGTTAAGTTCGGCCTGTTGTGGGCGGGATATCTTAACTTCCATCCGCTCCTCAATCTGGTGTTTGCCGCGTTTCTGCTGATGCCCATTCCGCGCTACAGCCTGCATCGCTTACGCCACTGGATTGCCCTGCCGATCGGCTTTGCTTTGTTCTGGCATGACACCTGGTTGCCTGGCCCGGAAAGCATAATGAGCCAGGGTTCGCAGGTGGCGGGGTTCAGTTCCGATTATTTAATCGACCTTGTCACACGCTTTATTAACTGGCAGATGATTGGGGCCATTTTTGTTTTATTAGTGGCCTGGTTATTCCTGTCA…
WP_000201400.1	lcl|NZ_GG771403.1_cds_WP_000201400.1_4083	MULTISPECIES: hypothetical protein [Escherichia]	GCF_000164195.1	749549	Escherichia coli MS 198-1	Escherichia coli_D	1	TRUE	96	NO	SVM	1	1	2	0	2	4	ATGGCCACTATCTCTCCAACTTCAATTCCTTCCATACAAACACAGAGTAGTAACAGGGCATCAGAAGGTAGCGATGTTGCTTCACAAATTGCGCGGATAAGTCAGCAAATCATCAAACTCACTCAACAAATTAAAGAGATTGCAGACACTAGCGGCAGTGCTGAAGACAAGCAAAAACAGGCCGAATTGATTCAGCAGCAAATCACCCTACTGGAAACACAACTGGCGCAGTTGCAAAGACAGCAGGCAGAAAAAGCGCAGGAGAAAGAGCAGCGTTTGTCTCTGAATGCATCCCTTCCAAATCCTGTTGAAAAAACGACTCAGATCGATATCTATATCTGA
WP_000226320.1	lcl|NZ_GG771356.1_cds_WP_000226320.1_4768	MULTISPECIES: hypothetical protein [Escherichia]	GCF_000164195.1	749549	Escherichia coli MS 198-1	Escherichia coli_D	1	TRUE	91	YES	SVM	1	1	2	2	2	6	ATGGTTGCCAATATTAATCTCATTAAACAAGAAAGTTATTCTATTGTTAATTTAGAAAAACAACTAATGAGTAATGAATCACCGAAGCAAACGCTATTAAATGATTTTTCACATCGCCTTAAAATGGAAGGTGAGGAGCAACTGTGCGATTGTGTTAACGAACTTAAACTCGGGTTGTCGAGTAATAATAAATATGACCTGTTTAAAAATAAAGAAACCTCACTGTGGAAACGCAAAGTACCAGAAAGTGCAGCGCTGGCAATGACGGGAACAGTATATAAATTATTTGGTAGTCGCTTACTCAACGCCCGCAATCAGTTAGATAAAAATCTCCTCGAAATGGCTATGCAAATGGTTTATGGCAAAGATATGGTGACAAAGTCCGGGGATATATTGATT…
WP_000257029.1	lcl|NZ_GG771408.1_cds_WP_000257029.1_3881	DNA transfer protein [Escherichia coli]	GCF_000164195.1	749549	Escherichia coli MS 198-1	Escherichia coli_D	1	TRUE	97	YES	SVM	0	1	2	2	1	5	ATGGCTACGTGGCAACAGGGTATTAATTCTGGTGGGTTTCTTGCTGGCATCGGTACGCAAAATGAGAATGCGCCAAAGGCAAGCGACATTAACGCAACGCTTGGTCTGATCCGCGAAAACAATGAACTGGCTCGCTCAGGTGCAAATAACGTTGGTCTGACCGCGTTACGTGGTCTGGCTGGAGTTGCTGATATTTACAATCAGGAACAGCAACAGAAAGCGATTAGTGCGTTCAATAAGGTTCACGCTGATGCATGGGCTTCTGGTGATCCATCGGGACTATTTAAGTTTGCCCAGGAAAATCCAGCGTTTGTTGCACAGGCACAACAGGCGTTTTCCGGTCTTAATGAGCAGCAACGCAACGATATGGGCGATTTAGCCATGAGGGCTAACGTCGCT…
WP_000257048.1	lcl|NZ_GG771326.1_cds_WP_000257048.1_5321	MULTISPECIES: hypothetical protein [Escherichia]	GCF_000164195.1	749549	Escherichia coli MS 198-1	Escherichia coli_D	1	TRUE	74	YES	SVM	1	1	2	1	2	5	ATGGCCACCTATGAAATTAAAAATGCGACCAGCACACATAATATTAACAATCTCGATAAAACAATCTTTGATAGAGATTATAGTAAAGAAAACAACATACCAAATGATAATAAAATTGTGCAATACTATAACCTTAAAGATATTAAGCATGACATAAGCTCTCAGTTTATAATATTAAAAAATACAGACAGAGAAGTCTGTCCGGAACTAAGAGTAAAACTATTGGATAATCTTAATTATTCAAGGAATACGCTAGATAATTTGAGGGGTGACCTTAACAAACCTACAATTACATCCAGTCAATCAAGCAGTTCTACAGAGCAGACCACTATTAAAATATCTAAATTTAATATCCTTGATATGCTAGATAATTTGACCATGCGACAACAAGCTGTTATG…
WP_000258569.1	lcl|NZ_GG771422.1_cds_WP_000258569.1_3503	MULTISPECIES: putative protein YneK [Escherichia]	GCF_000164195.1	749549	Escherichia coli MS 198-1	Escherichia coli_D	1	TRUE	92	YES	SVM	1	0	2	2	1	5	ATGGTTACGCCAGTAAGCATCAGCAATTACATATCTCTTCCTGATGATTTTCCCGTACGTAATATTGCACCACAGGTAAAAGAAGTTTTAAAGGATTTCATTGATGCACTCAGTACAATAATATGTGATGAAGAGTGGCGTACGTCTTTAAACATCAACTCAGCCACAAAAAAGATATTTAATAACCTTGACAACTTATCATATATTCAGAGGACTTCTTTTCGGGGTAACGACACGCTATACAATGAAAAGGTTCAGTTTAAACTCACTTATCCCGTCAAGAATGGAAGACACAAAGAAAATATTGAATTTCAGGTAGTAATAAATTTAAGCCCTATTTATTTAGATAATTTCCGCCATGATGGGGAAATTAATATTTTTTGCGCTCCCAACCCAAAG…
WP_000259169.1	lcl|NZ_GG771383.1_cds_WP_000259169.1_4230	deubiquitinase [Escherichia coli]	GCF_000164195.1	749549	Escherichia coli MS 198-1	Escherichia coli_D	1	TRUE	65	YES	PSI-BLAST	1	1	2	1	2	6	ATGGTTACAGTTGTCAGCAATTATTGTCAATTATCTCAAACCCAACTCAGCCAGACATTTGCAGAAAAATTTACTGTGACCGATGAATTACTGCAGTCTTTAAAAAAAACAGCGTTATCCGGAGATGAAGAAAGCATTGAGTTACTGCATAATATTGCGTTAGGTTATGATGAATTTGGGAAAAAAGCTGAAGATATTCTTTACCATATTGTTAGAAACCCAACAAATGAAACCCTATCGATTATCCGACTTATTAAAAATGCCTGTTTAAAATTATATAATTTGGCACATACCGCAACCAAACACCCCCTCAAATCACATGATTCAGATGATCTCCTGTTCAAAAAACTATTCTCCCCTTCGAAATTAATGACAATTATCGGTGAGGACATTCCTCTT…
WP_000266543.1	lcl|NZ_GG771451.1_cds_WP_000266543.1_2500	MULTISPECIES: hypothetical protein [Proteobacteria]	GCF_000164195.1	749549	Escherichia coli MS 198-1	Escherichia coli_D	0.999998	TRUE	99	NO	SVM	1	1	2	0	2	4	ATGTGGCTACTGATTTTCTGGCTTTCATCTCCCTTTAATGTCTCTTCCGGTGATGCCCGGCAGCCCACACTGGCGGTGCACAGCCAGGCATTTCATACCGAACGGGCCTGTCGCGATGCATTGCGCGCCATTAAAAAGGAGAATGTTGGCGAATTTTCTCTGCGGGGCGTTTGTGTTTCTGACGGAAATACGAAGGAGGAGGCTGAGAGCTCATGA
WP_000335899.1	lcl|NZ_GG771438.1_cds_WP_000335899.1_3052	MULTISPECIES: hypothetical protein [Enterobacteriaceae]	GCF_000164195.1	749549	Escherichia coli MS 198-1	Escherichia coli_D	1	TRUE	87	NO	SVM	1	1	2	0	2	4	ATGTGCATGGGTAGCTCACCATCAGTGCCTGCAACACCAGAAGTTCAGGCAGCACCACAGGAGCAGGATGCCGCCGTTGTTGATGCCCGCGACGAAGAAACACGTCGCCGTCGCGCTGCTGCTGGTCGTAGTTCTACGCTGCTTACCGGTTCTCAGGGCGACACATCAACTGCTAATACCAGCGGTAAAACGCTGCTTGGTCAGTAA
WP_000338243.1	lcl|NZ_GG771478.1_cds_WP_000338243.1_1679	MULTISPECIES: pentapeptide repeat-containing protein [Escherichia]	GCF_000164195.1	749549	Escherichia coli MS 198-1	Escherichia coli_D	1	TRUE	97	YES	PSI-BLAST	1	1	2	2	2	6	ATGTGCTACAATGGTTTAAATAATATGTTTTTCCCTCTTTGCCAGATTAACAATAACCACTCTGTCACAAGTCCATCACATACAAAGAAAACAAAATCAGATAATTACAGAAAACATCATAAAAACACGTTAATTGACAATAAAGCCCTCTCTCTTTTCAAAATAGATGATCATGAAAAAGTGATAGGCTTGATTCAGAAAATGAAAAGATTTTATGATAGTTTACCATCAGGAAAAATCACGAAAGAAACGGACAGGAAAATACATAAATATTTTATAGATATAGCTTCACATGCAAATAATAAATGTGACGATAGAATTACGAGAAGAGTTTACCTTAATAAAGATAAGGAAGTGTCCATTAAGGTAGTATATTTTATAAACAATGTCACCGTCCAT…
WP_000339529.1	lcl|NZ_GG771487.1_cds_WP_000339529.1_1343	MULTISPECIES: hypothetical protein [Escherichia]	GCF_000164195.1	749549	Escherichia coli MS 198-1	Escherichia coli_D	1	TRUE	100	NO	SVM	1	1	2	0	2	4	ATGGATGCACTACAAACACAAACTGTTAATAGTACAACCGCGCCGCAGCCCAACTACATTCCGGGGCTGATTGCGGTGGTCGGGTGTGATGGCACCGGTAAATCCACGCTGACCACCGACCTGGTGAAATCGCTGCAACAACACTGGCAAACCGAGCGCCGCTATTTGGGGCTGCTCTCCGGCGAAGACGGCGACAAAATCAAACGATTGCCGTTGGTTGGCGTCTGGCTCGAACGGCGACTGGCGGCCAAATCCTCGAAAACCCAAAGCATGAAAACCAAATCTCCAGCGCTATGGGCGGCGGTGATTATGTACTGCTTCTCGCTGCGAAGAATGGCGAATCTACGCAAGGTTCAGCGACTGGCGCAAAGTGGCGTTCTGGTGGTCAGCGATCGCTTC…
WP_000369512.1	lcl|NZ_GG771482.1_cds_WP_000369512.1_1468	yersiniabactin polyketide synthase HMWP1 [Escherichia coli]	GCF_000164195.1	749549	Escherichia coli MS 198-1	Escherichia coli_D	1	TRUE	86	YES	SVM	1	0	2	1	1	4	ATGGATAACTTGCGCTTCTCTTCTGCGCCGACAGCAGATTCCATTGATGCATCGATCGCTCAACACTACCCGGACTGCGAACCTGTCGCGGTTATCGGCTACGCCTGCCATTTTCCTGAATCGCCGGATGGCGAAACGTTCTGGCAAAATCTGCTGGAAGGTCGTGAATGCAGCCGACGCTTTACGCGCGAAGAGCTTCTGGCCGTCGGTCTGGATGCCGCCATCATTGACGATCCTCATTATGTCAATATCGGTACGGTGTTAGACAACGCCGACTGCTTCGACGCCACCCTGTTTGGCTATTCGCGACAGGAAGCGGAGTCGATGGACCCGCAGCAGCGCCTGTTTTTGCAGGCGGTCTGGCATGCGCTGGAACATGCCGGTTATGCCCCCGGCGCC…
WP_000378057.1	lcl|NZ_GG771506.1_cds_WP_000378057.1_573	MULTISPECIES: DNA-binding transcriptional regulator [Enterobacteriaceae]	GCF_000164195.1	749549	Escherichia coli MS 198-1	Escherichia coli_D	1	TRUE	56	YES	SVM	1	0	2	1	1	4	GTGGATAGTAATAATCAAATTGAAACCTGTTTAAGCAGAAAGTCGTCAGAAGATAAACCACAAATATTTACAACCTTACGAAATATTGATCTTAACCTTCTGACTATTTTTGAAGCTGTATATGTACATAAAGGGATCGTTAATGCAGCGAAAGTGCTTAATCTGACACCCTCGGCAATCAGTCAGTCTATTCAGAAACTGCGCGTTATATTCCCTGACCCATTGTTTATTCGCAAAGGCCAGGGTGTCACTCCTACCGCATTTGCGATGCATCTACATGAGTATATCAGTCAGGGCCTTGAGTCCATTCTTGGCGCGCTGGATATCGAAGGAAGCTATGATAAGCAACGAACGATAACTATTGCGACCACCCCCTCGGTCGGAGCCCTGGTCCTTCCT…
WP_000456097.1	lcl|NZ_GG771507.1_cds_WP_000456097.1_436	MULTISPECIES: hypothetical protein [Escherichia]	GCF_000164195.1	749549	Escherichia coli MS 198-1	Escherichia coli_D	1	TRUE	100	YES	SVM	1	1	2	2	2	6	GTGGAATATCTTTTCCCTTGGGTGATTTTTAATATGATAAACAATATATCTGATCAAGCATCATCATTTCCAGGCACACAACTGAATCAAAGTGATAATTTCCTCGATTCACTGAGGGAATTTTTCGCGATATTAAATTCCAGTCGTAAGGGTGAGTTGTCTACATGGGACACCATCTACTTGCATCTGATATTAGCAATAAATGCTGATAGTGATCTCATAAAAAATGATGAGTTGCTAGCGGAAAATATTCCATCAGCGAATTATCAATTTAATATATTTTTTAGTAATGCTTTCGAGATTGATGTTAAAAAATATCTTGGCAAATCAGAAGATAACGAAGTTGAAATAAAAGTGGGTAATGAAAGAATTACCATTGGAATACGTAATATATCGAAT…
WP_000611434.1	lcl|NZ_GG771414.1_cds_WP_000611434.1_3768	MULTISPECIES: phosphonate C-P lyase system protein PhnL [Escherichia]	GCF_000164195.1	749549	Escherichia coli MS 198-1	Escherichia coli_D	0.999999	TRUE	69	YES	SVM	1	0	2	1	1	4	ATGATTAACGTACAAAACGTCAGTAAAACCTTCATCCTGCACCAACAAAACGGCGTGCGCCTGCCCGTCTTACAACGTGCCTCGCTCACCGTCAACGCAGGCGAATGCGTGGTGCTTCACGGCCACTCCGGCAGCGGAAAATCAACCCTGCTGCGCTCGCTGTACGCCAACTATCTGCCCGACGAAGGGCAAATCCAGATCAAACACGGTGAGGAATGGGTAGACCTGGTCACCGCGCCAGCCCGCAAAGTGGTGGAGATCCGCAAAACCACCATCGGCTGGGTGAGCCAGTTTCTGCGCGTCATCCCGCGTATTTCGGCACTGGAAGTGGTGATGCAGCCTCTGCTCGATACCGGCGTACCGCGTGAAGCCTGCGCCGCAAAAGCCGCCCGATTACTG…
WP_000613115.1	lcl|NZ_GG771494.1_cds_WP_000613115.1_948	MULTISPECIES: hypothetical protein [Escherichia]	GCF_000164195.1	749549	Escherichia coli MS 198-1	Escherichia coli_D	1	TRUE	82	NO	SVM	1	1	2	0	2	4	ATGATCCCATCTCAAATCTCTTTCAACACCCTTCCTGTCAATGCAACATACGCTTCAGAGACAACAGTTGACACACAAAAATTCTCTGACATCCTCTACTCAGCGGGGTGTTCCCTAAAGGATCTGGCTTATTTGAGCAGATGTCTGGCATCAATACATCCGACTATCGCCAAAAACATTTATGAAACAGAAAATCTCAGCGATCAAAAATTACTACATATTGATTGCCGTAGTACAAATGAAATCAAGATAAATATCTTTTTTGGTCAACAACGAGAAGGATTAATTGAAATTAGTTCTGACACAGTCATTTTTTCGATACTGTCTTCATTGATTGACTCCACCATTTCTAAATTTCAACACCAAAACCCCGTTAACGGTTCTGTAAATCCTGACCTA…
WP_000671198.1	lcl|NZ_GG771438.1_cds_WP_000671198.1_3069	hypothetical protein [Escherichia coli]	GCF_000164195.1	749549	Escherichia coli MS 198-1	Escherichia coli_D	1	TRUE	98	NO	SVM	1	1	2	0	2	4	TTGAAGTTTAACATTAGAATATCTAATAGTTTTCTACATGGGGAAAGCAACACCCCTTTCGCTGTAGACGGACCTTTCCTTACTGATGATGAAATAAAAATCATACAAAGTTTTTTAGAGGATGTTGCCAATGGAAGGGCGCTTGTTGGAAAAAACAAGCCCTCGTGGGTTGATGATAACCATGATAAAATTCCCGGCTCAGACAATTATGAGCAAGAGAATTATTGGCATTATCATTGTGGGCCAACATGGTATCCAAACACATTTAAGAATTATACCATTAACTTAAATTTCAACCCTGGCGGAAGGCATTCTAATGAATGCATTCATTATGCAAAAAATGATAATGAAATTGTCATTGTTGGATTTTCAAGAGAACACATACCTTTCCTTTCATCA…
WP_000671707.1	lcl|NZ_GG771365.1_cds_WP_000671707.1_4577	MULTISPECIES: leucine-rich repeat domain-containing protein [Escherichia]	GCF_000164195.1	749549	Escherichia coli MS 198-1	Escherichia coli_D	1	TRUE	96	YES	PSI-BLAST	1	1	2	2	2	6	ATGAAATTCCCTTCAATATTTAATAAAATAAATCCACAATCCATACAGCAACATCCAGAAAAAAATGAACTTAACTGGATGCTCGAATTAAATCAATGGAAAGCAGAACGCATACTTACAGGTGAAATCCATCGTCCGGAATGCCGAAACGAAGCCGCTAAAAGGATAAATTGTGCTTTTTTGTCGAAACAGAATAATATTGATTTATCAGGGCTTAATTTAACTACTCAACCACCAGGACTGCAAAACTTCACCTCTATCAATCTTGATGAGAACCAACTCAAACATTTTGATGCAACCACCTACGATAGACTCATCAACCTTAGTCTGAATAGTAATGCTCTTGAGTCAATAAATTTTCCTCAAGGTAGAAATGTAAGCATTACACATATATCTATG…
WP_000785529.1	lcl|NZ_GG771408.1_cds_WP_000785529.1_3884	hypothetical protein [Escherichia coli]	GCF_000164195.1	749549	Escherichia coli MS 198-1	Escherichia coli_D	1	TRUE	60	YES	SVM	1	0	2	1	1	4	ATGGCTGATTCGAATCTCAACACACCGGTTATTGTTCAGGCGACGCGGCTCGATACATCAATCCTTCCACGCAATATATTCAGCCAGTCTTACCTGCTGTATGTCATTAATCAGGGGGCTGATGTCGGCGCAATTGCCGGGAAGGCAAATCAGGCTGGTCAGGGCGCTTACGATGCTCAGGTAAAAAACGATGAACAGGACGTCGAACTGGCTGATCACGACGCAAGAATCACCGCAAACACAAAAGCGATAAATCTACTTGAGGTCAGGTTAACAACTGCCGAAGGGAAGATAGTCGTACTGCGTAGCGATGTTGATTACTTGCTGGATGAGGTTATCGATATTCAGGCGCATCTGGTCACTGTTGACCAAAGACTGGATGACGTAGAAAACGATGTC…
WP_000786526.1	lcl|NZ_GG771419.1_cds_WP_000786526.1_3555	MULTISPECIES: acetyl-CoA C-acetyltransferase [Escherichia]	GCF_000164195.1	749549	Escherichia coli MS 198-1	Escherichia coli_D	1	TRUE	63	YES	SVM	1	0	2	1	1	4	ATGAAAAATTGTGTCATCGTCAGTGCGGTACGTACTGCTATCGGTAGTTTTAACGGTTCACTCGCTTCCACCAGCGCCATCGACCTGGGGGCGACAGTAATTAAAGCCGCCATTGAACGTGCAAAAATCGATTCACTACACATTGATGAAGTGATTATGGGTAACGTGTTGCAAGCCGGGTTGGGGCAAAATCCGGCACGTCAGGCACTGTTAAAAAGCGGGCTGGCAGAAACGGTGTGCGGATTCACGGTCAATAAAGTGTGTGGTTCGGGTCTTAAAAGTGTGGCGCTTGCCGCCCAGGCAATTCAGGCAGGTCAGGCGCAAAGCATTGTGGCGGGGGGTATGGAAAATATGAGTTTAGCGCCCTACTTACTCGATGCAAAAGCACGCTCTGGTTAT…
WP_000804519.1	lcl|NZ_GG771429.1_cds_WP_000804519.1_3219	MULTISPECIES: hypothetical protein [Escherichia]	GCF_000164195.1	749549	Escherichia coli MS 198-1	Escherichia coli_D	0.999993	TRUE	99	NO	SVM	1	1	2	0	2	4	ATGAAGCCACGAAATATTAATAATAGCCTACCACTGCAACCATTAGTTCCTGATCAGGAGAACAAAAATAAGAAAAATGAAGAGAAATACGTGAATCCAGTTAAAATTACGATGAGGTCTGGTTTAAATTATATTGAACAAGAATCTCTTGGAGGAAAATATCTAACACATGATTTGTCAATAAAGATAGCGGATATTTCTGAAGAAATAATTCAGCAAGCAATATTATCGGCTATGAGCATATATAAATTTCCGATAACAGATGATTTAATGAGTATGGCTACAAATGAACTCATAAAACTGGCCAAAATAGAGAATAATTTAGACCTGAATAAATTCTCTACTATATGCACCGACGTTCTATCCCCCCTCGTCACCAGACATAATAAAGAAAAAAAA…
WP_000835354.1	lcl|NZ_GG771408.1_cds_WP_000835354.1_3871	antirepressor protein [Escherichia coli]	GCF_000164195.1	749549	Escherichia coli MS 198-1	Escherichia coli_D	0.999986	TRUE	100	NO	SVM	1	0	2	0	1	5	ATGAAAAGTATAGCAACAGCAGTATCTACTATCAACGTGCCATTCCACGGCGAAGAGCTTTATGTTGTCAATCACAACGGCGAACCGTATACCCCAATGAAACCTATCGTTGAGGGAATGGGGCTAGACTGGAAATCTCAACATAAGAAGATTTCTCAACGCTTCTCGAAGGGTATGGTGGAAATCACCATACCTTCTGCCGGTGGGGTGCAAGCCATGATTTGCCTTGCTTTACGTAAACTGAATGGCTGGTTGCAAACCATCAGCCCTAACAAAGTCCGCCCTGAAATCCGCGACAAGGTAATCCAGTATCAGGAAGAGTGTGACGATGTGCTATACGAGTACTGGACTAAAGGCCATGTAGTTAACCCACGCAAAGCTAAAAAGGCGTTGCCGGGT…
WP_000854559.1	lcl|NZ_GG771338.1_cds_WP_000854559.1_5177	MULTISPECIES: division inhibition protein DicB [Proteobacteria]	GCF_000164195.1	749549	Escherichia coli MS 198-1	Escherichia coli_D	1	TRUE	99	NO	SVM	1	1	2	0	2	4	ATGAAAACGTTATTACCAAACGTTAATACGTCTGAAGGTTGTTTTGAAATTGGTGTCACTATCAGTAACCCTGTATTTACTGAAGATGCCATTAACAAGAGAAAACAAGAACGGGAGCTATTAAATAAAATATGCATTGTTTCAATGCTGGCTCGTTTACGTCTGATGCCAAAAGGATGTGCACAATGA
WP_000859966.1	lcl|NZ_GG771407.1_cds_WP_000859966.1_3932	MULTISPECIES: cyclic di-GMP phosphodiesterase [Enterobacteriaceae]	GCF_000164195.1	749549	Escherichia coli MS 198-1	Escherichia coli_D	0.835803	FALSE	94	YES	SVM	1	1	0	2	2	4	ATGAAAACCGTTAGGGAGTCCACAACGTTGTACAACTTTCTCGGATCGCACAATCCATACTGGCGGTTAACGGAAAGCAGCGATGTTTTGCGCTTTTCTACCACCGAAACCACAGAACCTGAACGTACGTTGCAGTTATCTGCCGAACAGGCTGCTCGCATCAGGGAAATGACAGTCATCACTTCCAGTCTGATGATGAGTCTGACCGTCGATGAAAGCGATCTTTCTGTGCATCTGGTAGGACGAAAAATCAATAAACGGGAATGGGCTGGCAACGCGTCGGCATGGCATGACACACCGGCGGTTGCTCGTGATTTATCACACGGGCTTTCCTTTGCTGAGCAGGTAGTTTCTGAAGCACATTCCGCAATAGTGATTCTCGACAGTCGGGGGAATATC…
WP_000868320.1	lcl|NZ_GG771497.1_cds_WP_000868320.1_859	MULTISPECIES: pentapeptide repeat-containing protein [Escherichia]	GCF_000164195.1	749549	Escherichia coli MS 198-1	Escherichia coli_D	1	TRUE	94	YES	PSI-BLAST	1	1	2	2	2	6	ATGAAAGTAAGAAACCCAGAACAGATTAGTATCCCTGCAAGTAATACCACTAAAGATCCAGGCCTTACTCACTCTCAGATTATCAGGATGGTTAACCTGGTCAAAAAGACCGAGAATATGAATATCTTTGAAGAGCTATGGGAGACGTTACGCAATCTCTTCCGGTCAGATAAACATTCCCAGACTGCGGCAAGGCAAATTCTGAAGGATGCATTTTATTTCCAGAATTGTGATGGCTACTCAAAATACTTTACCGGGGCTGTCGACGAGAAGGCGCGTGATAGGTTTACCCACCGGCTAAAAAAATTTAATGAACTCAAAGAACACGCAAAAGATCCGGAAATGATGCAGGCGAGGGGCTCAATCTCGCCAGATAATATGTTATGTGTCAGTTTTTAT…
WP_000868891.1	lcl|NZ_GG771497.1_cds_WP_000868891.1_873	MULTISPECIES: UDP pyrophosphate phosphatase [Escherichia]	GCF_000164195.1	749549	Escherichia coli MS 198-1	Escherichia coli_D	0.999418	TRUE	90	YES	PSI-BLAST	1	0	1	2	1	4	ATGAAAGTATCAGTTCCAGGCATGCCGGCTACACTTTTAAATATGAGCAATAACGATATTTATAAGATGGTGAGCGGGGACAAGATAGACGTGAAGATGAATATCTTTCAACGCTTGTGGGAGACGTTACGTCATCTGTTCTGGTCAGATAAACAGCCTGAGGCTTATACACTTCTGTTCAATTTCGTGAATAACAAGGTTGGCAACATCAACGCCTCAGAATACTTTACTGGGGCTATCGACGAGAATGAGAGAGAAAAGTTTATCAATAGCCTGGAATTATTCAATAAACTCAAAACATGCGCAAAAAATCCGGATGAGATGGTCGCAAAGGCTAATATGTGCTGGGACACTCAGATCTACGGTGATATTGAGTTAAGTGTCACTTTTTTAATTGAA…
WP_000871291.1	lcl|NZ_GG771337.1_cds_WP_000871291.1_5214	MULTISPECIES: anti-adapter protein IraM [Proteobacteria]	GCF_000164195.1	749549	Escherichia coli MS 198-1	Escherichia coli_D	0.999924	TRUE	100	NO	SVM	1	1	2	0	2	4	ATGAAGTGGATTGTGATTGATACAGTTATCCAGCCATCATGCGGAATATCTTTTTCAGTCATATGGAGTAAAATAAAATTAATAATCTGGTATCAATCGGATGCTTTCTTACCTCCTGAAAGTATATTTACACTGACTCACACAGGTATCATGCTCAATAACAAAGTGCTACCTGTAACCATTTACAACGTAGTACCATTCAATAAAACATTCTGGAATTTAATCAAAAACAGCCAGGAATGCCCTACAAATACAGATAACGTATTGAATGAATGCTTTAATAACCGTTGCACTCTGCAAATATGTCCTTATGGGCTAAAACAACAAAGTCCATAA
WP_000900533.1	lcl|NZ_GG771478.1_cds_WP_000900533.1_1712	MULTISPECIES: SopA family protein [Escherichia]	GCF_000164195.1	749549	Escherichia coli MS 198-1	Escherichia coli_D	1	TRUE	97	YES	PSI-BLAST	1	0	2	2	1	5	ATGTTAGGTCATATCTCAAAGTTTGACGGCAATAACTCTTTGATAAAACATGATGTGGTGCAAGGAAATAATAAATTAGATCTTGATTTACTACGTAATTTTAATGGGGTGCCAGGTTTAAATAGAGATAACTTTATTTATATTAGTGATATATTTTTAAATATAAAACAACGGAACGAAAAAAATCATGCAATAAATATGTTTCGTGAAGTCTCAATCAGTAATGATATTATAAGCGTAAAATTCTATAGAAATGAAGAAATAGAATGTGCTTGTGATTTTCTGATGGATAAAGATGCGCAGGGGTATACTGACCTGTCTGATTTGGATTTAACAAGTTGTCATTTTAAAGGTGACGTTATTTCGAAGGTGTCTTTTTTATCGTCAAATCTACAACAT…
WP_000912582.1	lcl|NZ_GG771478.1_cds_WP_000912582.1_1702	MULTISPECIES: DUF2713 family protein [Enterobacteriaceae]	GCF_000164195.1	749549	Escherichia coli MS 198-1	Escherichia coli_D	0.969648	TRUE	92	YES	SVM	1	0	1	2	1	4	ATGTTGAAGATAATACCCGGTGCAACTGGATACTTTAATAAAACACTCAATTCAAATCAATTCGATAATGAAGATGCAATCAAAGGTAAAGTAAATAGTATATATGGTAAATCTATTGATTATTCAGCGATGCGTCATCGGGATATAATTATTGCAAAAATAGATTTGTTTATTCAAAGAATCACTCATAATTTATGGACTGCACGTGAAAAAAATGTGACGTTAATTAAGCAAATAAATGATCTCAAAATGTGTGTCAATGAGTATATTGGAGATTGTACTGATGAGGAATTAAACGATCGTGAATTTATTGCATCAGTTGTTGACCGGGCTATTTTTCATTTCGCGATTAATAGTATATGTAATCCCGAGGATAATAAAGATGCGACGCCCATAGAA…
WP_000935452.1	lcl|NZ_GG771327.1_cds_WP_000935452.1_5309	MULTISPECIES: integrase [Gammaproteobacteria]	GCF_000164195.1	749549	Escherichia coli MS 198-1	Escherichia coli_D	0.999911	TRUE	98	NO	SVM	1	1	2	0	2	4	ATGCTCAATACTCGTGTGCACCAAAGCGAGGTGAGCATGGCGACGGACACCCCACGGATTCCAGAACAAGGCGTGGCCACTCTGCCTGATGAGGCTTGGGAGCGTGCGCGCCGTCGTGCGGAGATCATCAGTCCGTTGGCGCAGTCGGAGACGGTCGGGCACGAAGCGGCCGATATGGCGGCTCAGGCGCTGGGCTTGTCTCGGCGCCAGGTATACGTTCTGATCCGGCGTGCCCGGCAAGGCAGCGGCCTCGTGACGGATCTGGTGCCCGGCCAGTCCGGTGGAGGTAAAGGTAAGGGGCGCTTGCCGGAACCGGTCGAGCGCGTCATCCACGAGCTACTGCAAAAGCGGTTCCTGACCAAGCAGAAGCGCAGCCTAGCGGCCTTTCACCGCGAAGTC…
WP_000935596.1	lcl|NZ_GG771345.1_cds_WP_000935596.1_5021	MULTISPECIES: hypothetical protein [Enterobacteriaceae]	GCF_000164195.1	749549	Escherichia coli MS 198-1	Escherichia coli_D	0.999989	TRUE	99	NO	SVM	1	1	2	0	2	4	ATGTTGAATGTAGCTATTGAAAACCAGAACGGGTGGAATTATAGTGCACCTGCACCTCATAAAACGGGTGCCGGGCGTGGAAACCCGGAATTCAATCAAGCGCATAACCGCGCTCAGGCGGTTTTTTTATGCGTCAAGCACAGCCACATTCAGATTATGGTGGGGCGTGCAGGGCAGCTGCAAGGCTGGCCGGATTCTTGGTTGACCGGTATTTCCACCCCTGTACGCCTCACCACCCTTATGGTCGTGGAAAACCTTGGTGGTGAGTTATTAATACTCAACCAAGAGGCTGCCATTATGGCTACTATCCCTACCCTTTCTCACCCTGACGTAACCATCGAAAATGGTCGCGCTGTCACTACGTCTGTTGCGGTTGCAGAGTTCTTCCGCAAAATGCAC…
WP_000937441.1	lcl|NZ_GG771497.1_cds_WP_000937441.1_777	MULTISPECIES: tRNA glutamyl-Q(34) synthetase GluQRS [Escherichia]	GCF_000164195.1	749549	Escherichia coli MS 198-1	Escherichia coli_D	0.999981	TRUE	52	YES	SVM	1	0	2	1	1	4	ATGCTCCCGCCTTATTTTTTGTTCAACGAGATGACAGACACACACTATATTGGCCGCTTTGCCCCCTCTCCTTCCGGCGAGCTTCATTTTGGCTCTCTGATTGCCGCGCTTGGCAGCTATTTACAGGCTCGCGCCCGGCACGGTCGCTGGCTGGTACGCATTGAAGATATCGACCCGCCTCGTGAAGTTCCCGGTGCCGCAGATACTATCCTGCGCCAGCTGGAACATTACGGCCTGCACTGGGACGGCGATGTTCTCTGGCAATCGCAACGTCACCACGCCTATCGCGAAGCACTCGCCTGGTTACATGAGCAAGGATTAAGTTATTACTGCACCTGCACGCGTGCGCGTATTCAAAGCATTGGCGGTATTTACGACGGCCATTGCCGGGAATTGCAT…
WP_000937812.1	lcl|NZ_GG771383.1_cds_WP_000937812.1_4304	MULTISPECIES: hypothetical protein [Escherichia]	GCF_000164195.1	749549	Escherichia coli MS 198-1	Escherichia coli_D	1	TRUE	91	YES	SVM	1	1	2	2	2	6	ATGCTACCATCTATTTCAATCAACAATACCAGCGCAGCTTACACAGAATCCATCAATGAAAATAACAATGATGAAGTTAATAGATTAGTACAAGAGCTCAAAAACCTTTTTAATGGTAAGCAAGGAATAAGCACCTGTGTTAAACATCTACTTGCGCTTATAAAAAACGCCATACGAGGAAACGACAATCCTGATAGATTTAATATTAATAATTCCTCAGTTACTTATATTGATATTGGCTCCAATGATACAGACCACATTACTATTGGTATCGATAACCAAGAAACAATAAAATTACTTGCGAGCTATAAAGACAAAGAACTCGTCCGTGCTATCATTAATGACAACATAGTTGAGAAGACTCATGATGATATAAATAATGCTGACTTTACTGATGGT…
WP_000950953.1	lcl|NZ_GG771323.1_cds_WP_000950953.1_5334	MULTISPECIES: protein ninF [Escherichia]	GCF_000164195.1	749549	Escherichia coli MS 198-1	Escherichia coli_D	0.999998	TRUE	100	NO	SVM	1	1	2	0	2	4	ATGCTTAGCCCATCTCAATCCCTTCAATACCTGAAAGGAAGCATAGAGCGGGCTTCAATGTGCACAGAGTGGATTCTATCTAGGTTTAGCGCATACAGAAGATTGCCGGTAAAGGGCATGCCAAGCAAGTCGATGCTGCATATGCAAAAGAATGCGCGCGGGAAGGTATGGCGAGAACGCAGGTTATCTGGCTGA
WP_000953420.1	lcl|NZ_GG771379.1_cds_WP_000953420.1_4340	MULTISPECIES: ferric-rhodotorulic acid/ferric-coprogen receptor FhuE [Escherichia]	GCF_000164195.1	749549	Escherichia coli MS 198-1	Escherichia coli_D	1	TRUE	61	YES	SVM	1	0	2	1	1	4	ATGCTTTCAACACAATTTAACAGGGATAATCAACATCAAACCACCTCCAAACCGTCACTGCTTGCCGCCTGCATAGCACTGGCACTCTTACCTTCCGCCGCTTTTGCTGCACCAGCCACTGAAGAAACGGTTATTGTTGAGGGTTCAGCCACAGCTCCAGATGATGGCGAAAATGATTACAGCGTAACGTCTACCTCTGCGGGTACCAAAATGCAGATGACTCAACGTGATATTCCTCAGTCGGTCACTATTGTTAGCCAGCAGCGGATGGAAGATCAGCAGTTACAAACGCTGGGCGAAGTGATGGAAAACACGCTGGGGATCAGCAAAAGTCAGGCGGATTCCGATCGTGCTCTTTATTATTCCCGCGGATTCCAGATTGATAACTATATGGTTGAT…
WP_000961340.1	lcl|NZ_GG771466.1_cds_WP_000961340.1_2025	MULTISPECIES: hypothetical protein [Escherichia]	GCF_000164195.1	749549	Escherichia coli MS 198-1	Escherichia coli_D	1	TRUE	77	YES	SVM	1	1	2	1	2	5	ATGTTAGTTAGTAAAAGCAACGAAATTAACACTAGCACATTTATAAATAGTGGAAATTGTAATGAAAGAAAATCTTCTAAATCCATGGAGTTACTAGCTTATAGTATTATAAAATTAATTTGTAAAGAAGCTGCCTCAGGGACGTATAACGGTGCTCTTGAAATTTTACAAAAAATGATGTCTGAATGTAAATATCATGAAGGCAATGCTTTTGTCATTATGGGAGCCGGAGAACAATTAAAACGTATTAAATATGATGCTAATGAAAATAAATTAAAAGTATACAACGTACACTTTGATAATAATCAAGAGTTAGTTGCTGATGGTGAGCCTGACGTAGTATTTTTAAAAAAAACGGTGTGGGAAGACCTTCTCGTTAAACTAAAGCTGGAGAACAAA…
WP_001090785.1	lcl|NZ_GG771429.1_cds_WP_001090785.1_3218	MULTISPECIES: hypothetical protein [Escherichia]	GCF_000164195.1	749549	Escherichia coli MS 198-1	Escherichia coli_D	1	TRUE	100	NO	SVM	1	0	2	0	1	4	ATGAACACAGATACACTTGAAATATTCAATAACAGTGATGAATGGGCAAGTCAACTAAAACACGCATTATCACAAGGAGAAAATCTGGCATTACTACATGGATTGACTCCTGATATCCTTGATAGAATATATGCATATGCATTCGACTACCATGAAAAAGGTAATATAACGGACGCAGAAATTTATTATAAATTTCTGTGCATTTATGCGTTCGAAAATCATGAATATCTAAAAGGTTTTGCATCAGTATGCCAGTCAAAAAAGAAATATCAACAAGCATATGACCTTTACAAACTAAGTTACAATTACTCCCCGTATGATGACTATTCAGTTATTTATCGTATGGGTCAATGTCAAATTGGGGCTAAAAATATCGATAACGCAATGCAATGTTTCTAT…
WP_001143200.1	lcl|NZ_GG771374.1_cds_WP_001143200.1_4420	MULTISPECIES: YjjI family glycine radical enzyme [Escherichia]	GCF_000164195.1	749549	Escherichia coli MS 198-1	Escherichia coli_D	1	TRUE	88	YES	SVM	1	0	2	1	1	4	ATGCCCACTTCTCATGAAATTGCACTGCAACAACGTTGCCAGCAAATTGTCACCAGCCCGGTACTTAGCCCGGAGCAGAAGCGCCATTTTCTGGCGCTGGAAGCAGAAAACAATCTGCCTTATCCGCAGCTTCCTGCCGAAGCCCGCCGCGCGCTGGATGAGGGTGTAATCTGCGATATGTTTGAAGGTCATGCGCCGTACAAACCGCGCTATGTCTTACCCGATTACGCCCGTTTTCTGGCGAACGGTTCCGAATGGCTGGAGCTGGAAGGCGCGAAAGATCTTGATGATGCACTCTCTCTGCTGACCATTCTTTACCACCACGTACCATCGGTCACATCGATGCCGGTCTACCTGGGGCAACTGGATGCGTTGTTGCAGCCGTATGTTAGAATTCTA…
WP_001182772.1	lcl|NZ_GG771331.1_cds_WP_001182772.1_5276	MULTISPECIES: hypothetical protein [Enterobacteriaceae]	GCF_000164195.1	749549	Escherichia coli MS 198-1	Escherichia coli_D	1	TRUE	91	NO	SVM	1	1	2	0	2	4	ATGCAACCACTTCCATACCAACAGACTAGCGGATTTAGCCCGACTGCGGTGATAAATCGTTCTCAAACAAAACAGGTGCCAGGCCACGAAAAAATCCGTGATGCCGTCCGCGCCTGGTCGGCTGTAGATAATCAGGATGTCGTTGCCACACTCATTGTGAATGAGTATCGGGAGCAGGGCGGCGGCACCATCGATTTCCCTGATGATGTCAGCCGTGCACGCCAGAAGCTGTTCCGCTTCCTCGATAACAAATTCGATTCTGAAAAATACCGAAATAACGTGCGTGAACTGACCCCGGCAATTCTGGCGGTACTACCGCTGGAATATCGCGGTTACCTGGTTGAGCAGGATAGCTTCATGGCTAGGTTGGCTGAAATGGAAAAGGAACTCAGTGAGGCA…
WP_001195938.1	lcl|NZ_GG771463.1_cds_WP_001195938.1_2045	MULTISPECIES: hypothetical protein [Escherichia]	GCF_000164195.1	749549	Escherichia coli MS 198-1	Escherichia coli_D	1	TRUE	84	YES	SVM	1	1	2	1	2	5	ATGCAGGTCGGACTTACATCTTCGTCACTCGCCACCGGCGGCGCGCATAGCGCTGCGGTATCGTCGTCAACCGTTGCGCCCACTCAGGCGGTGCGGCAAAAACTCCCGGCGACGGCGAGTGAATATCCGGCCTCGCCGCTGATTACCACTCGCCCGCAGCGTTACAGCGTGCAGCTTAACGACCAGCTCACCACGTTGCAGCAGGCGGATCACTATCTCGGGCAACTGGAGCAGCAGTTGCTCGATTATCGTCACAGCCAGCGCAAAGGCGGGCAGGCGCAGAGTTCGGCGCTGATGCAGATGCTGGACAAACGCACCGCGCTTTCCGGCGGTGCGGTGGACCGCCAGTTGCAGCCAGTGTTGCAGGGGGAAGCGCGGGTGACTTTTCACTCGCCGGAT…
WP_001197904.1	lcl|NZ_GG771390.1_cds_WP_001197904.1_4186	MULTISPECIES: multidrug resistance protein MdtB [Enterobacteriaceae]	GCF_000164195.1	749549	Escherichia coli MS 198-1	Escherichia coli_D	1	TRUE	73	YES	SVM	1	1	2	1	2	5	ATGCAGGTGTTACCCCCGAGCAGCACAGGCGGCCCATCGCGCCTGTTTATTATGCGTCCTGTGGCCACCACGCTGCTGATGGTGGCGATCTTACTCGCCGGGATTATCGGTTATCGCGCCCTGCCCGTTTCGGCGCTGCCGGAAGTGGACTATCCGACCATTCAGGTGGTCACGCTCTACCCAGGTGCGAGCCCGGATGTCATGACCTCTGCCGTTACCGCGCCGCTCGAACGCCAGTTCGGGCAGATGTCTGGTCTGAAACAGATGTCGTCGCAAAGTTCCGGCGGTGCGTCAGTTATCACTTTGCAGTTCCAGCTAACATTACCGCTGGATGTCGCCGAGCAGGAAGTACAGGCCGCGATTAACGCTGCGACCAACTTGTTGCCGAGCGATCTGCCT…
WP_001235461.1	lcl|NZ_GG771408.1_cds_WP_001235461.1_3899	MULTISPECIES: antitermination protein [Enterobacteriaceae]	GCF_000164195.1	749549	Escherichia coli MS 198-1	Escherichia coli_D	1	TRUE	98	NO	SVM	1	1	2	0	2	4	ATGAGACTCGAAAGCGTAGCTAAATTTCATTCGCCAAAAAGCCCGATGATGAGCGACTCACCACGGGCTACGGCTTCTGACTCTCTTTCCGGTACTGATGTGATGGCTGCTATGGGGATGGCACAATCACAGGCCGGATTCGGAATGGCTGCATTCTGTGGTAAGCACGAACTCAGCCAGAACGACAAACAAAAGGCTATCAACTATCTGATGCAATTTGCACACAAGGTATCGGGGAAATACCGTGGTGTGGCAAAGCTGGAAGGAAATACTAAGGCAAAGGTACTGCAAGTGCTCGCAACATTCGCTTATGCGGATTATTGCCGTAGTGCCGCGACGCCGGGCGCAAGATGCAGAGATTGCCACGGTACAGGCCGTGCGGTTGATATAGCCAAAACG…
WP_001237038.1	lcl|NZ_GG771348.1_cds_WP_001237038.1_4921	PTS mannitol transporter subunit IIA [Escherichia coli]	GCF_000164195.1	749549	Escherichia coli MS 198-1	Escherichia coli_D	1	TRUE	98	NO	SVM	1	1	2	0	2	4	ATGCGGCTTATTAATTATTTTCCAGAATCATCAATTTCAGTTATACATTCAGCAAAAGACTGGCAGGAAGCTATCGATTTCTCGATGGCATCATTGCTGGATAAAAACTATATCAGCGAGAATTACATTCAGGCTATTAAAGATTCCACCATGAGTAATGGCCCTTACTATATTCTCGCACCAGGCGTGGCAATGCCTCATGCGCGACCAGAATGTGGGGCGCTTAAAACCGGGATGTCTTTAACGTTACTTAAACAAGGCGTTTATTTTCCGGGGAATGACGAACCAATTAAATTACTCATCGGACTCTCTGCTGCCGATGCCGATTCGCACATTGGCGCTATTCAGGCGTTAAGTGAATTACTGTGCGAAGAAGAAATACTCGAACAACTCTTAACA…
WP_001240565.1	lcl|NZ_GG771365.1_cds_WP_001240565.1_4583	MULTISPECIES: formate dehydrogenase-N subunit beta [Escherichia]	GCF_000164195.1	749549	Escherichia coli MS 198-1	Escherichia coli_D	1	TRUE	100	NO	SVM	1	1	2	0	2	4	ATGGCTATGGAAACGCAGGACATTATCAAAAGGTCCGCAACTAACTCCATCACGCCGCCTTCTCAGGTGCGTGATTACAAAGCAGAAGTCGCGAAACTTATCGACGTTTCCACCTGTATCGGTTGTAAAGCCTGTCAGGTGGCGTGTTCGGAGTGGAACGACATCCGTGATGAAGTGGGGCACTGCATCGGGGTTTACGATAACCCCGCCGATCTGAGCGCCAAGTCCTGGACGGTGATGCGCTTTAGCGAAACCGAACAGAACGGCAAGCTGGAGTGGCTGATCCGTAAAGACGGCTGTATGCACTGTGAAGATCCGGGCTGCCTGAAGGCGTGCCCGTCTGCTGGTGCAATCATTCAGTACGCTAACGGGATTGTCGATTTCCAGTCGGAAAACTGC…
WP_001247493.1	lcl|NZ_GG771468.1_cds_WP_001247493.1_1939	MULTISPECIES: hypothetical protein [Escherichia]	GCF_000164195.1	749549	Escherichia coli MS 198-1	Escherichia coli_D	1	TRUE	74	YES	SVM	1	0	2	1	1	4	ATGAGACCAATATCCAACCTTAATACGAGCGCAGCAACCTATATTCCACCGCAGCAACTCCCGAGTAGTTGTCTGGAAACTTTGACGCTTCTGGTGCAGATGAATAATTATATCAAAAGGGATGCGGACTACAGCACGGGCATGGCTGTTACTCCACTGGTTCCTGAAGAGGTTCACTTGCTGGCTGTTGCGATGACAACCGAACTACATCGACATCAGTTTCAACCGGTGGTAAATGCAAATGATCTGCAACTTCCTGAACCGTTCACCTTCGATGTTGCCGGTTTCACCATCACCTTCACGAAGACGCAAGAGCATGACAACACGGGCACTCTCGTGAAAATTGCAGTCAGTAAGAACGGTGTATGCACCAGCACAAATATTGCTCTTGAGCTGTTT…
WP_001267299.1	lcl|NZ_GG771449.1_cds_WP_001267299.1_2623	MULTISPECIES: fimbrial protein [Escherichia]	GCF_000164195.1	749549	Escherichia coli MS 198-1	Escherichia coli_D	0.999999	TRUE	93	NO	SVM	0	1	2	0	1	4	ATGAGATGGATTTCAAAAAATAAATGTTTTTCGAATAGAAACATTAATTCTTTGCTGAAGACCCAATATATCATAAGGGCCGGTGCTCTATTTTTACTATCCGCCATATCTATCAATGCTATTGCTGCGGGTGGCTTCGGTCTTGGTTCTACGCGTCTGGTTTATCCATCTGACAGTCAGCAAATTACGCTAAGTGTACAGAATGGTGGGGCTAACACCAGCTATTTAATCCAGTCATGGATTGATGACAATCAAAGCAGTAAAAAAAGTCAGGATTTTGTGGTTACGCCTCCTTTATTTATGTTACCAACGCGAAAAGAAGCCTCATTGAGGATAATGTTTATTGGTAAATCACAGTTACCGACTGATCGCGAAACATTATTCTGGATGAATGTGAAA…
WP_001270810.1	lcl|NZ_GG771440.1_cds_WP_001270810.1_2897	MULTISPECIES: hemin uptake protein HemP [Enterobacteriaceae]	GCF_000164195.1	749549	Escherichia coli MS 198-1	Escherichia coli_D	1	TRUE	100	NO	SVM	1	1	2	0	2	4	ATGCGTTATACGGATAGCAGAAAACTCACGCCTGAAACGGATGCCAATCACAAGACCGCTTCCCCGCAGCCCATCCGGCGAATTACCAGCCAGACACTGTTAGGTCCGGATGGCAAACTGATTATCGATCATGACGGGCAAGAATATCTGCTCCGTAAAACTCAGGCTGGCAAGCTGCTGTTGACCAAGTAG
WP_001298062.1	lcl|NZ_GG771461.1_cds_WP_001298062.1_2079	MarR family transcriptional regulator [Escherichia coli]	GCF_000164195.1	749549	Escherichia coli MS 198-1	Escherichia coli_D	1	TRUE	97	NO	SVM	1	1	2	0	2	4	ATGCGCGCTTGTACACAGACAGTGTGTTTCAGTAATATGGAGAATAATGAAATGAATAACACAGACACATTAGAAAAAATAATCAGACACCAAAAAAACAAAGACCCCGCATATCCCTTTCGGGAGCATTTGTTGATGCAACTCTGTATTCGCACAAATAAAAGAATGCAGGATAATATATCTGAATTTCTGGGGGTGTATGGAATAAATCACTCAGTATATATGGTTCTCACCACATTATTCGCAGCGGAGAGTCATTGTCTGTCACCTTCAGAGATAAGCCAGAAACTTCAGTTTACCAGAACTAATATTACCCGCATTACAGATTTTTTAGAAAAAGCCGGATATGTAAAAAGGATGGATAGCAGGGAGGATCGCCGTGCTAAAAAAATCAGTCTG…
WP_001303517.1	lcl|NZ_GG771518.1_cds_WP_001303517.1_199	MULTISPECIES: hypothetical protein [Enterobacteriaceae]	GCF_000164195.1	749549	Escherichia coli MS 198-1	Escherichia coli_D	0.999999	TRUE	100	NO	SVM	1	1	2	0	2	4	GTGTTCAACTACCGAGGACAATTATCATCCGCGATGACGAGAAGCAACACTGCGGATAATTGTAATATTATGGACAATTTGTTCAGGACGTTATTTTCTACATTTACCCATCTTCGTACCTCATCCACTATCTTGCTCGTAGGTGAGCAGCACTGGCGCAACGCGCTTTAG
WP_001305591.1	lcl|NZ_GG771494.1_cds_WP_001305591.1_949	MULTISPECIES: hypothetical protein [Enterobacteriaceae]	GCF_000164195.1	749549	Escherichia coli MS 198-1	Escherichia coli_D	1	TRUE	52	NO	SVM	1	1	2	0	2	4	ATGAGTCCTGATAATATCAGTTCTGCTGTCAATCGCTTCTCAGGTTGGCCATCTAATGATCCTCTAAAAACAGATAAAGAATCAATGACATCACCCATGACTGTGCAGGTAATAAAGATGATTGCCGCCATCCTTGACCCACATCGGATAGTCGTTGGAATCGATACACTTTATACAACGCAGCGCGAAACATTTACCTCAGAGAGTCAACAGCTCATTGAATCAGCATTGCAAACACTTCATGTGATGAATTTAAATAACCTGGAAACAAATCTCGATGAGGAAGGTCACTATCTGGCTTTTGGATATAACGTTGACACTCCTGACAGAATAACCGTTTCTGCTTATAATGAAAAAAAGCCTGGCTGCTATGGCCAATGTCTTTTAATACAGGATGAC…
WP_001305664.1	lcl|NZ_GG771474.1_cds_WP_001305664.1_1869	MULTISPECIES: DUF2686 family protein [Escherichia]	GCF_000164195.1	749549	Escherichia coli MS 198-1	Escherichia coli_D	1	TRUE	67	YES	SVM	1	1	2	1	2	5	ATGACATTACCAACCACTATTTATTCATTTCCTGCATATTCACCCCGTTTTTCGTCCACCGACAAACCAGTAAAATTAAAATTTCATCAATACGCACGCGCTACATTACTTTCAAATCGTGGAAGAGATCATAATTGCGATGGCAGACATACTGTTGAGATCCACAAACTAGATCTCTCAGACTGGCAAGCATTCAATAAACTAGCGATGGCGTGTAATGCTTACGATGGAATAACAATGAATGGTGATAATTCTTTTGGATGGAACCATGAGGCTACATTAGATAATATTCACGCCCAGAAATACAATAAAGCTTACGCGGGTGCGAGGTTAACCGCAGAACTGAAATATTTATTGCAAGATGTCGAATCCTTCGAACCCAACAGTAAATACACAATA…
WP_001306440.1	lcl|NZ_GG771456.1_cds_WP_001306440.1_2433	MULTISPECIES: leucine-rich repeat domain-containing protein [Enterobacteriaceae]	GCF_000164195.1	749549	Escherichia coli MS 198-1	Escherichia coli_D	1	TRUE	88	YES	PSI-BLAST	1	1	2	1	2	5	ATGTTTCCATTAAATGATCTTTCGTTAAAAACTCAGCCGGTTCAATTAAATAAAGTCACATCTAATACTGAATCTACGATAAAACAACACGAGTTAGTATCTGATGATGCAATCATAAATGAATTATCAAGTGAGTTAGTCAGTTGTCTTGGAAATGGTAAGTTTACACCAATTAGTGAAGACAGCAAATTATTTAATATGCTGTCAGAATTTAAGTTATTGCACTCAGAATATTTCGAATGGGGTGATTATAGTCTCTGGTTTCAAGGTTTCTCGATTTATGATAAGACAGGTTTTATCATGATAGAAAAAAGTCAGGGAGCTGGTAATCCACCCATTCGGCATACATTAGAGTTTATATCGACTAATATTGCAGAGTTTCTAGACAAGTTAACGAAA…
WP_001306554.1	lcl|NZ_GG771407.1_cds_WP_001306554.1_3935	MULTISPECIES: CMD domain-containing protein [Escherichia]	GCF_000164195.1	749549	Escherichia coli MS 198-1	Escherichia coli_D	0.999998	TRUE	59	YES	SVM	1	0	2	1	1	4	ATGGAACAACGCCACATCACCGGCAAAAGCCACTGGTATCATGAAACGCAATCCAGTACTGCGGAATATGACGTTCTGCCTCTGGTCCCGGAAGCCGCAAAGGTCAGCGATCCCTTTCTGCTCGACGTGATCCTTGATGAAGAAACGCTGTCACCCTTCCTTTCATGGCTGGTCCCTGCGCGCGTTCTTGCAGTGGAGTTGTTCCCTGACCAGCTTACCGTGACCCGTTCACAGACCTTCACCGCTTATGAACGCTTGTCGACGGCCCTGACGGTTGCTCAGGTTTGCGGCGTCCAGCGGTTATGTAACTACTATTCGGCGCGACTTACGCCGCTCCCCGGGCCTGATTCCTCCAGGGAAAGTAATCATCGGTTAGCACAAATCACGCAATATGCCCGC…
WP_001309151.1	lcl|NZ_GG771474.1_cds_WP_001309151.1_1852	MULTISPECIES: isovaleryl-CoA dehydrogenase [Escherichia]	GCF_000164195.1	749549	Escherichia coli MS 198-1	Escherichia coli_D	1	TRUE	79	YES	SVM	1	0	2	1	1	4	GTGCACTGGCAAACTCACACCGTTTTTAATCAACCTATGCCATTAAATAACAGCAACTTATACCTGTCTGATGGCGCGCTCTGCGAAGCGGTAACGCGTGAAGGTGCTGGCTGGGATAGCGATTTTCTAGCCAGTATTGGTCAGCAGTTAGGGACGGCTGAATCCCTTGAACTGGGGCGGCTGGCGAATGTGAATCCGCCTGAATTATTGCGCTACGATGCCCAGGGGCGGCGTCTGGACGATGTGCGTTTTCACCCCGCCTGGCACCTGCTGATGCAGGCGCTATGTACCAATCGGGTGCACAATCTTGCCTGGGAAGAAGACGCTCGCTCCGGCGCATTTGTGGCGCGCGCGGCGCGTTTTATGTTGCACGCACAGGTTGAGGCAGGGTCGTTATGT…
WP_001309168.1	lcl|NZ_GG771501.1_cds_WP_001309168.1_708	MULTISPECIES: hypothetical protein [Enterobacteriaceae]	GCF_000164195.1	749549	Escherichia coli MS 198-1	Escherichia coli_D	1	TRUE	100	NO	SVM	1	1	2	0	2	4	ATGACATACTGGACCAGTACGAAAAACACCTGCACTTCCTGCACCTGGTTCGTTAATAGCAACATGCCGTCCTGGGGGCGGCAATTATTATCTCGGCCGCAATATGAGGGAATGCAGAATGATTTCACGCTGGAAATGGATGCTGAAGCAGACAATTAA
WP_001309312.1	lcl|NZ_GG771404.1_cds_WP_001309312.1_4020	MULTISPECIES: outer membrane usher protein [Escherichia]	GCF_000164195.1	749549	Escherichia coli MS 198-1	Escherichia coli_D	0.99988	TRUE	99	NO	SVM	1	1	1	0	2	4	ATGAAAATACCCACTACTACGGATATTCCGCAGAGGTATACCTGGTGTCTGGCCGGAATTTGTTATTCATCTCTTGCCATTTTACCCTCCTTTTTAAGCTATGCGGAAAGTTATTTCAACCCGGCATTTTTATTAGAGAATGGCACATCCGTTGCTGATTTATCGCGCTTTGAGAGAGGTAATCATCAACCTGCGGGCGTGTATCGGGTGGATCTCTGGCGTAATGATGAGTTCATTGGTTCACAGGATATCGTATTTGAATCGACGACAGTAAATACAGGTGATAAATCAGGTGGGTTAATGCCTTGTTTTAATCAGGCACTCCTTGAACGAATTGGCCTTAATAGCAGTGCATTCCCCGAGTTAGCCCAGCAGCAAAATAATAAATGCATTAATTTA…
WP_001309459.1	lcl|NZ_GG771364.1_cds_WP_001309459.1_4632	MULTISPECIES: autotransporter outer membrane beta-barrel domain-containing protein [Escherichia]	GCF_000164195.1	749549	Escherichia coli MS 198-1	Escherichia coli_D	0.999927	TRUE	97	NO	SVM	1	0	2	0	1	4	ATGGGCATCAAACAACACAATGGGAATACCAAAGCCGATCGTCTCGCTGAATTAAAAATCCGTTCGCCCTCCATTCAACTGATAAAATATGGCGCTATTGGTTTGAATGCAATTATCTTTTCCCCCCTGCTGATAGCTGCTGATTTAGGAAGTCAAAATGGCACCAATATTACTATTAGTGATGGTGACAGAATTACAGGAGATACCGCCGATCCATCAGGAAACCTCTATGGTGTAATGACCCCAGCAGGAAACACGCCTGGCAATATCAACCTGGGTAATGATGTCACCGTCAATGTCAACGACGCCTCTGGATATGCAAAGGGAATCATTATTCAGGGCAAGAACAGCTCCCTGACAGCTAACCGACTCACAGTAGATGTTGTTGGTCAAACCTCT…
WP_001309479.1	lcl|NZ_GG771407.1_cds_WP_001309479.1_3966	MULTISPECIES: alpha/beta hydrolase [Escherichia]	GCF_000164195.1	749549	Escherichia coli MS 198-1	Escherichia coli_D	1	TRUE	100	NO	SVM	1	1	2	0	2	4	ATGATGAATAATAAAGTCAGCTTCACTAACAGCAATAATCCAACCATCTCTTTGTCTGCAGTGATCTATTTCCCTCCAAAATTTGATGAAACCCGTCAGTATCCGGCAATTGTGGTATCTCACCCAGGTGGGGGCGTTAAAGAGCAAACGGCTGGAACCTATGCCGAAAAACTGGCGGAAAAGGGATTTGTCACTATTGCTTATGACGCATCTTATCAAGGTGAAAGCGGCGGCGAGCCGCGTCAGTTAGAAAACCCATACATTCGTACTGAAGACGTCAGTGCCGTGATTGATTATCTGACAACGCTTTCTTATGTCGACAATAGCCGAATTGGTGCGATGGGAATTTGTGCCGGTGCAGGATATACAGCCAATGCTGCAATTCAGGATCGCCGCATC…
WP_001309742.1	lcl|NZ_GG771477.1_cds_WP_001309742.1_1753	MULTISPECIES: AlpA family transcriptional regulator [Escherichia]	GCF_000164195.1	749549	Escherichia coli MS 198-1	Escherichia coli_D	1	TRUE	99	NO	SVM	1	1	2	0	2	4	TTGTTTTCATCACCAACGCCGGTTGAGATTAACAACATCCGGAGGAACATTTTCATGAATACCCCAGTTTCACTGATGGATGACCAGATGGTCGACATGTCGTTTATCACTCAGCTGACCGGCCTGACCGATAAATGGTTTTACAAGCTCATCAAGGATGGTGCCTTTCCTGCCCCCATCAAACTGGGCCGTAGCTCCCGATGGCTGAAAAGTGAAGTGGAAGCCTGGTTGCAGGCACGTATTACACAGTCCCGTCCGTAA
WP_001309857.1	lcl|NZ_GG771401.1_cds_WP_001309857.1_4100	hypothetical protein [Escherichia coli]	GCF_000164195.1	749549	Escherichia coli MS 198-1	Escherichia coli_D	1	TRUE	94	YES	SVM	1	1	2	2	2	6	ATGGCAAGCCCTATAAACAGCGGAACAATTATGTCAAATCCCTGCCCCTCCACCTTTTTGGATAAAAATAGAATTATTGCTGCTGAGCTTAATATCACAAATAACGAGAAAAAATATTCACCTGGCAGTAATTTCGCAAAATGGATGTTACAGGAAATAAAACGCTTAATAGCAAATATTATGTCCGGTTCTCGCAGTGTTAATACCGAAATCCTTAACTATTTTCACCCTATGCCAGGCACTGAAAATAATGGTAATCGTACCTGGATGGCGGCAACTGGAGAGAACGAATATACCGTAATCGAACAAACAGGTGGCAAATCCTTTAAAGTTATACAGTTTGATGCAGGTGAAAAAAATACAAAAAAAATAGTAAAAGAAACATCATATTCTGGAGTG…
WP_001311271.1	lcl|NZ_GG771356.1_cds_WP_001311271.1_4747	MULTISPECIES: hypothetical protein [Proteobacteria]	GCF_000164195.1	749549	Escherichia coli MS 198-1	Escherichia coli_D	1	TRUE	100	NO	SVM	1	1	2	0	2	4	ATGTCTATCTTCGTTTCCATCAACACTGATGCTCCGTTGAGGAATTACGCATCAGCCCTTAAAAATATGCCGACAGGTGATGGAAATGCAGATAAAACGCTCGATTGA
WP_001315132.1	lcl|NZ_GG771416.1_cds_WP_001315132.1_3714	MULTISPECIES: hypothetical protein [Escherichia]	GCF_000164195.1	749549	Escherichia coli MS 198-1	Escherichia coli_D	1	TRUE	100	NO	SVM	1	1	2	0	2	4	ATGACTCGCTACCCGCAGCAGGCGAGTCATTTTTACTCGCCTATTACGTCAGATTGCCCGTCATATCAGCGTTTCGTCGTTGGCACGGAAGATGCAATACCCGAAGTAAGACAACCACTGGAGGATTAA
WP_001317296.1	lcl|NZ_GG771348.1_cds_WP_001317296.1_4980	MULTISPECIES: hypothetical protein [Proteobacteria]	GCF_000164195.1	749549	Escherichia coli MS 198-1	Escherichia coli_D	1	TRUE	-	-	-	1	1	2	0	2	4	GTGATTGCCTCCGCAATTCCTGTCTCTAACTCCCCTTCCTCGCAAAAACTGGCACTCCACGAGCATGTGTTTAGACAGTTTCATTAA
WP_001322435.1	lcl|NZ_GG771338.1_cds_WP_001322435.1_5168	MULTISPECIES: hypothetical protein [Enterobacteriaceae]	GCF_000164195.1	749549	Escherichia coli MS 198-1	Escherichia coli_D	0.999999	TRUE	100	NO	SVM	1	1	2	0	2	4	TTGTGCCCCATTTCCACAGAAAAAATCAGAGAAACTATACCCAATAGTTGTATTGAATCACTGACGAGACAGCCTCATATTCATCAGGACTGGTCTACGTCCAATACAGGAGGTTGTGGTGCTGGTTCTCAAATGTGCGCTGGCTATTACGGCTGTAATGGCGATTTATTGTCTTGCTATTGTTCTTATGGATCGCCTTTCTGA
WP_001322536.1	lcl|NZ_GG771364.1_cds_WP_001322536.1_4610	hypothetical protein [Escherichia coli]	GCF_000164195.1	749549	Escherichia coli MS 198-1	Escherichia coli_D	1	TRUE	67	YES	PSI-BLAST	1	0	2	1	1	4	ATGGCCAGCATTAAAGACATCCGCCCATTCGCCCCCGGCATTCCCCCATCTTCCGTTAACCCAGGCGTACGCCCACCAGGGCAGTTCTTCCTGCCGGTGGAACTCAAGAATGAAATTTTGCGGAACATGAAGTATATCGGCCCGCAAATATTTAGCTGGGGTGATGACCACCGGCAGATCATTGACCTCAGTACCGCGGGCGAAGTGAAAATACATATGGTAGACAATACCATCATCACGTTGGAGCGCCTGAATCCGAATCCGCAACATAACGAGTTCATGATGGTCGCCGAATGGTGCCAATGGGCTATGGAGCGGGATGGTTTGCAAGAAAACCTGCAAAAAAACCTGTACGAAATCCTGGAAGAAAACCTGCCAGCAAGCCGGATTGAAAACCGG…
WP_001322543.1	lcl|NZ_GG771364.1_cds_WP_001322543.1_4627	MULTISPECIES: hypothetical protein [Enterobacteriaceae]	GCF_000164195.1	749549	Escherichia coli MS 198-1	Escherichia coli_D	1	TRUE	100	NO	SVM	1	1	2	0	2	4	ATGCAGGCTGGAATTAACGCCATTTTTTGCGGGCGAGAAGGTGCGGGGGATTTCATCAATCATTCTCCTTTGGCGAAACCGAATAAAACGGTGTTCAAGTATCAGAAAACCTTAGTTCAGGATCGCACTAGCTGCATGATCGAAATCTCATTCTGCGAACGGTCAGGCATTTTAGAAAAGGGAATTAAAGGGATAAATAACGGCGAAATAGAGTGA
WP_001322549.1	lcl|NZ_GG771367.1_cds_WP_001322549.1_4516	MULTISPECIES: hypothetical protein [Enterobacteriaceae]	GCF_000164195.1	749549	Escherichia coli MS 198-1	Escherichia coli_D	1	TRUE	98	NO	SVM	1	1	2	0	2	4	GTGAATTGCAGCAGTAACGACAGCAACCAGAAGATCAGCATCTGGCGCATCACCACCAAAGCCATTTCACATGAGGAAAACATCATGACGGTAATCGTGTACGGAAAATCAACATTTGCAGGAAATGCCAAAACTCGCCGTCATGAGCGGCGCAGAAAGCTGGCCATCGAGCGTGATTCCATCTGCAACATCATCGATTCGATCTTCGGCACAGACAGTGAGGAACCTGTTCAGGAAGACCCGAGAAAGCGGTTAAGCCTTTCTGAAAAAGCAATATCACTCGGAAGCCTTCGCTGCAAGAAAGTAGATGAATGCAGTGGAAGTGTTTGCCTGCCAAACGTAGCTATTTACGCGGCAGGCTACCGGAAATCAAAACAACTGACGGCGAGATGA
WP_001322580.1	lcl|NZ_GG771376.1_cds_WP_001322580.1_4373	autotransporter outer membrane beta-barrel domain-containing protein [Escherichia coli]	GCF_000164195.1	749549	Escherichia coli MS 198-1	Escherichia coli_D	1	TRUE	99	NO	SVM	1	1	2	0	2	5	TTGGATAGTATTGATGTTAACAAAACTACAACGGATGTAAGCATCCTTAATCGAAGTATTATCACGCCTGGTAATAATATTCTGGTTAATAATACTGGAGGTGGCTTAAACATAATTTCGTCCGACTCTACTCTAAATGGAGCGACTAAACTCGTTAGCGGCACAACTACACTGAAGCTTTCAGAAAACACAATCTGGAATATGAAAGATGACTCCGTTGTTACCCATCTGACTAATTCAGACAGTATTATCAATCTTTCGTATGATGATGGTCAAACATTTACCCAGGGAAAAACGTTAACCGTAAAAGGTAATTATGTCGGTAATAATGGTCAGCTTAATATCCGCACCGTATTAGGTGATGATAAATCGGCTACTGACAGACTTATTGTTGAGGGT…
WP_001322732.1	lcl|NZ_GG771419.1_cds_WP_001322732.1_3538	hypothetical protein [Escherichia coli]	GCF_000164195.1	749549	Escherichia coli MS 198-1	Escherichia coli_D	1	TRUE	79	NO	SVM	1	1	2	0	2	4	ATGCCAAATACATCTATTCACTTATCTCGCTGTAATATTTTACAAAATAATAAATTGCAACCAGCAGAAGTTTACAAAGAATCACAACAAACCGCGAAACTTGAGATTTTTTGCGATGAGTTTCTAAAAATATCTCAAAGTAGATACGGGTTATCAACCTCAGCAGACAGCATAGCTAATTTATTGGCTTTTTTCACGAAAGCCTCAGATGCAATTGATAGTATCAAGACCCAAAAAATTGACGTTCACAGTTATGGTTTCGTACCAATAAGACATTTTGTCGAACATGTCATAACGTATAAAAATGAATTTGCAGCGGATTATGAACCCTATACCCTTACCTTTACCCGAGGTGAAAACAACGAAGGTATTTTGAGTGTCGAAAGCAAAGAAGGGTTT…
WP_001322897.1	lcl|NZ_GG771447.1_cds_WP_001322897.1_2694	MULTISPECIES: hypothetical protein [Enterobacteriaceae]	GCF_000164195.1	749549	Escherichia coli MS 198-1	Escherichia coli_D	1	TRUE	100	NO	SVM	1	1	2	0	2	4	ATGGCGATCACGTCTGCACTTTTCACATCCCTGCCCTTCCATGATTATACACACGATACACACACAATTAGCGATAACAATCACGATAGCGCGATTTATATGGGCCGTCAGGGGGATAAAGTTGACTCAGGAATGCCACTCGGAAGAAGAATAACGGTGTGCAGTAATTGGTAG
WP_001322916.1	lcl|NZ_GG771449.1_cds_WP_001322916.1_2537	MULTISPECIES: DUF4049 domain-containing protein [Escherichia]	GCF_000164195.1	749549	Escherichia coli MS 198-1	Escherichia coli_D	0.999999	TRUE	96	YES	SVM	1	0	2	2	1	5	ATGAAACTTAGAACTGTGGCAGGTACTAACGACAGTATAACGACTATCGCAACAAATGATATGGTGCAAGAGCATGTTACTAACTTCACTAAAGAACTGTTTGGGTATATTGCAAATGGTATAGGTGATGATATATCAAGTATTGCCAGGACAATGCTCGGTGAAGTTGTGGAAAAAATTGATGATTGGCAAATAGAACGTTTCCAACAATCTTTTCAAGATGACAAAATTTCATTTACCATAGAAACGAATCATTCAGAAAAATATAGTATGCTATCGGGCATGCGTGCCCATATTCTACGTAGGAATAATAGTTATCAGTTTATTGTGACAATTAATAGTAAAAATTACGGTTGCCCTCTTGATGATACCGATATTAATTGGTACAGCATTGTTTAT…
WP_001322998.1	lcl|NZ_GG771456.1_cds_WP_001322998.1_2472	MULTISPECIES: hypothetical protein [Enterobacteriaceae]	GCF_000164195.1	749549	Escherichia coli MS 198-1	Escherichia coli_D	1	TRUE	100	NO	SVM	1	1	2	0	2	4	GTGCCTGGTAGTAACAACAATAATTTGCCAAGACAAATAAGTAAGACAAACTCAGACACGCTCATACTTGAGTCGTGTCTTTTTTATTATGTCTGTAGAAAAAAAATGCGAAAAAGGCGAACAATAAATACACAACTCAGCCATACAGACTGGCAGCACAAATGTTTCCAGGAGCAAGTCATCTGTCATGGTAAAGCTAACCAGAAATATAGGTTAATTTTGGTGTTTAAACCTTTTTTACTTGTTAGTATGATACAAAGGCTTTCAAAAAAGCTGGGAAATTCAACAACTCTTGGAAATTATGGACTTTGTCCCGCGGCTTTAATCTGA
WP_001323111.1	lcl|NZ_GG771478.1_cds_WP_001323111.1_1683	MULTISPECIES: hypothetical protein [Enterobacteriaceae]	GCF_000164195.1	749549	Escherichia coli MS 198-1	Escherichia coli_D	0.999998	TRUE	100	NO	SVM	1	1	2	0	2	4	ATGCGTGGCGGACAATCCCCTGCCAGCGAAACGTTATCTTCCTGCTCCAGGTTTGCGACAAATTGGTGCGTCGCAAAAAAGCAAACGTTTAGCTCCGCGCATACAAAACGGGTGGTAAAAAAAGCAAACGATTATCCGGCGATCATAGCGGCTTTTTCAACCGAAGTTTGCTGCTTTTTTCTCTTTTATTGTCTTGACGATGAAAAACCAGGCAATTGA
WP_001327757.1	lcl|NZ_GG771477.1_cds_WP_001327757.1_1752	MULTISPECIES: hypothetical protein [Escherichia]	GCF_000164195.1	749549	Escherichia coli MS 198-1	Escherichia coli_D	1	TRUE	98	NO	SVM	1	1	2	0	2	4	GTGCGCGTGCGGAAGCATCGTTTCGCAACAATCACCCGACATACCGGTACGGCTCAGCCACCGCAATCCCCCCGTTTATCTCCTGACGGTCACATTCCCGATTATTTTTTACGTTTTTCCCCGGTTGTTATGCCGGGGAAGGTGGTGCGTTGTTTTCATCACCAACGCCGGTTGAGATTAACAACATCCGGAGGAACATTTTCATGA
WP_001446648.1	lcl|NZ_GG771419.1_cds_WP_001446648.1_3611	MULTISPECIES: YkgJ family cysteine cluster protein [Enterobacteriaceae]	GCF_000164195.1	749549	Escherichia coli MS 198-1	Escherichia coli_D	1	TRUE	99	NO	SVM	1	1	2	0	2	4	ATGGAATGCCGTCCGGGTTGCGGGGCGTGTTGCACTGCCCCTTCAATTTCCAGCCCTATTCCCGGTATGCCAGATGGCAAGCCCGCCAATACGCCCTGCATTCAGCTTGATGAACAGCAACGCTGTAAAATTTTCACCTCGCCACTGCGACCGAAAGTCTGTGCAGGCTTACAAGCCAGCGCTGAAATGTGCGGTAACTCGCGTCAGCAGGCGATGACCTGGCTTATCGATCTGGAAATCCTGACCGCGCCTTAA
WP_001695552.1	lcl|NZ_GG771506.1_cds_WP_001695552.1_621	MULTISPECIES: ryhB-regulated fur leader peptide [Enterobacteriaceae]	GCF_000164195.1	749549	Escherichia coli MS 198-1	Escherichia coli_D	0.999995	TRUE	100	NO	SVM	1	1	2	0	2	4	ATGATACGCATTATCTCAAGAGCAAATTCTGTCACTTCTCCTAATGAAGTGAACCGCTTAGTAACAGGACAGATTCCGCATGACTGA
WP_012602712.1	lcl|NZ_GG771350.1_cds_WP_012602712.1_4888	MULTISPECIES: hypothetical protein [Escherichia]	GCF_000164195.1	749549	Escherichia coli MS 198-1	Escherichia coli_D	0.999929	TRUE	100	NO	SVM	1	1	2	0	2	4	ATGAATACCAACAAAACTCTGGGCAGTAATAAACAGCATTCTGACAGAGAGTGCCTGTATAAAACTATAGTGACAATGACCGGGAAGGGAGCCCGTCTTCAGGAATGGATTCCTGTCTTTTTCACTGTAAATATCCTGGCATTACTAATGCCAGGATATTTACAGAAGAGCAGCATAACCATGACGGAACGGGGTTAA
WP_012602777.1	lcl|NZ_GG771481.1_cds_WP_012602777.1_1472	MULTISPECIES: peptidase M35 [Escherichia]	GCF_000164195.1	749549	Escherichia coli MS 198-1	Escherichia coli_D	1	TRUE	66	NO	SVM	1	1	2	0	2	4	TTGCGAATGATGATTTTCTCTCAATGGAAGGACACTATGGACGATAATAATCAAACTTCTGGACAACCAAAGCCAGAGCCAGAAGAATGTGTGAAAGAGCAAAAAATAACTGATCATTTTAAAATAATGATTGATAAGGCTCGTAAGGCACAAAAGTTGGTTTTGATAAAAAGAGCAGATGATCTTTTGAGATGGGGAGCACAGGAGGAATATGATTTCAGTAAGATCTTTGGTGTTAAAGGAAATAAGGAGGTTAATATAAGAAAATATGGACATAATACAGGTAGGCGCATGAATGCTAGATTTCTTATGATGGATGGTGTGAGAAGATTAATGATTATAGCTAATGATTTAACAATGAGCAGTTTTATAAATTATACAGGTTGTAATGAATTTGCA…
WP_012602781.1	lcl|NZ_GG771365.1_cds_WP_012602781.1_4578	MULTISPECIES: leucine-rich repeat domain-containing protein [Escherichia]	GCF_000164195.1	749549	Escherichia coli MS 198-1	Escherichia coli_D	1	TRUE	66	YES	PSI-BLAST	1	1	2	1	2	5	GTGATTATGACCAATATTAATACAGCTTGTGTAAAAAATAATGCCAGTTATCAATTAAATAACGCATTACCTAACAAAGAAACCATCTCCAGCAATTTTTGTGAACGACTGGCACAATGGGGTAATAAGTCGCTTAATAATGGTGAAGAAAGAGCTATTGCCGTAGAGCGAATTAAAGAAGCTTACAATTCGAACATGGCATCTCTTGATTTGTCATATCTTGATTTGAGTGAGTTACCGCCTATCCCCTCGACAGTTAACACGTTAAATCTGGAAAAAAATTGTCTCACTTGTCTTGACTTTACTGACAATGCCAGCCTCGTCAATATCAACCTCAGCTTTAATAAAATTAAAACGATAACCTTTCCAAATGAATCAAAACTGGAAAATATTTATATT…
WP_012602868.1	lcl|NZ_GG771487.1_cds_WP_012602868.1_1306	acyltransferase [Escherichia coli]	GCF_000164195.1	749549	Escherichia coli MS 198-1	Escherichia coli_D	0.999656	TRUE	63	YES	SVM	1	1	1	1	2	4	TTGGAAATCATAATGGCGCATAACTTTTCTTCAGTGCTCGAAAATCATAACGAAGATATCAACATCTGCATCTCTAAATTTGATATTAACATTGATAATTATTCCGTATTTACTCCTAAGGAGTTGAATATAAAAGGTGATGATAGTAATAAGGTTTATATAAAAGGTAATAAGCTTCCTGTAGGCATTGAAATAATATTTACAGATAAAGCAAAAAAATGTAACGTTTTCATCGATGAAAACATTAAAGCTAAAGCTAGTAAAATATCATTAAAAAATGAAAATAACTTTCTTTATCTTGGCCGAAATTGCACACTGAATAATATTGGAGCAGTTATTTTAGGTCGTAATGATTTTATAATTGTTGGTGAGAGTGTTTCGGTAACAGCTCATAATACT…
WP_012602887.1	lcl|NZ_GG771401.1_cds_WP_012602887.1_4101	MULTISPECIES: hypothetical protein [Escherichia]	GCF_000164195.1	749549	Escherichia coli MS 198-1	Escherichia coli_D	1	TRUE	97	YES	SVM	1	1	2	2	2	6	GTGTCATATTGCGAGGTTACTATGGTTAGTGTGACGAGTTATACATATCCAACGGAAACAGAGAATGATAATAGCCAGTTTCAGAGTCAAACTCAGAGTCAGGGCCTGAGCCAGAGTCTAAGAGATAGTATCGAGGGTAATATTGCTGCATTTGATGCGATGGAACAAAGCGGCCTGCTCGATAATTGTAGAACATTATCTAAAGATGCCACTTTTCGTGAAGTTTTCCGAAATATATTATTATACATTTTAGATTCTTTTCATATCTATCGGCATGATATCAGTGGTAAATTGGTTTCTTATTTTCATGTTACGCCTGAATCAGCGAATGCGAATTATAAAACATGGATCGCTACCACTGGCATGGATAGCTATATAAAAATTGAACAGACCGGCAGT…
WP_071526540.1	lcl|NZ_GG771449.1_cds_WP_071526540.1_2514	MULTISPECIES: hypothetical protein [Escherichia]	GCF_000164195.1	749549	Escherichia coli MS 198-1	Escherichia coli_D	1	TRUE	100	NO	SVM	1	1	2	0	2	4	ATGATGACGGATCCGTCAGTAAGTCATCAATCGACAATCACCACGCAATCATGCTTCTCTGACATTTTATCGGAGAAGCAATGTCTCTTTGTTTCAGTGCTATCCCCCCTTTTAAAGGGCAGATTTCAGTCGCCAATACAACACATTTTTAAATACACTTTAACCTGGTTCATTATTACACATCTAAAACATCACAAAAATATCACTTCACACACTATCGGAGAACATCATAACTTTTTAAAATGA
WP_071528401.1	lcl|NZ_GG771481.1_cds_WP_071528401.1_1510	MULTISPECIES: hypothetical protein [Escherichia]	GCF_000164195.1	749549	Escherichia coli MS 198-1	Escherichia coli_D	1	TRUE	100	NO	SVM	1	1	2	0	2	4	ATGGTCTGTTCATCAGCGGCAAAAACAACGGGGGAAAGGACAAGCAGTGCGGGCAAAACGGTCTGTCGGACGGAAAAAATCTTCATGAAAAAAGCCAGGTTAAGAATGGGAAAACGCCGCCATGGTAATAAAATTGTAAATATATGGAAAACGAAACGGCACGATACGTTAAGTAATTGA
WP_077626825.1	lcl|NZ_GG771427.1_cds_WP_077626825.1_3412	DUF1016 family protein [Escherichia coli]	GCF_000164195.1	749549	Escherichia coli MS 198-1	Escherichia coli_D	1	TRUE	100	NO	SVM	1	1	2	0	2	4	ATGCCGCAGACACCGTCTGCAGAATTCCCATCGGCAAAGATTTGGCAGACGCTGTCTGCCAAATCTTTCCCCCTGCCCTGGTCCACCTACGTCCGTCTACTTTCCGTTAAAAACGCTGACGCCCGCAGCTTTTATGAAAAAGAGACGCTCCGCTGTGGTTGGTCTGTCCGCCAGCTAGAGCGGCAAATTGCGACCCAATTTTATGAGCGAACACTACTGTCACATGATAAATCAGCCATGCTGCAACAACACGCTCCTGCCGAGATGCATATTCTTCCGCAGCAGGCGATACGCGATCCCTTTGTGCTCGAATTTCTGGAATTGAAAGATGAATACTCAGAATCCGATTTTGAGGAGGCGCTGATCAACCACCTGATGGATTTCATGCTGGAACTTGGG…
WP_113684763.1	lcl|NZ_GG771512.1_cds_WP_113684763.1_307	hypothetical protein [Escherichia coli]	GCF_000164195.1	749549	Escherichia coli MS 198-1	Escherichia coli_D	0.999993	TRUE	94	NO	SVM	1	1	2	0	2	4	ATGATGACCAGCTTCATCATAACCCTTTCCTTATACAAGGCCCCTTCTTCGGGAGGGGCTTTCCCGTTTCAGCCCCCTGCTGACTCCCCGATTGTTGATGAGCGCCAGACCCCGCGCAATGCTTTCCCTGATGCAGTTTTGCCTTCCCCGAGCCGTCACGCAAAATGCTGCAACAGCCTGATCATTTGCACCTTTTAG
WP_000004899.1	lcl|NZ_GG771861.1_cds_WP_000004899.1_399	MULTISPECIES: hydrogenase-1 operon protein HyaF [Proteobacteria]	GCF_000164235.1	749537	Escherichia coli MS 115-1	Escherichia flexneri	1	TRUE	83	NO	SVM	1	1	2	0	2	4	ATGAGCGAAACTTTTTTCCATCTGCTGGGGCCAGGAACGCAACCGAACGATGACAGTTTCAGCATGAATCCACTGCCGATCACCTGTCAGGTGAATGATGAACCGAGTATGGCGGCCCTGGAGCAATGTGCTCACAGCCCGCAGGTGATTGCGCTGTTAAACGAGTTACAACATCAACTAAGCGAACGCCAACCGCCGTTGGGCGAGGTGCTGGCAGTCGATCTGTTAAATCTCAACGCCGACGATCGTCACTTTATCAATACGCTTCTCGGGGAAGGGGAAGTGTCAGTGCGCATTCAGCAGGCTGACGACAGTGAAAGTGAAATACAGGAGGCGATCTTCTGCGGATTATGGCGGGTGCGCAGACGTCGCGGCGAAAAGTTGCTGGAGGACAAACTG…
WP_000013934.1	lcl|NZ_GG771852.1_cds_WP_000013934.1_981	molybdopterin guanine dinucleotide-containing S/N-oxide reductase [Escherichia coli]	GCF_000164235.1	749537	Escherichia coli MS 115-1	Escherichia flexneri	0.999998	TRUE	68	YES	SVM	1	0	2	1	1	4	TTGGCCAACTCATCCTCACGATATTCCGTTCTGACTGCCGCCCACTGGGGGCCCATGCTGGTTGAAACCGACGGCGAAACCGTGTTTAGCTCGCGTGGCGCGTTAGCCACAGGAATGGAAAACTCCTTGCAGAGCGCGGTTCGCGACCAGGTTCACAGCAATACGCGGGTACGATTTCCAATGGTGCGCAAAGGCTTTCTCGCGTCACCGGAAAACCCGCAAGGCATTCGTGGGCAGGATGAATTTGTTCGCGTGAGTTGGGATGAGGCGCTGGATCTTATTCACCAACAACATAAACGCATTCGTGAGGCTTATGGTCCGGCATCGATTTTTGCTGGTTCCTACGGCTGGCGTTCAAACGGCGTGCTGCATAAGGCCTCGACATTATTACAACGCTAT…
WP_000017526.1	lcl|NZ_GG771733.1_cds_WP_000017526.1_4670	replication endonuclease [Escherichia coli]	GCF_000164235.1	749537	Escherichia coli MS 115-1	Escherichia flexneri	1	TRUE	50	YES	SVM	1	1	2	1	2	5	ATGAGCCATGCCGATATGAGCAACTGCTGCGGCTTTAACGAGGCTGCCGCATCGTTCTCATGGAACAGCCCGAAAAAGGCCATTAACCCTTATCTGGACCCGGCGGAAGTTGCGCCGGTTTCTGCGCTTTCAAACCTGATCACTCTGTACGCTGCCGATAACGAGCAGGAACAACTGCGCCGCGAGGCACTGAGTGATCAGGTCTGGGAGCGTTATTTCTTTAATGAATCCCGTGATCCTGTCCAACGCGAAATAGAGCAGGATAAGCTCATTAGCCGGGCAAAGTTGGCGCATGAGCAGCAGCGTTTTAACCCGGACATGGTCATTCTGGCAGACGTCAGCGCCCAGCCCTCCCATATCAGCAAGCCGCTGATGCAACGTATTGAATACTTCAGCAGC…
WP_000020605.1	lcl|NZ_GG771745.1_cds_WP_000020605.1_4448	hypothetical protein [Escherichia coli]	GCF_000164235.1	749537	Escherichia coli MS 115-1	Escherichia flexneri	1	TRUE	83	YES	SVM	1	1	2	1	2	5	ATGTCAATTGACTTTACCCCAGGTATAATAAATACATATCACGGCGATATTTATAACTGCACAACAAATACCGATAATGCTAAAACGCCAGACACACCGAAGTGGCCTTGCGATAATTGGGAAGAACAACAACCCATTAATTCCACATTCTCTGGAGAAGGATATATCTCTGATCAATATGATTTAGCGCAACACCAACTTCAACAAATTAATGCGTGCCACACGAACACTACATATACAAATGCAGACTACTCAAAAGTTGTGGCTCAACTTGTAAGTCTTATTACTAACATTGAAACGATAAGTTCGACACAACTTACGCAACAGACACAATCAATACTTAATCAGATTAATAACATTAGATATGAAAAAAACAAAAGTGCTGAATGTCGAATCATT…
WP_000020957.1	lcl|NZ_GG771860.1_cds_WP_000020957.1_604	MULTISPECIES: hypothetical protein [Enterobacteriaceae]	GCF_000164235.1	749537	Escherichia coli MS 115-1	Escherichia flexneri	1	TRUE	95	NO	SVM	1	1	2	0	2	4	ATGAGCATTGATTACAATACAATAATGACCTCCAGCAGTGAAGATGTGGAAGAATATATAAGCAGAAATCATTTCACGGACAAACAAAAACTGGAGATTTACAGTTTTTATAACAGAAACAGAAAAGATAAAATAACCGTAAATGTAAGAAAAGAACGAAGTTCCGATATTCGACCGGGAATAGCCTATGTTCATGCTTTTCTTGATAATCTGGAAAAGATCGGGAAAAATATGTCTGGTGCAGAATACACAATAATGATCCGCTTATGTAAACTCATGCAGCATGGAAACCTCATTGCCAGTATATCTCAGTCGGCACTCGCAGAAGAGCTTAATATGAGCAAATCTAACGTATGTAAATGCTGGAATAAGCTAATAAATAAAGGCATTCTGGTCAAA…
WP_000023110.1	lcl|NZ_GG771772.1_cds_WP_000023110.1_3826	hypothetical protein [Escherichia coli]	GCF_000164235.1	749537	Escherichia coli MS 115-1	Escherichia flexneri	1	TRUE	100	NO	SVM	1	1	2	0	2	4	ATGTCCATAAAAGGCCTTGAACAGGCCATAGAAAACCTTAACAGCATCAGCAAAACGGCTGTTCCGCGGGCATCGGCGCAGGCCGTTAACCGCGTGGCAAACCGGGCCGTCAGCCGCAGCGTGGCAGTCGTATCAAAAGATACGCGCGTACCGCGAAAACTGGTAAAGCAACGCGCCATGGTGAAGCGTGCGACGGTCAATAGACCTCGTGCACTTATCCGGGTAAACCGGGGAAATTTACCGGCCATTAAACTCGGTACCGCAAGCGTGCGACTTTCCCGCAGAAAACGGGACAAGAAAGGGGCCAACAGCGTTCTGCGCATAGGGCCATTTCGTTTTCCGGGCGGCTTTATCCAGCAACTTAAAAATGGTCGCTGGCATGTCATGAGGCGGACTTCA…
WP_000057356.1	lcl|NZ_GG771832.1_cds_WP_000057356.1_1967	MULTISPECIES: hydrolase [Proteobacteria]	GCF_000164235.1	749537	Escherichia coli MS 115-1	Escherichia flexneri	1	TRUE	100	NO	SVM	1	1	2	0	2	4	ATGGCGCAGATAACGACGACCGATGCCAATGAATTCAGCAGCAGTGCTGAATTCATCCCCATGCGCGGCTTTAGCAATTGTCATCTGCAAACCATGCTGCCGCGTCTGTTTCGTCGTCAGGTGAAATTCACCCCGTACTGGCAGCGGCTGGAGTTGCCCGACGGCGATTTTGTCGATCTTGCGTGGAGTGAAAACCCTGCACAGGCGCAACATAAACCTCGTCTGGTGGTGTTTCACGGGCTGGAAGGCAGTCTCAACAGCCCTTACGCCCACGGTCTGGTTGAGGCGGCGCAAAAGCGCGGCTGGCTGGGCGTGGTGATGCATTTTCGCGGATGCAGCGGTGAACCAAACCGTATGCACCGCATTTACCATTCGGGCGAAACCGAAGACGCCAGTTGG…
WP_000069320.1	lcl|NZ_GG771849.1_cds_WP_000069320.1_1197	MULTISPECIES: phage tail tape measure protein [Enterobacteriaceae]	GCF_000164235.1	749537	Escherichia coli MS 115-1	Escherichia flexneri	1	TRUE	100	NO	SVM	1	1	2	0	2	4	ATGAGCAATAATTTTTCTGTTGGTGTGATGATTGGCGGTATTGTCGGGAGCAGCTTCCGTTCCGCCGTCAGCGGCACACGGCGGGCGCTGGATTCTCTCGGTGACACGTCACGTCGACTGACGGAGCAGCAAAGCAGCCTGTCCCGTGCCATGCAGCGTTATGGTCAGGTAGGTTCGGGCGTAGCCTCACGCCTGAACAATGACCTGCAACGGGTCGGCAGAACGCTGGAGCAGCTTAACCGCCAGCAGTCCCGCCTGACGGCGGCGTCTGCCACGACTGATGCCCTGAAATCGAATCGCATGGCACTCTACGGTCAGGGAGTAGAAACGTATGCACAGGCAAGGGCTGCTTACAGTCTTGTGTCCCCGGCTATAGAGCAGTCGGCATCGTTCGAAGAT…
WP_000072260.1	lcl|NZ_GG771802.1_cds_WP_000072260.1_2787	head decoration protein [Escherichia coli]	GCF_000164235.1	749537	Escherichia coli MS 115-1	Escherichia flexneri	1	TRUE	91	NO	SVM	1	1	2	0	2	4	ATGTCTAACACTGAACAATTTACGCACAATCAGCCCCTCGGGAACAGTGATCCGGCGCATACCGGTTTTGCACCTGGTGAACTGACGAAAGCAGTACCGGCGATGACGCCCCTGATGCTGGATGCCACTTCCGGCAAGCTGACCGTCTGGGATGGTGCTCATGCTGGCGCGGCAATGGGCATCCTGGCTGTAACCGCAGACCAGAACAGCGCGGAACTGGCATATTACAAATCTGGCTCTTTCCGTATTGAAGATGTCCTCTGGCCATCTGCCGTCACCGACGACAACATTAAACGTAACGCGTTCGCCGGTACTGCAATCAGCATCGTTTAA
WP_000077873.1	lcl|NZ_GG771778.1_cds_WP_000077873.1_3569	MULTISPECIES: catalase HPII [Proteobacteria]	GCF_000164235.1	749537	Escherichia coli MS 115-1	Escherichia flexneri	1	TRUE	90	NO	SVM	1	1	2	0	2	4	ATGTCGCAACATAACGAAAAGAACCCACATCAGCACCAGTCACCACTACACGATTCCAGCGAAGCGAAACCGGGGATGGACTCACTGGCACCTGAGGACGGCTCTCATCGTCCAGCGGCTGAACCAACACCGCCAGGTGCACAACCTACCGCCCCAGGGAGCCTGAAAGCCCCTGATACGCGTAACGAAAAACTTAATTCTCTGGAAGACGTACGCAAAGGCAGTGAAAATTATGCGCTGACCACTAATCAGGGCGTGCGCATCGCCGACGATCAAAACTCACTGCGTGCCGGTAGCCGTGGTCCAACGCTGCTGGAAGATTTTATTCTGCGCGAGAAAATCACCCACTTTGACCATGAGCGCATCCCGGAACGTATTGTTCATGCACGTGGATCAGCA…
WP_000081153.1	lcl|NZ_GG771778.1_cds_WP_000081153.1_3581	hypothetical protein [Escherichia coli]	GCF_000164235.1	749537	Escherichia coli MS 115-1	Escherichia flexneri	0.999989	TRUE	100	YES	PSI-BLAST	1	0	2	2	1	5	ATGAGTCAAAACGACATTATTATCAGAACTCATTATAAGTCTCCTCATAGAATGCACATCGATAGCAACATACCAACGCCTTCATCAGAGCCTATTAATCAATTTGCGCGCCAACTCATCACCCTACTTGATACCTCTGACTTAAGTTCGATGCTGTCATACTGTGTTACTCAGGAATTTACCGCAAACTGTCGAAAAATATCACAAAATTGTTATTCCACTGCCCTTTTTACCATTAACTTTGCCACTTCACCCATCCATGCAGAAAATATACTCATTACATTACACTATAAAAAAGAAATCATTTCCTTATTACTGGAAACCACGCCTATTAAAGCTAACCATTTGCGAAGCATACTGGATTATATTGAACAGGAACAGTTAACTGCCGAAAATCGT…
WP_000083825.1	lcl|NZ_GG771797.1_cds_WP_000083825.1_3033	replication protein RepA [Escherichia coli]	GCF_000164235.1	749537	Escherichia coli MS 115-1	Escherichia flexneri	0.999976	TRUE	98	NO	SVM	1	1	2	0	2	4	ATGTCGCAGACAGAAAATGCAGTGACTTCCTCATCTGGCGCAAAACGAGCATACAGAAAGGGTAAACCTTTGAGTGAAGCAGAACGACAGAGAGCAGCTTCTGCGCGCAAACGATCTGTATGTAAAGAGATCAAGGTTTTCGTCAGACCAGAACTGAAAAACTACCTTACCAGTCTGTGTGCAGAGGAAGGGATAACTCAGGCAGAGTTGATAGAAAGGCTTATCGAGAAAGAGGCCTGTCACCGGAACATGATGTGA
WP_000092875.1	lcl|NZ_GG771846.1_cds_WP_000092875.1_1330	MULTISPECIES: helix-turn-helix transcriptional regulator [Enterobacteriaceae]	GCF_000164235.1	749537	Escherichia coli MS 115-1	Escherichia flexneri	1	TRUE	100	NO	SVM	1	1	2	0	2	4	ATGAGCTCAGCTGGGGTATCACAATCACAGCTTGCTGACATGGTTGGAATATCTCAGCCAGCCATACAGAAGATGTCGTCCGGTAAAACAAACGGATCTCGCAAGATGGTTGAATTAGCCAATGCTTTAAAAGTGCGCCCTGAATGGCTTAGTTCTGGTATTGGTGAAATGAGGGATGGTGCACATGAAGAACCATCCAATGTCCGTGAGTCATCTTTAAAAGCTGTGGTATGGGAAGACATTAAAAGAAACGATGACGAGTTTGTTGCGTTGCCTCTTCTTAACGTTTCGCTTTCAGCTGGAAGCGGTAGCTGCGAGCTAGAGGAATCATCGGAGTTCTCTTTGGTTTTCAGAAAGCACTATCTGAAAAAGATGGGAGTATCTGAAAGATCAGCCAAG…
WP_000094682.1	lcl|NZ_GG771775.1_cds_WP_000094682.1_3703	MULTISPECIES: aerotaxis receptor [Enterobacteriaceae]	GCF_000164235.1	749537	Escherichia coli MS 115-1	Escherichia flexneri	1	TRUE	55	YES	SVM	1	1	2	1	2	5	ATGTCTTCTCATCCGTATGTCACCCAGCAAAATACCCCGCTGGCGGACGATACCACTCTGATGTCCACTACCGATCTGCAAAGCTATATCACTCATGCTAATGACACTTTTGTGCAGGTGAGCGGCTTTACCTTGCAAGAGTTACAAGGGCAGCCGCACAACATGGTGCGTCACCCGGATATGCCAAAAGCGGCGTTTGCGGATATGTGGTTCACCCTGAAAAAAGGGGAGCCCTGGAGCGGCATCGTGAAAAATCGCCGCAAAAATGGCGACCATTATTGGGTGCGGGCCAATGCGGTACCGATGGTGCGCGAGGGAAAAATCAGTGGCTATATGTCGATTCGTACCCGGGCGACGGATGAAGAGATTGCGGCGGTGGAGCCGCTGTACAAAGCGCTG…
WP_000139057.1	lcl|NZ_GG771868.1_cds_WP_000139057.1_13	uroporphyrinogen-III C-methyltransferase [Escherichia coli]	GCF_000164235.1	749537	Escherichia coli MS 115-1	Escherichia flexneri	0.999969	TRUE	77	NO	SVM	1	1	2	0	2	4	ATGACGGAACAAGAAAAAACCTCCGCCGTGGTTGAAGAGACCAGGGAGGCCGTGGACACCACGTCACAACCTGTCGCAACAGAAAAAAAGAGTAAGAACAATACCGCATTGATTCTCAGCGCGGTGGCTATCGCTATTGCTCTGGCGGCGGGCGTCGGTTTGTATGGCTGGGGTAAACAACAGGCCGTCAATCAGACCGCCACCAGCGATGCCCTGGCTAACCAACTGACGGCATTGCAAAAAGCCCAGGAGAGCCAAAAAGCCGAGCTGGAAGGCATTATTAAGCAACAAGCTGCACAACTTAAGCAGGCGAATCGTCAGCAAGAAACGCTGGCAAAACAGTTGGATGAAGTCCAACAAAAGGTCGCCACCATTTCCGGCAGCGATGCTAAAACCTGG…
WP_000168708.1	lcl|NZ_GG771852.1_cds_WP_000168708.1_1026	L-threonine dehydrogenase [Escherichia coli]	GCF_000164235.1	749537	Escherichia coli MS 115-1	Escherichia flexneri	0.999989	TRUE	65	YES	PSI-BLAST	1	0	2	1	1	4	ATGGCATCTTCAACTTTCTTTATTCCTTCTGTGAATGTCATCGGCGCTGATTCATTGACTGATGCAATGAATATGATGGCAGATTATGGATTTACCCGTACCTTAATTGTCACTGACAATATGTTAACGAAATTAGGTATGGCGGGTGATGTGCAAAAAGCACTGGAAGAACGCAATATTTTTAGCGTTATTTATGATGGCACCCAACCTAACCCAACCACGGAAAACGTCGCCGCAGGTTTGAAATTACTTAAAGAAAATAATTGCGATAGCGTGATTTCCTTAGGCGGTGGTTCTCCGCATGACTGTGCAAAAGGTATTGCGCTGGTGGCAGCCAATGGTGGTGATATCCGTGATTATGAAGGCGTTGACCGCTCTGCAAACCCGCAGCTGCCGATG…
[truncated: 2,326 more rows]

## Sheet: 4B
Table 4B: Prediction of 182 effectors in 770 T3SS+ MAGs
		MAG		EffectiveT3		pEffect			DeepT3		Scoring Scheme
Sequence ID	Protein identifier	Bin ID	NCBI taxonomy ID	EffectiveT3 score	EffectiveT3 verdict	pEffect prob	pEffect result	pEffect engine	DeepT3 1	DeepT3 2	Cat ET3	Cat pEffect	Cat DeepT3	Cat sum	DNA sequence
[truncated: 182 more rows]
