# Supplementary material for: Effector–host interactome map links type III secretion systems in healthy gut microbiomes to immune modulation
Source: Nat Microbiol. 2026 Jan 26;11(2):442–60. doi: 10.1038/s41564-025-02241-y (PMC12872453; doi:10.1038/s41564-025-02241-y)
Supplement: Supplementary file 8 — Commensal versus pathogen effectors. [file 41564_2025_2241_MOESM8_ESM.xlsx]

## Sheet: Summary
Supplementary Data 5: Commensal versus pathogen effectors
Table	Name	Description	Details
5A	Sequence similarity between commensal strain effectors and pathogenic effectors	Sequence comparison between 3,002 predicted microbiome effectors from 44 reference strains and 1,195 known pathogenic T3 effectors using BLAST	Effector
			Effector taxon
			Match ac
			Identity
			Similarity
			Coverage
			Cloned
			Meta interactome
			Main screen
			Jackhmmer: Jackhmmer prediction
5B	Sequence similarity between MAG effectors and pathogenic effectors	Sequence comparison between 186 predicted microbiome effectors from meta-assembled genomes and 1,195 known pathogenic T3 effectors using BLAST	Effector
			Match ac
			Identity
			Similarity
			Coverage
			Cloned
			Meta interactome
			Main screen
			Jackhmmer: Jackhmmer prediction
5C	Pfam domain annotation of effector proteins from commensal strains and metagenomes	Domain annotation of 3,002 commensal strain effector proteins and 186 MAG effectors was performed using InterProScan with amino acid sequences as input. Effectors with no annotated domains are included with empty entries in the Pfam-related columns. Multiple entries for the same domain within a single protein reflect repeated domain architecture, where the same Pfam domain occurs more than once i…	Sequence Id: Unique identifier of the input effector protein sequence.
			Effector abbreviation (if cloned): Short name assigned to cloned effectors, where applicable.
			Pfam ID: Accession number of the matched Pfam domain
			Pfam description: Functional annotation or domain name associated with the corresponding Pfam ID
			E value: Statistical score indicating the likelihood of a domain match occurring by chance. E-values below 1e−5 are typically considered significant.
5D	Pfam domain annotation of effector proteins from human and vertebrate pathogens	Domain annotation of pathogen-derived effector proteins was performed using InterProScan on amino acid sequences from human and vertebrate pathogens. Multiple entries for the same domain within a single protein reflect repeated domain architecture, where the same Pfam domain occurs more than once in distinct regions of the sequence.	see details in 5C
5E	Pfam domain annotation of reviewed human proteins from the UniProtKB/Swiss-Prot reference proteome	InterProScan was used to annotate Pfam domains in all reviewed human proteins from the UniProtKB/Swiss-Prot reference proteome. Multiple entries for the same domain within a single protein reflect repeated domain architecture, where the same Pfam domain occurs more than once in distinct regions of the sequence.	Sequence Id: UniProtKB/Swiss-Prot identifier of the reviewed human protein sequence.
			Pfam ID: Accession number of the matched Pfam domain
			Pfam description: Functional annotation or domain name associated with the corresponding Pfam ID
			E value: Statistical score indicating the likelihood of a domain match occurring by chance. E-values below 1e−5 are typically considered significant.
5F	Comparative summary of significantly enriched Pfam domains in commensal effectors and their occurrence in pathogen and human proteins	Pfam domains with significant hits (E-value < 1e−5) in commensal strain effectors were used as a reference set to assess domain-level overlap with human/vertebrate pathogen effectors and human proteins. All protein sets were analyzed using the same domain annotation pipeline and significance threshold (E < 1e−5).	Pfam ID: Accession number of the matched Pfam domain
			Pfam description: Functional annotation or domain name associated with the corresponding Pfam ID
			Commensal count: Number of commensal effectors with significant hits (E < 1e−5) to the domain.
			Commensal effectors: List of commensal effector IDs with significant domain hits.
			Pathogen count: Number of human/vertebrate pathogen effectors with significant hits (E < 1e−5) to the domain.
			Pathogen effectors: List of pathogen effector IDs with significant domain hits.
			Human count: Number of human proteins with significant hits (E < 1e−5) to the domain.
			Human proteins: List of UniProtKB IDs of human proteins with significant domain hits.
			Is_ELD: Indicates whether the domain is classified as an effector-like domain (TRUE/FALSE).

## Sheet: 5A
Table 5A: Sequence similarity between commensal strain effectors and pathogenic effectors
Effector	Effector taxon	Match_ac	Identity	Similarity	Coverage	Cloned	Meta interactome	Main screen	Jackhmmer
WP_016537316.1	566551	O84235	36.765	52.94	57.39	No	No	No	No
WP_081113481.1	1223504	P37132	28.261	56.52	14.71	Yes	No	No	No
WP_042072027.1	29489	WP_010875091.1	23.729	40.68	22.22	No	No	No	No
WP_039898226.1	566551	C0SPP7	22.642	49.06	16.85	Yes	Yes	Yes	No
WP_075146361.1	1914243	Q9Z785	26.389	47.22	19.76	No	No	No	No
WP_040230231.1	1563222	B0B9M4	40.625	59.38	23.48	Yes	No	No	No
WP_004927350.1	471874	Q9K2L5	22.901	40.46	54.41	Yes	No	No	No
WP_005278275.1	349968	Q87W07	42.857	57.14	5.53	No	No	No	No
WP_062772817.1	1223504	Q9FCY7	32	72	1.31	Yes	Yes	Yes	No
WP_040263346.1	522492	P21211	33.333	53.85	34.55	No	No	No	No
WP_005273388.1	349968	D2TZ32	23.464	41.34	43.88	No	No	No	No
WP_084596219.1	522492	Q4ACE6	28.261	58.7	35.71	No	No	No	No
WP_004181271.1	1203547	Q93RN4	29.63	48.15	16.15	No	No	No	No
WP_000020633.1	749527	A0A656K4E5	23.256	46.51	42.42	No	No	No	No
WP_004925244.1	471874	C4PL71	30.556	44.44	36.84	Yes	No	No	No
WP_000484555.1	556266	Q8ZN18	33.333	51.85	9.26	No	No	No	No
WP_071586355.1	749527	756179047	29.412	40	21.82	No	No	No	No
WP_083443412.1	324617	C8BNX0	40.85	58.66	95.55	No	No	No	Yes
WP_039898129.1	566551	238828266	24.419	43.02	25.72	No	No	No	No
WP_040259956.1	522492	O84856	38.095	76.19	12.58	Yes	No	No	No
WP_042073174.1	29489	Q8RK12	26.316	50.88	10.13	No	No	No	No
WP_000191620.1	749548	Q8VPK4	24.211	41.05	6.04	No	No	No	No
WP_006663016.1	520999	73532654	36.667	53.33	11.42	No	No	No	No
WP_016517628.1	566551	Q88AB8	34.043	55.32	15.41	Yes	No	No	No
WP_005179706.1	930944	254595037	29.032	41.94	29.06	Yes	No	No	No
WP_084883443.1	472695	Q881L7	36	50	5.45	No	No	No	No
WP_001328160.1	749531	Q9RI12	36.364	54.55	5.87	No	No	No	No
WP_001531161.1	1398493	D2TKH5	29.167	56.25	35.66	Yes	Yes	Yes	No
WP_004238850.1	1223504	P0DJI3	34.884	51.16	29.79	No	No	No	No
WP_005123150.1	1563222	119390315	30	53.33	19.14	No	No	No	No
WP_040230605.1	1563222	Q7DB81	42.857	47.62	5.35	Yes	No	No	No
WP_077776634.1	1115511	QCX12800.1	38.095	57.14	17.7	No	No	No	No
WP_005162998.1	930944	A1KWP7	29.268	37.8	16.38	No	No	No	No
WP_082146896.1	263819	ELU40828.1	28.571	45.38	35.1	No	No	No	Yes
WP_001309742.1	749549	289525133	40.476	50	9.03	No	No	No	No
WP_000168030.1	749527	Q5PI48	29.487	46.15	20.29	No	No	No	No
WP_024195295.1	749527	S3MY93	41.026	51.28	15.9	No	No	No	No
WP_001329495.1	749527	Q56026	45.455	59.09	6.12	No	No	No	No
WP_010797975.1	1203578	C8BNV1	33.333	60.61	1.77	No	No	No	No
WP_003136336.1	287	254592186	27.451	54.9	23.47	No	No	No	No
WP_000433381.1	585054	Q5GVH7	31.111	42.22	10.19	No	No	No	No
WP_077266176.1	749531	A4PDU9	30.357	46.43	27.09	No	No	No	No
WP_040232101.1	1563222	Q700W1	24.096	46.99	22.28	Yes	No	No	No
WP_006814680.1	500637	D4HWL8	18.627	42.16	37.55	No	No	No	No
WP_042069360.1	29489	A0A656H7M6	26.866	47.76	53.33	No	No	No	No
WP_000443948.1	749548	B7UI22	32.432	51.35	16.07	No	No	No	No
WP_020329125.1	676	Q326T5	25.61	45.12	35.24	No	No	No	No
WP_004919332.1	471874	Q7MYD1	19.643	42.86	16.77	Yes	Yes	Yes	No
WP_072015432.1	1115511	B7UMA2	23.944	39.44	41.67	No	No	No	No
WP_048617669.1	263819	P40613	28	44	14.58	No	No	No	No
WP_001059676.1	749542	Q57P56	25.287	42.53	27.72	No	No	No	No
WP_004921520.1	471874	210061024	23.664	36.64	58.46	Yes	Yes	Yes	No
WP_061056409.1	676	186700585	27.5	43.12	27.6	No	No	No	No
WP_071599635.1	471874	Q93Q17	26.984	44.44	12.84	Yes	No	No	No
WP_016234294.1	749527	290752921	23.864	42.05	20.48	No	No	No	No
WP_000155927.1	749531	Q87P32	23.664	44.27	28.94	Yes	No	No	No
WP_040262743.1	522492	Q5RJF5	29.167	42.71	13.58	No	No	No	No
WP_001314100.1	562	D2TKG5	32.653	53.06	42.86	No	No	No	No
WP_042029474.1	650	S6VA78	26.531	51.02	36.36	No	No	No	No
WP_000062572.1	562	Q7BE94	42.105	57.89	15.91	No	No	No	No
WP_014658194.1	471874	Q9L9J3	23.438	42.19	18.75	Yes	No	No	No
WP_000817039.1	749537	215261157	20.93	51.16	18.64	No	No	No	No
WP_042070744.1	29489	B7UNX6	31.373	47.06	21.55	No	No	No	No
WP_032896356.1	349968	Q83YN7	27.941	47.06	29.3	No	No	No	No
WP_039861492.1	520999	O84718	25	41.89	34.62	No	No	No	No
WP_016536850.1	566551	210061024	25.49	45.1	25.13	Yes	No	No	No
WP_062773522.1	1223504	P40722	26.19	40.48	12.93	Yes	Yes	Yes	No
WP_014342872.1	1203546	B9A807	54.545	72.73	2.15	No	No	No	No
WP_010799534.1	1203578	J7I9W8	26.471	45.59	39.02	No	No	No	No
WP_001037998.1	749542	J7I9W3	36.957	43.48	27.39	No	No	No	No
WP_016536352.1	566551	Q326T5	31.579	50	31.28	No	No	No	No
WP_006660527.1	520999	Q56061	28.889	43.33	25	No	No	No	No
WP_001363144.1	749548	Q8VSQ6	25.455	43.64	22.5	No	No	No	No
WP_004265252.1	521000	Q9Z7E2	25	50	8.18	Yes	No	No	No
WP_019705807.1	749535	P11437	24.806	37.98	13.23	Yes	No	No	No
WP_010799100.1	1203578	H2BNV7	25.581	45.35	23.76	No	No	No	No
WP_004255002.1	521000	F3G1H5	29.31	51.72	12.23	Yes	Yes	No	No
WP_000961363.1	749527	D2AJ70	26.667	45.56	39.56	No	No	No	No
WP_108473469.1	1398493	Q989P6	22.857	44.29	41.32	Yes	Yes	Yes	No
WP_003091000.1	287	C0SPQ0	35.714	50	12.77	No	No	No	No
WP_000143800.1	562	H2EMV1	26.471	42.65	21.99	No	No	No	No
WP_004905473.1	521000	C8BNW8	40.625	50	4.43	Yes	Yes	Yes	No
WP_004726235.1	29494	B7UI20	26.389	52.78	12.93	Yes	Yes	Yes	No
WP_001583529.1	556266	119390315	26	48	16.17	No	No	No	No
WP_048619110.1	263819	A0A0P9SS82	33.929	42.86	14.4	No	No	No	No
WP_005126657.1	1563222	P0A2M9	30.769	50	10.37	Yes	No	No	No
WP_072105024.1	562	Q9L9J3	25	45.83	28.27	No	No	No	No
WP_040261387.1	522492	Q87X57	31.148	44.26	28.44	No	No	No	No
WP_005179775.1	930944	A0A656K4E5	63.636	72.73	10.1	No	No	No	No
WP_001302107.1	749537	Q3BWS7	33.333	47.92	21.8	No	No	No	No
WP_006659661.1	520999	Q7BRZ4	25.532	46.81	26.06	No	No	No	No
WP_010799539.1	1203578	Q156B7	27.219	41.42	23.02	No	No	No	No
WP_003091991.1	287	339513205	26.923	42.31	10.8	No	No	No	No
WP_082038614.1	196024	A9MG90	24.038	47.12	27.98	No	No	No	No
WP_084885824.1	472695	D2TKF1	24.561	42.11	25.14	No	No	No	No
WP_032098087.1	1223504	Q8ZQQ2	32.258	48.39	3.92	Yes	No	No	No
WP_000138552.1	749542	C8BNV1	45.161	64.52	1.6	No	No	No	No
WP_014609336.1	930944	Q87P32	40.741	55.56	6.72	Yes	No	No	No
WP_000063939.1	749542	289525133	23.649	43.24	30.17	No	No	No	No
WP_006819026.1	1002368	P42713	45.455	63.64	6.84	Yes	No	No	No
WP_000155738.1	749531	Q8VSQ6	27.473	43.96	36.25	Yes	Yes	Yes	No
WP_071585916.1	1115511	Q87XS5	20.513	42.74	19.64	No	No	No	No
WP_069597966.1	1812935	O85666	28.378	51.35	13.73	No	No	No	No
WP_071526683.1	749535	D2AJ70	28.261	52.17	20	No	No	No	No
WP_006813636.1	500637	D2TJZ4	34.921	46.03	12.09	No	No	No	No
WP_005276396.1	349968	D2TJZ4	29.508	45.9	13.95	No	No	No	No
WP_005272198.1	349968	S6VA78	36.364	50	32.58	No	No	No	No
WP_006657723.1	520999	O84290	28.571	50	7.28	No	No	No	No
WP_082043349.1	29489	A9MJD1	25	52.08	13.82	No	No	No	No
WP_006821162.1	1002368	P0CE12	30	43.33	7.23	No	No	No	No
WP_000226319.1	749531	Q9AH17	25.472	33.96	19.23	No	No	No	No
WP_052332698.1	1095768	Q52497	34.286	57.14	12.06	Yes	No	No	No
WP_083603041.1	1203578	Q52497	29.825	45.61	19.86	No	No	No	No
WP_050720547.1	324617	C8BNW8	33.962	50.94	6.71	No	No	No	No
WP_003120754.1	287	Q83YN7	30.952	41.67	33.95	No	No	No	No
WP_069598547.1	1812935	O84226	28.125	62.5	11.48	No	No	No	No
WP_001367087.1	556266	Q9FCY7	39.286	60.71	1.47	No	No	No	No
WP_083603015.1	1203578	D8P729	35.714	60.71	2.49	No	No	No	No
WP_082038402.1	196024	P0C2N1	22.5	37.5	27.64	No	No	No	No
WP_000088673.1	749536	Q8ZPD7	37.5	50	14.76	No	No	No	No
WP_004254943.1	521000	H2BNV7	27.273	45.45	34.4	Yes	No	No	No
WP_005271070.1	349968	Q88BQ2	36.508	52.38	15.36	No	No	No	No
WP_001197878.1	562	Q9L9J3	25.926	51.85	15.77	No	No	No	No
WP_082038568.1	196024	663424733	47.368	84.21	4.11	No	No	No	No
WP_087943245.1	1002368	A0A0N0FKK8	32	56	1.41	No	No	No	No
WP_080544493.1	521000	Q3BTM6	27.692	47.69	17.16	No	No	No	No
WP_043018936.1	1914243	Q9JP32	31.818	40.91	12.29	No	No	No	No
WP_005270513.1	349968	Q3BTM6	24.419	46.51	21.18	No	No	No	No
WP_000671702.1	749527	P74988	23.32	39.53	50.95	No	No	No	Yes
WP_042049494.1	196024	Q5XL02	98.228	98.73	99.75	No	No	No	Yes
WP_037029768.1	1203578	Q7CPU3	22.5	44.17	42.46	No	No	No	No
WP_010795491.1	1203578	Q8XYE3	29.508	49.18	4.42	No	No	No	No
WP_001053268.1	562	Q6LAD6	29.268	41.46	30.2	No	No	No	No
WP_048618690.1	263819	Q9I788	38.095	50.79	11.6	No	No	No	No
WP_061056386.1	676	P55711	33.333	40.28	9.9	No	No	No	No
WP_026457968.1	29489	A3QQZ9	50	58.33	7.61	No	No	No	No
WP_040902689.1	1002368	Q9REZ7	24.242	34.34	47.8	Yes	No	No	No
WP_005163332.1	930944	Q699Q8	25.333	40	18.97	Yes	No	No	No
WP_006813888.1	500637	A1JQ83	25.503	37.81	67.08	No	No	No	Yes
WP_032098021.1	1223504	Q700V9	23.81	50	11.14	Yes	Yes	Yes	No
WP_004727788.1	29494	A4SUE7	34.694	42.86	9.7	No	No	No	No
WP_005276085.1	349968	Q5PEX4	23.721	39.07	57.43	No	No	No	No
WP_001298077.1	749550	QCX09454.1	31.111	53.33	18.57	Yes	No	No	No
WP_000611410.1	562	ELU40828.1	40	54.29	11.26	No	No	No	No
WP_011478185.1	562	Q56135	32.432	48.65	8.8	No	No	No	No
WP_001161867.1	1115511	254592177	27.869	45.9	13.15	No	No	No	No
WP_004924913.1	471874	G3XDB9	27.907	41.86	15.23	Yes	Yes	Yes	No
WP_037030084.1	1203578	A1KWQ2	39.13	65.22	4.99	No	No	No	No
WP_099133541.1	562	Q89TP9	46.154	61.54	14.71	No	No	No	No
WP_016534698.1	566551	290752921	22.785	44.3	18.57	No	No	No	No
WP_071586585.1	520999	O84855	26.154	56.92	37.5	No	No	No	No
WP_002898814.1	749535	Q888Y1	27.679	36.61	5.26	Yes	No	No	No
WP_050717667.1	324617	Q4ZXP9	32.5	52.5	34.51	No	No	No	No
WP_061055685.1	676	663424733	29.091	49.09	11.64	No	No	No	No
WP_006818941.1	1002368	Q9Z8G9	24.359	38.46	29.44	Yes	Yes	Yes	No
WP_050979566.1	667121	P28764	26.316	42.11	36.63	No	No	No	No
WP_000939065.1	749548	P0CI27	26.866	44.78	24.18	No	No	No	No
WP_086027288.1	29494	45357181	26.786	44.64	14.99	Yes	No	No	No
WP_039855125.1	500637	Q9AFT7	35.484	54.84	27.03	No	No	No	No
WP_084596144.1	522492	A0A656JMC6	25.287	39.08	74.14	Yes	Yes	Yes	No
WP_010798747.1	1203578	Q4ACE6	28.571	46.43	21.43	No	No	No	No
WP_061055287.1	676	A0A3M5T0Y0	27.473	40.66	35.32	No	No	No	No
WP_048619688.1	263819	119390330	23.377	39.61	65.5	No	No	No	No
WP_036957920.1	521000	O85345	28.889	48.89	11.64	Yes	Yes	Yes	No
WP_104408499.1	676	Q3BTM6	66.667	80	3.75	No	No	No	No
WP_000671170.1	562	D2AJ46	23	48	32.99	No	No	No	No
WP_002431388.1	585054	Q57KZ6	38.125	52.5	45.43	No	No	No	Yes
WP_001445422.1	562	D2TKE2	38.095	47.62	7.89	No	No	No	No
WP_000465933.1	749537	Q3C018	23.684	42.11	19.58	No	No	No	No
WP_000993110.1	749529	D2TKE9	25.714	37.14	33.99	No	No	No	No
WP_000246947.1	749537	D2TK72	22.535	46.48	35.57	No	No	No	No
WP_061055673.1	676	663424733	19.831	41.35	51.6	No	No	No	Yes
WP_040260490.1	522492	Q887B7	33.962	43.4	21.85	Yes	No	No	No
WP_001331905.1	562	Q9F3T5	53.333	53.33	3.87	No	No	No	No
WP_077221132.1	1812935	Q8RP13	24.528	45.28	15.38	No	No	No	No
WP_001445816.1	749531	QCX09454.1	28.889	51.11	18.57	Yes	No	No	No
WP_043016080.1	1914243	Q8VSQ6	41.176	47.06	13.75	No	No	No	No
WP_004726990.1	29494	Q7PC42	31.746	47.62	2.99	Yes	No	No	No
WP_001235421.1	562	Q886L1	33.929	42.86	19.37	No	No	No	No
WP_001066218.1	585054	Q7BEJ1	29.167	52.08	31.82	Yes	No	No	No
WP_083842322.1	287	Q327J1	66.667	88.89	3.52	No	No	No	No
WP_000258575.1	749527	Q87P38	28.916	43.37	14.84	No	No	No	No
WP_004263017.1	521000	P40613	28	39	29.46	No	No	No	Yes
WP_048618691.1	263819	Q7BEJ1	26.316	55.26	28.03	No	No	No	No
WP_061057000.1	676	Q87V79	22.628	38.69	31.68	No	No	No	No
WP_037030210.1	1203578	WP_011191373.1	34.286	51.43	18.68	No	No	No	No
WP_042117315.1	471874	F3FD38	26.733	44.55	6.02	Yes	No	No	No
WP_006818297.1	1002368	A0A508T046	25.275	38.46	29.67	Yes	No	No	No
WP_004238406.1	1223504	Q8XAL7	30	48	25.93	Yes	Yes	Yes	No
WP_042072685.1	29489	O84625	33.333	66.67	3.1	No	No	No	No
WP_014257562.1	29494	Q9Z780	41.379	62.07	12.02	No	No	No	No
WP_005272130.1	349968	Q56061	29.348	40.22	27.08	No	No	No	No
WP_036958274.1	521000	Q93RN4	30.909	43.64	15.22	No	No	No	No
WP_052444019.1	196024	A0A2S4J8L5	37.5	50	15.42	No	No	No	No
WP_004729460.1	29494	QCX09914.1	32.727	47.27	15.95	No	No	No	No
WP_040262478.1	522492	Q9FCY7	22.222	37.12	18.96	No	No	No	No
WP_005176491.1	930944	P69978	99.13	100	99.13	No	No	No	Yes
WP_010799389.1	1203578	Q9RER2	21.429	38.31	28.41	No	No	No	No
WP_006815376.1	500637	408292665	35.714	60.71	37.5	No	No	No	No
WP_000611434.1	749549	ELU40828.1	31.579	47.37	18.54	No	No	No	No
WP_040263293.1	522492	Q87V79	42.424	57.58	7.92	Yes	No	No	No
WP_040233602.1	1563222	Q326S7	29.31	43.1	25.96	Yes	No	No	No
WP_004726164.1	29494	206709466	29.825	49.12	6.47	Yes	No	No	No
WP_000937484.1	749548	Q08370	31.111	44.44	11.73	No	No	No	No
WP_084883617.1	472695	Q63K41	27.473	46.15	34.1	No	No	No	No
WP_000456103.1	749527	Q8Z4G9	20.979	37.06	39.14	No	No	No	Yes
WP_010798369.1	1203578	A0A3M5T0Y0	39.13	56.52	10.09	No	No	No	No
WP_038152841.1	29494	Q3BTM6	20.779	42.86	20.38	Yes	No	No	No
WP_000220128.1	749527	WP_011191373.1	44.444	62.96	14.29	No	No	No	No
WP_083443502.1	324617	21730632	36.364	59.09	30.43	No	No	No	No
WP_008501919.1	1812935	Q9FCY7	22.069	40.69	7.19	No	No	No	No
WP_003106793.1	287	C8BNX0	27.419	40.32	9.38	No	No	No	No
WP_000632890.1	749537	D2AJ54	20.375	37.8	58.88	No	No	No	Yes
WP_048617741.1	263819	D2AJE7	29.787	53.19	8.88	No	No	No	No
WP_071965048.1	1812935	F3G207	29.545	56.82	29.86	No	No	No	No
WP_004922117.1	471874	O30529	35.294	55.88	8.42	Yes	No	No	No
WP_008503239.1	1812935	P0A2M9	29.231	40	25.73	No	No	No	No
WP_071528128.1	749531	Q9KWH9	32.353	44.12	5.98	Yes	No	No	No
WP_004919165.1	471874	A0FDW7	35.185	48.15	14.64	Yes	No	No	No
WP_031627662.1	287	O84144	32.353	41.18	11.58	No	No	No	No
WP_061055438.1	676	Q8ZNP4	32.353	52.94	9.48	No	No	No	No
WP_000259169.1	749549	Q5PI48	27.248	47.14	97.35	No	No	No	Yes
WP_082146908.1	263819	D2TTX7	30.588	48.24	10.36	No	No	No	No
WP_004725809.1	29494	A0A3M5T0Y0	23.256	40.7	38.99	Yes	No	No	No
WP_016537917.1	566551	P0CL47	19.588	45.88	44.99	No	No	No	Yes
WP_005296556.1	500638	Q9R803	28.409	43.18	41.03	No	No	No	No
WP_061056744.1	676	Q46210	31.507	52.05	20	No	No	No	No
WP_010795105.1	1203578	O84743	42.308	50	9.54	No	No	No	No
WP_000862320.1	556266	A6YCJ6	23.626	37.91	38.79	No	No	No	No
WP_005276092.1	349968	Q5QA92	25.153	41.72	21.01	No	No	No	No
WP_001336019.1	749548	Q9AN16	34.211	44.74	7.25	No	No	No	No
WP_006661186.1	520999	Q87UE5	39.024	51.22	10.53	No	No	No	No
WP_000183751.1	749531	Q888Y7	22.759	42.76	27.74	Yes	No	No	No
WP_010796943.1	1203578	Q5PHN0	32.432	51.35	15	No	No	No	No
WP_020330949.1	676	C0SPQ1	27.586	48.28	6.59	No	No	No	No
WP_038421047.1	1812935	O30529	29.688	50	15.82	No	No	No	No
WP_040232376.1	1563222	Q326N4	36.842	55.26	8.75	Yes	No	No	No
WP_000184091.1	556266	Q56921	23.636	47.27	7.42	No	No	No	No
WP_113858572.1	1398493	P55456	24.138	41.38	12.27	No	No	No	No
WP_016535503.1	566551	B7UMC8	23.256	41.86	21.36	Yes	Yes	Yes	No
WP_000102382.1	749531	K0GGG6	22.807	38.6	20	No	No	No	No
WP_005121418.1	1563222	P42713	45.455	63.64	6.84	No	No	No	No
WP_000220195.1	1115511	Q07061	28.75	43.75	6.81	No	No	No	No
WP_000057371.1	585054	P35674	32.759	46.55	11.73	No	No	No	No
WP_061057200.1	676	Q4ZXP9	48.387	58.06	23.89	No	No	No	No
WP_000077881.1	749550	P21211	31.111	53.33	40	No	No	No	No
WP_040260799.1	522492	A0A508T046	32.258	54.84	10.99	No	No	No	No
WP_050716818.1	324617	F3G208	33.333	58.33	22.44	No	No	No	No
WP_013650396.1	930944	Q9AMW4	42.857	60.71	9.06	No	No	No	No
WP_004184163.1	1203547	Q8ZMM8	23.636	39.09	30.29	No	No	No	No
WP_001309857.1	749549	A9R9H4	26.316	48.68	23.01	No	No	No	No
WP_017764308.1	196024	A0FKE5	33.846	46.15	10.35	No	No	No	No
WP_039898312.1	566551	210061024	56.25	71.59	89.74	No	No	No	Yes
WP_044183362.1	1095768	Q4G4C8	23.684	39.47	35.35	Yes	No	No	No
WP_016155784.1	1914243	Q2ET28	30.435	65.22	12.94	No	No	No	No
WP_001350385.1	562	Q9REZ7	25.253	34.34	47.8	No	No	No	No
WP_071777524.1	1002368	C0SPQ3	45	70	4.21	Yes	No	No	No
WP_001298277.1	749550	Q8X782	32.558	48.84	9.27	Yes	Yes	Yes	No
WP_050716716.1	324617	O84626	29.703	45.54	10.7	No	No	No	No
WP_001313782.1	749542	290752921	23.864	42.05	20.48	No	No	No	No
WP_001091998.1	1115511	Q05129	57.944	73.21	99.69	No	No	No	Yes
WP_000484598.1	749548	A0A384VCK8	26.23	39.34	7.91	No	No	No	No
WP_001115606.1	749550	289525133	23.649	43.24	30.17	Yes	No	No	No
WP_000004560.1	749527	P0AE20	27.907	45.35	31.06	No	No	No	No
WP_044172271.1	1095768	A9ZNE9	32.857	48.57	31.94	No	No	No	No
WP_083842359.1	287	238828266	31.034	50	20.65	No	No	No	No
WP_006658636.1	520999	B9A807	27.381	47.62	17.81	No	No	No	No
WP_001445762.1	749531	S3MY93	41.026	51.28	15.9	Yes	Yes	Yes	No
WP_004264319.1	521000	Q8ZPA6	43.75	53.12	47.37	Yes	No	No	Yes
WP_042033246.1	650	666002584	31.373	47.06	21.55	No	No	No	No
WP_113857245.1	1398493	F3IJD6	23.301	47.57	28.94	No	No	No	No
WP_042032417.1	650	Q89N83	28.571	51.02	30.19	No	No	No	No
WP_010799310.1	1203578	D2TKG5	32.258	51.61	26.79	No	No	No	No
WP_083478383.1	566551	Q87P32	27.66	45.39	32.56	No	No	No	Yes
WP_042027496.1	29489	Q56026	32.558	48.84	10.2	No	No	No	No
WP_044180369.1	1095768	Q887B7	27.692	44.62	26.89	No	No	No	No
WP_000017526.1	749537	Q8X782	27.907	46.51	17	No	No	No	No
WP_050788092.1	520999	D2TZ32	28.571	50	16.49	No	No	No	No
WP_016535516.1	566551	WP_002225474.1	42.857	64.29	9.38	No	No	No	No
WP_005279022.1	349968	21730632	41.667	66.67	33.33	No	No	No	No
WP_000111845.1	562	A0A3M4KMZ4	25.641	46.15	19.37	No	No	No	No
WP_005278119.1	349968	Q6IV70	32.258	61.29	4.29	No	No	No	No
WP_032898512.1	349968	F3G207	26.437	34.48	54.17	No	No	No	No
WP_084596159.1	522492	Q87WF7	34	52	11.57	Yes	No	No	No
WP_006819050.1	1002368	Q6TQF0	24.359	39.74	8.75	No	No	No	No
WP_000508975.1	585054	D4HVQ0	26.562	37.5	6.15	Yes	Yes	Yes	No
WP_004726312.1	29494	Q79LY0	36.585	56.1	8.55	Yes	No	No	No
WP_000077848.1	556266	P21211	28.889	51.11	40	No	No	No	No
WP_000377424.1	585054	339513205	31.429	54.29	7.98	No	No	No	No
WP_048616995.1	263819	Q4ZX48	26.4	48	29.84	No	No	No	No
WP_042027491.1	29489	Q9Z7J8	25.146	39.18	37.78	No	No	No	No
WP_042032808.1	650	Q8VSP9	36.585	53.66	16.74	No	No	No	No
WP_000557378.1	585054	Q9Z877	26.866	44.78	10.53	No	No	No	No
WP_005288047.1	500638	A0FKE5	27.586	46.55	11.13	No	No	No	No
WP_082038542.1	196024	290752921	22.093	39.53	30.48	No	No	No	No
WP_005159550.1	930944	F3G1H5	32.692	50	12.5	No	No	No	No
WP_061055610.1	676	O84700	31.579	57.89	11.46	No	No	No	No
WP_040233716.1	1563222	Q99PZ6	36.842	63.16	9.18	No	No	No	No
WP_108474549.1	1398493	756179047	24.638	46.38	16.62	Yes	No	No	No
WP_087052754.1	1914243	Q5EN61	24.409	44.09	17.59	No	No	No	No
WP_084884150.1	472695	Q9L9J3	23.364	42.99	29.76	No	No	No	No
WP_003833024.1	1914243	56553646	27.273	72.73	18.26	No	No	No	No
WP_006817037.1	1002368	Q5K5M1	24.658	43.84	17.59	No	No	No	No
WP_004255386.1	521000	F3FD65	32.653	51.02	14.46	No	No	No	No
WP_044177550.1	1095768	Q5K5M1	26.582	43.04	19.6	No	No	No	No
WP_048620051.1	263819	WP_010875091.1	36.667	53.33	11.11	No	No	No	No
WP_038254823.1	1002368	21730632	27.273	54.55	46.38	Yes	Yes	Yes	No
WP_000013974.1	562	Q9R803	28.409	46.59	38.46	No	No	No	No
WP_081874660.1	1002368	Q887B7	27.397	41.1	30.25	Yes	No	No	No
WP_113857422.1	1398493	Q5RJF5	28.302	40.57	15.22	Yes	No	No	No
WP_040903015.1	1002368	B3Y0U1	34.375	56.25	16.4	No	No	No	No
WP_024474672.1	1223504	D2TT37	25	52.27	12.16	Yes	No	No	No
WP_005276514.1	349968	238828265	27.16	46.91	23.75	No	No	No	No
WP_005158044.1	930944	Q9Z8Z8	25	40.22	37.44	Yes	No	No	No
WP_001490312.1	749550	13096379	40	60	7.31	No	No	No	No
WP_004917987.1	471874	A3QQZ9	20.833	54.17	17.03	Yes	Yes	Yes	No
WP_047409251.1	1914243	B9A807	25	44.64	11.8	No	No	No	No
WP_004926354.1	471874	Q56135	29.213	53.93	21.52	Yes	No	No	No
WP_048619784.1	263819	Q5PEA9	22.609	42.61	19.15	No	No	No	No
WP_087051915.1	1914243	F3IP83	33.333	53.85	17.33	No	No	No	No
WP_015953472.1	585054	Q8ZQC8	25	36.84	19.12	No	No	No	No
WP_000586519.1	749542	Q3C018	28.571	42.86	10.7	No	No	No	No
WP_001270809.1	556266	460416943	25.806	43.55	12.6	No	No	No	No
WP_001307307.1	556266	Q5PI48	27.1	46.34	97.06	No	No	No	Yes
WP_001197868.1	556266	Q9L9J3	25.926	51.85	15.77	No	No	No	No
WP_006813999.1	500637	QCX10339.1	31.707	53.66	22.1	No	No	No	No
WP_000671198.1	749549	O84648	23.684	46.05	26.2	No	No	No	No
WP_001313872.1	562	460416943	25.806	43.55	12.6	No	No	No	No
WP_010799261.1	1203578	Q327E0	26.042	40.62	20	No	No	No	No
WP_005126801.1	1563222	56553646	31.579	78.95	15.65	No	No	No	No
WP_050719128.1	324617	A4SUE7	29.545	52.27	8.28	No	No	No	No
WP_000491413.1	749527	Q9Z8Z8	28.814	45.76	14.87	No	No	No	No
WP_000288735.1	585054	D2TZ34	29.167	56.25	6.91	No	No	No	No
WP_016535497.1	566551	Q882F0	33.227	53.35	89.51	No	No	No	Yes
WP_004175346.1	1203546	Q9Z861	26.923	46.15	11.24	No	No	No	No
WP_004261611.1	521000	P37131	34.091	52.27	10.72	Yes	No	No	No
WP_010799754.1	1203578	Q27RI0	26.667	46.67	6.04	No	No	No	No
WP_042049881.1	196024	A0A656JXF7	42.857	66.67	4.34	No	No	No	No
WP_010799242.1	1203578	Q47184	22.785	44.3	31.77	No	No	No	No
WP_010797657.1	1203578	Q83YM3	61.538	76.92	3.2	No	No	No	No
WP_014609358.1	930944	Q87GI9	29.545	50	18.22	No	No	No	No
WP_000623309.1	556266	F3FD65	33.333	51.85	8	No	No	No	No
WP_010799643.1	1203578	S6SWQ6	29.268	51.22	12.01	No	No	No	No
WP_032457106.1	749535	Q8XQE6	40.625	59.38	1.66	No	No	No	No
WP_004236571.1	1223504	Q9AH17	21.635	34.62	49.04	Yes	Yes	Yes	No
WP_083842357.1	287	Q3C000	33.333	48.15	10.11	No	No	No	No
WP_038151273.1	29494	Q8XRV0	25	39.29	14.9	Yes	No	No	No
WP_009313617.1	287	73532654	31.034	51.72	20.87	No	No	No	No
WP_000083435.1	585054	Q4ACE6	27.586	46.55	41.27	Yes	Yes	Yes	No
WP_004185606.1	1203547	16974849	81.818	90.91	9.52	No	No	No	No
WP_069598989.1	1812935	P0A1K5	38.095	57.14	6.85	No	No	No	No
WP_005285281.1	500638	Q6R8C5	22.807	49.12	8.51	Yes	Yes	Yes	No
WP_005289077.1	500638	D4HWL8	29.63	51.85	19.7	No	No	No	No
WP_038430076.1	1115511	B7UM88	76.329	82.61	99.51	No	No	No	Yes
WP_003026803.1	749535	B3Y095	24.742	42.27	30.38	No	No	No	No
WP_001332471.1	749550	Q6Q513	36.364	50	22.4	Yes	No	No	No
WP_010796210.1	1203578	Q5PEA9	29.885	43.68	15.65	No	No	No	No
WP_075145940.1	1914243	Q881L7	23.288	45.21	7.79	No	No	No	No
WP_001300523.1	749548	D2TTX7	29.825	49.12	6.91	No	No	No	No
WP_005156531.1	930944	D2TKG5	21.918	42.47	64.29	Yes	No	No	No
WP_061055583.1	676	Q89TT5	35.897	43.59	2.21	No	No	No	No
WP_033750506.1	472695	O84944	31.429	57.14	31.48	Yes	No	No	No
WP_001139105.1	749550	290752921	24.324	41.89	16.9	No	No	No	No
WP_004186010.1	1203547	D2TJZ3	31.429	51.43	11.68	No	No	No	No
WP_004883423.1	1203547	Q99PZ6	25	56.25	23.98	No	No	No	No
WP_072041520.1	1563222	Q9Z7Q6	46.667	86.67	4.2	Yes	No	No	No
WP_001296755.1	556266	D2TTX7	29.825	49.12	6.91	No	No	No	No
WP_010797995.1	1203578	B7UMR0	33.333	62.5	12.04	No	No	No	No
WP_042116129.1	471874	Q8VQB5	33.333	60	4.23	Yes	No	No	No
WP_052332703.1	1095768	Q52432	25.397	49.21	24.55	Yes	No	No	No
WP_006821080.1	1002368	A9ZNE9	24.107	41.96	48.17	Yes	Yes	Yes	No
WP_032082967.1	749548	Q889A9	34.286	45.71	8.23	No	No	No	No
WP_006657195.1	520999	B7UR62	26.866	49.25	19.47	No	No	No	No
WP_021264422.1	287	P28764	24.074	42.59	25.74	No	No	No	No
WP_000057374.1	749531	P35674	34.483	46.55	11.73	Yes	No	No	No
WP_000456096.1	749531	Q8Z4G9	20.769	36.92	36.29	No	No	No	Yes
WP_042051561.1	196024	Q01099	37.5	59.38	7.69	No	No	No	No
WP_001330278.1	749527	B7UNX2	29.73	54.05	18.23	No	No	No	No
WP_042029697.1	650	Q7P1B7	29.31	48.28	22.82	No	No	No	No
WP_006659176.1	520999	C0SPP9	26.761	49.3	17.05	No	No	No	No
WP_042051501.1	196024	Q9Z7J8	29.032	50	13.8	No	No	No	No
WP_004919570.1	471874	Q5XMK7	23.729	42.37	24.78	Yes	No	No	No
WP_004256475.1	521000	E7PP21	25	45.83	31.19	No	No	No	No
WP_004264748.1	521000	F3G248	21.368	38.46	23.3	No	No	No	No
WP_004923523.1	471874	D0ZVG2	31.429	47.14	9.86	Yes	No	No	No
WP_044177694.1	1095768	Q6RK53	30.588	43.53	5.14	Yes	No	No	No
WP_032896353.1	349968	Q887D0	36.667	50	7.16	No	No	No	No
WP_000116680.1	1398493	Q326T5	32.759	39.66	25.11	Yes	Yes	Yes	No
WP_036958519.1	521000	S6TWP0	30	52.5	30	No	No	No	No
WP_021241515.1	1812935	Q5EN61	24.49	40.82	6.98	No	No	No	No
WP_003097069.1	287	Q9AMW4	26.667	43.33	9.73	No	No	No	No
WP_084596260.1	522492	O84718	47.826	60.87	5.64	No	No	No	No
WP_002884631.1	1203546	S3MY93	34	46	20.5	No	No	No	No
WP_004240526.1	1223504	Q7BMF3	31.915	48.94	28.05	Yes	No	No	No
WP_000804518.1	749531	A8R3Y1	47.059	70.59	2.82	Yes	Yes	Yes	No
WP_014609447.1	930944	Q7BS06	99.451	99.45	99.45	Yes	No	No	Yes
WP_042070444.1	29489	Q6RK53	26.829	40.65	5.82	No	No	No	No
WP_052445735.1	29489	D2TJZ3	30	52	16.84	No	No	No	No
WP_004728215.1	29494	Q8RNY8	29.091	38.18	8.97	Yes	No	No	No
WP_009484876.1	749535	73532654	43.478	60.87	8.66	Yes	Yes	Yes	No
WP_004726209.1	29494	Q699Q8	31.818	54.55	11.03	No	No	No	No
WP_004256696.1	521000	F3FD38	33.333	44.44	1.61	No	No	No	No
WP_048617664.1	263819	O84718	28.571	51.43	17.69	No	No	No	No
WP_044179802.1	1095768	Q8XC86	21.986	45.39	41.67	No	No	No	No
WP_002229817.1	930944	D2AJ70	30.435	56.52	9.78	Yes	No	No	No
WP_042031153.1	650	A0A2S4I4K0	32.432	54.05	9.55	Yes	No	No	No
WP_000157734.1	562	Q989M4	22.727	41.82	3.37	No	No	No	No
WP_061056795.1	676	Q8X782	23.377	48.05	16.34	No	No	No	No
WP_000937812.1	749549	Q9Z3F4	23.077	47.69	8.96	No	No	No	No
WP_043018705.1	1914243	Q56135	38.235	58.82	8.07	No	No	No	No
WP_000955299.1	1115511	H6UWS2	53.846	61.54	2.75	No	No	No	No
WP_005160863.1	930944	Q881L7	29.451	43.63	99.67	Yes	No	No	Yes
WP_052449241.1	29489	D2TJZ3	30	52	16.84	No	No	No	No
WP_115333225.1	29494	Q7MYD1	29.032	48.39	28.8	Yes	Yes	Yes	No
WP_004262559.1	521000	D2AJ54	23.148	42.59	18.1	Yes	No	No	No
WP_001136614.1	1115511	Q8ZQ59	24.269	37.13	95.53	No	No	No	Yes
WP_044180429.1	1095768	P18010	47.826	56.52	3.48	Yes	Yes	Yes	No
WP_044177343.1	1095768	D2TKG5	31.915	51.06	41.07	No	No	No	No
WP_000465930.1	556266	Q3C018	23.684	42.11	19.58	No	No	No	No
WP_050718774.1	324617	A0A656JXF7	47.619	71.43	4.34	No	No	No	No
WP_000155689.1	556266	Q8VSQ6	27.473	43.96	36.25	No	No	No	No
WP_042029224.1	29489	Q7CPU3	35.714	50	24.6	No	No	No	No
WP_005276487.1	349968	C0SPQ3	28.571	45.71	15.3	No	No	No	No
WP_040259742.1	522492	A0A0P9NJA0	34.043	46.81	17.23	No	No	No	No
WP_004146794.1	1203547	A0A3M5TKI9	24.39	41.46	37.5	No	No	No	No
WP_010799320.1	1203578	Q48B92	28.155	43.69	44.34	No	No	No	No
WP_071599648.1	471874	Q9AMW4	23.214	41.07	18.46	Yes	Yes	Yes	No
WP_010796500.1	1203578	Q88A09	39.13	52.17	10.09	No	No	No	No
WP_002430642.1	562	Q5GVH7	25.275	40.66	24.79	No	No	No	No
WP_004253432.1	521000	408292665	39.286	53.57	37.5	No	No	No	No
WP_000062570.1	749527	D4T148	33.333	53.85	6.21	No	No	No	No
WP_077626322.1	585054	Q4ZXP9	25	55	33.63	Yes	No	No	No
WP_051370269.1	1203578	Q6R8C5	26.087	38.04	12.16	No	No	No	No
WP_006820870.1	1002368	Q8RP04	34.615	57.69	6.49	No	No	No	No
WP_052469427.1	522492	Q9Z6N8	32	52	27.91	No	No	No	No
WP_061056240.1	676	D2AJ46	34.375	48.44	20.83	No	No	No	No
WP_038151258.1	29494	WP_010875091.1	27.711	46.99	28.74	Yes	Yes	Yes	No
WP_040260598.1	522492	D2TKG5	45.833	70.83	20.54	No	No	No	No
WP_050720029.1	324617	Q4ZV89	45.833	62.5	10.55	No	No	No	No
WP_000785533.1	749527	B7UH72	28.125	48.44	15.9	No	No	No	No
WP_016537795.1	566551	226438309	34.783	58.7	7.07	Yes	No	No	No
WP_001147116.1	585054	215261157	30.612	46.94	21.82	Yes	No	No	No
WP_004254561.1	521000	238828266	29.787	48.94	16.67	Yes	No	No	No
WP_000057388.1	749542	P35674	34.483	46.55	11.73	No	No	No	No
WP_050718152.1	324617	Q89TW7	28.571	52.38	15.3	No	No	No	No
WP_036417134.1	1223504	B7UNX2	32.432	64.86	18.23	No	No	No	No
WP_004919757.1	471874	Q87X57	32.353	44.12	15.64	Yes	Yes	Yes	No
WP_050720361.1	324617	Q5RJF5	35.211	47.89	8.06	No	No	No	No
WP_042032390.1	650	Q9F3T5	40	56.67	8.01	Yes	No	No	No
WP_001235470.1	749542	Q886L1	33.929	42.86	19.37	No	No	No	No
WP_017781586.1	196024	ELU40828.1	27.957	46.24	30.46	No	No	No	Yes
WP_000087769.1	749549	A0A2S4J8L5	30.556	58.33	14.43	No	No	No	No
WP_000097596.1	749549	O84554	30.12	48.19	53.9	No	No	No	No
WP_001097119.1	562	C8UFJ7	27.778	55.56	12.21	No	No	No	No
WP_084833322.1	1812935	O85345	27.306	42.44	66.14	No	No	No	Yes
WP_000862334.1	749527	A0A656H7U2	38.889	52.78	32.67	No	No	No	No
WP_035599879.1	667121	ELU40828.1	58.824	64.71	5.3	No	No	No	No
WP_042033145.1	650	S6WC57	41.667	58.33	24.21	No	No	No	No
WP_000937458.1	585054	A0A3M3D8Y0	27.869	44.26	20.91	Yes	No	No	No
WP_004915712.1	471874	Q9L6W3	18.421	41.23	12.95	Yes	Yes	Yes	No
WP_071598577.1	930944	D4T148	25	46.67	8.82	No	No	No	No
WP_006814064.1	500637	G3C9N9	40.741	51.85	44.07	No	No	No	No
WP_001301370.1	749548	Q9REZ7	24.242	34.34	47.8	No	No	No	No
WP_080721914.1	1563222	Q327E0	25	46.15	10.85	Yes	Yes	Yes	No
WP_042033539.1	650	A0A656JMC6	29.508	45.9	50.86	No	No	No	No
WP_004725751.1	29494	I1V8A8	27.273	43.64	9.68	No	No	No	No
WP_032896444.1	349968	Q881L7	24.837	41.61	49.72	No	No	No	Yes
WP_005271370.1	349968	A0A656K491	37.143	48.57	80.95	No	No	No	No
WP_001326980.1	749548	Q8ZNG2	28.962	44.54	97.06	No	No	No	Yes
WP_006815117.1	500637	B7UNX2	33.333	50	15.1	No	No	No	No
WP_033792699.1	472695	Q8RP13	24.576	36.44	36.15	Yes	Yes	Yes	No
WP_032898763.1	349968	D0ZVG2	37.931	62.07	4	No	No	No	No
WP_006657752.1	520999	D2TJZ4	24.786	39.32	26.05	No	No	No	No
WP_005164331.1	930944	O30529	26.016	40.65	30.61	Yes	Yes	Yes	No
WP_001197904.1	749549	Q9L9J3	25.926	51.85	15.77	No	No	No	No
WP_001139207.1	749548	Q3C000	30	46	9.66	No	No	No	No
WP_000786526.1	749549	B7UR62	22.535	38.03	40.92	No	No	No	No
WP_000490639.1	1398493	D2AJ70	30.233	44.19	14.67	Yes	No	No	No
WP_084883315.1	472695	C0SPQ1	32.609	47.83	8.94	No	No	No	No
WP_040230127.1	1563222	Q89TL5	32.222	48.89	14.7	Yes	Yes	Yes	No
WP_038258270.1	1002368	A9ZNG7	38.462	57.69	13.09	Yes	No	No	No
WP_042050734.1	196024	WP_010875091.1	23.729	40.68	22.22	No	No	No	No
WP_004917314.1	471874	Q9RER2	44.318	62.5	99.77	No	No	No	Yes
WP_001317460.1	585054	10955567	33.929	48.21	15.54	No	No	No	No
WP_000257028.1	749542	B3Y1A0	33.333	47.37	26.8	No	No	No	No
WP_004234853.1	1223504	756179047	34.694	55.1	10.91	Yes	No	No	No
WP_004917178.1	471874	Q55286	34.694	46.94	7.99	No	No	No	No
WP_000935452.1	749549	A0A3M3SCD9	30.986	50.7	53.17	No	No	No	No
WP_016537985.1	566551	S3MY93	53.488	72.09	89.12	No	No	No	Yes
WP_001335497.1	749550	Q7NUX3	34.783	52.17	15.49	Yes	No	No	No
WP_005158559.1	930944	A0A656JXQ0	29.787	41.49	36.13	No	No	No	No
WP_000119849.1	749529	A0A3M5TXA8	33.784	52.7	33.03	No	No	No	No
WP_010797754.1	1203578	O84883	44	64	4.06	No	No	No	No
WP_042032056.1	650	A4PDU9	45.455	50	10.34	Yes	Yes	Yes	No
WP_044180111.1	1095768	C0SPQ1	45.455	54.55	10.12	No	No	No	No
WP_010799731.1	1203578	11497123	34.694	51.02	28.4	No	No	No	No
WP_042033293.1	650	F3INY7	38.462	51.92	34.93	No	No	No	No
WP_000557377.1	749527	Q9Z877	26.866	44.78	10.53	No	No	No	No
WP_004235986.1	1223504	Q8ZNG2	26.087	54.35	12.65	Yes	No	No	No
WP_000671701.1	749531	P74988	26.168	43.93	54.5	No	No	No	Yes
WP_000083429.1	749548	Q4ACE6	27.586	46.55	41.27	No	No	No	No
WP_039898184.1	566551	206709466	55.669	65.48	99.49	Yes	No	No	Yes
WP_004729387.1	29494	Q9Z7Q6	33.962	47.17	14.71	Yes	No	No	No
WP_077627349.1	749529	Q56135	32.432	48.65	8.8	No	No	No	No
WP_000220141.1	749550	Q1W4Y8	27.119	50.85	8.44	Yes	Yes	Yes	No
WP_000611437.1	749527	ELU40828.1	31.579	49.12	18.54	No	No	No	No
WP_006660202.1	520999	S3MY93	24.138	48.28	23.85	No	No	No	No
WP_079993372.1	287	Q84GT9	31.507	41.1	13.69	No	No	No	No
WP_000013921.1	585054	Q9R803	28.409	47.73	38.46	No	No	No	No
WP_044174298.1	1095768	Q663L9	25.547	41.61	24	No	No	No	No
WP_015963250.1	1398493	663424733	26.786	50	12.56	Yes	Yes	Yes	No
WP_017787620.1	196024	O84462	66.667	73.33	1.29	No	No	No	No
WP_006815143.1	500637	A0A656JMC6	33.333	61.62	81.9	No	No	No	Yes
WP_001067509.1	556266	A0A3M3D8Y0	26.087	45.65	31.71	No	No	No	No
WP_004174727.1	749535	254595037	21.538	40	31.53	No	No	No	No
WP_113857724.1	1398493	D2TK70	30.769	56.41	10.61	Yes	No	No	No
WP_004921749.1	471874	Q3C000	32.258	54.84	6.74	Yes	No	No	No
WP_005276684.1	349968	11497123	35.484	54.84	17.75	No	No	No	No
WP_048618412.1	263819	A0A656GNA3	31.746	46.03	22.78	No	No	No	No
WP_002430189.1	1115511	A9ZNE9	73.575	86.01	99.48	No	No	No	Yes
WP_042026331.1	29489	254595039	41.667	58.33	13.69	No	No	No	No
WP_000245540.1	749548	D2AJE7	19.394	39.39	32.44	No	No	No	No
WP_069598198.1	1812935	A1KWP3	29.487	43.59	18.64	No	No	No	No
WP_000241033.1	749548	Q4ZYH0	32.558	53.49	17.98	No	No	No	No
WP_042025219.1	29489	Q326S7	25	53.33	28.37	No	No	No	No
WP_084596184.1	522492	S6SWQ6	32.432	45.95	10.81	Yes	Yes	Yes	No
WP_069597787.1	1812935	QCX09454.1	29.412	50.98	21.1	No	No	No	No
WP_001283458.1	562	B7UNX2	29.73	54.05	18.23	No	No	No	No
WP_014656597.1	471874	A3QQZ9	30.303	57.58	11.59	No	No	No	No
WP_042028094.1	29489	Q9AJW7	23.377	48.05	39.36	No	No	No	No
WP_061055971.1	676	460416943	50	68.18	3.31	No	No	No	No
WP_014603801.1	287	P0A1K5	55	60	5.82	No	No	No	No
WP_044180423.1	1095768	Q57P56	31.148	52.46	19.8	Yes	Yes	Yes	No
WP_040902722.1	1002368	F3G1H5	26.744	45.35	22.61	No	No	No	No
WP_004924278.1	471874	339513205	37.5	62.5	9.15	No	No	No	No
WP_016537847.1	566551	Q9FD10	28.571	41.43	16.91	Yes	No	No	No
WP_005279333.1	349968	S6TWP0	55.556	72.22	13.08	No	No	No	No
WP_051370181.1	1203578	A0A0P9NJA0	40	68	8.61	No	No	No	No
WP_005273834.1	349968	P28764	19	31	45.54	No	No	No	No
WP_006813462.1	500637	Q9Z780	45.455	59.09	9.01	No	No	No	No
WP_000155904.1	749535	A4PHQ4	27.027	40.54	12.06	Yes	No	No	No
WP_001442133.1	749542	Q887B7	33.333	50.72	27.31	No	No	No	No
WP_005121817.1	1563222	Q699Q8	32.308	40	15.13	No	No	No	No
WP_010798283.1	1203578	O84163	31.667	45	22.76	No	No	No	No
WP_006657697.1	520999	D2TKH5	23.529	51.47	48.84	No	No	No	No
WP_036958810.1	521000	Q9FD10	27.419	45.16	12.5	No	No	No	No
WP_004726052.1	29494	119390330	30.137	45.21	35.5	No	No	No	No
WP_014657167.1	471874	Q699Q8	31.148	39.34	14.1	Yes	No	No	No
WP_000020596.1	749548	P18012	26.05	47.06	30.85	No	No	No	No
WP_071598586.1	930944	A0A656K4E5	39.13	56.52	19.19	Yes	No	No	No
WP_000785534.1	749542	B7UH72	26.562	48.44	15.9	No	No	No	No
WP_046024762.1	1223504	Q7DB85	25.714	37.14	41.13	Yes	Yes	Yes	No
WP_004240204.1	1223504	D2TZV2	31.343	47.76	17.79	No	No	No	No
WP_048620335.1	263819	WP_009873285.1	25.926	38.27	14.29	No	No	No	No
WP_077626802.1	749542	Q87GI9	54.545	63.64	8.9	No	No	No	No
WP_002461675.1	1115511	A0A656JUW2	39.535	51.16	36.11	No	No	No	No
WP_000368745.1	562	D2TRX7	40	56	8.19	No	No	No	No
WP_005279915.1	349968	A6YCJ6	30.769	43.27	20.09	No	No	No	No
WP_025377249.1	349968	Q2F7Z0	39.286	57.14	4.92	No	No	No	No
WP_001309312.1	749549	Q8RNY8	24.161	32.21	11.55	No	No	No	No
WP_000859967.1	749527	Q57M66	29.703	48.51	28.24	No	No	No	No
WP_004264245.1	521000	Q4ZX47	28.283	45.45	21.17	Yes	No	No	No
WP_026456127.1	29489	Q5XL02	25	44.05	18.23	No	No	No	No
WP_008500817.1	1812935	Q2T711	26.087	39.13	9.94	No	No	No	No
WP_001331526.1	749536	A0A2S4IJ75	54.545	63.64	1.17	No	No	No	No
WP_043016612.1	1914243	B7UR62	26.966	35.96	23.43	No	No	No	No
WP_004918477.1	471874	A1KWP9	26.136	42.05	18.36	No	No	No	No
WP_000288694.1	749529	D2TZ34	27.083	56.25	6.91	No	No	No	No
WP_000057361.1	749548	P35674	34.483	46.55	11.73	No	No	No	No
WP_005157598.1	930944	Q9Z861	24.561	42.11	7.88	Yes	Yes	Yes	No
WP_004174423.1	1203546	16974849	81.818	90.91	9.52	No	No	No	No
WP_083842356.1	287	WP_010883763.1	31.429	57.14	9.51	No	No	No	No
WP_000077882.1	562	P21211	31.111	53.33	40	No	No	No	No
WP_072033400.1	1914243	Q9Z8Z8	35.484	54.84	7.18	No	No	No	No
WP_004919091.1	471874	Q7BEJ1	30.769	46.15	38.64	Yes	No	No	No
WP_035598017.1	667121	Q6RK53	52.174	65.22	1.36	No	No	No	No
WP_016535500.1	566551	Q89TL5	45	65	3.25	Yes	No	No	No
WP_009314226.1	287	Q8ZQ59	25.926	49.38	27.49	No	No	No	Yes
WP_020329302.1	676	Q52497	28.571	45.24	14.54	No	No	No	No
WP_016153739.1	1914243	Q7DB81	42.857	47.62	5.35	No	No	No	No
WP_042116632.1	471874	D2TKG5	40.625	56.25	25.89	Yes	Yes	Yes	No
WP_014258130.1	29494	Q8RP03	23.49	41.61	28.1	Yes	Yes	Yes	No
WP_005134131.1	1563222	Q9JP32	37.209	48.84	11.43	No	No	No	No
WP_005278723.1	349968	A0A656JXQ0	35.484	54.84	12.61	No	No	No	No
WP_039855430.1	500637	WP_010883763.1	52.941	70.59	4.91	No	No	No	No
WP_072178963.1	1115511	Q9Z785	33.333	54.55	9.58	No	No	No	No
WP_024475195.1	1223504	P18010	21.374	40.46	20.38	Yes	No	No	No
WP_001572281.1	749527	Q6TLM0	31.429	47.14	19.6	No	No	No	No
WP_005121577.1	1563222	Q9L6W3	30.233	46.51	9.74	No	No	No	No
WP_000935754.1	1115511	D2TKE2	72.368	85.79	99.74	No	No	No	Yes
WP_038151811.1	29494	Q5PEX4	23.497	38.25	51.43	Yes	Yes	Yes	Yes
WP_000102794.1	556266	K0GGG6	22.807	38.6	20	No	No	No	No
WP_040231861.1	1563222	Q93KQ5	26.389	43.06	24.65	Yes	No	No	No
WP_004922318.1	471874	Q888Y1	34.043	51.06	2.35	Yes	No	No	No
WP_050720490.1	324617	A0A656H5T7	26.389	45.83	58.2	No	No	No	No
WP_108474230.1	1398493	B3Y0U1	36.364	63.64	11.11	Yes	No	No	No
WP_001029510.1	749537	WP_010875118.1	22.857	44.29	20.41	No	No	No	No
WP_010891203.1	930944	P27475	100	100	99.69	No	No	No	Yes
WP_035600882.1	667121	D1MWR4	32.5	50	12.34	No	No	No	No
WP_006660179.1	520999	Q9Z8Z8	25.758	42.42	28.21	No	No	No	No
WP_042025112.1	29489	P0A2M9	24.096	42.17	33.2	No	No	No	No
WP_001142374.1	749531	P35674	29.897	43.3	27.57	No	No	No	No
WP_061056623.1	676	254592186	40	56.67	14.8	No	No	No	No
WP_072041503.1	1563222	H2BNV7	32.5	40	13.83	Yes	No	No	No
WP_039854298.1	500637	170785301	33.333	46.67	12.82	No	No	No	No
WP_006815565.1	500637	Q93RN4	32.039	39.81	30.12	No	No	No	No
WP_004147623.1	1203546	Q89TX4	26.241	41.84	25	No	No	No	No
WP_039861838.1	520999	408292665	45.455	63.64	29.17	No	No	No	No
WP_058842448.1	1914243	Q9Z7Q6	46.667	86.67	4.2	No	No	No	No
WP_084882006.1	472695	45357181	27.273	51.95	20.71	No	No	No	No
WP_017784025.1	196024	B7UNX4	33.333	57.58	9.7	No	No	No	No
WP_048619447.1	263819	D2TK70	24.528	44.03	44.85	No	No	No	No
WP_000255014.1	749537	339513205	35.484	48.39	14.32	No	No	No	No
WP_038256778.1	1002368	B7ULW4	21.875	48.44	21.5	Yes	No	No	No
WP_016537335.1	566551	Q7DB81	28.704	43.52	28.61	No	No	No	No
WP_004918442.1	471874	F3G208	25.455	47.27	34.62	Yes	No	No	No
WP_087050899.1	1914243	Q47278	27.778	35.56	26.18	No	No	No	No
WP_000213703.1	562	Q9AFT7	50	72.22	15.32	No	No	No	No
WP_004253752.1	521000	Q7BRZ4	26.667	46.67	26.67	Yes	Yes	Yes	No
WP_000380758.1	1115511	Q47184	82.292	90.62	99.48	No	No	No	Yes
WP_001143197.1	1115511	P55456	28.235	47.06	14.65	No	No	No	No
WP_005283191.1	500638	Q887D0	28.814	47.46	7.87	Yes	No	No	No
WP_002430408.1	562	Q9Z7K3	28.205	42.31	8.05	No	No	No	No
WP_042116289.1	471874	222447054	24.675	40.26	27.05	Yes	No	No	No
WP_004726225.1	29494	B9A810	28.409	45.45	21.77	No	No	No	No
WP_052469364.1	522492	Q9F3T4	31.868	48.35	33.09	No	No	No	No
WP_000174398.1	749527	H2EMV1	26.471	42.65	21.99	No	No	No	No
WP_000111841.1	749536	A0A3M4KMZ4	25.641	46.15	19.37	No	No	No	No
WP_035600038.1	667121	Q9AH18	25.385	40.77	29.33	No	No	No	No
WP_096759669.1	520999	A1KWP5	29.167	45.83	10.14	No	No	No	No
WP_032898696.1	349968	Q8ZPD7	25.714	48.57	16.19	No	No	No	No
WP_000781399.1	749527	663424733	39.13	73.91	5.02	No	No	No	No
WP_009316250.1	287	Q9Z8N0	30.137	50.68	56.2	No	No	No	No
WP_032898297.1	349968	P40699	27.273	40.91	6.93	No	No	No	No
WP_084884203.1	472695	A0A384VCK8	20.737	37.33	25.96	No	No	No	No
WP_004728288.1	29494	Q99PZ6	35.714	59.52	20.92	No	No	No	No
WP_004149975.1	749535	Q6TLM0	37.931	48.28	8.07	Yes	Yes	Yes	No
WP_006659552.1	520999	F3GEH5	25.225	41.44	15.36	No	No	No	No
WP_061055512.1	676	Q6R8C3	41.935	54.84	4.32	No	No	No	No
WP_010799766.1	1203578	Q6TLM0	28.333	46.67	17	No	No	No	No
WP_010798615.1	1203578	P0DJI4	35.417	45.83	35.61	No	No	No	No
WP_000873387.1	749527	D2TZ32	38.095	59.52	9.04	No	No	No	No
WP_000094721.1	749548	290752921	24.324	41.89	16.9	No	No	No	No
WP_000107952.1	749542	Q7BE94	28.07	45.61	25.45	No	No	No	No
WP_000900533.1	749549	D2TTX7	22.467	42.73	55.88	No	No	No	Yes
WP_015962672.1	1398493	O30529	21.311	54.1	15.05	Yes	Yes	Yes	No
WP_080366037.1	930944	Q326T5	41.176	76.47	7.05	Yes	No	No	No
WP_005178982.1	930944	756179047	27.143	44.29	17.66	No	No	No	No
WP_032082485.1	676	A0A384VCK8	37.5	50	3.03	No	No	No	No
WP_004725893.1	29494	Q9JP32	25.424	44.07	31.71	Yes	No	No	No
WP_040262495.1	522492	Q63K50	27.119	40.68	24.31	No	No	No	No
WP_004257256.1	521000	Q27RI0	19.54	39.08	32.83	No	No	No	No
WP_001295666.1	749548	Q9Z8G9	29.73	56.76	13.71	No	No	No	No
WP_084884154.1	472695	A0A656GNA3	31.707	53.66	16.88	No	No	No	No
WP_087052228.1	1914243	Q9JP32	37.209	48.84	11.43	No	No	No	No
WP_000020880.1	556266	F3FCB6	35.088	47.37	15.18	No	No	No	No
WP_035600158.1	667121	A0A2S4I4K0	27.586	50	14.85	No	No	No	No
WP_009484412.1	749535	P18013	22.695	45.39	39.16	No	No	No	No
WP_010797888.1	1203578	Q989P6	27.778	52.78	20.96	No	No	No	No
WP_004256756.1	521000	B7UI21	28	48	41.64	Yes	Yes	Yes	No
WP_004262300.1	521000	Q87UE5	24.39	41.46	17.89	Yes	No	No	No
WP_004262981.1	521000	254592186	22.549	43.14	48.98	Yes	No	No	No
WP_001091913.1	749527	Q52430	36.667	56.67	10.86	No	No	No	No
WP_006658209.1	520999	A0A656H641	23.656	46.24	39.09	No	No	No	No
WP_000937831.1	749537	D2TZ32	27.692	40.77	34.04	No	No	No	No
WP_042025146.1	29489	P0C2N4	39.394	45.45	26.23	No	No	No	No
WP_048619630.1	263819	S6TWG5	26.23	41.8	36.31	No	No	No	No
WP_040229899.1	1563222	Q9AN16	19.745	38.22	30.2	Yes	Yes	No	No
WP_000077873.1	749537	P21211	28.889	51.11	40	No	No	No	No
WP_082035465.1	650	Q1W4Y8	50.219	64.96	97.82	No	No	No	Yes
WP_036958051.1	521000	O84232	24.828	40	46.98	No	No	No	No
WP_000083825.1	749537	A0A656H5T7	27.586	41.38	46.72	No	No	No	No
WP_023161097.1	930944	Q51451	29.167	42.5	23.84	No	No	No	No
WP_042027539.1	29489	Q9Z6N8	28.571	45.24	23.84	No	No	No	No
WP_003091460.1	287	H6UWS2	27.523	45.87	23.57	No	No	No	No
WP_005165873.1	930944	226438309	26	39	15.92	Yes	No	No	No
WP_010796558.1	1203578	B5F8C9	40.678	49.15	15.18	No	No	No	No
WP_000075589.1	749549	P0DJI4	32.5	50	29.55	No	No	No	No
WP_004264313.1	521000	D2AJ46	25	47.06	21.18	No	No	No	No
WP_033753257.1	472695	Q7NUX3	25	43.27	64.08	No	No	No	No
WP_001295255.1	562	Q881L7	77.778	100	0.89	No	No	No	No
WP_050812366.1	1002368	Q88BF6	38.462	61.54	12.54	Yes	Yes	Yes	No
WP_001304629.1	749550	B7UH72	25	40.62	15.38	Yes	No	No	No
WP_000632902.1	556266	D2AJ54	24.188	36.82	38.14	No	No	No	Yes
WP_000632920.1	749548	Q7BEN0	23.004	39.35	85.13	No	No	No	Yes
WP_012602781.1	749549	P17778	26.545	45.45	64.79	No	No	No	Yes
WP_113858369.1	1398493	Q87W48	27.869	50.82	12.32	No	No	No	No
WP_004185096.1	1203547	O30529	30.645	46.77	15.56	No	No	No	No
WP_084596289.1	522492	A0A3M5TKI9	25	40.62	11.07	Yes	No	No	No
WP_016536523.1	566551	D4HVP7	27.027	45.95	18.2	Yes	Yes	Yes	No
WP_000094736.1	749542	290752921	24.324	41.89	16.9	No	No	No	No
WP_071965127.1	1812935	WP_009873285.1	37.5	54.17	4.69	No	No	No	No
WP_041208848.1	650	Q5XL02	60.697	74.38	99.75	No	No	No	Yes
WP_005122932.1	1563222	B9A807	23.81	44.44	13.3	Yes	No	No	No
WP_004727792.1	29494	P55555	32.5	45	15	No	No	No	No
WP_000168712.1	556266	Q52480	30.508	45.76	50.93	No	No	No	No
WP_004924065.1	471874	A2BCU8	22.857	40.95	47.55	Yes	No	No	No
WP_001276378.1	585054	Q5PEX4	19.626	42.99	29.43	No	No	No	Yes
WP_042025795.1	29489	Q8X782	28.182	44.55	22.08	No	No	No	No
WP_000026842.1	1115511	Q89N83	30.159	41.27	33.33	No	No	No	No
WP_000155719.1	749536	Q8VSQ6	27.473	43.96	36.25	No	No	No	No
WP_004257114.1	521000	Q87P38	29.204	45.13	20.33	Yes	No	No	No
WP_016536247.1	566551	Q156B7	46.667	66.67	2.13	Yes	No	No	No
WP_016537918.1	566551	D2TZ34	32.22	54.09	89.19	No	No	No	Yes
WP_044179714.1	1095768	Q48M45	31.343	46.27	3.62	No	No	No	No
WP_048619127.1	263819	C8BNW8	28.283	46.46	13.86	No	No	No	No
WP_050413679.1	349968	O84236	28.409	46.59	48.88	No	No	No	No
WP_045910026.1	1812935	Q7BEG8	40	64	23	No	No	No	No
WP_071598607.1	930944	Q6LAD6	41.379	55.17	10.98	No	No	No	No
WP_006658815.1	520999	A0A656JMC6	31.707	46.34	34.48	No	No	No	No
WP_000849561.1	1115511	Q8RK06	50	78.57	1.86	No	No	No	No
WP_000184106.1	749549	Q56921	24.074	46.3	7.28	No	No	No	No
WP_042030436.1	650	C8UFJ7	31.373	50.98	19.08	No	No	No	No
WP_004253606.1	521000	Q8X782	29.63	40.74	11.7	Yes	Yes	Yes	No
WP_006657690.1	520999	Q889A9	40	55	8.96	No	No	No	No
WP_016517519.1	566551	Q89TP9	30.952	45.24	24.12	Yes	No	No	No
WP_001239655.1	556266	F3GEX7	22.917	41.67	73.44	No	No	No	No
WP_032896735.1	349968	Q4ZYH0	50	68.18	7.89	No	No	No	No
WP_062771682.1	1223504	P17778	23.81	42.86	24.69	Yes	Yes	Yes	No
WP_001386579.1	556266	O34020	33.333	48.15	6.55	No	No	No	No
WP_006660176.1	520999	F3IRM7	29.412	42.35	75	No	No	No	Yes
WP_061056811.1	676	Q87WF7	44.118	58.82	8.23	No	No	No	No
WP_044172978.1	1095768	Q56135	33.333	66.67	4.16	No	No	No	No
WP_087053039.1	1914243	D0ZDL0	23.333	53.33	12.34	No	No	No	No
WP_006660047.1	520999	Q699Q8	28.571	50	14.1	No	No	No	No
WP_031627687.1	287	690355084	33.333	49.12	16.05	No	No	No	No
WP_050719562.1	324617	F3G1H5	28.037	39.25	27.66	No	No	No	No
WP_001309479.1	749549	Q3BWS7	34.783	47.83	20.85	No	No	No	No
WP_038152592.1	29494	O85666	38.462	57.69	5.12	Yes	Yes	Yes	No
WP_021242574.1	1812935	Q8RP04	40	60	6.23	No	No	No	No
WP_016535238.1	566551	56553646	26.316	73.68	15.65	Yes	No	No	No
WP_052469369.1	522492	A0A3M3SCD9	26.866	50.75	52.38	No	No	No	No
WP_036941148.1	471874	21730632	50	71.43	18.84	No	No	No	No
WP_004905318.1	521000	690355084	28.125	50	21.07	Yes	No	No	No
WP_080375811.1	349968	A0A3M3D8Y0	40	51.43	11.85	No	No	No	No
WP_108474640.1	1398493	O84236	33.333	42.59	29.78	Yes	No	No	No
WP_042024807.1	29489	A1JUA9	33.333	54.9	22.37	No	No	No	No
WP_044183152.1	1095768	Q47278	23.188	37.2	49.12	Yes	Yes	Yes	No
WP_081454515.1	29494	Q3BTM6	31.111	37.78	10.99	No	No	No	No
WP_000208665.1	749537	210061024	35	52.5	18.97	No	No	No	No
WP_000077885.1	585054	P21211	28.889	51.11	40	Yes	No	No	No
WP_001307442.1	556266	Q7CPU3	31.579	60.53	14.68	No	No	No	No
WP_005297258.1	500638	Q5PEA9	22.619	41.67	15.29	No	No	No	No
WP_002460743.1	1115511	A0A0N0FKK8	26.136	38.64	5.11	No	No	No	No
WP_006816028.1	500637	C0SPQ1	31.034	48.28	6.59	No	No	No	No
WP_042032269.1	650	D4I1J6	29.464	41.96	50	Yes	No	No	No
WP_001301103.1	749537	Q888W0	22.619	41.67	27.2	No	No	No	No
WP_001515175.1	749537	13096379	34.146	56.1	9.14	No	No	No	No
WP_016538147.1	566551	Q8P390	26.19	40.48	8.13	No	No	No	No
WP_042024870.1	29489	Q87P32	36.364	72.73	8.01	No	No	No	No
WP_000935596.1	749549	Q8ZQ59	28.169	39.44	24.05	No	No	No	No
WP_062771418.1	1223504	F3INY7	32.759	46.55	31.51	Yes	No	No	No
WP_061055659.1	676	D2TKF8	38.889	52.78	35	No	No	No	No
WP_061055428.1	676	P40613	24.324	43.24	32.74	No	No	No	No
WP_006657506.1	520999	Q88BQ2	31.915	51.06	11.98	No	No	No	No
WP_033790314.1	472695	Q9RBS2	25	53.12	6.15	No	No	No	No
WP_016536039.1	566551	Q9AMW4	27.273	42.42	18.46	No	No	No	No
WP_001064134.1	562	Q87P32	28.767	42.47	18.09	No	No	No	No
WP_000014226.1	749531	D2TRY1	30.108	48.39	37.79	No	No	No	No
WP_042071866.1	29489	A0A656JXF7	29.63	51.85	10.41	No	No	No	No
WP_004264896.1	521000	P0DJI3	39.024	58.54	26.24	Yes	No	No	No
WP_006815092.1	500637	13096379	29.15	51.82	56.14	No	No	No	Yes
WP_001362863.1	562	Q3BWS7	33.333	47.92	21.8	No	No	No	No
WP_006816133.1	500637	Q6R8C5	22.667	41.33	11.25	No	No	No	No
WP_000139094.1	749529	Q7P1B7	30	43.33	34.44	No	No	No	No
WP_004264927.1	521000	O84723	22.857	41.9	47.13	Yes	Yes	Yes	No
WP_010799267.1	1203578	A0A656H7M6	30.38	50.63	60	No	No	No	No
WP_000226320.1	749549	Q9AH17	26.415	33.96	19.23	No	No	No	No
WP_000288701.1	1115511	O85345	34.783	45.65	11.9	No	No	No	No
WP_000654811.1	749537	D2TTX7	31.25	47.92	5.88	No	No	No	No
WP_005286533.1	500638	QCX12068.1	32.075	49.06	23.36	Yes	No	No	No
WP_036958038.1	521000	Q5RJF5	30.882	42.65	10	No	No	No	No
WP_006815315.1	500637	Q8ZP57	25.49	54.9	10.94	No	No	No	No
WP_050719093.1	324617	Q52497	26.606	44.95	34.75	No	No	No	No
WP_041209524.1	650	B9A807	24.545	43.64	21.24	No	No	No	No
WP_032275341.1	1115511	O84232	40.909	59.09	9.77	No	No	No	No
WP_001317296.1	749549	238828266	53.846	69.23	4.35	No	No	No	No
WP_113857629.1	1398493	QCX10339.1	29.508	49.18	33.15	Yes	Yes	Yes	No
WP_004915373.1	471874	690355084	19.588	39.18	32.11	Yes	No	No	No
WP_004917712.1	471874	Q8XAL7	36.842	50	19.05	No	No	No	No
WP_004234458.1	1223504	D2AJE7	28.846	46.15	10.54	Yes	Yes	Yes	No
WP_048615836.1	263819	S6WD38	45	75	33.93	No	No	No	No
WP_016536337.1	566551	Q8ZMM8	24.561	39.47	30.29	No	No	No	No
WP_004185667.1	1203547	P18013	33.333	53.33	8.73	No	No	No	No
WP_048619594.1	263819	D2TZ32	29.73	48.65	9.57	No	No	No	No
WP_033791692.1	472695	A2A0W7	30.435	46.38	16.15	Yes	Yes	Yes	No
WP_000972392.1	749529	P18011	30.556	41.67	6.03	No	No	No	No
WP_039861651.1	520999	Q8ZNP4	30.337	41.57	22.41	No	No	No	No
WP_026458258.1	29489	Q88BP8	36.111	50	12.01	No	No	No	No
WP_010891241.1	930944	A0A656GNA3	36.538	50	20.68	Yes	No	No	No
WP_004147767.1	1203546	D2TKG5	25.641	48.72	28.57	No	No	No	No
WP_112860664.1	520999	J7I9W8	31.111	44.44	26.83	No	No	No	No
WP_006813912.1	500637	Q8XBX7	29.268	56.1	33.93	No	No	No	No
WP_014257409.1	29494	Q52497	38.095	47.62	14.54	Yes	Yes	Yes	No
WP_071587545.1	749531	Q882F0	57.692	61.54	7.72	Yes	No	No	No
WP_005131699.1	1563222	D2TTX7	35.714	50	6.65	Yes	Yes	Yes	No
WP_050719222.1	324617	Q6R8C5	24.793	42.98	15.96	No	No	No	No
WP_000138997.1	749548	Q7P1B7	30	43.33	34.44	No	No	No	No
WP_004728470.1	29494	231273755	40	60	5.7	Yes	No	No	No
WP_005273708.1	349968	C8UFJ4	25.882	43.53	20.6	No	No	No	No
WP_042027645.1	29489	A0A2R2WFH5	27.143	47.14	7.98	No	No	No	No
WP_001059672.1	562	O84163	33.898	45.76	23.58	No	No	No	No
WP_005277712.1	349968	Q7BEJ1	28.947	55.26	28.03	No	No	No	No
WP_032899020.1	349968	Q56921	32.787	49.18	7.69	No	No	No	No
WP_001143292.1	562	Q48M45	40	55	1.11	No	No	No	No
WP_000449473.1	749542	Q87GI9	24.324	40.54	29.24	No	No	No	No
WP_001572274.1	749527	Q9REZ7	25.253	34.34	47.8	No	No	No	No
WP_001087990.1	749537	Q989M4	41.667	62.5	0.75	No	No	No	No
WP_000248066.1	1115511	A0A6D1F6N9	25.843	40.45	22.8	No	No	No	No
WP_005156690.1	930944	Q9R803	28.814	53.67	88.21	Yes	Yes	Yes	Yes
WP_004178672.1	1203547	Q989R4	32.099	45.68	4.52	No	No	No	No
WP_000004924.1	1115511	A0A656GNA3	34.694	46.94	20.25	No	No	No	No
WP_040231280.1	1563222	A0A656H7U2	25	56.25	45.54	No	No	No	No
WP_050717406.1	324617	Q8RJQ0	28.736	44.83	15.78	No	No	No	No
WP_025911135.1	1812935	Q8VSC3	25	42.71	16.33	No	No	No	No
WP_006659660.1	520999	Q8ZPD7	32.143	57.14	12.86	No	No	No	No
WP_004210091.1	749535	O84163	28.44	44.95	39.84	No	No	No	No
WP_008323346.1	1398493	Q9AJ11	31.25	43.75	16.96	No	No	No	No
WP_042029810.1	650	Q5QA88	26.512	39.53	44.61	No	No	No	Yes
WP_038638785.1	1914243	P42713	50	68.18	6.84	No	No	No	No
WP_001552849.1	749542	Q3BWS7	33.333	47.92	21.8	No	No	No	No
WP_004921265.1	471874	C0SPP9	25	42	22.65	Yes	No	No	No
WP_000107765.1	562	Q31SH3	25.773	48.45	17.43	No	No	No	No
WP_050720346.1	324617	Q8Z6L6	34.375	59.38	6.4	No	No	No	No
WP_004727658.1	29494	O84871	27.083	42.71	18.05	Yes	Yes	Yes	No
WP_004186077.1	1203547	Q87W48	23.853	44.04	22.18	No	No	No	No
WP_004922896.1	471874	61658891	34.146	51.22	75	Yes	No	No	No
WP_001267299.1	749549	H2BNV7	34.211	55.26	13.12	No	No	No	No
WP_005284548.1	500638	408292665	39.13	47.83	30.56	Yes	No	No	No
WP_084882856.1	472695	Q63K45	26.667	60	18.47	No	No	No	No
WP_006820296.1	1002368	D2TKG5	41.379	62.07	24.11	No	No	No	No
WP_000057356.1	749537	P35674	34.483	46.55	11.73	No	No	No	No
WP_069598812.1	1812935	P31493	24.719	39.33	38.36	No	No	No	No
WP_021240495.1	1812935	C8UFJ7	31.818	52.27	16.41	No	No	No	No
WP_040260715.1	522492	D2TZ32	21.26	41.73	32.98	Yes	Yes	Yes	No
WP_113857302.1	1398493	Q57PP1	20.93	46.51	30.83	Yes	Yes	Yes	No
WP_005157881.1	930944	Q9FD10	32.692	46.15	12.5	No	No	No	No
WP_113858745.1	1398493	Q8XBX7	30.612	44.9	18.3	No	No	No	No
WP_009315599.1	287	A3P6Y8	28	50.67	12.11	No	No	No	No
WP_032423080.1	1203546	Q8RP13	43.478	52.17	8.46	No	No	No	No
WP_042050644.1	196024	P37132	25.543	39.13	56.21	No	No	No	No
WP_005277649.1	349968	P0DPS6	27.586	37.93	34.13	No	No	No	No
WP_004174479.1	1203546	Q887B7	28.75	47.5	32.77	No	No	No	No
WP_052448106.1	650	S6VK55	26.744	44.19	20.41	No	No	No	No
WP_004726981.1	29494	Q8RK12	25.153	38.65	30.98	No	No	No	No
WP_082031767.1	1563222	S6VA78	46.429	53.57	20.45	Yes	Yes	Yes	No
WP_000013811.1	749549	Q51451	24.161	39.6	29.14	No	No	No	No
WP_009314495.1	287	Q87V79	47.222	47.22	8.66	No	No	No	No
WP_004917597.1	471874	254595037	25.862	48.28	28.08	Yes	No	No	No
WP_044182930.1	1095768	D2TKE9	27.5	48.75	33	Yes	No	No	No
WP_000581684.1	1115511	Q56061	30.952	44.05	20.24	No	No	No	No
WP_032140136.1	749531	Q63K50	42.857	52.38	4.26	Yes	Yes	Yes	No
WP_039898953.1	566551	Q87W48	29.67	46.15	18.48	No	No	No	No
WP_052309238.1	471874	Q6TQF0	30	63.33	3.48	Yes	Yes	Yes	No
WP_000993475.1	749537	A4PHQ4	25.954	42.75	21.5	No	No	No	No
WP_044183672.1	1095768	Q8VSC3	32.432	51.35	6.42	Yes	Yes	Yes	No
WP_042069591.1	29489	B7UH72	21.429	40.18	28.46	No	No	No	No
WP_032145775.1	749531	A0A0P9UWK9	36.842	63.16	2.51	Yes	No	No	No
WP_061056120.1	676	A3QQZ9	31.373	52.94	17.75	No	No	No	No
WP_000266543.1	749549	Q79UN8	34.783	60.87	12.22	No	No	No	No
WP_009485840.1	749535	Q8ZMM8	23.636	39.09	30.29	No	No	No	No
WP_001307547.1	556266	Q8ZQ59	35	47.5	12.37	No	No	No	No
WP_083478381.1	566551	B3Y098	26.087	34.78	16.5	Yes	Yes	Yes	No
WP_040233766.1	1563222	D2TI15	27.907	44.19	17.99	Yes	No	No	No
WP_006813837.1	500637	Q9RQE1	35.714	47.62	19.81	No	No	No	No
WP_004187202.1	1203547	Q9AFT7	42.105	57.89	16.22	No	No	No	No
WP_006818629.1	1002368	254595037	25.676	43.24	34.48	No	No	No	No
WP_006657849.1	520999	Q87W65	32.584	46.07	13.92	No	No	No	No
WP_108475618.1	1398493	A0A0K0WSG7	27.778	44.44	2.64	Yes	No	No	No
WP_000057415.1	562	P35674	34.483	46.55	11.73	No	No	No	No
WP_042032510.1	650	Q9F0B1	29	44	80.56	No	No	No	No
WP_004152718.1	749535	O84855	27.869	49.18	29.17	Yes	Yes	Yes	No
WP_000781397.1	585054	663424733	39.13	73.91	5.02	Yes	No	No	No
WP_001305664.1	749549	A0A656GG29	25	44.32	30.11	No	No	No	No
WP_005164542.1	930944	A3QQZ7	24	46	15.88	Yes	Yes	Yes	No
WP_000868320.1	749549	Q2T704	22.886	34.33	70.5	No	No	No	No
WP_050718967.1	324617	F3INZ6	72.727	72.73	1.79	No	No	No	No
WP_023343932.1	1812935	S6T863	26.351	38.51	29.76	No	No	No	No
WP_016537334.1	566551	Q326S7	25.688	46.79	47.12	No	No	No	No
WP_006659601.1	520999	Q3BTM6	31.884	50.72	16.62	No	No	No	No
WP_044183301.1	1095768	WP_010883763.1	21.053	39.47	18.71	Yes	Yes	Yes	No
WP_006658374.1	520999	Q327E0	22.977	47.57	63.62	No	No	No	Yes
WP_000075090.1	749542	Q4ACE6	27.586	46.55	41.27	No	No	No	No
WP_081013172.1	196024	P0CI27	22.917	40.97	50.92	No	No	No	No
WP_069598582.1	1812935	Q7PC45	26.984	49.21	8.52	No	No	No	No
WP_005157407.1	930944	Q87XS5	30.233	40.7	14.23	Yes	No	No	No
WP_113857471.1	1398493	Q89TL5	25.984	44.09	20.68	Yes	Yes	Yes	No
WP_004178129.1	1203546	Q6RK53	27.083	39.58	2.91	No	No	No	No
WP_006813898.1	500637	Q9AN16	27.632	39.47	14.71	No	No	No	No
WP_001122065.1	749531	D2TK70	29.688	48.44	18.79	No	No	No	No
WP_016517591.1	566551	D2TK72	30.263	43.42	32.47	No	No	No	No
WP_003136512.1	287	QCX10339.1	36.111	55.56	19.34	No	No	No	No
WP_000257019.1	749536	Q87V79	35	46.67	14.11	No	No	No	No
WP_004864811.1	566551	O84743	31.707	46.34	12.6	Yes	Yes	Yes	No
WP_010798028.1	1203578	B7SCF6	57.143	71.43	12.5	No	No	No	No
WP_040261105.1	522492	B9A807	29.688	51.56	13.52	No	No	No	No
WP_001314363.1	749542	Q9REZ7	25.253	34.34	47.8	No	No	No	No
WP_001327757.1	749549	Q5GVH7	33.333	50	7.71	No	No	No	No
WP_010796619.1	1203578	Q89BB8	36.842	52.63	2.57	No	No	No	No
WP_000139129.1	1115511	P13835	27.869	47.54	18.69	No	No	No	No
WP_006663049.1	520999	F3GEX7	31.915	61.7	71.88	No	No	No	No
WP_084884455.1	472695	C8BNX0	26.136	46.59	12.88	No	No	No	No
WP_117584515.1	520999	QCX09454.1	23.684	44.74	31.65	No	No	No	No
WP_000094732.1	749549	290752921	24.324	41.89	16.9	No	No	No	No
WP_005276280.1	349968	D2TZ31	31.429	54.29	9.12	No	No	No	No
WP_001059674.1	749531	Q57P56	25.287	42.53	27.72	Yes	Yes	Yes	No
WP_000995825.1	585054	Q2T710	31.429	54.29	8.31	Yes	No	No	No
WP_020430586.1	676	21730632	27.778	55.56	50.72	No	No	No	No
WP_032898761.1	349968	A0A0N0FKK8	21.277	42.02	10.56	No	No	No	No
WP_001328837.1	749531	B7UNX2	29.73	54.05	18.23	Yes	Yes	Yes	No
WP_005179266.1	930944	P18012	35.088	38.6	15.43	Yes	No	No	No
WP_004729624.1	29494	S6TWP0	27.273	41.82	75.38	Yes	Yes	No	No
WP_005177203.1	930944	F3INY7	28.333	43.33	40.41	No	No	No	No
WP_062773389.1	1223504	Q3BY51	31.325	45.78	12.23	No	No	No	No
WP_084833295.1	1812935	Q9Z8Z8	30.263	44.74	19.23	No	No	No	No
WP_032416507.1	1203546	Q6LAD6	50	54.17	7.84	No	No	No	No
WP_000062552.1	749549	Q3BY51	33.333	59.52	6.53	No	No	No	No
WP_012602868.1	749549	119390459	31.132	44.34	47.64	No	No	No	No
WP_000208220.1	749527	Q7N439	20.339	49.15	17.57	No	No	No	No
WP_044176371.1	1095768	H9L477	28	44	8.29	Yes	Yes	Yes	No
WP_037030250.1	1203578	Q8RK06	23.333	41.67	16.91	No	No	No	No
WP_001322637.1	749529	Q5QA88	42.857	57.14	5.6	No	No	No	No
WP_000255039.1	556266	339513205	35.484	48.39	14.32	No	No	No	No
WP_000106757.1	749549	O84378	34.211	50	18.97	No	No	No	No
WP_006815203.1	500637	Q3YTK0	35.849	52.83	13	No	No	No	No
WP_084884932.1	472695	A1KWP9	25	36.29	27.29	No	No	No	No
WP_001067519.1	749531	A0A3M3D8Y0	26.087	45.65	31.71	Yes	No	No	No
WP_002916742.1	749535	Q9Z7K3	28.07	42.11	6.09	Yes	No	No	No
WP_000241052.1	562	Q4ZYH0	32.558	53.49	17.98	No	No	No	No
WP_040232375.1	1563222	Q2T711	23.841	40.62	69.55	Yes	No	No	Yes
WP_004728158.1	29494	A0A384VCK8	30.769	41.54	8.43	No	No	No	No
WP_113858817.1	1398493	O84723	25.49	50.98	25.86	Yes	No	No	No
WP_001197820.1	1115511	Q9L9J3	25.926	51.85	15.77	No	No	No	No
WP_000023110.1	749537	WP_005479246.1	39.13	65.22	4.43	No	No	No	No
WP_004726871.1	29494	S6SR13	32.143	41.07	17.92	Yes	Yes	Yes	No
WP_053082172.1	263819	Q99PZ6	31.41	55.77	78.06	No	No	No	Yes
WP_000835353.1	562	H9L477	25.333	45.33	11.51	No	No	No	No
WP_000557384.1	562	Q3JL23	29.412	47.06	8.06	No	No	No	No
WP_000871291.1	749549	O84378	27.778	52.78	16.41	No	No	No	No
WP_032294942.1	749550	Q989M4	23.636	45.45	1.7	Yes	No	No	No
WP_108473781.1	1398493	Q8ZMI3	38.71	51.61	9.93	Yes	Yes	Yes	No
WP_004147894.1	749535	Q9JP32	43.75	53.12	8.86	Yes	No	No	No
WP_006814179.1	500637	Q9KIB9	29.851	46.27	18.99	No	No	No	No
WP_000201411.1	556266	Q5XL02	22.826	54.35	23.04	No	No	No	No
WP_000369529.1	749542	Q5PEX4	25.641	46.15	20.86	No	No	No	No
WP_044174146.1	1095768	Q4ACE6	30.556	58.33	27.78	Yes	Yes	Yes	No
WP_001305591.1	749549	Q9R803	38.462	57.69	12.82	No	No	No	No
WP_006813908.1	500637	Q8XC86	34.286	57.14	10.58	No	No	No	No
WP_004173934.1	1203546	Q87W48	23.853	44.04	22.18	No	No	No	No
WP_001223819.1	562	Q9RBS2	26.667	44.44	7.81	No	No	No	No
WP_006814407.1	500637	238828266	26.087	54.35	16.3	No	No	No	No
WP_042049480.1	196024	Q7MYD1	58.599	72.61	96.84	No	No	No	Yes
WP_004177056.1	1203546	Q4ZX48	26.415	41.51	10.99	No	No	No	No
WP_000208650.1	556266	210061024	35	52.5	18.97	No	No	No	No
WP_008500922.1	1812935	339513205	35.484	48.39	14.32	No	No	No	No
WP_104408456.1	676	460416943	39.13	58.7	8.88	No	No	No	No
WP_009313437.1	287	O84700	26.389	41.67	21.98	No	No	No	No
WP_024373910.1	676	Q52389	32.353	52.94	6.68	No	No	No	No
WP_042050316.1	196024	O30529	34.545	52.73	13.01	No	No	No	No
WP_004916524.1	471874	Q989M4	39.535	53.49	1.31	No	No	No	No
WP_001309151.1	749549	QCX09454.1	28.889	51.11	18.57	No	No	No	No
WP_005157512.1	930944	Q9REZ7	30.435	47.83	21.95	Yes	No	No	No
WP_000004926.1	749549	Q4ACE6	24.138	39.08	68.25	No	No	No	No
WP_000288707.1	749550	D2TZ34	27.083	56.25	6.91	No	No	No	No
WP_004241031.1	1223504	A0A2R2WFH5	23.611	41.67	9.52	Yes	No	No	No
WP_000785529.1	749549	B7UH72	26.562	48.44	15.9	No	No	No	No
WP_033791249.1	472695	D4HWC7	30.645	48.39	10.02	No	No	No	No
WP_004258949.1	521000	Q9AH19	38.889	50	12.74	Yes	Yes	Yes	No
WP_004186639.1	1203547	Q887B7	28.205	43.59	15.97	No	No	No	No
WP_001307134.1	556266	Q9Z8G9	29.73	56.76	13.71	No	No	No	No
WP_005156400.1	930944	Q9Z7J8	27.586	40.8	37.78	Yes	No	No	No
WP_004728834.1	29494	21730632	33.333	55.56	50.72	Yes	No	No	No
WP_016536932.1	566551	O84616	37.037	48.15	11.26	Yes	No	No	No
WP_113684763.1	749549	Q89TP9	50	62.5	13.53	No	No	No	No
WP_050716676.1	324617	Q56026	31.25	62.5	8.75	No	No	No	No
WP_071887407.1	1563222	C8BNV1	26	40	2.68	Yes	No	No	No
WP_071825927.1	1095768	339513205	25	55.56	8.22	Yes	Yes	Yes	No
WP_004141442.1	1203546	Q4ZX82	38.462	57.69	3.48	No	No	No	No
WP_005273744.1	349968	Q3BYG1	43.333	56.67	6.43	No	No	No	No
WP_043018337.1	1914243	Q8ZN18	28.261	42.39	18.31	No	No	No	No
WP_004727628.1	29494	Q3YTN8	28.261	47.83	33.33	Yes	No	No	No
WP_040260926.1	522492	A4PHQ4	32.143	46.43	8.39	No	No	No	No
WP_048618822.1	263819	O84232	24.615	47.69	26.98	No	No	No	No
WP_080654118.1	1223504	Q60236	36.667	53.33	13.94	Yes	No	No	No
WP_040261144.1	522492	D4HVQ0	30.435	43.48	2.45	No	No	No	No
WP_023621218.1	1812935	D2TZ34	72.727	81.82	1.5	No	No	No	No
WP_000961340.1	749549	P42713	25.581	45.35	26.06	No	No	No	No
WP_001335175.1	749550	Q9REZ5	38.095	57.14	5	Yes	No	No	No
WP_005157827.1	930944	D2TK72	30.952	51.19	35.57	Yes	No	No	No
WP_000449192.1	562	Q88A09	33.333	53.33	20.18	No	No	No	No
WP_001328716.1	749531	D2TTX7	28.358	46.27	8.18	Yes	No	No	No
WP_113698432.1	749550	Q52530	28.571	41.67	25.72	No	No	No	No
WP_004729371.1	29494	S6TWP0	27.273	41.82	75.38	Yes	Yes	Yes	No
WP_000083444.1	556266	Q4ACE6	27.586	46.55	41.27	No	No	No	No
WP_023161026.1	930944	Q887B7	35.714	54.76	16.39	No	No	No	No
WP_004176104.1	1203546	A0A2R2WFH5	34.783	43.48	6.02	No	No	No	No
WP_010799602.1	1203578	D2TRY1	27.536	47.83	28.57	No	No	No	No
WP_009484324.1	749535	Q888Y1	34.211	57.89	1.89	Yes	Yes	Yes	No
WP_032897692.1	349968	Q9AJ11	28.302	41.51	30.41	No	No	No	No
WP_001295191.1	556266	Q9REZ7	24.242	34.34	47.8	No	No	No	No
WP_005181011.1	930944	A0A656K4E5	63.636	72.73	10.1	No	No	No	No
WP_005271636.1	349968	Q699Q8	29.545	37.5	21.03	No	No	No	No
WP_050718457.1	324617	QCX09914.1	28.947	36.84	23.01	No	No	No	No
WP_069598057.1	1812935	P40722	25.862	41.38	17.98	No	No	No	No
WP_000900534.1	749531	D2TTX7	22.467	42.95	55.88	No	No	No	Yes
WP_006812646.1	500637	Q889A9	29.231	43.08	15.5	No	No	No	No
WP_009314984.1	287	Q88AB8	26.667	40.95	31.9	No	No	No	No
WP_035597312.1	667121	44307600	35.714	57.14	11.49	No	No	No	No
WP_001143205.1	749527	Q89TW7	33.333	54.55	11.19	No	No	No	No
WP_006659040.1	520999	O85646	27.273	46.46	23.87	No	No	No	No
WP_039854946.1	500637	Q3BWS7	34.211	50	17.54	No	No	No	No
WP_001335297.1	749550	Q52430	36.667	56.67	10.86	Yes	No	No	No
WP_038258506.1	1002368	Q4ZYH0	41.176	55.88	14.47	No	No	No	No
WP_001069947.1	1115511	O84235	26.582	40.51	63.48	No	No	No	No
WP_005354370.1	650	Q699Q8	29.545	52.27	11.03	Yes	No	No	No
WP_001310896.1	749548	B7UNX2	29.73	54.05	18.23	No	No	No	No
WP_010797619.1	1203578	O84144	39.535	55.81	14.39	No	No	No	No
WP_016517623.1	566551	Q56061	32.203	50.85	17.26	No	No	No	No
WP_040260599.1	522492	Q7PC42	26.786	44.64	5.39	No	No	No	Yes
WP_040261650.1	522492	Q48M45	32.394	53.52	3.73	No	No	No	No
WP_042030885.1	650	Q87GF9	30.909	41.82	3.21	No	No	No	No
WP_012601753.1	749542	D2TKE2	38.095	47.62	7.89	No	No	No	No
WP_003828520.1	1914243	A0FKE5	34.921	42.86	12.11	No	No	No	No
WP_044180562.1	1095768	Q9Z6N8	21.739	44.93	37.79	Yes	Yes	Yes	No
WP_000220137.1	556266	Q1W4Y8	27.119	50.85	8.44	No	No	No	No
WP_004919841.1	471874	WP_011191373.1	41.379	68.97	13.74	Yes	No	No	No
WP_000380339.1	1115511	Q56026	27.273	45.45	9.33	No	No	No	No
WP_004187040.1	1203547	H9L477	29.412	41.18	13.87	No	No	No	No
WP_042073274.1	29489	Q9AJW7	23.377	48.05	39.36	No	No	No	No
WP_000339526.1	749548	D2TKE2	38.095	47.62	7.89	No	No	No	No
WP_042030437.1	650	Q2ET28	23.404	48.94	27.06	No	No	No	No
WP_000132317.1	556266	Q8RP17	25	41.67	9.17	No	No	No	No
WP_048617065.1	263819	Q9FD10	22.656	39.06	28.19	No	No	No	No
WP_006815714.1	500637	A0A656K4E5	30.508	45.76	58.59	No	No	No	No
WP_001059682.1	749529	Q57P56	25.287	42.53	27.72	No	No	No	No
WP_004181767.1	1203547	Q8ZQ59	20.513	37.82	48.11	No	No	No	No
WP_042050312.1	196024	O84871	38.636	52.27	8.71	No	No	No	No
WP_004924049.1	471874	Q87V79	22.642	38.99	36.63	No	No	No	No
WP_039854094.1	500637	Q889A9	36.893	56.96	72.88	No	No	No	Yes
WP_000206655.1	749531	D4T148	30.952	52.38	6.7	Yes	Yes	Yes	No
WP_050719816.1	324617	O84236	30.189	43.4	29.21	No	No	No	No
WP_087052331.1	1914243	Q5QA86	21.978	47.25	12.31	No	No	No	No
WP_005133841.1	1563222	A2I8A2	26.852	43.52	16.61	No	No	No	Yes
WP_042071188.1	29489	Q6R8C3	33.333	52.78	4.61	No	No	No	No
WP_004926361.1	471874	Q56135	27.711	51.81	20.05	Yes	Yes	Yes	Yes
WP_000258580.1	749531	Q87P38	28.916	44.58	14.84	Yes	Yes	Yes	No
WP_004255360.1	521000	Q8ZNG2	46.667	53.33	8.24	No	No	No	No
WP_004917956.1	471874	Q7BRY7	21.429	43.51	64.84	No	No	No	No
WP_001322998.1	749549	Q9Z7Q6	25.714	57.14	9.61	No	No	No	No
WP_044173012.1	1095768	339513205	37.097	50	14.32	Yes	Yes	Yes	No
WP_055451957.1	676	D2AJE7	48.387	70.97	5.99	No	No	No	No
WP_004726677.1	29494	A0A508T046	37.5	52.5	13.55	Yes	No	No	No
WP_084886567.1	472695	Q60235	32.558	53.49	30.83	No	No	No	No
WP_000013950.1	749548	Q9R803	28.409	47.73	38.46	No	No	No	No
WP_083842331.1	287	B7UR62	23.529	52.94	16.5	No	No	No	No
WP_002430951.1	562	Q9AN16	25	43.18	7.84	No	No	No	No
WP_025912773.1	1812935	B8ZYG0	29.412	44.12	31.53	No	No	No	No
WP_004184305.1	1203547	O84163	28.44	44.95	39.84	No	No	No	No
WP_040231102.1	1563222	Q663I2	23.529	42.65	38.18	Yes	No	No	No
WP_001322897.1	749549	D2AJE7	30.769	50	5.17	No	No	No	No
WP_000449200.1	1115511	Q88A09	36.842	60.53	16.97	No	No	No	No
WP_001304850.1	749529	Q9F3T5	37.037	48.15	6.63	No	No	No	No
WP_061056414.1	676	Q88A09	22.826	39.13	40.37	No	No	No	No
WP_004256486.1	521000	A0A3M3D8Y0	24.615	52.31	21.95	Yes	No	No	No
WP_008502637.1	1812935	Q4ACE6	30.556	58.33	27.78	No	No	No	No
WP_000168708.1	749537	Q52480	30.508	45.76	50.93	No	No	No	No
WP_003025649.1	1914243	Q9REZ7	25.253	34.34	47.8	No	No	No	No
WP_082038450.1	196024	O84723	32.609	56.52	25.29	No	No	No	No
WP_000868330.1	749527	Q2T704	28.378	36.49	24.52	No	No	No	No
WP_006817659.1	1002368	Q88A09	32.353	47.06	35.78	No	No	No	No
WP_004873307.1	349968	B7UI20	35.714	60.71	4.92	No	No	No	No
WP_004724472.1	29494	D2TT37	50	75	5.78	No	No	No	No
WP_006658824.1	520999	P33548	25.581	43.02	40.87	No	No	No	No
WP_005277465.1	349968	Q3C000	31.148	50.82	13.03	No	No	No	No
WP_000339529.1	749549	D2TKE2	38.095	47.62	7.89	No	No	No	No
WP_002430343.1	1115511	B3Y1A0	56.25	76.25	81.96	No	No	No	Yes
WP_073970193.1	1223504	O84626	28.125	46.88	7.57	Yes	No	No	No
WP_004152062.1	749535	Q887D0	23.529	41.18	14.75	Yes	No	No	No
WP_005163567.1	930944	Q3C000	32.653	51.02	9.89	No	No	No	No
WP_000072260.1	749537	Q6VE93	31.25	43.75	17.07	No	No	No	No
WP_071528401.1	749549	Q9KWH9	32.353	44.12	5.98	No	No	No	No
WP_010795850.1	1203578	B4TMK5	31.579	42.11	9.34	No	No	No	No
WP_061056107.1	676	B8ZYN7	30.303	42.42	51.02	No	No	No	No
WP_016537915.1	566551	P74849	27.586	41.38	20.58	No	No	No	No
WP_006659141.1	520999	A0A2S4J8L5	25	45	29.35	No	No	No	No
WP_004254299.1	521000	21730632	41.667	66.67	33.33	Yes	No	No	No
WP_113857886.1	1398493	Q8ZMM8	26.667	42.22	12.57	No	No	No	No
WP_069599073.1	1812935	Q52481	27.273	41.82	12.75	No	No	No	No
WP_039861798.1	520999	B7UH72	29.091	41.82	13.85	No	No	No	No
WP_001121568.1	1115511	B7ULW8	98.618	99.08	99.54	No	No	No	Yes
WP_005275928.1	349968	O30529	27.273	42.15	30.61	No	No	No	No
WP_004184562.1	1203547	P11437	24.806	37.98	13.23	No	No	No	No
WP_001235461.1	749549	Q886L1	33.929	42.86	19.37	No	No	No	No
WP_087053314.1	1914243	H2EMV1	39.394	51.52	11	No	No	No	No
WP_004925688.1	471874	D2TKG5	27.473	47.25	72.32	Yes	No	No	No
WP_050719380.1	324617	A0A3M3SCD9	29.851	55.22	52.38	No	No	No	No
WP_062771533.1	1223504	18655413	35.088	44.74	75	No	No	No	No
WP_042072006.1	29489	F3INY7	38.462	51.92	34.93	No	No	No	No
WP_004262117.1	521000	Q3C018	31.579	52.63	9.66	Yes	No	No	No
WP_051642647.1	1914243	Q326S7	25.806	44.09	42.79	No	No	No	No
WP_000013999.1	749549	Q9R803	28.409	47.73	38.46	No	No	No	No
WP_010795576.1	1203578	F3IP81	28.571	45.71	77.27	No	No	No	No
WP_000013820.1	1115511	C0SPP7	41.667	52.78	12.73	No	No	No	No
WP_005271667.1	349968	Q9Z8N0	35	52.5	32.23	No	No	No	No
WP_042028814.1	29489	Q87P35	21.875	40.62	22.46	No	No	No	No
WP_009486019.1	749535	P18013	25.49	49.02	15.06	Yes	Yes	Yes	No
WP_000077898.1	749549	P21211	28.889	51.11	40	No	No	No	No
WP_019704501.1	1203547	F3IJ53	28	64	6.32	No	No	No	No
WP_000912582.1	749549	A0A508T046	36.364	45.45	15.02	No	No	No	No
WP_005273503.1	349968	S6SWQ6	31.818	43.94	19.52	No	No	No	No
WP_000339532.1	556266	D2TKE2	38.095	47.62	7.89	No	No	No	No
WP_006820270.1	1002368	Q9AJW7	16.667	42.98	60.11	Yes	No	No	No
WP_003140182.1	287	D2TZ34	23.894	46.9	16.22	No	No	No	No
WP_001028465.1	749548	F3FD38	26.087	40.22	5.34	No	No	No	No
WP_050719076.1	324617	E7PH30	37.209	53.49	62.5	No	No	No	No
WP_042031310.1	650	756179047	33.333	51.28	9.87	No	No	No	No
WP_001299443.1	749548	A0A656JUY3	31.707	48.78	10.23	No	No	No	No
WP_016537145.1	566551	A4PHQ4	25.581	39.53	20.63	Yes	No	No	No
WP_000083190.1	585054	O84290	23.958	41.15	31.79	Yes	No	No	No
WP_005129057.1	1563222	Q5RJF5	25.581	55.81	6.27	Yes	Yes	Yes	No
WP_004921716.1	471874	D0ZVG2	22.36	36.65	21.71	No	No	No	No
WP_042070725.1	29489	P0C2N4	41.379	48.28	22.95	No	No	No	No
WP_005272661.1	349968	D2TK72	35.484	58.06	15.46	No	No	No	No
WP_000119854.1	749549	A0A3M5TXA8	32.432	50	33.03	No	No	No	No
WP_084884247.1	472695	D2AJ54	34.783	47.83	6.15	No	No	No	No
WP_048616607.1	263819	F3IDL2	42.857	57.14	13.89	No	No	No	No
WP_005159145.1	930944	E7PKW2	37.778	51.11	13.25	Yes	Yes	Yes	No
WP_005283164.1	500638	Q9Z6N8	35.294	50	19.19	Yes	No	No	No
WP_084882068.1	472695	Q8RK06	26.957	40	13.9	No	No	No	No
WP_000020884.1	562	F3FCB6	35.088	47.37	15.18	No	No	No	No
WP_087053185.1	1914243	P21211	31.111	53.33	40	No	No	No	No
WP_039898535.1	566551	J7IGZ7	32.203	42.37	45.6	Yes	Yes	Yes	No
WP_001099517.1	749548	Q9REZ5	31.915	48.94	10	No	No	No	No
WP_040262503.1	522492	Q8X782	32.258	56.45	13.25	No	No	No	No
WP_001322580.1	749549	Q888W0	23.188	44.93	25.67	No	No	No	No
WP_000013994.1	749531	Q9R803	28.409	47.73	38.46	Yes	No	No	No
WP_061056369.1	676	A0A656JUY3	38.462	57.69	6.39	No	No	No	No
WP_050719180.1	324617	A9MJD1	29	41	29.12	No	No	No	No
WP_077627844.1	749548	O84856	34.884	53.49	25.79	No	No	No	No
WP_001053269.1	749548	Q6LAD6	29.268	41.46	30.2	No	No	No	No
WP_042025509.1	29489	Q6J2E6	30.986	42.25	29.17	No	No	No	No
WP_010891207.1	930944	P37132	100	100	99.67	Yes	Yes	Yes	Yes
WP_004919715.1	471874	D2TKE9	23.077	46.15	18.72	No	No	No	No
WP_042029057.1	29489	D0ZDL0	35.484	54.84	6.28	No	No	No	No
WP_087052875.1	1914243	Q8RK07	38.462	57.69	3.55	No	No	No	No
WP_000129894.1	749527	Q9Z7K3	22.581	51.61	6.64	No	No	No	No
WP_042071187.1	29489	C8UFJ7	28.689	41.8	45.04	No	No	No	No
WP_000919078.1	749529	Q4ZXP9	33.333	50	30.97	No	No	No	No
WP_000069320.1	749537	P0DJI3	50	64.29	18.44	No	No	No	No
WP_039854567.1	500637	O84342	45	75	12.42	No	No	No	No
WP_020317218.1	749535	A6YCJ6	21.939	42.86	39.95	Yes	Yes	Yes	No
WP_001093939.1	562	A0A508T046	35.185	48.15	18.68	No	No	No	No
WP_003110264.1	287	D2TZV2	26.718	42.75	36.81	No	No	No	No
WP_084882072.1	472695	Q8ZNG2	30.588	47.06	22.94	No	No	No	No
WP_006660333.1	520999	Q9Z861	36.667	46.67	4.23	No	No	No	No
WP_004187669.1	1203547	Q8RP17	23.611	50	7.88	No	No	No	No
WP_044173232.1	1095768	Q9L6W4	30.328	41.8	25.97	No	No	No	No
WP_044180441.1	1095768	B7UNX2	32.432	64.86	18.23	No	No	No	No
WP_004727709.1	29494	Q87WF7	33.333	60	6.68	No	No	No	No
WP_001016304.1	585054	Q87WF7	22.963	34.81	33.93	Yes	No	No	No
WP_039898229.1	566551	Q99PZ6	34.756	54.27	82.65	No	No	No	Yes
WP_009313881.1	287	Q9Z7J8	37.778	46.67	9.95	No	No	No	No
WP_005294857.1	500638	C0SPP9	40.625	46.88	7.89	Yes	No	No	No
WP_071585937.1	1115511	O84163	22.222	42.59	21.54	No	No	No	No
WP_072041464.1	1563222	QCX09914.1	31.25	50	9.51	Yes	Yes	Yes	No
WP_050717294.1	324617	O84648	47.619	57.14	5.9	No	No	No	No
WP_004726083.1	29494	S6SWQ6	30.769	43.59	22.52	No	No	No	No
WP_001143217.1	749531	Q31SH3	25.773	48.45	17.43	No	No	No	No
WP_000582830.1	749550	D2TKG5	32.653	53.06	42.86	Yes	No	No	No
WP_015422612.1	1223504	D2TTX7	30.233	45.35	10.36	Yes	No	No	No
WP_113856782.1	1398493	Q3YTH5	24.658	38.36	13.21	No	No	No	No
WP_004256913.1	521000	B7UR62	37.5	50	15.18	No	No	No	No
WP_042031545.1	650	Q88BP7	46.875	59.38	8.2	Yes	No	No	No
WP_005273729.1	349968	Q87GI9	28.571	46.43	23.31	No	No	No	No
WP_043016350.1	1914243	170785301	25.714	37.86	38.14	No	No	No	No
WP_000378026.1	556266	Q48DQ9	33.333	50	10.42	No	No	No	No
WP_009484109.1	749535	D2TKG5	25.641	48.72	28.57	Yes	No	No	No
WP_048619003.1	263819	D2YZZ9	33.898	49.15	7.6	No	No	No	No
WP_000854559.1	749549	Q88A09	30	70	8.72	No	No	No	No
WP_055452921.1	676	QCX11767.1	30.159	52.38	34.44	No	No	No	No
WP_051370266.1	1203578	S6VCW1	29.73	37.84	46	No	No	No	No
WP_001307868.1	556266	Q9Z7Q6	22.222	48.15	14.71	No	No	No	No
WP_004922581.1	471874	Q89TX4	28.395	49.38	15.23	Yes	Yes	Yes	No
WP_071910665.1	650	Q9L6W4	48	68	5.15	No	No	No	No
WP_006659929.1	520999	O30783	32.143	53.57	26.88	No	No	No	No
WP_001235473.1	585054	Q886L1	33.929	42.86	19.37	Yes	Yes	Yes	No
WP_040261153.1	522492	Q7CQD4	26.984	41.27	25	No	No	No	No
WP_071530988.1	1812935	Q6TLM0	33.333	48.48	9.22	No	No	No	No
WP_001029513.1	749529	Q8XRV0	20.438	37.96	23.88	No	No	No	No
WP_006658956.1	520999	D2TJZ3	24.528	41.51	14.09	No	No	No	No
WP_004924665.1	471874	S6TW99	27.869	44.26	25.58	Yes	No	No	No
WP_050718693.1	324617	73532654	27.273	43.94	24.8	No	No	No	No
WP_006818304.1	1002368	Q88AB8	25	45.31	20.43	Yes	No	No	No
WP_002430361.1	1115511	Q8Z4G9	26.733	41.58	28.57	No	No	No	Yes
WP_010798656.1	1203578	Q87W46	23.81	43.81	25.9	No	No	No	No
WP_001143213.1	585054	Q31SH3	25.773	48.45	17.43	Yes	No	No	No
WP_000004905.1	749531	Q4ACE6	28.814	42.37	38.89	No	No	No	No
WP_003117722.1	287	Q6XVT8	27.027	47.3	12.52	No	No	No	No
WP_038151305.1	29494	S6VK55	26.667	53.33	7.4	No	No	No	No
WP_004171426.1	749535	Q60236	36.538	48.08	21.63	Yes	No	No	No
WP_004917132.1	471874	Q48B92	21.875	35.94	53.39	Yes	Yes	Yes	No
WP_004727751.1	29494	P40613	24.324	42.34	32.74	Yes	No	No	No
WP_006658179.1	520999	Q89N83	26.724	39.66	66.67	No	No	No	No
WP_004185273.1	1203547	O84436	31.707	51.22	11.55	No	No	No	No
WP_040263221.1	522492	O84718	38.235	47.06	8.46	No	No	No	No
WP_000338247.1	749531	Q57KZ6	22.026	37.89	64.57	Yes	No	No	Yes
WP_006813499.1	500637	B3Y1A0	23.699	45.09	77.84	No	No	No	Yes
WP_006813602.1	500637	D4HVQ0	32.759	53.45	3.1	No	No	No	No
WP_108473773.1	1398493	226438309	30.323	41.29	23.31	Yes	Yes	Yes	No
WP_005294415.1	500638	D2TKE2	27.273	41.82	14.21	Yes	No	No	No
WP_043016208.1	1914243	P0A2M9	30.769	50	10.37	No	No	No	No
WP_052469277.1	522492	Q7BEJ1	26.667	48.33	44.7	Yes	No	No	No
WP_069597856.1	1812935	Q31SH3	25.773	47.42	17.43	No	No	No	No
WP_048619518.1	263819	O84342	26.19	52.38	26.8	No	No	No	No
WP_000075087.1	749531	Q4ACE6	27.586	46.55	41.27	Yes	Yes	No	No
WP_042032842.1	650	B7UMR0	44.444	59.26	13.09	No	No	No	No
WP_001322916.1	749549	Q7CPU3	31.579	60.53	14.68	No	No	No	No
WP_042051198.1	196024	Q63K45	30	56.67	18.47	No	No	No	No
WP_083842285.1	287	Q156B7	27.928	40.54	13.26	No	No	No	No
WP_069598937.1	1812935	P18010	29.592	42.86	15.01	No	No	No	No
WP_035599585.1	667121	Q60235	38.462	46.15	28.57	No	No	No	No
WP_010796046.1	1203578	D2TKE9	31.25	46.88	15.27	No	No	No	No
WP_014609475.1	930944	Q7BRZ4	99.394	100	99.39	Yes	Yes	Yes	Yes
WP_042071508.1	29489	Q6VE93	35	45	10.57	No	No	No	No
WP_062771915.1	1223504	Q9Z7J8	28.09	40.45	19.91	No	No	No	No
WP_006815154.1	500637	A0A656GG29	28.037	39.25	34.77	No	No	No	No
WP_044175142.1	1095768	Q8RP13	39.286	53.57	10.38	No	No	No	No
WP_001447126.1	562	10955567	31.915	59.57	12.43	No	No	No	No
WP_001093943.1	749527	WP_010875098.1	40	54.29	11.81	No	No	No	No
WP_004726603.1	29494	WP_009873285.1	32.143	44.64	10.61	Yes	Yes	Yes	No
WP_001295190.1	749548	QCX09454.1	31.111	53.33	18.57	No	No	No	No
WP_081013305.1	196024	P0DPS5	31.818	56.06	22.71	No	No	No	No
WP_039861997.1	520999	P18009	27.083	45.83	16.55	No	No	No	No
WP_039855572.1	500637	P18012	25.263	47.37	24.52	No	No	No	No
WP_000083477.1	749550	Q4ACE6	28.07	47.37	40.48	Yes	Yes	No	No
WP_077776580.1	1115511	Q7BRY7	28.906	42.97	52.05	No	No	No	No
WP_071587476.1	562	S6SWQ6	41.935	54.84	8.41	No	No	No	No
WP_048616344.1	263819	A0FKE4	24.545	40.91	17.66	No	No	No	No
WP_050719334.1	324617	Q93RN4	47.664	67.6	98.14	No	No	No	Yes
WP_040231301.1	1563222	Q840G7	28.846	46.15	9.39	No	No	No	No
WP_004174265.1	1203546	A0A2S4J8L5	30.769	51.28	18.91	No	No	No	No
WP_000020605.1	749537	P18012	26.05	47.06	30.85	No	No	No	No
WP_006659705.1	520999	Q04640	28.395	45.68	20.56	No	No	No	No
WP_000859964.1	749531	Q57M66	29.703	48.51	28.24	Yes	No	No	No
WP_024164751.1	1115511	Q4ZMD6	27.692	44.62	11.24	No	No	No	No
WP_004873113.1	1203547	P18011	26.23	50.82	9.83	No	No	No	No
WP_010635207.1	196024	B7UNX6	31.373	47.06	21.55	No	No	No	No
WP_001322435.1	749549	D2TKG5	35.714	42.86	24.11	No	No	No	No
WP_043017410.1	1914243	Q8VQB5	26.829	51.22	5.84	No	No	No	No
WP_004265549.1	521000	Q326T5	25.806	54.84	13.22	No	No	No	No
WP_006813585.1	500637	Q87X57	26.087	47.83	30.81	No	No	No	No
WP_042032153.1	650	Q63K34	26.506	43.37	12.42	Yes	Yes	Yes	No
WP_005270583.1	349968	Q9R803	30.769	65.38	12.82	No	No	No	No
WP_003095122.1	287	A1JQ83	30.233	48.84	6.55	No	No	No	No
WP_061055665.1	676	B5F8C9	29.787	46.81	13.69	No	No	No	No
WP_004916773.1	471874	Q87V79	31.373	37.25	12.38	Yes	No	No	No
WP_006657955.1	520999	18655413	31.579	47.37	27.21	No	No	No	No
WP_001539170.1	749550	O84436	52.941	64.71	4.86	Yes	No	No	No
WP_082035530.1	650	Q8XRV0	25.556	43.33	15.98	Yes	No	No	No
WP_004724237.1	29494	Q8XC86	31.818	50	13.78	No	No	No	No
WP_071840547.1	263819	Q57PP1	46.154	61.54	18.8	No	No	No	No
WP_001442034.1	749529	D2TKE2	38.095	47.62	7.89	No	No	No	No
WP_000155718.1	562	Q8VSQ6	27.473	43.96	36.25	No	No	No	No
WP_006814804.1	500637	F3INY7	30	50	25.34	No	No	No	No
WP_080582871.1	667121	Q07566	28.723	51.06	17.29	No	No	No	No
WP_035601019.1	667121	E7PH30	55	75	29.69	No	No	No	No
WP_048616723.1	263819	Q9Z8Z8	25.962	45.19	24.36	No	No	No	No
WP_048619150.1	263819	Q83YN7	27.941	47.06	29.3	No	No	No	No
WP_001088086.1	749529	Q887D0	27.485	42.69	23.31	No	No	No	No
WP_020329343.1	676	231273755	39.286	57.14	6.41	No	No	No	No
WP_000062538.1	749531	Q3BY51	21.818	40.91	17.62	Yes	No	No	No
WP_006819702.1	1002368	Q663L9	19.828	42.24	19.82	Yes	Yes	Yes	No
WP_004175810.1	1203546	O84163	28.44	44.95	39.84	No	No	No	No
WP_048618528.1	263819	Q699Q8	29.545	37.5	21.03	No	No	No	No
WP_000257046.1	749527	Q6VE93	19.022	41.3	41.73	No	No	No	No
WP_042030361.1	650	Q48B92	40	57.5	17.65	No	No	No	No
WP_001516695.1	1398493	Q5PEX4	28.485	40	44	Yes	Yes	No	Yes
WP_044179949.1	1095768	A0A508T046	25.275	40.66	29.67	Yes	No	No	No
WP_003087561.1	287	A0A656G4D5	29.412	32.35	18.75	No	No	No	No
WP_001313993.1	749542	C8BNW8	30.928	44.33	12.57	No	No	No	No
WP_001569458.1	1115511	A4PDU9	52.903	69.03	75.86	No	No	No	Yes
WP_001337739.1	749529	O84947	26.415	49.06	20.66	No	No	No	No
WP_020330620.1	676	QCX09914.1	37.143	51.43	10.43	No	No	No	No
WP_048615800.1	263819	A0A2S4IJ75	33.333	49.02	2.55	No	No	No	No
WP_004919137.1	471874	Q99PZ6	34.615	53.85	12.24	Yes	No	No	No
WP_080582850.1	667121	Q87W46	33.333	58.33	5.9	No	No	No	No
WP_080987295.1	263819	Q47278	27.536	42.03	14.41	No	No	No	No
WP_048618928.1	263819	O84952	23.03	46.06	66.38	No	No	No	Yes
WP_038151757.1	29494	A2I8A1	56.25	62.5	2.24	Yes	No	No	No
WP_113857569.1	1398493	Q57PP1	20.93	46.51	30.83	Yes	Yes	Yes	No
WP_005165350.1	930944	D2TZV2	22.727	40.26	38.04	Yes	No	No	No
WP_024164655.1	1115511	Q9REZ7	24.242	34.34	47.8	No	No	No	No
WP_000972391.1	556266	P18011	30.556	41.67	6.03	No	No	No	No
WP_080010975.1	930944	F3G4A3	21.154	48.08	12.46	No	No	No	No
WP_005164223.1	930944	F3G1H5	25	50	17.82	Yes	No	No	No
WP_006812617.1	500637	O84290	30.952	50	7.28	No	No	No	No
WP_000106759.1	562	O84378	34.211	50	18.97	No	No	No	No
WP_000375129.1	585054	D2TJZ4	36.735	48.98	11.16	Yes	Yes	Yes	No
WP_020328202.1	676	S6V7U9	22.807	49.12	29.38	No	No	No	No
WP_004235744.1	1223504	Q8XAL7	27.778	52.78	18.52	Yes	No	No	No
WP_004729437.1	29494	O84883	24.242	43.94	11	No	No	No	No
WP_043016046.1	1914243	G3XDB9	24.026	39.61	26.95	No	No	No	No
WP_001088085.1	749531	Q887D0	26.316	42.69	23.31	No	No	No	No
WP_087051977.1	1914243	D2TTX7	27.586	51.72	7.29	No	No	No	No
WP_077626326.1	585054	J7IG74	30.909	56.36	46.15	No	No	No	No
WP_000139057.1	749537	P13835	30.612	48.98	14.95	No	No	No	No
WP_003095970.1	287	Q4ZX47	30	46.67	14.36	No	No	No	No
WP_084885202.1	472695	Q8VSP9	25.758	42.42	27.2	No	No	No	No
WP_000369512.1	749549	Q9Z861	26.923	46.15	11.24	No	No	No	No
WP_000027750.1	749542	P0DJI4	40.741	70.37	19.7	No	No	No	No
WP_004255405.1	521000	212374961	21.951	35.77	19.61	Yes	No	No	No
WP_006660500.1	520999	Q8ZNP4	27.358	41.51	29.31	No	No	No	No
WP_083603186.1	1203578	Q56026	22.652	40.33	49.56	No	No	No	No
WP_000189224.1	749531	Q87WF6	32.5	50	12.08	Yes	No	No	No
WP_001143291.1	749542	F3IDS2	40	50	1.08	No	No	No	No
WP_048619091.1	263819	C0SPQ3	28.571	45.71	15.3	No	No	No	No
WP_006815352.1	500637	Q48B68	32.075	41.51	16.72	No	No	No	No
WP_016154538.1	1914243	Q87P32	34.884	53.49	10.85	No	No	No	No
WP_003121116.1	287	Q6Q513	32.653	46.94	25	No	No	No	No
WP_044173054.1	1095768	Q2T704	28	44	18.01	Yes	Yes	Yes	No
WP_001197909.1	585054	Q9L9J3	25.926	51.85	15.77	No	No	No	No
WP_074007677.1	263819	Q9Z8X8	30	41.67	23.11	No	No	No	No
WP_001240565.1	749549	56553646	31.579	78.95	15.65	No	No	No	No
WP_000057405.1	556266	P35674	34.483	46.55	11.73	No	No	No	No
WP_010798257.1	1203578	Q8ZNP4	40	50	8.33	No	No	No	No
WP_001327845.1	749531	45357181	32	48	56.13	Yes	No	No	Yes
WP_006818160.1	1002368	H2EMV1	23.188	37.68	47.08	Yes	No	No	No
WP_077626825.1	749549	Q57PP1	32.353	44.12	24.81	No	No	No	No
WP_042025926.1	29489	A0A0N0FBJ7	30	38.57	15.04	No	No	No	No
WP_077393288.1	749529	Q63K38	70	70	1.02	No	No	No	No
WP_000535336.1	749527	B2TSV7	30.435	56.52	9.09	No	No	No	No
WP_035597784.1	667121	Q5PEA9	22.619	41.67	15.29	No	No	No	No
WP_040231828.1	1563222	D2TZ34	27.083	56.25	6.91	No	No	No	No
WP_004261181.1	521000	B7UI20	22.523	43.24	20.04	Yes	No	No	No
WP_004883403.1	1203547	254592177	34.375	48.44	14.29	No	No	No	No
WP_000246976.1	562	Q87V79	35	46.67	14.11	No	No	No	No
WP_010798299.1	1203578	F3G1H5	31.193	41.28	24.73	No	No	No	No
WP_053082181.1	263819	22219322	34.211	65.79	27.21	No	No	No	No
WP_000817037.1	1398493	Q4G4C8	32	54	24.75	Yes	No	No	No
WP_005277615.1	349968	Q7BU69	24.571	41.71	40	No	No	No	No
WP_075208399.1	749531	Q7MYD1	38.71	61.29	9.49	Yes	No	No	No
WP_048617480.1	263819	Q8VSR2	21.795	39.74	57.08	No	No	No	No
WP_001322549.1	749549	WP_002225474.1	46.875	62.5	10.76	No	No	No	No
WP_001695552.1	749549	Q9S4P4	42.105	57.89	2.3	No	No	No	No
WP_009486529.1	749535	A0A3M5TKI9	24.39	41.46	37.5	Yes	Yes	Yes	No
WP_055696405.1	566551	C0SPP7	34.375	59.38	9.36	No	No	No	No
WP_004264858.1	521000	Q4ZXP9	30.882	39.71	59.29	Yes	Yes	Yes	No
WP_005165744.1	930944	S6TWP0	37.838	48.65	27.69	No	No	No	No
WP_001321562.1	749548	Q8ZQQ2	41.667	62.5	3.01	No	No	No	No
WP_062773581.1	1223504	A1KWP6	25	44.59	32.8	Yes	No	No	No
WP_006820008.1	1002368	Q48DQ9	27.143	41.43	20.24	Yes	No	No	No
WP_043016086.1	1914243	A1JQ83	27.5	52.5	5.46	No	No	No	No
WP_001314362.1	749542	QCX09454.1	31.111	53.33	18.57	No	No	No	No
WP_005270226.1	349968	A1KWP7	30.488	39.02	16.38	No	No	No	No
WP_001327854.1	749531	A4PDU9	32.258	33.87	27.59	No	No	No	No
WP_108475953.1	1398493	Q63K40	24.138	58.62	14.97	Yes	No	No	No
WP_036959188.1	521000	Q87GE5	24	54	10.12	No	No	No	No
WP_004235425.1	1223504	A2I8A2	42.857	78.57	2.23	Yes	Yes	Yes	No
WP_004921623.1	471874	Q989P6	21.176	41.18	46.11	Yes	No	No	No
WP_000208170.1	585054	Q699Q8	29.114	43.04	18.21	Yes	No	No	No
WP_117584523.1	520999	Q2T711	29.412	52.94	7.85	No	No	No	No
WP_040233871.1	1563222	Q8Z4G9	37.838	56.76	10.29	No	No	No	No
WP_001571128.1	749527	Q9R803	38.462	57.69	12.82	No	No	No	No
WP_001332101.1	562	Q9Z7E2	37.5	58.33	5.37	No	No	No	No
WP_042030140.1	650	A2I8A2	31.429	54.29	4.62	Yes	No	No	No
WP_001325002.1	749537	Q9Z8G9	29.73	56.76	13.71	No	No	No	No
WP_033747833.1	472695	O84449	37.143	54.29	22.67	Yes	No	No	No
WP_083842329.1	287	45357181	30	51.25	20.98	No	No	No	No
WP_050716911.1	324617	A0A656JUZ9	30.952	42.86	32.54	No	No	No	No
WP_082043411.1	29489	Q5XL02	30	46.25	20	No	No	No	No
WP_001112002.1	1115511	C8BNX0	30.769	51.28	6.04	No	No	No	No
WP_042049290.1	196024	C8BNV1	27.66	44.68	5.13	No	No	No	No
WP_040232351.1	1563222	Q87UE5	29.688	40.62	15.79	No	No	No	No
WP_004241218.1	1223504	D2TKF1	37.838	51.35	19.55	Yes	No	No	No
WP_004920058.1	471874	21730632	41.667	66.67	33.33	Yes	No	No	No
WP_004253720.1	521000	B7UM88	60	80	6.8	No	No	No	No
WP_004925512.1	471874	D4I1J6	26.316	45.61	25.23	Yes	Yes	Yes	No
WP_077629345.1	1115511	Q882F0	28.205	51.28	10.8	No	No	No	No
WP_042033067.1	650	O84883	36	56	4.06	No	No	No	No
WP_001306440.1	749549	45357181	25.714	46.43	35.42	No	No	No	Yes
WP_005159572.1	930944	255648468	26.19	50	30.08	No	No	No	No
WP_040260539.1	522492	G3C9N9	35.135	51.35	28.81	No	No	No	No
WP_005284092.1	500638	A0FKE5	31.481	40.74	10.35	No	No	No	No
WP_040230211.1	1563222	Q8ZN18	26.087	42.39	18.31	No	No	No	No
WP_001093944.1	749531	WP_010875098.1	40	54.29	11.81	Yes	Yes	No	No
WP_000115589.1	562	119390315	30.263	47.37	24.75	No	No	No	No
WP_042324418.1	1115511	Q9AJ11	77.193	84.21	99.42	No	No	No	Yes
WP_016538154.1	566551	Q63K41	33.333	41.67	22.61	Yes	Yes	Yes	No
WP_061056664.1	676	O84378	37.838	54.05	18.46	No	No	No	No
WP_042027522.1	29489	D4HWL8	24.528	56.6	18.96	No	No	No	No
WP_040230709.1	1563222	Q7BEG8	32.5	55	34	No	No	No	No
WP_005273733.1	349968	73532654	23.077	43.59	25.59	No	No	No	No
WP_115333235.1	29494	210061024	32	72	12.31	No	No	No	No
WP_001549228.1	749537	Q79UN8	31.429	48.57	18.33	No	No	No	No
WP_001336590.1	749548	O84235	55	60	16.52	No	No	No	No
WP_000937861.1	749527	C5IZN1	27.451	43.14	9.43	No	No	No	No
WP_000369293.1	749527	Q8ZMM8	19.643	38.39	31.43	No	No	No	Yes
WP_000557370.1	1115511	Q5Y4S2	20	44.62	10.07	No	No	No	No
WP_083603071.1	1203578	F3IJ53	20.513	41.03	20.26	No	No	No	No
WP_004923882.1	471874	254595037	43.333	53.33	13.3	Yes	No	No	No
WP_048618791.1	263819	Q8ZPD7	25.714	48.57	16.19	No	No	No	No
WP_001247493.1	749549	Q8ZQ59	31.034	48.28	19.59	No	No	No	Yes
WP_017766094.1	196024	119390459	25.439	43.86	50.47	No	No	No	No
WP_021240968.1	1812935	Q27RI1	27.059	47.06	18.14	No	No	No	No
WP_006657829.1	520999	O85345	28.571	45.51	71.96	No	No	No	Yes
WP_000873388.1	749531	Q8ZQQ2	25.253	47.47	11.9	Yes	No	No	No
WP_010795829.1	1203578	E7PP21	31.373	43.14	22.94	No	No	No	No
WP_042027723.1	29489	Q9AFT7	34.783	45.65	40.54	No	No	No	No
WP_006813890.1	500637	P0CL47	24.096	45.78	37.9	No	No	No	Yes
WP_005156566.1	930944	A8R3Y1	36.364	63.64	5.63	Yes	No	No	No
WP_044185675.1	1095768	756179047	29.487	50	17.92	No	No	No	No
WP_000107730.1	1115511	254591365	23.457	43.21	24.57	No	No	No	No
WP_040262295.1	522492	Q63K40	36.957	58.7	24.06	No	No	No	No
WP_087052145.1	1914243	A8R3Y1	27.778	45.83	12.5	No	No	No	No
WP_005165954.1	930944	663424733	39.13	73.91	5.02	No	No	No	No
WP_024198773.1	749548	Q79UN8	34.783	60.87	12.22	No	No	No	No
WP_036958527.1	521000	61658891	32.353	47.06	68.75	No	No	No	No
WP_071984966.1	349968	A9ZNE9	29.63	66.67	13.61	No	No	No	No
WP_048619445.1	263819	Q3C000	25.61	48.78	16.85	No	No	No	No
WP_087053292.1	1914243	Q8ZQQ2	43.333	56.67	3.79	No	No	No	No
WP_079390154.1	287	F3G208	75	81.25	9.62	No	No	No	No
WP_040232565.1	1563222	D2TRX7	25.21	39.5	36.52	Yes	No	No	No
WP_006657293.1	520999	Q99PZ6	32.704	53.46	76.02	No	No	No	No
WP_000208683.1	1115511	210061024	35	52.5	18.97	No	No	No	No
WP_010798345.1	1203578	Q9Z7J8	41.304	58.7	9.95	No	No	No	No
WP_010795015.1	1203578	Q156B7	33.333	45.1	7.47	No	No	No	No
WP_008502449.1	1812935	Q9REZ7	32.203	44.07	27.8	No	No	No	No
WP_005279202.1	349968	Q8RK06	27.143	42.86	9.89	No	No	No	No
WP_040261863.1	522492	Q8XRV0	28.571	49.21	11.13	Yes	No	No	No
WP_000899140.1	749529	Q8ZQQ2	28.302	50.94	5.88	No	No	No	No
WP_004261076.1	521000	Q327J1	29.63	62.96	11.45	Yes	No	No	No
WP_000013934.1	749537	Q9R803	28.409	47.73	38.46	No	No	No	No
WP_016266437.1	930944	P37131	99.252	99.75	99.75	Yes	No	No	Yes
WP_004905395.1	521000	P0DJI5	50	61.11	16.35	Yes	No	No	No
WP_009483878.1	749535	K0GGG6	24.074	51.85	18.93	Yes	No	No	No
WP_071777555.1	1002368	A0A656K6U3	20.571	41.14	13.68	No	No	No	No
WP_004726842.1	29494	P33546	37.143	45.71	6.88	Yes	Yes	Yes	No
WP_004256127.1	521000	B7UI20	28.571	46.43	10.02	Yes	Yes	Yes	No
WP_006820021.1	1002368	Q5QA89	32.075	47.17	7.8	Yes	No	No	No
WP_010799492.1	1203578	Q7BRY7	26.667	42.22	20.09	No	No	No	No
WP_000148644.1	585054	226438309	32.432	54.05	5.63	Yes	Yes	Yes	No
WP_048618925.1	263819	Q4G4D1	25	45.65	92.23	No	No	No	Yes
WP_113858097.1	1398493	Q4ZMD6	23.077	41.03	14.53	No	No	No	No
WP_006657886.1	520999	Q9Z6N8	26.582	41.77	44.19	No	No	No	No
WP_000257048.1	749549	WP_010875097.1	66.667	91.67	11.22	No	No	No	No
WP_005162781.1	930944	Q87P38	25	38.33	22.56	Yes	Yes	Yes	No
WP_016517497.1	566551	B8ZYG2	21.429	39.29	43.5	Yes	Yes	Yes	No
WP_048616358.1	263819	P28764	19	31	45.54	No	No	No	No
WP_006662714.1	520999	D4HVP7	40.909	68.18	5.24	No	No	No	No
WP_000078109.1	749549	P14727	23.529	50.98	3.87	No	No	No	No
WP_004177339.1	749535	Q989R4	32.099	45.68	4.52	Yes	Yes	Yes	No
WP_075988675.1	676	B7UI20	39.13	52.17	4.01	No	No	No	No
WP_000537317.1	562	Q9F3T4	27.007	42.34	45.72	No	No	No	No
WP_004925628.1	471874	Q9Z7J8	27.692	46.15	14.48	No	No	No	No
WP_050716671.1	324617	Q8ZPA6	31.818	47.73	30.08	No	No	No	No
WP_004257539.1	521000	Q9S4P4	28.283	42.42	12.28	Yes	No	No	No
WP_000937845.1	556266	D2TZ32	28.462	41.54	34.04	No	No	No	No
WP_040233404.1	1563222	B7UH72	35.714	59.52	10.51	Yes	Yes	Yes	No
WP_043018712.1	1914243	WP_010875118.1	51.852	59.26	7.1	No	No	No	No
WP_010795652.1	1203578	O85239	25.424	40.68	7.96	No	No	No	No
WP_040233356.1	1563222	Q9Z7W9	21.429	45.92	13.82	Yes	No	No	No
WP_035601218.1	667121	ELU40828.1	53.333	63.33	8.28	No	No	No	No
WP_032898582.1	349968	18655413	38.235	58.82	24.26	No	No	No	No
WP_009313687.1	287	QCX10339.1	27.869	34.43	33.15	No	No	No	No
WP_050719218.1	324617	A0A0K0WSG7	33.333	50	2.18	No	No	No	No
WP_005277714.1	349968	Q9I788	36.508	50.79	11.6	No	No	No	No
WP_004174849.1	1203546	O30529	30.645	46.77	15.56	No	No	No	No
WP_004920682.1	471874	O84534	42.5	55	13.09	No	No	No	No
WP_039861577.1	520999	D2TKF1	25.641	38.46	38.55	No	No	No	No
WP_000013962.1	749527	Q9R803	26.136	44.32	38.46	No	No	No	No
WP_021241536.1	1812935	Q887B7	27.397	41.1	30.25	No	No	No	No
WP_102047494.1	930944	119390315	50	68.75	4.95	No	No	No	No
WP_001774069.1	749527	10955567	31.915	59.57	12.43	No	No	No	No
WP_000953420.1	749549	628076989	26.263	41.41	38.96	No	No	No	No
WP_039861639.1	520999	C8BNV1	28.333	48.33	3.19	No	No	No	No
WP_071997399.1	472695	B7UMR0	63.636	72.73	5.24	No	No	No	No
WP_004177655.1	1203546	A0A3M5TKI9	24.39	41.46	37.5	No	No	No	No
WP_108474922.1	1398493	P55555	47.059	52.94	6.15	Yes	No	No	No
WP_003021513.1	1914243	Q52497	27.536	44.93	21.28	No	No	No	No
WP_042030090.1	650	Q9Z7Q6	27.586	44.83	21.62	No	No	No	No
WP_001334187.1	749542	Q3BYG1	23.404	44.68	12.33	No	No	No	No
WP_009313616.1	287	O84378	23.776	37.06	68.72	No	No	No	No
WP_001143234.1	749542	Q31SH3	25.773	48.45	17.43	No	No	No	No
WP_048618451.1	263819	S6SWQ6	31.818	43.94	19.52	No	No	No	No
WP_000083432.1	749529	Q4ACE6	28.07	47.37	40.48	No	No	No	No
WP_001335433.1	749550	Q87ZY0	29.412	52.94	8.17	No	No	No	No
WP_005284531.1	500638	F3IRM5	35.294	50	34.74	No	No	No	No
WP_001330678.1	749527	Q63K34	26.471	47.06	5.32	No	No	No	No
WP_004264098.1	521000	A0A656H0U7	19.608	42.48	19.3	No	No	No	No
WP_010891237.1	930944	Q7BRY7	100	100	99.54	No	No	No	Yes
WP_004725381.1	29494	Q5QA92	22.43	42.99	12.96	No	No	No	No
WP_010799378.1	1203578	254592186	34.091	56.82	21.94	No	No	No	No
WP_033753922.1	472695	Q6XVT8	28.571	48.98	6.61	Yes	No	No	No
WP_055696359.1	566551	255648468	28.788	45.45	87.97	No	No	No	Yes
WP_004918964.1	471874	Q79LY0	34.615	53.85	5.34	No	No	No	No
WP_000084404.1	749548	O84144	53.333	60	4.91	No	No	No	No
WP_005180212.1	930944	A0A656K4E5	63.636	72.73	10.1	No	No	No	No
WP_084596294.1	522492	F3G207	42.857	57.14	15.97	No	No	No	No
WP_005163940.1	930944	Q08242	39.394	66.67	17.68	No	No	No	No
WP_001067491.1	749537	Q888Y7	23.148	37.96	23.49	No	No	No	No
WP_042028059.1	29489	O84144	33.333	42.42	11.23	No	No	No	No
WP_006812805.1	500637	290752921	27.907	48.84	19.29	No	No	No	No
WP_005308316.1	196024	Q7BVH7	28.261	56.52	22.96	No	No	No	No
WP_000019874.1	749548	Q6RK53	50	65	1.18	No	No	No	No
WP_024373351.1	676	Q8RNY8	24.607	39.79	15.43	No	No	No	No
WP_108475277.1	1398493	Q989P8	25.843	44.94	13.88	No	No	No	No
WP_049245346.1	749535	Q6TLM0	35.714	46.43	7.78	Yes	No	No	No
WP_006658268.1	520999	Q8RJQ0	23.913	43.48	8.26	No	No	No	No
WP_006814111.1	500637	Q8ZQA1	31.818	45.45	25.29	No	No	No	No
WP_015953559.1	585054	Q8ZMI3	31.429	54.29	11.26	No	No	No	No
WP_040233558.1	1563222	Q9I788	27.381	42.86	18.16	No	No	No	No
WP_005159587.1	930944	P37132	28	52	19.93	Yes	No	No	No
WP_039861818.1	520999	Q9Z7E2	32.143	57.14	6.31	No	No	No	No
WP_032294934.1	749550	Q88AB8	30.612	57.14	16.13	Yes	No	No	No
WP_069598413.1	1812935	Q8Z6L6	33.333	50	8.47	No	No	No	No
WP_006818222.1	1002368	Q47184	26.667	62.22	22.4	No	No	No	No
WP_040260997.1	522492	A6YCJ6	30	39.09	23.83	Yes	No	No	No
WP_036961757.1	520999	A9ZNG7	25	40.48	43.46	No	No	No	No
WP_048617578.1	263819	605661	25	51.04	17	No	No	No	No
WP_000937788.1	749548	D2TZ32	27.692	40.77	34.04	No	No	No	No
WP_000155935.1	749549	Q87P32	23.664	45.04	28.94	No	No	No	No
WP_038150968.1	29494	170785301	27.083	52.08	15.06	Yes	No	No	No
WP_050717468.1	324617	Q889A9	40	60	7.02	No	No	No	No
WP_069598949.1	1812935	A0A2S4J8L5	30.556	58.33	17.41	No	No	No	No
WP_050720163.1	324617	Q888Y1	24.49	57.14	2.35	No	No	No	No
WP_084883854.1	472695	Q51451	25	43.52	21.19	No	No	No	No
WP_042031415.1	650	Q9Z8Z8	24.242	48.48	16.67	No	No	No	No
WP_061056812.1	676	O84944	31.579	56.14	50	No	No	No	No
WP_006658867.1	520999	Q52481	38.71	51.61	8.7	No	No	No	No
WP_038152060.1	29494	P40613	31.373	56.86	14.88	No	No	No	No
WP_000022316.1	749542	ELU40828.1	31.429	45.71	11.26	No	No	No	No
WP_040262982.1	522492	A2BCU8	36.667	56.67	14.22	No	No	No	No
WP_001297012.1	1398493	Q7BU69	32	52	6	No	No	No	No
WP_000466547.1	1914243	D4TBP8	23.684	44.74	9.25	No	No	No	No
WP_084884216.1	472695	O84107	35.484	54.84	4.57	No	No	No	No
WP_042033505.1	650	Q7BEJ1	39.394	54.55	24.24	Yes	No	No	No
WP_048616021.1	263819	Q56135	32.653	51.02	11.74	No	No	No	No
WP_014609009.1	930944	Q27RI0	34.091	47.73	5.91	Yes	Yes	Yes	No
WP_071586119.1	500638	Q9Z8Z8	28.358	46.27	15.64	No	No	No	No
WP_003096905.1	287	B2TSV7	26.19	57.14	8.47	No	No	No	No
WP_000623313.1	749537	F3FD65	33.333	51.85	8	No	No	No	No
WP_005160467.1	930944	Q56135	32.653	51.02	11.74	No	No	No	No
WP_061056727.1	676	S6TWP0	27.273	41.82	75.38	No	No	No	No
WP_001164785.1	749542	Q3C000	25.49	52.94	11.24	No	No	No	No
WP_001334788.1	749548	P31493	30.435	43.48	33.33	No	No	No	No
WP_040263703.1	522492	Q8P390	27.928	41.44	20.83	No	No	No	No
WP_002889847.1	749535	B8ZYG0	34.568	41.98	36.45	Yes	No	No	No
WP_016537607.1	566551	D2TKE2	39.474	52.63	9.74	No	No	No	No
WP_050717954.1	324617	A0A656JUW2	28.889	48.89	40.74	No	No	No	No
WP_004175129.1	1203546	F3IJD6	23.529	47.06	28.65	No	No	No	No
WP_043018137.1	1914243	Q8X782	23.478	38.26	45.92	No	No	No	No
WP_006814221.1	500637	Q87W48	40.909	68.18	4.31	No	No	No	No
WP_053082184.1	263819	A4PDU9	24.211	44.21	36.45	No	No	No	No
WP_042652868.1	324617	Q83YM3	30.159	44.44	16.53	No	No	No	No
WP_000258483.1	1115511	Q888Y8	23.871	42.58	21.13	No	No	No	No
WP_036957904.1	521000	Q9Z8G9	24.074	40.74	21.37	Yes	No	No	No
WP_040232276.1	1563222	F3IJD6	26.154	50.77	16.05	No	No	No	No
WP_000120394.1	749550	Q87X57	36	56	11.37	Yes	No	No	No
WP_073970177.1	1223504	O85345	34.925	49.25	84.66	Yes	No	No	Yes
WP_014257346.1	29494	254592186	20	45	28.57	Yes	Yes	Yes	No
WP_000057389.1	749550	P35674	34.483	46.55	11.73	Yes	No	No	No
WP_021241095.1	1812935	460416943	24.138	48.28	11.57	No	No	No	No
WP_004728174.1	29494	Q9K2L5	35.897	47.44	29.9	No	No	No	No
WP_000849582.1	556266	P42713	35.897	51.28	10.42	No	No	No	No
WP_108475752.1	1398493	Q6PLD0	27.273	43.94	22.49	Yes	No	No	No
WP_038151086.1	29494	C0SPQ1	27.586	51.72	6.59	No	No	No	No
WP_006820266.1	1002368	Q9Z8P7	28.986	44.93	38.64	No	No	No	No
WP_083443414.1	324617	P37132	50.175	66.32	92.81	No	No	No	Yes
WP_009315844.1	287	Q89TL5	50	61.11	2.91	No	No	No	No
WP_001335988.1	749548	290752921	25.49	42.16	23.81	No	No	No	No
WP_006813116.1	500637	231272738	29.231	47.69	15.2	No	No	No	No
WP_081094796.1	676	Q7VWI4	26	41	23.38	No	No	No	No
WP_000671707.1	749549	P74988	26.168	43.93	54.5	No	No	No	Yes
WP_039853970.1	500637	Q46210	21.244	44.04	48.73	No	No	No	No
WP_005156692.1	930944	73532654	29.323	51.13	96.46	Yes	No	No	Yes
WP_113858384.1	1398493	Q56135	23.853	47.71	22.25	No	No	No	No
WP_010891236.1	930944	Q3YTN8	30.189	52.83	31.85	Yes	Yes	Yes	No
WP_084884582.1	472695	A0A656JMC6	28.986	47.83	58.62	No	No	No	No
WP_001295374.1	556266	Q89N83	42.424	60.61	20.13	No	No	No	No
WP_062771956.1	1223504	A0A2S4I4K0	32.787	54.1	13.79	No	No	No	No
WP_001316084.1	749527	D4HVQ0	31.429	51.43	1.85	No	No	No	No
WP_004242398.1	1223504	690355084	31.25	53.12	18.73	Yes	No	No	No
WP_079990001.1	287	B7ULW4	27.586	41.38	18.77	No	No	No	No
WP_038152552.1	29494	Q7BU69	50	72.73	5.25	Yes	Yes	Yes	No
WP_004725469.1	29494	663424733	28.571	42.86	10.96	No	No	No	No
WP_001332782.1	749550	A0A656K6U3	30.159	47.62	4.81	Yes	No	No	No
WP_006818356.1	1002368	D4I1J6	34.694	51.02	18.92	No	No	No	No
WP_036958542.1	521000	Q8XC86	44.118	58.82	10.58	Yes	No	No	No
WP_071586002.1	1115511	339513205	29.787	45.74	21.36	No	No	No	No
WP_004919494.1	471874	254592186	31.034	44.83	29.08	Yes	No	No	No
WP_000257023.1	749527	Q9Z8Z8	23.256	36.43	32.82	No	No	No	No
WP_010796499.1	1203578	Q8RP17	30.769	46.15	4.91	No	No	No	No
WP_000258573.1	749537	Q87V79	29.032	40.32	15.1	No	No	No	No
WP_001350793.1	562	QCX09454.1	31.111	53.33	18.57	No	No	No	No
WP_001121661.1	1115511	D2TRY1	84.793	90.78	99.54	No	No	No	Yes
WP_002430190.1	1115511	Q87V79	42.308	50	6.19	No	No	No	No
WP_004256437.1	521000	R4TJS0	22.222	40.28	17.97	Yes	No	No	No
WP_006657612.1	520999	Q9Z785	37.5	52.5	9.88	No	No	No	No
WP_032897967.1	349968	J7IG74	28.571	60.71	23.08	No	No	No	No
WP_000257029.1	749549	Q9AFT7	30.769	46.15	61.26	No	No	No	No
WP_004264499.1	521000	339513205	31.25	53.12	7.28	Yes	No	No	No
WP_048620218.1	263819	F3G207	27.586	34.48	54.17	No	No	No	No
WP_001334396.1	562	Q327E0	37.143	51.43	7.23	No	No	No	No
WP_000189207.1	556266	Q87WF6	32.5	50	12.08	No	No	No	No
WP_113858462.1	1398493	Q156B7	50	71.43	1.98	Yes	No	No	No
WP_077473175.1	749531	Q3YTN8	43.75	62.5	11.11	Yes	No	No	No
WP_004149573.1	1203546	P18013	25.49	50.98	15.06	No	No	No	No
WP_000072663.1	749529	P18013	26.562	48.44	17.17	No	No	No	No
WP_006660970.1	520999	F3IHD9	25.316	40.51	17.53	No	No	No	No
WP_000557383.1	749550	Q63K34	32.432	56.76	5.81	No	No	No	No
WP_039854055.1	500637	Q9Z780	46.154	56.41	16.31	No	No	No	No
WP_071599563.1	500637	Q8VQB5	42.308	57.69	3.65	No	No	No	No
WP_004922411.1	471874	A4PHQ4	24.074	50	9.27	Yes	No	No	No
WP_004917489.1	471874	O84226	28	52	17.78	Yes	No	No	No
WP_050812352.1	1002368	Q4ZMD6	34.118	45.88	16.09	No	No	No	No
WP_006657400.1	520999	Q7BS06	33.333	43.06	37.91	No	No	No	No
WP_050720385.1	324617	Q87P38	50	68.18	98.17	No	No	No	Yes
WP_000020887.1	749550	F3FCB6	35.088	47.37	15.18	Yes	No	No	No
WP_005275073.1	349968	Q87P38	25.688	38.53	20.33	No	No	No	No
WP_061055860.1	676	D2TRA0	27.536	43.48	60.18	No	No	No	No
WP_050979668.1	667121	Q89BB8	18.182	52.27	2.98	No	No	No	No
WP_000785520.1	562	B7UH72	26.562	48.44	15.9	No	No	No	No
WP_003134060.1	287	O34208	100	100	99.85	No	No	No	Yes
WP_080628999.1	196024	Q9FCY7	44.444	61.11	0.93	No	No	No	No
WP_001314327.1	562	Q79BT1	31.034	55.17	4.72	No	No	No	No
WP_004263203.1	521000	A0A0P9NJA0	28.07	49.12	20.97	Yes	No	No	No
WP_014609219.1	930944	S3MY93	34	44	20.5	Yes	No	No	No
WP_005160046.1	930944	O84085	28.125	42.19	36.25	Yes	No	No	No
WP_005277980.1	349968	Q6IV70	22.727	44.32	12.3	No	No	No	No
WP_040233949.1	1563222	Q87P32	34.884	53.49	10.85	No	No	No	No
WP_032898379.1	349968	Q881L7	31.057	44.71	99.67	No	No	No	Yes
WP_004177700.1	1203546	Q887B7	28.205	43.59	15.97	No	No	No	No
WP_006817733.1	1002368	WP_011117630.1	26.667	50	16.08	No	No	No	No
WP_004725800.1	29494	O84235	45.161	54.84	26.09	Yes	No	No	No
WP_009008160.1	556266	S3MY93	35.897	48.72	15.9	No	No	No	No
WP_001363024.1	562	Q89N83	42.424	60.61	20.13	No	No	No	No
WP_010799635.1	1203578	Q51451	28.75	43.75	16.78	No	No	No	No
WP_042073003.1	29489	Q9AFT7	32.787	40.98	54.05	No	No	No	No
WP_006659542.1	520999	10955567	23.423	36.04	31.07	No	No	No	No
WP_044177605.1	1095768	P13835	27.711	45.78	24.3	Yes	Yes	No	No
WP_000208180.1	562	Q7N439	20.339	49.15	17.57	No	No	No	No
WP_050719443.1	324617	B8ZYN7	29.412	45.1	51.02	No	No	No	No
WP_010796501.1	1203578	Q4ZYH0	50	55.56	15.35	No	No	No	No
WP_071533942.1	287	Q5K5M1	61.111	61.11	4.27	No	No	No	No
WP_000622126.1	749537	Q51451	31.746	44.44	12.8	No	No	No	No
WP_004915527.1	471874	A0A656GNA3	30	47.14	28.69	Yes	No	No	No
WP_000456097.1	749549	Q8Z4G9	20.769	36.92	36.29	No	No	No	Yes
WP_001143237.1	749537	Q31SH3	25.773	48.45	17.43	No	No	No	No
WP_042032223.1	650	Q9Z861	28.07	42.11	8.18	No	No	No	No
WP_042049363.1	196024	C8BNW8	33.962	50.94	6.71	No	No	No	No
WP_000950953.1	749549	Q7VWI4	25	52.08	11.69	No	No	No	No
WP_048615859.1	263819	O84718	26.437	45.98	20	No	No	No	No
WP_004728100.1	29494	Q3BWS7	38.095	50	15.64	Yes	No	No	No
WP_001023055.1	585054	O84856	38.462	69.23	15.72	Yes	No	No	No
WP_000606641.1	1115511	Q7BU69	34.043	48.94	11.5	No	No	No	No
WP_044173350.1	1095768	Q8ZP57	27.632	52.63	15.32	No	No	No	No
WP_010799481.1	1203578	Q05129	27.473	42.86	27.1	No	No	No	No
WP_006815388.1	500637	Q6J2E6	33.824	45.59	27.08	No	No	No	No
WP_004238267.1	1223504	B7UH72	21.667	40	14.87	Yes	No	No	No
WP_040232374.1	1563222	Q4ZNB6	30.337	50.56	24.7	No	No	No	No
WP_042025134.1	29489	B7UNX6	31.373	47.06	21.55	No	No	No	No
WP_004184537.1	1203547	Q89BB8	21.212	43.94	4.44	No	No	No	No
WP_005120762.1	1563222	Q60235	30.233	55.81	31.58	Yes	No	No	No
WP_000407090.1	749531	H2BNV7	24.49	63.27	16.67	Yes	No	No	No
WP_077626775.1	749542	A4PDU9	30.357	46.43	27.09	No	No	No	No
WP_000168878.1	749531	Q87W65	29.688	51.56	9.34	No	No	No	No
WP_084886311.1	472695	Q4ACE6	27.586	51.72	22.22	No	No	No	No
WP_049781808.1	29494	Q48DU8	34.483	46.55	6.25	No	No	No	No
WP_005282518.1	500638	C0SPQ0	33.898	50.85	17.76	Yes	No	No	No
WP_000369489.1	749531	Q9Z861	26.923	46.15	11.24	No	No	No	No
WP_005179029.1	930944	Q5EN61	28.07	45.61	8.14	Yes	Yes	Yes	No
WP_084596157.1	522492	O85094	26.667	46.67	22.66	No	No	No	No
WP_038151352.1	29494	Q52389	30.667	48	12.96	No	No	No	No
WP_006658959.1	520999	A0A384VCK8	26.316	42.11	4.87	No	No	No	No
WP_006813490.1	500637	Q5GVH7	21.951	39.02	20.39	No	No	No	No
WP_000613400.1	562	Q9L6W3	31.496	41.73	15.51	No	No	No	No
WP_088776180.1	522492	A0FKE5	30	63.33	5.66	Yes	No	No	No
WP_004726428.1	29494	O84378	35.135	54.05	18.46	Yes	No	No	No
WP_000255032.1	585054	339513205	35.484	48.39	14.32	Yes	Yes	Yes	No
WP_048616274.1	263819	Q87WF4	33.333	54.55	27.12	No	No	No	No
WP_004253374.1	521000	WP_011117630.1	32.203	47.46	14.71	Yes	No	No	No
WP_000099375.1	585054	D2TTX7	31.343	52.24	7.93	Yes	No	No	No
WP_048618833.1	263819	D8P4R3	32.5	45	3.17	No	No	No	No
WP_071533757.1	1203546	Q2ET28	23.077	41.03	22.35	No	No	No	No
WP_017784900.1	196024	P37132	44.643	61.43	90.85	No	No	No	Yes
WP_036417208.1	1223504	Q60235	42.857	57.14	20.3	Yes	No	No	No
WP_083443370.1	324617	O34020	37.5	45.83	10.08	No	No	No	No
WP_016535304.1	566551	Q4ACE6	26.667	44.44	34.92	Yes	No	No	No
WP_113857237.1	1398493	B7UI20	30.159	46.03	10.75	No	No	No	No
WP_000083818.1	562	S6TWP0	37.931	44.83	21.54	No	No	No	No
WP_062773651.1	1223504	Q327J1	25	44.12	26.43	Yes	Yes	Yes	No
WP_000335899.1	749549	Q4G4D0	35.484	61.29	5.93	No	No	No	No
WP_004236839.1	1223504	Q5PFI5	42.105	50	15.42	Yes	No	No	No
WP_004927136.1	471874	Q700W1	25	43.75	17.12	Yes	No	No	No
WP_032896582.1	349968	Q4ZYH0	42.857	66.67	8.77	No	No	No	No
WP_005164848.1	930944	Q9Z8Z8	29.487	48.72	18.97	Yes	No	No	No
WP_043017752.1	1914243	D2TTX7	35.714	50	6.65	No	No	No	No
WP_000004893.1	749527	Q4ACE6	28.814	42.37	38.89	No	No	No	No
WP_087051933.1	1914243	F3INZ6	34.694	42.86	8.59	No	No	No	No
WP_004197606.1	749535	B7UI20	34.615	61.54	4.55	Yes	Yes	Yes	No
WP_015963067.1	1398493	16974849	72.727	90.91	9.52	Yes	No	No	No
WP_071526722.1	1203547	Q7BU69	28.571	50	6.75	No	No	No	No
WP_036958442.1	521000	Q8ZMI3	30.612	55.1	15.23	Yes	No	No	No
WP_040233132.1	1563222	A4PHQ4	31.579	50	6.47	No	No	No	No
WP_000226323.1	749527	Q9AH17	27.358	33.96	19.23	No	No	No	No
WP_000209995.1	1115511	Q9Z8L4	33.333	58.33	8.77	No	No	No	No
WP_000077829.1	749531	P21211	28.889	51.11	40	Yes	No	No	No
WP_004912645.1	521000	D2AJ54	32.609	45.65	7.73	Yes	Yes	Yes	No
WP_084881949.1	472695	A9MJD1	33.333	50	8.53	No	No	No	No
WP_077626097.1	749531	45357181	27.381	46.43	60.76	No	No	No	Yes
WP_040229922.1	1563222	S6SR13	28.261	45.65	14.66	Yes	No	No	No
WP_004261765.1	521000	D4T148	31.579	52.63	6.05	Yes	No	No	No
WP_010795288.1	1203578	P13835	45.455	54.55	6.54	No	No	No	No
WP_080626145.1	1914243	Q9Z785	57.143	71.43	3.89	No	No	No	No
WP_019083735.1	930944	Q9FCY7	32.258	61.29	1.63	No	No	No	No
WP_004140501.1	749535	D2TML3	42.857	46.43	11.49	Yes	No	No	No
WP_003111705.1	287	Q93Q17	58.884	69.42	99.79	No	No	No	Yes
WP_020327890.1	676	Q4ACE6	25.714	57.14	26.98	No	No	No	No
WP_005305447.1	196024	A3QQZ9	50	58.33	7.61	No	No	No	No
WP_004262987.1	521000	P18012	21.502	45.39	72.73	Yes	No	No	Yes
WP_004222074.1	749535	Q887B7	28.205	43.59	15.97	No	No	No	No
WP_087052730.1	1914243	A0A656K4E5	32.075	47.17	52.53	No	No	No	No
WP_042027550.1	29489	Q7N439	22.078	49.35	24.28	No	No	No	No
WP_003136424.1	287	Q9R803	77.778	88.89	4.1	No	No	No	No
WP_048618803.1	263819	D2TRX7	34.043	51.06	15.7	No	No	No	No
WP_005130943.1	1563222	Q8VQB5	26.829	51.22	5.84	No	No	No	No
WP_006657597.1	520999	P18014	38.163	55.65	97.35	No	No	No	Yes
WP_042033236.1	650	289525133	28.346	46.46	27.79	Yes	No	No	No
WP_005270524.1	349968	Q887B7	25.581	39.53	17.65	No	No	No	No
WP_084886065.1	472695	A0A656GSU4	25.424	40.68	3.27	No	No	No	No
WP_005276896.1	349968	O34105	27.451	43.14	17.65	No	No	No	No
WP_005178976.1	930944	P11437	31.429	57.14	3.75	No	No	No	No
WP_014609104.1	930944	Q9FCY7	50	72.22	0.93	No	No	No	No
WP_010795429.1	1203578	P40722	24.691	43.21	25.24	No	No	No	No
WP_000369505.1	749529	Q9Z861	26.923	46.15	11.24	No	No	No	No
WP_087053313.1	1914243	Q87WG2	50	53.85	14.12	No	No	No	No
WP_002430609.1	562	Q9Z7K3	40	65	2.07	No	No	No	No
WP_006813720.1	500637	Q8ZQ59	25.275	46.15	28.18	No	No	No	No
WP_004726788.1	29494	Q8XAL7	25.641	53.85	20.11	No	No	No	No
WP_000781382.1	1115511	Q47278	31.25	54.17	13.53	No	No	No	No
WP_042031937.1	650	Q886L1	32.857	47.14	22.54	No	No	No	No
WP_074007274.1	349968	Q88BP8	34.146	56.1	13.07	No	No	No	No
WP_000338243.1	749549	Q57KZ6	22.026	37.89	64.57	No	No	No	Yes
WP_010798227.1	1203578	A3P6Z4	31.818	43.18	13.87	No	No	No	No
WP_001333622.1	749548	Q9RI12	36.364	54.55	5.87	No	No	No	No
WP_036959118.1	521000	231273755	25	48.53	14.96	No	No	No	No
WP_000142834.1	562	B7UR62	39.13	56.52	7.26	No	No	No	No
WP_003098661.1	287	WP_010875118.1	30.263	42.11	22.19	No	No	No	No
WP_001571832.1	749527	D2TKG5	32.653	53.06	42.86	No	No	No	No
WP_081653604.1	1095768	A0FKE5	27.692	40	12.5	Yes	No	No	No
WP_004927154.1	471874	Q52430	28.155	49.51	33.71	Yes	No	No	No
WP_044175597.1	1095768	Q881L7	28.062	45.66	49.61	No	No	No	Yes
WP_048616876.1	263819	S6TW99	28.333	41.67	24.65	No	No	No	No
WP_042050507.1	196024	Q47184	30	52.5	20.31	No	No	No	No
WP_000437858.1	556266	290752921	23.864	42.05	20.48	No	No	No	No
WP_040232896.1	1563222	Q156B7	24.691	40.74	11.28	Yes	No	No	No
WP_004254983.1	521000	O30783	30.909	50.91	26.34	Yes	Yes	Yes	No
WP_005165338.1	930944	D2TKF1	21.429	41.96	62.01	Yes	No	No	No
WP_004259957.1	521000	Q57PP1	33.333	51.28	26.32	No	No	No	No
WP_000100899.1	749527	C5IZN1	33.333	53.85	7.17	No	No	No	No
WP_005302437.1	196024	A9R9H4	41.159	57.93	97.55	No	No	No	Yes
WP_016537678.1	566551	B7UH72	22.667	46.67	16.92	No	No	No	No
WP_004906105.1	521000	O84883	39.13	60.87	3.72	Yes	No	No	No
WP_032451238.1	1203547	Q887B7	32.258	54.84	12.61	No	No	No	No
WP_004263536.1	521000	B7UNX4	32.911	46.84	21.52	Yes	No	No	No
WP_005162694.1	930944	Q699Q8	28.319	44.25	28.46	Yes	Yes	Yes	No
WP_001278605.1	585054	B7UI20	34.615	65.38	4.55	No	No	No	No
WP_040263598.1	522492	Q89BB8	37.5	46.88	2.15	Yes	Yes	Yes	No
WP_036960491.1	520999	WP_011117630.1	27.547	47.17	64.85	No	No	No	Yes
WP_042027973.1	29489	Q48DU8	23.077	39.42	20.94	No	No	No	No
WP_069597710.1	1812935	P74988	25	48.86	22.34	No	No	No	No
WP_033793269.1	472695	P18009	19.318	42.05	15.16	Yes	No	No	No
WP_006660218.1	520999	A0A656JXF7	24.39	47.56	16.7	No	No	No	No
WP_010796659.1	1203578	Q4ACE6	57.143	71.43	10.32	No	No	No	No
WP_006816088.1	500637	Q3BY51	26.316	42.11	9.14	No	No	No	No
WP_005162623.1	930944	Q89TW7	24.286	44.29	25.75	No	No	No	No
WP_001309168.1	749549	Q326T5	35	60	8.37	No	No	No	No
WP_072083795.1	349968	Q6TLM0	25.424	43.22	33.14	No	No	No	No
WP_004927264.1	471874	Q9KWH9	28.205	61.54	6.88	Yes	Yes	Yes	No
WP_004924497.1	471874	D2AJ54	40.741	55.56	4.57	Yes	No	No	No
WP_113859080.1	1398493	B7UNX2	38	48	22.4	Yes	Yes	Yes	No
WP_004728048.1	29494	O84236	28.947	50	20.79	Yes	No	No	No
WP_117584501.1	520999	K0GGG6	25.49	49.02	16.43	No	No	No	No
WP_004257971.1	521000	Q2QCI9	26.761	39.44	11.92	Yes	Yes	Yes	No
WP_005276026.1	349968	Q93RN4	28.125	46.88	19.57	No	No	No	No
WP_004725807.1	29494	H2BNV7	25.21	42.86	40.78	No	No	No	No
WP_043015790.1	1914243	D2TZ34	27.083	56.25	6.91	No	No	No	No
WP_039898190.1	566551	Q5GVH7	47.059	52.94	9.09	No	No	No	No
WP_062771490.1	1223504	Q9Z7Q6	24.752	39.6	28.53	No	No	No	No
WP_000671167.1	749527	D2AJ46	23	48	32.99	No	No	No	No
WP_071525180.1	749527	210061024	35.714	64.29	13.85	No	No	No	No
WP_042070481.1	29489	Q9R803	48.148	66.67	13.33	No	No	No	No
WP_000835354.1	749549	D4HVQ0	23.276	39.66	5.98	No	No	No	No
WP_001182772.1	749549	F3IDL2	27.586	58.62	19.44	No	No	No	No
WP_084833306.1	1812935	254595039	30.952	50	23.21	No	No	No	No
WP_009316036.1	287	D4HVP7	35.556	48.89	10.47	No	No	No	No
WP_069598365.1	1812935	Q5PFI5	22.222	40	54.17	No	No	No	No
WP_088776216.1	522492	A0A2S4I4K0	26.667	47.88	38.46	No	No	No	No
WP_042029790.1	650	D8P729	37.838	54.05	3.32	No	No	No	Yes
WP_042070326.1	29489	D0ZDL0	35.484	54.84	6.28	No	No	No	No
WP_004915478.1	471874	Q887D0	32.353	45.59	9.27	Yes	No	No	No
WP_087051918.1	1914243	605661	20	30.97	28.95	No	No	No	No
WP_088776197.1	522492	186700585	23.301	37.86	19.09	No	No	No	No
WP_042027540.1	29489	Q7BRY8	28.235	42.35	16.88	No	No	No	No
WP_016538749.1	566551	Q699Q8	21.698	44.34	26.92	Yes	No	No	No
WP_016537909.1	566551	B9A807	25.532	48.94	9.87	Yes	Yes	No	No
WP_040262907.1	522492	C0SPP7	33.333	46.15	14.23	No	No	No	No
WP_071965053.1	1812935	Q9AH19	26.724	39.66	23.32	No	No	No	No
WP_011666714.1	287	Q7BRY7	42.105	63.16	8.22	No	No	No	No
WP_004184134.1	1203547	A0A2R2WFH5	34.783	43.48	6.02	No	No	No	No
WP_010798170.1	1203578	Q9Z7J8	33.929	46.43	12.22	No	No	No	No
WP_000020868.1	1115511	Q8XRV0	27.381	44.05	14.9	No	No	No	No
WP_000535367.1	749548	O84554	30.12	48.19	53.9	No	No	No	No
WP_004917602.1	471874	D2TKF1	36.842	47.37	17.88	No	No	No	No
WP_040263025.1	522492	290752921	21.6	40.8	29.52	Yes	Yes	Yes	No
WP_049602932.1	349968	Q9R803	28.022	50.55	87.69	No	No	No	Yes
WP_006660148.1	520999	A0A0P9UWK9	29.114	44.3	10.58	No	No	No	No
WP_050788069.1	520999	B3Y0U1	38.686	60.58	68.25	No	No	No	Yes
WP_000139084.1	749527	Q7P1B7	30	43.33	34.44	No	No	No	No
WP_024164785.1	1115511	B7UMA0	25.556	42.22	43.35	No	No	No	No
WP_077626664.1	749527	Q9Z8L4	26	47	24.81	No	No	No	No
WP_001093940.1	749536	A0A508T046	35.185	48.15	18.68	No	No	No	No
WP_004237750.1	1223504	D2TKE9	25.301	46.99	34.48	No	No	No	No
WP_084884937.1	472695	P18010	36.364	50	6.64	No	No	No	No
WP_042032439.1	650	O84883	30	50	6.6	No	No	No	No
WP_073446633.1	556266	Q9Z7Q6	31.111	44.44	13.21	No	No	No	No
WP_002460748.1	1115511	D4I1J6	43.478	60.87	9.91	No	No	No	No
WP_015422755.1	1223504	A9ZNG7	50	66.67	8.9	No	No	No	No
WP_004918212.1	471874	Q6TLM0	27.273	50	12.39	No	No	No	No
WP_000020636.1	749531	Q8X782	34.426	47.54	12.8	No	No	No	No
WP_000257014.1	562	Q9I788	52.941	82.35	3.5	No	No	No	No
WP_000786538.1	1115511	B7UR62	22.628	38.69	39.27	No	No	No	No
WP_005295005.1	500638	P18012	22.449	42.86	38.02	No	No	No	No
WP_032155344.1	749537	Q9REZ5	28.205	48.72	9.5	No	No	No	No
WP_010799018.1	1203578	Q4ACE6	29.787	51.06	36.51	No	No	No	No
WP_001301033.1	749527	Q882F0	35.417	47.92	12.65	No	No	No	No
WP_071825796.1	1095768	Q3BYG1	22.131	36.89	28.69	Yes	No	No	No
WP_005272370.1	349968	Q4ZX80	30.137	43.84	3.08	No	No	No	No
WP_005293940.1	500638	Q87P32	29.31	46.55	13.95	No	No	No	No
WP_000155729.1	749529	Q8VSQ6	27.473	43.96	36.25	No	No	No	No
WP_004262383.1	521000	A9R9H4	29.545	54.55	13.19	Yes	No	No	No
WP_032243086.1	585054	Q8RK12	38.462	84.62	2.29	Yes	No	No	No
WP_000036525.1	749549	Q8ZQ59	31.884	49.28	22.34	No	No	No	No
WP_000072536.1	562	B7UI20	31.818	68.18	3.83	No	No	No	No
WP_004235416.1	1223504	P11437	24.242	46.46	10.8	Yes	No	No	No
WP_001298115.1	562	290752921	23.864	40.91	20.48	No	No	No	No
WP_001406816.1	585054	Q989R4	54.545	81.82	0.57	No	No	No	No
WP_033792330.1	472695	Q9L6W4	27.119	47.46	12.23	No	No	No	No
WP_037029990.1	1203578	D2TZV2	27.778	43.33	26.07	No	No	No	No
WP_006814687.1	500637	Q8VPK4	25.806	43.55	3.61	No	No	No	No
WP_016537275.1	566551	B3Y0U1	23.404	45.74	47.62	No	No	No	No
WP_061055460.1	676	O34020	31.959	45.36	20.15	No	No	No	No
WP_001084291.1	749542	O84226	25	46	35.19	No	No	No	No
WP_048615672.1	263819	D2TRY1	35.897	53.85	17.51	No	No	No	No
WP_075988203.1	676	Q6J2E6	30.526	43.16	37.5	No	No	No	No
WP_000959785.1	749542	WP_010875091.1	32.787	49.18	22.61	No	No	No	No
WP_000024010.1	1115511	S6SWQ6	29.231	49.23	19.22	No	No	No	No
WP_000072171.1	749549	D1MWR4	31.746	47.62	17.41	No	No	No	No
WP_006817197.1	1002368	Q9R803	44.444	59.26	13.33	Yes	Yes	Yes	No
WP_010798700.1	1203578	Q7P1B7	21.795	47.44	31.95	No	No	No	No
WP_000606939.1	1115511	B7UH72	78.68	86.29	99.49	No	No	No	Yes
WP_048620016.1	263819	Q63K40	38.462	61.54	13.37	No	No	No	No
WP_001090785.1	749549	Q8ZNP4	20.721	46.85	31.03	No	No	No	No
WP_038152727.1	29494	Q63K50	25.658	36.18	31.34	No	No	No	No
WP_001267298.1	749531	H2BNV7	34.211	55.26	13.12	Yes	Yes	Yes	No
WP_003091168.1	287	Q9Z7J8	38.235	64.71	7.24	No	No	No	No
WP_005131490.1	1563222	P28764	31.25	50	15.35	Yes	No	No	No
WP_014609110.1	930944	119390459	25.397	41.27	54.72	Yes	No	No	No
WP_010798357.1	1203578	G3C9N9	47.619	71.43	16.95	No	No	No	No
WP_077626319.1	585054	B7UMR0	31.429	48.57	17.8	Yes	No	No	No
WP_036958458.1	521000	D4TBP8	28.571	39.8	22.5	No	No	No	No
WP_006815731.1	500637	Q5XL02	31.183	44.09	21.27	No	No	No	No
WP_004726765.1	29494	A0A656H7M6	46.429	53.57	22.5	Yes	No	No	No
WP_000004899.1	749537	Q4ACE6	28.814	42.37	38.89	No	No	No	No
WP_040232962.1	1563222	QCX09454.1	28.889	51.11	18.57	No	No	No	No
WP_021556046.1	749529	QCX09454.1	31.111	53.33	18.57	No	No	No	No
WP_004918835.1	471874	O84944	47.826	56.52	20.37	Yes	No	No	No
WP_040263106.1	522492	P0DPS5	34.091	56.82	15.75	No	No	No	No
WP_001329799.1	749527	Q7CPU3	31.579	60.53	14.68	No	No	No	No
WP_006813219.1	500637	Q8ZQ79	26.23	44.26	18.63	No	No	No	No
WP_055696358.1	566551	H6UWS2	29.31	44.83	13.04	No	No	No	No
WP_062773673.1	1223504	Q3BWS7	28.302	37.74	24.64	Yes	No	No	No
WP_042026197.1	29489	A0A656H7M6	25.714	47.14	55.83	No	No	No	No
WP_050413705.1	349968	C8BNV1	21.192	42.38	7.75	No	No	No	No
WP_006814136.1	500637	124106650	25.862	34.48	19.19	No	No	No	No
WP_000131686.1	1115511	Q9Z8G9	20.482	39.76	27.82	No	No	No	No
WP_050718742.1	324617	WP_002225474.1	23.529	58.82	11.46	No	No	No	No
WP_021240367.1	1812935	Q60236	25.962	42.31	46.15	No	No	No	No
WP_050718980.1	324617	Q8ZQA1	34.483	51.72	16.47	No	No	No	No
WP_005278161.1	349968	Q47184	29.189	44.86	91.15	No	No	No	Yes
WP_039854777.1	500637	Q9L6W3	32.203	43.22	13.59	No	No	No	No
WP_006814688.1	500637	Q47184	23.387	50	59.9	No	No	No	No
WP_006814124.1	500637	A0A656K4E5	46.429	50	25.25	No	No	No	No
WP_004225268.1	749535	Q6PLD0	28	46	16.61	Yes	No	No	No
WP_004725399.1	29494	186700585	27.5	43.12	27.6	No	No	No	No
WP_005277576.1	349968	Q9Z861	26.316	42.11	8.18	No	No	No	No
WP_000139093.1	562	Q7P1B7	30	43.33	34.44	No	No	No	No
WP_023160440.1	930944	A0A656G4D5	26.829	43.9	11.9	Yes	No	No	No
WP_001306169.1	556266	B7UNX2	29.73	54.05	18.23	No	No	No	No
WP_004727567.1	29494	Q9Z8N0	25.714	41.43	57.02	Yes	No	No	No
WP_014656941.1	471874	QCX09454.1	35.294	50.98	19.41	No	No	No	No
WP_003113065.1	287	D4HVP7	42.857	57.14	6.73	No	No	No	No
WP_044177448.1	1095768	F3INY7	29.787	44.68	31.51	Yes	Yes	Yes	No
WP_004727769.1	29494	Q8ZNP4	32.353	52.94	9.48	No	No	No	No
WP_071984926.1	349968	O84625	32.609	54.35	5.37	No	No	No	No
WP_005287183.1	500638	A0A656GSX5	21.348	35.96	18.22	No	No	No	No
WP_050717089.1	324617	WP_002225474.1	25.472	49.06	34.38	No	No	No	No
WP_052448118.1	650	Q87P35	26.531	56.12	29.54	No	No	No	Yes
WP_005162291.1	930944	P28764	19	31	45.54	Yes	Yes	Yes	No
WP_001182890.1	585054	F3IDL2	27.586	55.17	19.44	Yes	Yes	Yes	No
WP_072041472.1	1563222	Q04640	25.17	46.6	78.03	Yes	Yes	Yes	Yes
WP_000579093.1	749527	D2TTX7	22.414	40.52	55.88	No	No	No	Yes
WP_071530930.1	1812935	Q84CS9	28.302	49.06	13.15	No	No	No	No
WP_073970171.1	1223504	Q699Q8	24.113	43.26	33.33	Yes	No	No	No
WP_015965366.1	1398493	B7UI20	34.615	65.38	4.55	No	No	No	No
WP_041209466.1	650	Q8RJQ0	34.783	56.52	8.07	No	No	No	No
WP_004178068.1	1203546	Q8XBX7	27.692	43.08	24.11	No	No	No	No
WP_000868324.1	749531	255648468	33.333	41.67	26.32	Yes	No	No	No
WP_006815034.1	500637	Q6PLD0	32.432	54.05	10.73	No	No	No	No
WP_039854297.1	500637	Q4ACE6	29.268	51.22	31.75	No	No	No	No
WP_016535037.1	566551	Q62B16	30.303	40.91	11.33	No	No	No	No
WP_077561217.1	749529	A4PDU9	30.357	46.43	27.09	No	No	No	No
WP_077626056.1	749531	S6WD38	39.286	60.71	48.21	Yes	Yes	Yes	No
WP_044177823.1	1095768	O84626	25.581	48.84	5.05	Yes	No	No	No
WP_000332660.1	749527	Q87P38	29.032	38.71	10.77	No	No	No	No
WP_017765919.1	196024	Q9L6W4	48	68	5.15	No	No	No	No
WP_035598371.1	667121	A0A2S4I4K0	34.694	46.94	12.2	No	No	No	No
WP_002431733.1	585054	Q9REZ7	25.253	34.34	47.8	No	No	No	No
WP_053082168.1	263819	A9ZNE9	32.353	55.88	17.28	No	No	No	No
WP_010799430.1	1203578	P55555	31.579	50	14.23	No	No	No	No
WP_004259388.1	521000	56553646	31.429	48.57	26.96	No	No	No	No
WP_044181333.1	1095768	A1KWP5	47.619	66.67	5.8	No	No	No	No
WP_006660929.1	520999	B7ULW4	22.093	43.02	26.96	No	No	No	No
WP_006661218.1	520999	Q8VSP9	29.487	43.59	28.45	No	No	No	No
WP_003096732.1	287	Q47278	22.414	46.55	13.53	No	No	No	No
WP_016517593.1	566551	663424733	39.13	73.91	5.02	Yes	No	No	No
WP_006819540.1	1002368	D2AJ54	24.615	47.69	11.07	Yes	No	No	No
WP_001298103.1	749550	Q3BWS7	34.783	47.83	20.85	Yes	No	No	No
WP_004922067.1	471874	D2AJ70	29.787	48.94	16.44	No	No	No	No
WP_004918153.1	471874	E7PH30	30.612	55.1	75	Yes	No	No	No
WP_081653619.1	1095768	A0A6D1F6N9	21.29	40	46.81	No	No	No	No
WP_004729342.1	29494	Q9Z3F4	23.301	38.35	26.89	Yes	No	No	No
WP_004261608.1	521000	B2TSV7	32.727	60	10.12	No	No	No	No
WP_004727615.1	29494	Q8ZPD7	25	47.37	35.24	No	No	No	No
WP_001327259.1	749536	Q5GVH7	25.275	40.66	24.79	No	No	No	No
WP_040233982.1	1563222	D1MWR4	25.676	47.3	18.67	Yes	No	No	No
WP_001063765.1	1115511	Q9RI12	25.974	42.86	10.25	No	No	No	No
WP_004180434.1	1203547	D2TKE9	21.637	37.43	69.95	No	No	No	No
WP_042026696.1	29489	D1MWR4	21.774	38.71	38.29	No	No	No	No
WP_002909005.1	1203546	P11437	24.806	37.98	13.23	No	No	No	No
WP_004925180.1	471874	290752921	25.641	47.44	18.33	Yes	No	No	No
WP_005163324.1	930944	P35674	23.529	50.98	14.66	No	No	No	No
WP_000611411.1	749529	ELU40828.1	40	54.29	11.26	No	No	No	No
WP_006657510.1	520999	Q8ZQC8	26.154	46.15	18.81	No	No	No	No
WP_077626683.1	749527	A4PDU9	30.357	46.43	27.09	No	No	No	No
WP_005164132.1	930944	D2TZ34	25	41.67	9.46	Yes	No	No	No
WP_042051888.1	196024	56553646	28.889	55.56	35.65	No	No	No	No
WP_071585921.1	1115511	A4PDV2	42.291	51.98	90.4	No	No	No	Yes
WP_087053282.1	1914243	S6V7U9	29.31	46.55	29.38	No	No	No	No
WP_009486504.1	749535	Q48DQ9	24.242	45.45	9.52	Yes	No	No	No
WP_084884338.1	472695	21730632	40	51.11	59.42	No	No	No	No
WP_000288705.1	749527	D2TZ34	27.083	56.25	6.91	No	No	No	No
WP_004253768.1	521000	Q87GI9	36.667	66.67	11.86	Yes	No	No	No
WP_035598209.1	667121	Q87X57	30.508	55.93	25.12	No	No	No	No
WP_072041467.1	1563222	Q87GI9	32.353	50	13.98	Yes	No	No	No
WP_004175074.1	749535	339513205	37.097	50	14.32	No	No	No	No
WP_000189184.1	585054	O84236	32.727	41.82	30.34	Yes	No	No	No
WP_005279512.1	349968	Q3BWS7	25	45.59	26.07	No	No	No	No
WP_042050756.1	196024	A0A3M2WRQ9	29.032	43.01	32.88	No	No	No	No
WP_016536835.1	566551	O84723	33.333	54.39	31.03	No	No	No	No
WP_048618965.1	263819	Q6XVT8	53.846	61.54	4	No	No	No	No
WP_042073365.1	29489	Q56135	29.851	49.25	14.18	No	No	No	No
WP_108473431.1	1398493	A0A656K6U3	32.075	49.06	4.15	No	No	No	No
WP_087052309.1	1914243	O84056	34.286	45.71	17.57	No	No	No	No
WP_020332117.1	676	Q9Z8G9	29.412	45.88	64.52	No	No	No	Yes
WP_001299838.1	556266	QCX09454.1	28.889	51.11	18.57	No	No	No	No
WP_005159272.1	930944	Q9RER2	35	50	9.01	Yes	Yes	Yes	No
WP_020331634.1	676	A1KWQ3	36.066	44.26	14.53	No	No	No	No
WP_014657126.1	471874	Q01099	21.839	37.93	21.34	Yes	No	No	No
WP_040231990.1	1563222	Q9Z7K3	25.263	42.11	10.12	No	No	No	No
WP_032898747.1	349968	A9R9H4	28.169	46.48	20.25	No	No	No	No
WP_071526774.1	562	Q326T5	34.783	56.52	9.69	No	No	No	No
WP_004727405.1	29494	B7UR62	28.889	44.44	14.52	Yes	No	No	No
WP_050716876.1	324617	S6U3U1	29.63	48.15	77.94	No	No	No	No
WP_048616454.1	263819	S6VA78	30.769	56.41	23.48	No	No	No	No
WP_087053303.1	1914243	Q7BVH7	28.571	44.9	24.49	No	No	No	No
WP_004179215.1	749535	D2TZ34	29.167	56.25	6.91	No	No	No	No
WP_005272176.1	349968	O84290	27.397	49.32	11.9	No	No	No	No
WP_042069674.1	29489	Q89TP9	50	59.09	12.35	No	No	No	No
WP_061055371.1	676	O84952	34.884	51.16	17.47	No	No	No	No
WP_005287789.1	500638	Q7BEJ1	25	47.92	31.82	Yes	No	No	No
WP_000611405.1	749537	Q887B7	26.19	50	17.23	No	No	No	No
WP_040259953.1	522492	Q3BY51	29.508	50.82	8.16	No	No	No	No
WP_020327445.1	676	S6SWQ6	30.769	43.59	22.52	No	No	No	No
WP_000437922.1	585054	290752921	28.09	42.7	19.52	No	No	No	No
WP_055696404.1	566551	Q6RK53	34.783	56.52	1.36	Yes	Yes	Yes	No
WP_016536076.1	566551	O84462	22.513	38.22	18.61	No	No	No	No
WP_001743098.1	1398493	45357181	22.33	39.81	22.62	No	No	No	No
[truncated: 815 more rows]

## Sheet: 5B
Table 5B: Sequence similarity between MAG effectors and pathogenic effectors
Effector	Match_ac	Identity	Similarity	Coverage	Cloned	Meta interactome	Main screen	Jackhmmer
dime_meta_effector_31	B3Y1A0	100	100	99.48	No	No	No	Yes
dime_meta_effector_77	B7UH72	99.487	99.74	99.74	Yes	Yes	Yes	Yes
dime_meta_effector_133	Q5PI48	97.647	98.82	99.71	Yes	No	No	Yes
dime_meta_effector_32	A1KWP7	98.69	98.69	99.78	Yes	Yes	Yes	Yes
dime_meta_effector_50	Q47184	75	87.5	99.48	Yes	No	No	Yes
dime_meta_effector_152	O84056	35	85	12.84	Yes	No	No	No
dime_meta_effector_60	Q9I788	52.941	82.35	3.5	Yes	No	No	No
dime_meta_effector_173	Q47278	40.741	74.07	7.65	Yes	No	No	No
dime_meta_effector_7	Q58I88	56.849	69.01	99.83	Yes	Yes	Yes	Yes
dime_meta_effector_131	A9ZNG5	48.503	68.86	99.69	Yes	Yes	Yes	Yes
dime_meta_effector_22	D2TK72	37.963	67.59	55.15	No	No	No	Yes
dime_meta_effector_137	A0A2S4J8L5	39.13	65.22	10.95	Yes	No	No	No
dime_meta_effector_47	E7PH30	47.826	65.22	34.38	No	No	No	No
dime_meta_effector_79	Q9Z877	40	63.33	4.58	Yes	No	No	No
dime_meta_effector_48	A2I8A1	36.842	63.16	5.37	Yes	No	No	No
dime_meta_effector_91	Q87UE5	40.741	62.96	6.58	Yes	No	No	No
dime_meta_effector_113	Q8X4X1	45.545	62.38	52.36	Yes	No	No	Yes
dime_meta_effector_30	Q9Z8L3	29.032	61.29	19.05	No	No	No	No
dime_meta_effector_98	Q7BRZ4	41.791	61.19	79.39	Yes	Yes	Yes	Yes
dime_meta_effector_119	Q6IV70	52	60	3.43	Yes	Yes	No	No
dime_meta_effector_37	D2TI15	35	60	20.63	Yes	Yes	No	No
dime_meta_effector_8	A9ZNE9	39.394	58.08	92.15	No	No	No	Yes
dime_meta_effector_64	Q7NUX3	31.579	57.89	26.06	Yes	No	No	No
dime_meta_effector_112	Q8ZQA1	42.308	57.69	14.12	Yes	No	No	No
dime_meta_effector_124	13096379	32.143	57.14	7.05	Yes	No	No	No
dime_meta_effector_87	Q83RJ4	37.234	55.67	95.97	Yes	No	No	Yes
dime_meta_effector_154	P0A1K5	44.444	55.56	11.99	Yes	No	No	No
dime_meta_effector_44	663424733	33.333	55.56	11.87	Yes	No	No	No
dime_meta_effector_20	Q7MYD1	34.211	55.26	11.71	Yes	Yes	No	No
dime_meta_effector_97	Q4ACE6	37.931	55.17	41.27	Yes	Yes	Yes	No
dime_meta_effector_66	A9R9H4	32.5	55	10.43	Yes	Yes	No	No
dime_meta_effector_140	119390315	32.258	54.84	9.9	Yes	Yes	Yes	No
dime_meta_effector_170	A0A3M3SCD9	28.571	54.76	31.75	Yes	Yes	Yes	No
dime_meta_effector_38	O84616	33.333	54.55	13.85	Yes	Yes	Yes	No
dime_meta_effector_3	B7UI20	26.316	54.39	9.84	Yes	No	No	No
dime_meta_effector_63	Q8ZN18	35.417	54.17	8.05	Yes	No	No	No
dime_meta_effector_6	B2TSV7	29.851	53.73	12.81	No	No	No	No
dime_meta_effector_88	Q8ZQ59	29.268	53.66	13.75	No	No	No	Yes
dime_meta_effector_114	D2TK70	29.412	52.94	10	Yes	Yes	Yes	No
dime_meta_effector_105	Q7MYD1	33.333	52.78	11.08	Yes	No	No	No
dime_meta_effector_158	45357181	32.283	52.76	33.51	Yes	No	No	Yes
dime_meta_effector_34	Q9Z8L3	32.727	52.73	36.73	No	No	No	No
dime_meta_effector_5	Q8VSC3	34.783	52.17	8.07	Yes	No	No	No
dime_meta_effector_58	F3G1H5	29.167	52.08	12.5	Yes	No	No	No
dime_meta_effector_174	F3INY7	38.462	51.92	34.93	No	No	No	No
dime_meta_effector_39	WP_011117630.1	30.263	51.75	58.31	Yes	Yes	Yes	Yes
dime_meta_effector_177	B8ZYN7	27.66	51.06	46.94	Yes	No	No	No
dime_meta_effector_51	WP_011117630.1	29.665	50.72	54.77	Yes	Yes	Yes	Yes
dime_meta_effector_185	Q9Z8P7	23.377	50.65	41.48	Yes	No	No	No
dime_meta_effector_111	F3IJD6	30.556	50	10.03	Yes	No	No	No
dime_meta_effector_121	Q8ZQ59	37.5	50	12.37	Yes	No	No	No
dime_meta_effector_13	Q8ZQ59	37.5	50	12.37	Yes	No	No	No
dime_meta_effector_171	Q3BTM6	26.316	50	9.92	Yes	No	No	No
dime_meta_effector_183	O84616	27.941	50	28.14	Yes	Yes	Yes	No
dime_meta_effector_45	Q8ZQ59	37.5	50	12.37	Yes	No	No	No
dime_meta_effector_75	Q63K50	33.333	50	13.65	Yes	No	No	No
dime_meta_effector_144	Q6XVT8	31.068	49.51	17.57	Yes	Yes	Yes	Yes
dime_meta_effector_108	Q9R803	27.368	49.47	46.15	Yes	No	No	No
dime_meta_effector_96	119390330	27.16	49.38	40	Yes	No	No	No
dime_meta_effector_56	290752921	22.785	49.37	18.57	Yes	Yes	Yes	No
dime_meta_effector_36	WP_011117630.1	41.27	49.21	83.38	Yes	No	No	Yes
dime_meta_effector_35	P74988	27.869	49.18	15.8	Yes	Yes	No	No
dime_meta_effector_59	Q6Q513	24.59	49.18	31.25	Yes	No	No	No
dime_meta_effector_52	Q48M45	29.825	49.12	3.09	Yes	No	No	No
dime_meta_effector_153	Q9RER2	28.302	49.06	12.01	Yes	No	No	No
dime_meta_effector_155	238828266	29.787	48.94	16.67	Yes	No	No	No
dime_meta_effector_90	D2TZ34	31.818	48.86	12.91	Yes	No	No	No
dime_meta_effector_11	A9R9H4	26.316	48.68	23.01	Yes	No	No	No
dime_meta_effector_12	C4PL85	25	48.53	10	Yes	No	No	No
dime_meta_effector_139	B7UH72	33.824	48.53	14.1	Yes	No	No	No
dime_meta_effector_26	Q9Z3F4	25	48.44	8.82	No	No	No	No
dime_meta_effector_72	O85345	34.627	48.36	84.66	Yes	No	No	Yes
dime_meta_effector_27	O84554	30.12	48.19	53.9	Yes	No	No	No
dime_meta_effector_49	O84554	30.12	48.19	53.9	Yes	No	No	No
dime_meta_effector_61	O84554	30.12	48.19	53.9	Yes	No	No	No
dime_meta_effector_101	Q8ZP57	26	48	10.72	Yes	No	No	No
dime_meta_effector_179	Q9AJ11	25.333	48	41.52	Yes	No	No	No
dime_meta_effector_70	254592186	26.016	47.97	54.59	Yes	No	No	Yes
dime_meta_effector_99	Q8VSR1	28.767	47.95	30	Yes	No	No	No
dime_meta_effector_33	Q5PI48	27.65	47.93	60	Yes	Yes	Yes	Yes
dime_meta_effector_175	H2EMV1	33.846	47.69	21.31	Yes	Yes	Yes	No
dime_meta_effector_9	Q9Z3F4	23.077	47.69	8.96	Yes	Yes	No	No
dime_meta_effector_71	A0A656H5T7	22.43	47.66	85.25	No	No	No	No
dime_meta_effector_118	Q48DU8	28.571	47.62	4.28	Yes	Yes	Yes	No
dime_meta_effector_117	Q6VE93	35.849	47.17	13.82	Yes	No	No	No
dime_meta_effector_176	ELU40828.1	32.075	47.17	15.23	No	No	No	No
dime_meta_effector_19	238828265	26.415	47.17	19.92	Yes	No	No	No
dime_meta_effector_93	Q6TLM0	30	47.14	19.6	Yes	Yes	No	No
dime_meta_effector_129	Q9Z8L4	26	47	24.81	Yes	Yes	No	No
dime_meta_effector_62	Q8ZQC8	26.506	46.99	20.06	Yes	No	No	No
dime_meta_effector_84	Q8ZQC8	26.506	46.99	20.06	Yes	No	No	No
dime_meta_effector_74	Q8ZNG2	30.894	46.75	68.82	Yes	No	No	Yes
dime_meta_effector_149	D2TKH5	26.277	46.72	96.9	Yes	No	No	Yes
dime_meta_effector_123	Q47184	22.778	46.67	86.46	Yes	No	No	No
dime_meta_effector_167	A9R9H4	28.333	46.67	17.18	Yes	No	No	No
dime_meta_effector_100	Q5PI48	28.455	46.61	97.06	Yes	No	No	Yes
dime_meta_effector_29	Q9Z6N8	28.767	46.58	40.12	Yes	No	No	No
dime_meta_effector_67	Q5QA86	31.034	46.55	8.36	Yes	No	No	No
dime_meta_effector_150	119390330	26.761	46.48	35	Yes	Yes	Yes	Yes
dime_meta_effector_81	D2TK72	22.535	46.48	35.57	Yes	No	No	No
dime_meta_effector_95	D2TK72	22.535	46.48	35.57	Yes	Yes	No	No
dime_meta_effector_116	Q84CS5	22.388	46.27	21.09	Yes	No	No	No
dime_meta_effector_156	Q8ZPA6	31.343	46.27	49.62	Yes	No	No	Yes
dime_meta_effector_103	Q89TW7	28.205	46.15	14.18	Yes	No	No	No
dime_meta_effector_107	B7ULW8	27.434	46.02	49.31	Yes	No	No	No
dime_meta_effector_122	Q4ZNB6	34	46	13.69	Yes	No	No	No
dime_meta_effector_21	P69978	25.424	45.76	50.43	Yes	No	No	No
dime_meta_effector_180	Q5PFI5	27.16	45.68	31.67	Yes	No	No	No
dime_meta_effector_126	Q8ZMM8	34.783	45.65	12	No	No	No	No
dime_meta_effector_28	A0A0N1JIP6	22.826	45.65	23.21	Yes	Yes	Yes	No
dime_meta_effector_15	D2AJ70	26.667	45.56	39.56	Yes	Yes	No	No
dime_meta_effector_104	WP_011117630.1	27.046	45.55	67.03	No	No	No	Yes
dime_meta_effector_110	WP_011117630.1	26.95	45.39	67.3	No	No	No	Yes
dime_meta_effector_10	P42713	24.419	45.35	26.06	No	No	No	No
dime_meta_effector_23	D2TK72	22.5	45	38.14	Yes	No	No	No
dime_meta_effector_65	Q886L1	28.333	45	19.37	Yes	Yes	No	No
dime_meta_effector_89	Q6R8C5	30.612	44.9	7.29	Yes	Yes	No	No
dime_meta_effector_94	D0ZVG2	22.989	44.83	9.86	Yes	No	No	No
dime_meta_effector_151	Q7DB81	30.702	44.74	27.27	Yes	No	No	No
dime_meta_effector_162	Q9Z8Z8	27.679	44.64	21.54	Yes	No	No	No
dime_meta_effector_164	P0C2N4	33.333	44.44	43.44	No	No	No	No
dime_meta_effector_172	O84718	26.087	44.35	27.44	Yes	No	No	No
dime_meta_effector_160	Q84GT9	26.186	44.33	83.84	Yes	No	No	Yes
dime_meta_effector_54	S6T863	28.571	44.29	14.88	Yes	No	No	No
dime_meta_effector_42	Q88BQ2	29.87	44.16	18.23	Yes	No	No	No
dime_meta_effector_76	O84869	24.771	44.04	20.55	Yes	No	No	No
dime_meta_effector_157	WP_011117630.1	24.893	43.78	61.31	Yes	Yes	No	Yes
dime_meta_effector_4	Q2T708	23.636	43.64	30	Yes	No	No	No
dime_meta_effector_68	Q989P8	32.258	43.55	9.62	Yes	Yes	Yes	No
dime_meta_effector_14	186700585	26.871	43.54	53.88	Yes	No	No	Yes
dime_meta_effector_53	Q87W65	27.536	43.48	10.76	Yes	No	No	No
dime_meta_effector_25	D2TTX7	21.882	43.33	56.27	Yes	No	No	Yes
dime_meta_effector_55	Q63K45	19.318	43.18	55.41	Yes	No	No	No
dime_meta_effector_80	Q8ZMM8	29.545	43.18	12.29	No	No	No	Yes
dime_meta_effector_168	Q8ZQC8	24.211	43.16	29.47	Yes	No	No	No
dime_meta_effector_184	Q8ZQC8	24.211	43.16	29.47	Yes	No	No	No
dime_meta_effector_138	P33548	27.451	43.14	24.04	Yes	No	No	No
dime_meta_effector_136	D2TZ32	29.231	43.08	34.04	No	No	No	No
dime_meta_effector_147	F3G207	21	43	64.58	Yes	Yes	No	No
dime_meta_effector_141	Q9Z8P7	30	42.86	34.09	Yes	Yes	No	No
dime_meta_effector_57	A0A3M5STQ8	25.397	42.86	21.6	Yes	Yes	Yes	No
dime_meta_effector_43	D2TTX7	21.882	42.67	56.27	Yes	No	No	Yes
dime_meta_effector_134	A1KWP8	21.311	42.62	12.99	Yes	No	No	No
dime_meta_effector_132	A0A3M5TXA8	29.63	42.59	19.46	Yes	Yes	Yes	Yes
dime_meta_effector_125	Q2T710	26.25	42.5	19.32	Yes	No	No	No
dime_meta_effector_115	Q888Y8	23.636	42.42	21.99	Yes	No	No	No
dime_meta_effector_182	Q881L7	28.51	42.33	51.17	Yes	No	No	Yes
dime_meta_effector_145	P42713	25.352	42.25	21.82	Yes	Yes	No	No
dime_meta_effector_148	Q88BP7	23.333	42.22	22.22	Yes	No	No	No
dime_meta_effector_83	D2AJ54	25.301	42.17	13.01	Yes	No	No	Yes
dime_meta_effector_159	P74849	27.273	42.05	12.55	Yes	Yes	Yes	No
dime_meta_effector_146	Q8XAL7	32.727	41.82	28.57	Yes	No	No	No
dime_meta_effector_40	O84144	26.389	41.67	24.91	No	No	No	No
dime_meta_effector_46	A0A384VCK8	26.923	41.54	16.73	Yes	No	No	No
dime_meta_effector_86	Q87UE5	24.39	41.46	17.89	Yes	Yes	No	No
dime_meta_effector_128	Q7PC42	28	41.33	3.23	Yes	No	No	No
dime_meta_effector_143	Q6J2E6	21.429	40.91	52.08	Yes	No	No	No
dime_meta_effector_24	WP_011117630.1	23.077	40.89	65.12	Yes	Yes	Yes	Yes
dime_meta_effector_109	Q8ZQ59	22.973	40.54	25.09	Yes	No	No	Yes
dime_meta_effector_120	Q56921	25.962	40.38	13.32	No	No	No	No
dime_meta_effector_85	Q4ZX48	31.579	40.35	14.66	Yes	No	No	No
dime_meta_effector_69	A2I8A2	26.174	40.27	24.14	Yes	No	No	No
dime_meta_effector_169	339513205	26.786	40.18	23.47	Yes	Yes	Yes	No
dime_meta_effector_135	F3G248	29.231	40	25.77	Yes	No	No	No
dime_meta_effector_73	Q5PEX4	28.485	40	44	Yes	No	No	Yes
dime_meta_effector_106	162354839	24.49	39.46	35.31	Yes	No	No	No
dime_meta_effector_163	O84869	23.853	39.45	20.55	Yes	No	No	No
dime_meta_effector_165	O84869	23.853	39.45	20.55	Yes	No	No	No
dime_meta_effector_1	A0A384VCK8	26.23	39.34	7.91	Yes	No	No	No
dime_meta_effector_92	A0A384VCK8	26.23	39.34	7.91	Yes	No	No	Yes
dime_meta_effector_161	Q63K34	29	38	15.65	Yes	No	No	No
dime_meta_effector_82	D2AJ54	21.463	37.8	65.91	Yes	No	No	Yes
dime_meta_effector_166	A9MG90	25.41	37.7	36.01	No	No	No	No
dime_meta_effector_178	O84144	28.986	37.68	20.7	Yes	No	No	No
dime_meta_effector_41	B7UMR0	21.176	37.65	38.22	Yes	Yes	Yes	No
dime_meta_effector_127	D2AJ54	20.107	37	58.88	Yes	No	No	Yes
dime_meta_effector_16	Q2T704	28.378	36.49	24.52	Yes	No	No	No
dime_meta_effector_102	D2AJ54	24.188	36.46	38.14	Yes	No	No	Yes
dime_meta_effector_18	Q2T704	26.168	36.45	37.16	Yes	No	No	No
dime_meta_effector_130	B3Y098	25.926	36.11	22.09	Yes	Yes	No	No
dime_meta_effector_2	Q57KZ6	21.212	35.35	54.86	Yes	No	No	Yes
dime_meta_effector_181	A2A0X3	21.239	33.63	73.6	Yes	No	No	No

## Sheet: 5C
Table 5C: Pfam domain annotation of effector proteins from commensal strains and MAGs
Sequence Id	Effector abbreviation (if cloned)	Pfam ID	Pfam description	E value
WP_081013172.1		PF00990	Diguanylate cyclase, GGDEF domain	4e-35
WP_006814179.1		PF05957	DUF883 N-terminal domain	3.6e-06
WP_006814179.1		PF19029	DUF883 C-terminal glycine zipper region	3.1e-13
WP_000083825.1		PF10723	Replication regulatory protein RepB	1.6e-30
WP_083842359.1		PF00881	Nitroreductase family	0.0037
WP_005164132.1	Yen_21	PF13924	Lipocalin-like domain	6.3e-41
WP_000023110.1		PF06763	Prophage minor tail protein Z (GPZ)	4.3e-75
WP_004177700.1		PF02770	Acyl-CoA dehydrogenase, middle domain	4.6e-12
WP_004177700.1		PF00441	Acyl-CoA dehydrogenase, C-terminal domain	7.5e-25
WP_004177700.1		PF18158	Adaptive response protein AidB N-terminal domain	3e-52
WP_000611411.1		PF00005	ABC transporter	1.8e-28
WP_001322916.1		PF13258	Domain of unknown function (DUF4049)	0
WP_045910026.1		PF10109	Phage tail assembly chaperone proteins, E, or 41 or 14	6.5e-08
WP_061056414.1		PF01904	Protein of unknown function DUF72	2.2e-48
WP_043016612.1		PF00171	Aldehyde dehydrogenase family	1e-112
WP_005162179.1		PF00873	AcrB/AcrD/AcrF family	0
WP_000369522.1		PF16197	Ketoacyl-synthetase C-terminal extension	1.9e-08
WP_000369522.1		PF08242	Methyltransferase domain	3.1e-18
WP_000369522.1		PF08242	Methyltransferase domain	8.6e-15
WP_000369522.1		PF00698	Acyl transferase domain	4.5e-51
WP_000369522.1		PF00550	Phosphopantetheine attachment site	2.7e-05
WP_000369522.1		PF00550	Phosphopantetheine attachment site	1e-09
WP_000369522.1		PF02801	Beta-ketoacyl synthase, C-terminal domain	3.5e-35
WP_000369522.1		PF00975	Thioesterase domain	6.8e-16
WP_000369522.1		PF00668	Condensation domain	6.3e-30
WP_000369522.1		PF00109	Beta-ketoacyl synthase, N-terminal domain	8.6e-74
WP_000369522.1		PF08659	KR domain	2.8e-35
WP_061055860.1		PF25601	AAA+ ATPase lid domain	3.2e-09
WP_061055860.1		PF02954	Bacterial regulatory protein, Fis family	2.9e-06
WP_061055860.1		PF01590	GAF domain	3e-08
WP_061055860.1		PF00158	Sigma-54 interaction domain	1.1e-59
WP_004924278.1		PF09612	Bacterial protein of unknown function (HtrL_YibB)	1.5e-64
WP_006658209.1		PF02706	Chain length determinant protein	4.2e-09
WP_038633828.1		PF13410	Glutathione S-transferase, C-terminal domain	7.1e-06
WP_038633828.1		PF02798	Glutathione S-transferase, N-terminal domain	0.00093
WP_044175142.1		PF00990	Diguanylate cyclase, GGDEF domain	7.6e-42
WP_044175142.1		PF13426	PAS domain	0.00055
WP_044175142.1		PF00563	EAL domain	2.9e-64
WP_061057247.1		PF03466	LysR substrate binding domain	7.4e-34
WP_061057247.1		PF00126	Bacterial regulatory helix-turn-helix protein, lysR family	4.5e-15
WP_000083439.1		PF06545	Oxamate carbamoyltransferase subunit AllG	2.3e-85
WP_000558718.1		PF00441	Acyl-CoA dehydrogenase, C-terminal domain	1.7e-27
WP_000558718.1		PF02770	Acyl-CoA dehydrogenase, middle domain	2.2e-12
WP_000558718.1		PF18158	Adaptive response protein AidB N-terminal domain	1.8e-50
WP_050719334.1		PF03543	Yersinia/Haemophilus virulence surface antigen	6e-51
WP_000019796.1		PF03626	Prokaryotic Cytochrome C oxidase subunit IV	1.4e-14
WP_048618925.1		PF05802	SPI-2 type 3 secretion system translocon protein SctB	4e-25
WP_006815565.1		PF12833	Helix-turn-helix domain	1.3e-19
WP_006815565.1		PF07883	Cupin domain	0.0023
WP_000131686.1		PF07883	Cupin domain	9.9e-18
WP_042028094.1		PF13188	PAS domain	0.011
WP_042028094.1		PF13188	PAS domain	5.2
WP_042028094.1		PF00015	Methyl-accepting chemotaxis protein (MCP) signalling domain	4.7e-32
WP_042028094.1		PF18947	HAMP domain	2.5e-06
WP_004727628.1	Vfu_40	PF00528	Binding-protein-dependent transport system inner membrane component	9.3e-08
WP_004727926.1	Vfu_8	PF00005	ABC transporter	7.3e-11
WP_004727926.1	Vfu_8	PF00005	ABC transporter	8.1e-12
WP_043017536.1		PF00359	Phosphoenolpyruvate-dependent sugar phosphotransferase system, EIIA 2	1.9e-26
WP_000449191.1		PF05358	DicB protein	1.2e-34
WP_004922117.1	Pst_61	PF00171	Aldehyde dehydrogenase family	0
WP_077628411.1		PF01835	MG2 domain	2e-15
WP_077628411.1		PF00207	Alpha-2-macroglobulin family	2.2e-08
WP_077628411.1		PF07703	Alpha-2-macroglobulin bait region domain	1.4e-13
WP_024374208.1		PF01175	Urocanase Rossmann-like domain	1.8e-83
WP_024374208.1		PF17392	Urocanase C-terminal domain	3.3e-88
WP_024374208.1		PF17391	Urocanase N-terminal domain	4.1e-59
WP_083603013.1		PF01590	GAF domain	5.5e-13
WP_083603013.1		PF00563	EAL domain	6.3e-68
WP_083603013.1		PF00990	Diguanylate cyclase, GGDEF domain	0.00024
WP_000208170.1	Efe_32	PF08125	Mannitol dehydrogenase C-terminal domain	1.9e-71
WP_000208170.1	Efe_32	PF01232	Mannitol dehydrogenase Rossmann domain	8.8e-67
WP_040259943.1	Pem_19	PF10095	Uncharacterized protein conserved in bacteria (DUF2333)	0
WP_071586355.1		PF01385	Probable transposase	9.1e-31
WP_071586355.1		PF07282	Cas12f1-like, TNB domain	1.1e-20
WP_004256190.1	Pre_85	PF17192	MukF middle domain	2.8e-78
WP_004256190.1	Pre_85	PF17193	MukF C-terminal domain	5.5e-73
WP_004256190.1	Pre_85	PF03882	MukF winged-helix domain	1.4e-51
WP_108474137.1	Pfa_24	PF12833	Helix-turn-helix domain	7.8e-16
WP_108474137.1	Pfa_24	PF14525	AraC-binding-like domain	5.1e-21
WP_062771490.1		PF00873	AcrB/AcrD/AcrF family	0
WP_035600158.1		PF13413	Helix-turn-helix domain	2.1e-10
WP_035600158.1		PF13464	RodZ C-terminal domain	2.6e-20
WP_010798305.1		PF04961	Formiminotransferase-cyclodeaminase	9.1e-32
dime_meta_effector_151	met_139	PF01129	NAD:arginine ADP-ribosyltransferase	0.0019
WP_042026197.1		PF17900	Peptidase M1 N-terminal domain	3.7e-11
WP_042026197.1		PF01433	Peptidase family M1 domain	8.1e-55
WP_042026197.1		PF17432	Domain of unknown function (DUF3458_C) ARM repeats	2.5e-111
WP_042026197.1		PF11940	Domain of unknown function (DUF3458) Ig-like fold	1.3e-29
WP_017787620.1		PF10987	Protein of unknown function (DUF2806)	2e-78
WP_023292810.1		PF02562	PhoH-like protein	5.6e-74
WP_000557383.1	Ec2_28	PF03927	NapD protein	4e-22
dime_meta_effector_167	met_150	PF00669	Bacterial flagellin N-terminal helical region	4.5e-43
dime_meta_effector_167	met_150	PF12445	Flagellin protein	1.4e-18
dime_meta_effector_167	met_150	PF00700	Bacterial flagellin C-terminal helical region	9.9e-29
WP_006816376.1		PF16162	Kiwa protein KwaB-like	1.4e-24
WP_006657113.1		PF16220	Domain of unknown function (DUF4880)	3.5e-08
WP_006657113.1		PF04773	FecR protein	1.4e-15
WP_000081153.1		PF07906	ShET2 enterotoxin, N-terminal region	1.1e-40
WP_001515175.1		PF00589	Phage integrase family	3e-05
WP_042025233.1		PF04860	Phage portal protein	7.2e-09
WP_039854297.1		PF03846	Cell division inhibitor SulA	1.9e-36
WP_061056321.1		PF00571	CBS domain	0.091
WP_061056321.1		PF00563	EAL domain	1.5e-43
WP_010799602.1		PF23130	IcmW	1.3e-35
WP_003025649.1		PF12706	Beta-lactamase superfamily domain	1.8e-09
WP_042029474.1		PF12118	SprA-related family	1.4e-35
WP_001197909.1		PF00873	AcrB/AcrD/AcrF family	0
WP_072041472.1	Cpa_11	PF07201	HrpJ-like domain	1.2e-12
WP_061055444.1		PF00563	EAL domain	3.1e-53
WP_061055444.1		PF01590	GAF domain	6.2e-07
WP_061055444.1		PF00990	Diguanylate cyclase, GGDEF domain	1.3e-10
WP_001267298.1	Ec6_12	PF02753	Pili assembly chaperone PapD, C-terminal domain	4.4e-08
WP_001267298.1	Ec6_12	PF00345	Pili and flagellar-assembly chaperone, PapD N-terminal domain	2.8e-37
WP_113698432.1		PF13148	Protein of unknown function (DUF3987)	7.9e-91
WP_001549228.1		PF02924	Bacteriophage lambda head decoration protein D	8.5e-19
WP_001143200.1		PF11230	Glycyl radical enzyme YjjI-like	0
WP_038150968.1	Vfu_52	PF00668	Condensation domain	2.1e-38
WP_108476339.1	Pfa_40	PF03222	Tryptophan/tyrosine permease family	5.5e-08
WP_000191575.1		PF11658	Cellulose biosynthesis protein BcsG	0
WP_000057395.1		PF00561	alpha/beta hydrolase fold	1e-37
WP_004254299.1	Pre_65	PF07690	Major Facilitator Superfamily	4.9e-28
WP_084596294.1		PF02974	Protease inhibitor Inh	4.5e-05
WP_000862334.1		PF21661	Domain of unknown function (DUF6860)	1.5e-78
WP_000862334.1		PF13258	Domain of unknown function (DUF4049)	2.4e-123
WP_040903289.1		PF08335	GlnD PII-uridylyltransferase	2.6e-28
WP_040903289.1		PF08335	GlnD PII-uridylyltransferase	2e-06
WP_040903289.1		PF03710	Glutamate-ammonia ligase adenylyltransferase	1.3e-102
WP_040903289.1		PF03710	Glutamate-ammonia ligase adenylyltransferase	9.5e-89
WP_004726428.1	Vfu_59	PF13307	Helicase C-terminal domain	3.1e-40
WP_004726428.1	Vfu_59	PF06733	DEAD_2	0.0027
WP_000191596.1		PF11658	Cellulose biosynthesis protein BcsG	0
WP_006661186.1		PF07254	Membrane-bound toxin component of toxin-antitoxin system	6e-37
WP_048619127.1		PF00990	Diguanylate cyclase, GGDEF domain	3.5e-43
WP_050812366.1	Yre_12	PF02833	DHHA2 domain	3.4e-17
WP_050812366.1	Yre_12	PF01368	DHH family, N-terminal domain	6.6e-11
dime_meta_effector_155	met_142	PF08908	Putative oxygenase MesX	0
WP_005273729.1		PF13426	PAS domain	0.00048
WP_005273729.1		PF00990	Diguanylate cyclase, GGDEF domain	9.2e-41
WP_005273729.1		PF00563	EAL domain	1.1e-62
WP_001097130.1		PF09414	RNA ligase	4.6e-24
WP_035598017.1		PF00270	DEAD/DEAH box helicase	1.6e-18
WP_035598017.1		PF00271	Helicase conserved C-terminal domain	4.8e-08
WP_035598017.1		PF09369	MrfA Zn-binding domain	6.3e-05
WP_002913732.1	Kpn_32	PF00923	Transaldolase/Fructose-6-phosphate aldolase	7.9e-93
WP_000077882.1		PF06628	Catalase-related immune-responsive	2.1e-15
WP_000077882.1		PF18011	C-terminal domain found in long catalases	6.9e-10
WP_000077882.1		PF00199	Catalase	0
WP_004256437.1	Pre_76	PF03222	Tryptophan/tyrosine permease family	3.8e-10
WP_000072171.1		PF08220	DeoR-like helix-turn-helix domain	8.5e-18
WP_000072171.1		PF00455	DeoR C terminal sensor domain	1.1e-51
WP_050719818.1		PF00990	Diguanylate cyclase, GGDEF domain	5e-35
WP_050719818.1		PF00563	EAL domain	5.1e-63
WP_005166097.1	Yen_15	PF06968	Biotin and Thiamin Synthesis associated domain	6.5e-13
WP_005166097.1	Yen_15	PF04055	Radical SAM superfamily	8e-10
WP_001445815.1	Ec6_17	PF10887	Protein of unknown function (DUF2686)	0
WP_004141442.1		PF00881	Nitroreductase family	4.6e-11
WP_004727769.1		PF21478	Glycine dehydrogenase, C-terminal domain	1.3e-57
WP_004727769.1		PF02347	Glycine cleavage system P-protein	0
WP_004727769.1		PF02347	Glycine cleavage system P-protein	1.3e-05
WP_005284548.1	Eta_12	PF14342	Domain of unknown function (DUF4396)	1.2e-36
WP_040263346.1		PF14579	Helix-hairpin-helix motif	1.5e-16
WP_040263346.1		PF17657	Bacterial DNA polymerase III alpha subunit finger domain	1.9e-53
WP_040263346.1		PF07733	Bacterial DNA polymerase III alpha NTPase domain	4.7e-83
WP_040263346.1		PF02811	PHP domain	3.8e-11
WP_040263346.1		PF01336	OB-fold nucleic acid binding domain	0.00023
dime_meta_effector_182	met_160	PF10139	Putative bacterial virulence factor	1e-42
dime_meta_effector_182	met_160	PF10139	Putative bacterial virulence factor	2.4e-37
dime_meta_effector_182	met_160	PF10139	Putative bacterial virulence factor	3.3e-06
WP_000465928.1		PF00345	Pili and flagellar-assembly chaperone, PapD N-terminal domain	2.8e-41
WP_000465928.1		PF02753	Pili assembly chaperone PapD, C-terminal domain	2.8e-16
WP_004922411.1	Pst_62	PF02706	Chain length determinant protein	1.5e-11
WP_033790137.1		PF00270	DEAD/DEAH box helicase	6.6e-06
WP_033790137.1		PF11898	Domain of unknown function (DUF3418)	0
WP_033790137.1		PF00271	Helicase conserved C-terminal domain	7.5e-08
WP_033790137.1		PF21010	Helicase associated domain (HA2), ratchet-like	7e-08
WP_033790137.1		PF07717	Oligonucleotide/oligosaccharide-binding (OB)-fold	9.8e-11
WP_006813670.1		PF13667	ThiC-associated domain	4.9e-28
WP_006813670.1		PF01964	Radical SAM ThiC family	0
WP_005305447.1		PF17209	Hfq protein	1.9e-19
WP_087053185.1		PF00199	Catalase	0
WP_087053185.1		PF06628	Catalase-related immune-responsive	6.8e-17
WP_087053185.1		PF18011	C-terminal domain found in long catalases	2.2e-11
WP_004728100.1	Vfu_30	PF01380	SIS domain	2e-05
WP_004728100.1	Vfu_30	PF01418	Helix-turn-helix domain, rpiR family	1.4e-12
WP_073970164.1		PF25670	Phage tail protein C-terminal domain	3.8e-50
WP_016535212.1		PF03496	ADP-ribosyltransferase exoenzyme	0.0026
WP_004197606.1	Kpn_8	PF21917	N-terminal region of NMB0537	4.4e-09
WP_004197606.1	Kpn_8	PF03471	Transporter associated domain	6.7e-20
WP_004197606.1	Kpn_8	PF00571	CBS domain	0.004
WP_004197606.1	Kpn_8	PF00571	CBS domain	2.7e-05
WP_000020875.1	Ec6_31	PF04316	Anti-sigma-28 factor, FlgM	8.7e-05
WP_113844795.1	Pfa_47	PF05354	Phage Head-Tail Attachment protein	0.0037
WP_005179706.1	Yen_56	PF18047	PatG Domain	1.2e-12
WP_005179706.1	Yen_56	PF18065	PatG C-terminal	3.7e-29
WP_005179706.1	Yen_56	PF00082	Subtilase family	5e-30
WP_006815092.1		PF00102	Protein-tyrosine phosphatase	1.3e-13
WP_003096905.1		PF06568	Domain of unknown function (DUF1127)	6.9e-09
WP_002229817.1	Yen_46	PF10723	Replication regulatory protein RepB	7.6e-41
WP_005121418.1		PF00571	CBS domain	0.0098
WP_005121418.1		PF00571	CBS domain	2.7e-05
WP_005121418.1		PF21917	N-terminal region of NMB0537	1.5e-09
WP_005121418.1		PF03471	Transporter associated domain	3e-20
WP_010799501.1		PF13426	PAS domain	2.9e-13
WP_010799501.1		PF00563	EAL domain	3.9e-62
WP_010799501.1		PF00990	Diguanylate cyclase, GGDEF domain	3.3e-40
WP_010799501.1		PF08447	PAS fold	2.6e-10
WP_010799501.1		PF21352	Thioredoxin 2, N-terminal	4e-07
WP_033754389.1		PF10685	Stress-induced bacterial acidophilic repeat motif	0.00057
WP_033754389.1		PF10685	Stress-induced bacterial acidophilic repeat motif	1.1e-05
WP_000155689.1		PF04984	Phage tail sheath protein subtilisin-like domain	1.8e-30
WP_000155689.1		PF17481	Phage tail sheath protein beta-sandwich domain	9.4e-08
WP_000155689.1		PF17482	Phage tail sheath C-terminal domain	6.2e-18
dime_meta_effector_113	met_119	PF06416	Effector protein NleG	4.3e-37
WP_038152592.1	Vfu_19	PF01521	Iron-sulphur cluster biosynthesis	7.7e-10
WP_038152592.1	Vfu_19	PF01106	NifU-like domain	1.4e-14
WP_016538147.1	Cda_33	PF20552	Recombinase-like helix-turn-helix domain	7.9e-18
WP_002461675.1		PF13953	PapC C-terminal domain	7e-10
WP_002461675.1		PF00577	Outer membrane usher protein	3.9e-38
WP_001235473.1	Efe_11	PF03589	Antitermination protein Q	1.1e-21
WP_001235473.1	Efe_11	PF03589	Antitermination protein Q	1.6e-26
WP_000020887.1	Ec2_14	PF04316	Anti-sigma-28 factor, FlgM	8.4e-05
WP_004263017.1		PF02510	Surface presentation of antigen domain	7.9e-05
WP_113858384.1		PF18729	STY4199-like HEPN	6.6e-119
WP_004918480.1	Pst_53	PF25670	Phage tail protein C-terminal domain	3.3e-47
WP_040229899.1	Cpa_5	PF09330	D-lactate dehydrogenase, membrane binding	0
WP_040229899.1	Cpa_5	PF01565	FAD binding domain	1.3e-05
WP_005272370.1		PF06917	Periplasmic pectate lyase	0
WP_010796658.1		PF00324	Amino acid permease	1.3e-114
WP_000132317.1		PF22424	HK620, Tail spike protein, C-terminal	1.6e-51
WP_000132317.1		PF18781	Phage spike trimer	3e-36
WP_000132317.1		PF09008	Head binding	2.1e-59
WP_016537316.1		PF00571	CBS domain	2.1
WP_016537316.1		PF01769	Divalent cation transporter	5.2e-28
WP_000084404.1		PF10723	Replication regulatory protein RepB	1.8e-22
WP_113859080.1	Pfa_18	PF00535	Glycosyl transferase family 2	7.2e-25
WP_005283191.1	Eta_13	PF01490	Transmembrane amino acid transporter protein	0.001
WP_006814064.1		PF00266	Aminotransferase class-V	5.1e-123
WP_006819050.1		PF03709	Orn/Lys/Arg decarboxylase, N-terminal domain	2.5e-19
WP_006819050.1		PF03711	Orn/Lys/Arg decarboxylase, C-terminal domain	2.2e-43
WP_006819050.1		PF01276	Orn/Lys/Arg decarboxylase, major domain	0
WP_082037549.1		PF04290	Tripartite ATP-independent periplasmic transporters, DctQ component	5.6e-28
WP_000786529.1		PF02803	Thiolase, C-terminal domain	2.1e-50
WP_000786529.1		PF00108	Thiolase, N-terminal domain	1.7e-100
WP_000288710.1		PF03846	Cell division inhibitor SulA	2.2e-47
WP_010799389.1		PF09588	YqaJ-like viral recombinase domain	4.1e-22
WP_048617561.1		PF00206	Lyase	2.3e-33
WP_048617561.1		PF10397	Adenylosuccinate lyase C-terminus	4e-08
WP_004255132.1	Pre_5	PF08238	Sel1 repeat	710000
WP_004255132.1	Pre_5	PF08238	Sel1 repeat	600000
WP_004255132.1	Pre_5	PF08238	Sel1 repeat	0.095
WP_004255132.1	Pre_5	PF08238	Sel1 repeat	0.00044
WP_084596159.1	Pem_14	PF13560	Helix-turn-helix domain	1.2e-05
WP_036964207.1		PF01510	N-acetylmuramoyl-L-alanine amidase	7.4e-32
WP_001088080.1		PF22613	Transketolase-like TK C-terminal domain	5.2e-37
WP_001088080.1		PF02779	Transketolase, pyrimidine binding domain	1.7e-48
WP_001088080.1		PF00456	Transketolase, thiamine diphosphate binding domain	0
WP_017784025.1		PF12069	Protein of unknown function (DUF3549)	9.2e-126
WP_006813585.1		PF00275	EPSP synthase (3-phosphoshikimate 1-carboxyvinyltransferase)	0
WP_042033293.1		PF13426	PAS domain	7.6e-08
WP_042033293.1		PF00563	EAL domain	3.7e-71
WP_042033293.1		PF00990	Diguanylate cyclase, GGDEF domain	1.6e-43
WP_040902687.1	Yre_36	PF02770	Acyl-CoA dehydrogenase, middle domain	6e-12
WP_040902687.1	Yre_36	PF18158	Adaptive response protein AidB N-terminal domain	8.2e-53
WP_040902687.1	Yre_36	PF00441	Acyl-CoA dehydrogenase, C-terminal domain	5e-27
dime_meta_effector_138	met_133	PF22615	Alpha-isopropylmalate synthase, post-catalytic domain-like	1.6e-29
dime_meta_effector_138	met_133	PF00682	HMGL-like	1.9e-67
dime_meta_effector_138	met_133	PF08502	LeuA allosteric (dimerisation) domain	4.5e-14
WP_006820832.1	Yre_6	PF09330	D-lactate dehydrogenase, membrane binding	0
WP_006820832.1	Yre_6	PF01565	FAD binding domain	2e-05
WP_000220134.1		PF09938	Uncharacterized protein conserved in bacteria (DUF2170)	5.4e-41
WP_000208665.1		PF13614	AAA domain	2.1e-06
WP_000208665.1		PF13807	G-rich domain on putative tyrosine kinase	3.1e-29
WP_000208665.1		PF23607	Tyrosine-protein kinase Wzc, N-terminal domain	1.3e-14
WP_000208665.1		PF02706	Chain length determinant protein	1.3e-22
dime_meta_effector_147	met_14	PF07455	Phage polarity suppression protein (Psu)	2.2e-36
WP_016536932.1	Cda_20	PF04391	Protein of unknown function (DUF533)	3.5e-42
WP_039861577.1		PF13654	LonB-like, AAA domain	4.4e-10
WP_039861577.1		PF05362	Lon protease (S16) C-terminal proteolytic domain	4.8e-06
WP_000781399.1		PF03613	PTS system mannose/fructose/sorbose family IID component	2.8e-87
WP_000097400.1	Ec6_2	PF09330	D-lactate dehydrogenase, membrane binding	0
WP_000097400.1	Ec6_2	PF01565	FAD binding domain	0.00013
WP_039861651.1		PF08349	Protein of unknown function (DUF1722)	3.1e-38
WP_039861651.1		PF04463	2-thiouracil desulfurase	1.1e-32
WP_069598451.1		PF05840	Bacteriophage replication gene A protein (GPA)	3.4e-106
WP_000204916.1		PF10548	P22AR C-terminal domain	7.1e-24
WP_000204916.1		PF10547	P22_AR N-terminal domain	7.1e-36
WP_080768681.1		PF00899	ThiF family	6.7e-19
WP_080768681.1		PF14461	Prokaryotic E2 family B	3.3e-06
WP_024164655.1		PF12706	Beta-lactamase superfamily domain	4.1e-09
WP_004259339.1		PF01614	Bacterial transcriptional regulator IclR C-terminal	5.5e-39
WP_004259339.1		PF09339	IclR helix-turn-helix domain	8.3e-08
WP_010795829.1		PF10685	Stress-induced bacterial acidophilic repeat motif	6.3e-06
WP_010795829.1		PF10685	Stress-induced bacterial acidophilic repeat motif	1.5e-06
WP_006660319.1		PF00176	SNF2-related domain	6.9e-11
WP_039898948.1	Cda_32	PF03631	Virulence factor BrkB	1.2e-46
WP_008499744.1		PF17944	Arginine decarboxylase C-terminal helical extension	1e-13
WP_008499744.1		PF17810	Arginine decarboxylase helical bundle domain	9.7e-22
WP_008499744.1		PF02784	Pyridoxal-dependent decarboxylase, pyridoxal binding domain	1.5e-57
WP_020328202.1		PF01497	Periplasmic binding protein	2.2e-16
WP_000386936.1		PF06066	SepZ	2.1e-45
WP_001331526.1		PF25783	BigA beta sandwich domain	1.4e-22
WP_001331526.1		PF03797	Autotransporter beta-domain	2.4e-15
WP_047408425.1		PF03313	Serine dehydratase alpha chain	8.7e-87
WP_047408425.1		PF03315	Serine dehydratase beta chain	6.3e-54
WP_050788069.1		PF16809	NleF caspase inhibitor	0.00016
WP_021264422.1		PF22752	Inactive DUF488-N3 subclade	1.3e-52
WP_035597784.1		PF04223	Citrate lyase, alpha subunit (CitF)	0
WP_004726386.1		PF03613	PTS system mannose/fructose/sorbose family IID component	1.7e-86
WP_010798357.1		PF08447	PAS fold	0.037
WP_010798357.1		PF08447	PAS fold	6.3e-14
WP_010798357.1		PF13188	PAS domain	3.6
WP_010798357.1		PF00563	EAL domain	1.9e-68
WP_010798357.1		PF08448	PAS fold	0.0015
WP_010798357.1		PF00989	PAS fold	0.074
WP_010798357.1		PF00990	Diguanylate cyclase, GGDEF domain	8.8e-25
WP_006813908.1		PF09392	Type III secretion needle MxiH, YscF, SsaG, EprI, PscF, EscF	0.00026
WP_004725807.1		PF13193	AMP-binding enzyme C-terminal domain	4.9e-05
WP_004725807.1		PF00550	Phosphopantetheine attachment site	9.2e-12
WP_004725807.1		PF07993	Male sterility protein	9.2e-54
WP_004725807.1		PF00501	AMP-binding enzyme	3.6e-75
WP_077626775.1		PF00550	Phosphopantetheine attachment site	2.2e-06
WP_077626775.1		PF00550	Phosphopantetheine attachment site	3.9e-05
WP_077626775.1		PF00550	Phosphopantetheine attachment site	0.00011
WP_077626775.1		PF00501	AMP-binding enzyme	4.7e-82
WP_077626775.1		PF00668	Condensation domain	1e-19
WP_077626775.1		PF00668	Condensation domain	8.1e-24
WP_077626775.1		PF08242	Methyltransferase domain	1.1e-08
WP_005282518.1	Eta_5	PF06738	Putative threonine/serine exporter	3.6e-60
dime_meta_effector_174		PF13426	PAS domain	1.1e-07
dime_meta_effector_174		PF00563	EAL domain	7.1e-72
dime_meta_effector_174		PF00990	Diguanylate cyclase, GGDEF domain	1e-43
WP_000139103.1	Ec6_55	PF04375	HemX, putative uroporphyrinogen-III C-methyltransferase	9.3e-105
dime_meta_effector_47	met_173	PF02481	DNA recombination-mediator protein A	4.6e-54
WP_077626078.1		PF00207	Alpha-2-macroglobulin family	2.2e-08
WP_077626078.1		PF01835	MG2 domain	3.4e-15
WP_077626078.1		PF07703	Alpha-2-macroglobulin bait region domain	2.4e-13
WP_050719180.1		PF00563	EAL domain	9.1e-67
WP_050719180.1		PF00990	Diguanylate cyclase, GGDEF domain	3.1e-46
WP_004927466.1	Pst_77	PF13954	PapC N-terminal domain	1.2e-34
WP_004927466.1	Pst_77	PF13953	PapC C-terminal domain	4.1e-11
WP_004927466.1	Pst_77	PF00577	Outer membrane usher protein	0
WP_050719076.1		PF10987	Protein of unknown function (DUF2806)	2.8e-77
WP_048619784.1		PF17482	Phage tail sheath C-terminal domain	0.00014
WP_048619784.1		PF04984	Phage tail sheath protein subtilisin-like domain	2.5e-21
WP_006660878.1		PF03592	Terminase small subunit	5.4e-20
WP_000191548.1		PF11658	Cellulose biosynthesis protein BcsG	0
WP_010798103.1		PF08240	Alcohol dehydrogenase GroES-like domain	3.6e-20
WP_010798103.1		PF00107	Zinc-binding dehydrogenase	7.8e-12
WP_042031937.1		PF00171	Aldehyde dehydrogenase family	0
WP_001270130.1		PF00805	Pentapeptide repeats (8 copies)	0.69
WP_001270130.1		PF00805	Pentapeptide repeats (8 copies)	0.0061
WP_001270130.1		PF13599	Pentapeptide repeat region	1.4e-06
WP_004264499.1	Pre_47	PF02597	ThiS family	1.4e-07
WP_082031712.1		PF06992	Replication protein P	2.4e-10
WP_048620218.1		PF00805	Pentapeptide repeats (8 copies)	19
WP_083443443.1		PF02706	Chain length determinant protein	1.5e-07
WP_004256696.1		PF00480	ROK family	2e-11
WP_069597710.1		PF00232	Glycosyl hydrolase family 1	4.7e-124
WP_048617543.1		PF00484	Carbonic anhydrase	6.8e-33
WP_104408493.1		PF02779	Transketolase, pyrimidine binding domain	6.1e-52
WP_104408493.1		PF22613	Transketolase-like TK C-terminal domain	3.9e-39
WP_104408493.1		PF00456	Transketolase, thiamine diphosphate binding domain	0
WP_006657195.1		PF00419	Fimbrial protein	0.026
WP_004918212.1		PF03846	Cell division inhibitor SulA	4.7e-37
WP_016535301.1		PF10135	Rod binding protein	2.8e-09
WP_052469135.1	Pem_26	PF08548	Peptidase M10 serralysin C terminal	0.00055
WP_052469135.1	Pem_26	PF08548	Peptidase M10 serralysin C terminal	1.7e-06
WP_052469135.1	Pem_26	PF00353	RTX calcium-binding nonapeptide repeat (4 copies)	3.1e-06
WP_052469135.1	Pem_26	PF00353	RTX calcium-binding nonapeptide repeat (4 copies)	0.14
WP_052469135.1	Pem_26	PF17164	Domain of unknown function (DUF5122) beta-propeller	3.7e-06
WP_052469135.1	Pem_26	PF17164	Domain of unknown function (DUF5122) beta-propeller	0.059
WP_052469135.1	Pem_26	PF17164	Domain of unknown function (DUF5122) beta-propeller	0.00025
WP_052469135.1	Pem_26	PF17164	Domain of unknown function (DUF5122) beta-propeller	0.0015
WP_052469135.1	Pem_26	PF17164	Domain of unknown function (DUF5122) beta-propeller	1.1e-07
WP_052469135.1	Pem_26	PF17164	Domain of unknown function (DUF5122) beta-propeller	0.0023
WP_004254561.1	Pre_28	PF08908	Putative oxygenase MesX	0
WP_044182930.1	Pma_30	PF00232	Glycosyl hydrolase family 1	5.1e-130
WP_061056107.1		PF01545	Cation efflux family	6.9e-32
dime_meta_effector_8	met_168	PF06416	Effector protein NleG	1.3e-40
WP_005122303.1		PF00208	Glutamate/Leucine/Phenylalanine/Valine dehydrogenase	6.9e-77
WP_005122303.1		PF02812	Glu/Leu/Phe/Val dehydrogenase, dimerisation domain	1.3e-52
WP_000057415.1		PF00561	alpha/beta hydrolase fold	3.7e-37
WP_040261387.1		PF00271	Helicase conserved C-terminal domain	4.7e-15
WP_040261387.1		PF00270	DEAD/DEAH box helicase	1.4e-23
WP_040261387.1		PF03461	TRCF domain	3.2e-24
WP_040261387.1		PF21132	MFD, D3 domain	3.3e-20
WP_040261387.1		PF17757	UvrB interaction domain	1.4e-22
WP_040261387.1		PF02559	CarD-like/TRCF RID domain	1.9e-14
WP_048616021.1		PF04316	Anti-sigma-28 factor, FlgM	3.5e-06
WP_000241053.1	Ec6_43	PF04393	Protein of unknown function (DUF535)	6.6e-99
WP_004261765.1	Pre_39	PF16916	Dimerisation domain of Zinc Transporter	4.4e-17
WP_004261765.1	Pre_39	PF01545	Cation efflux family	3.1e-47
WP_010795470.1		PF01614	Bacterial transcriptional regulator IclR C-terminal	4e-46
WP_010795470.1		PF09339	IclR helix-turn-helix domain	5.7e-13
WP_042072925.1		PF00697	N-(5'phosphoribosyl)anthranilate (PRA) isomerase	3.1e-48
WP_042072925.1		PF00218	Indole-3-glycerol phosphate synthase	8.7e-91
WP_000111845.1		PF02629	CoA binding domain	8.2e-08
WP_000111845.1		PF00549	CoA-ligase	2.9e-27
WP_016536076.1		PF00266	Aminotransferase class-V	0
WP_058842448.1		PF04606	Ogr/Delta-like zinc finger	2.4e-17
WP_026455843.1		PF11756	Nitrous oxide-stimulated promoter	2.1e-35
WP_000077881.1		PF18011	C-terminal domain found in long catalases	5.1e-10
WP_000077881.1		PF06628	Catalase-related immune-responsive	2.1e-15
WP_000077881.1		PF00199	Catalase	0
WP_001313872.1		PF10636	Hemin uptake protein hemP	1.2e-11
WP_072083795.1		PF13309	HTH domain	7.2e-16
WP_072083795.1		PF08348	YheO-like PAS domain	9.4e-34
WP_016266437.1	Yen_59	PF04888	Secretion system effector C (SseC) like family	2.6e-73
WP_048615800.1		PF00672	HAMP domain	0.22
WP_048615800.1		PF00015	Methyl-accepting chemotaxis protein (MCP) signalling domain	2.2e-48
WP_048615800.1		PF08447	PAS fold	1.4e-10
WP_000013921.1		PF01568	Molydopterin dinucleotide binding domain	1.1e-20
WP_000013921.1		PF00384	Molybdopterin oxidoreductase	3.7e-86
dime_meta_effector_64	met_86	PF17612	Family of unknown function (DUF5507)	4.6e-85
dime_meta_effector_64	met_86	PF17621	Family of unknown function (DUF5508)	0
WP_006660047.1		PF01544	CorA-like Mg2+ transporter protein	1.7e-59
WP_040233716.1		PF10636	Hemin uptake protein hemP	1e-14
WP_004724690.1		PF11169	Protein of unknown function (DUF2956)	3.3e-37
WP_062773486.1	Mmo_35	PF08447	PAS fold	8e-09
WP_062773486.1	Mmo_35	PF00015	Methyl-accepting chemotaxis protein (MCP) signalling domain	2.9e-40
WP_005158896.1	Yen_52	PF09330	D-lactate dehydrogenase, membrane binding	0
WP_005158896.1	Yen_52	PF01565	FAD binding domain	0.0025
WP_006815388.1		PF00849	RNA pseudouridylate synthase	1.1e-13
WP_006819540.1	Yre_20	PF00535	Glycosyl transferase family 2	6.3e-19
WP_000132323.1		PF13884	Chaperone of endosialidase	7.5e-07
WP_000132323.1		PF09008	Head binding	5.6e-61
WP_000132323.1		PF12219	Catalytic domain of bacteriophage endosialidase	3.4e-74
WP_000132323.1		PF12195	Beta barrel domain of bacteriophage endosialidase	1.8e-42
WP_000132323.1		PF12218	N terminal extension of bacteriophage endosialidase	7e-33
WP_000132323.1		PF12217	Catalytic beta propeller domain of bacteriophage endosialidase	0
WP_048619752.1		PF00501	AMP-binding enzyme	1.3e-41
WP_048619752.1		PF13193	AMP-binding enzyme C-terminal domain	0.099
WP_052448118.1		PF07737	Anthrax toxin lethal factor, N- and C-terminal domain	1.2e-09
WP_000155718.1		PF17482	Phage tail sheath C-terminal domain	4.9e-18
WP_000155718.1		PF17481	Phage tail sheath protein beta-sandwich domain	4.5e-08
WP_000155718.1		PF04984	Phage tail sheath protein subtilisin-like domain	4.3e-31
WP_000139084.1		PF04375	HemX, putative uroporphyrinogen-III C-methyltransferase	9.7e-105
WP_004919494.1	Pst_29	PF08543	Phosphomethylpyrimidine kinase	3.7e-21
WP_001302107.1		PF02129	X-Pro dipeptidyl-peptidase (S15 family)	2.8e-07
WP_004235425.1	Mmo_2	PF01521	Iron-sulphur cluster biosynthesis	7.4e-15
WP_014609009.1	Yen_19	PF10809	Protein of unknown function (DUF2732)	8.2e-11
WP_040262743.1		PF01614	Bacterial transcriptional regulator IclR C-terminal	6.4e-33
WP_040262743.1		PF09339	IclR helix-turn-helix domain	7.9e-09
WP_001334788.1		PF03797	Autotransporter beta-domain	3.9e-34
WP_001334788.1		PF03212	Pertactin	3.4e-34
WP_004262890.1	Pre_42	PF10754	Protein of unknown function (DUF2569)	3.4e-28
WP_004727658.1	Vfu_7	PF10614	Type VIII secretion system (T8SS), CsgF protein	1.2e-17
WP_050720547.1		PF03222	Tryptophan/tyrosine permease family	2.9e-10
WP_009484993.1	Kpn_41	PF00342	Phosphoglucose isomerase	0
WP_004727751.1	Vfu_47	PF01717	Cobalamin-independent synthase, Catalytic domain	6e-33
WP_010799481.1		PF18838	Large polyvalent protein associated domain 23	2.2e-19
WP_010799481.1		PF18838	Large polyvalent protein associated domain 23	2.2e-19
WP_010799481.1		PF18838	Large polyvalent protein associated domain 23	2e-19
WP_010799481.1		PF18838	Large polyvalent protein associated domain 23	3.4e-20
WP_010799481.1		PF18760	ADP-Ribosyltransferase in polyvalent proteins	7.1e-20
WP_010799481.1		PF18760	ADP-Ribosyltransferase in polyvalent proteins	1.6e-32
WP_010799481.1		PF18760	ADP-Ribosyltransferase in polyvalent proteins	9e-17
WP_010799481.1		PF18760	ADP-Ribosyltransferase in polyvalent proteins	4.1e-08
WP_010799481.1		PF18760	ADP-Ribosyltransferase in polyvalent proteins	3.9e-26
WP_010799481.1		PF18760	ADP-Ribosyltransferase in polyvalent proteins	1.3e-29
WP_000671170.1		PF03709	Orn/Lys/Arg decarboxylase, N-terminal domain	3.1e-12
WP_000671170.1		PF03711	Orn/Lys/Arg decarboxylase, C-terminal domain	1.5e-42
WP_000671170.1		PF01276	Orn/Lys/Arg decarboxylase, major domain	0
WP_001301105.1		PF03775	Septum formation inhibitor MinC, C-terminal domain	2.7e-27
WP_001301105.1		PF05209	Septum formation inhibitor MinC, N-terminal domain	9.4e-15
WP_077250281.1		PF13817	IS66 C-terminal element	3e-07
WP_000893324.1		PF05732	Firmicute plasmid replication protein (RepL)	0.51
WP_000213694.1	Ec2_29	PF03230	Antirestriction protein	5.2e-32
WP_006657829.1		PF11713	Peptidase C80 family	9e-14
WP_006657829.1		PF03497	Anthrax toxin LF subunit	3.6e-24
WP_006657829.1		PF00353	RTX calcium-binding nonapeptide repeat (4 copies)	17
WP_006657829.1		PF00353	RTX calcium-binding nonapeptide repeat (4 copies)	18000
WP_006657829.1		PF00353	RTX calcium-binding nonapeptide repeat (4 copies)	7.2e-05
WP_006657829.1		PF00353	RTX calcium-binding nonapeptide repeat (4 copies)	0.19
WP_006814693.1		PF14581	SseB protein C-terminal domain	4.5e-19
WP_000611436.1	Ec2_4	PF00005	ABC transporter	9.9e-29
WP_004256127.1	Pre_6	PF05362	Lon protease (S16) C-terminal proteolytic domain	4.8e-06
WP_004256127.1	Pre_6	PF13654	LonB-like, AAA domain	5.2e-09
WP_040233766.1	Cpa_31	PF22673	Methyl-accepting chemotaxis protein-like, first PDC sensor domain	9.8e-05
WP_004727792.1		PF01266	FAD dependent oxidoreductase	6.6e-08
WP_005290551.1		PF21226	MalQ N-terminal beta sandwich domain	1e-10
WP_005290551.1		PF02446	4-alpha-glucanotransferase	6.4e-127
WP_010798089.1		PF02735	Ku70/Ku80 beta-barrel domain	3.2e-46
WP_006658179.1		PF01139	tRNA-splicing ligase RtcB	3.2e-54
WP_006658179.1		PF01139	tRNA-splicing ligase RtcB	1.2e-10
WP_005282599.1		PF00126	Bacterial regulatory helix-turn-helix protein, lysR family	6.7e-14
WP_005282599.1		PF03466	LysR substrate binding domain	5.1e-17
WP_084596217.1		PF00585	C-terminal regulatory domain of Threonine dehydratase	1.8e-14
WP_084596217.1		PF00585	C-terminal regulatory domain of Threonine dehydratase	3.8e-18
WP_084596217.1		PF00291	Pyridoxal-phosphate dependent enzyme	2e-76
WP_004918153.1	Pst_50	PF17193	MukF C-terminal domain	4.8e-71
WP_004918153.1	Pst_50	PF17192	MukF middle domain	1.1e-77
WP_004918153.1	Pst_50	PF03882	MukF winged-helix domain	1.7e-50
dime_meta_effector_181	met_159	PF10139	Putative bacterial virulence factor	1.9e-51
dime_meta_effector_181	met_159	PF10139	Putative bacterial virulence factor	5.6e-84
WP_006658636.1		PF14581	SseB protein C-terminal domain	9.8e-21
WP_000083468.1		PF06545	Oxamate carbamoyltransferase subunit AllG	4.4e-85
WP_001093940.1		PF06545	Oxamate carbamoyltransferase subunit AllG	1.9e-93
WP_041209466.1		PF00990	Diguanylate cyclase, GGDEF domain	2.9e-47
WP_006659141.1		PF05957	DUF883 N-terminal domain	1.8e-05
WP_006659141.1		PF19029	DUF883 C-terminal glycine zipper region	6.8e-11
WP_004725809.1	Vfu_56	PF01546	Peptidase family M20/M25/M40	7.2e-15
WP_004725809.1	Vfu_56	PF07687	Peptidase dimerisation domain	5.4e-12
WP_005121577.1		PF00702	haloacid dehalogenase-like hydrolase	1.6e-30
WP_005121577.1		PF00122	E1-E2 ATPase	6.5e-44
WP_005121577.1		PF00403	Heavy-metal-associated domain	1.9e-08
WP_113858620.1	Pfa_16	PF00849	RNA pseudouridylate synthase	1.2e-13
WP_000004564.1	Ec2_1	PF08722	TnsA-like endonuclease N terminal	4.3e-08
WP_000004564.1	Ec2_1	PF04545	Sigma-70, region 4	5.5e-05
WP_004725751.1	Vfu_60	PF11163	Protein of unknown function (DUF2947)	5.8e-67
WP_113858928.1	Pfa_43	PF03222	Tryptophan/tyrosine permease family	1.8e-05
WP_000138997.1		PF04375	HemX, putative uroporphyrinogen-III C-methyltransferase	9e-105
WP_005280619.1	Eta_4	PF00462	Glutaredoxin	1.8e-15
WP_005280619.1	Eta_4	PF08534	Redoxin	5.3e-23
WP_050720080.1		PF12390	Selenocysteine synthase N terminal	1.9e-05
WP_050720080.1		PF03841	L-seryl-tRNA selenium transferase	5.2e-90
WP_036957944.1	Pre_61	PF00702	haloacid dehalogenase-like hydrolase	7.2e-23
WP_036957944.1	Pre_61	PF00122	E1-E2 ATPase	1.9e-29
WP_084881949.1		PF05704	Capsular polysaccharide synthesis protein	1.3e-10
WP_005164223.1	Yen_54	PF00849	RNA pseudouridylate synthase	8.9e-18
WP_005164223.1	Yen_54	PF01479	S4 domain	1e-06
WP_043016350.1		PF00465	Iron-containing alcohol dehydrogenase	1.8e-31
WP_043016350.1		PF25137	Fe-containing alcohol dehydrogenase family, C-terminal	3.5e-41
WP_001097119.1		PF09414	RNA ligase	3.5e-24
WP_000191563.1		PF11658	Cellulose biosynthesis protein BcsG	0
dime_meta_effector_180	met_158	PF09008	Head binding	7.8e-62
WP_004235474.1	Mmo_47	PF00849	RNA pseudouridylate synthase	7.3e-24
WP_004263203.1	Pre_44	PF05036	SPOR domain	1e-06
WP_000466547.1		PF04687	Microvirus H protein (pilot protein)	0
WP_004264902.1	Pre_19	PF14581	SseB protein C-terminal domain	6.8e-20
WP_061055924.1		PF09299	Mu transposase, C-terminal	0.13
WP_006660218.1		PF17287	POTRA domain	4.1e-12
WP_006660218.1		PF08479	POTRA domain, ShlB-type	1.3e-16
WP_006660218.1		PF03865	Haemolysin secretion/activation protein ShlB/FhaC/HecB	1.9e-91
WP_000057389.1	Ec2_20	PF00561	alpha/beta hydrolase fold	8.4e-38
WP_004240204.1		PF00015	Methyl-accepting chemotaxis protein (MCP) signalling domain	1.7e-42
WP_001298077.1	Ec2_25	PF02770	Acyl-CoA dehydrogenase, middle domain	9.2e-14
WP_001298077.1	Ec2_25	PF00441	Acyl-CoA dehydrogenase, C-terminal domain	1.5e-26
WP_001298077.1	Ec2_25	PF18158	Adaptive response protein AidB N-terminal domain	1.4e-51
WP_000288701.1		PF03846	Cell division inhibitor SulA	3e-46
WP_006660500.1		PF00282	Pyridoxal-dependent decarboxylase conserved domain	5.1e-83
WP_004176837.1		PF00005	ABC transporter	2.3e-24
WP_004176837.1		PF00005	ABC transporter	4e-16
WP_108475618.1	Pfa_30	PF22868	Protein YmiA-like	9.9e-24
WP_001303517.1		PF23502	YdgV	7.3e-23
dime_meta_effector_149	met_165	PF02510	Surface presentation of antigen domain	8.6e-05
WP_000077885.1	Efe_34	PF06628	Catalase-related immune-responsive	1.8e-15
WP_000077885.1	Efe_34	PF18011	C-terminal domain found in long catalases	2e-10
WP_000077885.1	Efe_34	PF00199	Catalase	0
WP_006658268.1		PF13240	zinc-ribbon domain	0.026
WP_000189209.1		PF01810	LysE type translocator	2.5e-11
WP_032897692.1		PF01058	NADH ubiquinone oxidoreductase, 20 Kd subunit	2.6e-23
WP_000220137.1		PF09938	Uncharacterized protein conserved in bacteria (DUF2170)	4.2e-41
WP_000189208.1		PF01810	LysE type translocator	3.3e-11
WP_009313617.1		PF10397	Adenylosuccinate lyase C-terminus	3.8e-13
WP_009313617.1		PF00206	Lyase	4e-39
WP_004242398.1	Mmo_26	PF06763	Prophage minor tail protein Z (GPZ)	4.2e-62
WP_084885202.1		PF01025	GrpE	4.1e-47
WP_040903015.1		PF00384	Molybdopterin oxidoreductase	2.2e-81
WP_040903015.1		PF01568	Molydopterin dinucleotide binding domain	4.6e-21
WP_113858981.1	Pfa_38	PF13410	Glutathione S-transferase, C-terminal domain	4.4e-07
WP_113858981.1	Pfa_38	PF13409	Glutathione S-transferase, N-terminal domain	0.009
WP_009314655.1		PF05844	YopD protein	0
WP_004726052.1		PF11898	Domain of unknown function (DUF3418)	0
WP_004726052.1		PF00271	Helicase conserved C-terminal domain	1.3e-07
WP_004726052.1		PF00270	DEAD/DEAH box helicase	6.3e-05
WP_004726052.1		PF21010	Helicase associated domain (HA2), ratchet-like	2.6e-07
WP_004726052.1		PF04408	Helicase associated domain (HA2), winged-helix	0.027
WP_004726052.1		PF07717	Oligonucleotide/oligosaccharide-binding (OB)-fold	1.1e-14
WP_010796499.1		PF10685	Stress-induced bacterial acidophilic repeat motif	5.8e-06
WP_010796499.1		PF10685	Stress-induced bacterial acidophilic repeat motif	1.4e-06
WP_048618005.1		PF00174	Oxidoreductase molybdopterin binding domain	3.7e-28
WP_002460748.1		PF00676	Dehydrogenase E1 component	1.1e-40
WP_002460748.1		PF16870	2-oxoglutarate dehydrogenase C-terminal	1.3e-43
WP_002460748.1		PF02779	Transketolase, pyrimidine binding domain	4.7e-43
WP_083842329.1		PF07728	AAA domain (dynein-related subfamily)	6.9e-13
WP_035599585.1		PF18818	Zincin-like metallopeptidase	1.7e-41
WP_035599585.1		PF08401	N-terminal domain of anti-restriction factor ArdC	2.8e-38
WP_004261459.1	Pre_13	PF20131	ABC-three component (ABC-3C) system Middle Component 3	4.2e-12
WP_006820125.1	Yre_22	PF00440	Bacterial regulatory proteins, tetR family	2.4e-06
WP_006820125.1	Yre_22	PF16925	Tetracyclin repressor-like, C-terminal domain	1.5e-24
WP_005278275.1		PF13730	Helix-turn-helix domain	7e-07
WP_016536850.1	Cda_19	PF12833	Helix-turn-helix domain	6.8e-18
WP_016536850.1	Cda_19	PF02311	AraC-like ligand binding domain	2.2e-05
WP_000632902.1		PF07906	ShET2 enterotoxin, N-terminal region	1.6e-92
WP_004922399.1		PF07690	Major Facilitator Superfamily	2.6e-37
WP_113858742.1		PF19077	Bacterial Ig-like domain	0.0012
WP_113858742.1		PF19077	Bacterial Ig-like domain	0.0089
WP_113858742.1		PF19077	Bacterial Ig-like domain	6.7e-07
WP_113858742.1		PF19077	Bacterial Ig-like domain	0.00015
WP_113858742.1		PF19077	Bacterial Ig-like domain	0.0002
WP_113858742.1		PF19077	Bacterial Ig-like domain	0.011
WP_113858742.1		PF19077	Bacterial Ig-like domain	0.0029
WP_113858742.1		PF19077	Bacterial Ig-like domain	0.014
WP_113858742.1		PF19077	Bacterial Ig-like domain	0.0023
WP_113858742.1		PF19077	Bacterial Ig-like domain	0.0014
WP_113858742.1		PF19077	Bacterial Ig-like domain	0.011
WP_113858742.1		PF19077	Bacterial Ig-like domain	0.00015
WP_113858742.1		PF19077	Bacterial Ig-like domain	1.4e-07
WP_113858742.1		PF19077	Bacterial Ig-like domain	0.0044
WP_113858742.1		PF19077	Bacterial Ig-like domain	2.6e-06
WP_113858742.1		PF19077	Bacterial Ig-like domain	0.0025
WP_113858742.1		PF19077	Bacterial Ig-like domain	9.3e-09
WP_113858742.1		PF19077	Bacterial Ig-like domain	0.0016
WP_113858742.1		PF19077	Bacterial Ig-like domain	1.8e-05
WP_113858742.1		PF22783	BapA, prefix-like domain	6.1e-20
WP_113858742.1		PF13750	Bacterial Ig-like domain (group 3)	4.6
WP_113858742.1		PF17936	Bacterial Ig domain	2.3e-06
WP_113858742.1		PF13517	FG-GAP-like repeat	0.00067
WP_042027317.1		PF12118	SprA-related family	2.8e-37
WP_062773651.1	Mmo_13	PF08349	Protein of unknown function (DUF1722)	5.7e-39
WP_062773651.1	Mmo_13	PF04463	2-thiouracil desulfurase	3.6e-32
WP_042033269.1		PF01624	MutS domain I	2.8e-37
WP_042033269.1		PF05188	MutS domain II	2.1e-31
WP_042033269.1		PF00488	MutS domain V	2.3e-84
WP_042033269.1		PF05192	MutS domain III	2.4e-46
WP_042033269.1		PF05190	MutS family domain IV	3.1e-27
WP_035595388.1		PF04375	HemX, putative uroporphyrinogen-III C-methyltransferase	3.1e-98
WP_010795850.1		PF04290	Tripartite ATP-independent periplasmic transporters, DctQ component	5.9e-22
WP_010795850.1		PF13671	AAA domain	0.00011
WP_108474230.1	Pfa_25	PF14001	YdfZ protein	1.4e-31
WP_040232739.1	Cpa_28	PF00857	Isochorismatase domain	1.2e-19
WP_000213703.1		PF03230	Antirestriction protein	3e-32
WP_038256778.1	Yre_23	PF10769	Protein of unknown function (DUF2594)	3.7e-36
WP_032294934.1	Ec2_16	PF12706	Beta-lactamase superfamily domain	0.0022
WP_000062572.1		PF10887	Protein of unknown function (DUF2686)	0
WP_006818482.1	Yre_30	PF03222	Tryptophan/tyrosine permease family	3.7e-09
WP_000213696.1		PF03230	Antirestriction protein	3e-32
WP_006820008.1	Yre_21	PF13580	SIS domain	1.1e-35
WP_050718457.1		PF13426	PAS domain	1.2e-08
WP_050718457.1		PF00990	Diguanylate cyclase, GGDEF domain	1.3e-28
WP_050718457.1		PF00563	EAL domain	3.5e-74
WP_084885483.1		PF05228	CHASE4 domain	5.2e-13
WP_084885483.1		PF00990	Diguanylate cyclase, GGDEF domain	8.7e-39
WP_084885483.1		PF00563	EAL domain	7e-64
WP_084885483.1		PF00989	PAS fold	0.00073
WP_100206134.1		PF02811	PHP domain	5.3e-07
WP_000102794.1		PF07720	Tetratricopeptide repeat	2.1e-06
WP_000102794.1		PF07720	Tetratricopeptide repeat	7.1e-07
WP_001239655.1		PF00359	Phosphoenolpyruvate-dependent sugar phosphotransferase system, EIIA 2	7.6e-25
WP_087053303.1		PF02566	OsmC-like protein	0.0004
dime_meta_effector_2	met_50	PF13981	SopA-like central domain	1.4e-39
dime_meta_effector_2	met_50	PF00805	Pentapeptide repeats (8 copies)	2.9
WP_061055610.1		PF00005	ABC transporter	1.6e-13
WP_061055610.1		PF00005	ABC transporter	4.6e-11
WP_000116680.1	Pfa_1	PF02342	TerD domain	1.2e-84
WP_052449241.1		PF03646	FlaG protein	6.8e-16
WP_042032439.1		PF00218	Indole-3-glycerol phosphate synthase	7.5e-93
WP_042032439.1		PF00697	N-(5'phosphoribosyl)anthranilate (PRA) isomerase	4.3e-48
WP_001307442.1		PF13258	Domain of unknown function (DUF4049)	0
WP_008500922.1		PF00005	ABC transporter	1.7e-26
WP_008500922.1		PF00005	ABC transporter	8.6e-15
WP_000433381.1		PF01042	Endoribonuclease L-PSP	1.4e-19
WP_004922067.1		PF10620	Phosphoribosyl-dephospho-CoA transferase MdcG C-terminal domain	7.9e-15
WP_004922067.1		PF20866	Phosphoribosyl-dephospho-CoA transferase MdcG N-terminal domain	3.4e-05
WP_000557377.1		PF03927	NapD protein	1e-23
WP_001270095.1		PF00805	Pentapeptide repeats (8 copies)	1.6
WP_001270095.1		PF00805	Pentapeptide repeats (8 copies)	0.0014
WP_001270095.1		PF00805	Pentapeptide repeats (8 copies)	0.013
WP_000543934.1		PF02899	Phage integrase, N-terminal SAM-like domain	0.23
WP_000543934.1		PF00589	Phage integrase family	2e-26
WP_000208650.1		PF23607	Tyrosine-protein kinase Wzc, N-terminal domain	1.2e-14
WP_000208650.1		PF13614	AAA domain	2.1e-06
WP_000208650.1		PF13807	G-rich domain on putative tyrosine kinase	3.1e-29
WP_000208650.1		PF02706	Chain length determinant protein	1.3e-22
WP_087052780.1		PF00577	Outer membrane usher protein	6e-31
WP_087052780.1		PF13953	PapC C-terminal domain	4.2e-06
WP_071777494.1	Yre_26	PF04606	Ogr/Delta-like zinc finger	2.5e-17
WP_003833024.1		PF13247	4Fe-4S dicluster domain	2.4e-22
WP_003833024.1		PF09163	Formate dehydrogenase N, transmembrane	9.3e-15
WP_003833024.1		PF12800	4Fe-4S binding domain	46
WP_088776180.1	Pem_21	PF13186	Iron-sulfur cluster-binding domain	5.5e-06
WP_088776180.1	Pem_21	PF04055	Radical SAM superfamily	7.3e-23
WP_088776180.1	Pem_21	PF13353	4Fe-4S single cluster domain	0.079
WP_001571832.1		PF03123	CAT RNA binding domain	6.7e-11
WP_001571832.1		PF00874	PRD domain	4e-20
WP_000072536.1		PF03775	Septum formation inhibitor MinC, C-terminal domain	2.7e-27
WP_000072536.1		PF05209	Septum formation inhibitor MinC, N-terminal domain	9.4e-15
WP_042027723.1		PF08545	3-Oxoacyl-[acyl-carrier-protein (ACP)] synthase III	1.5e-16
WP_042027723.1		PF08541	3-Oxoacyl-[acyl-carrier-protein (ACP)] synthase III C terminal	1.5e-14
WP_084883617.1		PF03447	Homoserine dehydrogenase, NAD binding domain	3.4e-18
WP_084883617.1		PF00696	Amino acid kinase family	2.5e-36
WP_084883617.1		PF00742	Homoserine dehydrogenase	7.2e-39
WP_061056623.1		PF00266	Aminotransferase class-V	8.1e-70
WP_000139094.1		PF04375	HemX, putative uroporphyrinogen-III C-methyltransferase	9.5e-105
WP_000935596.1		PF09669	Phage regulatory protein Rha (Phage_pRha)	2.2e-27
WP_000935596.1		PF10554	Ash protein family	2.7e-10
WP_023161097.1		PF21764	Invasin, domain 4	3.8e-09
WP_023161097.1		PF02369	Bacterial Ig-like domain (group 1)	1.8e-17
WP_023161097.1		PF02369	Bacterial Ig-like domain (group 1)	2e-07
WP_023161097.1		PF02369	Bacterial Ig-like domain (group 1)	1.5e-15
WP_023161097.1		PF11924	Inverse autotransporter, beta-domain	2.9e-90
WP_023161097.1		PF09134	Invasin, domain 3	4.8e-06
WP_026458258.1		PF13181	Tetratricopeptide repeat	610
WP_026458258.1		PF13432	Tetratricopeptide repeat	0.00082
WP_108912612.1		PF13604	AAA domain	5.3e-07
dime_meta_effector_108	met_115	PF09599	Salmonella-Shigella invasin protein C (IpaC_SipC)	3.7e-05
WP_005271370.1		PF00174	Oxidoreductase molybdopterin binding domain	3.5e-28
WP_042030321.1		PF03222	Tryptophan/tyrosine permease family	9.7e-06
WP_004728297.1	Vfu_32	PF00535	Glycosyl transferase family 2	1.7e-28
WP_004257971.1	Pre_9	PF20552	Recombinase-like helix-turn-helix domain	3e-18
WP_004176784.1		PF00126	Bacterial regulatory helix-turn-helix protein, lysR family	2.8e-16
WP_004176784.1		PF03466	LysR substrate binding domain	1.9e-20
WP_004924497.1	Pst_67	PF02481	DNA recombination-mediator protein A	9.1e-39
WP_039898053.1		PF03846	Cell division inhibitor SulA	5.5e-43
WP_040262295.1		PF10135	Rod binding protein	7.4e-11
WP_040262295.1		PF01832	Mannosyl-glycoprotein endo-beta-N-acetylglucosaminidase	1.5e-31
WP_004917956.1		PF00384	Molybdopterin oxidoreductase	3.2e-49
WP_004917956.1		PF01568	Molydopterin dinucleotide binding domain	1.7e-19
WP_004917956.1		PF04879	Molybdopterin oxidoreductase Fe4S4 domain	0.00028
WP_004264896.1	Pre_48	PF13464	RodZ C-terminal domain	3.5e-17
WP_004264896.1	Pre_48	PF13413	Helix-turn-helix domain	1.6e-09
WP_005157827.1	Yen_26	PF00005	ABC transporter	6.6e-18
WP_087052228.1		PF01232	Mannitol dehydrogenase Rossmann domain	7.7e-64
WP_087052228.1		PF08125	Mannitol dehydrogenase C-terminal domain	3.5e-69
WP_000097403.1		PF09330	D-lactate dehydrogenase, membrane binding	0
WP_000097403.1		PF01565	FAD binding domain	9.2e-05
dime_meta_effector_29	met_66	PF16928	DNA/protein translocase of phage P22 injectosome	4.3e-69
WP_040263598.1	Pem_5	PF00528	Binding-protein-dependent transport system inner membrane component	5.6e-11
WP_001093944.1	Ec6_11	PF06545	Oxamate carbamoyltransferase subunit AllG	2.1e-95
dime_meta_effector_69	met_88	PF10897	Protein of unknown function (DUF2713)	3.5e-54
WP_044179714.1		PF01380	SIS domain	1.3e-12
WP_044179714.1		PF01380	SIS domain	4.6e-12
WP_010798227.1		PF17755	UvrA DNA-binding domain	7.3e-08
WP_004924913.1	Pst_11	PF00266	Aminotransferase class-V	2.7e-126
WP_000062552.1		PF10887	Protein of unknown function (DUF2686)	0
WP_005157433.1	Yen_50	PF00171	Aldehyde dehydrogenase family	0
WP_014656289.1	Pst_78	PF01175	Urocanase Rossmann-like domain	2.2e-86
WP_014656289.1	Pst_78	PF17392	Urocanase C-terminal domain	1.9e-90
WP_014656289.1	Pst_78	PF17391	Urocanase N-terminal domain	3.5e-59
WP_004725381.1		PF02954	Bacterial regulatory protein, Fis family	1.6e-07
WP_004725381.1		PF00158	Sigma-54 interaction domain	5.8e-61
WP_004725381.1		PF25601	AAA+ ATPase lid domain	2.6e-16
WP_000020884.1		PF04316	Anti-sigma-28 factor, FlgM	7.5e-06
WP_108475341.1		PF21293	Ribonuclease D, C-terminal HRDC domain	1e-26
WP_108475341.1		PF00570	HRDC domain	5.4e-12
WP_108475341.1		PF01612	3'-5' exonuclease	1.7e-45
WP_000369497.1		PF00668	Condensation domain	7.1e-30
WP_000369497.1		PF00550	Phosphopantetheine attachment site	2.7e-05
WP_000369497.1		PF00550	Phosphopantetheine attachment site	1e-09
WP_000369497.1		PF00975	Thioesterase domain	4.7e-16
WP_000369497.1		PF02801	Beta-ketoacyl synthase, C-terminal domain	2.8e-37
WP_000369497.1		PF00698	Acyl transferase domain	8.5e-51
WP_000369497.1		PF08242	Methyltransferase domain	3.1e-18
WP_000369497.1		PF08242	Methyltransferase domain	8.6e-15
WP_000369497.1		PF00109	Beta-ketoacyl synthase, N-terminal domain	8.6e-74
WP_000369497.1		PF08659	KR domain	2.8e-35
WP_000369497.1		PF16197	Ketoacyl-synthetase C-terminal extension	1.9e-08
WP_009486529.1	Kpn_12	PF00171	Aldehyde dehydrogenase family	0
WP_006815143.1		PF17914	HopA1 effector protein family	4.2e-29
WP_006815143.1		PF12920	TcdA/TcdB pore forming domain	0
WP_006818522.1	Yre_18	PF12084	Protein of unknown function (DUF3561)	3.6e-43
dime_meta_effector_162	met_147	PF18788	Defence against restriction A N-terminal	3.2e-36
dime_meta_effector_162	met_147	PF18789	Defence against restriction A C-terminal	2e-14
WP_005157407.1	Yen_49	PF13941	MutL protein	3.3e-126
WP_010797895.1		PF00324	Amino acid permease	0
WP_050717406.1		PF12118	SprA-related family	6.4e-36
WP_081094796.1		PF00691	OmpA family	1.1e-14
WP_044178555.1	Pma_8	PF21917	N-terminal region of NMB0537	6.6e-10
WP_044178555.1	Pma_8	PF00571	CBS domain	2.7e-05
WP_044178555.1	Pma_8	PF00571	CBS domain	0.0098
WP_044178555.1	Pma_8	PF03471	Transporter associated domain	1.9e-20
WP_048620242.1		PF07119	Protein of unknown function (DUF1375)	1.2e-08
WP_042032417.1		PF00749	tRNA synthetases class I (E and Q), catalytic domain	5.6e-125
WP_042032417.1		PF20974	tRNA synthetases class I (E and Q), anti-codon binding domain	2.1e-22
WP_042032417.1		PF03950	tRNA synthetases class I (E and Q), anti-codon binding domain	8.6e-27
WP_042030528.1		PF00749	tRNA synthetases class I (E and Q), catalytic domain	1.2e-36
WP_077627844.1		PF00196	Bacterial regulatory proteins, luxR family	2.1e-20
WP_042031194.1		PF00383	Cytidine and deoxycytidylate deaminase zinc-binding region	8.1e-13
WP_033792330.1		PF00441	Acyl-CoA dehydrogenase, C-terminal domain	5.8e-25
WP_033792330.1		PF18158	Adaptive response protein AidB N-terminal domain	1.3e-50
WP_033792330.1		PF02770	Acyl-CoA dehydrogenase, middle domain	1.7e-08
WP_005126378.1	Cpa_40	PF07690	Major Facilitator Superfamily	6.8e-13
WP_039855227.1		PF04403	Paraquat-inducible protein A	1.3e-42
WP_039855227.1		PF04403	Paraquat-inducible protein A	5.2e-29
WP_081653590.1	Pma_18	PF20938	DUF2264 C-terminal domain	4.8e-23
WP_081653590.1	Pma_18	PF10022	Uncharacterized protein conserved in bacteria (DUF2264)	8.1e-108
WP_001240565.1		PF12800	4Fe-4S binding domain	46
WP_001240565.1		PF13247	4Fe-4S dicluster domain	2.2e-22
WP_001240565.1		PF09163	Formate dehydrogenase N, transmembrane	1.6e-16
WP_001143234.1		PF11230	Glycyl radical enzyme YjjI-like	0
WP_010797671.1		PF00472	RF-1 domain	1.3e-19
WP_042072027.1		PF00749	tRNA synthetases class I (E and Q), catalytic domain	3.1e-125
WP_042072027.1		PF03950	tRNA synthetases class I (E and Q), anti-codon binding domain	8.9e-27
WP_042072027.1		PF20974	tRNA synthetases class I (E and Q), anti-codon binding domain	5.8e-22
WP_048619150.1		PF00122	E1-E2 ATPase	7.1e-48
WP_048619150.1		PF00702	haloacid dehalogenase-like hydrolase	3.5e-12
WP_048619150.1		PF00690	Cation transporter/ATPase, N-terminus	1.7e-18
WP_048619150.1		PF13246	Cation transport ATPase (P-type)	2e-10
WP_048619150.1		PF00689	Cation transporting ATPase, C-terminus	2e-44
WP_001548965.1		PF18158	Adaptive response protein AidB N-terminal domain	1.7e-51
WP_001548965.1		PF02770	Acyl-CoA dehydrogenase, middle domain	1.9e-13
WP_001548965.1		PF00441	Acyl-CoA dehydrogenase, C-terminal domain	4.7e-27
WP_004187623.1		PF02384	N-6 DNA Methylase	0.00016
WP_044177883.1	Pma_34	PF17192	MukF middle domain	1.5e-80
WP_044177883.1	Pma_34	PF03882	MukF winged-helix domain	9.5e-55
WP_044177883.1	Pma_34	PF17193	MukF C-terminal domain	2.7e-75
WP_082035465.1		PF20983	ExoU toxin, C-terminal domain	3e-07
WP_082035465.1		PF01734	Patatin-like phospholipase	1.4e-21
WP_038152705.1	Vfu_20	PF13188	PAS domain	0.6
WP_038152705.1	Vfu_20	PF00563	EAL domain	7.5e-71
WP_038152705.1	Vfu_20	PF00990	Diguanylate cyclase, GGDEF domain	2.9e-39
WP_038152705.1	Vfu_20	PF08448	PAS fold	4.2e-06
WP_113858661.1	Pfa_42	PF06628	Catalase-related immune-responsive	1.6e-17
WP_113858661.1	Pfa_42	PF18011	C-terminal domain found in long catalases	1.3e-08
WP_113858661.1	Pfa_42	PF00199	Catalase	0
WP_000586519.1		PF00027	Cyclic nucleotide-binding domain	1.1e-07
WP_020330620.1		PF02541	Ppx/GppA phosphatase family	2.4e-84
WP_020330620.1		PF21447	Ppx/GppA phosphatase, domain III	5.5e-52
WP_108473469.1	Pfa_7	PF14282	FlxA-like protein	1e-11
WP_005276026.1		PF00232	Glycosyl hydrolase family 1	0
WP_000449192.1		PF05358	DicB protein	4.5e-34
WP_006659176.1		PF00126	Bacterial regulatory helix-turn-helix protein, lysR family	4.8e-15
WP_006659176.1		PF03466	LysR substrate binding domain	2.5e-35
WP_002430190.1		PF02924	Bacteriophage lambda head decoration protein D	4.3e-19
dime_meta_effector_186	met_163	PF09008	Head binding	1.8e-63
WP_003090879.1		PF14819	Nitrile reductase, 7-cyano-7-deazaguanine-reductase N-term	1.2e-42
WP_003090879.1		PF14489	QueF-like protein	3e-16
WP_004725800.1	Vfu_55	PF16576	Barrel-sandwich domain of CusB or HlyD membrane-fusion	7.9e-14
WP_004725800.1	Vfu_55	PF00529	Cation efflux system protein CusB domain 1	4.3e-07
WP_061056511.1		PF11749	Protein of unknown function (DUF3305)	4e-18
WP_009484937.1	Kpn_24	PF02368	Bacterial Ig-like domain (group 2)	5e-13
WP_014609219.1	Yen_57	PF00342	Phosphoglucose isomerase	0
dime_meta_effector_25	met_64	PF00805	Pentapeptide repeats (8 copies)	12
dime_meta_effector_25	met_64	PF13981	SopA-like central domain	6.5e-48
WP_024374249.1		PF00990	Diguanylate cyclase, GGDEF domain	6.5e-39
WP_024374249.1		PF13188	PAS domain	0.52
WP_024374249.1		PF08448	PAS fold	1.5e-06
WP_024374249.1		PF00563	EAL domain	9.7e-71
WP_104408499.1		PF00990	Diguanylate cyclase, GGDEF domain	6.5e-06
WP_104408499.1		PF10442	FIST C domain	5.6e-06
WP_104408499.1		PF08495	FIST N domain	1.3e-27
WP_104408499.1		PF00563	EAL domain	5.4e-57
WP_033750506.1	Pse_6	PF04217	Protein of unknown function, DUF412	1.6e-54
WP_000139041.1		PF04375	HemX, putative uroporphyrinogen-III C-methyltransferase	1e-104
WP_004262990.1	Pre_72	PF04888	Secretion system effector C (SseC) like family	1.6e-20
WP_036958051.1		PF02518	Histidine kinase-, DNA gyrase B-, and HSP90-like ATPase	4.3e-27
WP_036958051.1		PF00512	His Kinase A (phospho-acceptor) domain	2.2e-15
WP_036958051.1		PF00072	Response regulator receiver domain	5.3e-21
WP_006658867.1		PF02601	Exonuclease VII, large subunit	8.2e-106
WP_006658867.1		PF13742	OB-fold nucleic acid binding domain	3.8e-29
WP_036941148.1		PF07254	Membrane-bound toxin component of toxin-antitoxin system	5.1e-38
WP_061055971.1		PF00528	Binding-protein-dependent transport system inner membrane component	9.1e-06
WP_001114900.1		PF01380	SIS domain	2.6e-17
WP_001114900.1		PF01380	SIS domain	3.7e-14
WP_086027288.1	Vfu_54	PF04303	PrpF protein	0
WP_083842285.1		PF20390	Family of unknown function (DUF6685)	1.6e-07
WP_020430586.1		PF02482	Sigma 54 modulation protein / S30EA ribosomal protein	2.6e-20
WP_005273733.1		PF00378	Enoyl-CoA hydratase/isomerase	6e-12
WP_004906207.1	Pre_60	PF02515	CoA-transferase family III	7.7e-95
WP_005156690.1	Yen_1	PF05802	SPI-2 type 3 secretion system translocon protein SctB	1.4e-32
WP_036958542.1	Pre_64	PF08019	Phosphoethanolamine transferase EptA/EptB	0.16
WP_036958542.1	Pre_64	PF00884	Sulfatase	1.4e-50
WP_072081153.1		PF00005	ABC transporter	1.4e-29
WP_047409251.1		PF03591	AzlC protein	6e-36
WP_023160234.1		PF00593	TonB dependent receptor-like, beta-barrel	7.4e-45
WP_023160234.1		PF07715	TonB-dependent Receptor Plug Domain	5.9e-24
WP_004222074.1		PF02770	Acyl-CoA dehydrogenase, middle domain	2.5e-12
WP_004222074.1		PF18158	Adaptive response protein AidB N-terminal domain	3e-52
WP_004222074.1		PF00441	Acyl-CoA dehydrogenase, C-terminal domain	1.7e-24
WP_023343932.1		PF18011	C-terminal domain found in long catalases	1.8e-12
WP_023343932.1		PF06628	Catalase-related immune-responsive	2.3e-15
WP_023343932.1		PF00199	Catalase	0
WP_006660198.1		PF00005	ABC transporter	2.3e-24
WP_006660198.1		PF00005	ABC transporter	5.3e-18
WP_108475277.1	Pfa_46	PF03705	CheR methyltransferase, all-alpha domain	1.1e-13
WP_108475277.1	Pfa_46	PF01739	CheR methyltransferase, SAM binding domain	3.8e-56
WP_001333622.1		PF00577	Outer membrane usher protein	0
WP_001333622.1		PF13954	PapC N-terminal domain	9.5e-45
WP_001333622.1		PF13953	PapC C-terminal domain	2.8e-18
WP_010796500.1		PF10685	Stress-induced bacterial acidophilic repeat motif	6e-06
WP_010796500.1		PF10685	Stress-induced bacterial acidophilic repeat motif	1.4e-06
WP_069598547.1		PF01565	FAD binding domain	3.1e-05
WP_069598547.1		PF09330	D-lactate dehydrogenase, membrane binding	0
WP_108475013.1	Pfa_29	PF08220	DeoR-like helix-turn-helix domain	1.1e-16
WP_108475013.1	Pfa_29	PF00455	DeoR C terminal sensor domain	2e-52
WP_002459963.1		PF02770	Acyl-CoA dehydrogenase, middle domain	1.2e-13
WP_002459963.1		PF18158	Adaptive response protein AidB N-terminal domain	3e-51
WP_002459963.1		PF00441	Acyl-CoA dehydrogenase, C-terminal domain	1.2e-25
WP_036958458.1	Pre_86	PF21478	Glycine dehydrogenase, C-terminal domain	2e-54
WP_036958458.1	Pre_86	PF02347	Glycine cleavage system P-protein	4.9e-07
WP_036958458.1	Pre_86	PF02347	Glycine cleavage system P-protein	0
WP_006820021.1	Yre_33	PF07969	Amidohydrolase family	8.6e-74
WP_071586585.1		PF03212	Pertactin	1.4e-09
WP_000107711.1		PF03222	Tryptophan/tyrosine permease family	8.5e-05
WP_047407403.1		PF13347	MFS/sugar transport protein	5.4e-67
WP_004905318.1	Pre_57	PF00171	Aldehyde dehydrogenase family	0
WP_000611437.1		PF00005	ABC transporter	1.9e-28
WP_001143213.1	Efe_31	PF11230	Glycyl radical enzyme YjjI-like	0
WP_004174901.1		PF05985	Ethanolamine ammonia-lyase light chain (EutC)	5.9e-79
WP_001016304.1	Efe_29	PF01053	Cys/Met metabolism PLP-dependent enzyme	0
WP_000557370.1		PF03927	NapD protein	9.4e-23
WP_000972392.1		PF04606	Ogr/Delta-like zinc finger	1.5e-18
WP_052469314.1		PF07690	Major Facilitator Superfamily	7.9e-21
WP_052469314.1		PF07690	Major Facilitator Superfamily	1.7e-06
WP_006658959.1		PF05119	Phage terminase, small subunit	1e-20
WP_035596205.1		PF00005	ABC transporter	2.1e-33
WP_004185096.1		PF13464	RodZ C-terminal domain	2.9e-20
WP_004185096.1		PF13413	Helix-turn-helix domain	3.5e-10
WP_084789702.1		PF02368	Bacterial Ig-like domain (group 2)	0.1
WP_084789702.1		PF09134	Invasin, domain 3	1.2e-09
WP_080582850.1		PF06141	Phage minor tail protein U	1.1e-27
WP_062771467.1		PF05430	S-adenosyl-L-methionine-dependent methyltransferase	2e-42
WP_062771467.1		PF01266	FAD dependent oxidoreductase	3.2e-49
WP_000786526.1		PF00108	Thiolase, N-terminal domain	9.2e-101
WP_000786526.1		PF02803	Thiolase, C-terminal domain	1.3e-50
WP_000201400.1		PF14282	FlxA-like protein	1.8e-11
WP_004920058.1	Pst_56	PF07690	Major Facilitator Superfamily	1.2e-29
WP_087053292.1		PF25137	Fe-containing alcohol dehydrogenase family, C-terminal	3.2e-26
WP_087053292.1		PF00465	Iron-containing alcohol dehydrogenase	5.5e-33
WP_040902722.1		PF00271	Helicase conserved C-terminal domain	5.2e-08
WP_040902722.1		PF09369	MrfA Zn-binding domain	0.00011
WP_040902722.1		PF00270	DEAD/DEAH box helicase	2.6e-18
WP_077626787.1		PF01835	MG2 domain	3.4e-15
WP_077626787.1		PF00207	Alpha-2-macroglobulin family	3e-08
WP_077626787.1		PF07703	Alpha-2-macroglobulin bait region domain	1.4e-13
WP_010341519.1		PF00990	Diguanylate cyclase, GGDEF domain	1e-32
WP_010341519.1		PF13185	GAF domain	9.4e-07
WP_005123605.1		PF00881	Nitroreductase family	7.1e-13
WP_061055460.1		PF05235	CHAD domain	2.1e-39
WP_000849582.1		PF03230	Antirestriction protein	8e-34
WP_005162291.1	Yen_7	PF00005	ABC transporter	2.9e-27
WP_005162291.1	Yen_7	PF00005	ABC transporter	9.3e-14
WP_001197842.1		PF00873	AcrB/AcrD/AcrF family	0
WP_042026938.1		PF00749	tRNA synthetases class I (E and Q), catalytic domain	2.7e-38
WP_000259169.1		PF22103	ElaD/SseL N-terminal domain	1.3e-44
WP_000259169.1		PF02902	Ulp1 protease family, C-terminal catalytic domain	2.6e-27
WP_006657597.1		PF00560	Leucine Rich Repeat	1900
WP_006657597.1		PF14496	C-terminal novel E3 ligase, LRR-interacting	2.4e-46
WP_000786547.1		PF02803	Thiolase, C-terminal domain	4.5e-51
WP_000786547.1		PF00108	Thiolase, N-terminal domain	3.6e-102
WP_044179802.1		PF00015	Methyl-accepting chemotaxis protein (MCP) signalling domain	2.4e-46
WP_044179802.1		PF00672	HAMP domain	3.1
WP_044179802.1		PF08447	PAS fold	1.5e-13
WP_010798054.1		PF02514	CobN/Magnesium Chelatase	0
WP_048619518.1		PF02706	Chain length determinant protein	2.3e-08
WP_000491413.1		PF02806	Alpha amylase, C-terminal all-beta domain	0.088
WP_005156427.1		PF01145	SPFH domain / Band 7 family	2.8e-28
WP_005156427.1		PF12221	Bacterial membrane protein N terminal	1.6e-08
WP_079993372.1		PF11614	IG-like fold at C-terminal of FixG, putative oxidoreductase	9.2e-25
WP_079993372.1		PF13746	4Fe-4S dicluster domain	2e-41
WP_087052272.1		PF00441	Acyl-CoA dehydrogenase, C-terminal domain	6.7e-27
WP_087052272.1		PF02770	Acyl-CoA dehydrogenase, middle domain	1.7e-12
WP_087052272.1		PF18158	Adaptive response protein AidB N-terminal domain	1.5e-50
WP_051370256.1		PF07759	Protein of unknown function (DUF1615)	0
WP_001197868.1		PF00873	AcrB/AcrD/AcrF family	0
WP_087050510.1		PF23677	Protein YnaL-like	1e-23
WP_010798700.1		PF01476	LysM domain	0.3
WP_000077890.1		PF18011	C-terminal domain found in long catalases	5.1e-10
WP_000077890.1		PF06628	Catalase-related immune-responsive	2.1e-15
WP_000077890.1		PF00199	Catalase	0
WP_004152062.1	Kpn_33	PF18090	Centromere-binding protein HTH domain	1.6e-35
dime_meta_effector_31		PF03278	IpaB/EvcA family	3.2e-33
WP_014656941.1		PF20659	Malate synthase, C-terminal	5.4e-40
WP_014656941.1		PF20656	Malate synthase, N-terminal domain	1.9e-10
WP_014656941.1		PF01274	Malate synthase, TIM barrel domain	2.8e-110
WP_002898814.1	Kpn_25	PF00881	Nitroreductase family	2.6e-11
WP_005159572.1		PF02601	Exonuclease VII, large subunit	2.8e-109
WP_005159572.1		PF13742	OB-fold nucleic acid binding domain	3.7e-30
WP_050719816.1		PF00881	Nitroreductase family	6.7e-16
WP_113857093.1		PF04403	Paraquat-inducible protein A	7.7e-32
WP_113857093.1		PF04403	Paraquat-inducible protein A	1.4e-40
WP_004919165.1	Pst_55	PF00266	Aminotransferase class-V	0
WP_001298062.1		PF01047	MarR family	3.6e-07
WP_050720029.1		PF08411	Exonuclease C-terminal	3.8e-99
WP_050720029.1		PF00929	Exonuclease	3e-22
WP_015953472.1		PF02562	PhoH-like protein	2e-73
WP_006813116.1		PF08543	Phosphomethylpyrimidine kinase	2.1e-20
WP_000868320.1		PF00805	Pentapeptide repeats (8 copies)	0.0026
WP_000868320.1		PF00805	Pentapeptide repeats (8 copies)	0.0023
WP_009008160.1		PF18883	Autochaperone Domain Type 1	2.5e-26
WP_009008160.1		PF03797	Autotransporter beta-domain	9.1e-36
WP_001235461.1		PF03589	Antitermination protein Q	1.6e-26
WP_001235461.1		PF03589	Antitermination protein Q	5.2e-22
WP_040261701.1		PF03884	DNA gyrase inhibitor YacG	2.9e-21
WP_001272757.1		PF01501	Glycosyl transferase family 8	4.5e-77
WP_001272757.1		PF08437	Glycosyl transferase family 8 C-terminal	1.8e-20
WP_005132825.1	Cpa_22	PF09339	IclR helix-turn-helix domain	2.3e-15
WP_005132825.1	Cpa_22	PF01614	Bacterial transcriptional regulator IclR C-terminal	8.4e-44
WP_044183152.1	Pma_14	PF09339	IclR helix-turn-helix domain	6.4e-11
WP_044183152.1	Pma_14	PF01614	Bacterial transcriptional regulator IclR C-terminal	1.6e-60
WP_004925180.1	Pst_69	PF08447	PAS fold	3.9e-11
WP_004925180.1	Pst_69	PF00015	Methyl-accepting chemotaxis protein (MCP) signalling domain	6.5e-43
WP_005162998.1		PF05209	Septum formation inhibitor MinC, N-terminal domain	1.1e-15
WP_005162998.1		PF03775	Septum formation inhibitor MinC, C-terminal domain	3.2e-27
WP_004729371.1	Vfu_9	PF00563	EAL domain	2.3e-43
WP_004729371.1	Vfu_9	PF00571	CBS domain	0.064
WP_002898418.1		PF03846	Cell division inhibitor SulA	4.1e-48
WP_005278723.1		PF03743	Bacterial conjugation TrbI-like protein	1e-10
WP_081653604.1	Pma_28	PF00535	Glycosyl transferase family 2	7.9e-21
WP_001295191.1		PF12706	Beta-lactamase superfamily domain	5.4e-09
WP_113857077.1		PF03775	Septum formation inhibitor MinC, C-terminal domain	1.5e-27
WP_113857077.1		PF05209	Septum formation inhibitor MinC, N-terminal domain	3.8e-17
WP_000004926.1		PF04809	HupH hydrogenase expression protein, C-terminal conserved region	0.0034
WP_000004926.1		PF04809	HupH hydrogenase expression protein, C-terminal conserved region	5.2e-30
WP_010799268.1		PF21986	Allophanate hydrolase C-terminal domain	4.3e-48
WP_010799268.1		PF01425	Amidase	1e-78
WP_048616274.1		PF00005	ABC transporter	9.5e-16
WP_048616274.1		PF00005	ABC transporter	3e-24
WP_006662714.1		PF00085	Thioredoxin	5.7e-13
WP_004174727.1		PF00528	Binding-protein-dependent transport system inner membrane component	1.8e-24
WP_050718742.1		PF06568	Domain of unknown function (DUF1127)	4.9e-06
WP_044173054.1	Pma_3	PF01565	FAD binding domain	7.1e-05
WP_044173054.1	Pma_3	PF09330	D-lactate dehydrogenase, membrane binding	0
WP_000355772.1	Ec6_44	PF01546	Peptidase family M20/M25/M40	0.00018
WP_000355772.1	Ec6_44	PF07687	Peptidase dimerisation domain	0.032
WP_069598989.1		PF10723	Replication regulatory protein RepB	2.8e-24
WP_088776197.1		PF13561	Enoyl-(Acyl carrier protein) reductase	3.5e-29
WP_005163828.1		PF06438	Heme-binding protein A (HasA)	2.6e-53
WP_048616995.1		PF13942	YfhG lipoprotein	4.4e-75
WP_004183559.1		PF03222	Tryptophan/tyrosine permease family	3.7e-10
WP_004238267.1	Mmo_20	PF01381	Helix-turn-helix	3.7e-09
WP_113858369.1		PF01568	Molydopterin dinucleotide binding domain	6.6e-21
WP_113858369.1		PF00384	Molybdopterin oxidoreductase	1.7e-83
WP_000106762.1		PF02515	CoA-transferase family III	3.3e-89
dime_meta_effector_10	met_169	PF17621	Family of unknown function (DUF5508)	0
dime_meta_effector_10	met_169	PF17612	Family of unknown function (DUF5507)	1.7e-79
WP_000557384.1		PF03927	NapD protein	1.2e-22
WP_005178231.1		PF00696	Amino acid kinase family	2.9e-41
WP_005178231.1		PF22468	ACT domain	8.3e-11
WP_010796619.1		PF00083	Sugar (and other) transporter	4.8e-102
WP_023326268.1		PF10995	Cellulose biosynthesis protein BcsE	0
WP_004726677.1	Vfu_24	PF00486	Transcriptional regulatory protein, C terminal	9.7e-16
WP_000389029.1		PF03692	Putative zinc- or iron-chelating domain	0.00058
WP_000057371.1		PF00561	alpha/beta hydrolase fold	1.3e-37
WP_005160776.1	Yen_30	PF05728	Uncharacterised protein family (UPF0227)	5.6e-69
WP_004726765.1	Vfu_25	PF01541	GIY-YIG catalytic domain	1.1e-12
WP_061055673.1		PF02518	Histidine kinase-, DNA gyrase B-, and HSP90-like ATPase	1.2e-07
WP_061055673.1		PF07730	Histidine kinase	3e-11
WP_006661945.1		PF03618	Kinase/pyrophosphorylase	1.9e-72
WP_046092612.1		PF19310	Neurolysin/Thimet oligopeptidase, N-terminal domain	7.7e-24
WP_046092612.1		PF01432	Peptidase family M3	0
WP_000077829.1	Ec6_52	PF06628	Catalase-related immune-responsive	2.1e-15
WP_000077829.1	Ec6_52	PF18011	C-terminal domain found in long catalases	9e-11
WP_000077829.1	Ec6_52	PF00199	Catalase	0
WP_004921265.1	Pst_58	PF01266	FAD dependent oxidoreductase	4e-38
WP_004180434.1		PF04391	Protein of unknown function (DUF533)	5.6e-41
WP_006814811.1		PF01025	GrpE	5.9e-48
WP_083842356.1		PF13193	AMP-binding enzyme C-terminal domain	0.00031
WP_083842356.1		PF13193	AMP-binding enzyme C-terminal domain	1.1e-10
WP_083842356.1		PF00668	Condensation domain	2.5e-106
WP_083842356.1		PF00668	Condensation domain	1.2e-107
WP_083842356.1		PF00550	Phosphopantetheine attachment site	3.6e-11
WP_083842356.1		PF00550	Phosphopantetheine attachment site	3.7e-11
WP_083842356.1		PF00501	AMP-binding enzyme	8.1e-74
WP_083842356.1		PF00501	AMP-binding enzyme	6.6e-75
WP_000111859.1		PF02629	CoA binding domain	3.9e-07
WP_000111859.1		PF00549	CoA-ligase	2.4e-27
WP_004175346.1		PF00550	Phosphopantetheine attachment site	2.7e-05
WP_004175346.1		PF00550	Phosphopantetheine attachment site	1e-09
WP_004175346.1		PF00668	Condensation domain	9.6e-30
WP_004175346.1		PF02801	Beta-ketoacyl synthase, C-terminal domain	1.5e-37
WP_004175346.1		PF08242	Methyltransferase domain	3.1e-18
WP_004175346.1		PF08242	Methyltransferase domain	1.4e-14
WP_004175346.1		PF00975	Thioesterase domain	6.8e-16
WP_004175346.1		PF00698	Acyl transferase domain	6.1e-51
WP_004175346.1		PF00109	Beta-ketoacyl synthase, N-terminal domain	8.6e-74
WP_004175346.1		PF08659	KR domain	2.8e-35
WP_004175346.1		PF16197	Ketoacyl-synthetase C-terminal extension	1.9e-08
WP_004256475.1		PF10462	Peptidase M66	3.6e-39
WP_004256475.1		PF12561	ToxR activated gene A lipoprotein domain	2.3e-22
WP_004256475.1		PF20944	Metalloprotease StcE, beta-sandwich domain	3.9e-11
WP_044177823.1	Pma_21	PF03846	Cell division inhibitor SulA	1e-43
WP_001237041.1	Efe_12	PF00359	Phosphoenolpyruvate-dependent sugar phosphotransferase system, EIIA 2	2.2e-26
WP_005279202.1		PF02811	PHP domain	7.3e-06
WP_039861645.1		PF02518	Histidine kinase-, DNA gyrase B-, and HSP90-like ATPase	1.3e-26
WP_039861645.1		PF00512	His Kinase A (phospho-acceptor) domain	2.7e-16
WP_039861645.1		PF00072	Response regulator receiver domain	2.3e-22
WP_044183301.1	Pma_15	PF11658	Cellulose biosynthesis protein BcsG	0
WP_000013928.1		PF00384	Molybdopterin oxidoreductase	4.9e-88
WP_000013928.1		PF01568	Molydopterin dinucleotide binding domain	3.4e-21
WP_000443948.1		PF12102	MrcB-like, N-terminal domain	0.0053
WP_000443948.1		PF07728	AAA domain (dynein-related subfamily)	2.1e-28
WP_000083432.1		PF06545	Oxamate carbamoyltransferase subunit AllG	1.5e-85
WP_000067801.1	Efe_1	PF21663	WipA-like, phosphatase domain	0.001
WP_043016086.1		PF10798	Biofilm development protein YmgB/AriR	0.03
WP_016517591.1		PF01380	SIS domain	3.5e-13
WP_016517591.1		PF01380	SIS domain	1.9e-07
WP_077626326.1		PF25209	Phage capsid protein	3.1e-51
WP_077626326.1		PF00574	Clp protease	1.3e-32
WP_001328160.1		PF13953	PapC C-terminal domain	2.8e-18
WP_001328160.1		PF00577	Outer membrane usher protein	0
WP_001328160.1		PF13954	PapC N-terminal domain	3.7e-45
WP_084884045.1		PF05362	Lon protease (S16) C-terminal proteolytic domain	5.1e-06
WP_084884045.1		PF13654	LonB-like, AAA domain	1.1e-11
WP_004259957.1		PF01566	Natural resistance-associated macrophage protein-like	2e-13
WP_032898761.1		PF00672	HAMP domain	0.22
WP_032898761.1		PF08447	PAS fold	4.9e-11
WP_032898761.1		PF00015	Methyl-accepting chemotaxis protein (MCP) signalling domain	2.3e-48
WP_004265317.1		PF01053	Cys/Met metabolism PLP-dependent enzyme	0
WP_004241031.1	Mmo_41	PF03222	Tryptophan/tyrosine permease family	5.7e-130
dime_meta_effector_98	met_47	PF09025	YopR, type III needle-polymerisation regulator	1.8e-29
WP_050979566.1		PF13744	Helix-turn-helix domain	4.2e-16
dime_meta_effector_171	met_152	PF12708	Rhamnogalacturonase A/epimerase, pectate lyase-like	0.0027
WP_020332117.1		PF02578	Multi-copper polyphenol oxidoreductase laccase	8.4e-71
dime_meta_effector_22		PF06416	Effector protein NleG	3.4e-41
WP_004920683.1		PF00873	AcrB/AcrD/AcrF family	0
WP_015965366.1		PF03471	Transporter associated domain	6.7e-20
WP_015965366.1		PF21917	N-terminal region of NMB0537	1.5e-09
WP_015965366.1		PF00571	CBS domain	2.7e-05
WP_015965366.1		PF00571	CBS domain	0.01
WP_004240526.1	Mmo_34	PF01523	PmbA/TldA metallopeptidase domain 1	1.2e-11
WP_004240526.1	Mmo_34	PF19290	PmbA/TldA metallopeptidase central domain	3.3e-16
WP_004240526.1	Mmo_34	PF19289	PmbA/TldA metallopeptidase C-terminal domain	9.4e-68
WP_002916742.1	Kpn_29	PF13409	Glutathione S-transferase, N-terminal domain	0.04
WP_002916742.1	Kpn_29	PF13410	Glutathione S-transferase, C-terminal domain	1e-05
WP_080544493.1		PF18883	Autochaperone Domain Type 1	3.4e-26
WP_080544493.1		PF03797	Autotransporter beta-domain	1.9e-35
WP_040260799.1		PF13202	EF hand	6.5
WP_040260799.1		PF13202	EF hand	24
WP_040260799.1		PF13202	EF hand	190
WP_004864811.1	Cda_1	PF03692	Putative zinc- or iron-chelating domain	0.00023
WP_004185273.1		PF05930	Prophage CP4-57 regulatory protein (AlpA)	8.3e-17
WP_000057393.1		PF00561	alpha/beta hydrolase fold	7.8e-37
WP_000859966.1		PF13426	PAS domain	3.1e-05
WP_000859966.1		PF00990	Diguanylate cyclase, GGDEF domain	7.9e-43
WP_000859966.1		PF00563	EAL domain	4.4e-64
WP_005279915.1		PF01032	FecCD transport family	6.1e-87
WP_050716876.1		PF13472	GDSL-like Lipase/Acylhydrolase family	1.5e-14
WP_010796943.1		PF08362	YcdC-like protein, C-terminal region	6.3e-52
WP_010796943.1		PF00440	Bacterial regulatory proteins, tetR family	1.9e-11
WP_071910665.1		PF13432	Tetratricopeptide repeat	0.00093
WP_087053039.1		PF00465	Iron-containing alcohol dehydrogenase	4.1e-16
WP_004924049.1		PF25472	Domain of unknown function (DUF7902)	1.2e-21
WP_004924049.1		PF00004	ATPase family associated with various cellular activities (AAA)	0.24
WP_004924049.1		PF12458	ATPase involved in DNA repair	0
WP_108473773.1	Pfa_8	PF13343	Bacterial extracellular solute-binding protein	5.2e-30
WP_000781381.1		PF03613	PTS system mannose/fructose/sorbose family IID component	3.1e-88
WP_010796773.1		PF06628	Catalase-related immune-responsive	4.1e-16
WP_010796773.1		PF00199	Catalase	0
WP_044177343.1		PF18011	C-terminal domain found in long catalases	1.4e-12
WP_044177343.1		PF06628	Catalase-related immune-responsive	1e-14
WP_044177343.1		PF00199	Catalase	0
WP_044180441.1		PF00528	Binding-protein-dependent transport system inner membrane component	5.3e-25
WP_087053313.1		PF12833	Helix-turn-helix domain	1.5e-18
WP_087053313.1		PF02311	AraC-like ligand binding domain	0.16
WP_001143257.1		PF11230	Glycyl radical enzyme YjjI-like	0
WP_036959022.1		PF01614	Bacterial transcriptional regulator IclR C-terminal	1.6e-22
WP_036959022.1		PF09339	IclR helix-turn-helix domain	1.2e-05
WP_108912616.1		PF25783	BigA beta sandwich domain	4.1e-22
WP_087050899.1		PF14282	FlxA-like protein	6.6e-14
WP_023343744.1		PF10610	Thin aggregative fimbriae synthesis protein	4.3e-39
WP_006817680.1	Yre_28	PF01053	Cys/Met metabolism PLP-dependent enzyme	0
WP_004257539.1	Pre_34	PF14819	Nitrile reductase, 7-cyano-7-deazaguanine-reductase N-term	5.5e-46
WP_004257539.1	Pre_34	PF14489	QueF-like protein	2.2e-20
WP_113858941.1		PF08447	PAS fold	2.2e-12
WP_113858941.1		PF00015	Methyl-accepting chemotaxis protein (MCP) signalling domain	3.5e-44
WP_015422755.1		PF13183	4Fe-4S dicluster domain	0.0051
WP_015422755.1		PF01565	FAD binding domain	1e-34
WP_015422755.1		PF02913	FAD linked oxidases, C-terminal domain	8.4e-59
WP_000622126.1		PF03313	Serine dehydratase alpha chain	1.9e-88
WP_000622126.1		PF03315	Serine dehydratase beta chain	2e-52
WP_039854094.1		PF13406	Transglycosylase SLT domain	2.9e-98
WP_009313687.1		PF10974	Domain of unknown function (DUF2804)	8e-51
WP_005158077.1	Yen_51	PF08447	PAS fold	8.9e-11
WP_005158077.1	Yen_51	PF00015	Methyl-accepting chemotaxis protein (MCP) signalling domain	2.4e-48
WP_005158077.1	Yen_51	PF00672	HAMP domain	0.12
WP_042049494.1		PF04888	Secretion system effector C (SseC) like family	4e-60
WP_006816133.1		PF01042	Endoribonuclease L-PSP	2.6e-38
WP_006657752.1		PF04860	Phage portal protein	5.4e-97
WP_001223819.1		PF07514	Putative helicase	9.8e-89
WP_001223819.1		PF07515	Putative conjugal transfer nickase/helicase TraI C-term	1.9e-35
WP_020282365.1	Yen_42	PF12098	Protein of unknown function (DUF3574)	3.1e-30
WP_021556046.1		PF02770	Acyl-CoA dehydrogenase, middle domain	9.2e-14
WP_021556046.1		PF00441	Acyl-CoA dehydrogenase, C-terminal domain	9.9e-27
WP_021556046.1		PF18158	Adaptive response protein AidB N-terminal domain	8.6e-52
WP_001121333.1		PF07490	Translocated intimin receptor (Tir) N-terminus	0
WP_001121333.1		PF03549	Translocated intimin receptor (Tir) intimin-binding domain	1.2e-32
WP_001121333.1		PF07489	Translocated intimin receptor (Tir) C-terminus	1.5e-97
WP_048617669.1		PF10135	Rod binding protein	5e-07
WP_004927136.1	Pst_74	PF13954	PapC N-terminal domain	1.2e-34
WP_004927136.1	Pst_74	PF13953	PapC C-terminal domain	4.2e-11
WP_004927136.1	Pst_74	PF00577	Outer membrane usher protein	0
WP_000257023.1		PF16928	DNA/protein translocase of phage P22 injectosome	2.3e-78
WP_001283458.1		PF00990	Diguanylate cyclase, GGDEF domain	1.4e-37
WP_001283458.1		PF13185	GAF domain	3.6e-07
WP_004118237.1	Kpn_3	PF04773	FecR protein	7.6e-15
WP_004118237.1	Kpn_3	PF16220	Domain of unknown function (DUF4880)	2.5e-06
WP_004118237.1	Kpn_3	PF16344	FecR, C-terminal	0.023
WP_000369512.1		PF02801	Beta-ketoacyl synthase, C-terminal domain	2.8e-37
WP_000369512.1		PF00975	Thioesterase domain	1.2e-15
WP_000369512.1		PF00668	Condensation domain	1.1e-29
WP_000369512.1		PF00550	Phosphopantetheine attachment site	7.1e-10
WP_000369512.1		PF00550	Phosphopantetheine attachment site	2.7e-05
WP_000369512.1		PF08659	KR domain	2.8e-35
WP_000369512.1		PF00698	Acyl transferase domain	4.9e-51
WP_000369512.1		PF00109	Beta-ketoacyl synthase, N-terminal domain	8.6e-74
WP_000369512.1		PF08242	Methyltransferase domain	3.1e-18
WP_000369512.1		PF08242	Methyltransferase domain	8.6e-15
WP_000369512.1		PF16197	Ketoacyl-synthetase C-terminal extension	1.9e-08
WP_020328922.1		PF00528	Binding-protein-dependent transport system inner membrane component	4.7e-07
WP_036957743.1	Pre_51	PF00583	Acetyltransferase (GNAT) family	5.3e-07
WP_000786561.1	Efe_28	PF02803	Thiolase, C-terminal domain	1.7e-50
WP_000786561.1	Efe_28	PF00108	Thiolase, N-terminal domain	5.1e-102
WP_016538985.1		PF04375	HemX, putative uroporphyrinogen-III C-methyltransferase	6e-102
WP_040261105.1		PF05192	MutS domain III	5.4e-47
WP_040261105.1		PF05188	MutS domain II	1.2e-29
WP_040261105.1		PF05190	MutS family domain IV	8.3e-25
WP_040261105.1		PF00488	MutS domain V	6e-81
WP_040261105.1		PF01624	MutS domain I	1.2e-40
WP_117584515.1		PF12920	TcdA/TcdB pore forming domain	4.5e-155
WP_000191568.1		PF11658	Cellulose biosynthesis protein BcsG	0
WP_038638785.1		PF00571	CBS domain	2.7e-05
WP_038638785.1		PF00571	CBS domain	0.0098
WP_038638785.1		PF03471	Transporter associated domain	2e-20
WP_038638785.1		PF21917	N-terminal region of NMB0537	1.5e-09
WP_010799310.1		PF04014	Antidote-toxin recognition MazE, bacterial antitoxin	0.00011
WP_010799534.1		PF13614	AAA domain	3.2e-20
WP_000246976.1		PF16928	DNA/protein translocase of phage P22 injectosome	6.1e-70
WP_004728174.1		PF00512	His Kinase A (phospho-acceptor) domain	2.2e-17
WP_004728174.1		PF02518	Histidine kinase-, DNA gyrase B-, and HSP90-like ATPase	6.8e-26
WP_006657612.1		PF11225	Domain of unknown function (DUF3024)	1.1e-20
dime_meta_effector_46	met_72	PF00669	Bacterial flagellin N-terminal helical region	4.1e-18
dime_meta_effector_46	met_72	PF00700	Bacterial flagellin C-terminal helical region	0.028
WP_004729624.1	Vfu_10	PF00563	EAL domain	2.3e-43
WP_004729624.1	Vfu_10	PF00571	CBS domain	0.091
WP_001147116.1	Efe_22	PF04380	Membrane fusogenic activity	8e-24
WP_000176265.1		PF00215	Orotidine 5'-phosphate decarboxylase / HUMPS family	6.6e-66
WP_001182890.1	Efe_10	PF06254	Bacterial toxin ydaT	1.8e-26
dime_meta_effector_62	met_84	PF16928	DNA/protein translocase of phage P22 injectosome	1.1e-54
dime_meta_effector_44	met_70	PF07906	ShET2 enterotoxin, N-terminal region	8.1e-19
WP_016538127.1		PF01490	Transmembrane amino acid transporter protein	0.00011
WP_006813490.1		PF25759	Bacteriophage HP1 ORF34 baseplate complex protein	4.7e-49
WP_001197904.1		PF00873	AcrB/AcrD/AcrF family	0
WP_036959118.1		PF04352	ProQ/FINO family	8.5e-15
WP_043018137.1		PF12833	Helix-turn-helix domain	9.8e-16
WP_042025134.1		PF01546	Peptidase family M20/M25/M40	5.1e-31
WP_042025134.1		PF07687	Peptidase dimerisation domain	2.3e-19
WP_042030437.1		PF10987	Protein of unknown function (DUF2806)	6.5e-77
WP_001093939.1		PF06545	Oxamate carbamoyltransferase subunit AllG	1.4e-94
WP_082038450.1		PF00027	Cyclic nucleotide-binding domain	8.1e-10
WP_020327443.1		PF00528	Binding-protein-dependent transport system inner membrane component	1.6e-19
WP_051370181.1		PF02518	Histidine kinase-, DNA gyrase B-, and HSP90-like ATPase	1.1e-17
WP_051370181.1		PF00989	PAS fold	1.5e-08
WP_051370181.1		PF00989	PAS fold	4.3e-08
WP_051370181.1		PF00072	Response regulator receiver domain	8.5e-15
WP_051370181.1		PF08447	PAS fold	1.4e-08
WP_051370181.1		PF08447	PAS fold	2.8e-11
WP_051370181.1		PF08447	PAS fold	0.00045
WP_051370181.1		PF01590	GAF domain	3.9e-10
WP_051370181.1		PF01590	GAF domain	1e-08
WP_051370181.1		PF01590	GAF domain	2.1e-09
WP_051370181.1		PF00512	His Kinase A (phospho-acceptor) domain	9e-06
WP_000189224.1	Ec6_33	PF01810	LysE type translocator	1.5e-10
WP_005276092.1		PF01966	HD domain	1.6e-08
WP_005276092.1		PF01909	Nucleotidyltransferase domain	0.00077
WP_005276092.1		PF08335	GlnD PII-uridylyltransferase	1.5e-42
WP_005276092.1		PF01842	ACT domain	9.9e-06
WP_084882068.1		PF00881	Nitroreductase family	1.4e-15
WP_042050756.1		PF13426	PAS domain	9.1e-08
WP_042050756.1		PF00990	Diguanylate cyclase, GGDEF domain	3.6e-44
WP_042050756.1		PF00563	EAL domain	4.1e-71
WP_004235416.1	Mmo_15	PF03618	Kinase/pyrophosphorylase	6.3e-72
WP_113858203.1		PF11230	Glycyl radical enzyme YjjI-like	0
WP_000241049.1		PF04393	Protein of unknown function (DUF535)	9.4e-99
WP_004727750.1	Vfu_29	PF08908	Putative oxygenase MesX	0
WP_001091980.1		PF07151	Protein of unknown function (DUF1391)	7e-25
WP_071840522.1		PF01739	CheR methyltransferase, SAM binding domain	6.2e-56
WP_071840522.1		PF03705	CheR methyltransferase, all-alpha domain	5.2e-15
WP_000111841.1		PF00549	CoA-ligase	2.9e-27
WP_000111841.1		PF02629	CoA binding domain	8.2e-08
WP_048618833.1		PF04375	HemX, putative uroporphyrinogen-III C-methyltransferase	1.6e-109
WP_010798257.1		PF07690	Major Facilitator Superfamily	4e-25
WP_004236839.1	Mmo_19	PF03963	Flagellar hook capping protein - N-terminal region	7.1e-17
WP_004236839.1	Mmo_19	PF13861	FlgD Tudor-like domain	1.5e-06
WP_004236839.1	Mmo_19	PF13860	FlgD Ig-like domain	7.3e-07
WP_044173232.1	Pma_35	PF00171	Aldehyde dehydrogenase family	6.5e-28
WP_108476447.1	Pfa_41	PF07690	Major Facilitator Superfamily	1e-15
WP_000083477.1	Ec2_2	PF06545	Oxamate carbamoyltransferase subunit AllG	1.1e-85
WP_032155344.1		PF05534	HicB family	0.7
WP_005158416.1	Yen_29	PF00571	CBS domain	0.019
WP_005158416.1	Yen_29	PF00571	CBS domain	2.4e-05
WP_005158416.1	Yen_29	PF03471	Transporter associated domain	3.1e-19
WP_005158416.1	Yen_29	PF21917	N-terminal region of NMB0537	3.6e-09
WP_032098087.1	Mmo_29	PF10636	Hemin uptake protein hemP	3.6e-14
WP_040232968.1	Cpa_8	PF12706	Beta-lactamase superfamily domain	3e-09
WP_002912648.1	Kpn_39	PF13378	Enolase C-terminal domain-like	2.1e-49
WP_002912648.1	Kpn_39	PF02746	Mandelate racemase / muconate lactonizing enzyme, N-terminal domain	2.1e-05
WP_032897967.1		PF01888	CbiD	8.1e-95
WP_000241033.1		PF04393	Protein of unknown function (DUF535)	4.1e-99
WP_004912645.1	Pre_23	PF04055	Radical SAM superfamily	2.8e-12
WP_004912645.1	Pre_23	PF21016	Ribosomal RNA large subunit methyltransferase N-terminal domain	1.1e-28
WP_084882135.1		PF21478	Glycine dehydrogenase, C-terminal domain	9.5e-56
WP_084882135.1		PF02347	Glycine cleavage system P-protein	3.9e-07
WP_084882135.1		PF02347	Glycine cleavage system P-protein	0
WP_042029810.1		PF01156	Inosine-uridine preferring nucleoside hydrolase	1.9e-95
WP_000155729.1		PF17482	Phage tail sheath C-terminal domain	4.8e-18
WP_000155729.1		PF17481	Phage tail sheath protein beta-sandwich domain	5.3e-07
WP_000155729.1		PF04984	Phage tail sheath protein subtilisin-like domain	7e-31
WP_042026331.1		PF18799	Large polyvalent protein-associated domain 5	3.5e-36
WP_042026331.1		PF18857	Large polyvalent protein associated domain 38	1.5e-44
WP_042026331.1		PF18823	Inorganic Pyrophosphatase	2.2e-53
WP_042026331.1		PF18796	Large polyvalent protein-associated domain 1	8e-15
WP_035601019.1		PF08775	ParB family	8.8e-32
WP_000083826.1		PF10723	Replication regulatory protein RepB	2.5e-30
WP_001197833.1		PF00873	AcrB/AcrD/AcrF family	0
WP_000077873.1		PF18011	C-terminal domain found in long catalases	1.5e-10
WP_000077873.1		PF00199	Catalase	0
WP_000077873.1		PF06628	Catalase-related immune-responsive	2.1e-15
WP_016538749.1	Cda_24	PF12911	N-terminal TM domain of oligopeptide transport permease C	7.7e-14
WP_016538749.1	Cda_24	PF00528	Binding-protein-dependent transport system inner membrane component	3.6e-29
WP_000257019.1		PF16928	DNA/protein translocase of phage P22 injectosome	7.4e-70
WP_040233871.1		PF02074	Carboxypeptidase Taq (M32) metallopeptidase	0
WP_004257114.1	Pre_78	PF00528	Binding-protein-dependent transport system inner membrane component	1.4e-24
WP_000288694.1		PF03846	Cell division inhibitor SulA	2.2e-47
WP_005130943.1		PF03315	Serine dehydratase beta chain	1e-54
WP_005130943.1		PF03313	Serine dehydratase alpha chain	1.2e-84
WP_000835353.1		PF10547	P22_AR N-terminal domain	4.1e-41
WP_000835353.1		PF10548	P22AR C-terminal domain	5.7e-25
WP_087052145.1		PF00563	EAL domain	6.4e-61
WP_087052145.1		PF12792	CSS motif domain associated with EAL	0.024
WP_006815873.1		PF16809	NleF caspase inhibitor	7e-09
WP_006814688.1		PF21016	Ribosomal RNA large subunit methyltransferase N-terminal domain	9.1e-29
WP_006814688.1		PF04055	Radical SAM superfamily	2.4e-12
WP_048618924.1		PF04888	Secretion system effector C (SseC) like family	1.7e-41
WP_004147623.1		PF16870	2-oxoglutarate dehydrogenase C-terminal	4.9e-51
WP_004147623.1		PF16078	2-oxoglutarate dehydrogenase N-terminus	9.9e-12
WP_004147623.1		PF00676	Dehydrogenase E1 component	8.9e-41
WP_004147623.1		PF02779	Transketolase, pyrimidine binding domain	2.6e-49
WP_001278605.1		PF03471	Transporter associated domain	1.9e-20
WP_001278605.1		PF21917	N-terminal region of NMB0537	4.4e-09
WP_001278605.1		PF00571	CBS domain	0.01
WP_001278605.1		PF00571	CBS domain	2.7e-05
WP_042073274.1		PF13188	PAS domain	0.011
WP_042073274.1		PF13188	PAS domain	5.2
WP_042073274.1		PF00015	Methyl-accepting chemotaxis protein (MCP) signalling domain	4.7e-32
WP_042073274.1		PF18947	HAMP domain	2.5e-06
WP_061056744.1		PF00486	Transcriptional regulatory protein, C terminal	9.7e-16
WP_026457968.1		PF17209	Hfq protein	2e-19
WP_004185051.1		PF05985	Ethanolamine ammonia-lyase light chain (EutC)	5.9e-79
WP_016535238.1	Cda_15	PF09163	Formate dehydrogenase N, transmembrane	1.2e-15
WP_016535238.1	Cda_15	PF13247	4Fe-4S dicluster domain	3.4e-22
WP_048619594.1		PF17519	Family of unknown function (DUF5444)	1.8e-08
WP_042033145.1		PF07670	Nucleoside recognition	2.9e-18
WP_042033145.1		PF07670	Nucleoside recognition	4.8e-13
WP_042033145.1		PF07664	Ferrous iron transport protein B C terminus	4.5e-16
WP_042033145.1		PF02421	Ferrous iron transport protein B	6e-56
WP_042033145.1		PF17910	FeoB cytosolic helical domain	2.8e-05
WP_006659706.1		PF04888	Secretion system effector C (SseC) like family	5.7e-14
WP_039855430.1		PF00254	FKBP-type peptidyl-prolyl cis-trans isomerase	0.05
WP_050716818.1		PF01590	GAF domain	0.013
WP_050716818.1		PF25601	AAA+ ATPase lid domain	5.3e-10
WP_050716818.1		PF00158	Sigma-54 interaction domain	1.4e-30
WP_050716818.1		PF00989	PAS fold	4.1e-06
WP_050716818.1		PF02954	Bacterial regulatory protein, Fis family	1.5e-06
WP_006815714.1		PF07690	Major Facilitator Superfamily	8.6e-45
WP_004176050.1		PF00141	Peroxidase	1.1e-35
WP_004176050.1		PF00141	Peroxidase	1.1e-21
WP_004186077.1		PF18364	Molybdopterin oxidoreductase N-terminal domain	0.00057
WP_004186077.1		PF01568	Molydopterin dinucleotide binding domain	2.3e-23
WP_004186077.1		PF00384	Molybdopterin oxidoreductase	1.4e-80
WP_040260997.1	Pem_18	PF02566	OsmC-like protein	5.7e-13
WP_061056369.1		PF00668	Condensation domain	4.8e-55
WP_061056369.1		PF00550	Phosphopantetheine attachment site	2.3e-06
WP_006815711.1		PF00171	Aldehyde dehydrogenase family	0
WP_004727345.1	Vfu_6	PF01614	Bacterial transcriptional regulator IclR C-terminal	1.3e-16
WP_004727345.1	Vfu_6	PF09339	IclR helix-turn-helix domain	0.19
WP_039898229.1	Cda_34	PF22303	Protein kinase OspG, kinase domain	4e-22
WP_000449473.1		PF14859	Colicin M	0
WP_082038568.1		PF03613	PTS system mannose/fructose/sorbose family IID component	2.9e-86
WP_080987295.1		PF15644	Papain fold toxin 1, glutamine deamidase	0.011
WP_000057374.1	Ec6_39	PF00561	alpha/beta hydrolase fold	7.1e-38
WP_077507750.1		PF01835	MG2 domain	2.1e-15
WP_077507750.1		PF00207	Alpha-2-macroglobulin family	2.2e-08
WP_077507750.1		PF07703	Alpha-2-macroglobulin bait region domain	1.2e-13
WP_000013962.1		PF00384	Molybdopterin oxidoreductase	4.5e-87
WP_000013962.1		PF01568	Molydopterin dinucleotide binding domain	2e-20
WP_069597856.1		PF11230	Glycyl radical enzyme YjjI-like	0
WP_000899140.1		PF00535	Glycosyl transferase family 2	7.6e-35
WP_042652868.1		PF00828	Ribosomal proteins 50S-L15, 50S-L18e, 60S-L27A	7e-09
WP_004725399.1		PF03971	Monomeric isocitrate dehydrogenase	0
WP_082035530.1	Aja_13	PF01464	Transglycosylase SLT domain	2.8e-17
WP_042031495.1	Aja_6	PF04792	V antigen (LcrV) protein	3.3e-69
WP_083842331.1		PF02811	PHP domain	3.7e-16
WP_083842331.1		PF17657	Bacterial DNA polymerase III alpha subunit finger domain	3.5e-53
WP_083842331.1		PF01336	OB-fold nucleic acid binding domain	0.002
WP_083842331.1		PF14579	Helix-hairpin-helix motif	3.3e-16
WP_083842331.1		PF07733	Bacterial DNA polymerase III alpha NTPase domain	1.1e-85
WP_040260708.1		PF00176	SNF2-related domain	4.6e-70
WP_040260708.1		PF00271	Helicase conserved C-terminal domain	1.3e-18
WP_002916607.1	Kpn_2	PF00196	Bacterial regulatory proteins, luxR family	4.2e-17
WP_002916607.1	Kpn_2	PF21155	VpsT-like, receiver domain	0.0014
WP_071825830.1	Pma_29	PF20454	Terminase large subunit gpA, endonuclease domain	2.1e-39
WP_071825830.1	Pma_29	PF05876	Phage terminase large subunit gpA, ATPase domain	1.5e-37
WP_019840512.1		PF00072	Response regulator receiver domain	4.2e-20
WP_019840512.1		PF13487	HD domain	2.5e-25
WP_006813035.1		PF04965	Baseplate wedge protein gp25	6.9e-12
WP_004261691.1	Pre_15	PF00266	Aminotransferase class-V	1.6e-83
WP_071997399.1		PF10685	Stress-induced bacterial acidophilic repeat motif	7e-05
WP_071997399.1		PF10685	Stress-induced bacterial acidophilic repeat motif	1.6e-06
WP_043016208.1		PF13619	KTSC domain	7.5e-17
WP_005288047.1		PF12833	Helix-turn-helix domain	1.7e-17
dime_meta_effector_157	met_16	PF17607	Family of unknown function (DUF5503)	1.8e-49
dime_meta_effector_67	met_87	PF16928	DNA/protein translocase of phage P22 injectosome	7.9e-58
WP_077266176.1		PF00668	Condensation domain	1e-19
WP_077266176.1		PF00668	Condensation domain	3.3e-23
WP_077266176.1		PF00550	Phosphopantetheine attachment site	2.2e-06
WP_077266176.1		PF00550	Phosphopantetheine attachment site	3.9e-05
WP_077266176.1		PF00550	Phosphopantetheine attachment site	0.00011
WP_077266176.1		PF08242	Methyltransferase domain	2.1e-08
WP_077266176.1		PF00501	AMP-binding enzyme	4.7e-82
WP_049245346.1	Kpn_22	PF23677	Protein YnaL-like	7.1e-18
WP_079390154.1		PF03969	AFG1-like ATPase	5.2e-140
WP_015963250.1	Pfa_6	PF12084	Protein of unknown function (DUF3561)	2e-43
WP_108474549.1	Pfa_26	PF03846	Cell division inhibitor SulA	1.2e-43
WP_006817197.1	Yre_1	PF00005	ABC transporter	1.9e-32
WP_042026666.1		PF00403	Heavy-metal-associated domain	1.4e-05
WP_042026666.1		PF00122	E1-E2 ATPase	5e-42
WP_042026666.1		PF00702	haloacid dehalogenase-like hydrolase	3.8e-28
WP_000094730.1		PF00672	HAMP domain	0.84
WP_000094730.1		PF00015	Methyl-accepting chemotaxis protein (MCP) signalling domain	3e-43
WP_000094730.1		PF08447	PAS fold	1.6e-14
WP_048619891.1		PF00005	ABC transporter	3.3e-31
WP_048619891.1		PF00664	ABC transporter transmembrane region	4.8e-58
WP_006815154.1		PF14812	Transmembrane domain of transglycosylase PBP1 at N-terminal	8.4e-19
WP_006815154.1		PF14814	Bifunctional transglycosylase second domain	4.6e-20
WP_006815154.1		PF00912	Transglycosylase	2.2e-54
WP_006815154.1		PF00905	Penicillin binding protein transpeptidase domain	2.1e-19
WP_003120317.1		PF01507	Phosphoadenosine phosphosulfate reductase domain	9.3e-51
dime_meta_effector_135	met_131	PF00206	Lyase	4.1e-37
dime_meta_effector_135	met_131	PF10397	Adenylosuccinate lyase C-terminus	4.5e-07
WP_004724988.1		PF00881	Nitroreductase family	1e-17
dime_meta_effector_7	met_41	PF03549	Translocated intimin receptor (Tir) intimin-binding domain	4.3e-35
dime_meta_effector_7	met_41	PF07489	Translocated intimin receptor (Tir) C-terminus	4.8e-104
dime_meta_effector_7	met_41	PF07490	Translocated intimin receptor (Tir) N-terminus	0
WP_004264748.1		PF13230	Glutamine amidotransferases class-II	3.7e-104
WP_040230605.1		PF03692	Putative zinc- or iron-chelating domain	0.0018
WP_071599635.1	Pst_46	PF23793	Rz1-like lysis system protein LysC	3.2e-11
WP_000208683.1		PF23607	Tyrosine-protein kinase Wzc, N-terminal domain	1.6e-14
WP_000208683.1		PF02706	Chain length determinant protein	6.5e-23
WP_000208683.1		PF13614	AAA domain	4.9e-06
WP_000208683.1		PF13807	G-rich domain on putative tyrosine kinase	3.1e-29
WP_001334187.1		PF00884	Sulfatase	3.3e-49
WP_000375129.1	Efe_6	PF01027	Inhibitor of apoptosis-promoting Bax1	5.4e-44
WP_000083461.1		PF06545	Oxamate carbamoyltransferase subunit AllG	1.5e-85
WP_000378057.1		PF03466	LysR substrate binding domain	1e-12
WP_000378057.1		PF00126	Bacterial regulatory helix-turn-helix protein, lysR family	6.3e-11
WP_006819026.1	Yre_19	PF03471	Transporter associated domain	1.1e-19
WP_006819026.1	Yre_19	PF00571	CBS domain	0.01
WP_006819026.1	Yre_19	PF00571	CBS domain	2.7e-05
WP_006819026.1	Yre_19	PF21917	N-terminal region of NMB0537	6.7e-09
WP_000900533.1		PF13981	SopA-like central domain	6.2e-47
WP_000900533.1		PF13599	Pentapeptide repeat region	2e-07
WP_042029960.1		PF00903	Glyoxalase/Bleomycin resistance protein/Dioxygenase superfamily	3.1e-06
WP_042029960.1		PF14696	Hydroxyphenylpyruvate dioxygenase, HPPD, N-terminal	5.3e-54
WP_006814687.1		PF13413	Helix-turn-helix domain	6.8e-11
WP_006814687.1		PF13464	RodZ C-terminal domain	1.1e-17
WP_036958519.1		PF10636	Hemin uptake protein hemP	2.6e-13
WP_004724472.1		PF02481	DNA recombination-mediator protein A	3.8e-39
WP_048618690.1		PF02954	Bacterial regulatory protein, Fis family	2.6e-06
WP_048618690.1		PF00158	Sigma-54 interaction domain	2.7e-59
WP_048618690.1		PF25601	AAA+ ATPase lid domain	4.3e-14
WP_043018936.1		PF00141	Peroxidase	2.4e-22
WP_043018936.1		PF00141	Peroxidase	1.2e-37
WP_004915569.1	Pst_1	PF01139	tRNA-splicing ligase RtcB	2.3e-10
WP_004915569.1	Pst_1	PF01139	tRNA-splicing ligase RtcB	7.1e-53
WP_040263221.1		PF03797	Autotransporter beta-domain	6.8e-25
WP_052444019.1		PF04830	Possible hemagglutinin (DUF637)	1.4e-27
WP_071825796.1		PF01475	Ferric uptake regulator family	4.2e-10
WP_040262478.1	Pem_25	PF00353	RTX calcium-binding nonapeptide repeat (4 copies)	0.003
WP_040262478.1	Pem_25	PF00353	RTX calcium-binding nonapeptide repeat (4 copies)	0.0058
WP_040262478.1	Pem_25	PF17164	Domain of unknown function (DUF5122) beta-propeller	0.0044
WP_040262478.1	Pem_25	PF17164	Domain of unknown function (DUF5122) beta-propeller	0.78
WP_040262478.1	Pem_25	PF17164	Domain of unknown function (DUF5122) beta-propeller	68
WP_040262478.1	Pem_25	PF17164	Domain of unknown function (DUF5122) beta-propeller	2.5e-10
WP_040262478.1	Pem_25	PF17164	Domain of unknown function (DUF5122) beta-propeller	0.13
WP_001063765.1		PF03466	LysR substrate binding domain	5.5e-13
WP_001063765.1		PF00126	Bacterial regulatory helix-turn-helix protein, lysR family	3.3e-10
WP_039861798.1		PF04403	Paraquat-inducible protein A	7.5e-43
WP_039861798.1		PF04403	Paraquat-inducible protein A	3.4e-28
WP_010799701.1		PF00589	Phage integrase family	1.8e-12
WP_000013950.1		PF01568	Molydopterin dinucleotide binding domain	7.2e-21
WP_000013950.1		PF00384	Molybdopterin oxidoreductase	7.1e-88
WP_005134131.1		PF08125	Mannitol dehydrogenase C-terminal domain	3.9e-69
WP_005134131.1		PF01232	Mannitol dehydrogenase Rossmann domain	2.7e-63
WP_000220195.1		PF10758	Protein of unknown function (DUF2586)	7.5e-125
WP_001309151.1		PF18158	Adaptive response protein AidB N-terminal domain	4.7e-52
WP_001309151.1		PF00441	Acyl-CoA dehydrogenase, C-terminal domain	4.7e-27
WP_001309151.1		PF02770	Acyl-CoA dehydrogenase, middle domain	2.4e-13
WP_000378026.1		PF03466	LysR substrate binding domain	4.7e-13
WP_000378026.1		PF00126	Bacterial regulatory helix-turn-helix protein, lysR family	6.3e-11
WP_042029433.1		PF12390	Selenocysteine synthase N terminal	1.3e-05
WP_042029433.1		PF03841	L-seryl-tRNA selenium transferase	1.8e-89
WP_001552849.1		PF02129	X-Pro dipeptidyl-peptidase (S15 family)	1.9e-07
WP_010796558.1		PF04954	Siderophore-interacting protein	4.5e-33
WP_010796558.1		PF08021	Siderophore-interacting FAD-binding domain	1e-24
WP_006819702.1	Yre_4	PF00589	Phage integrase family	0.00022
WP_000178797.1	Efe_4	PF17482	Phage tail sheath C-terminal domain	4.9e-18
WP_000178797.1	Efe_4	PF04984	Phage tail sheath protein subtilisin-like domain	1.7e-29
WP_000178797.1	Efe_4	PF17481	Phage tail sheath protein beta-sandwich domain	1.4e-06
WP_113857471.1	Pfa_12	PF00005	ABC transporter	1.9e-15
WP_113857471.1	Pfa_12	PF00005	ABC transporter	3.4e-22
WP_081113481.1	Mmo_40	PF00532	Periplasmic binding proteins and sugar binding domain of LacI family	1.8e-39
WP_081113481.1	Mmo_40	PF00356	Bacterial regulatory proteins, lacI family	7.3e-11
WP_061056394.1		PF00590	Tetrapyrrole (Corrin/Porphyrin) Methylases	3.8e-45
WP_113858376.1	Pfa_45	PF11658	Cellulose biosynthesis protein BcsG	0
WP_032082485.1		PF21352	Thioredoxin 2, N-terminal	2e-07
WP_032082485.1		PF00085	Thioredoxin	9.4e-26
WP_074222478.1		PF00072	Response regulator receiver domain	2.5e-07
WP_074222478.1		PF02518	Histidine kinase-, DNA gyrase B-, and HSP90-like ATPase	4.1e-20
WP_074222478.1		PF08448	PAS fold	3.3e-24
WP_074222478.1		PF12860	PAS fold	2.8e-05
WP_074222478.1		PF12860	PAS fold	2.4e-10
WP_074222478.1		PF00512	His Kinase A (phospho-acceptor) domain	1.8e-08
WP_020328592.1		PF01418	Helix-turn-helix domain, rpiR family	4.5e-12
WP_020328592.1		PF01380	SIS domain	3.6e-06
dime_meta_effector_74	met_91	PF22102	ElaD/SseL-like C-terminal	1.4e-10
dime_meta_effector_74	met_91	PF22103	ElaD/SseL N-terminal domain	3.3e-48
WP_040260848.1		PF00015	Methyl-accepting chemotaxis protein (MCP) signalling domain	3.8e-44
WP_040260848.1		PF08447	PAS fold	5.1e-14
WP_000288723.1		PF03846	Cell division inhibitor SulA	2.2e-47
WP_004921520.1	Pst_8	PF12796	Ankyrin repeats (3 copies)	6.7e-08
WP_000235915.1		PF24801	Tip attachment protein J,FNIII-A domain	2e-46
WP_000235915.1		PF13550	Putative phage tail protein	4.8e-10
WP_000235915.1		PF09327	Bacteriophage tail tip fiber protein	1e-46
WP_113857237.1		PF00873	AcrB/AcrD/AcrF family	0
WP_001067519.1	Ec6_36	PF14525	AraC-binding-like domain	1.2e-25
WP_001067519.1	Ec6_36	PF12833	Helix-turn-helix domain	5.8e-16
WP_004918964.1	Pst_84	PF20552	Recombinase-like helix-turn-helix domain	5e-18
WP_001139834.1		PF00939	Sodium:sulfate symporter transmembrane region	1.5e-99
WP_061055583.1		PF00202	Aminotransferase class-III	4.4e-77
WP_000138552.1		PF11393	Type-IV b secretion system, inner-membrane complex component	5.6e-36
WP_113858958.1		PF03710	Glutamate-ammonia ligase adenylyltransferase	7.5e-91
WP_113858958.1		PF03710	Glutamate-ammonia ligase adenylyltransferase	1.1e-102
WP_113858958.1		PF08335	GlnD PII-uridylyltransferase	2.8e-07
WP_113858958.1		PF08335	GlnD PII-uridylyltransferase	2.4e-27
WP_001445845.1	Ec6_18	PF03123	CAT RNA binding domain	6.9e-11
WP_001445845.1	Ec6_18	PF00874	PRD domain	4.5e-20
WP_001069947.1		PF06545	Oxamate carbamoyltransferase subunit AllG	1.1e-85
WP_010635207.1		PF01546	Peptidase family M20/M25/M40	1.1e-30
WP_010635207.1		PF07687	Peptidase dimerisation domain	2.2e-19
WP_004176104.1		PF12833	Helix-turn-helix domain	3.2e-15
WP_004176104.1		PF02311	AraC-like ligand binding domain	6.2e-08
WP_004241150.1	Mmo_23	PF00583	Acetyltransferase (GNAT) family	2.1e-16
WP_004235986.1	Mmo_17	PF09163	Formate dehydrogenase N, transmembrane	2.9e-15
WP_004235986.1	Mmo_17	PF12800	4Fe-4S binding domain	47
WP_004235986.1	Mmo_17	PF13247	4Fe-4S dicluster domain	8.5e-22
WP_000786536.1		PF02803	Thiolase, C-terminal domain	1.4e-50
WP_000786536.1		PF00108	Thiolase, N-terminal domain	1.7e-101
WP_087051933.1		PF00403	Heavy-metal-associated domain	5.7e-08
WP_087051933.1		PF00122	E1-E2 ATPase	6.6e-45
WP_087051933.1		PF00702	haloacid dehalogenase-like hydrolase	2.7e-31
WP_039854065.1		PF08908	Putative oxygenase MesX	0
WP_004924254.1	Pst_66	PF08437	Glycosyl transferase family 8 C-terminal	8.5e-16
WP_004924254.1	Pst_66	PF01501	Glycosyl transferase family 8	1.8e-73
WP_084596260.1		PF03797	Autotransporter beta-domain	1.8e-23
WP_036417499.1	Mmo_8	PF00356	Bacterial regulatory proteins, lacI family	2.8e-16
WP_036417499.1	Mmo_8	PF13377	Periplasmic binding protein-like domain	2.8e-36
WP_020428589.1		PF00202	Aminotransferase class-III	1.7e-89
WP_020428589.1		PF00282	Pyridoxal-dependent decarboxylase conserved domain	9e-62
WP_044183362.1	Pma_31	PF18729	STY4199-like HEPN	0
dime_meta_effector_36		PF00560	Leucine Rich Repeat	1300
WP_005162623.1		PF02706	Chain length determinant protein	4.2e-10
WP_062772924.1		PF18668	Tail spike TSP1/Gp66 receptor binding N-terminal domain	2.9e-14
WP_004918358.1	Pst_51	PF00795	Carbon-nitrogen hydrolase	1e-45
dime_meta_effector_15	met_18	PF17612	Family of unknown function (DUF5507)	5e-79
dime_meta_effector_15	met_18	PF17621	Family of unknown function (DUF5508)	0
WP_048617170.1		PF07972	NrdI Flavodoxin like	2.1e-42
WP_001143205.1		PF11230	Glycyl radical enzyme YjjI-like	0
WP_000062568.1		PF10887	Protein of unknown function (DUF2686)	0
WP_005274286.1		PF13942	YfhG lipoprotein	3.1e-74
WP_006817037.1		PF11230	Glycyl radical enzyme YjjI-like	0
WP_004924072.1	Pst_65	PF00657	GDSL-like Lipase/Acylhydrolase	6.3e-14
WP_001088081.1		PF22613	Transketolase-like TK C-terminal domain	2.8e-39
WP_001088081.1		PF00456	Transketolase, thiamine diphosphate binding domain	0
WP_001088081.1		PF02779	Transketolase, pyrimidine binding domain	1.7e-48
WP_081013305.1		PF22673	Methyl-accepting chemotaxis protein-like, first PDC sensor domain	4.1e-05
WP_081013305.1		PF00015	Methyl-accepting chemotaxis protein (MCP) signalling domain	5.6e-41
WP_081013305.1		PF00672	HAMP domain	2.8e-10
WP_005163816.1	Yen_11	PF06438	Heme-binding protein A (HasA)	2.1e-15
WP_033793269.1	Pse_8	PF06267	Family of unknown function (DUF1028)	3.3e-64
WP_006657315.1		PF00171	Aldehyde dehydrogenase family	0
WP_006659849.1		PF00892	EamA-like transporter family	3.4e-10
WP_006659849.1		PF00892	EamA-like transporter family	1.3e-13
WP_006660179.1		PF02518	Histidine kinase-, DNA gyrase B-, and HSP90-like ATPase	3.8e-14
WP_006660179.1		PF00512	His Kinase A (phospho-acceptor) domain	0.0018
WP_006660179.1		PF00672	HAMP domain	0.011
WP_005275123.1		PF00005	ABC transporter	3.8e-31
WP_005275123.1		PF00664	ABC transporter transmembrane region	4.8e-58
WP_084883315.1		PF08448	PAS fold	2.2e-07
WP_084883315.1		PF00015	Methyl-accepting chemotaxis protein (MCP) signalling domain	8e-26
WP_084883315.1		PF08447	PAS fold	1e-11
WP_004725469.1		PF01904	Protein of unknown function DUF72	2.8e-49
WP_004264507.1	Pre_74	PF13667	ThiC-associated domain	1.4e-27
WP_004264507.1	Pre_74	PF01964	Radical SAM ThiC family	0
WP_075988675.1		PF08056	Tryptophan operon leader peptide	1.4e-06
WP_040260992.1		PF01474	Class-II DAHP synthetase family	0
WP_006818941.1	Yre_3	PF22645	Glucokinase regulatory protein N-terminal SIS domain	1.1e-09
WP_003845612.1		PF07690	Major Facilitator Superfamily	1.5e-56
WP_001572281.1		PF10887	Protein of unknown function (DUF2686)	0
WP_033751802.1	Pse_1	PF21917	N-terminal region of NMB0537	2.3e-10
WP_033751802.1	Pse_1	PF00571	CBS domain	0.004
WP_033751802.1	Pse_1	PF00571	CBS domain	2.1e-05
WP_033751802.1	Pse_1	PF03471	Transporter associated domain	2.8e-18
WP_050719643.1		PF00990	Diguanylate cyclase, GGDEF domain	1.2e-43
WP_050719643.1		PF00563	EAL domain	3.4e-70
WP_050719643.1		PF08448	PAS fold	1.4e-10
WP_083603186.1		PF05228	CHASE4 domain	1e-05
WP_083603186.1		PF00990	Diguanylate cyclase, GGDEF domain	5.3e-36
WP_083603186.1		PF00563	EAL domain	1.7e-68
WP_000257014.1		PF16928	DNA/protein translocase of phage P22 injectosome	7.1e-115
WP_036957968.1		PF05048	Periplasmic copper-binding protein (NosD)	3.3e-06
WP_039861818.1		PF08241	Methyltransferase domain	5.9e-13
WP_040903175.1	Yre_10	PF00126	Bacterial regulatory helix-turn-helix protein, lysR family	1.5e-14
WP_040903175.1	Yre_10	PF03466	LysR substrate binding domain	2.1e-21
WP_009314984.1		PF00528	Binding-protein-dependent transport system inner membrane component	3.1e-18
WP_009314984.1		PF00528	Binding-protein-dependent transport system inner membrane component	1.3e-18
WP_000013966.1		PF01568	Molydopterin dinucleotide binding domain	2e-20
WP_000013966.1		PF00384	Molybdopterin oxidoreductase	8.8e-86
WP_009316300.1		PF13361	UvrD-like helicase C-terminal domain	2e-07
WP_009316300.1		PF00580	UvrD/REP helicase N-terminal domain	0.00038
WP_055696358.1		PF21527	Putative adhesin Stv domain	0.0026
WP_004264858.1	Pre_18	PF02627	Carboxymuconolactone decarboxylase family	0.0033
WP_040233558.1		PF04632	Fusaric acid resistance protein family	0
WP_000817039.1		PF18090	Centromere-binding protein HTH domain	1.6e-35
WP_033753257.1		PF00171	Aldehyde dehydrogenase family	0
WP_033789480.1	Pse_7	PF04316	Anti-sigma-28 factor, FlgM	5.5e-06
WP_025912773.1		PF14282	FlxA-like protein	4.8e-18
WP_043017410.1		PF03315	Serine dehydratase beta chain	1.2e-54
WP_043017410.1		PF03313	Serine dehydratase alpha chain	3.2e-84
WP_001059672.1		PF11692	Protein of unknown function (DUF3289)	7.8e-79
WP_071825927.1	Pma_17	PF01926	50S ribosome-binding GTPase	1.1e-15
WP_005159550.1		PF13413	Helix-turn-helix domain	2.7e-11
WP_005159550.1		PF13464	RodZ C-terminal domain	1.4e-21
WP_062771682.1	Mmo_10	PF03775	Septum formation inhibitor MinC, C-terminal domain	6e-27
WP_062771682.1	Mmo_10	PF05209	Septum formation inhibitor MinC, N-terminal domain	4.7e-13
WP_005133830.1		PF01568	Molydopterin dinucleotide binding domain	2.2e-21
WP_005133830.1		PF18364	Molybdopterin oxidoreductase N-terminal domain	0.00021
WP_005133830.1		PF00384	Molybdopterin oxidoreductase	1.3e-84
WP_108473431.1		PF04228	Putative neutral zinc metallopeptidase	0
WP_000094326.1		PF24489	Tip attachment protein J second Ig-like domain	6.4e-29
WP_000094326.1		PF09327	Bacteriophage tail tip fiber protein	6.8e-36
WP_000094326.1		PF13550	Putative phage tail protein	8.4e-26
WP_000094326.1		PF24421	Tip attachment protein J, Ig-like domain	2.2e-11
WP_000094326.1		PF24801	Tip attachment protein J,FNIII-A domain	5.4e-31
WP_005164331.1	Yen_13	PF07972	NrdI Flavodoxin like	5.8e-44
WP_005126769.1		PF00015	Methyl-accepting chemotaxis protein (MCP) signalling domain	7.5e-43
WP_005126769.1		PF08447	PAS fold	4.3e-09
WP_071825876.1	Pma_26	PF03364	Polyketide cyclase / dehydrase and lipid transport	1.4e-34
WP_001091998.1		PF05802	SPI-2 type 3 secretion system translocon protein SctB	0.00085
WP_084884247.1		PF04393	Protein of unknown function (DUF535)	4.4e-90
WP_000013811.1		PF07063	2-oxoadipate dioxygenase/decarboxylase	0
WP_004260254.1	Pre_79	PF00102	Protein-tyrosine phosphatase	4e-10
WP_000078109.1		PF10723	Replication regulatory protein RepB	7.1e-44
WP_006657293.1		PF22303	Protein kinase OspG, kinase domain	6e-11
WP_000854559.1		PF05358	DicB protein	5e-37
WP_001061105.1		PF00589	Phage integrase family	6.1e-06
WP_113858745.1		PF00144	Beta-lactamase	6.8e-41
WP_000168708.1		PF00465	Iron-containing alcohol dehydrogenase	2.1e-44
WP_000168708.1		PF25137	Fe-containing alcohol dehydrogenase family, C-terminal	5.8e-80
WP_039854511.1		PF02744	Galactose-1-phosphate uridyl transferase, C-terminal domain	4.4e-61
WP_039854511.1		PF01087	Galactose-1-phosphate uridyl transferase, N-terminal domain	1.3e-62
WP_004724237.1		PF13426	PAS domain	1.4e-05
WP_004724237.1		PF21623	Bacterial histidine kinase, sensor domain	1.6e-66
WP_004724237.1		PF00990	Diguanylate cyclase, GGDEF domain	3.7e-34
WP_004185667.1		PF03710	Glutamate-ammonia ligase adenylyltransferase	5.7e-102
WP_004185667.1		PF03710	Glutamate-ammonia ligase adenylyltransferase	3.2e-94
WP_004185667.1		PF08335	GlnD PII-uridylyltransferase	1.9e-28
WP_004185667.1		PF08335	GlnD PII-uridylyltransferase	6e-07
WP_000201411.1		PF14282	FlxA-like protein	6.3e-10
WP_004729099.1	Vfu_34	PF00149	Calcineurin-like phosphoesterase	4.7e-12
WP_016538154.1	Cda_8	PF02784	Pyridoxal-dependent decarboxylase, pyridoxal binding domain	3e-57
WP_016538154.1	Cda_8	PF17944	Arginine decarboxylase C-terminal helical extension	9e-14
WP_016538154.1	Cda_8	PF17810	Arginine decarboxylase helical bundle domain	2.4e-20
WP_005276514.1		PF00005	ABC transporter	2.3e-30
WP_048618528.1		PF13247	4Fe-4S dicluster domain	1.3e-21
WP_048618528.1		PF09163	Formate dehydrogenase N, transmembrane	3.3e-18
WP_000083818.1		PF10723	Replication regulatory protein RepB	9e-41
WP_049781808.1		PF02601	Exonuclease VII, large subunit	1.3e-111
WP_049781808.1		PF13742	OB-fold nucleic acid binding domain	5.7e-27
WP_001317460.1		PF14282	FlxA-like protein	5.8e-11
WP_001087990.1		PF00528	Binding-protein-dependent transport system inner membrane component	2e-25
WP_036417134.1		PF00528	Binding-protein-dependent transport system inner membrane component	8.6e-24
WP_004253432.1		PF08241	Methyltransferase domain	1.4e-14
WP_010798656.1		PF17657	Bacterial DNA polymerase III alpha subunit finger domain	1.2e-51
WP_010798656.1		PF07733	Bacterial DNA polymerase III alpha NTPase domain	2.3e-85
WP_010798656.1		PF02811	PHP domain	3.4e-15
WP_010798656.1		PF14579	Helix-hairpin-helix motif	4.5e-15
WP_010798656.1		PF01336	OB-fold nucleic acid binding domain	3.4e-06
WP_048618965.1		PF00111	2Fe-2S iron-sulfur cluster binding domain	2.2e-09
WP_048618965.1		PF00970	Oxidoreductase FAD-binding domain	1.5e-11
WP_048618965.1		PF00175	Oxidoreductase NAD-binding domain	2.4e-15
WP_004873307.1		PF00571	CBS domain	2.7e-05
WP_004873307.1		PF00571	CBS domain	0.0054
WP_004873307.1		PF03471	Transporter associated domain	1.3e-18
WP_004873307.1		PF21917	N-terminal region of NMB0537	3.6e-09
WP_010796210.1		PF01965	DJ-1/PfpI family	6.1e-14
WP_010796210.1		PF12833	Helix-turn-helix domain	6.3e-20
WP_006818167.1	Yre_15	PF08220	DeoR-like helix-turn-helix domain	1.5e-17
WP_006818167.1	Yre_15	PF00455	DeoR C terminal sensor domain	9.3e-51
WP_082038608.1		PF08125	Mannitol dehydrogenase C-terminal domain	5.8e-41
WP_082038608.1		PF01232	Mannitol dehydrogenase Rossmann domain	8.1e-56
WP_006659929.1		PF08543	Phosphomethylpyrimidine kinase	5.8e-20
WP_001306440.1		PF17607	Family of unknown function (DUF5503)	1.7e-65
WP_004146794.1		PF00171	Aldehyde dehydrogenase family	0
WP_045407951.1		PF07690	Major Facilitator Superfamily	1.8e-25
dime_meta_effector_166		PF05840	Bacteriophage replication gene A protein (GPA)	6.2e-128
WP_000955299.1		PF06316	Enterobacterial Ail/Lom protein	3.8e-25
WP_000781382.1		PF03613	PTS system mannose/fructose/sorbose family IID component	7.9e-88
WP_005275073.1		PF03588	Leucyl/phenylalanyl-tRNA protein transferase	9.5e-71
WP_000083444.1		PF06545	Oxamate carbamoyltransferase subunit AllG	1.7e-85
WP_061056811.1		PF13742	OB-fold nucleic acid binding domain	6.5e-27
WP_061056811.1		PF02601	Exonuclease VII, large subunit	1.4e-110
dime_meta_effector_170	met_20	PF01568	Molydopterin dinucleotide binding domain	2.4e-20
dime_meta_effector_170	met_20	PF00384	Molybdopterin oxidoreductase	2.8e-31
WP_040231861.1	Cpa_26	PF04393	Protein of unknown function (DUF535)	1.6e-88
WP_036958456.1		PF07254	Membrane-bound toxin component of toxin-antitoxin system	5.2e-39
WP_005156700.1	Yen_25	PF03433	EspA-like secreted protein	5.9e-45
WP_006820870.1	Yre_40	PF03692	Putative zinc- or iron-chelating domain	0.062
WP_006660716.1		PF10620	Phosphoribosyl-dephospho-CoA transferase MdcG C-terminal domain	4.8e-15
WP_006660716.1		PF20866	Phosphoribosyl-dephospho-CoA transferase MdcG N-terminal domain	0.0026
WP_000143800.1		PF22483	Mu transposase, C-terminal domain	0.00052
WP_042052092.1		PF19310	Neurolysin/Thimet oligopeptidase, N-terminal domain	1.3e-23
WP_042052092.1		PF01432	Peptidase family M3	0
WP_042024807.1		PF12838	4Fe-4S dicluster domain	0.0015
WP_042024807.1		PF13187	4Fe-4S dicluster domain	0.0072
WP_005179266.1	Yen_38	PF00293	NUDIX domain	8.9e-11
WP_005276396.1		PF00346	Respiratory-chain NADH dehydrogenase, 49 Kd subunit	1.2e-102
WP_005276396.1		PF00329	Respiratory-chain NADH dehydrogenase, 30 Kd subunit	2.6e-41
WP_020283316.1		PF02518	Histidine kinase-, DNA gyrase B-, and HSP90-like ATPase	7.9e-23
WP_020283316.1		PF00072	Response regulator receiver domain	6.6e-21
WP_020283316.1		PF09084	NMT1/THI5 like	0.11
WP_020283316.1		PF00512	His Kinase A (phospho-acceptor) domain	1.8e-10
WP_020283316.1		PF01627	Hpt domain	0.0028
WP_006660929.1		PF00268	Ribonucleotide reductase, small chain	1.4e-90
WP_000378058.1		PF03466	LysR substrate binding domain	1e-12
WP_000378058.1		PF00126	Bacterial regulatory helix-turn-helix protein, lysR family	6.3e-11
WP_044181333.1		PF00441	Acyl-CoA dehydrogenase, C-terminal domain	1.6e-26
WP_044181333.1		PF02770	Acyl-CoA dehydrogenase, middle domain	1.1e-10
WP_044181333.1		PF18158	Adaptive response protein AidB N-terminal domain	7.1e-52
WP_017766094.1		PF00480	ROK family	1.7e-69
WP_016536512.1		PF05785	Rho-activating domain of cytotoxic necrotizing factor	1.9e-43
WP_016536512.1		PF15645	Dermonecrotoxin of the Papain-like fold	1.6e-05
WP_042071508.1		PF00528	Binding-protein-dependent transport system inner membrane component	7.3e-08
WP_042071508.1		PF00528	Binding-protein-dependent transport system inner membrane component	5.7e-07
WP_042032153.1	Aja_3	PF01584	CheW-like domain	9.4e-35
WP_004184305.1		PF03466	LysR substrate binding domain	8e-44
WP_004184305.1		PF00126	Bacterial regulatory helix-turn-helix protein, lysR family	8.8e-15
WP_017785431.1		PF03942	DTW domain	6e-46
WP_038258270.1	Yre_24	PF04316	Anti-sigma-28 factor, FlgM	1.5e-06
WP_006657060.1		PF13667	ThiC-associated domain	9.3e-28
WP_006657060.1		PF01964	Radical SAM ThiC family	0
WP_042070951.1		PF00141	Peroxidase	1.9e-23
WP_042070951.1		PF00141	Peroxidase	1.7e-41
WP_010796501.1		PF10685	Stress-induced bacterial acidophilic repeat motif	2.4e-07
WP_010796501.1		PF10685	Stress-induced bacterial acidophilic repeat motif	2.2e-06
WP_071585921.1		PF04806	EspF protein repeat	0.00017
WP_071585921.1		PF04806	EspF protein repeat	2e-06
WP_071585921.1		PF04806	EspF protein repeat	0.00019
WP_061056545.1		PF21010	Helicase associated domain (HA2), ratchet-like	1e-07
WP_061056545.1		PF07717	Oligonucleotide/oligosaccharide-binding (OB)-fold	9e-15
WP_061056545.1		PF00270	DEAD/DEAH box helicase	2.2e-05
WP_061056545.1		PF04408	Helicase associated domain (HA2), winged-helix	0.026
WP_061056545.1		PF11898	Domain of unknown function (DUF3418)	0
WP_061056545.1		PF00271	Helicase conserved C-terminal domain	9.8e-08
WP_006814535.1		PF01625	Peptide methionine sulfoxide reductase	6.9e-59
WP_004145550.1		PF04391	Protein of unknown function (DUF533)	7.9e-41
WP_004235960.1		PF05958	tRNA (Uracil-5-)-methyltransferase	4.1e-18
WP_004235960.1		PF01938	TRAM domain	2.1e-07
WP_080544449.1	Pre_55	PF01381	Helix-turn-helix	7.1e-10
WP_000083845.1		PF10723	Replication regulatory protein RepB	9e-28
WP_048619768.1		PF16359	RcsD-ABL domain	7.7e-29
WP_048619768.1		PF01627	Hpt domain	3e-08
WP_048619768.1		PF02518	Histidine kinase-, DNA gyrase B-, and HSP90-like ATPase	4.3e-10
WP_023161026.1		PF01268	Formate--tetrahydrofolate ligase	5.4e-224
WP_053082184.1		PF05840	Bacteriophage replication gene A protein (GPA)	4.4e-101
WP_014609358.1		PF10458	Valyl tRNA synthetase tRNA binding arm	4.5e-13
WP_014609358.1		PF08264	Anticodon-binding domain of tRNA ligase	3.6e-42
WP_014609358.1		PF00133	tRNA synthetases class I (I, L, M and V)	0
dime_meta_effector_102	met_110	PF07906	ShET2 enterotoxin, N-terminal region	1.2e-92
WP_005177600.1		PF02518	Histidine kinase-, DNA gyrase B-, and HSP90-like ATPase	8.8e-10
WP_005177600.1		PF01627	Hpt domain	4.5e-08
WP_005177600.1		PF16359	RcsD-ABL domain	9.2e-30
WP_035599879.1		PF00462	Glutaredoxin	1.8e-15
WP_035599879.1		PF08534	Redoxin	6.3e-23
WP_000972391.1		PF04606	Ogr/Delta-like zinc finger	1.5e-18
WP_010799261.1		PF05076	Suppressor of fused protein (SUFU)	1.1e-46
WP_084883854.1		PF00873	AcrB/AcrD/AcrF family	0
WP_044177550.1		PF07715	TonB-dependent Receptor Plug Domain	7.4e-11
WP_044177550.1		PF00593	TonB dependent receptor-like, beta-barrel	2.4e-47
WP_005273232.1		PF00873	AcrB/AcrD/AcrF family	0
WP_000287750.1		PF03846	Cell division inhibitor SulA	2.2e-47
WP_042070481.1		PF16576	Barrel-sandwich domain of CusB or HlyD membrane-fusion	2.6e-11
WP_042070481.1		PF13533	Biotin-lipoyl like	0.00024
WP_004919091.1	Pst_54	PF00620	RhoGAP domain	2.9e-05
WP_043016234.1		PF09163	Formate dehydrogenase N, transmembrane	3.8e-14
WP_043016234.1		PF13247	4Fe-4S dicluster domain	5.3e-22
WP_040263025.1	Pem_3	PF12277	Protein of unknown function (DUF3618)	8.1e-06
dime_meta_effector_142	met_135	PF10897	Protein of unknown function (DUF2713)	1.3e-41
WP_000449200.1		PF05358	DicB protein	1.2e-35
WP_050719443.1		PF00005	ABC transporter	1.3e-27
WP_050719443.1		PF08352	Oligopeptide/dipeptide transporter, C-terminal region	9.2e-14
WP_004234853.1	Mmo_33	PF02133	Permease for cytosine/purines, uracil, thiamine, allantoin	3.6e-35
WP_001350385.1		PF12706	Beta-lactamase superfamily domain	2.3e-08
WP_004265131.1	Pre_56	PF01501	Glycosyl transferase family 8	1.1e-71
WP_004265131.1	Pre_56	PF08437	Glycosyl transferase family 8 C-terminal	1.7e-16
WP_042030361.1		PF00403	Heavy-metal-associated domain	2.8e-06
WP_042030361.1		PF00702	haloacid dehalogenase-like hydrolase	7.8e-31
WP_042030361.1		PF00122	E1-E2 ATPase	1.2e-42
WP_001445816.1	Ec6_49	PF00441	Acyl-CoA dehydrogenase, C-terminal domain	5.7e-27
WP_001445816.1	Ec6_49	PF18158	Adaptive response protein AidB N-terminal domain	4.7e-52
WP_001445816.1	Ec6_49	PF02770	Acyl-CoA dehydrogenase, middle domain	2.4e-13
WP_061055616.1		PF02661	Fic/DOC family	1.4e-09
WP_061055616.1		PF13776	Domain of unknown function (DUF4172)	4.1e-26
WP_071585916.1		PF03923	Uncharacterized lipoprotein	6.9e-48
WP_009313623.1		PF22120	T6SS, Peptidoglycan muramidase Tse3, N-terminal domain	2.1e-38
WP_009313623.1		PF22115	T6SS, Peptidoglycan muramidase Tse3, catalytic domain	2.3e-127
WP_000107730.1		PF03222	Tryptophan/tyrosine permease family	1.4e-05
WP_039854039.1		PF07690	Major Facilitator Superfamily	1.2e-27
WP_004729342.1	Vfu_51	PF04796	Plasmid encoded RepA protein	2.2e-32
WP_071840520.1		PF10617	Protein of unknown function (DUF2474)	2.3e-14
WP_000611410.1		PF00005	ABC transporter	2e-28
WP_084884338.1		PF00919	Uncharacterized protein family UPF0004	1.8e-27
WP_084884338.1		PF04055	Radical SAM superfamily	1.1e-23
WP_084884338.1		PF01938	TRAM domain	1.4e-14
WP_000835354.1		PF10548	P22AR C-terminal domain	3.2e-26
WP_000835354.1		PF10547	P22_AR N-terminal domain	1.1e-41
WP_001328837.1	Ec6_14	PF00990	Diguanylate cyclase, GGDEF domain	3.4e-37
WP_001328837.1	Ec6_14	PF13185	GAF domain	5.8e-07
WP_005271070.1		PF03710	Glutamate-ammonia ligase adenylyltransferase	2.5e-90
WP_005271070.1		PF03710	Glutamate-ammonia ligase adenylyltransferase	8.2e-100
WP_005271070.1		PF08335	GlnD PII-uridylyltransferase	2.1e-29
WP_005271070.1		PF08335	GlnD PII-uridylyltransferase	0.0014
WP_015962672.1	Pfa_5	PF04023	FeoA domain	4.5e-07
WP_004919855.1	Pst_32	PF09209	HTH-type transcriptional dual regulator CecR, C-terminal domain	9.9e-11
WP_004919855.1	Pst_32	PF00440	Bacterial regulatory proteins, tetR family	0.028
WP_000192007.1		PF11658	Cellulose biosynthesis protein BcsG	0
WP_006814407.1		PF02806	Alpha amylase, C-terminal all-beta domain	1.4e-19
WP_006814407.1		PF02922	Carbohydrate-binding module 48 (Isoamylase N-terminal domain)	6.5e-21
WP_006814407.1		PF00128	Alpha amylase, catalytic domain	0.036
WP_006814407.1		PF00128	Alpha amylase, catalytic domain	5.6e-05
WP_006815315.1		PF02601	Exonuclease VII, large subunit	2.8e-106
WP_006815315.1		PF13742	OB-fold nucleic acid binding domain	4.4e-29
WP_005163729.1	Yen_10	PF10809	Protein of unknown function (DUF2732)	5.5e-11
WP_000258483.1		PF01614	Bacterial transcriptional regulator IclR C-terminal	7.1e-45
WP_000258483.1		PF09339	IclR helix-turn-helix domain	2.4e-15
WP_006658683.1		PF01614	Bacterial transcriptional regulator IclR C-terminal	5.4e-18
WP_006658683.1		PF09339	IclR helix-turn-helix domain	4.3e-06
WP_041208069.1		PF12069	Protein of unknown function (DUF3549)	7.1e-124
WP_001235470.1		PF03589	Antitermination protein Q	1e-21
WP_001235470.1		PF03589	Antitermination protein Q	1.6e-26
WP_005275928.1		PF07972	NrdI Flavodoxin like	1.5e-42
WP_115333225.1	Vfu_21	PF01551	Peptidase family M23	6.8e-22
WP_036957864.1	Pre_52	PF00011	Hsp20/alpha crystallin family	6.1e-12
WP_039854055.1		PF16576	Barrel-sandwich domain of CusB or HlyD membrane-fusion	7.8e-09
WP_006660148.1		PF01694	Rhomboid domain	2.6e-25
WP_000191567.1		PF11658	Cellulose biosynthesis protein BcsG	0
WP_000369489.1		PF00668	Condensation domain	6.3e-30
WP_000369489.1		PF08659	KR domain	2.8e-35
WP_000369489.1		PF02801	Beta-ketoacyl synthase, C-terminal domain	5.9e-37
WP_000369489.1		PF16197	Ketoacyl-synthetase C-terminal extension	9.2e-09
WP_000369489.1		PF08242	Methyltransferase domain	3.1e-18
WP_000369489.1		PF08242	Methyltransferase domain	8.6e-15
WP_000369489.1		PF00550	Phosphopantetheine attachment site	2.7e-05
WP_000369489.1		PF00550	Phosphopantetheine attachment site	7.1e-10
WP_000369489.1		PF00698	Acyl transferase domain	6.1e-51
WP_000369489.1		PF00109	Beta-ketoacyl synthase, N-terminal domain	5.7e-74
WP_000369489.1		PF00975	Thioesterase domain	2.2e-15
WP_003026803.1		PF13673	Acetyltransferase (GNAT) domain	8e-05
WP_006658374.1		PF12765	HEAT repeat associated with sister chromatid cohesion	3.7
WP_006658374.1		PF13475	Domain of unknown function (DUF4116)	2.6e-09
WP_006658374.1		PF13475	Domain of unknown function (DUF4116)	2.4e-13
WP_006658374.1		PF13475	Domain of unknown function (DUF4116)	1e-05
WP_006658374.1		PF13475	Domain of unknown function (DUF4116)	4e-08
WP_006658374.1		PF13475	Domain of unknown function (DUF4116)	2.2e-12
WP_001059682.1		PF11692	Protein of unknown function (DUF3289)	1.5e-78
WP_113857422.1	Pfa_33	PF07463	NUMOD4 motif	8.7e-05
WP_113857422.1	Pfa_33	PF13392	HNH endonuclease	0.00014
WP_084596156.1	Pem_7	PF01809	Putative membrane protein insertion efficiency factor	1.4e-26
WP_038254823.1	Yre_9	PF14282	FlxA-like protein	1.1e-10
WP_000606939.1		PF06872	EspG protein	0
WP_008500817.1		PF04316	Anti-sigma-28 factor, FlgM	6e-07
WP_001093943.1		PF06545	Oxamate carbamoyltransferase subunit AllG	1.2e-95
WP_004921504.1	Pst_33	PF01614	Bacterial transcriptional regulator IclR C-terminal	1.6e-19
WP_004921504.1	Pst_33	PF09339	IclR helix-turn-helix domain	6.7e-05
WP_044174298.1		PF02954	Bacterial regulatory protein, Fis family	3.3e-06
WP_044174298.1		PF25601	AAA+ ATPase lid domain	9.5e-08
WP_044174298.1		PF00158	Sigma-54 interaction domain	2.7e-54
WP_040260926.1		PF00574	Clp protease	4.4e-07
WP_010795491.1		PF01380	SIS domain	2.7e-19
WP_010795491.1		PF01418	Helix-turn-helix domain, rpiR family	1.5e-08
WP_010675750.1		PF17209	Hfq protein	1.9e-19
WP_000961363.1		PF17612	Family of unknown function (DUF5507)	5e-79
WP_000961363.1		PF17621	Family of unknown function (DUF5508)	0
WP_001363024.1		PF00860	Permease family	2e-120
WP_080654118.1	Mmo_32	PF00126	Bacterial regulatory helix-turn-helix protein, lysR family	3.1e-05
WP_000288707.1		PF03846	Cell division inhibitor SulA	2.2e-47
WP_006818304.1	Yre_17	PF01545	Cation efflux family	1.5e-44
WP_006818304.1	Yre_17	PF16916	Dimerisation domain of Zinc Transporter	4.6e-19
WP_006657506.1		PF04316	Anti-sigma-28 factor, FlgM	4.5e-07
WP_071965046.1		PF05534	HicB family	0.057
WP_061055512.1		PF04984	Phage tail sheath protein subtilisin-like domain	3.5e-13
WP_061055512.1		PF17482	Phage tail sheath C-terminal domain	1.6e-08
WP_004925746.1	Pst_71	PF00403	Heavy-metal-associated domain	2.5e-08
WP_004925746.1	Pst_71	PF00702	haloacid dehalogenase-like hydrolase	3.4e-30
WP_004925746.1	Pst_71	PF00122	E1-E2 ATPase	5.1e-44
WP_004915478.1	Pst_47	PF02706	Chain length determinant protein	1.7e-08
WP_052469370.1		PF05985	Ethanolamine ammonia-lyase light chain (EutC)	5.7e-92
WP_072080938.1		PF01613	Flavin reductase like domain	7.1e-31
WP_000174398.1		PF22483	Mu transposase, C-terminal domain	0.00052
WP_016537327.1		PF00005	ABC transporter	2.6e-27
WP_016537327.1		PF00005	ABC transporter	8.5e-14
WP_006659542.1		PF22645	Glucokinase regulatory protein N-terminal SIS domain	1.8e-20
WP_001299443.1		PF02924	Bacteriophage lambda head decoration protein D	1.1e-18
WP_004724348.1		PF04375	HemX, putative uroporphyrinogen-III C-methyltransferase	1.4e-74
WP_035598371.1		PF05866	Endodeoxyribonuclease RusA	1.8e-10
WP_079990001.1		PF01810	LysE type translocator	1e-13
WP_042073003.1		PF08545	3-Oxoacyl-[acyl-carrier-protein (ACP)] synthase III	2e-16
WP_042073003.1		PF08541	3-Oxoacyl-[acyl-carrier-protein (ACP)] synthase III C terminal	1.9e-14
WP_006815117.1		PF07690	Major Facilitator Superfamily	4.4e-36
WP_004926047.1	Pst_72	PF17409	MoaF C-terminal domain	5e-21
WP_004926047.1	Pst_72	PF10703	MoaF N-terminal domain	3.8e-05
WP_004926047.1	Pst_72	PF00106	short chain dehydrogenase	1.3e-18
WP_003091460.1		PF00990	Diguanylate cyclase, GGDEF domain	3.1e-43
WP_019705807.1	Kpn_37	PF01717	Cobalamin-independent synthase, Catalytic domain	2.3e-36
WP_044180054.1	Pma_9	PF00359	Phosphoenolpyruvate-dependent sugar phosphotransferase system, EIIA 2	2.8e-25
WP_042027645.1		PF00218	Indole-3-glycerol phosphate synthase	1.4e-91
WP_042027645.1		PF00697	N-(5'phosphoribosyl)anthranilate (PRA) isomerase	4.9e-48
WP_040259600.1	Pem_9	PF08787	Alginate lyase	5.5e-61
WP_005165954.1		PF03613	PTS system mannose/fructose/sorbose family IID component	2.3e-88
WP_036961757.1		PF12697	Alpha/beta hydrolase family	0.019
WP_005126712.1	Cpa_21	PF09163	Formate dehydrogenase N, transmembrane	3.8e-14
WP_005126712.1	Cpa_21	PF13247	4Fe-4S dicluster domain	5.3e-22
WP_072105024.1		PF00717	Peptidase S24-like	4.1e-10
WP_000288705.1		PF03846	Cell division inhibitor SulA	2.8e-47
WP_055696405.1		PF00589	Phage integrase family	3.6e-57
WP_055696405.1		PF02899	Phage integrase, N-terminal SAM-like domain	1.1e-19
dime_meta_effector_85	met_100	PF01614	Bacterial transcriptional regulator IclR C-terminal	1.6e-22
dime_meta_effector_85	met_100	PF09339	IclR helix-turn-helix domain	6.9e-05
WP_009314226.1		PF00805	Pentapeptide repeats (8 copies)	1.1e-06
WP_000935452.1		PF09039	Mu DNA binding, I gamma subdomain	1.3
WP_042051274.1		PF03545	Yersinia virulence determinant (YopE)	1.1e-19
WP_004917597.1	Pst_49	PF00528	Binding-protein-dependent transport system inner membrane component	3.1e-24
WP_016536389.1	Cda_5	PF00528	Binding-protein-dependent transport system inner membrane component	5.4e-13
WP_000632861.1		PF07906	ShET2 enterotoxin, N-terminal region	2.8e-92
WP_004175129.1		PF02746	Mandelate racemase / muconate lactonizing enzyme, N-terminal domain	1.8e-05
WP_004175129.1		PF13378	Enolase C-terminal domain-like	2.1e-49
WP_016153739.1		PF03692	Putative zinc- or iron-chelating domain	0.0019
WP_082031767.1	Cpa_13	PF04380	Membrane fusogenic activity	3.2e-24
WP_042033067.1		PF08541	3-Oxoacyl-[acyl-carrier-protein (ACP)] synthase III C terminal	1.6e-13
WP_042033067.1		PF08545	3-Oxoacyl-[acyl-carrier-protein (ACP)] synthase III	1.4e-16
WP_050719222.1		PF00990	Diguanylate cyclase, GGDEF domain	1e-48
WP_000557378.1	Efe_36	PF03927	NapD protein	1.3e-23
WP_001136614.1		PF00805	Pentapeptide repeats (8 copies)	4.3
WP_001136614.1		PF00805	Pentapeptide repeats (8 copies)	0.0089
WP_001136614.1		PF00805	Pentapeptide repeats (8 copies)	0.026
WP_001136614.1		PF00805	Pentapeptide repeats (8 copies)	0.0014
WP_001136614.1		PF00805	Pentapeptide repeats (8 copies)	0.014
WP_001112002.1		PF08986	Domain of unknown function (DUF1889)	6.9e-44
WP_000097994.1	Efe_37	PF08447	PAS fold	5e-13
WP_000097994.1	Efe_37	PF00015	Methyl-accepting chemotaxis protein (MCP) signalling domain	4e-44
WP_004177056.1		PF21821	Dit-like phage tail protein	0.016
WP_005277714.1		PF25601	AAA+ ATPase lid domain	9.9e-15
WP_005277714.1		PF00158	Sigma-54 interaction domain	1.1e-58
WP_005277714.1		PF02954	Bacterial regulatory protein, Fis family	2.6e-06
WP_005270929.1		PF07520	Virulence factor SrfB	0
WP_006814124.1		PF01928	CYTH domain	3.4e-29
WP_005273503.1		PF03631	Virulence factor BrkB	1.8e-41
WP_006657510.1		PF13860	FlgD Ig-like domain	1.6e-06
WP_006657510.1		PF03963	Flagellar hook capping protein - N-terminal region	2.8e-16
WP_006657510.1		PF13861	FlgD Tudor-like domain	6.3e-11
WP_005158823.1		PF13561	Enoyl-(Acyl carrier protein) reductase	4.6e-33
WP_014257429.1	Vfu_13	PF07409	Phage protein GP46	1.1e-17
WP_048618865.1		PF00702	haloacid dehalogenase-like hydrolase	2.6e-31
WP_048618865.1		PF00403	Heavy-metal-associated domain	3.6e-06
WP_048618865.1		PF00122	E1-E2 ATPase	3.6e-40
WP_062771418.1	Mmo_30	PF05119	Phage terminase, small subunit	1.6e-22
WP_005133841.1		PF01053	Cys/Met metabolism PLP-dependent enzyme	0
WP_050979601.1		PF03577	Peptidase family C69	1.9e-106
WP_038151086.1		PF03222	Tryptophan/tyrosine permease family	5.8e-13
WP_006657432.1		PF05036	SPOR domain	1.5e-07
WP_084596144.1	Pem_6	PF00005	ABC transporter	2.7e-30
WP_040261863.1	Pem_12	PF06293	Lipopolysaccharide kinase (Kdo/WaaP) family	2e-50
WP_061055287.1		PF00266	Aminotransferase class-V	2e-05
WP_061055287.1		PF00266	Aminotransferase class-V	4.5e-37
WP_082038614.1		PF03577	Peptidase family C69	4.4e-90
WP_004726095.1		PF02518	Histidine kinase-, DNA gyrase B-, and HSP90-like ATPase	1.7e-05
WP_004726095.1		PF00512	His Kinase A (phospho-acceptor) domain	5.7e-05
WP_004186010.1		PF00702	haloacid dehalogenase-like hydrolase	5.8e-29
WP_004186010.1		PF00122	E1-E2 ATPase	7e-43
WP_004186010.1		PF00403	Heavy-metal-associated domain	7.9e-09
WP_042050058.1		PF05893	Acyl-CoA reductase (LuxC)	3.1e-21
WP_005270226.1		PF03775	Septum formation inhibitor MinC, C-terminal domain	3.6e-27
WP_005270226.1		PF05209	Septum formation inhibitor MinC, N-terminal domain	2.6e-15
WP_000020868.1		PF04316	Anti-sigma-28 factor, FlgM	3.8e-06
WP_050720346.1		PF00990	Diguanylate cyclase, GGDEF domain	1.7e-35
dime_meta_effector_84	met_99	PF16928	DNA/protein translocase of phage P22 injectosome	2.4e-81
WP_000904613.1	Efe_8	PF25688	Bacteriophage P22 DNA ejection protein gp7	3.5e-86
WP_042050316.1		PF12118	SprA-related family	3.3e-40
WP_004729460.1		PF02541	Ppx/GppA phosphatase family	3.9e-84
WP_004729460.1		PF21447	Ppx/GppA phosphatase, domain III	2.8e-51
WP_048618412.1		PF00171	Aldehyde dehydrogenase family	0
WP_000220128.1		PF09938	Uncharacterized protein conserved in bacteria (DUF2170)	4e-41
WP_002430361.1		PF00805	Pentapeptide repeats (8 copies)	0.00076
WP_000255032.1	Efe_5	PF00005	ABC transporter	6e-27
WP_000255032.1	Efe_5	PF00005	ABC transporter	2.9e-14
WP_113859044.1	Pfa_17	PF06545	Oxamate carbamoyltransferase subunit AllG	7.9e-86
WP_001325450.1		PF13953	PapC C-terminal domain	1e-16
[truncated: 2,922 more rows]

## Sheet: 5D
Table 5D: Pfam domain annotation of effector proteins from human and vertebrate pathogens
Sequence Id	Pfam ID	Pfam description	E value
sp|P40699|SPAO_SALTYSurface	PF01052	Type III flagellar switch regulator (C-ring) FliN C-term	1.2e-09
P40699	PF01052	Type III flagellar switch regulator (C-ring) FliN C-term	1.2e-09
Q9AJW7	PF03278	IpaB/EvcA family	2.3e-68
tr|Q9AJW7|Q9AJW7_SHIFLIpgB2	PF03278	IpaB/EvcA family	2.3e-68
tr|Q9I788|Q9I788_PSEAEExoenzyme	PF03496	ADP-ribosyltransferase exoenzyme	1.1e-24
tr|Q9I788|Q9I788_PSEAEExoenzyme	PF03545	Yersinia virulence determinant (YopE)	1.6e-30
Q9I788	PF03496	ADP-ribosyltransferase exoenzyme	1.1e-24
Q9I788	PF03545	Yersinia virulence determinant (YopE)	1.6e-30
Q6XVY7	PF03278	IpaB/EvcA family	2.4e-79
sp|P0CL47|SIPC_SALTYCell	PF09599	Salmonella-Shigella invasin protein C (IpaC_SipC)	0
tr|A0A059QAM0|A0A059QAM0_SALGL	PF09599	Salmonella-Shigella invasin protein C (IpaC_SipC)	0
E1WAC8	PF09599	Salmonella-Shigella invasin protein C (IpaC_SipC)	0
Q8VSQ6	PF07487	SopE GEF domain	4.6e-49
Q8VSQ6	PF05364	Salmonella type III secretion SopE effector N-terminus	4.9e-19
tr|B5R8S6|B5R8S6_SALG2Type	PF07487	SopE GEF domain	4.6e-49
tr|B5R8S6|B5R8S6_SALG2Type	PF05364	Salmonella type III secretion SopE effector N-terminus	4.9e-19
sp|Q8VSQ6|SOPE_SALGLGuanine	PF07487	SopE GEF domain	4.6e-49
sp|Q8VSQ6|SOPE_SALGLGuanine	PF05364	Salmonella type III secretion SopE effector N-terminus	4.9e-19
gi|205272249|emb|CAR37113.1|type	PF07487	SopE GEF domain	4.6e-49
gi|205272249|emb|CAR37113.1|type	PF05364	Salmonella type III secretion SopE effector N-terminus	4.9e-19
D0SEN9	PF08888	HopJ type III effector protein	3.8e-37
sp|P0C2N4|YSCX_YERENYop	PF09474	Type III secretion system YscX (type_III_YscX)	3.4e-28
P0C2N4	PF09474	Type III secretion system YscX (type_III_YscX)	3.4e-28
A6YCJ6	PF03545	Yersinia virulence determinant (YopE)	1.1e-19
Q8X4X1	PF06416	Effector protein NleG	6e-43
tr|Q8X4X1|Q8X4X1_ECO57Uncharacterized	PF06416	Effector protein NleG	6e-43
Q8XC86	PF05802	SPI-2 type 3 secretion system translocon protein SctB	0.001
tr|Q8XC86|Q8XC86_ECO57EspB	PF05802	SPI-2 type 3 secretion system translocon protein SctB	0.001
tr|Q7BEJ1|Q7BEJ1_SHIFL	PF01850	PIN domain	2.1e-17
A5W905	PF08888	HopJ type III effector protein	2.7e-34
B7UNX4	PF13678	NFkB-p65-degrading zinc protease	1.2e-111
tr|B7UNX4|B7UNX4_ECO27T3SS	PF13678	NFkB-p65-degrading zinc protease	1.2e-111
Q8XB62	PF09143	AvrPphF-ORF-2	0.0022
Q07566	PF05925	Enterobacterial virulence protein IpgD	0
sp|Q07566|IPGD_SHIFLInositol	PF05925	Enterobacterial virulence protein IpgD	0
sp|A3NLD4|BIPC_BURP6Effector	PF09599	Salmonella-Shigella invasin protein C (IpaC_SipC)	1.8e-128
A3NLD4	PF09599	Salmonella-Shigella invasin protein C (IpaC_SipC)	1.8e-128
P0DUC9	PF03421	YopJ Serine/Threonine acetyltransferase	2.1e-85
WP_002225474.1	PF03421	YopJ Serine/Threonine acetyltransferase	2.1e-85
P31498	PF03421	YopJ Serine/Threonine acetyltransferase	2.1e-85
sp|P31498|YOPJ_YERPSEffector	PF03421	YopJ Serine/Threonine acetyltransferase	2.1e-85
Q8X482	PF04806	EspF protein repeat	1.7e-28
Q8X482	PF04806	EspF protein repeat	1.8e-29
Q8X482	PF04806	EspF protein repeat	3e-27
Q8X482	PF04806	EspF protein repeat	2.6e-27
Q8X482	PF04806	EspF protein repeat	0.43
Q8X482	PF04806	EspF protein repeat	1.2e-24
Q8X482	PF04806	EspF protein repeat	1.2e-27
tr|A9MG90|A9MG90_SALARUncharacterized	PF06767	Sif protein	0
A9MG90	PF06767	Sif protein	0
Q2F7Z0	PF07489	Translocated intimin receptor (Tir) C-terminus	3.5e-103
Q2F7Z0	PF03549	Translocated intimin receptor (Tir) intimin-binding domain	3.3e-33
Q2F7Z0	PF07490	Translocated intimin receptor (Tir) N-terminus	0
tr|Q2F7Z0|Q2F7Z0_ECOLXTranslocated	PF07489	Translocated intimin receptor (Tir) C-terminus	3.5e-103
tr|Q2F7Z0|Q2F7Z0_ECOLXTranslocated	PF03549	Translocated intimin receptor (Tir) intimin-binding domain	3.3e-33
tr|Q2F7Z0|Q2F7Z0_ECOLXTranslocated	PF07490	Translocated intimin receptor (Tir) N-terminus	0
gi|77997600|gb|ABB16332.1|translocated	PF07489	Translocated intimin receptor (Tir) C-terminus	3.5e-103
gi|77997600|gb|ABB16332.1|translocated	PF03549	Translocated intimin receptor (Tir) intimin-binding domain	3.3e-33
gi|77997600|gb|ABB16332.1|translocated	PF07490	Translocated intimin receptor (Tir) N-terminus	0
gi|11497123|ref|NP_051245.1|BapA	PF07268	Exported protein precursor (EppA/BapA)	4.3e-76
A0A0E1S5K4	PF06511	Type III secretion systems tip complex components	4.8e-22
B7ZJG4	PF00560	Leucine Rich Repeat	4600
B7ZJG4	PF13855	Leucine rich repeat	0.0086
B1Z3T7	PF17042	Nucleotide-binding C-terminal domain	2.9e-16
B1Z3T7	PF07005	Sugar-binding N-terminal domain	2.4e-47
O34208	PF01734	Patatin-like phospholipase	3.1e-24
O34208	PF20983	ExoU toxin, C-terminal domain	1.7e-13
O34208	PF20848	ExoU toxin, middle helical domain	2.7e-08
gi|90569662|gb|ABD94731.1|type	PF01734	Patatin-like phospholipase	3.1e-24
gi|90569662|gb|ABD94731.1|type	PF20983	ExoU toxin, C-terminal domain	1.7e-13
gi|90569662|gb|ABD94731.1|type	PF20848	ExoU toxin, middle helical domain	2.7e-08
tr|O34208|O34208_PSEAIExoU	PF01734	Patatin-like phospholipase	3.1e-24
tr|O34208|O34208_PSEAIExoU	PF20983	ExoU toxin, C-terminal domain	1.7e-13
tr|O34208|O34208_PSEAIExoU	PF20848	ExoU toxin, middle helical domain	2.7e-08
P31492	PF03545	Yersinia virulence determinant (YopE)	1.3e-30
P31492	PF09020	YopE, N terminal	9.1e-77
tr|Q7BRY7|Q7BRY7_YERENYop	PF03545	Yersinia virulence determinant (YopE)	1.3e-30
tr|Q7BRY7|Q7BRY7_YERENYop	PF09020	YopE, N terminal	9.1e-77
sp|P31492|YOPE_YERENOuter	PF03545	Yersinia virulence determinant (YopE)	1.3e-30
sp|P31492|YOPE_YERENOuter	PF09020	YopE, N terminal	9.1e-77
gi|164457633|dbj|BAF96540.1|non-LEE-encoded	PF06416	Effector protein NleG	7.3e-41
tr|A9ZNG7|A9ZNG7_ECOLXNon-LEE-encoded	PF06416	Effector protein NleG	7.3e-41
A9ZNG7	PF06416	Effector protein NleG	7.3e-41
A0A0H2ZK02	PF03496	ADP-ribosyltransferase exoenzyme	1e-24
A0A0H2ZK02	PF03545	Yersinia virulence determinant (YopE)	1.5e-30
P18012	PF09599	Salmonella-Shigella invasin protein C (IpaC_SipC)	9.6e-120
sp|P18012|IPAC_SHIFLInvasin	PF09599	Salmonella-Shigella invasin protein C (IpaC_SipC)	9.6e-120
sp|Q8VSP9|OSPF_SHIFLPhosphothreonine	PF03536	Salmonella virulence-associated 28kDa protein	0
Q8VSP9	PF03536	Salmonella virulence-associated 28kDa protein	0
F6GAU3	PF11725	AvrE-family Type-III effector proteins (T3Es)	7.2e-05
Q4KI56	PF08888	HopJ type III effector protein	4e-33
gi|666002584|gb|AIF92441.1|non-LEE-encoded	PF14891	Effector protein	1.3e-09
A0A0H3JGR6	PF14891	Effector protein	1.3e-09
gi|3377864|gb|AAC28881.1|SseC	PF04888	Secretion system effector C (SseC) like family	3.4e-68
sp|O84947|SSEC_SALTYSecreted	PF04888	Secretion system effector C (SseC) like family	3.4e-68
O84947	PF04888	Secretion system effector C (SseC) like family	3.4e-68
A0RRK8	PF00884	Sulfatase	6.9e-55
A0RRK8	PF08019	Phosphoethanolamine transferase EptA/EptB	2.4e-33
tr|Q84GR3|Q84GR3_YERENPutative	PF03421	YopJ Serine/Threonine acetyltransferase	5.8e-85
Q84GR3	PF03421	YopJ Serine/Threonine acetyltransferase	5.8e-85
gi|119390330|pdb|2J0N|AChain	PF06511	Type III secretion systems tip complex components	1.2e-104
P74849	PF09052	SipA N-terminal domain	5.2e-103
P74849	PF22163	Salmonella Invasion protein A, C-terminal actin binding domain	3.2e-85
sp|P74849|SIPA_SALTICell	PF09052	SipA N-terminal domain	5.2e-103
sp|P74849|SIPA_SALTICell	PF22163	Salmonella Invasion protein A, C-terminal actin binding domain	3.2e-85
G5LQ02	PF06767	Sif protein	0
G5NDJ6	PF03433	EspA-like secreted protein	2e-68
Q8ZNG2	PF22102	ElaD/SseL-like C-terminal	6.2e-77
Q8ZNG2	PF22103	ElaD/SseL N-terminal domain	3.6e-37
sp|Q8ZNG2|SSEL_SALTYDeubiquitinase	PF22102	ElaD/SseL-like C-terminal	6.2e-77
sp|Q8ZNG2|SSEL_SALTYDeubiquitinase	PF22103	ElaD/SseL N-terminal domain	3.6e-37
sp|P18014|IPA7_SHIFLProbable	PF12468	Type III secretion system leucine rich repeat protein	1.5e-11
sp|P18014|IPA7_SHIFLProbable	PF14496	C-terminal novel E3 ligase, LRR-interacting	3.3e-73
P18014	PF12468	Type III secretion system leucine rich repeat protein	1.5e-11
P18014	PF14496	C-terminal novel E3 ligase, LRR-interacting	3.3e-73
tr|Q9L9J3|Q9L9J3_SALTYPutative	PF24688	SseK/NleB family	0
Q9L9J3	PF24688	SseK/NleB family	0
Q93SP9	PF03496	ADP-ribosyltransferase exoenzyme	5.5e-30
Q93SP9	PF03545	Yersinia virulence determinant (YopE)	2.1e-28
P0A2M9	PF03536	Salmonella virulence-associated 28kDa protein	0
sp|P0A2M9|SPVC_SALTYMAPK	PF03536	Salmonella virulence-associated 28kDa protein	0
P0A2N1	PF03536	Salmonella virulence-associated 28kDa protein	0
Q9Z7E2	PF07661	MORN repeat variant	130
Q9Z7E2	PF07661	MORN repeat variant	450
Q9Z7E2	PF07661	MORN repeat variant	350
tr|Q9Z7E2|Q9Z7E2_CHLPNUncharacterized	PF07661	MORN repeat variant	130
tr|Q9Z7E2|Q9Z7E2_CHLPNUncharacterized	PF07661	MORN repeat variant	450
tr|Q9Z7E2|Q9Z7E2_CHLPNUncharacterized	PF07661	MORN repeat variant	350
B0B9M4	PF17627	Inclusion membrane protein E	2e-75
sp|B0B9M4|INCE_CHLT2Inclusion	PF17627	Inclusion membrane protein E	2e-75
D4XM62	PF08888	HopJ type III effector protein	3.7e-38
A6X3H0	PF17042	Nucleotide-binding C-terminal domain	7.4e-25
A6X3H0	PF07005	Sugar-binding N-terminal domain	2.4e-46
O84743	PF12706	Beta-lactamase superfamily domain	1.4e-15
tr|O84743|O84743_CHLTRMetal	PF12706	Beta-lactamase superfamily domain	1.4e-15
Q7BU69	PF06872	EspG protein	0
sp|Q7BU69|VIRA_SHIFLCysteine	PF06872	EspG protein	0
Q9Z8G9	PF02578	Multi-copper polyphenol oxidoreductase laccase	1.3e-37
tr|Q9Z8G9|Q9Z8G9_CHLPNLaccase	PF02578	Multi-copper polyphenol oxidoreductase laccase	1.3e-37
gi|690355084|ref|YP_009062872.1|AopP	PF03421	YopJ Serine/Threonine acetyltransferase	2.8e-63
gi|139003798|dbj|BAF52364.1|tir-cytoskeleton	PF04806	EspF protein repeat	2.5e-29
gi|139003798|dbj|BAF52364.1|tir-cytoskeleton	PF04806	EspF protein repeat	2.4e-29
gi|139003798|dbj|BAF52364.1|tir-cytoskeleton	PF04806	EspF protein repeat	2.4e-29
gi|139003798|dbj|BAF52364.1|tir-cytoskeleton	PF04806	EspF protein repeat	2.5e-29
gi|139003798|dbj|BAF52364.1|tir-cytoskeleton	PF04806	EspF protein repeat	1.2e-05
gi|139003798|dbj|BAF52364.1|tir-cytoskeleton	PF04806	EspF protein repeat	2.4e-29
gi|139003798|dbj|BAF52364.1|tir-cytoskeleton	PF04806	EspF protein repeat	2.4e-29
gi|139003798|dbj|BAF52364.1|tir-cytoskeleton	PF04806	EspF protein repeat	2.5e-29
gi|139003798|dbj|BAF52364.1|tir-cytoskeleton	PF04806	EspF protein repeat	2.5e-29
tr|A4PDU2|A4PDU2_ECOLXTir-cytoskeleton	PF04806	EspF protein repeat	2.5e-29
tr|A4PDU2|A4PDU2_ECOLXTir-cytoskeleton	PF04806	EspF protein repeat	2.4e-29
tr|A4PDU2|A4PDU2_ECOLXTir-cytoskeleton	PF04806	EspF protein repeat	2.4e-29
tr|A4PDU2|A4PDU2_ECOLXTir-cytoskeleton	PF04806	EspF protein repeat	2.5e-29
tr|A4PDU2|A4PDU2_ECOLXTir-cytoskeleton	PF04806	EspF protein repeat	1.2e-05
tr|A4PDU2|A4PDU2_ECOLXTir-cytoskeleton	PF04806	EspF protein repeat	2.4e-29
tr|A4PDU2|A4PDU2_ECOLXTir-cytoskeleton	PF04806	EspF protein repeat	2.4e-29
tr|A4PDU2|A4PDU2_ECOLXTir-cytoskeleton	PF04806	EspF protein repeat	2.5e-29
tr|A4PDU2|A4PDU2_ECOLXTir-cytoskeleton	PF04806	EspF protein repeat	2.5e-29
A4PDU2	PF04806	EspF protein repeat	2.5e-29
A4PDU2	PF04806	EspF protein repeat	2.4e-29
A4PDU2	PF04806	EspF protein repeat	2.4e-29
A4PDU2	PF04806	EspF protein repeat	2.5e-29
A4PDU2	PF04806	EspF protein repeat	1.2e-05
A4PDU2	PF04806	EspF protein repeat	2.4e-29
A4PDU2	PF04806	EspF protein repeat	2.4e-29
A4PDU2	PF04806	EspF protein repeat	2.5e-29
A4PDU2	PF04806	EspF protein repeat	2.5e-29
A2A0X8	PF04806	EspF protein repeat	5.1e-29
A2A0X8	PF04806	EspF protein repeat	5e-29
A2A0X8	PF04806	EspF protein repeat	5.1e-29
A2A0X8	PF04806	EspF protein repeat	4.1e-06
tr|A2A0X8|A2A0X8_ECOLXType	PF04806	EspF protein repeat	5.1e-29
tr|A2A0X8|A2A0X8_ECOLXType	PF04806	EspF protein repeat	5e-29
tr|A2A0X8|A2A0X8_ECOLXType	PF04806	EspF protein repeat	5.1e-29
tr|A2A0X8|A2A0X8_ECOLXType	PF04806	EspF protein repeat	4.1e-06
gi|124106642|dbj|BAF45443.1|type	PF04806	EspF protein repeat	5.1e-29
gi|124106642|dbj|BAF45443.1|type	PF04806	EspF protein repeat	5e-29
gi|124106642|dbj|BAF45443.1|type	PF04806	EspF protein repeat	5.1e-29
gi|124106642|dbj|BAF45443.1|type	PF04806	EspF protein repeat	4.1e-06
gi|124106648|dbj|BAF45446.1|type	PF04806	EspF protein repeat	5.1e-29
gi|124106648|dbj|BAF45446.1|type	PF04806	EspF protein repeat	5e-29
gi|124106648|dbj|BAF45446.1|type	PF04806	EspF protein repeat	5.1e-29
gi|124106648|dbj|BAF45446.1|type	PF04806	EspF protein repeat	4.1e-06
gi|124106680|dbj|BAF45462.1|type	PF04806	EspF protein repeat	5.1e-29
gi|124106680|dbj|BAF45462.1|type	PF04806	EspF protein repeat	5e-29
gi|124106680|dbj|BAF45462.1|type	PF04806	EspF protein repeat	5.1e-29
gi|124106680|dbj|BAF45462.1|type	PF04806	EspF protein repeat	4.1e-06
gi|124106644|dbj|BAF45444.1|type	PF04806	EspF protein repeat	5.1e-29
gi|124106644|dbj|BAF45444.1|type	PF04806	EspF protein repeat	5e-29
gi|124106644|dbj|BAF45444.1|type	PF04806	EspF protein repeat	5.1e-29
gi|124106644|dbj|BAF45444.1|type	PF04806	EspF protein repeat	4.1e-06
gi|124106670|dbj|BAF45457.1|type	PF04806	EspF protein repeat	5.1e-29
gi|124106670|dbj|BAF45457.1|type	PF04806	EspF protein repeat	5e-29
gi|124106670|dbj|BAF45457.1|type	PF04806	EspF protein repeat	5.1e-29
gi|124106670|dbj|BAF45457.1|type	PF04806	EspF protein repeat	4.1e-06
gi|124106656|dbj|BAF45450.1|type	PF04806	EspF protein repeat	5.1e-29
gi|124106656|dbj|BAF45450.1|type	PF04806	EspF protein repeat	5e-29
gi|124106656|dbj|BAF45450.1|type	PF04806	EspF protein repeat	5.1e-29
gi|124106656|dbj|BAF45450.1|type	PF04806	EspF protein repeat	4.1e-06
gi|124106646|dbj|BAF45445.1|type	PF04806	EspF protein repeat	5.1e-29
gi|124106646|dbj|BAF45445.1|type	PF04806	EspF protein repeat	5e-29
gi|124106646|dbj|BAF45445.1|type	PF04806	EspF protein repeat	5.1e-29
gi|124106646|dbj|BAF45445.1|type	PF04806	EspF protein repeat	4.1e-06
gi|257752976|dbj|BAI24478.1|T3SS	PF04806	EspF protein repeat	5.1e-29
gi|257752976|dbj|BAI24478.1|T3SS	PF04806	EspF protein repeat	5e-29
gi|257752976|dbj|BAI24478.1|T3SS	PF04806	EspF protein repeat	5.1e-29
gi|257752976|dbj|BAI24478.1|T3SS	PF04806	EspF protein repeat	4.1e-06
gi|124106672|dbj|BAF45458.1|type	PF04806	EspF protein repeat	5.1e-29
gi|124106672|dbj|BAF45458.1|type	PF04806	EspF protein repeat	5e-29
gi|124106672|dbj|BAF45458.1|type	PF04806	EspF protein repeat	5.1e-29
gi|124106672|dbj|BAF45458.1|type	PF04806	EspF protein repeat	4.1e-06
tr|A2A0Y3|A2A0Y3_ECOLXType	PF04806	EspF protein repeat	5.1e-29
tr|A2A0Y3|A2A0Y3_ECOLXType	PF04806	EspF protein repeat	5e-29
tr|A2A0Y3|A2A0Y3_ECOLXType	PF04806	EspF protein repeat	5.1e-29
tr|A2A0Y3|A2A0Y3_ECOLXType	PF04806	EspF protein repeat	4.1e-06
tr|A0A3J9C4M3|A0A3J9C4M3_ECOLX	PF04806	EspF protein repeat	5.1e-29
tr|A0A3J9C4M3|A0A3J9C4M3_ECOLX	PF04806	EspF protein repeat	5e-29
tr|A0A3J9C4M3|A0A3J9C4M3_ECOLX	PF04806	EspF protein repeat	5.1e-29
tr|A0A3J9C4M3|A0A3J9C4M3_ECOLX	PF04806	EspF protein repeat	4.1e-06
gi|124106676|dbj|BAF45460.1|type	PF04806	EspF protein repeat	5.1e-29
gi|124106676|dbj|BAF45460.1|type	PF04806	EspF protein repeat	5e-29
gi|124106676|dbj|BAF45460.1|type	PF04806	EspF protein repeat	5.1e-29
gi|124106676|dbj|BAF45460.1|type	PF04806	EspF protein repeat	4.1e-06
tr|A2A0Z2|A2A0Z2_ECOLXType	PF04806	EspF protein repeat	5.1e-29
tr|A2A0Z2|A2A0Z2_ECOLXType	PF04806	EspF protein repeat	5e-29
tr|A2A0Z2|A2A0Z2_ECOLXType	PF04806	EspF protein repeat	5.1e-29
tr|A2A0Z2|A2A0Z2_ECOLXType	PF04806	EspF protein repeat	4.1e-06
gi|124106652|dbj|BAF45448.1|type	PF04806	EspF protein repeat	5.1e-29
gi|124106652|dbj|BAF45448.1|type	PF04806	EspF protein repeat	5e-29
gi|124106652|dbj|BAF45448.1|type	PF04806	EspF protein repeat	5.1e-29
gi|124106652|dbj|BAF45448.1|type	PF04806	EspF protein repeat	4.1e-06
gi|124106654|dbj|BAF45449.1|type	PF04806	EspF protein repeat	5.1e-29
gi|124106654|dbj|BAF45449.1|type	PF04806	EspF protein repeat	5e-29
gi|124106654|dbj|BAF45449.1|type	PF04806	EspF protein repeat	5.1e-29
gi|124106654|dbj|BAF45449.1|type	PF04806	EspF protein repeat	4.1e-06
sp|P15273|YOPH_YERENTyrosine-protein	PF09013	YopH, N-terminal	1.2e-62
sp|P15273|YOPH_YERENTyrosine-protein	PF00102	Protein-tyrosine phosphatase	2.7e-22
P15273	PF09013	YopH, N-terminal	1.2e-62
P15273	PF00102	Protein-tyrosine phosphatase	2.7e-22
tr|Q7BRY8|Q7BRY8_YERENYop	PF09013	YopH, N-terminal	1.2e-62
tr|Q7BRY8|Q7BRY8_YERENYop	PF00102	Protein-tyrosine phosphatase	2.7e-22
tr|D2TKH5|D2TKH5_CITRILer	PF00816	H-NS histone C-terminal domain	8.6e-09
D2TKH5	PF00816	H-NS histone C-terminal domain	8.6e-09
F0YWC3	PF07005	Sugar-binding N-terminal domain	1.1e-55
F0YWC3	PF17042	Nucleotide-binding C-terminal domain	7.3e-31
D2AJI4	PF09599	Salmonella-Shigella invasin protein C (IpaC_SipC)	8e-120
gi|231273324|emb|CAX10239.1|putative	PF00069	Protein kinase domain	1.2e-31
gi|231274337|emb|CAX11132.1|putative	PF00069	Protein kinase domain	1.2e-31
sp|Q8VQB5|SIPA_SALENCell	PF22163	Salmonella Invasion protein A, C-terminal actin binding domain	1.3e-89
sp|Q8VQB5|SIPA_SALENCell	PF09052	SipA N-terminal domain	5.6e-104
Q8VQB5	PF22163	Salmonella Invasion protein A, C-terminal actin binding domain	1.3e-89
Q8VQB5	PF09052	SipA N-terminal domain	5.6e-104
B7UNX2	PF06416	Effector protein NleG	5.4e-40
tr|B7UNX2|B7UNX2_ECO27T3SS	PF06416	Effector protein NleG	5.4e-40
Q663L9	PF12468	Type III secretion system leucine rich repeat protein	8.5e-16
Q663L9	PF13516	Leucine Rich repeat	2100
tr|Q663L9|Q663L9_YERPSYopM	PF12468	Type III secretion system leucine rich repeat protein	8.5e-16
tr|Q663L9|Q663L9_YERPSYopM	PF13516	Leucine Rich repeat	2100
tr|K4WP32|K4WP32_ECOLX	PF03278	IpaB/EvcA family	2.5e-19
gi|257756917|dbj|BAI28419.1|T3SS	PF03278	IpaB/EvcA family	2.5e-19
tr|A4PDV0|A4PDV0_ECOLXTir-cytoskeleton	PF04806	EspF protein repeat	3.8e-05
tr|A4PDV0|A4PDV0_ECOLXTir-cytoskeleton	PF04806	EspF protein repeat	9.2e-30
tr|A4PDV0|A4PDV0_ECOLXTir-cytoskeleton	PF04806	EspF protein repeat	9.3e-30
tr|A4PDV0|A4PDV0_ECOLXTir-cytoskeleton	PF04806	EspF protein repeat	5.1e-29
gi|139003837|dbj|BAF52373.1|tir-cytoskeleton	PF04806	EspF protein repeat	3.8e-05
gi|139003837|dbj|BAF52373.1|tir-cytoskeleton	PF04806	EspF protein repeat	9.2e-30
gi|139003837|dbj|BAF52373.1|tir-cytoskeleton	PF04806	EspF protein repeat	9.3e-30
gi|139003837|dbj|BAF52373.1|tir-cytoskeleton	PF04806	EspF protein repeat	5.1e-29
gi|139003831|dbj|BAF52372.1|tir-cytoskeleton	PF04806	EspF protein repeat	3.8e-05
gi|139003831|dbj|BAF52372.1|tir-cytoskeleton	PF04806	EspF protein repeat	9.2e-30
gi|139003831|dbj|BAF52372.1|tir-cytoskeleton	PF04806	EspF protein repeat	9.3e-30
gi|139003831|dbj|BAF52372.1|tir-cytoskeleton	PF04806	EspF protein repeat	5.1e-29
tr|A4PDV1|A4PDV1_ECOLXTir-cytoskeleton	PF04806	EspF protein repeat	3.8e-05
tr|A4PDV1|A4PDV1_ECOLXTir-cytoskeleton	PF04806	EspF protein repeat	9.2e-30
tr|A4PDV1|A4PDV1_ECOLXTir-cytoskeleton	PF04806	EspF protein repeat	9.3e-30
tr|A4PDV1|A4PDV1_ECOLXTir-cytoskeleton	PF04806	EspF protein repeat	5.1e-29
A4PDV0	PF04806	EspF protein repeat	3.8e-05
A4PDV0	PF04806	EspF protein repeat	9.2e-30
A4PDV0	PF04806	EspF protein repeat	9.3e-30
A4PDV0	PF04806	EspF protein repeat	5.1e-29
tr|Q47184|Q47184_ECOLXEspA	PF03433	EspA-like secreted protein	5.2e-17
tr|B7UM94|B7UM94_ECO27Translocon	PF03433	EspA-like secreted protein	5.2e-17
B7UM94	PF03433	EspA-like secreted protein	5.2e-17
Q93SQ3	PF03496	ADP-ribosyltransferase exoenzyme	2.2e-29
Q93SQ3	PF03545	Yersinia virulence determinant (YopE)	3.8e-28
gi|756179047|gb|AJK93307.1|EspD	PF04888	Secretion system effector C (SseC) like family	2e-05
tr|Q93KU8|Q93KU8_YERENYop	PF12468	Type III secretion system leucine rich repeat protein	1e-12
WP_011117630.1	PF12468	Type III secretion system leucine rich repeat protein	1e-12
A1JU68	PF12468	Type III secretion system leucine rich repeat protein	1e-12
gi|14579331|gb|AAK69208.1|AF336309_3Yop	PF12468	Type III secretion system leucine rich repeat protein	1e-12
tr|A1JU68|A1JU68_YERE8Yop	PF12468	Type III secretion system leucine rich repeat protein	1e-12
gi|121663672|emb|CAL10034.1|yop	PF12468	Type III secretion system leucine rich repeat protein	1e-12
gi|32470273|ref|NP_863509.1|Yop	PF12468	Type III secretion system leucine rich repeat protein	1e-12
sp|Q326Z6|IPA9_SHIDSE3	PF14496	C-terminal novel E3 ligase, LRR-interacting	6.6e-73
sp|Q326Z6|IPA9_SHIDSE3	PF12468	Type III secretion system leucine rich repeat protein	5.4e-14
Q326Z6	PF14496	C-terminal novel E3 ligase, LRR-interacting	6.6e-73
Q326Z6	PF12468	Type III secretion system leucine rich repeat protein	5.4e-14
Q6XW05	PF03278	IpaB/EvcA family	6.4e-68
Q6XVY9	PF04888	Secretion system effector C (SseC) like family	3.8e-87
Q6XVY9	PF16535	Type III cell invasion protein SipB	3.3e-60
sp|Q87P32|VOPS_VIBPAAdenosine	PF20793	Adenosine monophosphate-protein transferase VopS, N-terminal domain	1.8e-92
sp|Q87P32|VOPS_VIBPAAdenosine	PF02661	Fic/DOC family	0.087
Q87P32	PF20793	Adenosine monophosphate-protein transferase VopS, N-terminal domain	1.8e-92
Q87P32	PF02661	Fic/DOC family	0.087
gi|28898460|ref|NP_798065.1|effector	PF20793	Adenosine monophosphate-protein transferase VopS, N-terminal domain	1.8e-92
gi|28898460|ref|NP_798065.1|effector	PF02661	Fic/DOC family	0.087
tr|B9A807|B9A807_VIBPHPutative	PF02205	WH2 motif	0.2
tr|B9A807|B9A807_VIBPHPutative	PF02205	WH2 motif	2.1
tr|B9A807|B9A807_VIBPHPutative	PF20792	VopL C-terminal dimerization domain	1.3e-68
B9A807	PF02205	WH2 motif	0.2
B9A807	PF02205	WH2 motif	2.1
B9A807	PF20792	VopL C-terminal dimerization domain	1.3e-68
gi|254595037|gb|ACT74398.1|type	PF03278	IpaB/EvcA family	2.9e-17
Q9R8E4	PF03278	IpaB/EvcA family	2.9e-17
Q7DB76	PF03278	IpaB/EvcA family	2.9e-17
sp|Q8Z4G9|PIPB2_SALTISecreted	PF21684	Secreted effector protein PipB2, N-terminal domain	7e-38
sp|Q8Z4G9|PIPB2_SALTISecreted	PF00805	Pentapeptide repeats (8 copies)	0.001
sp|Q8Z4G9|PIPB2_SALTISecreted	PF00805	Pentapeptide repeats (8 copies)	2.6e-05
sp|Q8Z4G9|PIPB2_SALTISecreted	PF00805	Pentapeptide repeats (8 copies)	9.8e-07
Q8Z4G9	PF21684	Secreted effector protein PipB2, N-terminal domain	7e-38
Q8Z4G9	PF00805	Pentapeptide repeats (8 copies)	0.001
Q8Z4G9	PF00805	Pentapeptide repeats (8 copies)	2.6e-05
Q8Z4G9	PF00805	Pentapeptide repeats (8 copies)	9.8e-07
sp|Q8VPM1|SOPE_SALHAGuanine	PF07487	SopE GEF domain	1.4e-49
sp|Q8VPM1|SOPE_SALHAGuanine	PF05364	Salmonella type III secretion SopE effector N-terminus	4.9e-19
Q8VPM1	PF07487	SopE GEF domain	1.4e-49
Q8VPM1	PF05364	Salmonella type III secretion SopE effector N-terminus	4.9e-19
D2YZZ0	PF12854	PPR repeat	0.0016
D2YZZ0	PF13812	Pentatricopeptide repeat domain	3.2
tr|B7UMA0|B7UMA0_ECO27LEE-encoded	PF03278	IpaB/EvcA family	3.8e-16
B7UMA0	PF03278	IpaB/EvcA family	3.8e-16
Q68A36	PF13516	Leucine Rich repeat	2.3
Q68A36	PF13516	Leucine Rich repeat	6700
Q68A36	PF13516	Leucine Rich repeat	0.0051
Q68A36	PF13516	Leucine Rich repeat	0.015
Q68A36	PF13516	Leucine Rich repeat	0.1
Q68A36	PF13516	Leucine Rich repeat	20
Q68A36	PF13516	Leucine Rich repeat	15
Q68A36	PF13516	Leucine Rich repeat	9.2
B5RA48	PF00657	GDSL-like Lipase/Acylhydrolase	4.6e-12
B5RA48	PF06767	Sif protein	6.7e-05
gi|408292665|gb|EKJ11176.1|escE	PF08988	Type III secretion system, cytoplasmic E component of needle	0.0053
sp|Q8VSR1|SOPE_SALEEGuanine	PF05364	Salmonella type III secretion SopE effector N-terminus	3.3e-16
sp|Q8VSR1|SOPE_SALEEGuanine	PF07487	SopE GEF domain	8.2e-54
Q8VSR1	PF05364	Salmonella type III secretion SopE effector N-terminus	3.3e-16
Q8VSR1	PF07487	SopE GEF domain	8.2e-54
tr|Q9Z8L4|Q9Z8L4_CHLPNLow	PF07201	HrpJ-like domain	5.2e-29
tr|Q9Z8L4|Q9Z8L4_CHLPNLow	PF22342	T3SS, Low calcium response E, third helical domain	8.2e-20
Q9Z8L4	PF07201	HrpJ-like domain	5.2e-29
Q9Z8L4	PF22342	T3SS, Low calcium response E, third helical domain	8.2e-20
tr|D2AJE7|D2AJE7_SHIF2OspD3	PF07906	ShET2 enterotoxin, N-terminal region	3.7e-65
tr|Q84CS9|Q84CS9_BORPTBopN	PF07201	HrpJ-like domain	6e-14
tr|Q84CS9|Q84CS9_BORPTBopN	PF09059	TyeA	1.5e-24
Q84CS9	PF07201	HrpJ-like domain	6e-14
Q84CS9	PF09059	TyeA	1.5e-24
sp|Q93RN4|YOPT_YERPSCysteine	PF03543	Yersinia/Haemophilus virulence surface antigen	6e-67
Q93RN4	PF03543	Yersinia/Haemophilus virulence surface antigen	6e-67
tr|B7UI20|B7UI20_ECO27T3SS	PF07906	ShET2 enterotoxin, N-terminal region	6.7e-49
B7UI20	PF07906	ShET2 enterotoxin, N-terminal region	6.7e-49
O85646	PF06872	EspG protein	0
tr|O85646|O85646_ECOLXEspG	PF06872	EspG protein	0
gi|254595064|gb|ACT74425.1|LEE-encoded	PF06872	EspG protein	0
O84616	PF03070	TENA/THI-4/PQQC family	1.5e-51
sp|O84616|PQQCL_CHLTRPqqC-like	PF03070	TENA/THI-4/PQQC family	1.5e-51
sp|Q83RJ4|IPA3_SHIFLE3	PF14496	C-terminal novel E3 ligase, LRR-interacting	4.9e-73
sp|Q83RJ4|IPA3_SHIFLE3	PF12468	Type III secretion system leucine rich repeat protein	1.1e-14
Q83RJ4	PF14496	C-terminal novel E3 ligase, LRR-interacting	4.9e-73
Q83RJ4	PF12468	Type III secretion system leucine rich repeat protein	1.1e-14
sp|P0DJI3|INCD_CHLTRInclusion	PF17628	Inclusion membrane protein D	5e-92
P0DJI3	PF17628	Inclusion membrane protein D	5e-92
tr|B7UMC8|B7UMC8_ECO27LEE-encoded	PF06872	EspG protein	0
B7UMC8	PF06872	EspG protein	0
sp|Q327I2|OSPF_SHIDSPhosphothreonine	PF03536	Salmonella virulence-associated 28kDa protein	0
Q327I2	PF03536	Salmonella virulence-associated 28kDa protein	0
Q68A49	PF03377	TAL effector repeat	2.6
Q68A49	PF03377	TAL effector repeat	0.095
Q68A49	PF03377	TAL effector repeat	0.28
Q700W1	PF03421	YopJ Serine/Threonine acetyltransferase	1.9e-46
F5P4J8	PF06511	Type III secretion systems tip complex components	0
sp|Q55286|IPGD_SHISOInositol	PF05925	Enterobacterial virulence protein IpgD	0
Q55286	PF05925	Enterobacterial virulence protein IpgD	0
Q9AH18	PF05925	Enterobacterial virulence protein IpgD	0
sp|Q9AH18|SOPB_SALHOInositol	PF05925	Enterobacterial virulence protein IpgD	0
gi|139003804|dbj|BAF52365.1|tir-cytoskeleton	PF04806	EspF protein repeat	1.5e-29
gi|139003804|dbj|BAF52365.1|tir-cytoskeleton	PF04806	EspF protein repeat	1.5e-29
gi|139003804|dbj|BAF52365.1|tir-cytoskeleton	PF04806	EspF protein repeat	6.2e-06
gi|139003804|dbj|BAF52365.1|tir-cytoskeleton	PF04806	EspF protein repeat	1.5e-29
gi|139003804|dbj|BAF52365.1|tir-cytoskeleton	PF04806	EspF protein repeat	1.5e-29
gi|139003804|dbj|BAF52365.1|tir-cytoskeleton	PF04806	EspF protein repeat	7.4e-29
tr|A4PDU3|A4PDU3_ECOLXTir-cytoskeleton	PF04806	EspF protein repeat	1.5e-29
tr|A4PDU3|A4PDU3_ECOLXTir-cytoskeleton	PF04806	EspF protein repeat	1.5e-29
tr|A4PDU3|A4PDU3_ECOLXTir-cytoskeleton	PF04806	EspF protein repeat	6.2e-06
tr|A4PDU3|A4PDU3_ECOLXTir-cytoskeleton	PF04806	EspF protein repeat	1.5e-29
tr|A4PDU3|A4PDU3_ECOLXTir-cytoskeleton	PF04806	EspF protein repeat	1.5e-29
tr|A4PDU3|A4PDU3_ECOLXTir-cytoskeleton	PF04806	EspF protein repeat	7.4e-29
A4PDU3	PF04806	EspF protein repeat	1.5e-29
A4PDU3	PF04806	EspF protein repeat	1.5e-29
A4PDU3	PF04806	EspF protein repeat	6.2e-06
A4PDU3	PF04806	EspF protein repeat	1.5e-29
A4PDU3	PF04806	EspF protein repeat	1.5e-29
A4PDU3	PF04806	EspF protein repeat	7.4e-29
tr|Q326S7|Q326S7_SHIDSIpgB1	PF03278	IpaB/EvcA family	2.7e-80
Q326S7	PF03278	IpaB/EvcA family	2.7e-80
tr|Q58I88|Q58I88_ECOLXTranslocated	PF07490	Translocated intimin receptor (Tir) N-terminus	0
tr|Q58I88|Q58I88_ECOLXTranslocated	PF03549	Translocated intimin receptor (Tir) intimin-binding domain	2.4e-35
tr|Q58I88|Q58I88_ECOLXTranslocated	PF07489	Translocated intimin receptor (Tir) C-terminus	1.1e-106
Q58I88	PF07490	Translocated intimin receptor (Tir) N-terminus	0
Q58I88	PF03549	Translocated intimin receptor (Tir) intimin-binding domain	2.4e-35
Q58I88	PF07489	Translocated intimin receptor (Tir) C-terminus	1.1e-106
gi|267993526|gb|ACY88411.1|secreted	PF06767	Sif protein	7.4e-38
Q9KIB9	PF06767	Sif protein	7.4e-38
sp|Q9KIB9|SIFB_SALTYSecreted	PF06767	Sif protein	7.4e-38
A0A0F6B1M5	PF06767	Sif protein	7.4e-38
A7GW18	PF08019	Phosphoethanolamine transferase EptA/EptB	7e-40
A7GW18	PF00884	Sulfatase	1.2e-54
Q2T704	PF07487	SopE GEF domain	1.6e-60
B5QZK6	PF13979	SopA-like catalytic domain	1.2e-87
B5QZK6	PF13981	SopA-like central domain	1.5e-51
sp|B5QZK6|SOPA_SALEPE3	PF13979	SopA-like catalytic domain	1.2e-87
sp|B5QZK6|SOPA_SALEPE3	PF13981	SopA-like central domain	1.5e-51
gi|124106664|dbj|BAF45454.1|type	PF04806	EspF protein repeat	4.7e-05
gi|124106664|dbj|BAF45454.1|type	PF04806	EspF protein repeat	3.2e-29
gi|124106664|dbj|BAF45454.1|type	PF04806	EspF protein repeat	1.2e-29
gi|124106664|dbj|BAF45454.1|type	PF04806	EspF protein repeat	3.2e-29
gi|124106664|dbj|BAF45454.1|type	PF04806	EspF protein repeat	1.2e-29
gi|124106666|dbj|BAF45455.1|type	PF04806	EspF protein repeat	4.7e-05
gi|124106666|dbj|BAF45455.1|type	PF04806	EspF protein repeat	3.2e-29
gi|124106666|dbj|BAF45455.1|type	PF04806	EspF protein repeat	1.2e-29
gi|124106666|dbj|BAF45455.1|type	PF04806	EspF protein repeat	3.2e-29
gi|124106666|dbj|BAF45455.1|type	PF04806	EspF protein repeat	1.2e-29
tr|A2A0Y6|A2A0Y6_ECO11Type	PF04806	EspF protein repeat	4.7e-05
tr|A2A0Y6|A2A0Y6_ECO11Type	PF04806	EspF protein repeat	3.2e-29
tr|A2A0Y6|A2A0Y6_ECO11Type	PF04806	EspF protein repeat	1.2e-29
tr|A2A0Y6|A2A0Y6_ECO11Type	PF04806	EspF protein repeat	3.2e-29
tr|A2A0Y6|A2A0Y6_ECO11Type	PF04806	EspF protein repeat	1.2e-29
gi|124106668|dbj|BAF45456.1|type	PF04806	EspF protein repeat	4.7e-05
gi|124106668|dbj|BAF45456.1|type	PF04806	EspF protein repeat	3.2e-29
gi|124106668|dbj|BAF45456.1|type	PF04806	EspF protein repeat	1.2e-29
gi|124106668|dbj|BAF45456.1|type	PF04806	EspF protein repeat	3.2e-29
gi|124106668|dbj|BAF45456.1|type	PF04806	EspF protein repeat	1.2e-29
gi|124106658|dbj|BAF45451.1|type	PF04806	EspF protein repeat	4.7e-05
gi|124106658|dbj|BAF45451.1|type	PF04806	EspF protein repeat	3.2e-29
gi|124106658|dbj|BAF45451.1|type	PF04806	EspF protein repeat	1.2e-29
gi|124106658|dbj|BAF45451.1|type	PF04806	EspF protein repeat	3.2e-29
gi|124106658|dbj|BAF45451.1|type	PF04806	EspF protein repeat	1.2e-29
gi|124106662|dbj|BAF45453.1|type	PF04806	EspF protein repeat	4.7e-05
gi|124106662|dbj|BAF45453.1|type	PF04806	EspF protein repeat	3.2e-29
gi|124106662|dbj|BAF45453.1|type	PF04806	EspF protein repeat	1.2e-29
gi|124106662|dbj|BAF45453.1|type	PF04806	EspF protein repeat	3.2e-29
gi|124106662|dbj|BAF45453.1|type	PF04806	EspF protein repeat	1.2e-29
gi|124106660|dbj|BAF45452.1|type	PF04806	EspF protein repeat	4.7e-05
gi|124106660|dbj|BAF45452.1|type	PF04806	EspF protein repeat	3.2e-29
gi|124106660|dbj|BAF45452.1|type	PF04806	EspF protein repeat	1.2e-29
gi|124106660|dbj|BAF45452.1|type	PF04806	EspF protein repeat	3.2e-29
gi|124106660|dbj|BAF45452.1|type	PF04806	EspF protein repeat	1.2e-29
tr|C8UMB1|C8UMB1_ECO1AT3SS	PF04806	EspF protein repeat	4.7e-05
tr|C8UMB1|C8UMB1_ECO1AT3SS	PF04806	EspF protein repeat	3.2e-29
tr|C8UMB1|C8UMB1_ECO1AT3SS	PF04806	EspF protein repeat	1.2e-29
tr|C8UMB1|C8UMB1_ECO1AT3SS	PF04806	EspF protein repeat	3.2e-29
tr|C8UMB1|C8UMB1_ECO1AT3SS	PF04806	EspF protein repeat	1.2e-29
A2A0Y6	PF04806	EspF protein repeat	4.7e-05
A2A0Y6	PF04806	EspF protein repeat	3.2e-29
A2A0Y6	PF04806	EspF protein repeat	1.2e-29
A2A0Y6	PF04806	EspF protein repeat	3.2e-29
A2A0Y6	PF04806	EspF protein repeat	1.2e-29
tr|B7UR63|B7UR63_ECO27T3SS	PF16809	NleF caspase inhibitor	9e-05
Q8XAL7	PF16809	NleF caspase inhibitor	9e-05
sp|Q8XAL7|NLEF_ECO57Effector	PF16809	NleF caspase inhibitor	9e-05
tr|Q93KQ5|Q93KQ5_YERENYop	PF03421	YopJ Serine/Threonine acetyltransferase	2.7e-85
Q93KQ5	PF03421	YopJ Serine/Threonine acetyltransferase	2.7e-85
Q6PLD0	PF03421	YopJ Serine/Threonine acetyltransferase	1e-80
tr|Q6PLD0|Q6PLD0_VIBPHOuter	PF03421	YopJ Serine/Threonine acetyltransferase	1e-80
gi|221361546|emb|CAX18736.1|Type	PF06066	SepZ	6.9e-43
B8ZYN7	PF06066	SepZ	6.9e-43
tr|B8ZYN7|B8ZYN7_ECOLXType	PF06066	SepZ	6.9e-43
D8P5E2	PF12796	Ankyrin repeats (3 copies)	2.4e-08
D8P5E2	PF12796	Ankyrin repeats (3 copies)	7.4e-09
Q2T710	PF09599	Salmonella-Shigella invasin protein C (IpaC_SipC)	7.7e-118
P18013	PF06511	Type III secretion systems tip complex components	0
sp|P18013|IPAD_SHIFLInvasin	PF06511	Type III secretion systems tip complex components	0
F6G800	PF13516	Leucine Rich repeat	2.3
F6G800	PF13516	Leucine Rich repeat	2.3
F6G800	PF13516	Leucine Rich repeat	750
F6G800	PF13516	Leucine Rich repeat	16
F6G800	PF13516	Leucine Rich repeat	890
F6G800	PF13516	Leucine Rich repeat	80
F6G800	PF13516	Leucine Rich repeat	0.73
F6G800	PF13516	Leucine Rich repeat	15
F6G800	PF00646	F-box domain	0.96
A0A0H3NF38	PF14496	C-terminal novel E3 ligase, LRR-interacting	1.9e-71
sp|P0CE12|SSPH2_SALTYE3	PF14496	C-terminal novel E3 ligase, LRR-interacting	1.9e-71
P0CE12	PF14496	C-terminal novel E3 ligase, LRR-interacting	1.9e-71
D0ZPH9	PF14496	C-terminal novel E3 ligase, LRR-interacting	1.9e-71
sp|D0ZPH9|SSPH2_SALT1E3	PF14496	C-terminal novel E3 ligase, LRR-interacting	1.9e-71
sp|Q8ZQ59|PIPB_SALTYSecreted	PF21684	Secreted effector protein PipB2, N-terminal domain	1e-46
sp|Q8ZQ59|PIPB_SALTYSecreted	PF00805	Pentapeptide repeats (8 copies)	0.062
sp|Q8ZQ59|PIPB_SALTYSecreted	PF00805	Pentapeptide repeats (8 copies)	7.1e-06
A0A0F6AZQ1	PF21684	Secreted effector protein PipB2, N-terminal domain	1e-46
A0A0F6AZQ1	PF00805	Pentapeptide repeats (8 copies)	0.062
A0A0F6AZQ1	PF00805	Pentapeptide repeats (8 copies)	7.1e-06
Q8ZQ59	PF21684	Secreted effector protein PipB2, N-terminal domain	1e-46
Q8ZQ59	PF00805	Pentapeptide repeats (8 copies)	0.062
Q8ZQ59	PF00805	Pentapeptide repeats (8 copies)	7.1e-06
sp|Q8ZQ79|SSEI_SALTYSecreted	PF15645	Dermonecrotoxin of the Papain-like fold	2.5e-61
Q8ZQ79	PF15645	Dermonecrotoxin of the Papain-like fold	2.5e-61
sp|O06949|SOPE_SALDUGuanine	PF05364	Salmonella type III secretion SopE effector N-terminus	3.7e-19
sp|O06949|SOPE_SALDUGuanine	PF07487	SopE GEF domain	7.2e-49
O06949	PF05364	Salmonella type III secretion SopE effector N-terminus	3.7e-19
O06949	PF07487	SopE GEF domain	7.2e-49
Q8XBX8	PF24688	SseK/NleB family	0
gi|254594333|gb|ACT73694.1|non-LEE-encoded	PF24688	SseK/NleB family	0
tr|Q9RQE1|Q9RQE1_ECOLX	PF04806	EspF protein repeat	0.15
tr|Q9RQE1|Q9RQE1_ECOLX	PF04806	EspF protein repeat	0.073
gi|257756929|dbj|BAI28431.1|T3SS	PF04806	EspF protein repeat	0.15
gi|257756929|dbj|BAI28431.1|T3SS	PF04806	EspF protein repeat	0.073
gi|254592179|gb|ACT71540.1|non-LEE-encoded	PF22303	Protein kinase OspG, kinase domain	5.5e-07
Q8XAL6	PF22303	Protein kinase OspG, kinase domain	5.5e-07
B7UR62	PF22303	Protein kinase OspG, kinase domain	5.5e-07
tr|B7UR62|B7UR62_ECO27T3SS	PF22303	Protein kinase OspG, kinase domain	5.5e-07
tr|Q8Z6L6|Q8Z6L6_SALTIPutative	PF04888	Secretion system effector C (SseC) like family	6.1e-66
Q8Z6L6	PF04888	Secretion system effector C (SseC) like family	6.1e-66
F6G5M5	PF01156	Inosine-uridine preferring nucleoside hydrolase	3.7e-08
sp|B2TT54|IPA9_SHIB3E3	PF12468	Type III secretion system leucine rich repeat protein	5.4e-14
sp|B2TT54|IPA9_SHIB3E3	PF14496	C-terminal novel E3 ligase, LRR-interacting	5.8e-73
B2TT54	PF12468	Type III secretion system leucine rich repeat protein	5.4e-14
B2TT54	PF14496	C-terminal novel E3 ligase, LRR-interacting	5.8e-73
gi|257760847|dbj|BAI32344.1|T3SS	PF06066	SepZ	1.3e-48
tr|A0A0F3TK69|A0A0F3TK69_ECOLX	PF06066	SepZ	1.3e-48
gi|262363834|gb|ACY60554.1|secreted	PF00560	Leucine Rich Repeat	4900
gi|262363834|gb|ACY60554.1|secreted	PF12468	Type III secretion system leucine rich repeat protein	6e-16
gi|262363991|gb|ACY64328.1|secreted	PF00560	Leucine Rich Repeat	4900
gi|262363991|gb|ACY64328.1|secreted	PF12468	Type III secretion system leucine rich repeat protein	6e-16
A9ZNE5	PF22303	Protein kinase OspG, kinase domain	3.5e-07
tr|A9ZNF7|A9ZNF7_ECO11Non-LEE-encoded	PF22303	Protein kinase OspG, kinase domain	3.5e-07
gi|164457622|dbj|BAF96530.1|non-LEE-encoded	PF22303	Protein kinase OspG, kinase domain	3.5e-07
tr|A9ZNE5|A9ZNE5_ECOLXNon-LEE-encoded	PF22303	Protein kinase OspG, kinase domain	3.5e-07
gi|164457609|dbj|BAF96518.1|non-LEE-encoded	PF22303	Protein kinase OspG, kinase domain	3.5e-07
Q8X834	PF13678	NFkB-p65-degrading zinc protease	1.3e-111
Q3YTY3	PF03536	Salmonella virulence-associated 28kDa protein	0
sp|Q3YTY3|OSPF_SHISSPhosphothreonine	PF03536	Salmonella virulence-associated 28kDa protein	0
sp|P40296|YSCQ_YERPSYop	PF01052	Type III flagellar switch regulator (C-ring) FliN C-term	2.3e-13
sp|P42713|YSCQ_YERPEYop	PF01052	Type III flagellar switch regulator (C-ring) FliN C-term	2.3e-13
P40296	PF01052	Type III flagellar switch regulator (C-ring) FliN C-term	2.3e-13
P42713	PF01052	Type III flagellar switch regulator (C-ring) FliN C-term	2.3e-13
gi|124106636|dbj|BAF45440.1|type	PF04806	EspF protein repeat	2.1e-29
gi|124106636|dbj|BAF45440.1|type	PF04806	EspF protein repeat	2.1e-29
gi|124106636|dbj|BAF45440.1|type	PF04806	EspF protein repeat	7.3e-06
gi|124106636|dbj|BAF45440.1|type	PF04806	EspF protein repeat	2.1e-29
gi|124106636|dbj|BAF45440.1|type	PF04806	EspF protein repeat	1.2e-28
gi|124106636|dbj|BAF45440.1|type	PF04806	EspF protein repeat	2.1e-29
gi|124106636|dbj|BAF45440.1|type	PF04806	EspF protein repeat	2.1e-29
gi|124106636|dbj|BAF45440.1|type	PF04806	EspF protein repeat	1.2e-28
tr|A2A0X5|A2A0X5_ECOLXType	PF04806	EspF protein repeat	2.1e-29
tr|A2A0X5|A2A0X5_ECOLXType	PF04806	EspF protein repeat	2.1e-29
tr|A2A0X5|A2A0X5_ECOLXType	PF04806	EspF protein repeat	7.3e-06
tr|A2A0X5|A2A0X5_ECOLXType	PF04806	EspF protein repeat	2.1e-29
tr|A2A0X5|A2A0X5_ECOLXType	PF04806	EspF protein repeat	1.2e-28
tr|A2A0X5|A2A0X5_ECOLXType	PF04806	EspF protein repeat	2.1e-29
tr|A2A0X5|A2A0X5_ECOLXType	PF04806	EspF protein repeat	2.1e-29
tr|A2A0X5|A2A0X5_ECOLXType	PF04806	EspF protein repeat	1.2e-28
A2A0X5	PF04806	EspF protein repeat	2.1e-29
A2A0X5	PF04806	EspF protein repeat	2.1e-29
A2A0X5	PF04806	EspF protein repeat	7.3e-06
A2A0X5	PF04806	EspF protein repeat	2.1e-29
A2A0X5	PF04806	EspF protein repeat	1.2e-28
A2A0X5	PF04806	EspF protein repeat	2.1e-29
A2A0X5	PF04806	EspF protein repeat	2.1e-29
A2A0X5	PF04806	EspF protein repeat	1.2e-28
tr|A4PDU9|A4PDU9_ECOLXTir-cytoskeleton	PF04806	EspF protein repeat	6.6e-30
tr|A4PDU9|A4PDU9_ECOLXTir-cytoskeleton	PF04806	EspF protein repeat	6.6e-30
tr|A4PDU9|A4PDU9_ECOLXTir-cytoskeleton	PF04806	EspF protein repeat	3.1e-06
gi|139003829|dbj|BAF52371.1|tir-cytoskeleton	PF04806	EspF protein repeat	6.6e-30
gi|139003829|dbj|BAF52371.1|tir-cytoskeleton	PF04806	EspF protein repeat	6.6e-30
gi|139003829|dbj|BAF52371.1|tir-cytoskeleton	PF04806	EspF protein repeat	3.1e-06
A4PDU9	PF04806	EspF protein repeat	6.6e-30
A4PDU9	PF04806	EspF protein repeat	6.6e-30
A4PDU9	PF04806	EspF protein repeat	3.1e-06
A4VIM7	PF08888	HopJ type III effector protein	3.1e-35
Q5XL02	PF04888	Secretion system effector C (SseC) like family	1.7e-59
Q7DB77	PF07490	Translocated intimin receptor (Tir) N-terminus	0
Q7DB77	PF07489	Translocated intimin receptor (Tir) C-terminus	1.4e-109
Q7DB77	PF03549	Translocated intimin receptor (Tir) intimin-binding domain	2.3e-35
B5YWI0	PF07490	Translocated intimin receptor (Tir) N-terminus	0
B5YWI0	PF07489	Translocated intimin receptor (Tir) C-terminus	1.4e-109
B5YWI0	PF03549	Translocated intimin receptor (Tir) intimin-binding domain	2.3e-35
D6IFP8	PF06511	Type III secretion systems tip complex components	2.6e-31
Q6RYA7	PF14891	Effector protein	3.3e-07
gi|44307600|gb|AAS47020.1|non-LEE	PF14891	Effector protein	3.3e-07
sp|P08008|YOPE_YERPSOuter	PF09020	YopE, N terminal	3.5e-81
sp|P08008|YOPE_YERPSOuter	PF03545	Yersinia virulence determinant (YopE)	2.5e-31
sp|P31493|YOPE_YERPEOuter	PF09020	YopE, N terminal	3.5e-81
sp|P31493|YOPE_YERPEOuter	PF03545	Yersinia virulence determinant (YopE)	2.5e-31
P08008	PF09020	YopE, N terminal	3.5e-81
P08008	PF03545	Yersinia virulence determinant (YopE)	2.5e-31
P31493	PF09020	YopE, N terminal	3.5e-81
P31493	PF03545	Yersinia virulence determinant (YopE)	2.5e-31
Q04640	PF07201	HrpJ-like domain	7.6e-35
Q04640	PF21439	Protein MxiC, C-terminal	1.8e-57
sp|Q04640|MXIC_SHIFLProtein	PF07201	HrpJ-like domain	7.6e-35
sp|Q04640|MXIC_SHIFLProtein	PF21439	Protein MxiC, C-terminal	1.8e-57
sp|A3NLC8|BOPE_BURP6Guanine	PF07487	SopE GEF domain	7.9e-62
sp|Q63K41|BOPE_BURPSGuanine	PF07487	SopE GEF domain	7.9e-62
sp|Q3JL30|BOPE_BURP1Guanine	PF07487	SopE GEF domain	7.9e-62
A3NLC8	PF07487	SopE GEF domain	7.9e-62
tr|D2TI15|D2TI15_CITRIT3SS	PF03278	IpaB/EvcA family	1.6e-10
D2TI15	PF03278	IpaB/EvcA family	1.6e-10
gi|282951106|emb|CBG90792.1|T3SS	PF03278	IpaB/EvcA family	1.6e-10
Q8X831	PF22303	Protein kinase OspG, kinase domain	4.9e-07
A2S1Q3	PF06511	Type III secretion systems tip complex components	4.5e-22
sp|Q62B10|BIPD_BURMATranslocator	PF06511	Type III secretion systems tip complex components	4.5e-22
sp|A3NLD2|BIPD_BURP6Translocator	PF06511	Type III secretion systems tip complex components	4.5e-22
sp|Q3JL26|BIPD_BURP1Translocator	PF06511	Type III secretion systems tip complex components	4.5e-22
gi|814384350|emb|CPN43953.1|BprD	PF06511	Type III secretion systems tip complex components	4.5e-22
sp|A3MCH1|BIPD_BURM7Translocator	PF06511	Type III secretion systems tip complex components	4.5e-22
sp|A2S1Q3|BIPD_BURM9Translocator	PF06511	Type III secretion systems tip complex components	4.5e-22
G5NEA9	PF06767	Sif protein	0
A0A0H2USG1	PF12468	Type III secretion system leucine rich repeat protein	4.5e-14
A0A0H2USG1	PF14496	C-terminal novel E3 ligase, LRR-interacting	3.5e-73
Q27RI1	PF00102	Protein-tyrosine phosphatase	3.3e-17
Q27RI1	PF09013	YopH, N-terminal	2.6e-39
gi|88698164|gb|ABD48950.1|AopH	PF00102	Protein-tyrosine phosphatase	3.3e-17
gi|88698164|gb|ABD48950.1|AopH	PF09013	YopH, N-terminal	2.6e-39
tr|Q27RI1|Q27RI1_AERS4AopH	PF00102	Protein-tyrosine phosphatase	3.3e-17
tr|Q27RI1|Q27RI1_AERS4AopH	PF09013	YopH, N-terminal	2.6e-39
Q700V9	PF03421	YopJ Serine/Threonine acetyltransferase	4.4e-47
A0A0H3NJM6	PF11047	Salmonella outer protein D	0
Q8ZQC8	PF11047	Salmonella outer protein D	0
sp|Q8ZQC8|SOPD2_SALTYSecreted	PF11047	Salmonella outer protein D	0
gi|139004406|dbj|BAF52549.1|translocated	PF07489	Translocated intimin receptor (Tir) C-terminus	1.3e-98
gi|139004406|dbj|BAF52549.1|translocated	PF07490	Translocated intimin receptor (Tir) N-terminus	0
gi|139004406|dbj|BAF52549.1|translocated	PF03549	Translocated intimin receptor (Tir) intimin-binding domain	3.5e-32
tr|A4PHQ4|A4PHQ4_ECOLXTranslocated	PF07489	Translocated intimin receptor (Tir) C-terminus	1.3e-98
tr|A4PHQ4|A4PHQ4_ECOLXTranslocated	PF07490	Translocated intimin receptor (Tir) N-terminus	0
tr|A4PHQ4|A4PHQ4_ECOLXTranslocated	PF03549	Translocated intimin receptor (Tir) intimin-binding domain	3.5e-32
A4PHQ4	PF07489	Translocated intimin receptor (Tir) C-terminus	1.3e-98
A4PHQ4	PF07490	Translocated intimin receptor (Tir) N-terminus	0
A4PHQ4	PF03549	Translocated intimin receptor (Tir) intimin-binding domain	3.5e-32
A3P6Y8	PF09119	SicP binding	1.5e-42
sp|A3P6Y8|BOPA_BURP0Effector	PF09119	SicP binding	1.5e-42
gi|116489968|gb|ABJ98888.1|AexU	PF03545	Yersinia virulence determinant (YopE)	3e-18
tr|A0FKE5|A0FKE5_9GAMMAexU	PF03545	Yersinia virulence determinant (YopE)	3e-18
A0FKE5	PF03545	Yersinia virulence determinant (YopE)	3e-18
Q57P56	PF06767	Sif protein	4.3e-29
tr|Q57P56|Q57P56_SALCHTranslocated	PF06767	Sif protein	4.3e-29
sp|Q99PZ6|OSPG_SHIFLProtein	PF22303	Protein kinase OspG, kinase domain	2.6e-88
sp|D2AJU3|OSPG_SHIF2Protein	PF22303	Protein kinase OspG, kinase domain	2.6e-88
D2AJU3	PF22303	Protein kinase OspG, kinase domain	2.6e-88
Q99PZ6	PF22303	Protein kinase OspG, kinase domain	2.6e-88
sp|P74873|SPTP_SALTYSecreted	PF03545	Yersinia virulence determinant (YopE)	4.7e-32
sp|P74873|SPTP_SALTYSecreted	PF00102	Protein-tyrosine phosphatase	8.5e-14
sp|P74873|SPTP_SALTYSecreted	PF09119	SicP binding	6.9e-40
P74873	PF03545	Yersinia virulence determinant (YopE)	4.7e-32
P74873	PF00102	Protein-tyrosine phosphatase	8.5e-14
P74873	PF09119	SicP binding	6.9e-40
D7VK35	PF08888	HopJ type III effector protein	2.6e-37
O68699	PF05844	YopD protein	0
F6GB33	PF07906	ShET2 enterotoxin, N-terminal region	4.6e-21
F5P4G8	PF17985	SipA vinculin binding site	8.1e-08
F5P4G8	PF17985	SipA vinculin binding site	1.5e-07
F5P4G8	PF17985	SipA vinculin binding site	3.5e-07
P37132	PF05844	YopD protein	0
sp|P37132|YOPD_YERENProtein	PF05844	YopD protein	0
F6G105	PF13516	Leucine Rich repeat	0.037
F6G105	PF13516	Leucine Rich repeat	2
F6G105	PF13516	Leucine Rich repeat	0.4
F6G105	PF13516	Leucine Rich repeat	0.00013
F6G105	PF13516	Leucine Rich repeat	2900
F6G105	PF13516	Leucine Rich repeat	0.22
F6G105	PF13516	Leucine Rich repeat	0.0046
F6G105	PF13855	Leucine rich repeat	7.4e-07
Q56134	PF04888	Secretion system effector C (SseC) like family	2.7e-88
Q56134	PF16535	Type III cell invasion protein SipB	1.2e-60
sp|Q56134|SIPB_SALTICell	PF04888	Secretion system effector C (SseC) like family	2.7e-88
sp|Q56134|SIPB_SALTICell	PF16535	Type III cell invasion protein SipB	1.2e-60
C0SPN5	PF13855	Leucine rich repeat	0.0086
C0SPN5	PF00560	Leucine Rich Repeat	4600
B0KGW0	PF08888	HopJ type III effector protein	3.3e-34
Q2F7Y9	PF04806	EspF protein repeat	5e-29
Q2F7Y9	PF04806	EspF protein repeat	6.3e-29
Q2F7Y9	PF04806	EspF protein repeat	3.1e-28
Q2F7Y9	PF04806	EspF protein repeat	7.9e-30
Q2F7Y9	PF04806	EspF protein repeat	0.18
tr|O85345|O85345_PSEAIAdenylate	PF03497	Anthrax toxin LF subunit	4e-68
O85345	PF03497	Anthrax toxin LF subunit	4e-68
gi|254591364|gb|ACT70725.1|non-LEE-encoded	PF13678	NFkB-p65-degrading zinc protease	1.2e-111
Q5PI48	PF22103	ElaD/SseL N-terminal domain	1.4e-38
Q5PI48	PF22102	ElaD/SseL-like C-terminal	4.9e-76
sp|Q5PI48|SSEL_SALPADeubiquitinase	PF22103	ElaD/SseL N-terminal domain	1.4e-38
sp|Q5PI48|SSEL_SALPADeubiquitinase	PF22102	ElaD/SseL-like C-terminal	4.9e-76
A4PDT8	PF04806	EspF protein repeat	1.2e-29
A4PDT8	PF04806	EspF protein repeat	6.3e-06
A4PDT8	PF04806	EspF protein repeat	1.2e-29
A4PDT8	PF04806	EspF protein repeat	1.2e-29
A4PDT8	PF04806	EspF protein repeat	1.2e-29
tr|A4PDT8|A4PDT8_ECOLXTir-cytoskeleton	PF04806	EspF protein repeat	1.2e-29
tr|A4PDT8|A4PDT8_ECOLXTir-cytoskeleton	PF04806	EspF protein repeat	6.3e-06
tr|A4PDT8|A4PDT8_ECOLXTir-cytoskeleton	PF04806	EspF protein repeat	1.2e-29
tr|A4PDT8|A4PDT8_ECOLXTir-cytoskeleton	PF04806	EspF protein repeat	1.2e-29
tr|A4PDT8|A4PDT8_ECOLXTir-cytoskeleton	PF04806	EspF protein repeat	1.2e-29
gi|139003787|dbj|BAF52360.1|tir-cytoskeleton	PF04806	EspF protein repeat	1.2e-29
gi|139003787|dbj|BAF52360.1|tir-cytoskeleton	PF04806	EspF protein repeat	6.3e-06
gi|139003787|dbj|BAF52360.1|tir-cytoskeleton	PF04806	EspF protein repeat	1.2e-29
gi|139003787|dbj|BAF52360.1|tir-cytoskeleton	PF04806	EspF protein repeat	1.2e-29
gi|139003787|dbj|BAF52360.1|tir-cytoskeleton	PF04806	EspF protein repeat	1.2e-29
G5RV52	PF06767	Sif protein	0.00013
G5RV52	PF00657	GDSL-like Lipase/Acylhydrolase	6.5e-14
C0SPQ6	PF03211	Pectate lyase	3.3e-30
Q68A35	PF13516	Leucine Rich repeat	0.33
Q68A35	PF13516	Leucine Rich repeat	5e-05
Q68A35	PF13516	Leucine Rich repeat	0.0024
Q68A35	PF13516	Leucine Rich repeat	13
Q68A35	PF13516	Leucine Rich repeat	10
Q68A35	PF13516	Leucine Rich repeat	0.11
Q68A35	PF13516	Leucine Rich repeat	0.28
Q68A35	PF13516	Leucine Rich repeat	0.77
Q68A35	PF13516	Leucine Rich repeat	5.8
Q68A35	PF00646	F-box domain	0.56
gi|195182788|dbj|BAG66368.1|T3SS	PF24688	SseK/NleB family	0
tr|B3Y094|B3Y094_ECO11T3SS	PF24688	SseK/NleB family	0
B3Y094	PF24688	SseK/NleB family	0
B7UH72	PF06872	EspG protein	0
tr|B7UH72|B7UH72_ECO27T3SS	PF06872	EspG protein	0
B7ULW4	PF22303	Protein kinase OspG, kinase domain	3.5e-07
tr|B7ULW4|B7ULW4_ECO27T3SS	PF22303	Protein kinase OspG, kinase domain	3.5e-07
E8XJ49	PF06767	Sif protein	1.3e-37
Q63K40	PF01464	Transglycosylase SLT domain	7.1e-16
tr|Q63K40|Q63K40_BURPSPutative	PF01464	Transglycosylase SLT domain	7.1e-16
gi|73532654|dbj|BAE19885.1|type	PF04888	Secretion system effector C (SseC) like family	7.9e-16
G5NCW1	PF10139	Putative bacterial virulence factor	1.2e-39
A1JUA6	PF09013	YopH, N-terminal	1.2e-62
A1JUA6	PF00102	Protein-tyrosine phosphatase	2.7e-22
tr|A1JUA6|A1JUA6_YERE8Uncharacterized	PF09013	YopH, N-terminal	1.2e-62
tr|A1JUA6|A1JUA6_YERE8Uncharacterized	PF00102	Protein-tyrosine phosphatase	2.7e-22
Q8X509	PF06416	Effector protein NleG	6.4e-43
D1MWR4	PF13011	leucine-zipper of insertion element IS481	2.3e-12
D1MWR4	PF13683	Integrase core domain	4.2e-15
tr|D1MWR4|D1MWR4_BORPTTransposase	PF13011	leucine-zipper of insertion element IS481	2.3e-12
tr|D1MWR4|D1MWR4_BORPTTransposase	PF13683	Integrase core domain	4.2e-15
B6VK43	PF20848	ExoU toxin, middle helical domain	1.1e-08
B6VK43	PF20983	ExoU toxin, C-terminal domain	7.5e-11
B6VK43	PF01734	Patatin-like phospholipase	3.6e-22
sp|Q5PFI5|SOPE_SALPAGuanine	PF05364	Salmonella type III secretion SopE effector N-terminus	2e-19
sp|Q5PFI5|SOPE_SALPAGuanine	PF07487	SopE GEF domain	1.2e-51
Q5PFI5	PF05364	Salmonella type III secretion SopE effector N-terminus	2e-19
Q5PFI5	PF07487	SopE GEF domain	1.2e-51
C8N9K8	PF17042	Nucleotide-binding C-terminal domain	7.2e-39
C8N9K8	PF07005	Sugar-binding N-terminal domain	5e-72
A0A0H3NY54	PF09025	YopR, type III needle-polymerisation regulator	8.1e-54
gi|139004404|dbj|BAF52548.1|translocated	PF03549	Translocated intimin receptor (Tir) intimin-binding domain	1.2e-32
gi|139004404|dbj|BAF52548.1|translocated	PF07489	Translocated intimin receptor (Tir) C-terminus	2.4e-99
gi|139004404|dbj|BAF52548.1|translocated	PF07490	Translocated intimin receptor (Tir) N-terminus	0
A4PHQ3	PF03549	Translocated intimin receptor (Tir) intimin-binding domain	1.2e-32
A4PHQ3	PF07489	Translocated intimin receptor (Tir) C-terminus	2.4e-99
A4PHQ3	PF07490	Translocated intimin receptor (Tir) N-terminus	0
tr|A4PHQ3|A4PHQ3_ECOLXTranslocated	PF03549	Translocated intimin receptor (Tir) intimin-binding domain	1.2e-32
tr|A4PHQ3|A4PHQ3_ECOLXTranslocated	PF07489	Translocated intimin receptor (Tir) C-terminus	2.4e-99
tr|A4PHQ3|A4PHQ3_ECOLXTranslocated	PF07490	Translocated intimin receptor (Tir) N-terminus	0
P68590	PF09025	YopR, type III needle-polymerisation regulator	3.1e-56
gi|270334834|gb|EFA45613.1|type	PF09025	YopR, type III needle-polymerisation regulator	3.1e-56
sp|P68590|YSCH_YERPEYop	PF09025	YopR, type III needle-polymerisation regulator	3.1e-56
tr|A2A0Z4|A2A0Z4_ECOLXType	PF04806	EspF protein repeat	4.7e-05
tr|A2A0Z4|A2A0Z4_ECOLXType	PF04806	EspF protein repeat	1.2e-29
tr|A2A0Z4|A2A0Z4_ECOLXType	PF04806	EspF protein repeat	1.2e-29
tr|A2A0Z4|A2A0Z4_ECOLXType	PF04806	EspF protein repeat	1.2e-29
tr|A2A0Z4|A2A0Z4_ECOLXType	PF04806	EspF protein repeat	1.2e-29
A2A0Z4	PF04806	EspF protein repeat	4.7e-05
A2A0Z4	PF04806	EspF protein repeat	1.2e-29
A2A0Z4	PF04806	EspF protein repeat	1.2e-29
A2A0Z4	PF04806	EspF protein repeat	1.2e-29
A2A0Z4	PF04806	EspF protein repeat	1.2e-29
gi|124106674|dbj|BAF45459.1|type	PF04806	EspF protein repeat	4.7e-05
gi|124106674|dbj|BAF45459.1|type	PF04806	EspF protein repeat	1.2e-29
gi|124106674|dbj|BAF45459.1|type	PF04806	EspF protein repeat	1.2e-29
gi|124106674|dbj|BAF45459.1|type	PF04806	EspF protein repeat	1.2e-29
gi|124106674|dbj|BAF45459.1|type	PF04806	EspF protein repeat	1.2e-29
B9D3V7	PF08019	Phosphoethanolamine transferase EptA/EptB	1.2e-38
B9D3V7	PF00884	Sulfatase	9.2e-48
sp|O52623|SOPE_SALTMGuanine	PF05364	Salmonella type III secretion SopE effector N-terminus	2e-19
sp|O52623|SOPE_SALTMGuanine	PF07487	SopE GEF domain	1.3e-52
O52623	PF05364	Salmonella type III secretion SopE effector N-terminus	2e-19
O52623	PF07487	SopE GEF domain	1.3e-52
A0A0H3NGI8	PF05364	Salmonella type III secretion SopE effector N-terminus	2e-19
A0A0H3NGI8	PF07487	SopE GEF domain	1.3e-52
A6V1Y6	PF08888	HopJ type III effector protein	4.9e-34
Q57MS9	PF13979	SopA-like catalytic domain	3e-88
Q57MS9	PF13981	SopA-like central domain	4.3e-50
sp|Q57MS9|SOPA_SALCHE3	PF13979	SopA-like catalytic domain	3e-88
sp|Q57MS9|SOPA_SALCHE3	PF13981	SopA-like central domain	4.3e-50
A0A0H3JP21	PF07906	ShET2 enterotoxin, N-terminal region	6.7e-49
sp|Q56026|SIPD_SALTYCell	PF06511	Type III secretion systems tip complex components	0
Q56026	PF06511	Type III secretion systems tip complex components	0
Q8Z7R1	PF05925	Enterobacterial virulence protein IpgD	0
sp|Q8Z7R1|SOPB_SALTIInositol	PF05925	Enterobacterial virulence protein IpgD	0
gi|257766045|dbj|BAI37540.1|T3SS	PF06066	SepZ	8.8e-44
tr|C8UFL8|C8UFL8_ECO1AT3SS	PF06066	SepZ	8.8e-44
tr|B8ZYA3|B8ZYA3_ECOLXType	PF06066	SepZ	8.8e-44
gi|221361428|emb|CAX18581.1|Type	PF06066	SepZ	8.8e-44
B8ZYA3	PF06066	SepZ	8.8e-44
gi|282951860|emb|CBG91573.1|T3SS	PF16809	NleF caspase inhibitor	1.9e-05
tr|Q6Q513|Q6Q513_CITRONon-LEE-encoded	PF16809	NleF caspase inhibitor	1.9e-05
D2TRX8	PF16809	NleF caspase inhibitor	1.9e-05
gi|44888792|gb|AAS48168.1|non-LEE-encoded	PF16809	NleF caspase inhibitor	1.9e-05
tr|D2TRX8|D2TRX8_CITRIT3SS	PF16809	NleF caspase inhibitor	1.9e-05
D2TKF8	PF06066	SepZ	2e-47
gi|282950094|emb|CBG89728.1|T3SS	PF06066	SepZ	2e-47
tr|D2TKF8|D2TKF8_CITRIT3SS	PF06066	SepZ	2e-47
P0DJI4	PF17627	Inclusion membrane protein E	2.9e-85
sp|P0DJI4|INCE_CHLTRInclusion	PF17627	Inclusion membrane protein E	2.9e-85
tr|B7SCF5|B7SCF5_CHLTH	PF17627	Inclusion membrane protein E	2.9e-85
A4PDT6	PF04806	EspF protein repeat	2.5e-29
A4PDT6	PF04806	EspF protein repeat	2.5e-29
A4PDT6	PF04806	EspF protein repeat	1.3e-28
A4PDT6	PF04806	EspF protein repeat	8.3e-06
A4PDT6	PF04806	EspF protein repeat	2.5e-29
A4PDT6	PF04806	EspF protein repeat	1.3e-28
A4PDT6	PF04806	EspF protein repeat	2.5e-29
A4PDT6	PF04806	EspF protein repeat	2.5e-29
A4PDT6	PF04806	EspF protein repeat	2.5e-29
tr|A4PDT6|A4PDT6_ECOLXTir-cytoskeleton	PF04806	EspF protein repeat	2.5e-29
tr|A4PDT6|A4PDT6_ECOLXTir-cytoskeleton	PF04806	EspF protein repeat	2.5e-29
tr|A4PDT6|A4PDT6_ECOLXTir-cytoskeleton	PF04806	EspF protein repeat	1.3e-28
tr|A4PDT6|A4PDT6_ECOLXTir-cytoskeleton	PF04806	EspF protein repeat	8.3e-06
tr|A4PDT6|A4PDT6_ECOLXTir-cytoskeleton	PF04806	EspF protein repeat	2.5e-29
tr|A4PDT6|A4PDT6_ECOLXTir-cytoskeleton	PF04806	EspF protein repeat	1.3e-28
tr|A4PDT6|A4PDT6_ECOLXTir-cytoskeleton	PF04806	EspF protein repeat	2.5e-29
tr|A4PDT6|A4PDT6_ECOLXTir-cytoskeleton	PF04806	EspF protein repeat	2.5e-29
tr|A4PDT6|A4PDT6_ECOLXTir-cytoskeleton	PF04806	EspF protein repeat	2.5e-29
gi|139003779|dbj|BAF52358.1|tir-cytoskeleton	PF04806	EspF protein repeat	2.5e-29
gi|139003779|dbj|BAF52358.1|tir-cytoskeleton	PF04806	EspF protein repeat	2.5e-29
gi|139003779|dbj|BAF52358.1|tir-cytoskeleton	PF04806	EspF protein repeat	1.3e-28
gi|139003779|dbj|BAF52358.1|tir-cytoskeleton	PF04806	EspF protein repeat	8.3e-06
gi|139003779|dbj|BAF52358.1|tir-cytoskeleton	PF04806	EspF protein repeat	2.5e-29
gi|139003779|dbj|BAF52358.1|tir-cytoskeleton	PF04806	EspF protein repeat	1.3e-28
gi|139003779|dbj|BAF52358.1|tir-cytoskeleton	PF04806	EspF protein repeat	2.5e-29
gi|139003779|dbj|BAF52358.1|tir-cytoskeleton	PF04806	EspF protein repeat	2.5e-29
gi|139003779|dbj|BAF52358.1|tir-cytoskeleton	PF04806	EspF protein repeat	2.5e-29
Q5PEX4	PF00805	Pentapeptide repeats (8 copies)	0.0021
Q5PEX4	PF00805	Pentapeptide repeats (8 copies)	3.3e-05
Q5PEX4	PF00805	Pentapeptide repeats (8 copies)	5.5e-07
Q5PEX4	PF21684	Secreted effector protein PipB2, N-terminal domain	3.1e-37
sp|Q5PEX4|PIPB2_SALPASecreted	PF00805	Pentapeptide repeats (8 copies)	0.0021
sp|Q5PEX4|PIPB2_SALPASecreted	PF00805	Pentapeptide repeats (8 copies)	3.3e-05
sp|Q5PEX4|PIPB2_SALPASecreted	PF00805	Pentapeptide repeats (8 copies)	5.5e-07
sp|Q5PEX4|PIPB2_SALPASecreted	PF21684	Secreted effector protein PipB2, N-terminal domain	3.1e-37
G5QZU7	PF06767	Sif protein	0.00013
G5QZU7	PF00657	GDSL-like Lipase/Acylhydrolase	3.3e-14
sp|A9N5C6|SSEL_SALPBDeubiquitinase	PF22102	ElaD/SseL-like C-terminal	2.5e-77
sp|A9N5C6|SSEL_SALPBDeubiquitinase	PF22103	ElaD/SseL N-terminal domain	7.1e-38
A9N5C6	PF22102	ElaD/SseL-like C-terminal	2.5e-77
A9N5C6	PF22103	ElaD/SseL N-terminal domain	7.1e-38
gi|3115185|emb|CAA73507.1|EspD	PF04888	Secretion system effector C (SseC) like family	3.9e-05
A3P6Z7	PF16535	Type III cell invasion protein SipB	4.6e-43
A3P6Z7	PF04888	Secretion system effector C (SseC) like family	9.8e-77
sp|A3P6Z7|BIPB_BURP0Translocator	PF16535	Type III cell invasion protein SipB	4.6e-43
sp|A3P6Z7|BIPB_BURP0Translocator	PF04888	Secretion system effector C (SseC) like family	9.8e-77
tr|Q9REZ5|Q9REZ5_BORBOOuter	PF04888	Secretion system effector C (SseC) like family	1.7e-58
sp|Q9RI12|YPKA_YERPEProtein	PF09632	Rac1-binding domain	0
sp|Q9RI12|YPKA_YERPEProtein	PF00069	Protein kinase domain	1.3e-07
Q9RI12	PF09632	Rac1-binding domain	0
Q9RI12	PF00069	Protein kinase domain	1.3e-07
Q6XVZ0	PF09599	Salmonella-Shigella invasin protein C (IpaC_SipC)	6e-120
sp|Q8VSR2|SOPE_SALHOGuanine	PF05364	Salmonella type III secretion SopE effector N-terminus	1.2e-17
sp|Q8VSR2|SOPE_SALHOGuanine	PF07487	SopE GEF domain	6.9e-54
Q8VSR2	PF05364	Salmonella type III secretion SopE effector N-terminus	1.2e-17
Q8VSR2	PF07487	SopE GEF domain	6.9e-54
D2Z000	PF14496	C-terminal novel E3 ligase, LRR-interacting	5.7e-10
sp|Q3YTK0|VIRA_SHISSCysteine	PF06872	EspG protein	0
Q3YTK0	PF06872	EspG protein	0
Q9Z6N8	PF07720	Tetratricopeptide repeat	1.2e-06
tr|Q9Z6N8|Q9Z6N8_CHLPNLow	PF07720	Tetratricopeptide repeat	1.2e-06
F6G8Z9	PF00023	Ankyrin repeat	0.32
F6G8Z9	PF12796	Ankyrin repeats (3 copies)	1.4e-08
F6G8Z9	PF12796	Ankyrin repeats (3 copies)	1.1e-10
Q8VPK4	PF11725	AvrE-family Type-III effector proteins (T3Es)	0
B1Z1A1	PF17042	Nucleotide-binding C-terminal domain	2.6e-27
B1Z1A1	PF07005	Sugar-binding N-terminal domain	1.3e-42
A0A0F6B2Z0	PF24688	SseK/NleB family	0
Q7BRZ4	PF09025	YopR, type III needle-polymerisation regulator	9e-54
tr|Q7BRZ4|Q7BRZ4_YERENSecreted	PF09025	YopR, type III needle-polymerisation regulator	9e-54
gi|206708426|emb|CAR32737.1|type	PF07487	SopE GEF domain	1.4e-49
gi|206708426|emb|CAR32737.1|type	PF05364	Salmonella type III secretion SopE effector N-terminus	4.9e-19
Q6XVT8	PF12468	Type III secretion system leucine rich repeat protein	3.5e-15
Q6XVT8	PF14496	C-terminal novel E3 ligase, LRR-interacting	6.5e-73
tr|Q6XVT8|Q6XVT8_SHIFLIpaH1.4	PF12468	Type III secretion system leucine rich repeat protein	3.5e-15
tr|Q6XVT8|Q6XVT8_SHIFLIpaH1.4	PF14496	C-terminal novel E3 ligase, LRR-interacting	6.5e-73
tr|Q327E0|Q327E0_SHIDSOspC1	PF06128	Shigella flexneri OspC protein	0
Q327E0	PF06128	Shigella flexneri OspC protein	0
C6KF72	PF06511	Type III secretion systems tip complex components	0
G5R0P0	PF03433	EspA-like secreted protein	5.4e-74
sp|P28764|SODM_LISMOSuperoxide	PF02777	Iron/manganese superoxide dismutases, C-terminal domain	1e-40
sp|P28764|SODM_LISMOSuperoxide	PF00081	Iron/manganese superoxide dismutases, alpha-hairpin domain	1.6e-29
P28764	PF02777	Iron/manganese superoxide dismutases, C-terminal domain	1e-40
P28764	PF00081	Iron/manganese superoxide dismutases, alpha-hairpin domain	1.6e-29
Q93SQ2	PF03545	Yersinia virulence determinant (YopE)	4.3e-29
Q93SQ2	PF03496	ADP-ribosyltransferase exoenzyme	1.1e-29
D6I7T2	PF13979	SopA-like catalytic domain	1.1e-10
A1JUA9	PF09020	YopE, N terminal	4.9e-74
A1JUA9	PF03545	Yersinia virulence determinant (YopE)	7.6e-31
tr|A1JUA9|A1JUA9_YERE8Putative	PF09020	YopE, N terminal	4.9e-74
tr|A1JUA9|A1JUA9_YERE8Putative	PF03545	Yersinia virulence determinant (YopE)	7.6e-31
gi|25512981|pir||AG0786secreted	PF14496	C-terminal novel E3 ligase, LRR-interacting	2.7e-71
gi|29136761|gb|AAO68326.1|secreted	PF14496	C-terminal novel E3 ligase, LRR-interacting	2.7e-71
tr|A4PDU7|A4PDU7_ECOLXTir-cytoskeleton	PF04806	EspF protein repeat	1.2e-29
tr|A4PDU7|A4PDU7_ECOLXTir-cytoskeleton	PF04806	EspF protein repeat	6.3e-06
tr|A4PDU7|A4PDU7_ECOLXTir-cytoskeleton	PF04806	EspF protein repeat	1.2e-29
tr|A4PDU7|A4PDU7_ECOLXTir-cytoskeleton	PF04806	EspF protein repeat	1.2e-29
tr|A4PDU7|A4PDU7_ECOLXTir-cytoskeleton	PF04806	EspF protein repeat	1.2e-29
tr|A4PDV5|A4PDV5_ECO11Tir-cytoskeleton	PF04806	EspF protein repeat	1.2e-29
tr|A4PDV5|A4PDV5_ECO11Tir-cytoskeleton	PF04806	EspF protein repeat	6.3e-06
tr|A4PDV5|A4PDV5_ECO11Tir-cytoskeleton	PF04806	EspF protein repeat	1.2e-29
tr|A4PDV5|A4PDV5_ECO11Tir-cytoskeleton	PF04806	EspF protein repeat	1.2e-29
tr|A4PDV5|A4PDV5_ECO11Tir-cytoskeleton	PF04806	EspF protein repeat	1.2e-29
gi|139003820|dbj|BAF52369.1|tir-cytoskeleton	PF04806	EspF protein repeat	1.2e-29
gi|139003820|dbj|BAF52369.1|tir-cytoskeleton	PF04806	EspF protein repeat	6.3e-06
gi|139003820|dbj|BAF52369.1|tir-cytoskeleton	PF04806	EspF protein repeat	1.2e-29
gi|139003820|dbj|BAF52369.1|tir-cytoskeleton	PF04806	EspF protein repeat	1.2e-29
gi|139003820|dbj|BAF52369.1|tir-cytoskeleton	PF04806	EspF protein repeat	1.2e-29
A4PDU7	PF04806	EspF protein repeat	1.2e-29
A4PDU7	PF04806	EspF protein repeat	6.3e-06
A4PDU7	PF04806	EspF protein repeat	1.2e-29
A4PDU7	PF04806	EspF protein repeat	1.2e-29
A4PDU7	PF04806	EspF protein repeat	1.2e-29
gi|139003851|dbj|BAF52377.1|tir-cytoskeleton	PF04806	EspF protein repeat	1.2e-29
gi|139003851|dbj|BAF52377.1|tir-cytoskeleton	PF04806	EspF protein repeat	6.3e-06
gi|139003851|dbj|BAF52377.1|tir-cytoskeleton	PF04806	EspF protein repeat	1.2e-29
gi|139003851|dbj|BAF52377.1|tir-cytoskeleton	PF04806	EspF protein repeat	1.2e-29
gi|139003851|dbj|BAF52377.1|tir-cytoskeleton	PF04806	EspF protein repeat	1.2e-29
gi|257760838|dbj|BAI32335.1|T3SS	PF03278	IpaB/EvcA family	3.2e-19
C8TWM3	PF03278	IpaB/EvcA family	3.2e-19
tr|Q5K5P8|Q5K5P8_ECOLX	PF03278	IpaB/EvcA family	3.2e-19
Q1W4W0	PF01734	Patatin-like phospholipase	3.1e-24
Q1W4W0	PF20983	ExoU toxin, C-terminal domain	1.7e-14
Q1W4W0	PF20848	ExoU toxin, middle helical domain	2.7e-08
B9A810	PF05785	Rho-activating domain of cytotoxic necrotizing factor	1.1e-66
tr|B9A810|B9A810_VIBPHPutative	PF05785	Rho-activating domain of cytotoxic necrotizing factor	1.1e-66
gi|195182801|dbj|BAG66379.1|T3SS	PF04806	EspF protein repeat	4.7e-05
gi|195182801|dbj|BAG66379.1|T3SS	PF04806	EspF protein repeat	1.2e-29
gi|195182801|dbj|BAG66379.1|T3SS	PF04806	EspF protein repeat	1.2e-29
gi|195182801|dbj|BAG66379.1|T3SS	PF04806	EspF protein repeat	1.2e-29
gi|195182801|dbj|BAG66379.1|T3SS	PF04806	EspF protein repeat	1.2e-29
tr|B3Y0A5|B3Y0A5_ECO11T3SS	PF04806	EspF protein repeat	4.7e-05
tr|B3Y0A5|B3Y0A5_ECO11T3SS	PF04806	EspF protein repeat	1.2e-29
tr|B3Y0A5|B3Y0A5_ECO11T3SS	PF04806	EspF protein repeat	1.2e-29
tr|B3Y0A5|B3Y0A5_ECO11T3SS	PF04806	EspF protein repeat	1.2e-29
tr|B3Y0A5|B3Y0A5_ECO11T3SS	PF04806	EspF protein repeat	1.2e-29
B3Y0A5	PF04806	EspF protein repeat	4.7e-05
B3Y0A5	PF04806	EspF protein repeat	1.2e-29
B3Y0A5	PF04806	EspF protein repeat	1.2e-29
B3Y0A5	PF04806	EspF protein repeat	1.2e-29
B3Y0A5	PF04806	EspF protein repeat	1.2e-29
Q9R803	PF05802	SPI-2 type 3 secretion system translocon protein SctB	5.3e-44
gi|3776122|emb|CAA12188.1|SseD	PF05802	SPI-2 type 3 secretion system translocon protein SctB	5.3e-44
sp|Q9R803|SSED_SALTYSecreted	PF05802	SPI-2 type 3 secretion system translocon protein SctB	5.3e-44
Q7NYG6	PF03536	Salmonella virulence-associated 28kDa protein	0
gi|165930298|emb|CAP03784.1|low	PF22342	T3SS, Low calcium response E, third helical domain	4.3e-41
gi|165930298|emb|CAP03784.1|low	PF07201	HrpJ-like domain	1.4e-18
WP_009873547.1	PF22342	T3SS, Low calcium response E, third helical domain	4.3e-41
WP_009873547.1	PF07201	HrpJ-like domain	1.4e-18
Q93SQ1	PF03496	ADP-ribosyltransferase exoenzyme	2.2e-29
Q93SQ1	PF03545	Yersinia virulence determinant (YopE)	4.3e-29
B7UI21	PF24688	SseK/NleB family	0
tr|B7UI21|B7UI21_ECO27T3SS	PF24688	SseK/NleB family	0
sp|B4TMK5|SOPA_SALSVE3	PF13979	SopA-like catalytic domain	3e-88
sp|B4TMK5|SOPA_SALSVE3	PF13981	SopA-like central domain	3.4e-49
B4TMK5	PF13979	SopA-like catalytic domain	3e-88
B4TMK5	PF13981	SopA-like central domain	3.4e-49
C2G4R7	PF08888	HopJ type III effector protein	1.9e-37
gi|254595025|gb|ACT74386.1|LEE-encoded	PF04806	EspF protein repeat	0.38
tr|Q7DB85|Q7DB85_ECO57EspF	PF04806	EspF protein repeat	0.38
Q7DB85	PF04806	EspF protein repeat	0.38
tr|C8UFJ4|C8UFJ4_ECO1AT3SS	PF06872	EspG protein	0
gi|257766021|dbj|BAI37516.1|T3SS	PF06872	EspG protein	0
A9ZNE9	PF06416	Effector protein NleG	5.3e-41
gi|164457613|dbj|BAF96522.1|non-LEE-encoded	PF06416	Effector protein NleG	5.3e-41
tr|A9ZNE9|A9ZNE9_ECOLXNon-LEE-encoded	PF06416	Effector protein NleG	5.3e-41
E6KYT5	PF10139	Putative bacterial virulence factor	0
E9YW74	PF06511	Type III secretion systems tip complex components	5.1e-31
B8ZYG0	PF03278	IpaB/EvcA family	2.4e-15
tr|B8ZYG0|B8ZYG0_ECOLXType	PF03278	IpaB/EvcA family	2.4e-15
gi|221361537|emb|CAX18727.1|Type	PF03278	IpaB/EvcA family	2.4e-15
gi|221361477|emb|CAX18647.1|Type	PF03278	IpaB/EvcA family	2.4e-15
F6G214	PF13855	Leucine rich repeat	1.5e-05
F6G214	PF13855	Leucine rich repeat	7.4e-05
F6G214	PF13516	Leucine Rich repeat	0.037
F6G214	PF13516	Leucine Rich repeat	0.13
F6G214	PF13516	Leucine Rich repeat	150
F6G214	PF13516	Leucine Rich repeat	3.7
F6G214	PF13516	Leucine Rich repeat	900
F6G214	PF13516	Leucine Rich repeat	0.19
F6G214	PF13516	Leucine Rich repeat	16
F6G214	PF13516	Leucine Rich repeat	1800
F6G214	PF13516	Leucine Rich repeat	3.6
F5P4J9	PF09599	Salmonella-Shigella invasin protein C (IpaC_SipC)	2e-118
sp|Q8ZNR3|SOPA_SALTYE3	PF13981	SopA-like central domain	7.8e-52
sp|Q8ZNR3|SOPA_SALTYE3	PF13979	SopA-like catalytic domain	7.5e-89
Q8ZNR3	PF13981	SopA-like central domain	7.8e-52
Q8ZNR3	PF13979	SopA-like catalytic domain	7.5e-89
D0ZMG9	PF13981	SopA-like central domain	7.8e-52
D0ZMG9	PF13979	SopA-like catalytic domain	7.5e-89
sp|D0ZMG9|SOPA_SALT1E3	PF13981	SopA-like central domain	7.8e-52
sp|D0ZMG9|SOPA_SALT1E3	PF13979	SopA-like catalytic domain	7.5e-89
P74851	PF09119	SicP binding	1.9e-37
P74851	PF00102	Protein-tyrosine phosphatase	9.8e-14
P74851	PF03545	Yersinia virulence determinant (YopE)	1.7e-28
sp|P74851|SPTP_SALTISecreted	PF09119	SicP binding	1.9e-37
sp|P74851|SPTP_SALTISecreted	PF00102	Protein-tyrosine phosphatase	9.8e-14
sp|P74851|SPTP_SALTISecreted	PF03545	Yersinia virulence determinant (YopE)	1.7e-28
tr|O34020|O34020_CHLCICopN	PF22342	T3SS, Low calcium response E, third helical domain	1.6e-20
tr|O34020|O34020_CHLCICopN	PF07201	HrpJ-like domain	4.2e-28
B4SX34	PF13979	SopA-like catalytic domain	1.8e-88
B4SX34	PF13981	SopA-like central domain	1.3e-51
sp|B4SX34|SOPA_SALNSE3	PF13979	SopA-like catalytic domain	1.8e-88
sp|B4SX34|SOPA_SALNSE3	PF13981	SopA-like central domain	1.3e-51
sp|Q2ET28|OSPF_SHIBOPhosphothreonine	PF03536	Salmonella virulence-associated 28kDa protein	2.2e-91
sp|Q2ET08|OSPF_SHIDYPhosphothreonine	PF03536	Salmonella virulence-associated 28kDa protein	2.2e-91
gi|139003812|dbj|BAF52367.1|tir-cytoskeleton	PF04806	EspF protein repeat	9.9e-29
gi|139003812|dbj|BAF52367.1|tir-cytoskeleton	PF04806	EspF protein repeat	6.6e-05
gi|139003812|dbj|BAF52367.1|tir-cytoskeleton	PF04806	EspF protein repeat	1.8e-29
gi|139003812|dbj|BAF52367.1|tir-cytoskeleton	PF04806	EspF protein repeat	9.8e-29
gi|139003812|dbj|BAF52367.1|tir-cytoskeleton	PF04806	EspF protein repeat	9.9e-29
gi|139003812|dbj|BAF52367.1|tir-cytoskeleton	PF04806	EspF protein repeat	9.9e-29
gi|139003812|dbj|BAF52367.1|tir-cytoskeleton	PF04806	EspF protein repeat	1.8e-29
tr|A4PDU5|A4PDU5_ECOLXTir-cytoskeleton	PF04806	EspF protein repeat	9.9e-29
tr|A4PDU5|A4PDU5_ECOLXTir-cytoskeleton	PF04806	EspF protein repeat	6.6e-05
tr|A4PDU5|A4PDU5_ECOLXTir-cytoskeleton	PF04806	EspF protein repeat	1.8e-29
tr|A4PDU5|A4PDU5_ECOLXTir-cytoskeleton	PF04806	EspF protein repeat	9.8e-29
tr|A4PDU5|A4PDU5_ECOLXTir-cytoskeleton	PF04806	EspF protein repeat	9.9e-29
tr|A4PDU5|A4PDU5_ECOLXTir-cytoskeleton	PF04806	EspF protein repeat	9.9e-29
tr|A4PDU5|A4PDU5_ECOLXTir-cytoskeleton	PF04806	EspF protein repeat	1.8e-29
A4PDU5	PF04806	EspF protein repeat	9.9e-29
A4PDU5	PF04806	EspF protein repeat	6.6e-05
A4PDU5	PF04806	EspF protein repeat	1.8e-29
A4PDU5	PF04806	EspF protein repeat	9.8e-29
A4PDU5	PF04806	EspF protein repeat	9.9e-29
A4PDU5	PF04806	EspF protein repeat	9.9e-29
A4PDU5	PF04806	EspF protein repeat	1.8e-29
gi|55981975|gb|AAV69405.1|EseD	PF05802	SPI-2 type 3 secretion system translocon protein SctB	6.1e-18
Q4G4D1	PF05802	SPI-2 type 3 secretion system translocon protein SctB	6.1e-18
tr|Q4G4D1|Q4G4D1_EDWTAEseD	PF05802	SPI-2 type 3 secretion system translocon protein SctB	6.1e-18
sp|B5FM34|SOPA_SALDCE3	PF13981	SopA-like central domain	1.5e-51
sp|B5FM34|SOPA_SALDCE3	PF13979	SopA-like catalytic domain	2.4e-87
B5FM34	PF13981	SopA-like central domain	1.5e-51
B5FM34	PF13979	SopA-like catalytic domain	2.4e-87
gi|254593029|gb|ACT72390.1|translocated	PF09143	AvrPphF-ORF-2	0.001
Q87GE5	PF02205	WH2 motif	12
Q87GE5	PF02205	WH2 motif	29
Q87GE5	PF20792	VopL C-terminal dimerization domain	4e-124
tr|Q87GE5|Q87GE5_VIBPAUncharacterized	PF02205	WH2 motif	12
tr|Q87GE5|Q87GE5_VIBPAUncharacterized	PF02205	WH2 motif	29
tr|Q87GE5|Q87GE5_VIBPAUncharacterized	PF20792	VopL C-terminal dimerization domain	4e-124
sp|P40722|SOPD_SALTYSecreted	PF11047	Salmonella outer protein D	0
P40722	PF11047	Salmonella outer protein D	0
sp|D2AJU0|IPA9_SHIF2E3	PF14496	C-terminal novel E3 ligase, LRR-interacting	3.1e-73
sp|D2AJU0|IPA9_SHIF2E3	PF12468	Type III secretion system leucine rich repeat protein	5.4e-14
D2AJU0	PF14496	C-terminal novel E3 ligase, LRR-interacting	3.1e-73
D2AJU0	PF12468	Type III secretion system leucine rich repeat protein	5.4e-14
tr|K4XZX3|K4XZX3_ECOLX	PF06066	SepZ	9.1e-48
gi|257756908|dbj|BAI28410.1|T3SS	PF06066	SepZ	9.1e-48
Q8ZMY7	PF07108	PipA protein	7.5e-130
tr|Q8ZMY7|Q8ZMY7_SALTYGifsy-1	PF07108	PipA protein	7.5e-130
F6G9K4	PF04752	ChaC-like protein	0.13
P0DJI5	PF17626	Inclusion membrane protein F	6.1e-63
sp|P0DJI5|INCF_CHLTRInclusion	PF17626	Inclusion membrane protein F	6.1e-63
tr|O84718|O84718_CHLTRUncharacterized	PF04518	Effector from type III secretion system	5.1e-127
O84718	PF04518	Effector from type III secretion system	5.1e-127
B1K6N4	PF17042	Nucleotide-binding C-terminal domain	7.1e-40
B1K6N4	PF07005	Sugar-binding N-terminal domain	2.1e-76
P0C2N1	PF03543	Yersinia/Haemophilus virulence surface antigen	5.8e-65
sp|P0C2N1|YOPT1_YERENCysteine	PF03543	Yersinia/Haemophilus virulence surface antigen	5.8e-65
tr|A2A0Z6|A2A0Z6_ECOLXType	PF04806	EspF protein repeat	9.3e-30
tr|A2A0Z6|A2A0Z6_ECOLXType	PF04806	EspF protein repeat	3.8e-05
tr|A2A0Z6|A2A0Z6_ECOLXType	PF04806	EspF protein repeat	9.2e-30
tr|A2A0Z6|A2A0Z6_ECOLXType	PF04806	EspF protein repeat	9.3e-30
gi|124106678|dbj|BAF45461.1|type	PF04806	EspF protein repeat	9.3e-30
gi|124106678|dbj|BAF45461.1|type	PF04806	EspF protein repeat	3.8e-05
gi|124106678|dbj|BAF45461.1|type	PF04806	EspF protein repeat	9.2e-30
gi|124106678|dbj|BAF45461.1|type	PF04806	EspF protein repeat	9.3e-30
A2A0Z6	PF04806	EspF protein repeat	9.3e-30
A2A0Z6	PF04806	EspF protein repeat	3.8e-05
A2A0Z6	PF04806	EspF protein repeat	9.2e-30
A2A0Z6	PF04806	EspF protein repeat	9.3e-30
sp|Q5PHN0|SOPE2_SALPAGuanine	PF05364	Salmonella type III secretion SopE effector N-terminus	2.9e-46
sp|Q5PHN0|SOPE2_SALPAGuanine	PF07487	SopE GEF domain	8.5e-65
Q5PHN0	PF05364	Salmonella type III secretion SopE effector N-terminus	2.9e-46
Q5PHN0	PF07487	SopE GEF domain	8.5e-65
G5Q3X9	PF06767	Sif protein	0
A2S1Q0	PF04888	Secretion system effector C (SseC) like family	9.8e-77
A2S1Q0	PF16535	Type III cell invasion protein SipB	1.3e-43
sp|Q63K34|BIPB_BURPSTranslocator	PF04888	Secretion system effector C (SseC) like family	9.8e-77
sp|Q63K34|BIPB_BURPSTranslocator	PF16535	Type III cell invasion protein SipB	1.3e-43
sp|Q62B07|BIPB_BURMATranslocator	PF04888	Secretion system effector C (SseC) like family	9.8e-77
sp|Q62B07|BIPB_BURMATranslocator	PF16535	Type III cell invasion protein SipB	1.3e-43
sp|A2S1Q0|BIPB_BURM9Translocator	PF04888	Secretion system effector C (SseC) like family	9.8e-77
sp|A2S1Q0|BIPB_BURM9Translocator	PF16535	Type III cell invasion protein SipB	1.3e-43
sp|A3MCG8|BIPB_BURM7Translocator	PF04888	Secretion system effector C (SseC) like family	9.8e-77
sp|A3MCG8|BIPB_BURM7Translocator	PF16535	Type III cell invasion protein SipB	1.3e-43
sp|O34105|SOPB_SALDUInositol	PF05925	Enterobacterial virulence protein IpgD	0
O34105	PF05925	Enterobacterial virulence protein IpgD	0
gi|13096379|pdb|1G4W|RChain	PF00102	Protein-tyrosine phosphatase	3.8e-14
gi|13096379|pdb|1G4W|RChain	PF03545	Yersinia virulence determinant (YopE)	2.8e-32
gi|13096377|pdb|1G4U|SChain	PF00102	Protein-tyrosine phosphatase	3.8e-14
gi|13096377|pdb|1G4U|SChain	PF03545	Yersinia virulence determinant (YopE)	2.8e-32
P40613	PF02510	Surface presentation of antigen domain	6.4e-18
sp|P40613|SPAN_SALTYSurface	PF02510	Surface presentation of antigen domain	6.4e-18
tr|A4PDU8|A4PDU8_ECOLXTir-cytoskeleton	PF04806	EspF protein repeat	1.5e-29
tr|A4PDU8|A4PDU8_ECOLXTir-cytoskeleton	PF04806	EspF protein repeat	1.5e-29
tr|A4PDU8|A4PDU8_ECOLXTir-cytoskeleton	PF04806	EspF protein repeat	1.5e-29
tr|A4PDU8|A4PDU8_ECOLXTir-cytoskeleton	PF04806	EspF protein repeat	1.5e-29
tr|A4PDU8|A4PDU8_ECOLXTir-cytoskeleton	PF04806	EspF protein repeat	5.7e-05
tr|A4PDU8|A4PDU8_ECOLXTir-cytoskeleton	PF04806	EspF protein repeat	1.5e-29
A4PDU8	PF04806	EspF protein repeat	1.5e-29
A4PDU8	PF04806	EspF protein repeat	1.5e-29
A4PDU8	PF04806	EspF protein repeat	1.5e-29
A4PDU8	PF04806	EspF protein repeat	1.5e-29
A4PDU8	PF04806	EspF protein repeat	5.7e-05
A4PDU8	PF04806	EspF protein repeat	1.5e-29
gi|139003825|dbj|BAF52370.1|tir-cytoskeleton	PF04806	EspF protein repeat	1.5e-29
gi|139003825|dbj|BAF52370.1|tir-cytoskeleton	PF04806	EspF protein repeat	1.5e-29
gi|139003825|dbj|BAF52370.1|tir-cytoskeleton	PF04806	EspF protein repeat	1.5e-29
gi|139003825|dbj|BAF52370.1|tir-cytoskeleton	PF04806	EspF protein repeat	1.5e-29
gi|139003825|dbj|BAF52370.1|tir-cytoskeleton	PF04806	EspF protein repeat	5.7e-05
gi|139003825|dbj|BAF52370.1|tir-cytoskeleton	PF04806	EspF protein repeat	1.5e-29
G5QK75	PF06767	Sif protein	0
gi|21730632|pdb|1L2W|IChain	PF09020	YopE, N terminal	3.7e-40
D8P6Z5	PF00646	F-box domain	0.68
D8P6Z5	PF13516	Leucine Rich repeat	34
D8P6Z5	PF13516	Leucine Rich repeat	1.5
D8P6Z5	PF13516	Leucine Rich repeat	690
D8P6Z5	PF13516	Leucine Rich repeat	150
D8P6Z5	PF13516	Leucine Rich repeat	440
D8P6Z5	PF13516	Leucine Rich repeat	0.12
D8P6Z5	PF13516	Leucine Rich repeat	85
D8P6Z5	PF13516	Leucine Rich repeat	6.4
tr|B7SCF6|B7SCF6_CHLTH	PF17626	Inclusion membrane protein F	2.8e-57
sp|B0B9M5|INCF_CHLT2Inclusion	PF17626	Inclusion membrane protein F	2.8e-57
B0B9M5	PF17626	Inclusion membrane protein F	2.8e-57
A0A0N1QV57	PF06511	Type III secretion systems tip complex components	0
E9XSD1	PF06511	Type III secretion systems tip complex components	8.7e-31
D4E8Z5	PF07005	Sugar-binding N-terminal domain	5.7e-72
D4E8Z5	PF17042	Nucleotide-binding C-terminal domain	4.7e-42
P0C7U7	PF04792	V antigen (LcrV) protein	0
Q2T708	PF06511	Type III secretion systems tip complex components	2.4e-22
gi|164457631|dbj|BAF96538.1|non-LEE-encoded	PF24688	SseK/NleB family	0
tr|A9ZNG5|A9ZNG5_ECOLXNon-LEE-encoded	PF24688	SseK/NleB family	0
A9ZNG5	PF24688	SseK/NleB family	0
Q9Z780	PF02108	Flagellar assembly protein FliH	2.5e-16
tr|Q9Z780|Q9Z780_CHLPNTranslocation	PF02108	Flagellar assembly protein FliH	2.5e-16
F0ETW1	PF10139	Putative bacterial virulence factor	0
A3P6Z4	PF06511	Type III secretion systems tip complex components	4.5e-22
sp|A3P6Z4|BIPD_BURP0Translocator	PF06511	Type III secretion systems tip complex components	4.5e-22
sp|O84462|TARP_CHLTRTranslocated	PF07577	Domain of Unknown Function (DUF1547)	6e-17
sp|O84462|TARP_CHLTRTranslocated	PF07577	Domain of Unknown Function (DUF1547)	8e-32
sp|O84462|TARP_CHLTRTranslocated	PF07577	Domain of Unknown Function (DUF1547)	5.7e-27
O84462	PF07577	Domain of Unknown Function (DUF1547)	6e-17
O84462	PF07577	Domain of Unknown Function (DUF1547)	8e-32
O84462	PF07577	Domain of Unknown Function (DUF1547)	5.7e-27
Q7BHL5	PF07490	Translocated intimin receptor (Tir) N-terminus	2.7e-129
Q7BHL5	PF03549	Translocated intimin receptor (Tir) intimin-binding domain	2.9e-34
Q7BHL5	PF07489	Translocated intimin receptor (Tir) C-terminus	2.6e-104
Q51445	PF03496	ADP-ribosyltransferase exoenzyme	8.4e-25
Q51445	PF03545	Yersinia virulence determinant (YopE)	1.6e-30
sp|A3MCH8|BOPA_BURM7Effector	PF09119	SicP binding	1.5e-42
A2S1Q9	PF09119	SicP binding	1.5e-42
sp|Q62B16|BOPA_BURMAEffector	PF09119	SicP binding	1.5e-42
sp|A2S1Q9|BOPA_BURM9Effector	PF09119	SicP binding	1.5e-42
P0AE20	PF00557	Metallopeptidase family M24	1e-50
sp|P0AE20|MAP1_ECO57Methionine	PF00557	Metallopeptidase family M24	1e-50
B7UIL3	PF00557	Metallopeptidase family M24	1e-50
C8UFK8	PF07490	Translocated intimin receptor (Tir) N-terminus	0
C8UFK8	PF07489	Translocated intimin receptor (Tir) C-terminus	4.5e-96
C8UFK8	PF03549	Translocated intimin receptor (Tir) intimin-binding domain	3.5e-32
tr|A8R3Y1|A8R3Y1_ECOLXTranslocated	PF03549	Translocated intimin receptor (Tir) intimin-binding domain	2.3e-35
tr|A8R3Y1|A8R3Y1_ECOLXTranslocated	PF07490	Translocated intimin receptor (Tir) N-terminus	0
tr|A8R3Y1|A8R3Y1_ECOLXTranslocated	PF07489	Translocated intimin receptor (Tir) C-terminus	1.1e-106
A8R3Y1	PF03549	Translocated intimin receptor (Tir) intimin-binding domain	2.3e-35
A8R3Y1	PF07490	Translocated intimin receptor (Tir) N-terminus	0
A8R3Y1	PF07489	Translocated intimin receptor (Tir) C-terminus	1.1e-106
gi|159885585|dbj|BAF92845.1|translocated	PF03549	Translocated intimin receptor (Tir) intimin-binding domain	2.3e-35
gi|159885585|dbj|BAF92845.1|translocated	PF07490	Translocated intimin receptor (Tir) N-terminus	0
gi|159885585|dbj|BAF92845.1|translocated	PF07489	Translocated intimin receptor (Tir) C-terminus	1.1e-106
D1NZ46	PF13406	Transglycosylase SLT domain	2e-98
tr|Q824H6|Q824H6_CHLCVUncharacterized	PF07577	Domain of Unknown Function (DUF1547)	7.2e-07
F6AEI6	PF08888	HopJ type III effector protein	6.6e-38
sp|Q9S4P4|SOPA_SALDUE3	PF13979	SopA-like catalytic domain	2.8e-87
sp|Q9S4P4|SOPA_SALDUE3	PF13981	SopA-like central domain	1.5e-51
Q9S4P4	PF13979	SopA-like catalytic domain	2.8e-87
Q9S4P4	PF13981	SopA-like central domain	1.5e-51
sp|Q63K35|BIPC_BURPSEffector	PF09599	Salmonella-Shigella invasin protein C (IpaC_SipC)	1.8e-128
A2S1Q1	PF09599	Salmonella-Shigella invasin protein C (IpaC_SipC)	1.8e-128
sp|A3MCG9|BIPC_BURM7Effector	PF09599	Salmonella-Shigella invasin protein C (IpaC_SipC)	1.8e-128
sp|A2S1Q1|BIPC_BURM9Effector	PF09599	Salmonella-Shigella invasin protein C (IpaC_SipC)	1.8e-128
sp|Q62B08|BIPC_BURMAEffector	PF09599	Salmonella-Shigella invasin protein C (IpaC_SipC)	1.8e-128
F6G8W8	PF14496	C-terminal novel E3 ligase, LRR-interacting	0.0028
F6G8W8	PF14496	C-terminal novel E3 ligase, LRR-interacting	0.017
gi|124106615|dbj|BAF45433.1|tir-cytoskeleton	PF04806	EspF protein repeat	4.8e-29
gi|124106615|dbj|BAF45433.1|tir-cytoskeleton	PF04806	EspF protein repeat	0.43
gi|124106615|dbj|BAF45433.1|tir-cytoskeleton	PF04806	EspF protein repeat	6.6e-29
gi|124106615|dbj|BAF45433.1|tir-cytoskeleton	PF04806	EspF protein repeat	1.3e-27
gi|124106615|dbj|BAF45433.1|tir-cytoskeleton	PF04806	EspF protein repeat	1.8e-29
gi|124106615|dbj|BAF45433.1|tir-cytoskeleton	PF04806	EspF protein repeat	2.2e-27
gi|124106615|dbj|BAF45433.1|tir-cytoskeleton	PF04806	EspF protein repeat	1.8e-29
gi|124106621|dbj|BAF45436.1|tir-cytoskeleton	PF04806	EspF protein repeat	4.8e-29
gi|124106621|dbj|BAF45436.1|tir-cytoskeleton	PF04806	EspF protein repeat	0.43
gi|124106621|dbj|BAF45436.1|tir-cytoskeleton	PF04806	EspF protein repeat	6.6e-29
gi|124106621|dbj|BAF45436.1|tir-cytoskeleton	PF04806	EspF protein repeat	1.3e-27
gi|124106621|dbj|BAF45436.1|tir-cytoskeleton	PF04806	EspF protein repeat	1.8e-29
gi|124106621|dbj|BAF45436.1|tir-cytoskeleton	PF04806	EspF protein repeat	2.2e-27
gi|124106621|dbj|BAF45436.1|tir-cytoskeleton	PF04806	EspF protein repeat	1.8e-29
gi|124106617|dbj|BAF45434.1|tir-cytoskeleton	PF04806	EspF protein repeat	4.8e-29
gi|124106617|dbj|BAF45434.1|tir-cytoskeleton	PF04806	EspF protein repeat	0.43
gi|124106617|dbj|BAF45434.1|tir-cytoskeleton	PF04806	EspF protein repeat	6.6e-29
gi|124106617|dbj|BAF45434.1|tir-cytoskeleton	PF04806	EspF protein repeat	1.3e-27
gi|124106617|dbj|BAF45434.1|tir-cytoskeleton	PF04806	EspF protein repeat	1.8e-29
gi|124106617|dbj|BAF45434.1|tir-cytoskeleton	PF04806	EspF protein repeat	2.2e-27
gi|124106617|dbj|BAF45434.1|tir-cytoskeleton	PF04806	EspF protein repeat	1.8e-29
A2A0W7	PF04806	EspF protein repeat	4.8e-29
A2A0W7	PF04806	EspF protein repeat	0.43
A2A0W7	PF04806	EspF protein repeat	6.6e-29
A2A0W7	PF04806	EspF protein repeat	1.3e-27
A2A0W7	PF04806	EspF protein repeat	1.8e-29
A2A0W7	PF04806	EspF protein repeat	2.2e-27
A2A0W7	PF04806	EspF protein repeat	1.8e-29
tr|A2A0W7|A2A0W7_ECOLXTir-cytoskeleton	PF04806	EspF protein repeat	4.8e-29
tr|A2A0W7|A2A0W7_ECOLXTir-cytoskeleton	PF04806	EspF protein repeat	0.43
tr|A2A0W7|A2A0W7_ECOLXTir-cytoskeleton	PF04806	EspF protein repeat	6.6e-29
tr|A2A0W7|A2A0W7_ECOLXTir-cytoskeleton	PF04806	EspF protein repeat	1.3e-27
tr|A2A0W7|A2A0W7_ECOLXTir-cytoskeleton	PF04806	EspF protein repeat	1.8e-29
tr|A2A0W7|A2A0W7_ECOLXTir-cytoskeleton	PF04806	EspF protein repeat	2.2e-27
tr|A2A0W7|A2A0W7_ECOLXTir-cytoskeleton	PF04806	EspF protein repeat	1.8e-29
gi|124106619|dbj|BAF45435.1|tir-cytoskeleton	PF04806	EspF protein repeat	4.8e-29
gi|124106619|dbj|BAF45435.1|tir-cytoskeleton	PF04806	EspF protein repeat	0.43
gi|124106619|dbj|BAF45435.1|tir-cytoskeleton	PF04806	EspF protein repeat	6.6e-29
gi|124106619|dbj|BAF45435.1|tir-cytoskeleton	PF04806	EspF protein repeat	1.3e-27
gi|124106619|dbj|BAF45435.1|tir-cytoskeleton	PF04806	EspF protein repeat	1.8e-29
gi|124106619|dbj|BAF45435.1|tir-cytoskeleton	PF04806	EspF protein repeat	2.2e-27
gi|124106619|dbj|BAF45435.1|tir-cytoskeleton	PF04806	EspF protein repeat	1.8e-29
gi|124106613|dbj|BAF45432.1|tir-cytoskeleton	PF04806	EspF protein repeat	4.8e-29
gi|124106613|dbj|BAF45432.1|tir-cytoskeleton	PF04806	EspF protein repeat	0.43
gi|124106613|dbj|BAF45432.1|tir-cytoskeleton	PF04806	EspF protein repeat	6.6e-29
gi|124106613|dbj|BAF45432.1|tir-cytoskeleton	PF04806	EspF protein repeat	1.3e-27
gi|124106613|dbj|BAF45432.1|tir-cytoskeleton	PF04806	EspF protein repeat	1.8e-29
gi|124106613|dbj|BAF45432.1|tir-cytoskeleton	PF04806	EspF protein repeat	2.2e-27
gi|124106613|dbj|BAF45432.1|tir-cytoskeleton	PF04806	EspF protein repeat	1.8e-29
sp|Q326N4|VIRA_SHIDSCysteine	PF06872	EspG protein	0
Q326N4	PF06872	EspG protein	0
tr|A2A0X3|A2A0X3_ECOLXType	PF04806	EspF protein repeat	9.3e-30
tr|A2A0X3|A2A0X3_ECOLXType	PF04806	EspF protein repeat	9.3e-30
tr|A2A0X3|A2A0X3_ECOLXType	PF04806	EspF protein repeat	9.3e-30
tr|A2A0X3|A2A0X3_ECOLXType	PF04806	EspF protein repeat	3.6e-06
gi|124106632|dbj|BAF45438.1|type	PF04806	EspF protein repeat	9.3e-30
gi|124106632|dbj|BAF45438.1|type	PF04806	EspF protein repeat	9.3e-30
gi|124106632|dbj|BAF45438.1|type	PF04806	EspF protein repeat	9.3e-30
gi|124106632|dbj|BAF45438.1|type	PF04806	EspF protein repeat	3.6e-06
gi|124106638|dbj|BAF45441.1|type	PF04806	EspF protein repeat	9.3e-30
gi|124106638|dbj|BAF45441.1|type	PF04806	EspF protein repeat	9.3e-30
gi|124106638|dbj|BAF45441.1|type	PF04806	EspF protein repeat	9.3e-30
gi|124106638|dbj|BAF45441.1|type	PF04806	EspF protein repeat	3.6e-06
gi|124106634|dbj|BAF45439.1|type	PF04806	EspF protein repeat	9.3e-30
gi|124106634|dbj|BAF45439.1|type	PF04806	EspF protein repeat	9.3e-30
gi|124106634|dbj|BAF45439.1|type	PF04806	EspF protein repeat	9.3e-30
gi|124106634|dbj|BAF45439.1|type	PF04806	EspF protein repeat	3.6e-06
A2A0X3	PF04806	EspF protein repeat	9.3e-30
A2A0X3	PF04806	EspF protein repeat	9.3e-30
A2A0X3	PF04806	EspF protein repeat	9.3e-30
A2A0X3	PF04806	EspF protein repeat	3.6e-06
gi|124106640|dbj|BAF45442.1|type	PF04806	EspF protein repeat	9.3e-30
gi|124106640|dbj|BAF45442.1|type	PF04806	EspF protein repeat	9.3e-30
gi|124106640|dbj|BAF45442.1|type	PF04806	EspF protein repeat	9.3e-30
gi|124106640|dbj|BAF45442.1|type	PF04806	EspF protein repeat	3.6e-06
tr|A4PDU1|A4PDU1_ECOLXTir-cytoskeleton	PF04806	EspF protein repeat	1.2e-29
tr|A4PDU1|A4PDU1_ECOLXTir-cytoskeleton	PF04806	EspF protein repeat	1.2e-29
tr|A4PDU1|A4PDU1_ECOLXTir-cytoskeleton	PF04806	EspF protein repeat	4.5e-06
tr|A4PDU1|A4PDU1_ECOLXTir-cytoskeleton	PF04806	EspF protein repeat	1.2e-29
tr|A4PDU1|A4PDU1_ECOLXTir-cytoskeleton	PF04806	EspF protein repeat	1.2e-29
A4PDU1	PF04806	EspF protein repeat	1.2e-29
A4PDU1	PF04806	EspF protein repeat	1.2e-29
A4PDU1	PF04806	EspF protein repeat	4.5e-06
A4PDU1	PF04806	EspF protein repeat	1.2e-29
A4PDU1	PF04806	EspF protein repeat	1.2e-29
gi|139003796|dbj|BAF52363.1|tir-cytoskeleton	PF04806	EspF protein repeat	1.2e-29
gi|139003796|dbj|BAF52363.1|tir-cytoskeleton	PF04806	EspF protein repeat	1.2e-29
gi|139003796|dbj|BAF52363.1|tir-cytoskeleton	PF04806	EspF protein repeat	4.5e-06
gi|139003796|dbj|BAF52363.1|tir-cytoskeleton	PF04806	EspF protein repeat	1.2e-29
gi|139003796|dbj|BAF52363.1|tir-cytoskeleton	PF04806	EspF protein repeat	1.2e-29
Q3JL24	PF09599	Salmonella-Shigella invasin protein C (IpaC_SipC)	7.8e-128
sp|Q3JL24|BIPC_BURP1Effector	PF09599	Salmonella-Shigella invasin protein C (IpaC_SipC)	7.8e-128
gi|255648468|gb|ACU24693.1|AexT	PF03496	ADP-ribosyltransferase exoenzyme	2.1e-18
tr|B5F5S8|B5F5S8_SALA4Secreted	PF06767	Sif protein	1.4e-36
B5F5S8	PF06767	Sif protein	1.4e-36
D8IUH0	PF17042	Nucleotide-binding C-terminal domain	1.3e-42
D8IUH0	PF07005	Sugar-binding N-terminal domain	1.2e-75
C9X8K0	PF13979	SopA-like catalytic domain	7.5e-89
C9X8K0	PF13981	SopA-like central domain	7.8e-52
sp|C9X8K0|SOPA_SALTDE3	PF13979	SopA-like catalytic domain	7.5e-89
sp|C9X8K0|SOPA_SALTDE3	PF13981	SopA-like central domain	7.8e-52
D2TT38	PF20798	Cysteine methyltransferase effector NleE	2.1e-117
tr|D2TT38|D2TT38_CITRIT3SS	PF20798	Cysteine methyltransferase effector NleE	2.1e-117
tr|Q5XMK7|Q5XMK7_CITRONleE	PF20798	Cysteine methyltransferase effector NleE	2.1e-117
gi|282948282|emb|CBG87860.1|T3SS	PF20798	Cysteine methyltransferase effector NleE	2.1e-117
gi|53850834|gb|AAU95471.1|NleE	PF20798	Cysteine methyltransferase effector NleE	2.1e-117
G5LNN5	PF06767	Sif protein	3.7e-05
gi|254592186|gb|ACT71547.1|non-LEE-encoded	PF03278	IpaB/EvcA family	1.1e-32
tr|B7UM88|B7UM88_ECO27LEE-encoded	PF04806	EspF protein repeat	0.17
tr|B7UM88|B7UM88_ECO27LEE-encoded	PF04806	EspF protein repeat	0.29
B7UM88	PF04806	EspF protein repeat	0.17
B7UM88	PF04806	EspF protein repeat	0.29
A1JQA7	PF07201	HrpJ-like domain	5.7e-41
P21211	PF02874	ATP synthase alpha/beta family, beta-barrel domain	5.5e-10
sp|P21211|YLC6_YERENUncharacterized	PF02874	ATP synthase alpha/beta family, beta-barrel domain	5.5e-10
sp|Q3JL23|BIPB_BURP1Translocator	PF04888	Secretion system effector C (SseC) like family	9.8e-77
sp|Q3JL23|BIPB_BURP1Translocator	PF16535	Type III cell invasion protein SipB	2.4e-43
Q3JL23	PF04888	Secretion system effector C (SseC) like family	9.8e-77
Q3JL23	PF16535	Type III cell invasion protein SipB	2.4e-43
gi|10955567|ref|NP_052408.1|YscU	PF01312	FlhB HrpN YscU SpaS Family	4.4e-111
tr|D2AJ54|D2AJ54_SHIF2OspD2	PF07906	ShET2 enterotoxin, N-terminal region	2e-97
gi|186700528|gb|ACC91156.1|type	PF09025	YopR, type III needle-polymerisation regulator	1.5e-55
Q663I2	PF09025	YopR, type III needle-polymerisation regulator	1.5e-55
sp|Q663I2|YSCH_YERPSYop	PF09025	YopR, type III needle-polymerisation regulator	1.5e-55
Q700U6	PF03421	YopJ Serine/Threonine acetyltransferase	1.8e-44
Q9AH19	PF05925	Enterobacterial virulence protein IpgD	0
sp|Q9AH19|SOPB_SALDZInositol	PF05925	Enterobacterial virulence protein IpgD	0
O52302	PF06066	SepZ	2.1e-47
tr|B2TSV7|B2TSV7_SHIB3OspC3	PF06128	Shigella flexneri OspC protein	0
B2TSV7	PF06128	Shigella flexneri OspC protein	0
Q7WRZ5	PF16374	Cycle inhibiting factor (CIF)	1.4e-15
tr|Q7WRZ5|Q7WRZ5_ECOLXCell	PF16374	Cycle inhibiting factor (CIF)	1.4e-15
Q05608	PF00069	Protein kinase domain	1.3e-07
Q05608	PF09632	Rac1-binding domain	0
sp|Q05608|YPKA_YERPSProtein	PF00069	Protein kinase domain	1.3e-07
sp|Q05608|YPKA_YERPSProtein	PF09632	Rac1-binding domain	0
O84625	PF04518	Effector from type III secretion system	0
tr|O84625|O84625_CHLTRUncharacterized	PF04518	Effector from type III secretion system	0
gi|4324334|gb|AAD16811.1|Yop	PF12468	Type III secretion system leucine rich repeat protein	3.4e-15
tr|P74988|P74988_YERENYop	PF12468	Type III secretion system leucine rich repeat protein	3.4e-15
P74988	PF12468	Type III secretion system leucine rich repeat protein	3.4e-15
gi|10955547|ref|NP_052388.1|Yop	PF12468	Type III secretion system leucine rich repeat protein	3.4e-15
A3P6Z6	PF09599	Salmonella-Shigella invasin protein C (IpaC_SipC)	1.8e-128
sp|A3P6Z6|BIPC_BURP0Effector	PF09599	Salmonella-Shigella invasin protein C (IpaC_SipC)	1.8e-128
tr|Q93KQ6|Q93KQ6_YERENProtein	PF09632	Rac1-binding domain	0
tr|Q93KQ6|Q93KQ6_YERENProtein	PF00069	Protein kinase domain	3.3e-07
Q93KQ6	PF09632	Rac1-binding domain	0
Q93KQ6	PF00069	Protein kinase domain	3.3e-07
A1JUC4	PF09632	Rac1-binding domain	0
A1JUC4	PF00069	Protein kinase domain	3.3e-07
tr|A1JUC4|A1JUC4_YERE8Putative	PF09632	Rac1-binding domain	0
tr|A1JUC4|A1JUC4_YERE8Putative	PF00069	Protein kinase domain	3.3e-07
gi|88698166|gb|ABD48951.1|AopO	PF09632	Rac1-binding domain	3.3e-97
gi|88698166|gb|ABD48951.1|AopO	PF00069	Protein kinase domain	2.7e-05
tr|Q27RI0|Q27RI0_AERS4AopO	PF09632	Rac1-binding domain	3.3e-97
tr|Q27RI0|Q27RI0_AERS4AopO	PF00069	Protein kinase domain	2.7e-05
Q27RI0	PF09632	Rac1-binding domain	3.3e-97
Q27RI0	PF00069	Protein kinase domain	2.7e-05
D2Z001	PF14496	C-terminal novel E3 ligase, LRR-interacting	4.4e-10
H9L477	PF03534	Salmonella virulence plasmid 65kDa B protein	1.2e-97
H9L477	PF03496	ADP-ribosyltransferase exoenzyme	2.7e-11
tr|H9L477|H9L477_SALTYSalmonella	PF03534	Salmonella virulence plasmid 65kDa B protein	1.2e-97
tr|H9L477|H9L477_SALTYSalmonella	PF03496	ADP-ribosyltransferase exoenzyme	2.7e-11
F5P4K0	PF04888	Secretion system effector C (SseC) like family	6e-75
sp|O84449|SRPD_CHLTRSulfur-rich	PF05745	Chlamydia 15 kDa cysteine-rich outer membrane protein (CRPA)	4e-44
O84449	PF05745	Chlamydia 15 kDa cysteine-rich outer membrane protein (CRPA)	4e-44
Q7P1B7	PF07487	SopE GEF domain	1.3e-61
gi|139003810|dbj|BAF52366.1|tir-cytoskeleton	PF04806	EspF protein repeat	8.2e-29
gi|139003810|dbj|BAF52366.1|tir-cytoskeleton	PF04806	EspF protein repeat	8.3e-29
gi|139003810|dbj|BAF52366.1|tir-cytoskeleton	PF04806	EspF protein repeat	1.5e-29
gi|139003810|dbj|BAF52366.1|tir-cytoskeleton	PF04806	EspF protein repeat	8.3e-29
gi|139003810|dbj|BAF52366.1|tir-cytoskeleton	PF04806	EspF protein repeat	1.5e-29
gi|139003810|dbj|BAF52366.1|tir-cytoskeleton	PF04806	EspF protein repeat	5.7e-05
tr|A4PDU4|A4PDU4_ECOLXTir-cytoskeleton	PF04806	EspF protein repeat	8.2e-29
tr|A4PDU4|A4PDU4_ECOLXTir-cytoskeleton	PF04806	EspF protein repeat	8.3e-29
tr|A4PDU4|A4PDU4_ECOLXTir-cytoskeleton	PF04806	EspF protein repeat	1.5e-29
tr|A4PDU4|A4PDU4_ECOLXTir-cytoskeleton	PF04806	EspF protein repeat	8.3e-29
tr|A4PDU4|A4PDU4_ECOLXTir-cytoskeleton	PF04806	EspF protein repeat	1.5e-29
tr|A4PDU4|A4PDU4_ECOLXTir-cytoskeleton	PF04806	EspF protein repeat	5.7e-05
gi|139003846|dbj|BAF52376.1|tir-cytoskeleton	PF04806	EspF protein repeat	8.2e-29
gi|139003846|dbj|BAF52376.1|tir-cytoskeleton	PF04806	EspF protein repeat	8.3e-29
gi|139003846|dbj|BAF52376.1|tir-cytoskeleton	PF04806	EspF protein repeat	1.5e-29
gi|139003846|dbj|BAF52376.1|tir-cytoskeleton	PF04806	EspF protein repeat	8.3e-29
gi|139003846|dbj|BAF52376.1|tir-cytoskeleton	PF04806	EspF protein repeat	1.5e-29
gi|139003846|dbj|BAF52376.1|tir-cytoskeleton	PF04806	EspF protein repeat	5.7e-05
tr|A4PDV3|A4PDV3_ECOLXTir-cytoskeleton	PF04806	EspF protein repeat	8.2e-29
tr|A4PDV3|A4PDV3_ECOLXTir-cytoskeleton	PF04806	EspF protein repeat	8.3e-29
tr|A4PDV3|A4PDV3_ECOLXTir-cytoskeleton	PF04806	EspF protein repeat	1.5e-29
tr|A4PDV3|A4PDV3_ECOLXTir-cytoskeleton	PF04806	EspF protein repeat	8.3e-29
tr|A4PDV3|A4PDV3_ECOLXTir-cytoskeleton	PF04806	EspF protein repeat	1.5e-29
tr|A4PDV3|A4PDV3_ECOLXTir-cytoskeleton	PF04806	EspF protein repeat	5.7e-05
tr|A4PDU6|A4PDU6_ECOLXTir-cytoskeleton	PF04806	EspF protein repeat	8.2e-29
tr|A4PDU6|A4PDU6_ECOLXTir-cytoskeleton	PF04806	EspF protein repeat	8.3e-29
tr|A4PDU6|A4PDU6_ECOLXTir-cytoskeleton	PF04806	EspF protein repeat	1.5e-29
tr|A4PDU6|A4PDU6_ECOLXTir-cytoskeleton	PF04806	EspF protein repeat	8.3e-29
tr|A4PDU6|A4PDU6_ECOLXTir-cytoskeleton	PF04806	EspF protein repeat	1.5e-29
tr|A4PDU6|A4PDU6_ECOLXTir-cytoskeleton	PF04806	EspF protein repeat	5.7e-05
A4PDU4	PF04806	EspF protein repeat	8.2e-29
A4PDU4	PF04806	EspF protein repeat	8.3e-29
A4PDU4	PF04806	EspF protein repeat	1.5e-29
A4PDU4	PF04806	EspF protein repeat	8.3e-29
A4PDU4	PF04806	EspF protein repeat	1.5e-29
A4PDU4	PF04806	EspF protein repeat	5.7e-05
gi|139003844|dbj|BAF52375.1|tir-cytoskeleton	PF04806	EspF protein repeat	8.2e-29
gi|139003844|dbj|BAF52375.1|tir-cytoskeleton	PF04806	EspF protein repeat	8.3e-29
gi|139003844|dbj|BAF52375.1|tir-cytoskeleton	PF04806	EspF protein repeat	1.5e-29
gi|139003844|dbj|BAF52375.1|tir-cytoskeleton	PF04806	EspF protein repeat	8.3e-29
gi|139003844|dbj|BAF52375.1|tir-cytoskeleton	PF04806	EspF protein repeat	1.5e-29
gi|139003844|dbj|BAF52375.1|tir-cytoskeleton	PF04806	EspF protein repeat	5.7e-05
gi|139003818|dbj|BAF52368.1|tir-cytoskeleton	PF04806	EspF protein repeat	8.2e-29
gi|139003818|dbj|BAF52368.1|tir-cytoskeleton	PF04806	EspF protein repeat	8.3e-29
gi|139003818|dbj|BAF52368.1|tir-cytoskeleton	PF04806	EspF protein repeat	1.5e-29
gi|139003818|dbj|BAF52368.1|tir-cytoskeleton	PF04806	EspF protein repeat	8.3e-29
gi|139003818|dbj|BAF52368.1|tir-cytoskeleton	PF04806	EspF protein repeat	1.5e-29
gi|139003818|dbj|BAF52368.1|tir-cytoskeleton	PF04806	EspF protein repeat	5.7e-05
tr|Q5K5M1|Q5K5M1_ECOLX	PF06872	EspG protein	0
gi|257760865|dbj|BAI32362.1|T3SS	PF06872	EspG protein	0
D2TK70	PF13678	NFkB-p65-degrading zinc protease	5.9e-108
tr|D2TK70|D2TK70_CITRIT3SS	PF13678	NFkB-p65-degrading zinc protease	5.9e-108
gi|282948812|emb|CBG88408.1|T3SS	PF13678	NFkB-p65-degrading zinc protease	5.9e-108
gi|44307598|gb|AAS47019.1|non-LEE	PF13678	NFkB-p65-degrading zinc protease	5.9e-108
Q52497	PF01311	Bacterial export proteins, family 1	1.8e-46
tr|Q9AFT7|Q9AFT7_SHIFL	PF08681	Antitoxin TacA 1-like	2.2e-21
O84854	PF05302	Protein of unknown function (DUF720)	1.9e-48
tr|O84854|O84854_CHLTRUncharacterized	PF05302	Protein of unknown function (DUF720)	1.9e-48
gi|3776119|emb|CAA12185.1|SseB	PF03433	EspA-like secreted protein	2.4e-76
sp|Q7BVH7|SSEB_SALTYSecreted	PF03433	EspA-like secreted protein	2.4e-76
Q7BVH7	PF03433	EspA-like secreted protein	2.4e-76
D4E5L2	PF13406	Transglycosylase SLT domain	1.6e-107
A0A0H3G0H0	PF17042	Nucleotide-binding C-terminal domain	1e-35
A0A0H3G0H0	PF07005	Sugar-binding N-terminal domain	1.5e-68
Q56921	PF09632	Rac1-binding domain	0
Q56921	PF00069	Protein kinase domain	4.7e-07
tr|Q56921|Q56921_YERENProtein	PF09632	Rac1-binding domain	0
tr|Q56921|Q56921_YERENProtein	PF00069	Protein kinase domain	4.7e-07
Q9Z7K3	PF21305	GspD-like, N0 domain	3.7e-08
Q9Z7K3	PF00263	Bacterial type II and III secretion system protein	1.8e-37
Q9Z7K3	PF03958	Bacterial type II/III secretion system short domain	0.00037
Q9Z7K3	PF03958	Bacterial type II/III secretion system short domain	8.3e-06
Q9Z7K3	PF03958	Bacterial type II/III secretion system short domain	0.00014
tr|Q9Z7K3|Q9Z7K3_CHLPNOuter	PF21305	GspD-like, N0 domain	3.7e-08
tr|Q9Z7K3|Q9Z7K3_CHLPNOuter	PF00263	Bacterial type II and III secretion system protein	1.8e-37
tr|Q9Z7K3|Q9Z7K3_CHLPNOuter	PF03958	Bacterial type II/III secretion system short domain	0.00037
tr|Q9Z7K3|Q9Z7K3_CHLPNOuter	PF03958	Bacterial type II/III secretion system short domain	8.3e-06
tr|Q9Z7K3|Q9Z7K3_CHLPNOuter	PF03958	Bacterial type II/III secretion system short domain	0.00014
A4PCI7	PF04806	EspF protein repeat	1.5e-29
A4PCI7	PF04806	EspF protein repeat	1.5e-29
A4PCI7	PF04806	EspF protein repeat	1.5e-29
A4PCI7	PF04806	EspF protein repeat	1.5e-29
A4PCI7	PF04806	EspF protein repeat	5.7e-05
A4PCI7	PF04806	EspF protein repeat	1.5e-29
gi|139002548|dbj|BAF52035.1|tir-cytoskeleton	PF04806	EspF protein repeat	1.5e-29
gi|139002548|dbj|BAF52035.1|tir-cytoskeleton	PF04806	EspF protein repeat	1.5e-29
gi|139002548|dbj|BAF52035.1|tir-cytoskeleton	PF04806	EspF protein repeat	1.5e-29
gi|139002548|dbj|BAF52035.1|tir-cytoskeleton	PF04806	EspF protein repeat	1.5e-29
gi|139002548|dbj|BAF52035.1|tir-cytoskeleton	PF04806	EspF protein repeat	5.7e-05
gi|139002548|dbj|BAF52035.1|tir-cytoskeleton	PF04806	EspF protein repeat	1.5e-29
tr|A4PCI7|A4PCI7_ECOLXTir-cytoskeleton	PF04806	EspF protein repeat	1.5e-29
tr|A4PCI7|A4PCI7_ECOLXTir-cytoskeleton	PF04806	EspF protein repeat	1.5e-29
tr|A4PCI7|A4PCI7_ECOLXTir-cytoskeleton	PF04806	EspF protein repeat	1.5e-29
tr|A4PCI7|A4PCI7_ECOLXTir-cytoskeleton	PF04806	EspF protein repeat	1.5e-29
tr|A4PCI7|A4PCI7_ECOLXTir-cytoskeleton	PF04806	EspF protein repeat	5.7e-05
tr|A4PCI7|A4PCI7_ECOLXTir-cytoskeleton	PF04806	EspF protein repeat	1.5e-29
Q2T711	PF04888	Secretion system effector C (SseC) like family	3.4e-77
Q2T711	PF16535	Type III cell invasion protein SipB	8e-36
gi|139003840|dbj|BAF52374.1|tir-cytoskeleton	PF04806	EspF protein repeat	3.8e-05
gi|139003840|dbj|BAF52374.1|tir-cytoskeleton	PF04806	EspF protein repeat	9.3e-30
gi|139003840|dbj|BAF52374.1|tir-cytoskeleton	PF04806	EspF protein repeat	5.1e-29
gi|139003840|dbj|BAF52374.1|tir-cytoskeleton	PF04806	EspF protein repeat	9.3e-30
A4PDV2	PF04806	EspF protein repeat	3.8e-05
A4PDV2	PF04806	EspF protein repeat	9.3e-30
A4PDV2	PF04806	EspF protein repeat	5.1e-29
A4PDV2	PF04806	EspF protein repeat	9.3e-30
tr|A4PDV2|A4PDV2_ECOLXTir-cytoskeleton	PF04806	EspF protein repeat	3.8e-05
tr|A4PDV2|A4PDV2_ECOLXTir-cytoskeleton	PF04806	EspF protein repeat	9.3e-30
tr|A4PDV2|A4PDV2_ECOLXTir-cytoskeleton	PF04806	EspF protein repeat	5.1e-29
tr|A4PDV2|A4PDV2_ECOLXTir-cytoskeleton	PF04806	EspF protein repeat	9.3e-30
A2A0Y2	PF04806	EspF protein repeat	1.2e-29
A2A0Y2	PF04806	EspF protein repeat	4.7e-05
A2A0Y2	PF04806	EspF protein repeat	4.2e-29
A2A0Y2	PF04806	EspF protein repeat	1.2e-29
A2A0Y2	PF04806	EspF protein repeat	1.2e-29
gi|124106650|dbj|BAF45447.1|type	PF04806	EspF protein repeat	1.2e-29
gi|124106650|dbj|BAF45447.1|type	PF04806	EspF protein repeat	4.7e-05
gi|124106650|dbj|BAF45447.1|type	PF04806	EspF protein repeat	4.2e-29
gi|124106650|dbj|BAF45447.1|type	PF04806	EspF protein repeat	1.2e-29
gi|124106650|dbj|BAF45447.1|type	PF04806	EspF protein repeat	1.2e-29
B1Z071	PF17042	Nucleotide-binding C-terminal domain	1.4e-39
B1Z071	PF07005	Sugar-binding N-terminal domain	3.2e-76
tr|Q51451|Q51451_PSEAIExoenzyme	PF03496	ADP-ribosyltransferase exoenzyme	5.5e-30
tr|Q51451|Q51451_PSEAIExoenzyme	PF03545	Yersinia virulence determinant (YopE)	4.3e-29
Q51451	PF03496	ADP-ribosyltransferase exoenzyme	5.5e-30
Q51451	PF03545	Yersinia virulence determinant (YopE)	4.3e-29
G5QZZ8	PF10139	Putative bacterial virulence factor	4.1e-15
P18010	PF09052	SipA N-terminal domain	2.5e-102
P18010	PF17985	SipA vinculin binding site	6.4e-07
P18010	PF17985	SipA vinculin binding site	3.5e-07
P18010	PF17985	SipA vinculin binding site	1.5e-06
sp|P18010|IPAA_SHIFLInvasin	PF09052	SipA N-terminal domain	2.5e-102
sp|P18010|IPAA_SHIFLInvasin	PF17985	SipA vinculin binding site	6.4e-07
sp|P18010|IPAA_SHIFLInvasin	PF17985	SipA vinculin binding site	3.5e-07
sp|P18010|IPAA_SHIFLInvasin	PF17985	SipA vinculin binding site	1.5e-06
P27475	PF03543	Yersinia/Haemophilus virulence surface antigen	2.4e-64
sp|P27475|YOPT_YERENCysteine	PF03543	Yersinia/Haemophilus virulence surface antigen	2.4e-64
D2TRA0	PF10109	Phage tail assembly chaperone proteins, E, or 41 or 14	2.8e-15
tr|D2TRA0|D2TRA0_CITRIConserved	PF10109	Phage tail assembly chaperone proteins, E, or 41 or 14	2.8e-15
B0B9M3	PF17628	Inclusion membrane protein D	6.9e-84
sp|B0B9M3|INCD_CHLT2Inclusion	PF17628	Inclusion membrane protein D	6.9e-84
tr|B7SCE0|B7SCE0_CHLTH	PF17628	Inclusion membrane protein D	6.9e-84
gi|195183179|dbj|BAG66724.1|T3SS	PF03278	IpaB/EvcA family	3.2e-33
B3Y1A0	PF03278	IpaB/EvcA family	3.2e-33
tr|B3Y1A0|B3Y1A0_ECO11T3SS	PF03278	IpaB/EvcA family	3.2e-33
G5LPD4	PF03433	EspA-like secreted protein	1.9e-61
F6G2T8	PF14496	C-terminal novel E3 ligase, LRR-interacting	5.8e-16
Q4ACE6	PF05802	SPI-2 type 3 secretion system translocon protein SctB	5.6e-06
tr|Q4ACE6|Q4ACE6_EDWTAType	PF05802	SPI-2 type 3 secretion system translocon protein SctB	5.6e-06
gi|73532652|dbj|BAE19884.1|type	PF05802	SPI-2 type 3 secretion system translocon protein SctB	5.6e-06
tr|Q9Z7J8|Q9Z7J8_CHLPNProbable	PF18269	T3SS EscN ATPase C-terminal domain	7e-21
tr|Q9Z7J8|Q9Z7J8_CHLPNProbable	PF00006	ATP synthase alpha/beta family, nucleotide-binding domain	2.9e-86
tr|Q9Z7J8|Q9Z7J8_CHLPNProbable	PF02874	ATP synthase alpha/beta family, beta-barrel domain	0.42
Q9Z7J8	PF18269	T3SS EscN ATPase C-terminal domain	7e-21
Q9Z7J8	PF00006	ATP synthase alpha/beta family, nucleotide-binding domain	2.9e-86
Q9Z7J8	PF02874	ATP synthase alpha/beta family, beta-barrel domain	0.42
gi|165931173|emb|CAP06738.1|low	PF07201	HrpJ-like domain	1.4e-18
gi|165931173|emb|CAP06738.1|low	PF22342	T3SS, Low calcium response E, third helical domain	1.3e-40
Q8ZNP4	PF24688	SseK/NleB family	0
tr|Q8ZNP4|Q8ZNP4_SALTYPutative	PF24688	SseK/NleB family	0
WP_009873285.1	PF00069	Protein kinase domain	1.2e-31
A0A0K0HBL1	PF07487	SopE GEF domain	8.6e-57
A0A0K0HBL1	PF05364	Salmonella type III secretion SopE effector N-terminus	4.8e-16
gi|31795498|ref|NP_857953.1|Yop	PF12468	Type III secretion system leucine rich repeat protein	5.6e-16
gi|31795498|ref|NP_857953.1|Yop	PF00560	Leucine Rich Repeat	4600
sp|P17778|YOPM_YERPEOuter	PF12468	Type III secretion system leucine rich repeat protein	5.6e-16
sp|P17778|YOPM_YERPEOuter	PF00560	Leucine Rich Repeat	4600
gi|3822086|gb|AAC69806.1|Yop	PF12468	Type III secretion system leucine rich repeat protein	5.6e-16
gi|3822086|gb|AAC69806.1|Yop	PF00560	Leucine Rich Repeat	4600
gi|31795297|ref|NP_857756.1|outer	PF12468	Type III secretion system leucine rich repeat protein	5.6e-16
gi|31795297|ref|NP_857756.1|outer	PF00560	Leucine Rich Repeat	4600
P17778	PF12468	Type III secretion system leucine rich repeat protein	5.6e-16
P17778	PF00560	Leucine Rich Repeat	4600
gi|148872370|gb|ABR14860.1|leucine-rich	PF12468	Type III secretion system leucine rich repeat protein	5.6e-16
gi|148872370|gb|ABR14860.1|leucine-rich	PF00560	Leucine Rich Repeat	4600
sp|Q9FD10|SSEJ_SALTYSecreted	PF06767	Sif protein	6.1e-05
sp|Q9FD10|SSEJ_SALTYSecreted	PF00657	GDSL-like Lipase/Acylhydrolase	3.9e-12
A0A0F6B1Q8	PF06767	Sif protein	6.1e-05
A0A0F6B1Q8	PF00657	GDSL-like Lipase/Acylhydrolase	3.9e-12
A0A0H3NGY5	PF06767	Sif protein	6.1e-05
A0A0H3NGY5	PF00657	GDSL-like Lipase/Acylhydrolase	3.9e-12
Q9FD10	PF06767	Sif protein	6.1e-05
Q9FD10	PF00657	GDSL-like Lipase/Acylhydrolase	3.9e-12
A0A0H2ZM07	PF03497	Anthrax toxin LF subunit	1.1e-67
D2TTX7	PF13981	SopA-like central domain	2.1e-09
D2TTX7	PF13979	SopA-like catalytic domain	9.6e-30
D2TTX7	PF00805	Pentapeptide repeats (8 copies)	0.029
tr|D2TTX7|D2TTX7_CITRIPutative	PF13981	SopA-like central domain	2.1e-09
tr|D2TTX7|D2TTX7_CITRIPutative	PF13979	SopA-like catalytic domain	9.6e-30
tr|D2TTX7|D2TTX7_CITRIPutative	PF00805	Pentapeptide repeats (8 copies)	0.029
tr|Q8ZQA1|Q8ZQA1_SALTYGifsy-2	PF07108	PipA protein	9.4e-106
Q8ZQA1	PF07108	PipA protein	9.4e-106
Q56019	PF04888	Secretion system effector C (SseC) like family	2.7e-88
Q56019	PF16535	Type III cell invasion protein SipB	4.1e-61
sp|Q56019|SIPB_SALTYCell	PF04888	Secretion system effector C (SseC) like family	2.7e-88
sp|Q56019|SIPB_SALTYCell	PF16535	Type III cell invasion protein SipB	4.1e-61
sp|Q79BT1|SIPB_SALDUCell	PF04888	Secretion system effector C (SseC) like family	2.7e-88
sp|Q79BT1|SIPB_SALDUCell	PF16535	Type III cell invasion protein SipB	4.1e-61
G5SCF4	PF03433	EspA-like secreted protein	8.8e-72
tr|Q57QR2|Q57QR2_SALCHOuter	PF05925	Enterobacterial virulence protein IpgD	0
sp|O30916|SOPB_SALTYInositol	PF05925	Enterobacterial virulence protein IpgD	0
O30916	PF05925	Enterobacterial virulence protein IpgD	0
A0A0H3NA16	PF05925	Enterobacterial virulence protein IpgD	0
gi|282950071|emb|CBG89704.1|T3SS	PF06872	EspG protein	0
D2TKD5	PF06872	EspG protein	0
tr|D2TKD5|D2TKD5_CITRIT3SS	PF06872	EspG protein	0
gi|195183314|dbj|BAG66853.1|T3SS	PF20798	Cysteine methyltransferase effector NleE	4.8e-121
tr|B7UI22|B7UI22_ECO27T3SS	PF20798	Cysteine methyltransferase effector NleE	4.8e-121
B3Y1M9	PF20798	Cysteine methyltransferase effector NleE	4.8e-121
tr|B3Y1M9|B3Y1M9_ECO11T3SS	PF20798	Cysteine methyltransferase effector NleE	4.8e-121
B7UI22	PF20798	Cysteine methyltransferase effector NleE	4.8e-121
tr|D2TKE9|D2TKE9_CITRIT3SS	PF03278	IpaB/EvcA family	3.1e-18
D2TKE9	PF03278	IpaB/EvcA family	3.1e-18
gi|282950085|emb|CBG89719.1|T3SS	PF03278	IpaB/EvcA family	3.1e-18
Q6XVZ2	PF09052	SipA N-terminal domain	2.1e-102
Q6XVZ2	PF17985	SipA vinculin binding site	6.4e-07
Q6XVZ2	PF17985	SipA vinculin binding site	3.5e-07
Q6XVZ2	PF17985	SipA vinculin binding site	1.5e-06
F6G1P2	PF14496	C-terminal novel E3 ligase, LRR-interacting	4.6e-05
F6G1P2	PF14496	C-terminal novel E3 ligase, LRR-interacting	0.00025
gi|124106599|dbj|BAF45425.1|tir-cytoskeleton	PF04806	EspF protein repeat	0.37
gi|124106599|dbj|BAF45425.1|tir-cytoskeleton	PF04806	EspF protein repeat	1.5e-29
gi|124106599|dbj|BAF45425.1|tir-cytoskeleton	PF04806	EspF protein repeat	1.1e-27
gi|124106599|dbj|BAF45425.1|tir-cytoskeleton	PF04806	EspF protein repeat	1.5e-29
gi|124106599|dbj|BAF45425.1|tir-cytoskeleton	PF04806	EspF protein repeat	4e-29
gi|124106599|dbj|BAF45425.1|tir-cytoskeleton	PF04806	EspF protein repeat	5.5e-29
gi|124106611|dbj|BAF45431.1|tir-cytoskeleton	PF04806	EspF protein repeat	0.37
gi|124106611|dbj|BAF45431.1|tir-cytoskeleton	PF04806	EspF protein repeat	1.5e-29
gi|124106611|dbj|BAF45431.1|tir-cytoskeleton	PF04806	EspF protein repeat	1.1e-27
gi|124106611|dbj|BAF45431.1|tir-cytoskeleton	PF04806	EspF protein repeat	1.5e-29
gi|124106611|dbj|BAF45431.1|tir-cytoskeleton	PF04806	EspF protein repeat	4e-29
gi|124106611|dbj|BAF45431.1|tir-cytoskeleton	PF04806	EspF protein repeat	5.5e-29
gi|124106605|dbj|BAF45428.1|tir-cytoskeleton	PF04806	EspF protein repeat	0.37
gi|124106605|dbj|BAF45428.1|tir-cytoskeleton	PF04806	EspF protein repeat	1.5e-29
gi|124106605|dbj|BAF45428.1|tir-cytoskeleton	PF04806	EspF protein repeat	1.1e-27
gi|124106605|dbj|BAF45428.1|tir-cytoskeleton	PF04806	EspF protein repeat	1.5e-29
gi|124106605|dbj|BAF45428.1|tir-cytoskeleton	PF04806	EspF protein repeat	4e-29
gi|124106605|dbj|BAF45428.1|tir-cytoskeleton	PF04806	EspF protein repeat	5.5e-29
gi|124106609|dbj|BAF45430.1|tir-cytoskeleton	PF04806	EspF protein repeat	0.37
gi|124106609|dbj|BAF45430.1|tir-cytoskeleton	PF04806	EspF protein repeat	1.5e-29
gi|124106609|dbj|BAF45430.1|tir-cytoskeleton	PF04806	EspF protein repeat	1.1e-27
gi|124106609|dbj|BAF45430.1|tir-cytoskeleton	PF04806	EspF protein repeat	1.5e-29
gi|124106609|dbj|BAF45430.1|tir-cytoskeleton	PF04806	EspF protein repeat	4e-29
gi|124106609|dbj|BAF45430.1|tir-cytoskeleton	PF04806	EspF protein repeat	5.5e-29
gi|124106601|dbj|BAF45426.1|tir-cytoskeleton	PF04806	EspF protein repeat	0.37
gi|124106601|dbj|BAF45426.1|tir-cytoskeleton	PF04806	EspF protein repeat	1.5e-29
gi|124106601|dbj|BAF45426.1|tir-cytoskeleton	PF04806	EspF protein repeat	1.1e-27
gi|124106601|dbj|BAF45426.1|tir-cytoskeleton	PF04806	EspF protein repeat	1.5e-29
gi|124106601|dbj|BAF45426.1|tir-cytoskeleton	PF04806	EspF protein repeat	4e-29
gi|124106601|dbj|BAF45426.1|tir-cytoskeleton	PF04806	EspF protein repeat	5.5e-29
C6UYI3	PF04806	EspF protein repeat	0.37
C6UYI3	PF04806	EspF protein repeat	1.5e-29
C6UYI3	PF04806	EspF protein repeat	1.1e-27
C6UYI3	PF04806	EspF protein repeat	1.5e-29
C6UYI3	PF04806	EspF protein repeat	4e-29
C6UYI3	PF04806	EspF protein repeat	5.5e-29
sp|P0DJ89|ESFU3_ECO57Secreted	PF04806	EspF protein repeat	0.37
sp|P0DJ89|ESFU3_ECO57Secreted	PF04806	EspF protein repeat	1.5e-29
sp|P0DJ89|ESFU3_ECO57Secreted	PF04806	EspF protein repeat	1.1e-27
sp|P0DJ89|ESFU3_ECO57Secreted	PF04806	EspF protein repeat	1.5e-29
sp|P0DJ89|ESFU3_ECO57Secreted	PF04806	EspF protein repeat	4e-29
sp|P0DJ89|ESFU3_ECO57Secreted	PF04806	EspF protein repeat	5.5e-29
P0DJ88	PF04806	EspF protein repeat	0.37
P0DJ88	PF04806	EspF protein repeat	1.5e-29
P0DJ88	PF04806	EspF protein repeat	1.1e-27
P0DJ88	PF04806	EspF protein repeat	1.5e-29
P0DJ88	PF04806	EspF protein repeat	4e-29
P0DJ88	PF04806	EspF protein repeat	5.5e-29
sp|C6UYI3|ESPFU_ECO5TSecreted	PF04806	EspF protein repeat	0.37
sp|C6UYI3|ESPFU_ECO5TSecreted	PF04806	EspF protein repeat	1.5e-29
sp|C6UYI3|ESPFU_ECO5TSecreted	PF04806	EspF protein repeat	1.1e-27
sp|C6UYI3|ESPFU_ECO5TSecreted	PF04806	EspF protein repeat	1.5e-29
sp|C6UYI3|ESPFU_ECO5TSecreted	PF04806	EspF protein repeat	4e-29
sp|C6UYI3|ESPFU_ECO5TSecreted	PF04806	EspF protein repeat	5.5e-29
gi|124106597|dbj|BAF45424.1|tir-cytoskeleton	PF04806	EspF protein repeat	0.37
gi|124106597|dbj|BAF45424.1|tir-cytoskeleton	PF04806	EspF protein repeat	1.5e-29
gi|124106597|dbj|BAF45424.1|tir-cytoskeleton	PF04806	EspF protein repeat	1.1e-27
gi|124106597|dbj|BAF45424.1|tir-cytoskeleton	PF04806	EspF protein repeat	1.5e-29
gi|124106597|dbj|BAF45424.1|tir-cytoskeleton	PF04806	EspF protein repeat	4e-29
gi|124106597|dbj|BAF45424.1|tir-cytoskeleton	PF04806	EspF protein repeat	5.5e-29
sp|P0DJ88|ESFU2_ECO57Secreted	PF04806	EspF protein repeat	0.37
sp|P0DJ88|ESFU2_ECO57Secreted	PF04806	EspF protein repeat	1.5e-29
sp|P0DJ88|ESFU2_ECO57Secreted	PF04806	EspF protein repeat	1.1e-27
sp|P0DJ88|ESFU2_ECO57Secreted	PF04806	EspF protein repeat	1.5e-29
sp|P0DJ88|ESFU2_ECO57Secreted	PF04806	EspF protein repeat	4e-29
sp|P0DJ88|ESFU2_ECO57Secreted	PF04806	EspF protein repeat	5.5e-29
gi|124106603|dbj|BAF45427.1|tir-cytoskeleton	PF04806	EspF protein repeat	0.37
gi|124106603|dbj|BAF45427.1|tir-cytoskeleton	PF04806	EspF protein repeat	1.5e-29
gi|124106603|dbj|BAF45427.1|tir-cytoskeleton	PF04806	EspF protein repeat	1.1e-27
gi|124106603|dbj|BAF45427.1|tir-cytoskeleton	PF04806	EspF protein repeat	1.5e-29
gi|124106603|dbj|BAF45427.1|tir-cytoskeleton	PF04806	EspF protein repeat	4e-29
gi|124106603|dbj|BAF45427.1|tir-cytoskeleton	PF04806	EspF protein repeat	5.5e-29
tr|A2A0W5|A2A0W5_ECOLXTir-cytoskeleton	PF04806	EspF protein repeat	0.37
tr|A2A0W5|A2A0W5_ECOLXTir-cytoskeleton	PF04806	EspF protein repeat	1.5e-29
tr|A2A0W5|A2A0W5_ECOLXTir-cytoskeleton	PF04806	EspF protein repeat	1.1e-27
tr|A2A0W5|A2A0W5_ECOLXTir-cytoskeleton	PF04806	EspF protein repeat	1.5e-29
tr|A2A0W5|A2A0W5_ECOLXTir-cytoskeleton	PF04806	EspF protein repeat	4e-29
tr|A2A0W5|A2A0W5_ECOLXTir-cytoskeleton	PF04806	EspF protein repeat	5.5e-29
gi|124106607|dbj|BAF45429.1|tir-cytoskeleton	PF04806	EspF protein repeat	0.37
gi|124106607|dbj|BAF45429.1|tir-cytoskeleton	PF04806	EspF protein repeat	1.5e-29
gi|124106607|dbj|BAF45429.1|tir-cytoskeleton	PF04806	EspF protein repeat	1.1e-27
gi|124106607|dbj|BAF45429.1|tir-cytoskeleton	PF04806	EspF protein repeat	1.5e-29
gi|124106607|dbj|BAF45429.1|tir-cytoskeleton	PF04806	EspF protein repeat	4e-29
gi|124106607|dbj|BAF45429.1|tir-cytoskeleton	PF04806	EspF protein repeat	5.5e-29
P18009	PF12468	Type III secretion system leucine rich repeat protein	5.7e-17
P18009	PF14496	C-terminal novel E3 ligase, LRR-interacting	3.4e-73
sp|P18009|IPA4_SHIFLProbable	PF12468	Type III secretion system leucine rich repeat protein	5.7e-17
sp|P18009|IPA4_SHIFLProbable	PF14496	C-terminal novel E3 ligase, LRR-interacting	3.4e-73
D2YZZ2	PF01764	Lipase (class 3)	6.9e-05
gi|206709466|emb|CAR33808.1|secreted	PF14496	C-terminal novel E3 ligase, LRR-interacting	4.1e-71
gi|164457632|dbj|BAF96539.1|non-LEE-encoded	PF22303	Protein kinase OspG, kinase domain	3.5e-07
A9ZNG6	PF22303	Protein kinase OspG, kinase domain	3.5e-07
tr|A9ZNG6|A9ZNG6_ECOLXNon-LEE-encoded	PF22303	Protein kinase OspG, kinase domain	3.5e-07
O84436	PF03682	Uncharacterised protein family (UPF0158)	2.8e-78
sp|O84436|Y429_CHLTRUPF0158	PF03682	Uncharacterised protein family (UPF0158)	2.8e-78
C5IZN1	PF02205	WH2 motif	43
C5IZN1	PF02205	WH2 motif	16
C5IZN1	PF20792	VopL C-terminal dimerization domain	1.4e-101
tr|C5IZN1|C5IZN1_VIBCLVopF	PF02205	WH2 motif	43
tr|C5IZN1|C5IZN1_VIBCLVopF	PF02205	WH2 motif	16
tr|C5IZN1|C5IZN1_VIBCLVopF	PF20792	VopL C-terminal dimerization domain	1.4e-101
Q9FCY7	PF11725	AvrE-family Type-III effector proteins (T3Es)	0
tr|Q7BEG8|Q7BEG8_SHIFL	PF08681	Antitoxin TacA 1-like	9.2e-16
Q7BEN0	PF07906	ShET2 enterotoxin, N-terminal region	4.6e-98
tr|Q7BEN0|Q7BEN0_SHIFLEnterotoxin	PF07906	ShET2 enterotoxin, N-terminal region	4.6e-98
D8P6N2	PF07906	ShET2 enterotoxin, N-terminal region	7.1e-22
tr|A4PDT7|A4PDT7_ECOLXTir-cytoskeleton	PF04806	EspF protein repeat	6.5e-30
tr|A4PDT7|A4PDT7_ECOLXTir-cytoskeleton	PF04806	EspF protein repeat	1.9e-28
tr|A4PDT7|A4PDT7_ECOLXTir-cytoskeleton	PF04806	EspF protein repeat	9.3e-06
gi|139003781|dbj|BAF52359.1|tir-cytoskeleton	PF04806	EspF protein repeat	6.5e-30
gi|139003781|dbj|BAF52359.1|tir-cytoskeleton	PF04806	EspF protein repeat	1.9e-28
gi|139003781|dbj|BAF52359.1|tir-cytoskeleton	PF04806	EspF protein repeat	9.3e-06
A4PDT7	PF04806	EspF protein repeat	6.5e-30
A4PDT7	PF04806	EspF protein repeat	1.9e-28
A4PDT7	PF04806	EspF protein repeat	9.3e-06
Q57M66	PF22102	ElaD/SseL-like C-terminal	1.3e-75
Q57M66	PF22103	ElaD/SseL N-terminal domain	1e-38
sp|Q57M66|SSEL_SALCHDeubiquitinase	PF22102	ElaD/SseL-like C-terminal	1.3e-75
sp|Q57M66|SSEL_SALCHDeubiquitinase	PF22103	ElaD/SseL N-terminal domain	1e-38
tr|O30529|O30529_PSEAIPopB	PF04888	Secretion system effector C (SseC) like family	9.1e-70
O30529	PF04888	Secretion system effector C (SseC) like family	9.1e-70
P18011	PF04888	Secretion system effector C (SseC) like family	7.5e-87
P18011	PF16535	Type III cell invasion protein SipB	8.2e-60
sp|P18011|IPAB_SHIFLInvasin	PF04888	Secretion system effector C (SseC) like family	7.5e-87
sp|P18011|IPAB_SHIFLInvasin	PF16535	Type III cell invasion protein SipB	8.2e-60
tr|A4SUE7|A4SUE7_AERS4Putative	PF22669	Endonuclease/Exonuclease/phosphatase family 2	0.0079
A4SUE7	PF22669	Endonuclease/Exonuclease/phosphatase family 2	0.0079
D8P315	PF01546	Peptidase family M20/M25/M40	3.7e-31
D8P315	PF07687	Peptidase dimerisation domain	5.4e-13
tr|B7UNX3|B7UNX3_ECO27T3SS	PF24688	SseK/NleB family	0
gi|254591363|gb|ACT70724.1|non-LEE-encoded	PF24688	SseK/NleB family	0
WP_010883763.1	PF24688	SseK/NleB family	0
B7UNX3	PF24688	SseK/NleB family	0
B3Y096	PF16374	Cycle inhibiting factor (CIF)	1.4e-15
F5P4G7	PF09052	SipA N-terminal domain	1.1e-102
A0A0H3NDL6	PF22103	ElaD/SseL N-terminal domain	3.1e-37
A0A0H3NDL6	PF22102	ElaD/SseL-like C-terminal	5.1e-77
A0A0F6B423	PF22103	ElaD/SseL N-terminal domain	3.1e-37
A0A0F6B423	PF22102	ElaD/SseL-like C-terminal	5.1e-77
tr|O84855|O84855_CHLTRUncharacterized	PF05302	Protein of unknown function (DUF720)	2.6e-43
O84855	PF05302	Protein of unknown function (DUF720)	2.6e-43
gi|231272738|emb|CAX09642.1|low	PF22342	T3SS, Low calcium response E, third helical domain	4.3e-41
gi|231272738|emb|CAX09642.1|low	PF07201	HrpJ-like domain	7.3e-18
tr|D2AJI2|D2AJI2_SHIF2IpaA	PF09052	SipA N-terminal domain	2.5e-102
tr|D2AJI2|D2AJI2_SHIF2IpaA	PF17985	SipA vinculin binding site	3.5e-07
tr|D2AJI2|D2AJI2_SHIF2IpaA	PF17985	SipA vinculin binding site	1.5e-06
tr|D2AJI2|D2AJI2_SHIF2IpaA	PF17985	SipA vinculin binding site	6.4e-07
tr|Q7DB81|Q7DB81_ECO57EspD	PF04888	Secretion system effector C (SseC) like family	3.9e-05
Q7DB81	PF04888	Secretion system effector C (SseC) like family	3.9e-05
gi|261247452|emb|CBG25278.1|secreted	PF14496	C-terminal novel E3 ligase, LRR-interacting	1.9e-71
C0SPQ2	PF09143	AvrPphF-ORF-2	2.6e-69
Q700U7	PF03421	YopJ Serine/Threonine acetyltransferase	1.8e-44
gi|282950261|emb|CBG89902.1|T3SS	PF03278	IpaB/EvcA family	1.3e-34
B1GVN9	PF03278	IpaB/EvcA family	1.3e-34
tr|B1GVN9|B1GVN9_CITROEspM3	PF03278	IpaB/EvcA family	1.3e-34
gi|282947798|emb|CBG87356.1|T3SS	PF14891	Effector protein	3.3e-07
D2TML3	PF14891	Effector protein	3.3e-07
tr|D2TML3|D2TML3_CITRIT3SS	PF14891	Effector protein	3.3e-07
gi|282950896|emb|CBG90573.1|T3SS	PF14891	Effector protein	3.3e-07
sp|Q9RPM6|SOPE_SALTIGuanine	PF07487	SopE GEF domain	2.6e-52
sp|Q9RPM6|SOPE_SALTIGuanine	PF05364	Salmonella type III secretion SopE effector N-terminus	2e-19
Q7BD17	PF07487	SopE GEF domain	2.6e-52
Q7BD17	PF05364	Salmonella type III secretion SopE effector N-terminus	2e-19
sp|Q7BD17|SOPE_SALETGuanine	PF07487	SopE GEF domain	2.6e-52
sp|Q7BD17|SOPE_SALETGuanine	PF05364	Salmonella type III secretion SopE effector N-terminus	2e-19
A9MJD1	PF22103	ElaD/SseL N-terminal domain	2.1e-43
A9MJD1	PF22102	ElaD/SseL-like C-terminal	1e-74
sp|A9MJD1|SSEL_SALARDeubiquitinase	PF22103	ElaD/SseL N-terminal domain	2.1e-43
sp|A9MJD1|SSEL_SALARDeubiquitinase	PF22102	ElaD/SseL-like C-terminal	1e-74
D8P3Q5	PF13516	Leucine Rich repeat	97
D8P3Q5	PF13516	Leucine Rich repeat	0.2
D8P3Q5	PF13516	Leucine Rich repeat	0.0089
D8P3Q5	PF13516	Leucine Rich repeat	580
D8P3Q5	PF13516	Leucine Rich repeat	0.016
D8P3Q5	PF13516	Leucine Rich repeat	7.2
D8P3Q5	PF13516	Leucine Rich repeat	20
D8P3Q5	PF13516	Leucine Rich repeat	780
D8P3Q5	PF13516	Leucine Rich repeat	1400
D8P3Q5	PF13516	Leucine Rich repeat	1200
D8P3Q5	PF13516	Leucine Rich repeat	380
D8P3Q5	PF13516	Leucine Rich repeat	5600
D8P3Q5	PF13516	Leucine Rich repeat	800
D8P3Q5	PF13516	Leucine Rich repeat	0.0025
D8P3Q5	PF13516	Leucine Rich repeat	2300
D2TK72	PF06416	Effector protein NleG	3e-41
tr|D2TK72|D2TK72_CITRIPutative	PF06416	Effector protein NleG	3e-41
A0FKE4	PF03545	Yersinia virulence determinant (YopE)	1.6e-23
A0FKE4	PF03496	ADP-ribosyltransferase exoenzyme	2.5e-28
tr|A0FKE4|A0FKE4_9GAMMAexT	PF03545	Yersinia virulence determinant (YopE)	1.6e-23
tr|A0FKE4|A0FKE4_9GAMMAexT	PF03496	ADP-ribosyltransferase exoenzyme	2.5e-28
gi|116489967|gb|ABJ98887.1|AexT	PF03545	Yersinia virulence determinant (YopE)	1.6e-23
gi|116489967|gb|ABJ98887.1|AexT	PF03496	ADP-ribosyltransferase exoenzyme	2.5e-28
F6GAC9	PF13516	Leucine Rich repeat	0.019
F6GAC9	PF13516	Leucine Rich repeat	4000
F6GAC9	PF13516	Leucine Rich repeat	180
F6GAC9	PF13516	Leucine Rich repeat	1400
F6GAC9	PF13516	Leucine Rich repeat	160
F6GAC9	PF13516	Leucine Rich repeat	60
F6GAC9	PF13516	Leucine Rich repeat	1200
F6GAC9	PF13516	Leucine Rich repeat	4800
F6GAC9	PF13516	Leucine Rich repeat	0.0082
F6GAC9	PF13516	Leucine Rich repeat	1400
F6GAC9	PF13516	Leucine Rich repeat	11
F6GAC9	PF13516	Leucine Rich repeat	5.6
F6GAC9	PF13516	Leucine Rich repeat	81
F6GAC9	PF13516	Leucine Rich repeat	0.0053
F6GAC9	PF13516	Leucine Rich repeat	2400
F6GAC9	PF13516	Leucine Rich repeat	7.2
Q87GI9	PF03496	ADP-ribosyltransferase exoenzyme	4.1e-12
tr|Q87GI9|Q87GI9_VIBPAPutative	PF03496	ADP-ribosyltransferase exoenzyme	4.1e-12
D1P6T5	PF07005	Sugar-binding N-terminal domain	3.8e-75
D1P6T5	PF17042	Nucleotide-binding C-terminal domain	7e-34
Q2T703	PF09119	SicP binding	9.2e-41
A1JU65	PF03543	Yersinia/Haemophilus virulence surface antigen	3.6e-65
sp|A1JU65|YOPT1_YERE8Cysteine	PF03543	Yersinia/Haemophilus virulence surface antigen	3.6e-65
gi|121663669|emb|CAL10029.1|plasmid	PF03543	Yersinia/Haemophilus virulence surface antigen	3.6e-65
gi|122815795|ref|YP_001004061.1|plasmid	PF03543	Yersinia/Haemophilus virulence surface antigen	3.6e-65
sp|P0CL52|SIPA_SALTYCell	PF22163	Salmonella Invasion protein A, C-terminal actin binding domain	1.3e-89
sp|P0CL52|SIPA_SALTYCell	PF09052	SipA N-terminal domain	5.6e-104
sp|E1WAC6|SIPA_SALTSCell	PF22163	Salmonella Invasion protein A, C-terminal actin binding domain	1.3e-89
sp|E1WAC6|SIPA_SALTSCell	PF09052	SipA N-terminal domain	5.6e-104
tr|A0A0W4JE17|A0A0W4JE17_SALER	PF22163	Salmonella Invasion protein A, C-terminal actin binding domain	1.3e-89
tr|A0A0W4JE17|A0A0W4JE17_SALER	PF09052	SipA N-terminal domain	5.6e-104
E1WAC6	PF22163	Salmonella Invasion protein A, C-terminal actin binding domain	1.3e-89
E1WAC6	PF09052	SipA N-terminal domain	5.6e-104
gi|267983885|gb|ACY83714.1|type	PF05802	SPI-2 type 3 secretion system translocon protein SctB	7.3e-18
tr|D0ZDK9|D0ZDK9_EDWTEType	PF05802	SPI-2 type 3 secretion system translocon protein SctB	7.3e-18
Q6TLM0	PF04888	Secretion system effector C (SseC) like family	3.5e-09
Q6TLM0	PF04888	Secretion system effector C (SseC) like family	1.4e-30
sp|Q8ZQQ2|SLRP_SALTYE3	PF14496	C-terminal novel E3 ligase, LRR-interacting	1.9e-69
sp|Q8ZQQ2|SLRP_SALTYE3	PF12468	Type III secretion system leucine rich repeat protein	6.7e-11
Q8ZQQ2	PF14496	C-terminal novel E3 ligase, LRR-interacting	1.9e-69
Q8ZQQ2	PF12468	Type III secretion system leucine rich repeat protein	6.7e-11
gi|282948281|emb|CBG87859.1|T3SS	PF24688	SseK/NleB family	0
D2TT37	PF24688	SseK/NleB family	0
tr|D2TT37|D2TT37_CITRIT3SS	PF24688	SseK/NleB family	0
P08538	PF09013	YopH, N-terminal	5.7e-63
P08538	PF00102	Protein-tyrosine phosphatase	2.6e-22
sp|P08538|YOPH_YERPSTyrosine-protein	PF09013	YopH, N-terminal	5.7e-63
sp|P08538|YOPH_YERPSTyrosine-protein	PF00102	Protein-tyrosine phosphatase	2.6e-22
D3GUB4	PF00805	Pentapeptide repeats (8 copies)	0.00066
D3GUB4	PF00805	Pentapeptide repeats (8 copies)	0.03
D2AJI5	PF16535	Type III cell invasion protein SipB	8.2e-60
D2AJI5	PF04888	Secretion system effector C (SseC) like family	7.5e-87
tr|D2TKG4|D2TKG4_CITRIGrlA	PF07180	CaiF/GrlA transcriptional regulator	3.4e-65
D2TKG4	PF07180	CaiF/GrlA transcriptional regulator	3.4e-65
B8ZY89	PF09059	TyeA	0.79
B8ZY89	PF07201	HrpJ-like domain	1.6e-16
A0A2S9PME5	PF00557	Metallopeptidase family M24	1.1e-48
gi|16974849|pdb|1JYO|EChain	PF09119	SicP binding	1.9e-41
tr|A4PDT9|A4PDT9_ECOLXTir-cytoskeleton	PF04806	EspF protein repeat	7.3e-06
tr|A4PDT9|A4PDT9_ECOLXTir-cytoskeleton	PF04806	EspF protein repeat	1.8e-29
tr|A4PDT9|A4PDT9_ECOLXTir-cytoskeleton	PF04806	EspF protein repeat	1.8e-29
tr|A4PDT9|A4PDT9_ECOLXTir-cytoskeleton	PF04806	EspF protein repeat	1.8e-29
tr|A4PDT9|A4PDT9_ECOLXTir-cytoskeleton	PF04806	EspF protein repeat	1.8e-29
tr|A4PDT9|A4PDT9_ECOLXTir-cytoskeleton	PF04806	EspF protein repeat	1.8e-29
tr|A4PDT9|A4PDT9_ECOLXTir-cytoskeleton	PF04806	EspF protein repeat	1.8e-29
gi|139003789|dbj|BAF52361.1|tir-cytoskeleton	PF04806	EspF protein repeat	7.3e-06
gi|139003789|dbj|BAF52361.1|tir-cytoskeleton	PF04806	EspF protein repeat	1.8e-29
gi|139003789|dbj|BAF52361.1|tir-cytoskeleton	PF04806	EspF protein repeat	1.8e-29
gi|139003789|dbj|BAF52361.1|tir-cytoskeleton	PF04806	EspF protein repeat	1.8e-29
gi|139003789|dbj|BAF52361.1|tir-cytoskeleton	PF04806	EspF protein repeat	1.8e-29
gi|139003789|dbj|BAF52361.1|tir-cytoskeleton	PF04806	EspF protein repeat	1.8e-29
gi|139003789|dbj|BAF52361.1|tir-cytoskeleton	PF04806	EspF protein repeat	1.8e-29
A4PDT9	PF04806	EspF protein repeat	7.3e-06
A4PDT9	PF04806	EspF protein repeat	1.8e-29
A4PDT9	PF04806	EspF protein repeat	1.8e-29
A4PDT9	PF04806	EspF protein repeat	1.8e-29
A4PDT9	PF04806	EspF protein repeat	1.8e-29
A4PDT9	PF04806	EspF protein repeat	1.8e-29
A4PDT9	PF04806	EspF protein repeat	1.8e-29
gi|23630567|gb|AAN37523.1|Yop	PF12468	Type III secretion system leucine rich repeat protein	2.3e-14
Q84GT9	PF12468	Type III secretion system leucine rich repeat protein	2.3e-14
gi|28372995|ref|NP_783660.1|Yop	PF12468	Type III secretion system leucine rich repeat protein	2.3e-14
tr|Q84GT9|Q84GT9_YERENYop	PF12468	Type III secretion system leucine rich repeat protein	2.3e-14
Q699Q8	PF04888	Secretion system effector C (SseC) like family	1.7e-57
tr|Q9KWH9|Q9KWH9_ECOLXTir	PF03549	Translocated intimin receptor (Tir) intimin-binding domain	4.3e-35
tr|Q9KWH9|Q9KWH9_ECOLXTir	PF07489	Translocated intimin receptor (Tir) C-terminus	1.3e-99
tr|Q9KWH9|Q9KWH9_ECOLXTir	PF07490	Translocated intimin receptor (Tir) N-terminus	0
Q9KWH9	PF03549	Translocated intimin receptor (Tir) intimin-binding domain	4.3e-35
Q9KWH9	PF07489	Translocated intimin receptor (Tir) C-terminus	1.3e-99
Q9KWH9	PF07490	Translocated intimin receptor (Tir) N-terminus	0
D2TRX7	PF22303	Protein kinase OspG, kinase domain	1.2e-06
tr|D2TRX7|D2TRX7_CITRIT3SS	PF22303	Protein kinase OspG, kinase domain	1.2e-06
gi|44888794|gb|AAS48169.1|non-LEE-encoded	PF22303	Protein kinase OspG, kinase domain	1.2e-06
gi|282951859|emb|CBG91572.1|T3SS	PF22303	Protein kinase OspG, kinase domain	1.2e-06
P61416	PF09474	Type III secretion system YscX (type_III_YscX)	2.8e-28
A1JU78	PF09474	Type III secretion system YscX (type_III_YscX)	2.8e-28
sp|A1JU78|YSCX_YERE8Yop	PF09474	Type III secretion system YscX (type_III_YscX)	2.8e-28
sp|Q62B14|BOPE_BURMAGuanine	PF07487	SopE GEF domain	7.9e-62
sp|A3MCH6|BOPE_BURM7Guanine	PF07487	SopE GEF domain	7.9e-62
sp|A3P6Z0|BOPE_BURP0Guanine	PF07487	SopE GEF domain	7.9e-62
sp|A2S1Q7|BOPE_BURM9Guanine	PF07487	SopE GEF domain	7.9e-62
A2S1Q7	PF07487	SopE GEF domain	7.9e-62
B1J2V8	PF08888	HopJ type III effector protein	2.3e-33
sp|O68703|YOPT_YERPECysteine	PF03543	Yersinia/Haemophilus virulence surface antigen	7.4e-67
O68703	PF03543	Yersinia/Haemophilus virulence surface antigen	7.4e-67
F6G508	PF03421	YopJ Serine/Threonine acetyltransferase	1.4e-25
F6G508	PF03421	YopJ Serine/Threonine acetyltransferase	1e-25
E8XK20	PF00805	Pentapeptide repeats (8 copies)	1.3e-05
E8XK20	PF00805	Pentapeptide repeats (8 copies)	0.0016
E8XK20	PF00805	Pentapeptide repeats (8 copies)	7.5e-07
E8XK20	PF21684	Secreted effector protein PipB2, N-terminal domain	1.7e-37
C0Q2Y0	PF07487	SopE GEF domain	7.8e-65
Q31SR9	PF03536	Salmonella virulence-associated 28kDa protein	0
sp|Q31SR9|OSPF_SHIBSPhosphothreonine	PF03536	Salmonella virulence-associated 28kDa protein	0
Q3YTH5	PF12468	Type III secretion system leucine rich repeat protein	5.4e-14
Q3YTH5	PF14496	C-terminal novel E3 ligase, LRR-interacting	3.1e-73
sp|Q3YTH5|IPA9_SHISSE3	PF12468	Type III secretion system leucine rich repeat protein	5.4e-14
sp|Q3YTH5|IPA9_SHISSE3	PF14496	C-terminal novel E3 ligase, LRR-interacting	3.1e-73
D0ZRB2	PF14496	C-terminal novel E3 ligase, LRR-interacting	1.9e-69
D0ZRB2	PF12468	Type III secretion system leucine rich repeat protein	6.7e-11
sp|D0ZRB2|SLRP_SALT1E3	PF14496	C-terminal novel E3 ligase, LRR-interacting	1.9e-69
sp|D0ZRB2|SLRP_SALT1E3	PF12468	Type III secretion system leucine rich repeat protein	6.7e-11
Q3JL32	PF09119	SicP binding	1.5e-42
sp|Q3JL32|BOPA_BURP1Effector	PF09119	SicP binding	1.5e-42
sp|Q63K42|BOPA_BURPSEffector	PF09119	SicP binding	1.5e-42
Q7NUX3	PF09621	Type III secretion system regulator (LcrR)	0.0086
C8ND58	PF13406	Transglycosylase SLT domain	4.6e-87
C8ND58	PF01471	Putative peptidoglycan binding domain	0.0006
O84856	PF05302	Protein of unknown function (DUF720)	3.4e-50
tr|O84856|O84856_CHLTRUncharacterized	PF05302	Protein of unknown function (DUF720)	3.4e-50
C0SPQ4	PF14891	Effector protein	9.6e-22
A3NLC6	PF09119	SicP binding	1.5e-42
sp|A3NLC6|BOPA_BURP6Effector	PF09119	SicP binding	1.5e-42
Q9AH17	PF05925	Enterobacterial virulence protein IpgD	0
sp|Q9AH17|SOPB_SALBNInositol	PF05925	Enterobacterial virulence protein IpgD	0
Q8VSC3	PF14496	C-terminal novel E3 ligase, LRR-interacting	3.1e-73
Q8VSC3	PF12468	Type III secretion system leucine rich repeat protein	5.4e-14
sp|Q8VSC3|IPA9_SHIFLE3	PF14496	C-terminal novel E3 ligase, LRR-interacting	3.1e-73
sp|Q8VSC3|IPA9_SHIFLE3	PF12468	Type III secretion system leucine rich repeat protein	5.4e-14
Q9Z8L3	PF05932	Tir chaperone protein (CesT) family	8.4e-10
tr|Q9Z8L3|Q9Z8L3_CHLPNScc1	PF05932	Tir chaperone protein (CesT) family	8.4e-10
O68698	PF04888	Secretion system effector C (SseC) like family	1.8e-73
gi|55981974|gb|AAV69404.1|EseC	PF04888	Secretion system effector C (SseC) like family	1.4e-36
Q4G4D0	PF04888	Secretion system effector C (SseC) like family	1.4e-36
tr|Q4G4D0|Q4G4D0_EDWTAEseC	PF04888	Secretion system effector C (SseC) like family	1.4e-36
sp|Q5PEA9|SPTP_SALPASecreted	PF00102	Protein-tyrosine phosphatase	5e-13
sp|Q5PEA9|SPTP_SALPASecreted	PF03545	Yersinia virulence determinant (YopE)	1.7e-28
sp|Q5PEA9|SPTP_SALPASecreted	PF09119	SicP binding	1.9e-37
Q5PEA9	PF00102	Protein-tyrosine phosphatase	5e-13
Q5PEA9	PF03545	Yersinia virulence determinant (YopE)	1.7e-28
Q5PEA9	PF09119	SicP binding	1.9e-37
F2LDF4	PF07005	Sugar-binding N-terminal domain	4.9e-50
F2LDF4	PF17042	Nucleotide-binding C-terminal domain	4.3e-17
P71213	PF05802	SPI-2 type 3 secretion system translocon protein SctB	0.00094
gi|628076989|gb|AHY70515.1|T3SS	PF13678	NFkB-p65-degrading zinc protease	1e-91
sp|A3NLD5|BIPB_BURP6Translocator	PF16535	Type III cell invasion protein SipB	6.2e-43
sp|A3NLD5|BIPB_BURP6Translocator	PF04888	Secretion system effector C (SseC) like family	9.8e-77
A3NLD5	PF16535	Type III cell invasion protein SipB	6.2e-43
A3NLD5	PF04888	Secretion system effector C (SseC) like family	9.8e-77
D0ZVG2	PF14496	C-terminal novel E3 ligase, LRR-interacting	4.3e-67
D0ZVG2	PF00560	Leucine Rich Repeat	850
sp|D0ZVG2|SSPH1_SALT1E3	PF14496	C-terminal novel E3 ligase, LRR-interacting	4.3e-67
sp|D0ZVG2|SSPH1_SALT1E3	PF00560	Leucine Rich Repeat	850
P0A1K5	PF02510	Surface presentation of antigen domain	8.9e-13
sp|P0A1K5|SPAN_SHIFLSurface	PF02510	Surface presentation of antigen domain	8.9e-13
sp|A9R9H4|LCRV_YERPGVirulence-associated	PF04792	V antigen (LcrV) protein	0
A9R9H4	PF04792	V antigen (LcrV) protein	0
Q4G4C8	PF03433	EspA-like secreted protein	2.1e-44
gi|62199612|gb|AAX76903.1|EseB	PF03433	EspA-like secreted protein	2.1e-44
tr|Q4G4C8|Q4G4C8_EDWTAEseB	PF03433	EspA-like secreted protein	2.1e-44
tr|K4WT30|K4WT30_ECOLX	PF06872	EspG protein	0
gi|257756890|dbj|BAI28392.1|T3SS	PF06872	EspG protein	0
sp|O84378|AAXB_CHLTRPyruvoyl-dependent	PF01862	Pyruvoyl-dependent arginine decarboxylase (PvlArgDC)	8.7e-24
O84378	PF01862	Pyruvoyl-dependent arginine decarboxylase (PvlArgDC)	8.7e-24
tr|Q7CPU3|Q7CPU3_SALTY	PF01435	Peptidase family M48	2e-22
gi|257766036|dbj|BAI37531.1|T3SS	PF03278	IpaB/EvcA family	1.7e-17
B8ZY94	PF03278	IpaB/EvcA family	1.7e-17
gi|221361419|emb|CAX18572.1|Type	PF03278	IpaB/EvcA family	1.7e-17
tr|B8ZY94|B8ZY94_ECOLXT3SS	PF03278	IpaB/EvcA family	1.7e-17
F6G106	PF13855	Leucine rich repeat	5.7e-06
F6G106	PF13516	Leucine Rich repeat	0.031
F6G106	PF13516	Leucine Rich repeat	5900
F6G106	PF13516	Leucine Rich repeat	3600
F6G106	PF13516	Leucine Rich repeat	0.11
F6G106	PF13516	Leucine Rich repeat	48
F6G106	PF13516	Leucine Rich repeat	0.28
F6G106	PF13516	Leucine Rich repeat	18
F6G106	PF13516	Leucine Rich repeat	2700
F6G106	PF13516	Leucine Rich repeat	61
sp|B4T918|SOPA_SALHSE3	PF13979	SopA-like catalytic domain	1.2e-87
sp|B4T918|SOPA_SALHSE3	PF13981	SopA-like central domain	9.2e-50
B4T918	PF13979	SopA-like catalytic domain	1.2e-87
B4T918	PF13981	SopA-like central domain	9.2e-50
tr|Q5K5R0|Q5K5R0_ECOLX	PF04806	EspF protein repeat	0.47
tr|Q5K5R0|Q5K5R0_ECOLX	PF04806	EspF protein repeat	0.26
gi|257760826|dbj|BAI32323.1|T3SS	PF04806	EspF protein repeat	0.47
gi|257760826|dbj|BAI32323.1|T3SS	PF04806	EspF protein repeat	0.26
C0SPP9	PF03421	YopJ Serine/Threonine acetyltransferase	9.4e-45
Q7DB68	PF06066	SepZ	3.9e-48
Q9RI13	PF03421	YopJ Serine/Threonine acetyltransferase	2.1e-85
G5SD27	PF06767	Sif protein	1.7e-14
G5SD27	PF06767	Sif protein	0
A2A0X2	PF04806	EspF protein repeat	1.2e-29
A2A0X2	PF04806	EspF protein repeat	1.2e-29
A2A0X2	PF04806	EspF protein repeat	4.5e-29
A2A0X2	PF04806	EspF protein repeat	1.2e-29
A2A0X2	PF04806	EspF protein repeat	5.2e-06
gi|124106630|dbj|BAF45437.1|type	PF04806	EspF protein repeat	1.2e-29
gi|124106630|dbj|BAF45437.1|type	PF04806	EspF protein repeat	1.2e-29
gi|124106630|dbj|BAF45437.1|type	PF04806	EspF protein repeat	4.5e-29
gi|124106630|dbj|BAF45437.1|type	PF04806	EspF protein repeat	1.2e-29
gi|124106630|dbj|BAF45437.1|type	PF04806	EspF protein repeat	5.2e-06
tr|A2A0X2|A2A0X2_ECO57Type	PF04806	EspF protein repeat	1.2e-29
tr|A2A0X2|A2A0X2_ECO57Type	PF04806	EspF protein repeat	1.2e-29
tr|A2A0X2|A2A0X2_ECO57Type	PF04806	EspF protein repeat	4.5e-29
tr|A2A0X2|A2A0X2_ECO57Type	PF04806	EspF protein repeat	1.2e-29
[truncated: 155 more rows]

## Sheet: 5E
Table 5E: Pfam domain annotation of reviewed human proteins from the UniProtKB/Swiss-Prot reference proteome
[truncated: 48,708 more rows]

[truncated: 1 more sheets: 5F]
