# Supplementary material for: Effector–host interactome map links type III secretion systems in healthy gut microbiomes to immune modulation
Source: Nat Microbiol. 2026 Jan 26;11(2):442–60. doi: 10.1038/s41564-025-02241-y (PMC12872453; doi:10.1038/s41564-025-02241-y)
Supplement: Supplementary file 9 — Structural effector analysis and Foldseek clustering. [file 41564_2025_2241_MOESM9_ESM.xlsx]

## Sheet: Summary
Supplementary Data 6: Structural effector analysis and foldseek clustering
Table	Name	Description	Details
6A	Effector AlphaFold mapping	Maps effector ids to their corresponding Alphafold model ids	Effector id
			Uniprot AF ID: Uniprot ac of the corresponding Alphafold model
			Cloning: for cloned effectors, it gives their abbreviated ids
			Interaction screen: for interacting effectors, specifies the experimental screen in which their interactions were detected.
			AF model: .pdb file names of the Alphafold models
6B	Foldseek cluster output (coverage = 0.5, e-value = 0.01)	Foldseek cluster output table (bidirectional query coverage = 0.5, e-value = 0.01) for all effectors with an associated .pdb model	Representative: Alphafold .pdb model of the representative structure of a given cluster
			Member: Alphafold .pdb model of the members of a given cluster
			Representative ID: Uniprot ac of Alphafold models associated to cluster representatives
			Member ID: Uniprot ac of Alphafold models associated to cluster members
			Representative effector ID: Effector id of all cluster representative proteins
			Member effector ID: Uniprot AC or RefSeq ID of cluster members
			Representative effector type: Effector origin (commensal, pathogenic or metaeffector) for all cluster representative proteins
			Member effector type: Effector origin (commensal, pathogenic or metaeffector) for all cluster member proteins
6C	Foldseek cluster output (coverage = 0.7, e-value = 0.01)	Foldseek cluster output table (bidirectional query coverage = 0.7, e-value = 0.01) for all effectors with an associated .pdb model	see details in 6B
6D	Foldseek cluster output (coverage = 0.9, e-value = 0.01)	Foldseek cluster output table (bidirectional query coverage = 0.9, e-value = 0.01) for all effectors with an associated .pdb model	see details in 6B
6E	Cloned effector structure cluster type	For all cloned effectors, this table identifies the kind of structure cluster they belong to (commensal, pathogen, metaeffector or any combination of these) for Foldseek cluster runs at fixed e-value = 0.01 and bidirectional query coverages of 0.9 and 0.5.	Member effector id: all structure cluster members' effector ids (this includes all representatives as well)
			Cloning: Abbreviated ids for each effector
			Interaction screen: specifies screens in which effectors had interactions identified
			Structure cluster type (qcov = 0.9): For bidirectional query coverage of 0.9, specifies the type of cluster to which the effector belongs.
			Structure cluster type (qcov = 0.5): For bidirectional query coverage of 0.5, specifies the type of cluster to which the effector belongs.
6F	Proportion of cluster types for Foldseek cluster runs	Porportion of cluster types for Foldseek cluster runs (excluding singletons) for fixed e-value = 0.01 and bidirectional query coverages of 0.9, 0.7 and 0.5	Cluster type: cluster type (commensal, pathogen, metaeffector, or any combination of these)
			Proportion @ qcov = 0.5 and e-value = 0.01: proportion of cluster types for qcov = 0.5 and evalue = 0.01
			Proportion @ qcov = 0.7 and e-value = 0.01: proportion of cluster types for qcov = 0.7 and evalue = 0.01
			Proportion @ qcov = 0.9 and e-value = 0.01: proportion of cluster types for qcov = 0.9 and evalue = 0.01
6G	The proportion of each cluster type for all Foldseek cluster permutation tests (n=10,000), all pathogen effectors considered	The proportion of each cluster type for all Foldseek cluster permutation tests (n = 10,000)	Cluster type: cluster type (commensal, pathogen, metaeffector, or any combination of these)
			At qcov = 0.5 and e-value = 0.01: proportion of cluster types for qcov = 0.5 and evalue = 0.01 for label permutation tests
			At qcov = 0.7 and e-value = 0.01: proportion of cluster types for qcov = 0.7 and evalue = 0.01 for label permutation tests
			At qcov = 0.9 and e-value = 0.01: proportion of cluster types for qcov = 0.9 and evalue = 0.01 for label permutation tests
6H	Permutation test P values for cluster type proportion distributions, all pathogen effectors considered	P values (empirical and fitted) associated with the 10,000 label permutation tests for observed and predicted cluster type proportion distributions	Cluster type: cluster type (commensal, pathogen, metaeffector, or any combination of these)
			At qcov = 0.5 and e-value = 0.01: P values for distributions of proportion of cluster types for qcov = 0.5 and evalue = 0.01
			At qcov = 0.7 and e-value = 0.01: P values for distributions of proportion of cluster types for qcov = 0.7 and evalue = 0.01
			At qcov = 0.9 and e-value = 0.01: P values for distributions of proportion of cluster types for qcov = 0.9 and evalue = 0.01
6I	The proportion of each cluster type for all Foldseek cluster permutation tests (n = 10,000), only vertebrate effectors considered	The proportion of each cluster type considering only human and vertebrate pathogen effectors Foldseek cluster permutation tests (n = 10,000)	see details in 6G
6J	Permutation test P values for cluster type proportion distributions, only vertebrate effectors considered	P values (empirical and fitted) associated with the 10,000 label permutation tests for observed and predicted cluster type proportion distributions	see details in 6H
6K	The proportion of each cluster type for all Foldseek cluster permutation tests (n = 10,000), only human effectors considered	The proportion of each cluster type considering only human pathogen effectors Foldseek cluster permutation tests (n = 10,000)	see details in 6G
6L	Permutation test P values for cluster type proportion distributions, only human effectors considered	P values (empirical and fitted) associated with the 10,000 label permutation tests for observed and predicted cluster type proportion distributions	see details in 6H

## Sheet: 6A
Table 6A: Effector AlphaFold mapping
Effector id	Uniprot AF ID	Cloning	Interaction screen	AF model
WP_000004560.1	D8AG08	not_cloned	not_interacting	AF-D8AG08-F1-model_v4.pdb
WP_000004893.1	D8A7S8	not_cloned	not_interacting	AF-D8A7S8-F1-model_v4.pdb
WP_000004899.1	D7YAG3	not_cloned	not_interacting	AF-D7YAG3-F1-model_v4.pdb
WP_000004920.1	F4NDW8	not_cloned	not_interacting	AF-F4NDW8-F1-model_v4.pdb
WP_000013928.1	F4NNT5	not_cloned	not_interacting	AF-F4NNT5-F1-model_v4.pdb
WP_000013974.1	A0A2G8YKQ5	not_cloned	not_interacting	AF-A0A2G8YKQ5-F1-model_v4.pdb
WP_000017526.1	D7XY33	not_cloned	not_interacting	AF-D7XY33-F1-model_v4.pdb
WP_000020605.1	D7XYS1	not_cloned	not_interacting	AF-D7XYS1-F1-model_v4.pdb
WP_000020633.1	D8A8K2	not_cloned	not_interacting	AF-D8A8K2-F1-model_v4.pdb
WP_000020880.1	F4ND61	not_cloned	not_interacting	AF-F4ND61-F1-model_v4.pdb
WP_000020896.1	B7LT66	Efe_16	not_interacting	AF-B7LT66-F1-model_v4.pdb
WP_000020957.1	D7YA50	not_cloned	not_interacting	AF-D7YA50-F1-model_v4.pdb
WP_000023110.1	D7Y0Q3	not_cloned	not_interacting	AF-D7Y0Q3-F1-model_v4.pdb
WP_000031883.1	D8A7E2	not_cloned	not_interacting	AF-D8A7E2-F1-model_v4.pdb
WP_000057356.1	D7Y678	not_cloned	not_interacting	AF-D7Y678-F1-model_v4.pdb
WP_000057371.1	B7LS60	not_cloned	not_interacting	AF-B7LS60-F1-model_v4.pdb
WP_000057393.1	D8A1E8	not_cloned	not_interacting	AF-D8A1E8-F1-model_v4.pdb
WP_000057405.1	F4NN62	not_cloned	not_interacting	AF-F4NN62-F1-model_v4.pdb
WP_000057415.1	A0A2G8ZT25	not_cloned	not_interacting	AF-A0A2G8ZT25-F1-model_v4.pdb
WP_000062568.1	F4NKW5	not_cloned	not_interacting	AF-F4NKW5-F1-model_v4.pdb
WP_000067801.1	B7LP64	Efe_1	MAIN	AF-B7LP64-F1-model_v4.pdb
WP_000069320.1	D7Y8I8	not_cloned	not_interacting	AF-D7Y8I8-F1-model_v4.pdb
WP_000072260.1	D7Y3T4	not_cloned	not_interacting	AF-D7Y3T4-F1-model_v4.pdb
WP_000077848.1	F4NFD4	not_cloned	not_interacting	AF-F4NFD4-F1-model_v4.pdb
WP_000077850.1	D8AB38	not_cloned	not_interacting	AF-D8AB38-F1-model_v4.pdb
WP_000077873.1	D7Y1U7	not_cloned	not_interacting	AF-D7Y1U7-F1-model_v4.pdb
WP_000077882.1	A0A2I5SP37	not_cloned	not_interacting	AF-A0A2I5SP37-F1-model_v4.pdb
WP_000077885.1	B7LQ60	Efe_34	not_interacting	AF-B7LQ60-F1-model_v4.pdb
WP_000083435.1	B7LT17	Efe_2	MAIN,HOMOLOGY	AF-B7LT17-F1-model_v4.pdb
WP_000083444.1	F4NM69	not_cloned	not_interacting	AF-F4NM69-F1-model_v4.pdb
WP_000083461.1	D8A833	not_cloned	not_interacting	AF-D8A833-F1-model_v4.pdb
WP_000083468.1	A0A2G8ZNG5	not_cloned	not_interacting	AF-A0A2G8ZNG5-F1-model_v4.pdb
WP_000083825.1	D7Y2Z5	not_cloned	not_interacting	AF-D7Y2Z5-F1-model_v4.pdb
WP_000094669.1	F4NI61	not_cloned	not_interacting	AF-F4NI61-F1-model_v4.pdb
WP_000094682.1	D7Y0Z6	not_cloned	not_interacting	AF-D7Y0Z6-F1-model_v4.pdb
WP_000094689.1	D8A770	not_cloned	not_interacting	AF-D8A770-F1-model_v4.pdb
WP_000097526.1	D8A8E2	not_cloned	not_interacting	AF-D8A8E2-F1-model_v4.pdb
WP_000097994.1	B7LQF7	Efe_37	not_interacting	AF-B7LQF7-F1-model_v4.pdb
WP_000099375.1	B7LQI2	Efe_27	not_interacting	AF-B7LQI2-F1-model_v4.pdb
WP_000100899.1	D8A5B4	not_cloned	not_interacting	AF-D8A5B4-F1-model_v4.pdb
WP_000102794.1	F4NJ71	not_cloned	not_interacting	AF-F4NJ71-F1-model_v4.pdb
WP_000107765.1	A0A0M5K0F6	not_cloned	not_interacting	AF-A0A0M5K0F6-F1-model_v4.pdb
WP_000111845.1	A0A2G8ZNC3	not_cloned	not_interacting	AF-A0A2G8ZNC3-F1-model_v4.pdb
WP_000129894.1	D8A2T9	not_cloned	not_interacting	AF-D8A2T9-F1-model_v4.pdb
WP_000132317.1	F4ND78	not_cloned	not_interacting	AF-F4ND78-F1-model_v4.pdb
WP_000132323.1	A0A327I383	not_cloned	not_interacting	AF-A0A327I383-F1-model_v4.pdb
WP_000139041.1	F4NQF9	not_cloned	not_interacting	AF-F4NQF9-F1-model_v4.pdb
WP_000139057.1	D7YBS9	not_cloned	not_interacting	AF-D7YBS9-F1-model_v4.pdb
WP_000139084.1	D8ADW0	not_cloned	not_interacting	AF-D8ADW0-F1-model_v4.pdb
WP_000139093.1	A0A1U9TXB9	not_cloned	not_interacting	AF-A0A1U9TXB9-F1-model_v4.pdb
WP_000148644.1	B7LQZ3	Efe_3	MAIN	AF-B7LQZ3-F1-model_v4.pdb
WP_000155689.1	F4NK30	not_cloned	not_interacting	AF-F4NK30-F1-model_v4.pdb
WP_000155718.1	A0A1V2STS5	not_cloned	not_interacting	AF-A0A1V2STS5-F1-model_v4.pdb
WP_000156933.1	A0A1V2T4C8	not_cloned	not_interacting	AF-A0A1V2T4C8-F1-model_v4.pdb
WP_000168708.1	D7Y956	not_cloned	not_interacting	AF-D7Y956-F1-model_v4.pdb
WP_000168712.1	F4NNY0	not_cloned	not_interacting	AF-F4NNY0-F1-model_v4.pdb
WP_000178797.1	B7LJM8	Efe_4	MAIN,HOMOLOGY	AF-B7LJM8-F1-model_v4.pdb
WP_000184091.1	F4NJ69	not_cloned	not_interacting	AF-F4NJ69-F1-model_v4.pdb
WP_000184103.1	D8A404	not_cloned	not_interacting	AF-D8A404-F1-model_v4.pdb
WP_000189184.1	B7LN15	Efe_17	not_interacting	AF-B7LN15-F1-model_v4.pdb
WP_000189207.1	F4NGJ6	not_cloned	not_interacting	AF-F4NGJ6-F1-model_v4.pdb
WP_000189209.1	A0A0D8VVD6	not_cloned	not_interacting	AF-A0A0D8VVD6-F1-model_v4.pdb
WP_000191575.1	D7XZ87	not_cloned	not_interacting	AF-D7XZ87-F1-model_v4.pdb
WP_000191596.1	F4NNR6	not_cloned	not_interacting	AF-F4NNR6-F1-model_v4.pdb
WP_000192007.1	B7LTE1	not_cloned	not_interacting	AF-B7LTE1-F1-model_v4.pdb
WP_000201411.1	F4NCU3	not_cloned	not_interacting	AF-F4NCU3-F1-model_v4.pdb
WP_000201413.1	D7YBE3	not_cloned	not_interacting	AF-D7YBE3-F1-model_v4.pdb
WP_000208170.1	B7LQG2	Efe_32	not_interacting	AF-B7LQG2-F1-model_v4.pdb
WP_000208220.1	D8A9D3	not_cloned	not_interacting	AF-D8A9D3-F1-model_v4.pdb
WP_000208650.1	F4NDW3	not_cloned	not_interacting	AF-F4NDW3-F1-model_v4.pdb
WP_000208665.1	D7YAF8	not_cloned	not_interacting	AF-D7YAF8-F1-model_v4.pdb
WP_000213703.1	A0A327HVH9	not_cloned	not_interacting	AF-A0A327HVH9-F1-model_v4.pdb
WP_000220128.1	D8AFN2	not_cloned	not_interacting	AF-D8AFN2-F1-model_v4.pdb
WP_000220134.1	A0A2G8YTF1	not_cloned	not_interacting	AF-A0A2G8YTF1-F1-model_v4.pdb
WP_000220137.1	F4NKI2	not_cloned	not_interacting	AF-F4NKI2-F1-model_v4.pdb
WP_000246947.1	D7Y7W9	not_cloned	not_interacting	AF-D7Y7W9-F1-model_v4.pdb
WP_000246976.1	A0A2X5NJT9	not_cloned	not_interacting	AF-A0A2X5NJT9-F1-model_v4.pdb
WP_000255014.1	D7Y4Q3	not_cloned	not_interacting	AF-D7Y4Q3-F1-model_v4.pdb
WP_000255032.1	B7LVA9	Efe_5	MAIN,HOMOLOGY	AF-B7LVA9-F1-model_v4.pdb
WP_000255039.1	F4NE65	not_cloned	not_interacting	AF-F4NE65-F1-model_v4.pdb
WP_000257023.1	D8A2U8	not_cloned	not_interacting	AF-D8A2U8-F1-model_v4.pdb
WP_000257046.1	D8AC41	not_cloned	not_interacting	AF-D8AC41-F1-model_v4.pdb
WP_000258573.1	D7Y232	not_cloned	not_interacting	AF-D7Y232-F1-model_v4.pdb
WP_000258575.1	D8AE62	not_cloned	not_interacting	AF-D8AE62-F1-model_v4.pdb
WP_000287750.1	A0A2J7NDA1	not_cloned	not_interacting	AF-A0A2J7NDA1-F1-model_v4.pdb
WP_000288710.1	F4NDY6	not_cloned	not_interacting	AF-F4NDY6-F1-model_v4.pdb
WP_000288735.1	B7LNW8	not_cloned	not_interacting	AF-B7LNW8-F1-model_v4.pdb
WP_000339531.1	D7XZQ5	not_cloned	not_interacting	AF-D7XZQ5-F1-model_v4.pdb
WP_000339532.1	F4NIE6	not_cloned	not_interacting	AF-F4NIE6-F1-model_v4.pdb
WP_000368745.1	A0A0D8W0M5	not_cloned	not_interacting	AF-A0A0D8W0M5-F1-model_v4.pdb
WP_000369293.1	D8AG82	not_cloned	not_interacting	AF-D8AG82-F1-model_v4.pdb
WP_000375129.1	B7LNY0	Efe_6	MAIN	AF-B7LNY0-F1-model_v4.pdb
WP_000378020.1	D7Y9C8	not_cloned	not_interacting	AF-D7Y9C8-F1-model_v4.pdb
WP_000378026.1	F4NLM5	not_cloned	not_interacting	AF-F4NLM5-F1-model_v4.pdb
WP_000378058.1	D8ACX2	not_cloned	not_interacting	AF-D8ACX2-F1-model_v4.pdb
WP_000437922.1	B7LRZ0	not_cloned	not_interacting	AF-B7LRZ0-F1-model_v4.pdb
WP_000465930.1	F4NL37	not_cloned	not_interacting	AF-F4NL37-F1-model_v4.pdb
WP_000484555.1	F4NI07	not_cloned	not_interacting	AF-F4NI07-F1-model_v4.pdb
WP_000491413.1	D8AGJ3	not_cloned	not_interacting	AF-D8AGJ3-F1-model_v4.pdb
WP_000508975.1	B7LNA6	Efe_7	MAIN	AF-B7LNA6-F1-model_v4.pdb
WP_000535336.1	D8A7Q8	not_cloned	not_interacting	AF-D8A7Q8-F1-model_v4.pdb
WP_000537317.1	A0A0D8W5T5	not_cloned	not_interacting	AF-A0A0D8W5T5-F1-model_v4.pdb
WP_000557377.1	D8A5F3	not_cloned	not_interacting	AF-D8A5F3-F1-model_v4.pdb
WP_000557378.1	B7LJU8	Efe_36	not_interacting	AF-B7LJU8-F1-model_v4.pdb
WP_000579093.1	D8A946	not_cloned	not_interacting	AF-D8A946-F1-model_v4.pdb
WP_000611405.1	D7YA98	not_cloned	not_interacting	AF-D7YA98-F1-model_v4.pdb
WP_000611410.1	A0A1V2T6H0	not_cloned	not_interacting	AF-A0A1V2T6H0-F1-model_v4.pdb
WP_000622126.1	D7XZ40	not_cloned	not_interacting	AF-D7XZ40-F1-model_v4.pdb
WP_000632890.1	D7XXU8	not_cloned	not_interacting	AF-D7XXU8-F1-model_v4.pdb
WP_000640616.1	D7Y0N9	not_cloned	not_interacting	AF-D7Y0N9-F1-model_v4.pdb
WP_000654811.1	D7Y262	not_cloned	not_interacting	AF-D7Y262-F1-model_v4.pdb
WP_000671167.1	D8A5Z6	not_cloned	not_interacting	AF-D8A5Z6-F1-model_v4.pdb
WP_000671702.1	D8ABK0	not_cloned	not_interacting	AF-D8ABK0-F1-model_v4.pdb
WP_000700580.1	D8A7E9	not_cloned	not_interacting	AF-D8A7E9-F1-model_v4.pdb
WP_000785533.1	D8A2V1	not_cloned	not_interacting	AF-D8A2V1-F1-model_v4.pdb
WP_000786515.1	D8A5H1	not_cloned	not_interacting	AF-D8A5H1-F1-model_v4.pdb
WP_000786536.1	A0A234GQ39	not_cloned	not_interacting	AF-A0A234GQ39-F1-model_v4.pdb
WP_000786561.1	B7LM97	Efe_28	not_interacting	AF-B7LM97-F1-model_v4.pdb
WP_000835353.1	A0A327I4Y4	not_cloned	not_interacting	AF-A0A327I4Y4-F1-model_v4.pdb
WP_000849582.1	F4NII6	not_cloned	not_interacting	AF-F4NII6-F1-model_v4.pdb
WP_000859934.1	A0A0D6IKD7	not_cloned	not_interacting	AF-A0A0D6IKD7-F1-model_v4.pdb
WP_000859953.1	F4NGJ4	not_cloned	not_interacting	AF-F4NGJ4-F1-model_v4.pdb
WP_000859967.1	D8A1T8	not_cloned	not_interacting	AF-D8A1T8-F1-model_v4.pdb
WP_000862320.1	F4NNL2	not_cloned	not_interacting	AF-F4NNL2-F1-model_v4.pdb
WP_000868330.1	D8A9V5	not_cloned	not_interacting	AF-D8A9V5-F1-model_v4.pdb
WP_000873387.1	D8AAH6	not_cloned	not_interacting	AF-D8AAH6-F1-model_v4.pdb
WP_000893324.1	D8A0V5	not_cloned	not_interacting	AF-D8A0V5-F1-model_v4.pdb
WP_000904613.1	B7LTY4	Efe_8	MAIN	AF-B7LTY4-F1-model_v4.pdb
WP_000937458.1	B7LLM5	Efe_15	not_interacting	AF-B7LLM5-F1-model_v4.pdb
WP_000937831.1	D7Y3W7	not_cloned	not_interacting	AF-D7Y3W7-F1-model_v4.pdb
WP_000937845.1	F4ND83	not_cloned	not_interacting	AF-F4ND83-F1-model_v4.pdb
WP_000937861.1	D8A849	not_cloned	not_interacting	AF-D8A849-F1-model_v4.pdb
WP_000999547.1	B7LR22	Efe_9	MAIN	AF-B7LR22-F1-model_v4.pdb
WP_000999873.1	F4NKT7	not_cloned	not_interacting	AF-F4NKT7-F1-model_v4.pdb
WP_001023055.1	B7LTC1	Efe_30	not_interacting	AF-B7LTC1-F1-model_v4.pdb
WP_001029510.1	D7Y8H1	not_cloned	not_interacting	AF-D7Y8H1-F1-model_v4.pdb
WP_001058673.1	D8A0P4	not_cloned	not_interacting	AF-D8A0P4-F1-model_v4.pdb
WP_001059672.1	A0A0D8VXY5	not_cloned	not_interacting	AF-A0A0D8VXY5-F1-model_v4.pdb
WP_001061105.1	D7XYA1	not_cloned	not_interacting	AF-D7XYA1-F1-model_v4.pdb
WP_001064134.1	A0A327I3S7	not_cloned	not_interacting	AF-A0A327I3S7-F1-model_v4.pdb
WP_001066218.1	B7LLB5	Efe_20	not_interacting	AF-B7LLB5-F1-model_v4.pdb
WP_001067491.1	D7XYZ1	not_cloned	not_interacting	AF-D7XYZ1-F1-model_v4.pdb
WP_001067509.1	F4NGC1	not_cloned	not_interacting	AF-F4NGC1-F1-model_v4.pdb
WP_001067513.1	B7LRT7	Efe_21	not_interacting	AF-B7LRT7-F1-model_v4.pdb
WP_001088081.1	A0A0D8VUT6	not_cloned	not_interacting	AF-A0A0D8VUT6-F1-model_v4.pdb
WP_001091913.1	D8A134	not_cloned	not_interacting	AF-D8A134-F1-model_v4.pdb
WP_001093939.1	A0A1V2SZJ1	not_cloned	not_interacting	AF-A0A1V2SZJ1-F1-model_v4.pdb
WP_001093943.1	D8ADS6	not_cloned	not_interacting	AF-D8ADS6-F1-model_v4.pdb
WP_001097119.1	A0A1V2SVQ5	not_cloned	not_interacting	AF-A0A1V2SVQ5-F1-model_v4.pdb
WP_001143205.1	D8AC87	not_cloned	not_interacting	AF-D8AC87-F1-model_v4.pdb
WP_001143213.1	B7LNS0	Efe_31	not_interacting	AF-B7LNS0-F1-model_v4.pdb
WP_001143237.1	D7Y2Z0	not_cloned	not_interacting	AF-D7Y2Z0-F1-model_v4.pdb
WP_001143257.1	F4NL24	not_cloned	not_interacting	AF-F4NL24-F1-model_v4.pdb
WP_001195944.1	F4NM05	not_cloned	not_interacting	AF-F4NM05-F1-model_v4.pdb
WP_001195950.1	D8A3S7	not_cloned	not_interacting	AF-D8A3S7-F1-model_v4.pdb
WP_001197868.1	F4NED9	not_cloned	not_interacting	AF-F4NED9-F1-model_v4.pdb
WP_001197878.1	A0A245NM82	not_cloned	not_interacting	AF-A0A245NM82-F1-model_v4.pdb
WP_001197909.1	B7LV39	not_cloned	not_interacting	AF-B7LV39-F1-model_v4.pdb
WP_001235421.1	A0A2S4ABU0	not_cloned	not_interacting	AF-A0A2S4ABU0-F1-model_v4.pdb
WP_001235473.1	B7LUA4	Efe_11	MAIN	AF-B7LUA4-F1-model_v4.pdb
WP_001237041.1	B7LPE1	Efe_12	MAIN,HOMOLOGY	AF-B7LPE1-F1-model_v4.pdb
WP_001239655.1	F4NIX5	not_cloned	not_interacting	AF-F4NIX5-F1-model_v4.pdb
WP_001270130.1	F4NK66	not_cloned	not_interacting	AF-F4NK66-F1-model_v4.pdb
WP_001272443.1	B7LQL4	Efe_13	MAIN	AF-B7LQL4-F1-model_v4.pdb
WP_001272757.1	A0A0D6GGN1	not_cloned	not_interacting	AF-A0A0D6GGN1-F1-model_v4.pdb
WP_001278605.1	B7LKU6	not_cloned	not_interacting	AF-B7LKU6-F1-model_v4.pdb
WP_001283458.1	A0A0D6IRG2	not_cloned	not_interacting	AF-A0A0D6IRG2-F1-model_v4.pdb
WP_001294851.1	D7Y4M6	not_cloned	not_interacting	AF-D7Y4M6-F1-model_v4.pdb
WP_001298115.1	A0A0D6IKD6	not_cloned	not_interacting	AF-A0A0D6IKD6-F1-model_v4.pdb
WP_001301033.1	D8ABF7	not_cloned	not_interacting	AF-D8ABF7-F1-model_v4.pdb
WP_001307134.1	F4NHE5	not_cloned	not_interacting	AF-F4NHE5-F1-model_v4.pdb
WP_001307442.1	F4NNL1	not_cloned	not_interacting	AF-F4NNL1-F1-model_v4.pdb
WP_001307547.1	F4NKR2	not_cloned	not_interacting	AF-F4NKR2-F1-model_v4.pdb
WP_001313858.1	A0A2G9ACX5	not_cloned	not_interacting	AF-A0A2G9ACX5-F1-model_v4.pdb
WP_001313872.1	A0A0D8W586	not_cloned	not_interacting	AF-A0A0D8W586-F1-model_v4.pdb
WP_001314100.1	A0A0D6GZL4	not_cloned	not_interacting	AF-A0A0D6GZL4-F1-model_v4.pdb
WP_001317460.1	B7LNL1	not_cloned	not_interacting	AF-B7LNL1-F1-model_v4.pdb
WP_001325002.1	D7Y2E2	not_cloned	not_interacting	AF-D7Y2E2-F1-model_v4.pdb
WP_001325097.1	D7Y447	not_cloned	not_interacting	AF-D7Y447-F1-model_v4.pdb
WP_001325450.1	D7Y9K5	not_cloned	not_interacting	AF-D7Y9K5-F1-model_v4.pdb
WP_001329799.1	D8A4L6	not_cloned	not_interacting	AF-D8A4L6-F1-model_v4.pdb
WP_001330278.1	D8AAX3	not_cloned	not_interacting	AF-D8AAX3-F1-model_v4.pdb
WP_001332203.1	A0A2J1BSA4	not_cloned	not_interacting	AF-A0A2J1BSA4-F1-model_v4.pdb
WP_001349348.1	F4NE41	not_cloned	not_interacting	AF-F4NE41-F1-model_v4.pdb
WP_001350385.1	A0A0D6HPU1	not_cloned	not_interacting	AF-A0A0D6HPU1-F1-model_v4.pdb
WP_001350793.1	A0A2G8YTL0	not_cloned	not_interacting	AF-A0A2G8YTL0-F1-model_v4.pdb
WP_001362863.1	A0A2G8ZRV2	not_cloned	not_interacting	AF-A0A2G8ZRV2-F1-model_v4.pdb
WP_001445422.1	A0A0G3JQX2	not_cloned	not_interacting	AF-A0A0G3JQX2-F1-model_v4.pdb
WP_002431388.1	B7LP66	not_cloned	not_interacting	AF-B7LP66-F1-model_v4.pdb
WP_002431733.1	B7LLX4	not_cloned	not_interacting	AF-B7LLX4-F1-model_v4.pdb
WP_003090879.1	A0A6B0IP80	not_cloned	not_interacting	AF-A0A6B0IP80-F1-model_v4.pdb
WP_003091460.1	A0A0Q3C923	not_cloned	not_interacting	AF-A0A0Q3C923-F1-model_v4.pdb
WP_003111705.1	A0A233TI56	not_cloned	not_interacting	AF-A0A233TI56-F1-model_v4.pdb
WP_003117722.1	A0A0F7QSW7	not_cloned	not_interacting	AF-A0A0F7QSW7-F1-model_v4.pdb
WP_003134060.1	O34208	not_cloned	not_interacting	AF-O34208-F1-model_v4.pdb
WP_003136336.1	A0A140SEM2	not_cloned	not_interacting	AF-A0A140SEM2-F1-model_v4.pdb
WP_003136512.1	A0A367H5W2	not_cloned	not_interacting	AF-A0A367H5W2-F1-model_v4.pdb
WP_003140182.1	A0A0C6EKN3	not_cloned	not_interacting	AF-A0A0C6EKN3-F1-model_v4.pdb
WP_003143819.1	A0A509JES5	not_cloned	not_interacting	AF-A0A509JES5-F1-model_v4.pdb
WP_004253374.1	D4BSV8	Pre_26	not_interacting	AF-D4BSV8-F1-model_v4.pdb
WP_004253606.1	D4BT52	Pre_1	MAIN	AF-D4BT52-F1-model_v4.pdb
WP_004253720.1	D4BT86	not_cloned	not_interacting	AF-D4BT86-F1-model_v4.pdb
WP_004253752.1	D4BT97	Pre_2	MAIN	AF-D4BT97-F1-model_v4.pdb
WP_004253755.1	D4BT98	not_cloned	not_interacting	AF-D4BT98-F1-model_v4.pdb
WP_004253768.1	D4BTA2	Pre_27	not_interacting	AF-D4BTA2-F1-model_v4.pdb
WP_004254299.1	D4BTQ0	Pre_65	not_interacting	AF-D4BTQ0-F1-model_v4.pdb
WP_004254558.1	D4BTU0	Pre_84	not_interacting	AF-D4BTU0-F1-model_v4.pdb
WP_004254561.1	D4BTU1	Pre_28	not_interacting	AF-D4BTU1-F1-model_v4.pdb
WP_004254943.1	D4BU74	Pre_29	not_interacting	AF-D4BU74-F1-model_v4.pdb
WP_004254983.1	D4BU89	Pre_3	MAIN,HOMOLOGY	AF-D4BU89-F1-model_v4.pdb
WP_004255002.1	D4BU96	Pre_4	HOMOLOGY	AF-D4BU96-F1-model_v4.pdb
WP_004255132.1	D4BUE3	Pre_5	MAIN	AF-D4BUE3-F1-model_v4.pdb
WP_004255360.1	D4BUJ7	not_cloned	not_interacting	AF-D4BUJ7-F1-model_v4.pdb
WP_004255386.1	D4BUL1	not_cloned	not_interacting	AF-D4BUL1-F1-model_v4.pdb
WP_004255405.1	D4BUM0	Pre_30	not_interacting	AF-D4BUM0-F1-model_v4.pdb
WP_004256127.1	D4BVF7	Pre_6	MAIN	AF-D4BVF7-F1-model_v4.pdb
WP_004256190.1	D4BVI3	Pre_85	not_interacting	AF-D4BVI3-F1-model_v4.pdb
WP_004256437.1	D4BVR9	Pre_76	not_interacting	AF-D4BVR9-F1-model_v4.pdb
WP_004256475.1	D4BVT7	not_cloned	not_interacting	AF-D4BVT7-F1-model_v4.pdb
WP_004256486.1	D4BVU1	Pre_31	not_interacting	AF-D4BVU1-F1-model_v4.pdb
WP_004256696.1	D4BW66	not_cloned	not_interacting	AF-D4BW66-F1-model_v4.pdb
WP_004256728.1	D4BW74	Pre_77	not_interacting	AF-D4BW74-F1-model_v4.pdb
WP_004256756.1	D4BW88	Pre_7	MAIN	AF-D4BW88-F1-model_v4.pdb
WP_004256890.1	D4BWC2	Pre_32	not_interacting	AF-D4BWC2-F1-model_v4.pdb
WP_004256913.1	D4BWC8	Pre_81	not_interacting	AF-D4BWC8-F1-model_v4.pdb
WP_004257109.1	D4BW14	Pre_8	MAIN	AF-D4BW14-F1-model_v4.pdb
WP_004257114.1	D4BW16	Pre_78	not_interacting	AF-D4BW16-F1-model_v4.pdb
WP_004257237.1	D4BWG9	Pre_33	not_interacting	AF-D4BWG9-F1-model_v4.pdb
WP_004257253.1	D4BWH5	Pre_82	not_interacting	AF-D4BWH5-F1-model_v4.pdb
WP_004257256.1	D4BWH6	not_cloned	not_interacting	AF-D4BWH6-F1-model_v4.pdb
WP_004257539.1	D4BWQ1	Pre_34	not_interacting	AF-D4BWQ1-F1-model_v4.pdb
WP_004257971.1	D4BX29	Pre_9	MAIN	AF-D4BX29-F1-model_v4.pdb
WP_004258336.1	D4BXD1	Pre_10	MAIN,HOMOLOGY	AF-D4BXD1-F1-model_v4.pdb
WP_004258503.1	D4BXH1	Pre_36	not_interacting	AF-D4BXH1-F1-model_v4.pdb
WP_004258949.1	D4BXU0	Pre_11	MAIN,HOMOLOGY	AF-D4BXU0-F1-model_v4.pdb
WP_004259388.1	D4BY88	not_cloned	not_interacting	AF-D4BY88-F1-model_v4.pdb
WP_004259957.1	D4BYN6	not_cloned	not_interacting	AF-D4BYN6-F1-model_v4.pdb
WP_004260254.1	D4BYT8	Pre_79	not_interacting	AF-D4BYT8-F1-model_v4.pdb
WP_004260347.1	D4BYW0	Pre_80	not_interacting	AF-D4BYW0-F1-model_v4.pdb
WP_004260627.1	D4BZ51	Pre_37	not_interacting	AF-D4BZ51-F1-model_v4.pdb
WP_004261076.1	D4BZK1	Pre_38	not_interacting	AF-D4BZK1-F1-model_v4.pdb
WP_004261181.1	D4BZP0	Pre_66	not_interacting	AF-D4BZP0-F1-model_v4.pdb
WP_004261326.1	D4BZT7	Pre_12	MAIN	AF-D4BZT7-F1-model_v4.pdb
WP_004261459.1	D4BZX4	Pre_13	MAIN	AF-D4BZX4-F1-model_v4.pdb
WP_004261604.1	D4C025	Pre_14	MAIN	AF-D4C025-F1-model_v4.pdb
WP_004261608.1	D4C026	not_cloned	not_interacting	AF-D4C026-F1-model_v4.pdb
WP_004261611.1	D4C027	Pre_67	not_interacting	AF-D4C027-F1-model_v4.pdb
WP_004261691.1	D4C055	Pre_15	MAIN,HOMOLOGY	AF-D4C055-F1-model_v4.pdb
WP_004261765.1	D4C081	Pre_39	not_interacting	AF-D4C081-F1-model_v4.pdb
WP_004261788.1	D4C087	Pre_40	not_interacting	AF-D4C087-F1-model_v4.pdb
WP_004262117.1	D4C0J4	Pre_41	not_interacting	AF-D4C0J4-F1-model_v4.pdb
WP_004262559.1	D4C1V5	Pre_70	not_interacting	AF-D4C1V5-F1-model_v4.pdb
WP_004262673.1	D4C299	Pre_16	MAIN	AF-D4C299-F1-model_v4.pdb
WP_004262890.1	D4C2H1	Pre_42	not_interacting	AF-D4C2H1-F1-model_v4.pdb
WP_004262981.1	D4C1Y5	Pre_71	not_interacting	AF-D4C1Y5-F1-model_v4.pdb
WP_004262987.1	D4C1Y7	Pre_25	not_interacting	AF-D4C1Y7-F1-model_v4.pdb
WP_004262990.1	D4C1Y8	Pre_72	not_interacting	AF-D4C1Y8-F1-model_v4.pdb
WP_004263017.1	D4C1Z5	not_cloned	not_interacting	AF-D4C1Z5-F1-model_v4.pdb
WP_004263051.1	D4C205	Pre_43	not_interacting	AF-D4C205-F1-model_v4.pdb
WP_004263203.1	D4C262	Pre_44	not_interacting	AF-D4C262-F1-model_v4.pdb
WP_004263536.1	D4C2S9	Pre_73	not_interacting	AF-D4C2S9-F1-model_v4.pdb
WP_004264245.1	D4C3G4	Pre_45	not_interacting	AF-D4C3G4-F1-model_v4.pdb
WP_004264313.1	D4C3K5	not_cloned	not_interacting	AF-D4C3K5-F1-model_v4.pdb
WP_004264319.1	D4C3K7	Pre_46	not_interacting	AF-D4C3K7-F1-model_v4.pdb
WP_004264499.1	D4C487	Pre_47	not_interacting	AF-D4C487-F1-model_v4.pdb
WP_004264507.1	D4C490	Pre_74	not_interacting	AF-D4C490-F1-model_v4.pdb
WP_004264615.1	D4C4E2	Pre_75	not_interacting	AF-D4C4E2-F1-model_v4.pdb
WP_004264748.1	D4C4J9	not_cloned	not_interacting	AF-D4C4J9-F1-model_v4.pdb
WP_004264858.1	D4C4R0	Pre_18	MAIN	AF-D4C4R0-F1-model_v4.pdb
WP_004264896.1	D4C4U4	Pre_48	not_interacting	AF-D4C4U4-F1-model_v4.pdb
WP_004264902.1	D4C4U9	Pre_19	MAIN	AF-D4C4U9-F1-model_v4.pdb
WP_004265131.1	D4C581	Pre_56	not_interacting	AF-D4C581-F1-model_v4.pdb
WP_004265252.1	D4C5E2	Pre_49	not_interacting	AF-D4C5E2-F1-model_v4.pdb
WP_004265317.1	D4C5H1	not_cloned	not_interacting	AF-D4C5H1-F1-model_v4.pdb
WP_004265549.1	D4C616	Pre_83	not_interacting	AF-D4C616-F1-model_v4.pdb
WP_004724690.1	A0A0Q2N6F6	not_cloned	not_interacting	AF-A0A0Q2N6F6-F1-model_v4.pdb
WP_004724988.1	A0A0Q2QZ48	not_cloned	not_interacting	AF-A0A0Q2QZ48-F1-model_v4.pdb
WP_004726083.1	A0A0Q2M920	not_cloned	not_interacting	AF-A0A0Q2M920-F1-model_v4.pdb
WP_004726225.1	A0A0Q2SBL6	not_cloned	not_interacting	AF-A0A0Q2SBL6-F1-model_v4.pdb
WP_004726603.1	A0A0Q2RMY7	Vfu_2	MAIN	AF-A0A0Q2RMY7-F1-model_v4.pdb
WP_004726677.1	A0A0Q2M7F6	Vfu_24	not_interacting	AF-A0A0Q2M7F6-F1-model_v4.pdb
WP_004726765.1	A0A0Q2Y1U8	Vfu_25	not_interacting	AF-A0A0Q2Y1U8-F1-model_v4.pdb
WP_004727345.1	A0A0Q2N7D1	Vfu_6	MAIN,HOMOLOGY	AF-A0A0Q2N7D1-F1-model_v4.pdb
WP_004727405.1	A0A0Q2MGC8	Vfu_26	not_interacting	AF-A0A0Q2MGC8-F1-model_v4.pdb
WP_004727628.1	A0A0Q2V510	Vfu_40	not_interacting	AF-A0A0Q2V510-F1-model_v4.pdb
WP_004727709.1	A0A0Q2MJZ9	not_cloned	not_interacting	AF-A0A0Q2MJZ9-F1-model_v4.pdb
WP_004728470.1	A0A0Q2MFX2	Vfu_41	not_interacting	AF-A0A0Q2MFX2-F1-model_v4.pdb
WP_004728834.1	A0A0Q2UX95	Vfu_33	not_interacting	AF-A0A0Q2UX95-F1-model_v4.pdb
WP_004729437.1	A0A0Q2MF27	not_cloned	not_interacting	AF-A0A0Q2MF27-F1-model_v4.pdb
WP_004729460.1	A0A0Q2RQJ1	not_cloned	not_interacting	AF-A0A0Q2RQJ1-F1-model_v4.pdb
WP_004905318.1	D4C130	Pre_57	not_interacting	AF-D4C130-F1-model_v4.pdb
WP_004905395.1	D4C174	Pre_58	not_interacting	AF-D4C174-F1-model_v4.pdb
WP_004905473.1	D4C1C0	Pre_21	MAIN	AF-D4C1C0-F1-model_v4.pdb
WP_004906048.1	D4C3Y7	Pre_22	MAIN,HOMOLOGY	AF-D4C3Y7-F1-model_v4.pdb
WP_004906105.1	D4C419	Pre_59	not_interacting	AF-D4C419-F1-model_v4.pdb
WP_004906207.1	D4C5P9	Pre_60	not_interacting	AF-D4C5P9-F1-model_v4.pdb
WP_004915373.1	B2PW46	Pst_81	not_interacting	AF-B2PW46-F1-model_v4.pdb
WP_004915478.1	B2Q4K9	Pst_47	not_interacting	AF-B2Q4K9-F1-model_v4.pdb
WP_004915527.1	B2Q4M4	Pst_48	not_interacting	AF-B2Q4M4-F1-model_v4.pdb
WP_004915569.1	B2Q4N8	Pst_1	MAIN,HOMOLOGY	AF-B2Q4N8-F1-model_v4.pdb
WP_004915712.1	B2Q4T8	Pst_2	MAIN	AF-B2Q4T8-F1-model_v4.pdb
WP_004916435.1	B2Q696	not_cloned	not_interacting	AF-B2Q696-F1-model_v4.pdb
WP_004916773.1	B2PWD9	Pst_24	not_interacting	AF-B2PWD9-F1-model_v4.pdb
WP_004917132.1	B2PW84	Pst_3	MAIN	AF-B2PW84-F1-model_v4.pdb
WP_004917276.1	B2PWI9	Pst_25	not_interacting	AF-B2PWI9-F1-model_v4.pdb
WP_004917314.1	B2PWK8	not_cloned	not_interacting	AF-B2PWK8-F1-model_v4.pdb
WP_004917597.1	B2Q2F9	Pst_49	not_interacting	AF-B2Q2F9-F1-model_v4.pdb
WP_004917602.1	B2Q2G2	Pst_83	not_interacting	AF-B2Q2G2-F1-model_v4.pdb
WP_004917712.1	B2Q340	not_cloned	not_interacting	AF-B2Q340-F1-model_v4.pdb
WP_004917956.1	B2Q3X9	not_cloned	not_interacting	AF-B2Q3X9-F1-model_v4.pdb
WP_004917987.1	B2Q3Z1	Pst_4	MAIN	AF-B2Q3Z1-F1-model_v4.pdb
WP_004918153.1	B2Q1Y6	Pst_50	not_interacting	AF-B2Q1Y6-F1-model_v4.pdb
WP_004918212.1	B2Q213	not_cloned	not_interacting	AF-B2Q213-F1-model_v4.pdb
WP_004918358.1	B2Q3D8	Pst_51	not_interacting	AF-B2Q3D8-F1-model_v4.pdb
WP_004918442.1	B2Q3I3	Pst_52	not_interacting	AF-B2Q3I3-F1-model_v4.pdb
WP_004918480.1	B2Q3K0	Pst_53	not_interacting	AF-B2Q3K0-F1-model_v4.pdb
WP_004918732.1	B2PYV1	not_cloned	not_interacting	AF-B2PYV1-F1-model_v4.pdb
WP_004918835.1	B2PZA5	Pst_27	not_interacting	AF-B2PZA5-F1-model_v4.pdb
WP_004918964.1	B2PZL0	Pst_84	not_interacting	AF-B2PZL0-F1-model_v4.pdb
WP_004919137.1	B2PZZ9	Pst_28	not_interacting	AF-B2PZZ9-F1-model_v4.pdb
WP_004919165.1	B2Q063	Pst_55	not_interacting	AF-B2Q063-F1-model_v4.pdb
WP_004919332.1	B2Q0Q1	Pst_5	MAIN	AF-B2Q0Q1-F1-model_v4.pdb
WP_004919494.1	B2Q137	Pst_29	not_interacting	AF-B2Q137-F1-model_v4.pdb
WP_004919715.1	B2Q1S6	not_cloned	not_interacting	AF-B2Q1S6-F1-model_v4.pdb
WP_004919757.1	B2Q233	Pst_6	MAIN,HOMOLOGY	AF-B2Q233-F1-model_v4.pdb
WP_004919841.1	B2Q262	Pst_31	not_interacting	AF-B2Q262-F1-model_v4.pdb
WP_004919855.1	B2Q266	Pst_32	not_interacting	AF-B2Q266-F1-model_v4.pdb
WP_004920058.1	B2Q2V2	Pst_56	not_interacting	AF-B2Q2V2-F1-model_v4.pdb
WP_004920682.1	B2PYM1	not_cloned	not_interacting	AF-B2PYM1-F1-model_v4.pdb
WP_004920683.1	B2PYM2	not_cloned	not_interacting	AF-B2PYM2-F1-model_v4.pdb
WP_004920813.1	B2PZE1	Pst_7	MAIN	AF-B2PZE1-F1-model_v4.pdb
WP_004920817.1	B2PZE5	Pst_57	not_interacting	AF-B2PZE5-F1-model_v4.pdb
WP_004921265.1	B2Q0M6	Pst_58	not_interacting	AF-B2Q0M6-F1-model_v4.pdb
WP_004921358.1	B2Q0X1	Pst_59	not_interacting	AF-B2Q0X1-F1-model_v4.pdb
WP_004921504.1	B2Q171	Pst_33	not_interacting	AF-B2Q171-F1-model_v4.pdb
WP_004921520.1	B2Q175	Pst_8	MAIN	AF-B2Q175-F1-model_v4.pdb
WP_004921623.1	B2Q1A7	Pst_60	not_interacting	AF-B2Q1A7-F1-model_v4.pdb
WP_004921716.1	B2Q1J1	not_cloned	not_interacting	AF-B2Q1J1-F1-model_v4.pdb
WP_004922067.1	B2Q2X1	not_cloned	not_interacting	AF-B2Q2X1-F1-model_v4.pdb
WP_004922117.1	B2Q2Y5	Pst_61	not_interacting	AF-B2Q2Y5-F1-model_v4.pdb
WP_004922399.1	B2Q4E9	not_cloned	not_interacting	AF-B2Q4E9-F1-model_v4.pdb
WP_004922411.1	B2Q4F4	Pst_62	not_interacting	AF-B2Q4F4-F1-model_v4.pdb
WP_004922866.1	B2PZ49	Pst_10	MAIN	AF-B2PZ49-F1-model_v4.pdb
WP_004922896.1	B2PZ64	Pst_63	not_interacting	AF-B2PZ64-F1-model_v4.pdb
WP_004923523.1	B2PUJ1	Pst_35	not_interacting	AF-B2PUJ1-F1-model_v4.pdb
WP_004923882.1	B2PUW0	Pst_20	not_interacting	AF-B2PUW0-F1-model_v4.pdb
WP_004924072.1	B2PV27	Pst_65	not_interacting	AF-B2PV27-F1-model_v4.pdb
WP_004924254.1	B2PV89	Pst_66	not_interacting	AF-B2PV89-F1-model_v4.pdb
WP_004924278.1	B2PV97	not_cloned	not_interacting	AF-B2PV97-F1-model_v4.pdb
WP_004924497.1	B2PVG9	Pst_67	not_interacting	AF-B2PVG9-F1-model_v4.pdb
WP_004924665.1	B2PVN6	Pst_36	not_interacting	AF-B2PVN6-F1-model_v4.pdb
WP_004924795.1	B2PW07	Pst_68	not_interacting	AF-B2PW07-F1-model_v4.pdb
WP_004924913.1	B2PX16	Pst_11	MAIN,HOMOLOGY	AF-B2PX16-F1-model_v4.pdb
WP_004925180.1	B2PXA7	Pst_69	not_interacting	AF-B2PXA7-F1-model_v4.pdb
WP_004925512.1	B2PXL4	Pst_12	MAIN,HOMOLOGY	AF-B2PXL4-F1-model_v4.pdb
WP_004925628.1	B2PXQ3	Pst_85	not_interacting	AF-B2PXQ3-F1-model_v4.pdb
WP_004925688.1	B2PXS3	Pst_37	not_interacting	AF-B2PXS3-F1-model_v4.pdb
WP_004925746.1	B2PXT9	Pst_71	not_interacting	AF-B2PXT9-F1-model_v4.pdb
WP_004926047.1	B2Q5C4	Pst_72	not_interacting	AF-B2Q5C4-F1-model_v4.pdb
WP_004926051.1	B2Q5C8	Pst_73	not_interacting	AF-B2Q5C8-F1-model_v4.pdb
WP_004926210.1	B2Q5H9	Pst_13	MAIN	AF-B2Q5H9-F1-model_v4.pdb
WP_004926354.1	B2Q5I3	Pst_38	not_interacting	AF-B2Q5I3-F1-model_v4.pdb
WP_004927154.1	B2Q751	Pst_75	not_interacting	AF-B2Q751-F1-model_v4.pdb
WP_004927264.1	B2Q799	Pst_15	MAIN	AF-B2Q799-F1-model_v4.pdb
WP_004927350.1	B2Q7C8	Pst_76	not_interacting	AF-B2Q7C8-F1-model_v4.pdb
WP_004927466.1	B2Q7G8	Pst_77	not_interacting	AF-B2Q7G8-F1-model_v4.pdb
WP_005121418.1	A0A6N6JYL5	not_cloned	not_interacting	AF-A0A6N6JYL5-F1-model_v4.pdb
WP_005121577.1	A0A6N6K1Q7	not_cloned	not_interacting	AF-A0A6N6K1Q7-F1-model_v4.pdb
WP_005122303.1	A0A6N6K0Q9	not_cloned	not_interacting	AF-A0A6N6K0Q9-F1-model_v4.pdb
WP_005122932.1	A0A6N6JXJ6	Cpa_19	not_interacting	AF-A0A6N6JXJ6-F1-model_v4.pdb
WP_005123150.1	A0A6N6K418	not_cloned	not_interacting	AF-A0A6N6K418-F1-model_v4.pdb
WP_005123605.1	A0A6N6K3A4	not_cloned	not_interacting	AF-A0A6N6K3A4-F1-model_v4.pdb
WP_005126378.1	A0A6N6K5A9	Cpa_40	not_interacting	AF-A0A6N6K5A9-F1-model_v4.pdb
WP_005126657.1	A0A6N6JYG4	Cpa_20	not_interacting	AF-A0A6N6JYG4-F1-model_v4.pdb
WP_005126712.1	A0A6N6JYJ3	Cpa_21	not_interacting	AF-A0A6N6JYJ3-F1-model_v4.pdb
WP_005126769.1	A0A6N6JZ20	not_cloned	not_interacting	AF-A0A6N6JZ20-F1-model_v4.pdb
WP_005126801.1	A0A6N6JZ66	not_cloned	not_interacting	AF-A0A6N6JZ66-F1-model_v4.pdb
WP_005129057.1	A0A6N6K9F6	Cpa_1	MAIN,HOMOLOGY	AF-A0A6N6K9F6-F1-model_v4.pdb
WP_005129187.1	A0A6N6K997	Cpa_2	HOMOLOGY	AF-A0A6N6K997-F1-model_v4.pdb
WP_005129207.1	A0A6N6KAR9	Cpa_3	MAIN,HOMOLOGY	AF-A0A6N6KAR9-F1-model_v4.pdb
WP_005130943.1	A0A6N6K1T8	not_cloned	not_interacting	AF-A0A6N6K1T8-F1-model_v4.pdb
WP_005131490.1	A0A6N6K3M8	Cpa_51	not_interacting	AF-A0A6N6K3M8-F1-model_v4.pdb
WP_005131699.1	A0A6N6K3G5	Cpa_4	MAIN,HOMOLOGY	AF-A0A6N6K3G5-F1-model_v4.pdb
WP_005132825.1	A0A6N6K389	Cpa_22	not_interacting	AF-A0A6N6K389-F1-model_v4.pdb
WP_005156427.1	A0A0H3NVA1	not_cloned	not_interacting	AF-A0A0H3NVA1-F1-model_v4.pdb
WP_005156531.1	A0A0H3NWI9	Yen_22	not_interacting	AF-A0A0H3NWI9-F1-model_v4.pdb
WP_005156690.1	A0A0H3NUP0	Yen_1	MAIN	AF-A0A0H3NUP0-F1-model_v4.pdb
WP_005156692.1	A0A0H3P0U1	Yen_48	not_interacting	AF-A0A0H3P0U1-F1-model_v4.pdb
WP_005156700.1	A0A0H3NVI1	Yen_25	not_interacting	AF-A0A0H3NVI1-F1-model_v4.pdb
WP_005157177.1	A0A0H3NN78	Yen_61	not_interacting	AF-A0A0H3NN78-F1-model_v4.pdb
WP_005157407.1	A0A0H3NXL6	Yen_49	not_interacting	AF-A0A0H3NXL6-F1-model_v4.pdb
WP_005157433.1	A0A0H3NVM6	Yen_50	not_interacting	AF-A0A0H3NVM6-F1-model_v4.pdb
WP_005157512.1	A0A0H3NXJ0	Yen_62	not_interacting	AF-A0A0H3NXJ0-F1-model_v4.pdb
WP_005157674.1	A0A0H3NYS7	Yen_3	MAIN	AF-A0A0H3NYS7-F1-model_v4.pdb
WP_005157827.1	A0A0H3NN32	Yen_26	not_interacting	AF-A0A0H3NN32-F1-model_v4.pdb
WP_005157881.1	A0A0H3NRB5	not_cloned	not_interacting	AF-A0A0H3NRB5-F1-model_v4.pdb
WP_005158077.1	A0A0H3NR04	Yen_51	not_interacting	AF-A0A0H3NR04-F1-model_v4.pdb
WP_005158416.1	A0A0H3NPE9	Yen_29	not_interacting	AF-A0A0H3NPE9-F1-model_v4.pdb
WP_005158559.1	A0A0H3NSP1	not_cloned	not_interacting	AF-A0A0H3NSP1-F1-model_v4.pdb
WP_005158823.1	A0A0H3NYM1	not_cloned	not_interacting	AF-A0A0H3NYM1-F1-model_v4.pdb
WP_005158896.1	A0A0H3NMT4	Yen_52	not_interacting	AF-A0A0H3NMT4-F1-model_v4.pdb
WP_005159058.1	A0A0H3NUN0	Yen_4	MAIN,HOMOLOGY	AF-A0A0H3NUN0-F1-model_v4.pdb
WP_005159145.1	A0A0H3NUU2	Yen_5	MAIN	AF-A0A0H3NUU2-F1-model_v4.pdb
WP_005159272.1	A0A0H3P051	Yen_6	MAIN,HOMOLOGY	AF-A0A0H3P051-F1-model_v4.pdb
WP_005159550.1	A0A0H3NUI6	not_cloned	not_interacting	AF-A0A0H3NUI6-F1-model_v4.pdb
WP_005159572.1	A0A0H3P0D1	not_cloned	not_interacting	AF-A0A0H3P0D1-F1-model_v4.pdb
WP_005159587.1	A0A0H3NUG5	Yen_53	not_interacting	AF-A0A0H3NUG5-F1-model_v4.pdb
WP_005160046.1	A0A0H3NRQ1	Yen_47	not_interacting	AF-A0A0H3NRQ1-F1-model_v4.pdb
WP_005160467.1	A0A0H3NQM9	not_cloned	not_interacting	AF-A0A0H3NQM9-F1-model_v4.pdb
WP_005160776.1	A0A0H3NXM6	Yen_30	not_interacting	AF-A0A0H3NXM6-F1-model_v4.pdb
WP_005160863.1	A0A0H3NZG0	Yen_23	not_interacting	AF-A0A0H3NZG0-F1-model_v4.pdb
WP_005161939.1	A0A0H3NWN9	Yen_31	not_interacting	AF-A0A0H3NWN9-F1-model_v4.pdb
WP_005162179.1	A0A0H3NSL1	not_cloned	not_interacting	AF-A0A0H3NSL1-F1-model_v4.pdb
WP_005162291.1	A0A0H3NT35	Yen_7	MAIN,HOMOLOGY	AF-A0A0H3NT35-F1-model_v4.pdb
WP_005162694.1	A0A0H3P0X6	Yen_8	MAIN	AF-A0A0H3P0X6-F1-model_v4.pdb
WP_005162781.1	A0A0H3NWF7	Yen_9	MAIN	AF-A0A0H3NWF7-F1-model_v4.pdb
WP_005162998.1	A0A0H3NPJ8	not_cloned	not_interacting	AF-A0A0H3NPJ8-F1-model_v4.pdb
WP_005163324.1	A0A0H3NXX5	Yen_65	not_interacting	AF-A0A0H3NXX5-F1-model_v4.pdb
WP_005163567.1	A0A0H3NZP9	Yen_66	not_interacting	AF-A0A0H3NZP9-F1-model_v4.pdb
WP_005163729.1	A0A0H3NR14	Yen_10	MAIN,HOMOLOGY	AF-A0A0H3NR14-F1-model_v4.pdb
WP_005163816.1	A0A0H3NLX8	Yen_11	MAIN	AF-A0A0H3NLX8-F1-model_v4.pdb
WP_005163828.1	A0A0H3NQH8	not_cloned	not_interacting	AF-A0A0H3NQH8-F1-model_v4.pdb
WP_005164084.1	A0A0H3NUA4	Yen_12	MAIN,HOMOLOGY	AF-A0A0H3NUA4-F1-model_v4.pdb
WP_005164130.1	A0A0H3NU75	not_cloned	not_interacting	AF-A0A0H3NU75-F1-model_v4.pdb
WP_005164132.1	A0A0H3NVD9	Yen_21	not_interacting	AF-A0A0H3NVD9-F1-model_v4.pdb
WP_005164223.1	A0A0H3NUM6	Yen_54	not_interacting	AF-A0A0H3NUM6-F1-model_v4.pdb
WP_005164331.1	A0A0H3NT52	Yen_13	MAIN	AF-A0A0H3NT52-F1-model_v4.pdb
WP_005164342.1	A0A0H3NXY6	not_cloned	not_interacting	AF-A0A0H3NXY6-F1-model_v4.pdb
WP_005164542.1	A0A0H3NNH6	Yen_14	MAIN,HOMOLOGY	AF-A0A0H3NNH6-F1-model_v4.pdb
WP_005164848.1	A0A0H3NU19	Yen_35	not_interacting	AF-A0A0H3NU19-F1-model_v4.pdb
WP_005165009.1	A0A0H3NY44	not_cloned	not_interacting	AF-A0A0H3NY44-F1-model_v4.pdb
WP_005165338.1	A0A0H3NWZ5	Yen_36	not_interacting	AF-A0A0H3NWZ5-F1-model_v4.pdb
WP_005165350.1	A0A0H3NLU5	Yen_37	not_interacting	AF-A0A0H3NLU5-F1-model_v4.pdb
WP_005165873.1	A0A0H3NQB9	Yen_55	not_interacting	AF-A0A0H3NQB9-F1-model_v4.pdb
WP_005165949.1	A0A0H3NPA0	not_cloned	not_interacting	AF-A0A0H3NPA0-F1-model_v4.pdb
WP_005165954.1	A0A0H3NR51	not_cloned	not_interacting	AF-A0A0H3NR51-F1-model_v4.pdb
WP_005166097.1	A0A0H3NZ04	Yen_15	MAIN	AF-A0A0H3NZ04-F1-model_v4.pdb
WP_005166456.1	A0A0H3NR46	Yen_67	not_interacting	AF-A0A0H3NR46-F1-model_v4.pdb
WP_005176491.1	A0A0H3NY51	not_cloned	not_interacting	AF-A0A0H3NY51-F1-model_v4.pdb
WP_005177600.1	A0A0H3NTI9	not_cloned	not_interacting	AF-A0A0H3NTI9-F1-model_v4.pdb
WP_005178231.1	A0A0H3NX41	not_cloned	not_interacting	AF-A0A0H3NX41-F1-model_v4.pdb
WP_005179029.1	A0A0H3NVA8	Yen_16	MAIN,HOMOLOGY	AF-A0A0H3NVA8-F1-model_v4.pdb
WP_005280619.1	D4F044	Eta_4	not_interacting	AF-D4F044-F1-model_v4.pdb
WP_005283164.1	D4F2P5	Eta_11	not_interacting	AF-D4F2P5-F1-model_v4.pdb
WP_005283179.1	D4F2Q1	not_cloned	not_interacting	AF-D4F2Q1-F1-model_v4.pdb
WP_005283191.1	D4F2Q4	Eta_13	not_interacting	AF-D4F2Q4-F1-model_v4.pdb
WP_005284092.1	D4F3J8	not_cloned	not_interacting	AF-D4F3J8-F1-model_v4.pdb
WP_005284531.1	D4F3Z3	not_cloned	not_interacting	AF-D4F3Z3-F1-model_v4.pdb
WP_005284548.1	D4F3Z8	Eta_12	not_interacting	AF-D4F3Z8-F1-model_v4.pdb
WP_005285281.1	D4F4Q2	Eta_1	MAIN	AF-D4F4Q2-F1-model_v4.pdb
WP_005287183.1	D4F6Q8	not_cloned	not_interacting	AF-D4F6Q8-F1-model_v4.pdb
WP_005287789.1	D4F7B2	Eta_6	not_interacting	AF-D4F7B2-F1-model_v4.pdb
WP_005288047.1	D4F7K0	not_cloned	not_interacting	AF-D4F7K0-F1-model_v4.pdb
WP_005288481.1	D4F805	Eta_2	MAIN,HOMOLOGY	AF-D4F805-F1-model_v4.pdb
WP_005289077.1	D4F8K5	not_cloned	not_interacting	AF-D4F8K5-F1-model_v4.pdb
WP_005289768.1	D4F9A7	Eta_15	not_interacting	AF-D4F9A7-F1-model_v4.pdb
WP_005290551.1	D4FAB8	not_cloned	not_interacting	AF-D4FAB8-F1-model_v4.pdb
WP_005302437.1	K1KA65	not_cloned	not_interacting	AF-K1KA65-F1-model_v4.pdb
WP_005305447.1	K1K5P6	not_cloned	not_interacting	AF-K1K5P6-F1-model_v4.pdb
WP_005308316.1	K1J3J3	not_cloned	not_interacting	AF-K1J3J3-F1-model_v4.pdb
WP_005335772.1	A0A2S5F8B0	not_cloned	not_interacting	AF-A0A2S5F8B0-F1-model_v4.pdb
WP_006657060.1	B6X9S5	not_cloned	not_interacting	AF-B6X9S5-F1-model_v4.pdb
WP_006657113.1	B6X9X8	not_cloned	not_interacting	AF-B6X9X8-F1-model_v4.pdb
WP_006657293.1	B6XAF9	not_cloned	not_interacting	AF-B6XAF9-F1-model_v4.pdb
WP_006657295.1	B6XAG1	not_cloned	not_interacting	AF-B6XAG1-F1-model_v4.pdb
WP_006657315.1	B6XAI1	not_cloned	not_interacting	AF-B6XAI1-F1-model_v4.pdb
WP_006657400.1	B6XAR6	not_cloned	not_interacting	AF-B6XAR6-F1-model_v4.pdb
WP_006657432.1	B6XAU9	not_cloned	not_interacting	AF-B6XAU9-F1-model_v4.pdb
WP_006657478.1	B6XAZ6	not_cloned	not_interacting	AF-B6XAZ6-F1-model_v4.pdb
WP_006657506.1	B6XB74	not_cloned	not_interacting	AF-B6XB74-F1-model_v4.pdb
WP_006657510.1	B6XB78	not_cloned	not_interacting	AF-B6XB78-F1-model_v4.pdb
WP_006657534.1	B6XBA2	not_cloned	not_interacting	AF-B6XBA2-F1-model_v4.pdb
WP_006657597.1	B6XBC4	not_cloned	not_interacting	AF-B6XBC4-F1-model_v4.pdb
WP_006657612.1	B6XBD9	not_cloned	not_interacting	AF-B6XBD9-F1-model_v4.pdb
WP_006657690.1	B6XBK8	not_cloned	not_interacting	AF-B6XBK8-F1-model_v4.pdb
WP_006657697.1	B6XBL5	not_cloned	not_interacting	AF-B6XBL5-F1-model_v4.pdb
WP_006657723.1	B6XBP1	not_cloned	not_interacting	AF-B6XBP1-F1-model_v4.pdb
WP_006657752.1	B6XBS0	not_cloned	not_interacting	AF-B6XBS0-F1-model_v4.pdb
WP_006657759.1	B6XBS7	not_cloned	not_interacting	AF-B6XBS7-F1-model_v4.pdb
WP_006657807.1	B6XBX7	not_cloned	not_interacting	AF-B6XBX7-F1-model_v4.pdb
WP_006657849.1	B6XC19	not_cloned	not_interacting	AF-B6XC19-F1-model_v4.pdb
WP_006657865.1	B6XC35	not_cloned	not_interacting	AF-B6XC35-F1-model_v4.pdb
WP_006657886.1	B6XC56	not_cloned	not_interacting	AF-B6XC56-F1-model_v4.pdb
WP_006657895.1	B6XC65	not_cloned	not_interacting	AF-B6XC65-F1-model_v4.pdb
WP_006657955.1	B6XCC5	not_cloned	not_interacting	AF-B6XCC5-F1-model_v4.pdb
WP_006658179.1	B6XD03	not_cloned	not_interacting	AF-B6XD03-F1-model_v4.pdb
WP_006658209.1	B6XD33	not_cloned	not_interacting	AF-B6XD33-F1-model_v4.pdb
WP_006658241.1	B6XD66	not_cloned	not_interacting	AF-B6XD66-F1-model_v4.pdb
WP_006658268.1	B6XD93	not_cloned	not_interacting	AF-B6XD93-F1-model_v4.pdb
WP_006658374.1	B6XDJ8	not_cloned	not_interacting	AF-B6XDJ8-F1-model_v4.pdb
WP_006658435.1	B6XDQ9	not_cloned	not_interacting	AF-B6XDQ9-F1-model_v4.pdb
WP_006658459.1	B6XDT3	not_cloned	not_interacting	AF-B6XDT3-F1-model_v4.pdb
WP_006658636.1	B6XEB0	not_cloned	not_interacting	AF-B6XEB0-F1-model_v4.pdb
WP_006658683.1	B6XEF9	not_cloned	not_interacting	AF-B6XEF9-F1-model_v4.pdb
WP_006658815.1	B6XET9	not_cloned	not_interacting	AF-B6XET9-F1-model_v4.pdb
WP_006658820.1	B6XEU4	not_cloned	not_interacting	AF-B6XEU4-F1-model_v4.pdb
WP_006658824.1	B6XEU8	not_cloned	not_interacting	AF-B6XEU8-F1-model_v4.pdb
WP_006658832.1	B6XEV6	not_cloned	not_interacting	AF-B6XEV6-F1-model_v4.pdb
WP_006658867.1	B6XEZ1	not_cloned	not_interacting	AF-B6XEZ1-F1-model_v4.pdb
WP_006658956.1	B6XF80	not_cloned	not_interacting	AF-B6XF80-F1-model_v4.pdb
WP_006658959.1	B6XF83	not_cloned	not_interacting	AF-B6XF83-F1-model_v4.pdb
WP_006659040.1	B6XFG4	not_cloned	not_interacting	AF-B6XFG4-F1-model_v4.pdb
WP_006659141.1	B6XFR6	not_cloned	not_interacting	AF-B6XFR6-F1-model_v4.pdb
WP_006659176.1	B6XFV1	not_cloned	not_interacting	AF-B6XFV1-F1-model_v4.pdb
WP_006659487.1	B6XGR4	not_cloned	not_interacting	AF-B6XGR4-F1-model_v4.pdb
WP_006659542.1	B6XGX1	not_cloned	not_interacting	AF-B6XGX1-F1-model_v4.pdb
WP_006659551.1	B6XGX9	not_cloned	not_interacting	AF-B6XGX9-F1-model_v4.pdb
WP_006659552.1	B6XGY0	not_cloned	not_interacting	AF-B6XGY0-F1-model_v4.pdb
WP_006659601.1	B6XH28	not_cloned	not_interacting	AF-B6XH28-F1-model_v4.pdb
WP_006659660.1	B6XH87	not_cloned	not_interacting	AF-B6XH87-F1-model_v4.pdb
WP_006659661.1	B6XH88	not_cloned	not_interacting	AF-B6XH88-F1-model_v4.pdb
WP_006659703.1	B6XHD0	not_cloned	not_interacting	AF-B6XHD0-F1-model_v4.pdb
WP_006659705.1	B6XHD2	not_cloned	not_interacting	AF-B6XHD2-F1-model_v4.pdb
WP_006659706.1	B6XHD3	not_cloned	not_interacting	AF-B6XHD3-F1-model_v4.pdb
WP_006659723.1	B6XHF0	not_cloned	not_interacting	AF-B6XHF0-F1-model_v4.pdb
WP_006659809.1	B6XHN6	not_cloned	not_interacting	AF-B6XHN6-F1-model_v4.pdb
WP_006659849.1	B6XHS6	not_cloned	not_interacting	AF-B6XHS6-F1-model_v4.pdb
WP_006659929.1	B6XI06	not_cloned	not_interacting	AF-B6XI06-F1-model_v4.pdb
WP_006660047.1	B6XIC4	not_cloned	not_interacting	AF-B6XIC4-F1-model_v4.pdb
WP_006660176.1	B6XIQ4	not_cloned	not_interacting	AF-B6XIQ4-F1-model_v4.pdb
WP_006660179.1	B6XIQ7	not_cloned	not_interacting	AF-B6XIQ7-F1-model_v4.pdb
WP_006660198.1	B6XIS6	not_cloned	not_interacting	AF-B6XIS6-F1-model_v4.pdb
WP_006660202.1	B6XIT0	not_cloned	not_interacting	AF-B6XIT0-F1-model_v4.pdb
WP_006660319.1	B6XJ49	not_cloned	not_interacting	AF-B6XJ49-F1-model_v4.pdb
WP_006660333.1	B6XJ63	not_cloned	not_interacting	AF-B6XJ63-F1-model_v4.pdb
WP_006660500.1	B6XJN2	not_cloned	not_interacting	AF-B6XJN2-F1-model_v4.pdb
WP_006660506.1	B6XJN8	not_cloned	not_interacting	AF-B6XJN8-F1-model_v4.pdb
WP_006660716.1	B6XKA2	not_cloned	not_interacting	AF-B6XKA2-F1-model_v4.pdb
WP_006660878.1	B6XKR4	not_cloned	not_interacting	AF-B6XKR4-F1-model_v4.pdb
WP_006660929.1	B6XKW5	not_cloned	not_interacting	AF-B6XKW5-F1-model_v4.pdb
WP_006660970.1	B6XL06	not_cloned	not_interacting	AF-B6XL06-F1-model_v4.pdb
WP_006660984.1	B6XL20	not_cloned	not_interacting	AF-B6XL20-F1-model_v4.pdb
WP_006812617.1	D1NX90	not_cloned	not_interacting	AF-D1NX90-F1-model_v4.pdb
WP_006812646.1	D1NXC1	not_cloned	not_interacting	AF-D1NXC1-F1-model_v4.pdb
WP_006812805.1	D1NXT1	not_cloned	not_interacting	AF-D1NXT1-F1-model_v4.pdb
WP_006813035.1	D1NYY6	not_cloned	not_interacting	AF-D1NYY6-F1-model_v4.pdb
WP_006813049.1	D1NZ00	not_cloned	not_interacting	AF-D1NZ00-F1-model_v4.pdb
WP_006813116.1	D1NZ67	not_cloned	not_interacting	AF-D1NZ67-F1-model_v4.pdb
WP_006813219.1	D1NY20	not_cloned	not_interacting	AF-D1NY20-F1-model_v4.pdb
WP_006813285.1	D1NY87	not_cloned	not_interacting	AF-D1NY87-F1-model_v4.pdb
WP_006813399.1	D1NZH8	not_cloned	not_interacting	AF-D1NZH8-F1-model_v4.pdb
WP_006813431.1	D1NZL0	not_cloned	not_interacting	AF-D1NZL0-F1-model_v4.pdb
WP_006813462.1	D1NZP1	not_cloned	not_interacting	AF-D1NZP1-F1-model_v4.pdb
WP_006813490.1	D1NZR9	not_cloned	not_interacting	AF-D1NZR9-F1-model_v4.pdb
WP_006813499.1	D1NZS8	not_cloned	not_interacting	AF-D1NZS8-F1-model_v4.pdb
WP_006813585.1	D1P015	not_cloned	not_interacting	AF-D1P015-F1-model_v4.pdb
WP_006813602.1	D1P032	not_cloned	not_interacting	AF-D1P032-F1-model_v4.pdb
WP_006813670.1	D1P0A0	not_cloned	not_interacting	AF-D1P0A0-F1-model_v4.pdb
WP_006813720.1	D1P0J5	not_cloned	not_interacting	AF-D1P0J5-F1-model_v4.pdb
WP_006813837.1	D1P0W2	not_cloned	not_interacting	AF-D1P0W2-F1-model_v4.pdb
WP_006813848.1	D1P0X3	not_cloned	not_interacting	AF-D1P0X3-F1-model_v4.pdb
WP_006813888.1	D1P113	not_cloned	not_interacting	AF-D1P113-F1-model_v4.pdb
WP_006813890.1	D1P115	not_cloned	not_interacting	AF-D1P115-F1-model_v4.pdb
WP_006813898.1	D1P123	not_cloned	not_interacting	AF-D1P123-F1-model_v4.pdb
WP_006813908.1	D1P133	not_cloned	not_interacting	AF-D1P133-F1-model_v4.pdb
WP_006813912.1	D1P137	not_cloned	not_interacting	AF-D1P137-F1-model_v4.pdb
WP_006813999.1	D1P0E5	not_cloned	not_interacting	AF-D1P0E5-F1-model_v4.pdb
WP_006814064.1	D1P1E4	not_cloned	not_interacting	AF-D1P1E4-F1-model_v4.pdb
WP_006814124.1	D1P1J9	not_cloned	not_interacting	AF-D1P1J9-F1-model_v4.pdb
WP_006814136.1	D1P1L2	not_cloned	not_interacting	AF-D1P1L2-F1-model_v4.pdb
WP_006814179.1	D1P1Q5	not_cloned	not_interacting	AF-D1P1Q5-F1-model_v4.pdb
WP_006814221.1	D1P1U7	not_cloned	not_interacting	AF-D1P1U7-F1-model_v4.pdb
WP_006814535.1	D1P2R2	not_cloned	not_interacting	AF-D1P2R2-F1-model_v4.pdb
WP_006814616.1	D1P2Z4	not_cloned	not_interacting	AF-D1P2Z4-F1-model_v4.pdb
WP_006814680.1	D1P359	not_cloned	not_interacting	AF-D1P359-F1-model_v4.pdb
WP_006814687.1	D1P3Q8	not_cloned	not_interacting	AF-D1P3Q8-F1-model_v4.pdb
WP_006814688.1	D1P3Q9	not_cloned	not_interacting	AF-D1P3Q9-F1-model_v4.pdb
WP_006814693.1	D1P3R4	not_cloned	not_interacting	AF-D1P3R4-F1-model_v4.pdb
WP_006814804.1	D1P3B6	not_cloned	not_interacting	AF-D1P3B6-F1-model_v4.pdb
WP_006814811.1	D1P3C3	not_cloned	not_interacting	AF-D1P3C3-F1-model_v4.pdb
WP_006814888.1	D1P3K0	not_cloned	not_interacting	AF-D1P3K0-F1-model_v4.pdb
WP_006815034.1	D1P465	not_cloned	not_interacting	AF-D1P465-F1-model_v4.pdb
WP_006815049.1	D1P480	not_cloned	not_interacting	AF-D1P480-F1-model_v4.pdb
WP_006815117.1	D1P4E6	not_cloned	not_interacting	AF-D1P4E6-F1-model_v4.pdb
WP_006815154.1	D1P4I5	not_cloned	not_interacting	AF-D1P4I5-F1-model_v4.pdb
WP_006815203.1	D1P4N4	not_cloned	not_interacting	AF-D1P4N4-F1-model_v4.pdb
WP_006815315.1	D1P4Z5	not_cloned	not_interacting	AF-D1P4Z5-F1-model_v4.pdb
WP_006815352.1	D1P532	not_cloned	not_interacting	AF-D1P532-F1-model_v4.pdb
WP_006815565.1	D1P5P9	not_cloned	not_interacting	AF-D1P5P9-F1-model_v4.pdb
WP_006815711.1	D1P648	not_cloned	not_interacting	AF-D1P648-F1-model_v4.pdb
WP_006815714.1	D1P651	not_cloned	not_interacting	AF-D1P651-F1-model_v4.pdb
WP_006815731.1	D1P668	not_cloned	not_interacting	AF-D1P668-F1-model_v4.pdb
WP_006815873.1	D1P6F3	not_cloned	not_interacting	AF-D1P6F3-F1-model_v4.pdb
WP_006816028.1	D1P713	not_cloned	not_interacting	AF-D1P713-F1-model_v4.pdb
WP_006816088.1	D1P773	not_cloned	not_interacting	AF-D1P773-F1-model_v4.pdb
WP_006816133.1	D1P7B9	not_cloned	not_interacting	AF-D1P7B9-F1-model_v4.pdb
WP_006816371.1	D1P821	not_cloned	not_interacting	AF-D1P821-F1-model_v4.pdb
WP_006816376.1	D1P826	not_cloned	not_interacting	AF-D1P826-F1-model_v4.pdb
WP_006817037.1	G9YZ67	not_cloned	not_interacting	AF-G9YZ67-F1-model_v4.pdb
WP_006817197.1	G9YZM8	Yre_1	MAIN,REPEAT,HOMOLOGY	AF-G9YZM8-F1-model_v4.pdb
WP_006817680.1	G9Z1B6	Yre_28	not_interacting	AF-G9Z1B6-F1-model_v4.pdb
WP_006817733.1	G9Z137	not_cloned	not_interacting	AF-G9Z137-F1-model_v4.pdb
WP_006818160.1	G9Z2K4	Yre_29	not_interacting	AF-G9Z2K4-F1-model_v4.pdb
WP_006818167.1	G9Z2L1	Yre_15	not_interacting	AF-G9Z2L1-F1-model_v4.pdb
WP_006818175.1	G9Z2A4	Yre_2	MAIN,HOMOLOGY	AF-G9Z2A4-F1-model_v4.pdb
WP_006818222.1	G9Z2M7	not_cloned	not_interacting	AF-G9Z2M7-F1-model_v4.pdb
WP_006818297.1	G9Z322	Yre_16	not_interacting	AF-G9Z322-F1-model_v4.pdb
WP_006818304.1	G9Z329	Yre_17	not_interacting	AF-G9Z329-F1-model_v4.pdb
WP_006818356.1	G9Z2R7	Yre_38	not_interacting	AF-G9Z2R7-F1-model_v4.pdb
WP_006818482.1	G9Z3L5	Yre_30	not_interacting	AF-G9Z3L5-F1-model_v4.pdb
WP_006818522.1	G9Z3E3	Yre_18	not_interacting	AF-G9Z3E3-F1-model_v4.pdb
WP_006818941.1	G9Z4X4	Yre_3	MAIN,REPEAT,HOMOLOGY	AF-G9Z4X4-F1-model_v4.pdb
WP_006819026.1	G9Z4M1	Yre_19	not_interacting	AF-G9Z4M1-F1-model_v4.pdb
WP_006819050.1	G9Z509	not_cloned	not_interacting	AF-G9Z509-F1-model_v4.pdb
WP_006819533.1	G9Z5J8	not_cloned	not_interacting	AF-G9Z5J8-F1-model_v4.pdb
WP_006819540.1	G9Z5K5	Yre_20	not_interacting	AF-G9Z5K5-F1-model_v4.pdb
WP_006820008.1	G9Z7K8	Yre_21	not_interacting	AF-G9Z7K8-F1-model_v4.pdb
WP_006820125.1	G9Z824	Yre_22	not_interacting	AF-G9Z824-F1-model_v4.pdb
WP_006820270.1	G9Z8T9	Yre_34	not_interacting	AF-G9Z8T9-F1-model_v4.pdb
WP_006820296.1	G9Z943	Yre_39	not_interacting	AF-G9Z943-F1-model_v4.pdb
WP_006820308.1	G9Z955	Yre_35	not_interacting	AF-G9Z955-F1-model_v4.pdb
WP_006820335.1	G9Z899	Yre_5	MAIN	AF-G9Z899-F1-model_v4.pdb
WP_006820832.1	G9ZA25	Yre_6	MAIN,HOMOLOGY	AF-G9ZA25-F1-model_v4.pdb
WP_006820847.1	G9ZA40	Yre_7	MAIN,HOMOLOGY	AF-G9ZA40-F1-model_v4.pdb
WP_006820870.1	G9ZA63	Yre_40	not_interacting	AF-G9ZA63-F1-model_v4.pdb
WP_006821080.1	G9ZAS1	Yre_8	MAIN	AF-G9ZAS1-F1-model_v4.pdb
WP_006821162.1	G9ZB03	not_cloned	not_interacting	AF-G9ZB03-F1-model_v4.pdb
WP_009008160.1	F4NHD3	not_cloned	not_interacting	AF-F4NHD3-F1-model_v4.pdb
WP_009313437.1	A0A140SMJ5	not_cloned	not_interacting	AF-A0A140SMJ5-F1-model_v4.pdb
WP_009313617.1	A0A7M3AXN8	not_cloned	not_interacting	AF-A0A7M3AXN8-F1-model_v4.pdb
WP_009314083.1	A0A509JF23	not_cloned	not_interacting	AF-A0A509JF23-F1-model_v4.pdb
WP_009314495.1	A0A451GFY0	not_cloned	not_interacting	AF-A0A451GFY0-F1-model_v4.pdb
WP_009314655.1	A0A509J9B7	not_cloned	not_interacting	AF-A0A509J9B7-F1-model_v4.pdb
WP_010794542.1	N2JMH3	not_cloned	not_interacting	AF-N2JMH3-F1-model_v4.pdb
WP_010795015.1	N2JKK2	not_cloned	not_interacting	AF-N2JKK2-F1-model_v4.pdb
WP_010795064.1	N2JH97	not_cloned	not_interacting	AF-N2JH97-F1-model_v4.pdb
WP_010795105.1	N2JKS4	not_cloned	not_interacting	AF-N2JKS4-F1-model_v4.pdb
WP_010795154.1	N2JHH6	not_cloned	not_interacting	AF-N2JHH6-F1-model_v4.pdb
WP_010795211.1	N2JB35	not_cloned	not_interacting	AF-N2JB35-F1-model_v4.pdb
WP_010795429.1	N2JPF1	not_cloned	not_interacting	AF-N2JPF1-F1-model_v4.pdb
WP_010795470.1	N2JA65	not_cloned	not_interacting	AF-N2JA65-F1-model_v4.pdb
WP_010795491.1	N2JF84	not_cloned	not_interacting	AF-N2JF84-F1-model_v4.pdb
WP_010795576.1	N2JFI8	not_cloned	not_interacting	AF-N2JFI8-F1-model_v4.pdb
WP_010795652.1	N2JJ47	not_cloned	not_interacting	AF-N2JJ47-F1-model_v4.pdb
WP_010795803.1	N2J7S0	not_cloned	not_interacting	AF-N2J7S0-F1-model_v4.pdb
WP_010795850.1	N2JGS8	not_cloned	not_interacting	AF-N2JGS8-F1-model_v4.pdb
WP_010796046.1	N2JA47	not_cloned	not_interacting	AF-N2JA47-F1-model_v4.pdb
WP_010796210.1	N2J5N0	not_cloned	not_interacting	AF-N2J5N0-F1-model_v4.pdb
WP_010796321.1	N2J121	not_cloned	not_interacting	AF-N2J121-F1-model_v4.pdb
WP_010796438.1	N2J394	not_cloned	not_interacting	AF-N2J394-F1-model_v4.pdb
WP_010796499.1	N2J9G5	not_cloned	not_interacting	AF-N2J9G5-F1-model_v4.pdb
WP_010796619.1	N2IZ63	not_cloned	not_interacting	AF-N2IZ63-F1-model_v4.pdb
WP_010796658.1	N2J9W3	not_cloned	not_interacting	AF-N2J9W3-F1-model_v4.pdb
WP_010796659.1	N2IZ98	not_cloned	not_interacting	AF-N2IZ98-F1-model_v4.pdb
WP_010796773.1	N2IZM5	not_cloned	not_interacting	AF-N2IZM5-F1-model_v4.pdb
WP_010796943.1	N2JGG2	not_cloned	not_interacting	AF-N2JGG2-F1-model_v4.pdb
WP_010797619.1	N2J7V6	not_cloned	not_interacting	AF-N2J7V6-F1-model_v4.pdb
WP_010797657.1	N2ISZ7	not_cloned	not_interacting	AF-N2ISZ7-F1-model_v4.pdb
WP_010797671.1	N2J3S6	not_cloned	not_interacting	AF-N2J3S6-F1-model_v4.pdb
WP_010797754.1	N2J031	not_cloned	not_interacting	AF-N2J031-F1-model_v4.pdb
WP_010797888.1	N2IRL5	not_cloned	not_interacting	AF-N2IRL5-F1-model_v4.pdb
WP_010797895.1	N2J0Q6	not_cloned	not_interacting	AF-N2J0Q6-F1-model_v4.pdb
WP_010797975.1	N2J0W2	not_cloned	not_interacting	AF-N2J0W2-F1-model_v4.pdb
WP_010797995.1	N2J0X5	not_cloned	not_interacting	AF-N2J0X5-F1-model_v4.pdb
WP_010798028.1	N2IRY4	not_cloned	not_interacting	AF-N2IRY4-F1-model_v4.pdb
WP_010798054.1	N2IX46	not_cloned	not_interacting	AF-N2IX46-F1-model_v4.pdb
WP_010798089.1	N2IX81	not_cloned	not_interacting	AF-N2IX81-F1-model_v4.pdb
WP_010798103.1	N2IS42	not_cloned	not_interacting	AF-N2IS42-F1-model_v4.pdb
WP_010798170.1	N2J1D8	not_cloned	not_interacting	AF-N2J1D8-F1-model_v4.pdb
WP_010798227.1	N2ISE4	not_cloned	not_interacting	AF-N2ISE4-F1-model_v4.pdb
WP_010798257.1	N2ISH8	not_cloned	not_interacting	AF-N2ISH8-F1-model_v4.pdb
WP_010798283.1	N2IXT4	not_cloned	not_interacting	AF-N2IXT4-F1-model_v4.pdb
WP_010798299.1	N2J1S1	not_cloned	not_interacting	AF-N2J1S1-F1-model_v4.pdb
WP_010798305.1	N2IR39	not_cloned	not_interacting	AF-N2IR39-F1-model_v4.pdb
WP_010798322.1	N2ISQ4	not_cloned	not_interacting	AF-N2ISQ4-F1-model_v4.pdb
WP_010798345.1	N2IR86	not_cloned	not_interacting	AF-N2IR86-F1-model_v4.pdb
WP_010798615.1	N2IW28	not_cloned	not_interacting	AF-N2IW28-F1-model_v4.pdb
WP_010798700.1	N2IU81	not_cloned	not_interacting	AF-N2IU81-F1-model_v4.pdb
WP_010798752.1	N2IMI9	not_cloned	not_interacting	AF-N2IMI9-F1-model_v4.pdb
WP_010798935.1	N2IXU0	not_cloned	not_interacting	AF-N2IXU0-F1-model_v4.pdb
WP_010799018.1	N2IXD0	not_cloned	not_interacting	AF-N2IXD0-F1-model_v4.pdb
WP_010799100.1	N2J3J4	not_cloned	not_interacting	AF-N2J3J4-F1-model_v4.pdb
WP_010799242.1	N2IWD5	not_cloned	not_interacting	AF-N2IWD5-F1-model_v4.pdb
WP_010799261.1	N2IIV2	not_cloned	not_interacting	AF-N2IIV2-F1-model_v4.pdb
WP_010799267.1	N2J0Z7	not_cloned	not_interacting	AF-N2J0Z7-F1-model_v4.pdb
WP_010799268.1	N2IL28	not_cloned	not_interacting	AF-N2IL28-F1-model_v4.pdb
WP_010799310.1	N2IVB1	not_cloned	not_interacting	AF-N2IVB1-F1-model_v4.pdb
WP_010799320.1	N2IVB7	not_cloned	not_interacting	AF-N2IVB7-F1-model_v4.pdb
WP_010799389.1	N2IRD1	not_cloned	not_interacting	AF-N2IRD1-F1-model_v4.pdb
WP_010799430.1	N2J0G9	not_cloned	not_interacting	AF-N2J0G9-F1-model_v4.pdb
WP_010799534.1	N2IPC4	not_cloned	not_interacting	AF-N2IPC4-F1-model_v4.pdb
WP_010799602.1	N2IZL9	not_cloned	not_interacting	AF-N2IZL9-F1-model_v4.pdb
WP_010799611.1	N2IHI6	not_cloned	not_interacting	AF-N2IHI6-F1-model_v4.pdb
WP_010799635.1	N2ITV9	not_cloned	not_interacting	AF-N2ITV9-F1-model_v4.pdb
WP_010799643.1	N2IK08	not_cloned	not_interacting	AF-N2IK08-F1-model_v4.pdb
WP_010799701.1	N2IGT7	not_cloned	not_interacting	AF-N2IGT7-F1-model_v4.pdb
WP_010799731.1	N2IN87	not_cloned	not_interacting	AF-N2IN87-F1-model_v4.pdb
WP_010799754.1	N2IYF3	not_cloned	not_interacting	AF-N2IYF3-F1-model_v4.pdb
WP_010891203.1	A0A0H3NW65	not_cloned	not_interacting	AF-A0A0H3NW65-F1-model_v4.pdb
WP_010891206.1	A0A0H3NWE0	Yen_68	not_interacting	AF-A0A0H3NWE0-F1-model_v4.pdb
WP_010891207.1	A0A0H3NY79	Yen_17	MAIN	AF-A0A0H3NY79-F1-model_v4.pdb
WP_010891236.1	A0A0H3NWA2	Yen_18	MAIN	AF-A0A0H3NWA2-F1-model_v4.pdb
WP_014257409.1	A0A0Q2MG24	Vfu_12	MAIN	AF-A0A0Q2MG24-F1-model_v4.pdb
WP_014257562.1	A0A0Q2MFS8	not_cloned	not_interacting	AF-A0A0Q2MFS8-F1-model_v4.pdb
WP_014258130.1	A0A0Q2MJM7	Vfu_14	MAIN,HOMOLOGY	AF-A0A0Q2MJM7-F1-model_v4.pdb
WP_014609009.1	A0A0H3NP64	Yen_19	MAIN,HOMOLOGY	AF-A0A0H3NP64-F1-model_v4.pdb
WP_014609104.1	A0A0H3NMS2	not_cloned	not_interacting	AF-A0A0H3NMS2-F1-model_v4.pdb
WP_014609110.1	A0A0H3NPI7	Yen_63	not_interacting	AF-A0A0H3NPI7-F1-model_v4.pdb
WP_014609219.1	A0A0H3NM08	Yen_57	not_interacting	AF-A0A0H3NM08-F1-model_v4.pdb
WP_014609336.1	A0A0H3NUK4	Yen_64	not_interacting	AF-A0A0H3NUK4-F1-model_v4.pdb
WP_014609358.1	A0A0H3NW30	not_cloned	not_interacting	AF-A0A0H3NW30-F1-model_v4.pdb
WP_014609444.1	A0A0H3NZT9	not_cloned	not_interacting	AF-A0A0H3NZT9-F1-model_v4.pdb
WP_014609447.1	A0A0H3NZU2	Yen_40	not_interacting	AF-A0A0H3NZU2-F1-model_v4.pdb
WP_014609473.1	A0A0H3P165	Yen_58	not_interacting	AF-A0A0H3P165-F1-model_v4.pdb
WP_014609475.1	A0A0H3NY54	Yen_20	MAIN	AF-A0A0H3NY54-F1-model_v4.pdb
WP_015953559.1	B7LJR1	not_cloned	not_interacting	AF-B7LJR1-F1-model_v4.pdb
WP_016517497.1	S3J5A9	Cda_2	MAIN	AF-S3J5A9-F1-model_v4.pdb
WP_016517519.1	S3JJT9	Cda_13	not_interacting	AF-S3JJT9-F1-model_v4.pdb
WP_016517591.1	S3J7A1	not_cloned	not_interacting	AF-S3J7A1-F1-model_v4.pdb
WP_016517593.1	S3J3S4	Cda_14	not_interacting	AF-S3J3S4-F1-model_v4.pdb
WP_016517623.1	S3J3V1	not_cloned	not_interacting	AF-S3J3V1-F1-model_v4.pdb
WP_016517628.1	S3J3V5	Cda_26	not_interacting	AF-S3J3V5-F1-model_v4.pdb
WP_016534698.1	S3K6C0	not_cloned	not_interacting	AF-S3K6C0-F1-model_v4.pdb
WP_016535010.1	S3K4Q2	not_cloned	not_interacting	AF-S3K4Q2-F1-model_v4.pdb
WP_016535037.1	S3JIW6	not_cloned	not_interacting	AF-S3JIW6-F1-model_v4.pdb
WP_016535238.1	S3J1Y0	Cda_15	not_interacting	AF-S3J1Y0-F1-model_v4.pdb
WP_016535304.1	S3J3F3	Cda_27	not_interacting	AF-S3J3F3-F1-model_v4.pdb
WP_016535485.1	S3J1E4	not_cloned	not_interacting	AF-S3J1E4-F1-model_v4.pdb
WP_016535497.1	S3IY02	not_cloned	not_interacting	AF-S3IY02-F1-model_v4.pdb
WP_016535500.1	S3J1G5	Cda_16	not_interacting	AF-S3J1G5-F1-model_v4.pdb
WP_016535503.1	S3JZY5	Cda_3	MAIN	AF-S3JZY5-F1-model_v4.pdb
WP_016535516.1	S3JEF9	not_cloned	not_interacting	AF-S3JEF9-F1-model_v4.pdb
WP_016535531.1	S3JEH7	not_cloned	not_interacting	AF-S3JEH7-F1-model_v4.pdb
WP_016535715.1	S3IW97	not_cloned	not_interacting	AF-S3IW97-F1-model_v4.pdb
WP_016535835.1	S3IWL9	Cda_4	HOMOLOGY	AF-S3IWL9-F1-model_v4.pdb
WP_016536039.1	S3IXU8	not_cloned	not_interacting	AF-S3IXU8-F1-model_v4.pdb
WP_016536076.1	S3IVN5	not_cloned	not_interacting	AF-S3IVN5-F1-model_v4.pdb
WP_016536247.1	S3JBR6	Cda_17	not_interacting	AF-S3JBR6-F1-model_v4.pdb
WP_016536337.1	S3JB81	not_cloned	not_interacting	AF-S3JB81-F1-model_v4.pdb
WP_016536352.1	S3JUJ1	not_cloned	not_interacting	AF-S3JUJ1-F1-model_v4.pdb
WP_016536389.1	S3IWA7	Cda_5	MAIN	AF-S3IWA7-F1-model_v4.pdb
WP_016536523.1	S3IVJ6	Cda_6	MAIN	AF-S3IVJ6-F1-model_v4.pdb
WP_016536835.1	S3JSQ2	not_cloned	not_interacting	AF-S3JSQ2-F1-model_v4.pdb
WP_016536932.1	S3J888	Cda_20	not_interacting	AF-S3J888-F1-model_v4.pdb
WP_016537145.1	S3IU23	Cda_21	not_interacting	AF-S3IU23-F1-model_v4.pdb
WP_016537275.1	S3ITD4	Cda_36	not_interacting	AF-S3ITD4-F1-model_v4.pdb
WP_016537316.1	S3J719	not_cloned	not_interacting	AF-S3J719-F1-model_v4.pdb
WP_016537327.1	S3IPY5	not_cloned	not_interacting	AF-S3IPY5-F1-model_v4.pdb
WP_016537639.1	S3J5X2	not_cloned	not_interacting	AF-S3J5X2-F1-model_v4.pdb
WP_016537678.1	S3J609	not_cloned	not_interacting	AF-S3J609-F1-model_v4.pdb
WP_016537795.1	S3IQG8	Cda_22	not_interacting	AF-S3IQG8-F1-model_v4.pdb
WP_016537847.1	S3J4I3	Cda_23	not_interacting	AF-S3J4I3-F1-model_v4.pdb
WP_016537909.1	S3J4P7	Cda_7	REPEAT,HOMOLOGY	AF-S3J4P7-F1-model_v4.pdb
WP_016537915.1	S3IMD2	not_cloned	not_interacting	AF-S3IMD2-F1-model_v4.pdb
WP_016537917.1	S3IPK5	not_cloned	not_interacting	AF-S3IPK5-F1-model_v4.pdb
WP_016537918.1	S3IQZ2	not_cloned	not_interacting	AF-S3IQZ2-F1-model_v4.pdb
WP_016538127.1	S3JKE4	not_cloned	not_interacting	AF-S3JKE4-F1-model_v4.pdb
WP_016538147.1	S3JKF6	Cda_33	not_interacting	AF-S3JKF6-F1-model_v4.pdb
WP_016538154.1	S3IMR5	Cda_8	MAIN,REPEAT	AF-S3IMR5-F1-model_v4.pdb
WP_016538267.1	S3JKQ7	not_cloned	not_interacting	AF-S3JKQ7-F1-model_v4.pdb
WP_016538749.1	S3JIE6	Cda_24	not_interacting	AF-S3JIE6-F1-model_v4.pdb
WP_016538985.1	S3IEI2	not_cloned	not_interacting	AF-S3IEI2-F1-model_v4.pdb
WP_019446232.1	A0A3N6VB10	not_cloned	not_interacting	AF-A0A3N6VB10-F1-model_v4.pdb
WP_020327443.1	A0A0X8LM98	not_cloned	not_interacting	AF-A0A0X8LM98-F1-model_v4.pdb
WP_020327445.1	A0A0X8LM97	not_cloned	not_interacting	AF-A0A0X8LM97-F1-model_v4.pdb
WP_020327890.1	A0A0X8LMZ6	not_cloned	not_interacting	AF-A0A0X8LMZ6-F1-model_v4.pdb
WP_020328202.1	A0A0X8LJ44	not_cloned	not_interacting	AF-A0A0X8LJ44-F1-model_v4.pdb
WP_020328592.1	A0A0X8LII3	not_cloned	not_interacting	AF-A0A0X8LII3-F1-model_v4.pdb
WP_020328922.1	A0A0X8LHK2	not_cloned	not_interacting	AF-A0A0X8LHK2-F1-model_v4.pdb
WP_020329125.1	A0A109X1S3	not_cloned	not_interacting	AF-A0A109X1S3-F1-model_v4.pdb
WP_020329302.1	A0A0X8LI69	not_cloned	not_interacting	AF-A0A0X8LI69-F1-model_v4.pdb
WP_020329343.1	A0A120L4C9	not_cloned	not_interacting	AF-A0A120L4C9-F1-model_v4.pdb
WP_020330620.1	A0A0X8LNF8	not_cloned	not_interacting	AF-A0A0X8LNF8-F1-model_v4.pdb
WP_020330949.1	A0A0X8LLX1	not_cloned	not_interacting	AF-A0A0X8LLX1-F1-model_v4.pdb
WP_020331634.1	A0A0X8LKK3	not_cloned	not_interacting	AF-A0A0X8LKK3-F1-model_v4.pdb
WP_020332117.1	A0A0X8LKI2	not_cloned	not_interacting	AF-A0A0X8LKI2-F1-model_v4.pdb
WP_020428589.1	A0A0X8LLT8	not_cloned	not_interacting	AF-A0A0X8LLT8-F1-model_v4.pdb
WP_020430586.1	A0A0X8LKG7	not_cloned	not_interacting	AF-A0A0X8LKG7-F1-model_v4.pdb
WP_020432345.1	A0A0X8LKA4	not_cloned	not_interacting	AF-A0A0X8LKA4-F1-model_v4.pdb
WP_021240968.1	A0A156L8X1	not_cloned	not_interacting	AF-A0A156L8X1-F1-model_v4.pdb
WP_021264422.1	A0A509JCC0	not_cloned	not_interacting	AF-A0A509JCC0-F1-model_v4.pdb
WP_023343932.1	A0A156GAF4	not_cloned	not_interacting	AF-A0A156GAF4-F1-model_v4.pdb
WP_024373335.1	A0A0X8LPS6	not_cloned	not_interacting	AF-A0A0X8LPS6-F1-model_v4.pdb
WP_024373351.1	A0A0X8LN48	not_cloned	not_interacting	AF-A0A0X8LN48-F1-model_v4.pdb
WP_024373910.1	A0A0X8LJW9	not_cloned	not_interacting	AF-A0A0X8LJW9-F1-model_v4.pdb
WP_024374208.1	A0A0X8LMF9	not_cloned	not_interacting	AF-A0A0X8LMF9-F1-model_v4.pdb
WP_024374249.1	A0A0X8LQ69	not_cloned	not_interacting	AF-A0A0X8LQ69-F1-model_v4.pdb
WP_026455843.1	A0A175VF39	not_cloned	not_interacting	AF-A0A175VF39-F1-model_v4.pdb
WP_026456127.1	A0A175VFS9	not_cloned	not_interacting	AF-A0A175VFS9-F1-model_v4.pdb
WP_026457968.1	A0A175VJ08	not_cloned	not_interacting	AF-A0A175VJ08-F1-model_v4.pdb
WP_032082485.1	A0A0X8LI18	not_cloned	not_interacting	AF-A0A0X8LI18-F1-model_v4.pdb
WP_038151352.1	A0A0Q2XXZ6	Vfu_61	not_interacting	AF-A0A0Q2XXZ6-F1-model_v4.pdb
WP_038151743.1	A0A0Q2Y5A1	Vfu_16	MAIN	AF-A0A0Q2Y5A1-F1-model_v4.pdb
WP_038152592.1	A0A0Q2R338	Vfu_19	MAIN	AF-A0A0Q2R338-F1-model_v4.pdb
WP_038152705.1	A0A0Q2MZI2	Vfu_20	MAIN	AF-A0A0Q2MZI2-F1-model_v4.pdb
WP_040230231.1	A0A6N6K7T5	Cpa_41	not_interacting	AF-A0A6N6K7T5-F1-model_v4.pdb
WP_040230605.1	A0A6N6K551	not_cloned	not_interacting	AF-A0A6N6K551-F1-model_v4.pdb
WP_040231828.1	A0A6N6K567	not_cloned	not_interacting	AF-A0A6N6K567-F1-model_v4.pdb
WP_040231861.1	A0A6N6K708	Cpa_26	not_interacting	AF-A0A6N6K708-F1-model_v4.pdb
WP_040232351.1	A0A6N6K5J6	not_cloned	not_interacting	AF-A0A6N6K5J6-F1-model_v4.pdb
WP_040232565.1	A0A6N6K027	Cpa_47	not_interacting	AF-A0A6N6K027-F1-model_v4.pdb
WP_040233393.1	A0A6N6JXL4	Cpa_49	not_interacting	AF-A0A6N6JXL4-F1-model_v4.pdb
WP_040233716.1	A0A6N6K3H4	not_cloned	not_interacting	AF-A0A6N6K3H4-F1-model_v4.pdb
WP_040233949.1	A0A6N6K5D0	not_cloned	not_interacting	AF-A0A6N6K5D0-F1-model_v4.pdb
WP_040233982.1	A0A6N6K3X0	not_cloned	not_interacting	AF-A0A6N6K3X0-F1-model_v4.pdb
WP_041208848.1	A0A3N6VBM8	not_cloned	not_interacting	AF-A0A3N6VBM8-F1-model_v4.pdb
WP_042029474.1	A0A509YIQ5	not_cloned	not_interacting	AF-A0A509YIQ5-F1-model_v4.pdb
WP_042032153.1	A0A2S5FCW3	Aja_3	MAIN	AF-A0A2S5FCW3-F1-model_v4.pdb
WP_042032417.1	A0A2S5FB34	not_cloned	not_interacting	AF-A0A2S5FB34-F1-model_v4.pdb
WP_042033293.1	A0A7G7EPR7	not_cloned	not_interacting	AF-A0A7G7EPR7-F1-model_v4.pdb
WP_042071188.1	A0A175VHH1	not_cloned	not_interacting	AF-A0A175VHH1-F1-model_v4.pdb
WP_045407951.1	A0A8B3U251	not_cloned	not_interacting	AF-A0A8B3U251-F1-model_v4.pdb
WP_048615800.1	A0A0T9TH40	not_cloned	not_interacting	AF-A0A0T9TH40-F1-model_v4.pdb
WP_048616274.1	A0A0T9TDI7	not_cloned	not_interacting	AF-A0A0T9TDI7-F1-model_v4.pdb
WP_048616358.1	A0A0T9UZ96	not_cloned	not_interacting	AF-A0A0T9UZ96-F1-model_v4.pdb
WP_048616454.1	A0A0T9UCM0	not_cloned	not_interacting	AF-A0A0T9UCM0-F1-model_v4.pdb
WP_048616723.1	A0A0T9TQN3	not_cloned	not_interacting	AF-A0A0T9TQN3-F1-model_v4.pdb
WP_048617241.1	A0A0T9TWW9	not_cloned	not_interacting	AF-A0A0T9TWW9-F1-model_v4.pdb
WP_048617543.1	A0A0T9UY92	not_cloned	not_interacting	AF-A0A0T9UY92-F1-model_v4.pdb
WP_048617578.1	A0A0T9UY57	not_cloned	not_interacting	AF-A0A0T9UY57-F1-model_v4.pdb
WP_048617717.1	A0A0T9U5L9	not_cloned	not_interacting	AF-A0A0T9U5L9-F1-model_v4.pdb
WP_048617741.1	A0A0T9U596	not_cloned	not_interacting	AF-A0A0T9U596-F1-model_v4.pdb
WP_048618451.1	A0A0T9USH8	not_cloned	not_interacting	AF-A0A0T9USH8-F1-model_v4.pdb
WP_048618691.1	A0A0T9UN90	not_cloned	not_interacting	AF-A0A0T9UN90-F1-model_v4.pdb
WP_048618791.1	A0A0T9UYU8	not_cloned	not_interacting	AF-A0A0T9UYU8-F1-model_v4.pdb
WP_048618803.1	A0A0T9UL94	not_cloned	not_interacting	AF-A0A0T9UL94-F1-model_v4.pdb
WP_048618833.1	A0A0T9ULG2	not_cloned	not_interacting	AF-A0A0T9ULG2-F1-model_v4.pdb
WP_048619091.1	A0A0T9T1E4	not_cloned	not_interacting	AF-A0A0T9T1E4-F1-model_v4.pdb
WP_048619688.1	A0A0T9UEI8	not_cloned	not_interacting	AF-A0A0T9UEI8-F1-model_v4.pdb
WP_048619823.1	A0A0T9UGQ9	not_cloned	not_interacting	AF-A0A0T9UGQ9-F1-model_v4.pdb
WP_048619891.1	A0A0T9UJE7	not_cloned	not_interacting	AF-A0A0T9UJE7-F1-model_v4.pdb
WP_048620051.1	A0A0T9U212	not_cloned	not_interacting	AF-A0A0T9U212-F1-model_v4.pdb
WP_048620242.1	A0A0T9US96	not_cloned	not_interacting	AF-A0A0T9US96-F1-model_v4.pdb
WP_048620335.1	A0A0T9UKN5	not_cloned	not_interacting	AF-A0A0T9UKN5-F1-model_v4.pdb
WP_055451957.1	A0A0X8LMG7	not_cloned	not_interacting	AF-A0A0X8LMG7-F1-model_v4.pdb
WP_055452921.1	A0A109X341	not_cloned	not_interacting	AF-A0A109X341-F1-model_v4.pdb
WP_055453706.1	A0A0X8LNZ9	not_cloned	not_interacting	AF-A0A0X8LNZ9-F1-model_v4.pdb
WP_061055287.1	A0A0X8LH93	not_cloned	not_interacting	AF-A0A0X8LH93-F1-model_v4.pdb
WP_061055304.1	A0A0X8LH95	not_cloned	not_interacting	AF-A0A0X8LH95-F1-model_v4.pdb
WP_061055371.1	A0A120L343	not_cloned	not_interacting	AF-A0A120L343-F1-model_v4.pdb
WP_061055427.1	A0A0X8LHU1	not_cloned	not_interacting	AF-A0A0X8LHU1-F1-model_v4.pdb
WP_061055428.1	A0A0X8LHX6	not_cloned	not_interacting	AF-A0A0X8LHX6-F1-model_v4.pdb
WP_061055438.1	A0A0X8LHU5	not_cloned	not_interacting	AF-A0A0X8LHU5-F1-model_v4.pdb
WP_061055444.1	A0A0X8LHV5	not_cloned	not_interacting	AF-A0A0X8LHV5-F1-model_v4.pdb
WP_061055460.1	A0A0X8LHY2	not_cloned	not_interacting	AF-A0A0X8LHY2-F1-model_v4.pdb
WP_061055512.1	A0A120L3C8	not_cloned	not_interacting	AF-A0A120L3C8-F1-model_v4.pdb
WP_061055583.1	A0A0X8LIA9	not_cloned	not_interacting	AF-A0A0X8LIA9-F1-model_v4.pdb
WP_061055610.1	A0A109X555	not_cloned	not_interacting	AF-A0A109X555-F1-model_v4.pdb
WP_061055616.1	A0A0X8LIF0	not_cloned	not_interacting	AF-A0A0X8LIF0-F1-model_v4.pdb
WP_061055657.1	A0A0X8LII5	not_cloned	not_interacting	AF-A0A0X8LII5-F1-model_v4.pdb
WP_061055659.1	A0A0X8LIK4	not_cloned	not_interacting	AF-A0A0X8LIK4-F1-model_v4.pdb
WP_061055665.1	A0A109X571	not_cloned	not_interacting	AF-A0A109X571-F1-model_v4.pdb
WP_061055685.1	A0A109X0Q4	not_cloned	not_interacting	AF-A0A109X0Q4-F1-model_v4.pdb
WP_061055764.1	A0A0X8LIZ4	not_cloned	not_interacting	AF-A0A0X8LIZ4-F1-model_v4.pdb
WP_061055860.1	A0A0X8LJ93	not_cloned	not_interacting	AF-A0A0X8LJ93-F1-model_v4.pdb
WP_061055924.1	A0A0X8LJD7	not_cloned	not_interacting	AF-A0A0X8LJD7-F1-model_v4.pdb
WP_061055971.1	A0A0X8LJL0	not_cloned	not_interacting	AF-A0A0X8LJL0-F1-model_v4.pdb
WP_061056022.1	A0A109X5P0	not_cloned	not_interacting	AF-A0A109X5P0-F1-model_v4.pdb
WP_061056054.1	A0A0X8LJX0	not_cloned	not_interacting	AF-A0A0X8LJX0-F1-model_v4.pdb
WP_061056107.1	A0A109X187	not_cloned	not_interacting	AF-A0A109X187-F1-model_v4.pdb
WP_061056120.1	A0A0X8LK59	not_cloned	not_interacting	AF-A0A0X8LK59-F1-model_v4.pdb
WP_061056150.1	A0A0X8LKC1	not_cloned	not_interacting	AF-A0A0X8LKC1-F1-model_v4.pdb
WP_061056229.1	A0A0X8LKT5	not_cloned	not_interacting	AF-A0A0X8LKT5-F1-model_v4.pdb
WP_061056240.1	A0A0X8LKX4	not_cloned	not_interacting	AF-A0A0X8LKX4-F1-model_v4.pdb
WP_061056294.1	A0A0X8LL71	not_cloned	not_interacting	AF-A0A0X8LL71-F1-model_v4.pdb
WP_061056321.1	A0A0X8LLA6	not_cloned	not_interacting	AF-A0A0X8LLA6-F1-model_v4.pdb
WP_061056369.1	A0A0X8LLF0	not_cloned	not_interacting	AF-A0A0X8LLF0-F1-model_v4.pdb
WP_061056386.1	A0A109X1R7	not_cloned	not_interacting	AF-A0A109X1R7-F1-model_v4.pdb
WP_061056394.1	A0A0X8LLJ3	not_cloned	not_interacting	AF-A0A0X8LLJ3-F1-model_v4.pdb
WP_061056409.1	A0A120L3T5	not_cloned	not_interacting	AF-A0A120L3T5-F1-model_v4.pdb
WP_061056511.1	A0A0X8LM29	not_cloned	not_interacting	AF-A0A0X8LM29-F1-model_v4.pdb
WP_061056567.1	A0A0X8LMA7	not_cloned	not_interacting	AF-A0A0X8LMA7-F1-model_v4.pdb
WP_061056623.1	A0A0X8LMI5	not_cloned	not_interacting	AF-A0A0X8LMI5-F1-model_v4.pdb
WP_061056664.1	A0A0X8LMR4	not_cloned	not_interacting	AF-A0A0X8LMR4-F1-model_v4.pdb
WP_061056727.1	A0A0X8LN10	not_cloned	not_interacting	AF-A0A0X8LN10-F1-model_v4.pdb
WP_061056744.1	A0A0X8LN29	not_cloned	not_interacting	AF-A0A0X8LN29-F1-model_v4.pdb
WP_061056795.1	A0A0X8LNB6	not_cloned	not_interacting	AF-A0A0X8LNB6-F1-model_v4.pdb
WP_061056812.1	A0A109X2H7	not_cloned	not_interacting	AF-A0A109X2H7-F1-model_v4.pdb
WP_061056914.1	A0A0X8LNV2	not_cloned	not_interacting	AF-A0A0X8LNV2-F1-model_v4.pdb
WP_061057000.1	A0A109X2Y8	not_cloned	not_interacting	AF-A0A109X2Y8-F1-model_v4.pdb
WP_061057200.1	A0A109X5N9	not_cloned	not_interacting	AF-A0A109X5N9-F1-model_v4.pdb
WP_061057247.1	A0A0X8LQF5	not_cloned	not_interacting	AF-A0A0X8LQF5-F1-model_v4.pdb
WP_063617043.1	A0A7D6YCQ8	not_cloned	not_interacting	AF-A0A7D6YCQ8-F1-model_v4.pdb
WP_071530964.1	A0A7U3LWE5	not_cloned	not_interacting	AF-A0A7U3LWE5-F1-model_v4.pdb
WP_071840547.1	A0A0T9UK17	not_cloned	not_interacting	AF-A0A0T9UK17-F1-model_v4.pdb
WP_071910665.1	A0A2S5FG09	not_cloned	not_interacting	AF-A0A2S5FG09-F1-model_v4.pdb
WP_072081153.1	A0A0T9UX23	not_cloned	not_interacting	AF-A0A0T9UX23-F1-model_v4.pdb
WP_075988675.1	A0A2I8TVD3	not_cloned	not_interacting	AF-A0A2I8TVD3-F1-model_v4.pdb
WP_000004564.1	S1Q9Y3	Ec2_1	MAIN	AF-S1Q9Y3-F1-model_v4.pdb
WP_000004905.1	V0YV48	Ec6_59	not_interacting	AF-V0YV48-F1-model_v4.pdb
WP_000004924.1	B1ERR5	not_cloned	not_interacting	AF-B1ERR5-F1-model_v4.pdb
WP_000004926.1	A0A1X3LW92	not_cloned	not_interacting	AF-A0A1X3LW92-F1-model_v4.pdb
WP_000013811.1	A0A829LNZ1	not_cloned	not_interacting	AF-A0A829LNZ1-F1-model_v4.pdb
WP_000013820.1	B1EM54	not_cloned	not_interacting	AF-B1EM54-F1-model_v4.pdb
WP_000013921.1	A0A7T4NFG1	not_cloned	not_interacting	AF-A0A7T4NFG1-F1-model_v4.pdb
WP_000013934.1	A0A241QKK0	not_cloned	not_interacting	AF-A0A241QKK0-F1-model_v4.pdb
WP_000013950.1	P20099	not_cloned	not_interacting	AF-P20099-F1-model_v4.pdb
WP_000013962.1	A0A829G7B1	not_cloned	not_interacting	AF-A0A829G7B1-F1-model_v4.pdb
WP_000013966.1	A0A0H2VDH2	not_cloned	not_interacting	AF-A0A0H2VDH2-F1-model_v4.pdb
WP_000013970.1	A0A234FL69	not_cloned	not_interacting	AF-A0A234FL69-F1-model_v4.pdb
WP_000013973.1	A0A234FL69	not_cloned	not_interacting	AF-A0A234FL69-F1-model_v4.pdb
WP_000013994.1	A0A4Q6HWU3	Ec6_53	not_interacting	AF-A0A4Q6HWU3-F1-model_v4.pdb
WP_000013999.1	A0A167ANB6	not_cloned	not_interacting	AF-A0A167ANB6-F1-model_v4.pdb
WP_000014226.1	A0A7U9AYR4	not_cloned	not_interacting	AF-A0A7U9AYR4-F1-model_v4.pdb
WP_000017517.1	A0A8A9FIS2	not_cloned	not_interacting	AF-A0A8A9FIS2-F1-model_v4.pdb
WP_000019796.1	A0A454A1U5	not_cloned	not_interacting	AF-A0A454A1U5-F1-model_v4.pdb
WP_000019874.1	S1I5E7	not_cloned	not_interacting	AF-S1I5E7-F1-model_v4.pdb
WP_000020596.1	A0A8A5GUK9	not_cloned	not_interacting	AF-A0A8A5GUK9-F1-model_v4.pdb
WP_000020636.1	A0A271U7R8	Ec6_56	not_interacting	AF-A0A271U7R8-F1-model_v4.pdb
WP_000020868.1	B1ELA4	not_cloned	not_interacting	AF-B1ELA4-F1-model_v4.pdb
WP_000020875.1	V0YUH5	Ec6_31	not_interacting	AF-V0YUH5-F1-model_v4.pdb
WP_000020884.1	A0A0E2L6S4	not_cloned	not_interacting	AF-A0A0E2L6S4-F1-model_v4.pdb
WP_000020887.1	A0A454A329	Ec2_14	not_interacting	AF-A0A454A329-F1-model_v4.pdb
WP_000022316.1	A0A7G4EQG4	not_cloned	not_interacting	AF-A0A7G4EQG4-F1-model_v4.pdb
WP_000024010.1	B1EI96	not_cloned	not_interacting	AF-B1EI96-F1-model_v4.pdb
WP_000026842.1	B1EMZ8	not_cloned	not_interacting	AF-B1EMZ8-F1-model_v4.pdb
WP_000027750.1	A0A2K3TKG1	not_cloned	not_interacting	AF-A0A2K3TKG1-F1-model_v4.pdb
WP_000036525.1	F4VMQ0	not_cloned	not_interacting	AF-F4VMQ0-F1-model_v4.pdb
WP_000057361.1	A0A3Y3V472	not_cloned	not_interacting	AF-A0A3Y3V472-F1-model_v4.pdb
WP_000057374.1	V0YHZ7	Ec6_39	not_interacting	AF-V0YHZ7-F1-model_v4.pdb
WP_000057388.1	V0UZB4	not_cloned	not_interacting	AF-V0UZB4-F1-model_v4.pdb
WP_000057389.1	A0A192EUD0	Ec2_20	not_interacting	AF-A0A192EUD0-F1-model_v4.pdb
WP_000057395.1	D3GZH2	not_cloned	not_interacting	AF-D3GZH2-F1-model_v4.pdb
WP_000062538.1	V0ZCJ1	Ec6_35	not_interacting	AF-V0ZCJ1-F1-model_v4.pdb
WP_000062552.1	A0A657EYC2	not_cloned	not_interacting	AF-A0A657EYC2-F1-model_v4.pdb
WP_000062570.1	A0A829L2U6	not_cloned	not_interacting	AF-A0A829L2U6-F1-model_v4.pdb
WP_000062572.1	A0A7I0KUE1	not_cloned	not_interacting	AF-A0A7I0KUE1-F1-model_v4.pdb
WP_000063939.1	A0A454A709	not_cloned	not_interacting	AF-A0A454A709-F1-model_v4.pdb
WP_000072171.1	L4J1G4	not_cloned	not_interacting	AF-L4J1G4-F1-model_v4.pdb
WP_000072536.1	A0A0A6ZQY9	not_cloned	not_interacting	AF-A0A0A6ZQY9-F1-model_v4.pdb
WP_000072663.1	V0VBB9	not_cloned	not_interacting	AF-V0VBB9-F1-model_v4.pdb
WP_000075087.1	V0ZCW4	Ec6_1	HOMOLOGY	AF-V0ZCW4-F1-model_v4.pdb
WP_000075090.1	A0A7U9AUU7	not_cloned	not_interacting	AF-A0A7U9AUU7-F1-model_v4.pdb
WP_000075586.1	A0A376KGG9	not_cloned	not_interacting	AF-A0A376KGG9-F1-model_v4.pdb
WP_000075589.1	A0A829IZA5	not_cloned	not_interacting	AF-A0A829IZA5-F1-model_v4.pdb
WP_000077829.1	V0ZB39	Ec6_52	not_interacting	AF-V0ZB39-F1-model_v4.pdb
WP_000077880.1	V0VNM1	not_cloned	not_interacting	AF-V0VNM1-F1-model_v4.pdb
WP_000077881.1	A0A454A4M8	not_cloned	not_interacting	AF-A0A454A4M8-F1-model_v4.pdb
WP_000077890.1	A0A426PPV2	not_cloned	not_interacting	AF-A0A426PPV2-F1-model_v4.pdb
WP_000077898.1	A0A7U8W4A2	not_cloned	not_interacting	AF-A0A7U8W4A2-F1-model_v4.pdb
WP_000078109.1	A0A7I0KNM9	not_cloned	not_interacting	AF-A0A7I0KNM9-F1-model_v4.pdb
WP_000081153.1	A0A2H9G4U8	not_cloned	not_interacting	AF-A0A2H9G4U8-F1-model_v4.pdb
WP_000083190.1	A0A4Y5RL89	Efe_35	not_interacting	AF-A0A4Y5RL89-F1-model_v4.pdb
WP_000083429.1	A0A0E1LTV0	not_cloned	not_interacting	AF-A0A0E1LTV0-F1-model_v4.pdb
WP_000083432.1	V0V2Q9	not_cloned	not_interacting	AF-V0V2Q9-F1-model_v4.pdb
WP_000083439.1	A0A829LQC2	not_cloned	not_interacting	AF-A0A829LQC2-F1-model_v4.pdb
WP_000083477.1	A0A178STA0	Ec2_2	HOMOLOGY	AF-A0A178STA0-F1-model_v4.pdb
WP_000083818.1	A0A8A5HEK2	not_cloned	not_interacting	AF-A0A8A5HEK2-F1-model_v4.pdb
WP_000083826.1	A0A612GL59	not_cloned	not_interacting	AF-A0A612GL59-F1-model_v4.pdb
WP_000083845.1	A0A8A5I9A4	not_cloned	not_interacting	AF-A0A8A5I9A4-F1-model_v4.pdb
WP_000084404.1	A0A1X3JI69	not_cloned	not_interacting	AF-A0A1X3JI69-F1-model_v4.pdb
WP_000087769.1	A0A7U8X2N5	not_cloned	not_interacting	AF-A0A7U8X2N5-F1-model_v4.pdb
WP_000088673.1	A0A377EV16	not_cloned	not_interacting	AF-A0A377EV16-F1-model_v4.pdb
WP_000092875.1	A0A7G4EQV2	not_cloned	not_interacting	AF-A0A7G4EQV2-F1-model_v4.pdb
WP_000094721.1	F4SN73	not_cloned	not_interacting	AF-F4SN73-F1-model_v4.pdb
WP_000094730.1	A0A0H0HUA1	not_cloned	not_interacting	AF-A0A0H0HUA1-F1-model_v4.pdb
WP_000094732.1	A0A7U9FYM1	not_cloned	not_interacting	AF-A0A7U9FYM1-F1-model_v4.pdb
WP_000094736.1	A0A376VZ68	not_cloned	not_interacting	AF-A0A376VZ68-F1-model_v4.pdb
WP_000097398.1	A0A7U8ZZ25	not_cloned	not_interacting	AF-A0A7U8ZZ25-F1-model_v4.pdb
WP_000097400.1	A0A7Z8FGR8	Ec6_2	HOMOLOGY	AF-A0A7Z8FGR8-F1-model_v4.pdb
WP_000097403.1	A0A8A5IKJ3	not_cloned	not_interacting	AF-A0A8A5IKJ3-F1-model_v4.pdb
WP_000097596.1	A0A829J8A7	not_cloned	not_interacting	AF-A0A829J8A7-F1-model_v4.pdb
WP_000102382.1	V1A0C5	Ec6_38	not_interacting	AF-V1A0C5-F1-model_v4.pdb
WP_000106757.1	A0A829JJ09	not_cloned	not_interacting	AF-A0A829JJ09-F1-model_v4.pdb
WP_000106759.1	A0A6H2GQ94	not_cloned	not_interacting	AF-A0A6H2GQ94-F1-model_v4.pdb
WP_000106762.1	A0A6H2GQ94	not_cloned	not_interacting	AF-A0A6H2GQ94-F1-model_v4.pdb
WP_000106767.1	A0A6H2GQ94	Ec2_21	not_interacting	AF-A0A6H2GQ94-F1-model_v4.pdb
WP_000107711.1	A0A3P1YDV0	not_cloned	not_interacting	AF-A0A3P1YDV0-F1-model_v4.pdb
WP_000107720.1	A0A829G1J4	not_cloned	not_interacting	AF-A0A829G1J4-F1-model_v4.pdb
WP_000107721.1	A0A822PHB0	not_cloned	not_interacting	AF-A0A822PHB0-F1-model_v4.pdb
WP_000107730.1	W0AWF3	not_cloned	not_interacting	AF-W0AWF3-F1-model_v4.pdb
WP_000107952.1	A0A234PBJ0	not_cloned	not_interacting	AF-A0A234PBJ0-F1-model_v4.pdb
WP_000108899.1	A0A0P8LXF0	not_cloned	not_interacting	AF-A0A0P8LXF0-F1-model_v4.pdb
WP_000111841.1	Q1RFL3	not_cloned	not_interacting	AF-Q1RFL3-F1-model_v4.pdb
WP_000111853.1	A0A192EKS3	Ec2_24	not_interacting	AF-A0A192EKS3-F1-model_v4.pdb
WP_000111856.1	V0VMJ8	not_cloned	not_interacting	AF-V0VMJ8-F1-model_v4.pdb
WP_000111859.1	A0A7U9FW91	not_cloned	not_interacting	AF-A0A7U9FW91-F1-model_v4.pdb
WP_000115589.1	A0A5Q5A0F4	not_cloned	not_interacting	AF-A0A5Q5A0F4-F1-model_v4.pdb
WP_000116680.1	A0A222QIE1	Pfa_1	MAIN,HOMOLOGY	AF-A0A222QIE1-F1-model_v4.pdb
WP_000119849.1	A0A1E2VG11	not_cloned	not_interacting	AF-A0A1E2VG11-F1-model_v4.pdb
WP_000119854.1	A0A827FTR1	not_cloned	not_interacting	AF-A0A827FTR1-F1-model_v4.pdb
WP_000120394.1	A0A854NNU5	Ec2_10	not_interacting	AF-A0A854NNU5-F1-model_v4.pdb
WP_000131686.1	B1EK11	not_cloned	not_interacting	AF-B1EK11-F1-model_v4.pdb
WP_000138552.1	E1JE36	not_cloned	not_interacting	AF-E1JE36-F1-model_v4.pdb
WP_000138997.1	A0A7Z8BIR8	not_cloned	not_interacting	AF-A0A7Z8BIR8-F1-model_v4.pdb
WP_000139074.1	B7NFA5	not_cloned	not_interacting	AF-B7NFA5-F1-model_v4.pdb
WP_000139094.1	A0A0C5EHI4	not_cloned	not_interacting	AF-A0A0C5EHI4-F1-model_v4.pdb
WP_000139096.1	W8ZRB2	not_cloned	not_interacting	AF-W8ZRB2-F1-model_v4.pdb
WP_000139103.1	V0YJC1	Ec6_55	not_interacting	AF-V0YJC1-F1-model_v4.pdb
WP_000139129.1	B1ERE9	not_cloned	not_interacting	AF-B1ERE9-F1-model_v4.pdb
WP_000142834.1	A0A327I0K9	not_cloned	not_interacting	AF-A0A327I0K9-F1-model_v4.pdb
WP_000143800.1	W1X8C9	not_cloned	not_interacting	AF-W1X8C9-F1-model_v4.pdb
WP_000147372.1	A0A029HVC5	not_cloned	not_interacting	AF-A0A029HVC5-F1-model_v4.pdb
WP_000155719.1	A0A1X3K5L7	not_cloned	not_interacting	AF-A0A1X3K5L7-F1-model_v4.pdb
WP_000155729.1	V0VI43	not_cloned	not_interacting	AF-V0VI43-F1-model_v4.pdb
WP_000155738.1	V0YPE4	Ec6_3	MAIN,HOMOLOGY	AF-V0YPE4-F1-model_v4.pdb
WP_000155904.1	B7MWJ7	Kpn_31	not_interacting	AF-B7MWJ7-F1-model_v4.pdb
WP_000155927.1	A0A829LFY3	Ec6_48	not_interacting	AF-A0A829LFY3-F1-model_v4.pdb
WP_000155935.1	A0A0Q3C837	not_cloned	not_interacting	AF-A0A0Q3C837-F1-model_v4.pdb
WP_000157734.1	F4VIT4	not_cloned	not_interacting	AF-F4VIT4-F1-model_v4.pdb
WP_000168030.1	D8AAL9	not_cloned	not_interacting	AF-D8AAL9-F1-model_v4.pdb
WP_000174398.1	S1Q220	not_cloned	not_interacting	AF-S1Q220-F1-model_v4.pdb
WP_000175467.1	A0A0W2D159	not_cloned	not_interacting	AF-A0A0W2D159-F1-model_v4.pdb
WP_000176265.1	D3H3I5	not_cloned	not_interacting	AF-D3H3I5-F1-model_v4.pdb
WP_000183751.1	A0A1X3LR55	Ec6_41	not_interacting	AF-A0A1X3LR55-F1-model_v4.pdb
WP_000184106.1	A0A0D8WI51	not_cloned	not_interacting	AF-A0A0D8WI51-F1-model_v4.pdb
WP_000189208.1	A0A4D3PY84	not_cloned	not_interacting	AF-A0A4D3PY84-F1-model_v4.pdb
WP_000189223.1	W1WU71	not_cloned	not_interacting	AF-W1WU71-F1-model_v4.pdb
WP_000189224.1	W1WU71	Ec6_33	not_interacting	AF-W1WU71-F1-model_v4.pdb
WP_000191548.1	B1EHS5	not_cloned	not_interacting	AF-B1EHS5-F1-model_v4.pdb
WP_000191563.1	A0A829LG30	not_cloned	not_interacting	AF-A0A829LG30-F1-model_v4.pdb
WP_000191565.1	A0A234HZA9	Ec2_26	not_interacting	AF-A0A234HZA9-F1-model_v4.pdb
WP_000191567.1	V0V3X2	not_cloned	not_interacting	AF-V0V3X2-F1-model_v4.pdb
WP_000191568.1	A0A376PP40	not_cloned	not_interacting	AF-A0A376PP40-F1-model_v4.pdb
WP_000191595.1	A0A1X3LQD8	Ec6_4	MAIN,HOMOLOGY	AF-A0A1X3LQD8-F1-model_v4.pdb
WP_000191620.1	W8TB49	not_cloned	not_interacting	AF-W8TB49-F1-model_v4.pdb
WP_000201400.1	A0A829LRW1	not_cloned	not_interacting	AF-A0A829LRW1-F1-model_v4.pdb
WP_000204916.1	A0A826JND3	not_cloned	not_interacting	AF-A0A826JND3-F1-model_v4.pdb
WP_000206655.1	A0A7U0C3G8	Ec6_5	MAIN	AF-A0A7U0C3G8-F1-model_v4.pdb
WP_000208180.1	V0VXH3	not_cloned	not_interacting	AF-V0VXH3-F1-model_v4.pdb
WP_000208683.1	B1ERS0	not_cloned	not_interacting	AF-B1ERS0-F1-model_v4.pdb
WP_000209995.1	A0A7L5X7U4	not_cloned	not_interacting	AF-A0A7L5X7U4-F1-model_v4.pdb
WP_000213694.1	Q1R2M0	Ec2_29	not_interacting	AF-Q1R2M0-F1-model_v4.pdb
WP_000220141.1	A0A454AAI8	Ec2_3	MAIN,REPEAT	AF-A0A454AAI8-F1-model_v4.pdb
WP_000220195.1	A0A7U1UXV3	not_cloned	not_interacting	AF-A0A7U1UXV3-F1-model_v4.pdb
WP_000224008.1	A0A2P6IQ65	not_cloned	not_interacting	AF-A0A2P6IQ65-F1-model_v4.pdb
WP_000226319.1	V0YVH1	not_cloned	not_interacting	AF-V0YVH1-F1-model_v4.pdb
WP_000226320.1	A0A829LJ89	not_cloned	not_interacting	AF-A0A829LJ89-F1-model_v4.pdb
WP_000226323.1	D8A9T9	not_cloned	not_interacting	AF-D8A9T9-F1-model_v4.pdb
WP_000241033.1	A0A1X3JJQ9	not_cloned	not_interacting	AF-A0A1X3JJQ9-F1-model_v4.pdb
WP_000241046.1	F4NP45	not_cloned	not_interacting	AF-F4NP45-F1-model_v4.pdb
WP_000241049.1	F4NP45	not_cloned	not_interacting	AF-F4NP45-F1-model_v4.pdb
WP_000241052.1	S1PIY9	not_cloned	not_interacting	AF-S1PIY9-F1-model_v4.pdb
WP_000241053.1	I2UMI0	Ec6_43	not_interacting	AF-I2UMI0-F1-model_v4.pdb
WP_000241054.1	I2UMI0	not_cloned	not_interacting	AF-I2UMI0-F1-model_v4.pdb
WP_000245540.1	A0A600YNZ1	not_cloned	not_interacting	AF-A0A600YNZ1-F1-model_v4.pdb
WP_000248066.1	A0A0K4HS85	not_cloned	not_interacting	AF-A0A0K4HS85-F1-model_v4.pdb
WP_000255034.1	A0A181WNJ3	not_cloned	not_interacting	AF-A0A181WNJ3-F1-model_v4.pdb
WP_000255045.1	B1EK01	not_cloned	not_interacting	AF-B1EK01-F1-model_v4.pdb
WP_000257014.1	A0A3J7DCS6	not_cloned	not_interacting	AF-A0A3J7DCS6-F1-model_v4.pdb
WP_000257028.1	A0A7U9AXS2	not_cloned	not_interacting	AF-A0A7U9AXS2-F1-model_v4.pdb
WP_000257029.1	A0A7U9AXS2	not_cloned	not_interacting	AF-A0A7U9AXS2-F1-model_v4.pdb
WP_000257048.1	A0A0Q2YI33	not_cloned	not_interacting	AF-A0A0Q2YI33-F1-model_v4.pdb
WP_000257539.1	B1ERU1	not_cloned	not_interacting	AF-B1ERU1-F1-model_v4.pdb
WP_000258483.1	A0A1X3K0H4	not_cloned	not_interacting	AF-A0A1X3K0H4-F1-model_v4.pdb
WP_000258569.1	B7N4V2	not_cloned	not_interacting	AF-B7N4V2-F1-model_v4.pdb
WP_000258580.1	A0A271UQ04	Ec6_6	MAIN,HOMOLOGY	AF-A0A271UQ04-F1-model_v4.pdb
WP_000258605.1	P76150	not_cloned	not_interacting	AF-P76150-F1-model_v4.pdb
WP_000259169.1	A0A829J5D3	not_cloned	not_interacting	AF-A0A829J5D3-F1-model_v4.pdb
WP_000266543.1	I6E446	not_cloned	not_interacting	AF-I6E446-F1-model_v4.pdb
WP_000288694.1	V0VVX3	not_cloned	not_interacting	AF-V0VVX3-F1-model_v4.pdb
WP_000288701.1	B1EPI6	not_cloned	not_interacting	AF-B1EPI6-F1-model_v4.pdb
WP_000288705.1	A0A0J2BKC7	not_cloned	not_interacting	AF-A0A0J2BKC7-F1-model_v4.pdb
WP_000288707.1	Q8FJ79	not_cloned	not_interacting	AF-Q8FJ79-F1-model_v4.pdb
WP_000288723.1	S1Q9W8	not_cloned	not_interacting	AF-S1Q9W8-F1-model_v4.pdb
WP_000332660.1	A0A168EY38	not_cloned	not_interacting	AF-A0A168EY38-F1-model_v4.pdb
WP_000334996.1	A0A6X7DT03	Ec2_15	not_interacting	AF-A0A6X7DT03-F1-model_v4.pdb
WP_000335899.1	A0A829IKW7	not_cloned	not_interacting	AF-A0A829IKW7-F1-model_v4.pdb
WP_000338243.1	B7NG09	not_cloned	not_interacting	AF-B7NG09-F1-model_v4.pdb
WP_000338247.1	A0A0K9TIM6	Ec6_45	not_interacting	AF-A0A0K9TIM6-F1-model_v4.pdb
WP_000339526.1	F4T2Z7	not_cloned	not_interacting	AF-F4T2Z7-F1-model_v4.pdb
WP_000339529.1	A0A1X3LSL6	not_cloned	not_interacting	AF-A0A1X3LSL6-F1-model_v4.pdb
WP_000355772.1	V0SQK6	Ec6_44	not_interacting	AF-V0SQK6-F1-model_v4.pdb
WP_000370585.1	B1EHP5	not_cloned	not_interacting	AF-B1EHP5-F1-model_v4.pdb
WP_000377424.1	B7LQZ0	not_cloned	not_interacting	AF-B7LQZ0-F1-model_v4.pdb
WP_000378057.1	A0A0J2BM65	not_cloned	not_interacting	AF-A0A0J2BM65-F1-model_v4.pdb
WP_000380339.1	A0A2A3WMW5	not_cloned	not_interacting	AF-A0A2A3WMW5-F1-model_v4.pdb
WP_000386936.1	B1EH63	not_cloned	not_interacting	AF-B1EH63-F1-model_v4.pdb
WP_000389029.1	A0A765T2K4	not_cloned	not_interacting	AF-A0A765T2K4-F1-model_v4.pdb
WP_000389030.1	A0A0H3PTN1	not_cloned	not_interacting	AF-A0A0H3PTN1-F1-model_v4.pdb
WP_000407090.1	B0EYP1	Ec6_50	not_interacting	AF-B0EYP1-F1-model_v4.pdb
WP_000433381.1	B7LP20	not_cloned	not_interacting	AF-B7LP20-F1-model_v4.pdb
WP_000437858.1	A0A7Z1ELS7	not_cloned	not_interacting	AF-A0A7Z1ELS7-F1-model_v4.pdb
WP_000438625.1	B7LMM6	Efe_33	not_interacting	AF-B7LMM6-F1-model_v4.pdb
WP_000443948.1	A0A024L7D1	not_cloned	not_interacting	AF-A0A024L7D1-F1-model_v4.pdb
WP_000449191.1	A0A1X3JHT0	not_cloned	not_interacting	AF-A0A1X3JHT0-F1-model_v4.pdb
WP_000449192.1	A0A7H9K1E6	not_cloned	not_interacting	AF-A0A7H9K1E6-F1-model_v4.pdb
WP_000449200.1	A0A680PJQ4	not_cloned	not_interacting	AF-A0A680PJQ4-F1-model_v4.pdb
WP_000449473.1	D9Z4Z0	not_cloned	not_interacting	AF-D9Z4Z0-F1-model_v4.pdb
WP_000450469.1	B1EGK1	not_cloned	not_interacting	AF-B1EGK1-F1-model_v4.pdb
WP_000456096.1	A0A829IXK8	not_cloned	not_interacting	AF-A0A829IXK8-F1-model_v4.pdb
WP_000456097.1	A0A829IXK8	not_cloned	not_interacting	AF-A0A829IXK8-F1-model_v4.pdb
WP_000456103.1	A0A376JF81	not_cloned	not_interacting	AF-A0A376JF81-F1-model_v4.pdb
WP_000465928.1	A0A0E1LTH7	not_cloned	not_interacting	AF-A0A0E1LTH7-F1-model_v4.pdb
WP_000465933.1	S1I8X5	not_cloned	not_interacting	AF-S1I8X5-F1-model_v4.pdb
WP_000466547.1	S9ZL01	not_cloned	not_interacting	AF-S9ZL01-F1-model_v4.pdb
WP_000484598.1	A0A1X3JCS9	not_cloned	not_interacting	AF-A0A1X3JCS9-F1-model_v4.pdb
WP_000487867.1	A0A375DC44	not_cloned	not_interacting	AF-A0A375DC44-F1-model_v4.pdb
WP_000490639.1	A0A0F1PKK3	Pfa_19	not_interacting	AF-A0A0F1PKK3-F1-model_v4.pdb
WP_000535367.1	A0A828R9E1	not_cloned	not_interacting	AF-A0A828R9E1-F1-model_v4.pdb
WP_000542418.1	A0A3V3BDM6	not_cloned	not_interacting	AF-A0A3V3BDM6-F1-model_v4.pdb
WP_000543934.1	V9SI03	not_cloned	not_interacting	AF-V9SI03-F1-model_v4.pdb
WP_000547969.1	A0A136XPW3	not_cloned	not_interacting	AF-A0A136XPW3-F1-model_v4.pdb
WP_000550475.1	B6ICS3	not_cloned	not_interacting	AF-B6ICS3-F1-model_v4.pdb
WP_000557370.1	A0A2S6PBR6	not_cloned	not_interacting	AF-A0A2S6PBR6-F1-model_v4.pdb
WP_000557383.1	A0A0E2L5K0	Ec2_28	not_interacting	AF-A0A0E2L5K0-F1-model_v4.pdb
WP_000557384.1	A0A0E2L5K0	not_cloned	not_interacting	AF-A0A0E2L5K0-F1-model_v4.pdb
WP_000558718.1	A0A7T4TFS8	not_cloned	not_interacting	AF-A0A7T4TFS8-F1-model_v4.pdb
WP_000582830.1	A0A7U2W7W2	Ec2_18	not_interacting	AF-A0A7U2W7W2-F1-model_v4.pdb
WP_000586519.1	A0A7U9FSY7	not_cloned	not_interacting	AF-A0A7U9FSY7-F1-model_v4.pdb
WP_000606641.1	A0A0K6FG29	not_cloned	not_interacting	AF-A0A0K6FG29-F1-model_v4.pdb
WP_000606939.1	B1EF58	not_cloned	not_interacting	AF-B1EF58-F1-model_v4.pdb
WP_000606972.1	A0A828R5H9	not_cloned	not_interacting	AF-A0A828R5H9-F1-model_v4.pdb
WP_000611411.1	W9A0G1	not_cloned	not_interacting	AF-W9A0G1-F1-model_v4.pdb
WP_000611426.1	V0YTW0	Ec6_7	REPEAT,HOMOLOGY	AF-V0YTW0-F1-model_v4.pdb
WP_000611434.1	A0A829LJK7	not_cloned	not_interacting	AF-A0A829LJK7-F1-model_v4.pdb
WP_000611436.1	A0A826L6C4	Ec2_4	REPEAT,HOMOLOGY	AF-A0A826L6C4-F1-model_v4.pdb
WP_000611437.1	A0A376JAG2	not_cloned	not_interacting	AF-A0A376JAG2-F1-model_v4.pdb
WP_000613115.1	V0Z470	not_cloned	not_interacting	AF-V0Z470-F1-model_v4.pdb
WP_000613400.1	A0A327I0P0	not_cloned	not_interacting	AF-A0A327I0P0-F1-model_v4.pdb
WP_000623309.1	J7R8Y0	not_cloned	not_interacting	AF-J7R8Y0-F1-model_v4.pdb
WP_000623313.1	D7Y0T2	not_cloned	not_interacting	AF-D7Y0T2-F1-model_v4.pdb
WP_000632861.1	V0YTN0	not_cloned	not_interacting	AF-V0YTN0-F1-model_v4.pdb
WP_000632902.1	F4NJT7	not_cloned	not_interacting	AF-F4NJT7-F1-model_v4.pdb
WP_000632920.1	A0A3Y3V324	not_cloned	not_interacting	AF-A0A3Y3V324-F1-model_v4.pdb
WP_000643701.1	A0A0A0FUX0	not_cloned	not_interacting	AF-A0A0A0FUX0-F1-model_v4.pdb
WP_000671170.1	A0A829IRL1	not_cloned	not_interacting	AF-A0A829IRL1-F1-model_v4.pdb
WP_000671198.1	A0A3L9HCW2	not_cloned	not_interacting	AF-A0A3L9HCW2-F1-model_v4.pdb
WP_000671701.1	V0ZAH1	Ec6_57	not_interacting	AF-V0ZAH1-F1-model_v4.pdb
WP_000671707.1	B7N4N2	not_cloned	not_interacting	AF-B7N4N2-F1-model_v4.pdb
WP_000703842.1	A0A0F3Z1F1	Pfa_2	MAIN	AF-A0A0F3Z1F1-F1-model_v4.pdb
WP_000781381.1	A0A192CBX9	not_cloned	not_interacting	AF-A0A192CBX9-F1-model_v4.pdb
WP_000781382.1	B1EF24	not_cloned	not_interacting	AF-B1EF24-F1-model_v4.pdb
WP_000781397.1	A0A192CBX9	Efe_18	not_interacting	AF-A0A192CBX9-F1-model_v4.pdb
WP_000781398.1	A0A1X0YNS9	not_cloned	not_interacting	AF-A0A1X0YNS9-F1-model_v4.pdb
WP_000781399.1	A0A0H3ML64	not_cloned	not_interacting	AF-A0A0H3ML64-F1-model_v4.pdb
WP_000785520.1	A0A2U9HJH6	not_cloned	not_interacting	AF-A0A2U9HJH6-F1-model_v4.pdb
WP_000785529.1	A0A8B4VMX0	not_cloned	not_interacting	AF-A0A8B4VMX0-F1-model_v4.pdb
WP_000785534.1	A0A7U9FXL1	not_cloned	not_interacting	AF-A0A7U9FXL1-F1-model_v4.pdb
WP_000786526.1	A0A1X3LZT5	not_cloned	not_interacting	AF-A0A1X3LZT5-F1-model_v4.pdb
WP_000786529.1	A0A0H3EM96	not_cloned	not_interacting	AF-A0A0H3EM96-F1-model_v4.pdb
WP_000786535.1	W8ZTY0	not_cloned	not_interacting	AF-W8ZTY0-F1-model_v4.pdb
WP_000786538.1	A0A7U8ZV43	not_cloned	not_interacting	AF-A0A7U8ZV43-F1-model_v4.pdb
WP_000786547.1	A0A140N7A9	not_cloned	not_interacting	AF-A0A140N7A9-F1-model_v4.pdb
WP_000786551.1	A0A1X3I7D8	Ec6_42	not_interacting	AF-A0A1X3I7D8-F1-model_v4.pdb
WP_000804518.1	A0A829IP27	Ec6_8	MAIN,REPEAT	AF-A0A829IP27-F1-model_v4.pdb
WP_000804519.1	A0A7U8X422	not_cloned	not_interacting	AF-A0A7U8X422-F1-model_v4.pdb
WP_000817028.1	B7LI39	not_cloned	not_interacting	AF-B7LI39-F1-model_v4.pdb
WP_000817037.1	A9QNZ1	Pfa_20	not_interacting	AF-A9QNZ1-F1-model_v4.pdb
WP_000817038.1	A0A7D6FES7	not_cloned	not_interacting	AF-A0A7D6FES7-F1-model_v4.pdb
WP_000817039.1	A0A443UFJ2	not_cloned	not_interacting	AF-A0A443UFJ2-F1-model_v4.pdb
WP_000835354.1	A0A4C2ZCF2	not_cloned	not_interacting	AF-A0A4C2ZCF2-F1-model_v4.pdb
WP_000849561.1	A0A0K4QWB1	not_cloned	not_interacting	AF-A0A0K4QWB1-F1-model_v4.pdb
WP_000854559.1	A0A3D8XAA4	not_cloned	not_interacting	AF-A0A3D8XAA4-F1-model_v4.pdb
WP_000859945.1	U9Y474	not_cloned	not_interacting	AF-U9Y474-F1-model_v4.pdb
WP_000859964.1	V0ZG74	Ec6_51	not_interacting	AF-V0ZG74-F1-model_v4.pdb
WP_000859966.1	A0A1X3LX09	not_cloned	not_interacting	AF-A0A1X3LX09-F1-model_v4.pdb
WP_000862334.1	D8A8H0	not_cloned	not_interacting	AF-D8A8H0-F1-model_v4.pdb
WP_000868320.1	V0ADN9	not_cloned	not_interacting	AF-V0ADN9-F1-model_v4.pdb
WP_000868324.1	A0A791W935	Ec6_32	not_interacting	AF-A0A791W935-F1-model_v4.pdb
WP_000868891.1	A0A234XPX6	not_cloned	not_interacting	AF-A0A234XPX6-F1-model_v4.pdb
WP_000871291.1	A0A7U8X0Q7	not_cloned	not_interacting	AF-A0A7U8X0Q7-F1-model_v4.pdb
WP_000873388.1	A0A2T3TFP7	Ec6_34	not_interacting	AF-A0A2T3TFP7-F1-model_v4.pdb
WP_000899140.1	V0V902	not_cloned	not_interacting	AF-V0V902-F1-model_v4.pdb
WP_000900533.1	A0A2X1MKZ5	not_cloned	not_interacting	AF-A0A2X1MKZ5-F1-model_v4.pdb
WP_000900534.1	A0A0D8WCI2	not_cloned	not_interacting	AF-A0A0D8WCI2-F1-model_v4.pdb
WP_000912582.1	B7NFZ1	not_cloned	not_interacting	AF-B7NFZ1-F1-model_v4.pdb
WP_000919078.1	K0H7M6	not_cloned	not_interacting	AF-K0H7M6-F1-model_v4.pdb
WP_000932975.1	U9ZIV4	Pfa_21	not_interacting	AF-U9ZIV4-F1-model_v4.pdb
WP_000935452.1	A0A6I5AJV8	not_cloned	not_interacting	AF-A0A6I5AJV8-F1-model_v4.pdb
WP_000935596.1	A0A7U8W7P1	not_cloned	not_interacting	AF-A0A7U8W7P1-F1-model_v4.pdb
WP_000935754.1	B1EHE9	not_cloned	not_interacting	AF-B1EHE9-F1-model_v4.pdb
WP_000937441.1	A0A7U9G2P7	not_cloned	not_interacting	AF-A0A7U9G2P7-F1-model_v4.pdb
WP_000937484.1	A0A3P4L2R4	not_cloned	not_interacting	AF-A0A3P4L2R4-F1-model_v4.pdb
WP_000937495.1	A0A080IZC4	not_cloned	not_interacting	AF-A0A080IZC4-F1-model_v4.pdb
WP_000937788.1	P76505	not_cloned	not_interacting	AF-P76505-F1-model_v4.pdb
WP_000937807.1	A0A829G2Z9	not_cloned	not_interacting	AF-A0A829G2Z9-F1-model_v4.pdb
WP_000937812.1	A0A152X1U1	not_cloned	not_interacting	AF-A0A152X1U1-F1-model_v4.pdb
WP_000939065.1	G4VUU9	not_cloned	not_interacting	AF-G4VUU9-F1-model_v4.pdb
WP_000950786.1	A0A6M7H3X0	not_cloned	not_interacting	AF-A0A6M7H3X0-F1-model_v4.pdb
WP_000950953.1	A0A366VF32	not_cloned	not_interacting	AF-A0A366VF32-F1-model_v4.pdb
WP_000953420.1	A0A829LKV9	not_cloned	not_interacting	AF-A0A829LKV9-F1-model_v4.pdb
WP_000955299.1	A0A2X3JL94	not_cloned	not_interacting	AF-A0A2X3JL94-F1-model_v4.pdb
WP_000959785.1	E8XLW5	not_cloned	not_interacting	AF-E8XLW5-F1-model_v4.pdb
WP_000961340.1	A0A1M2I1X0	not_cloned	not_interacting	AF-A0A1M2I1X0-F1-model_v4.pdb
WP_000961342.1	A0A4Y8G4N0	Ec6_9	MAIN,HOMOLOGY	AF-A0A4Y8G4N0-F1-model_v4.pdb
WP_000961355.1	A0A037YK51	not_cloned	not_interacting	AF-A0A037YK51-F1-model_v4.pdb
WP_000961363.1	A0A1E2VJI1	not_cloned	not_interacting	AF-A0A1E2VJI1-F1-model_v4.pdb
WP_000972391.1	Q323Q5	not_cloned	not_interacting	AF-Q323Q5-F1-model_v4.pdb
WP_000972392.1	A0A3Z7ZYE8	not_cloned	not_interacting	AF-A0A3Z7ZYE8-F1-model_v4.pdb
WP_000981716.1	A0A1X3I9Y5	Ec6_37	not_interacting	AF-A0A1X3I9Y5-F1-model_v4.pdb
WP_000993110.1	A0A366YUJ8	not_cloned	not_interacting	AF-A0A366YUJ8-F1-model_v4.pdb
WP_000993475.1	D7Y4N5	not_cloned	not_interacting	AF-D7Y4N5-F1-model_v4.pdb
WP_000995825.1	B7LUC3	Efe_19	not_interacting	AF-B7LUC3-F1-model_v4.pdb
WP_001016304.1	B7LTE7	Efe_29	not_interacting	AF-B7LTE7-F1-model_v4.pdb
WP_001024524.1	W1WHV8	Ec6_25	not_interacting	AF-W1WHV8-F1-model_v4.pdb
WP_001028465.1	A0A5X3KCL8	not_cloned	not_interacting	AF-A0A5X3KCL8-F1-model_v4.pdb
WP_001029513.1	A0A1M0CXH4	not_cloned	not_interacting	AF-A0A1M0CXH4-F1-model_v4.pdb
WP_001037998.1	A0A5W0N989	not_cloned	not_interacting	AF-A0A5W0N989-F1-model_v4.pdb
WP_001053268.1	O86203	not_cloned	not_interacting	AF-O86203-F1-model_v4.pdb
WP_001053269.1	F4ST07	not_cloned	not_interacting	AF-F4ST07-F1-model_v4.pdb
WP_001059674.1	A0A3T4TDH2	Ec6_10	MAIN,REPEAT	AF-A0A3T4TDH2-F1-model_v4.pdb
WP_001059676.1	A0A7U9AR99	not_cloned	not_interacting	AF-A0A7U9AR99-F1-model_v4.pdb
WP_001059682.1	A0A4D3S7W6	not_cloned	not_interacting	AF-A0A4D3S7W6-F1-model_v4.pdb
WP_001063765.1	A0A765T0X2	not_cloned	not_interacting	AF-A0A765T0X2-F1-model_v4.pdb
WP_001067519.1	W1XCZ2	Ec6_36	not_interacting	AF-W1XCZ2-F1-model_v4.pdb
WP_001069947.1	B1EKY7	not_cloned	not_interacting	AF-B1EKY7-F1-model_v4.pdb
WP_001084291.1	A0A7U9FWN4	not_cloned	not_interacting	AF-A0A7U9FWN4-F1-model_v4.pdb
WP_001087990.1	A0A3B7QBJ9	not_cloned	not_interacting	AF-A0A3B7QBJ9-F1-model_v4.pdb
WP_001088080.1	A0A192EWJ1	not_cloned	not_interacting	AF-A0A192EWJ1-F1-model_v4.pdb
WP_001088085.1	A0A271U3W2	not_cloned	not_interacting	AF-A0A271U3W2-F1-model_v4.pdb
WP_001088086.1	A0A3K2UUX5	not_cloned	not_interacting	AF-A0A3K2UUX5-F1-model_v4.pdb
WP_001090785.1	F4V5H7	not_cloned	not_interacting	AF-F4V5H7-F1-model_v4.pdb
WP_001091914.1	V0VIL5	not_cloned	not_interacting	AF-V0VIL5-F1-model_v4.pdb
WP_001091980.1	B1EPG7	not_cloned	not_interacting	AF-B1EPG7-F1-model_v4.pdb
WP_001091998.1	B1EHE8	not_cloned	not_interacting	AF-B1EHE8-F1-model_v4.pdb
WP_001093940.1	A0A0E2KZC1	not_cloned	not_interacting	AF-A0A0E2KZC1-F1-model_v4.pdb
WP_001093944.1	A0A271U3U5	Ec6_11	HOMOLOGY	AF-A0A271U3U5-F1-model_v4.pdb
WP_001094300.1	A0A236LXF1	not_cloned	not_interacting	AF-A0A236LXF1-F1-model_v4.pdb
WP_001097130.1	V0UQD9	not_cloned	not_interacting	AF-V0UQD9-F1-model_v4.pdb
WP_001099517.1	A0A3P4KYX4	not_cloned	not_interacting	AF-A0A3P4KYX4-F1-model_v4.pdb
WP_001112002.1	A0A2S6PCE0	not_cloned	not_interacting	AF-A0A2S6PCE0-F1-model_v4.pdb
WP_001114900.1	A0A830TDM8	not_cloned	not_interacting	AF-A0A830TDM8-F1-model_v4.pdb
WP_001115606.1	A0A454A709	Ec2_17	not_interacting	AF-A0A454A709-F1-model_v4.pdb
WP_001121333.1	B1EH55	not_cloned	not_interacting	AF-B1EH55-F1-model_v4.pdb
WP_001121568.1	B1EP32	not_cloned	not_interacting	AF-B1EP32-F1-model_v4.pdb
WP_001121661.1	B1EN87	not_cloned	not_interacting	AF-B1EN87-F1-model_v4.pdb
WP_001122065.1	V0YQ98	Ec6_54	not_interacting	AF-V0YQ98-F1-model_v4.pdb
WP_001134939.1	B1EGB2	not_cloned	not_interacting	AF-B1EGB2-F1-model_v4.pdb
WP_001135351.1	A0A600UXY1	Ec6_30	not_interacting	AF-A0A600UXY1-F1-model_v4.pdb
WP_001136614.1	B1EMY2	not_cloned	not_interacting	AF-B1EMY2-F1-model_v4.pdb
WP_001139105.1	A0A192EVD8	Ec2_30	not_interacting	AF-A0A192EVD8-F1-model_v4.pdb
WP_001139207.1	T2HSA2	not_cloned	not_interacting	AF-T2HSA2-F1-model_v4.pdb
WP_001139834.1	W0ATB3	not_cloned	not_interacting	AF-W0ATB3-F1-model_v4.pdb
WP_001142370.1	Q1R2T5	not_cloned	not_interacting	AF-Q1R2T5-F1-model_v4.pdb
WP_001142374.1	V0Z831	not_cloned	not_interacting	AF-V0Z831-F1-model_v4.pdb
WP_001143197.1	A0A777TL91	not_cloned	not_interacting	AF-A0A777TL91-F1-model_v4.pdb
WP_001143200.1	A0A829LMU0	not_cloned	not_interacting	AF-A0A829LMU0-F1-model_v4.pdb
WP_001143217.1	V0Z0W3	not_cloned	not_interacting	AF-V0Z0W3-F1-model_v4.pdb
WP_001143232.1	A0A0H2Z5P2	not_cloned	not_interacting	AF-A0A0H2Z5P2-F1-model_v4.pdb
WP_001143234.1	A0A0H2Z5P2	not_cloned	not_interacting	AF-A0A0H2Z5P2-F1-model_v4.pdb
WP_001143291.1	A0A4U6LM37	not_cloned	not_interacting	AF-A0A4U6LM37-F1-model_v4.pdb
WP_001143292.1	A0A8B3K9T0	not_cloned	not_interacting	AF-A0A8B3K9T0-F1-model_v4.pdb
WP_001147116.1	B7LQC4	Efe_22	not_interacting	AF-B7LQC4-F1-model_v4.pdb
WP_001149870.1	A0A7L6YND4	Cpa_16	not_interacting	AF-A0A7L6YND4-F1-model_v4.pdb
WP_001161867.1	B1EI06	not_cloned	not_interacting	AF-B1EI06-F1-model_v4.pdb
WP_001164785.1	A0A5W0SCI1	not_cloned	not_interacting	AF-A0A5W0SCI1-F1-model_v4.pdb
WP_001182772.1	V0A667	not_cloned	not_interacting	AF-V0A667-F1-model_v4.pdb
WP_001182868.1	E6BSA7	not_cloned	not_interacting	AF-E6BSA7-F1-model_v4.pdb
WP_001182890.1	A0A7T4TEJ8	Efe_10	MAIN	AF-A0A7T4TEJ8-F1-model_v4.pdb
WP_001195938.1	D3GSB1	not_cloned	not_interacting	AF-D3GSB1-F1-model_v4.pdb
WP_001197820.1	B1ER41	not_cloned	not_interacting	AF-B1ER41-F1-model_v4.pdb
WP_001197833.1	A0A192EQH2	not_cloned	not_interacting	AF-A0A192EQH2-F1-model_v4.pdb
WP_001197842.1	A0A3K0QBU4	not_cloned	not_interacting	AF-A0A3K0QBU4-F1-model_v4.pdb
WP_001197904.1	I2SX06	not_cloned	not_interacting	AF-I2SX06-F1-model_v4.pdb
WP_001223819.1	A0A086TZP3	not_cloned	not_interacting	AF-A0A086TZP3-F1-model_v4.pdb
WP_001235461.1	A0A5W3F1C1	not_cloned	not_interacting	AF-A0A5W3F1C1-F1-model_v4.pdb
WP_001235470.1	A0A5W3F1C1	not_cloned	not_interacting	AF-A0A5W3F1C1-F1-model_v4.pdb
WP_001237038.1	A0A7U8X360	not_cloned	not_interacting	AF-A0A7U8X360-F1-model_v4.pdb
WP_001240565.1	A0A7U8ZCV1	not_cloned	not_interacting	AF-A0A7U8ZCV1-F1-model_v4.pdb
WP_001247493.1	A0A152XTA6	not_cloned	not_interacting	AF-A0A152XTA6-F1-model_v4.pdb
WP_001267298.1	A0A2T3T7L5	Ec6_12	MAIN,REPEAT	AF-A0A2T3T7L5-F1-model_v4.pdb
WP_001267299.1	U9ZU49	not_cloned	not_interacting	AF-U9ZU49-F1-model_v4.pdb
WP_001270095.1	A0A7Z8BNW2	not_cloned	not_interacting	AF-A0A7Z8BNW2-F1-model_v4.pdb
WP_001270809.1	F4NFG2	not_cloned	not_interacting	AF-F4NFG2-F1-model_v4.pdb
WP_001270810.1	A0A2Y4XUE1	not_cloned	not_interacting	AF-A0A2Y4XUE1-F1-model_v4.pdb
WP_001276378.1	B7LRU5	not_cloned	not_interacting	AF-B7LRU5-F1-model_v4.pdb
WP_001278609.1	A0A2S6PF67	not_cloned	not_interacting	AF-A0A2S6PF67-F1-model_v4.pdb
WP_001295190.1	A0A853WEZ0	not_cloned	not_interacting	AF-A0A853WEZ0-F1-model_v4.pdb
WP_001295191.1	E1J2T3	not_cloned	not_interacting	AF-E1J2T3-F1-model_v4.pdb
WP_001295255.1	P0ADF3	not_cloned	not_interacting	AF-P0ADF3-F1-model_v4.pdb
WP_001295374.1	I4SQ65	not_cloned	not_interacting	AF-I4SQ65-F1-model_v4.pdb
WP_001295666.1	A0A8A5HHU9	not_cloned	not_interacting	AF-A0A8A5HHU9-F1-model_v4.pdb
WP_001296263.1	E9TL24	not_cloned	not_interacting	AF-E9TL24-F1-model_v4.pdb
WP_001296755.1	A0A093D277	not_cloned	not_interacting	AF-A0A093D277-F1-model_v4.pdb
WP_001297012.1	A0A8A3RLY6	not_cloned	not_interacting	AF-A0A8A3RLY6-F1-model_v4.pdb
WP_001298062.1	B7NCJ3	not_cloned	not_interacting	AF-B7NCJ3-F1-model_v4.pdb
WP_001298077.1	A0A192EXN0	Ec2_25	not_interacting	AF-A0A192EXN0-F1-model_v4.pdb
WP_001298103.1	A0A192ENA6	Ec2_19	not_interacting	AF-A0A192ENA6-F1-model_v4.pdb
WP_001298277.1	A0A454AA90	Ec2_5	MAIN	AF-A0A454AA90-F1-model_v4.pdb
WP_001299443.1	E6BTI7	not_cloned	not_interacting	AF-E6BTI7-F1-model_v4.pdb
WP_001299838.1	F4VMH8	not_cloned	not_interacting	AF-F4VMH8-F1-model_v4.pdb
WP_001299868.1	Q1RG78	not_cloned	not_interacting	AF-Q1RG78-F1-model_v4.pdb
WP_001300034.1	A0A4V7SN67	not_cloned	not_interacting	AF-A0A4V7SN67-F1-model_v4.pdb
WP_001300523.1	A0A0E1LWP6	not_cloned	not_interacting	AF-A0A0E1LWP6-F1-model_v4.pdb
WP_001301103.1	M9GI52	not_cloned	not_interacting	AF-M9GI52-F1-model_v4.pdb
WP_001301105.1	A0A0E1SYC9	not_cloned	not_interacting	AF-A0A0E1SYC9-F1-model_v4.pdb
WP_001301370.1	A0A5E8FXG5	not_cloned	not_interacting	AF-A0A5E8FXG5-F1-model_v4.pdb
WP_001302107.1	C3TBG2	not_cloned	not_interacting	AF-C3TBG2-F1-model_v4.pdb
WP_001303517.1	A0A7D4S577	not_cloned	not_interacting	AF-A0A7D4S577-F1-model_v4.pdb
WP_001304629.1	Q1R2U9	Ec2_12	not_interacting	AF-Q1R2U9-F1-model_v4.pdb
WP_001304850.1	A0A659KJM4	not_cloned	not_interacting	AF-A0A659KJM4-F1-model_v4.pdb
WP_001305591.1	B7N9Y1	not_cloned	not_interacting	AF-B7N9Y1-F1-model_v4.pdb
WP_001305664.1	A0A829IYN4	not_cloned	not_interacting	AF-A0A829IYN4-F1-model_v4.pdb
WP_001306169.1	A0A1X3LKK2	not_cloned	not_interacting	AF-A0A1X3LKK2-F1-model_v4.pdb
WP_001306440.1	A0A7U8ZG70	not_cloned	not_interacting	AF-A0A7U8ZG70-F1-model_v4.pdb
WP_001306554.1	D3H3J2	not_cloned	not_interacting	AF-D3H3J2-F1-model_v4.pdb
WP_001307307.1	A0A1Q6ATY2	not_cloned	not_interacting	AF-A0A1Q6ATY2-F1-model_v4.pdb
WP_001307868.1	D6I965	not_cloned	not_interacting	AF-D6I965-F1-model_v4.pdb
WP_001309151.1	A0A7U9FYH9	not_cloned	not_interacting	AF-A0A7U9FYH9-F1-model_v4.pdb
WP_001309168.1	A0A200L2R6	not_cloned	not_interacting	AF-A0A200L2R6-F1-model_v4.pdb
WP_001309312.1	A0A829JBY1	not_cloned	not_interacting	AF-A0A829JBY1-F1-model_v4.pdb
WP_001309459.1	A0A7U8W1S2	not_cloned	not_interacting	AF-A0A7U8W1S2-F1-model_v4.pdb
WP_001309479.1	U9ZPN6	not_cloned	not_interacting	AF-U9ZPN6-F1-model_v4.pdb
WP_001309742.1	A0A7D4MLP7	not_cloned	not_interacting	AF-A0A7D4MLP7-F1-model_v4.pdb
WP_001309857.1	A0A829LLB4	not_cloned	not_interacting	AF-A0A829LLB4-F1-model_v4.pdb
WP_001310896.1	A0A7D4RBJ5	not_cloned	not_interacting	AF-A0A7D4RBJ5-F1-model_v4.pdb
WP_001311193.1	F4SQM2	not_cloned	not_interacting	AF-F4SQM2-F1-model_v4.pdb
WP_001311271.1	A0A3T2USP6	not_cloned	not_interacting	AF-A0A3T2USP6-F1-model_v4.pdb
WP_001311348.1	A0A5Y9BKR1	not_cloned	not_interacting	AF-A0A5Y9BKR1-F1-model_v4.pdb
WP_001313782.1	A0A366YRH0	not_cloned	not_interacting	AF-A0A366YRH0-F1-model_v4.pdb
WP_001313993.1	A0A7U9AYB8	not_cloned	not_interacting	AF-A0A7U9AYB8-F1-model_v4.pdb
WP_001314327.1	A0A7Z1EG34	not_cloned	not_interacting	AF-A0A7Z1EG34-F1-model_v4.pdb
WP_001314362.1	A0A7U9FSJ5	not_cloned	not_interacting	AF-A0A7U9FSJ5-F1-model_v4.pdb
WP_001314363.1	A0A7U9FSN5	not_cloned	not_interacting	AF-A0A7U9FSN5-F1-model_v4.pdb
WP_001315132.1	A0A1X3LNY4	not_cloned	not_interacting	AF-A0A1X3LNY4-F1-model_v4.pdb
WP_001316084.1	A0A369FD42	not_cloned	not_interacting	AF-A0A369FD42-F1-model_v4.pdb
WP_001317296.1	A0A369FE98	not_cloned	not_interacting	AF-A0A369FE98-F1-model_v4.pdb
WP_001321562.1	A0A8A5HKJ5	not_cloned	not_interacting	AF-A0A8A5HKJ5-F1-model_v4.pdb
WP_001322435.1	U9ZI06	not_cloned	not_interacting	AF-U9ZI06-F1-model_v4.pdb
WP_001322543.1	A0A829LPV5	not_cloned	not_interacting	AF-A0A829LPV5-F1-model_v4.pdb
WP_001322549.1	A0A2D0DUW5	not_cloned	not_interacting	AF-A0A2D0DUW5-F1-model_v4.pdb
WP_001322580.1	A0A831FGX6	not_cloned	not_interacting	AF-A0A831FGX6-F1-model_v4.pdb
WP_001322637.1	A0A829LQZ4	not_cloned	not_interacting	AF-A0A829LQZ4-F1-model_v4.pdb
WP_001322732.1	B7N5K2	not_cloned	not_interacting	AF-B7N5K2-F1-model_v4.pdb
WP_001322897.1	B7NEP2	not_cloned	not_interacting	AF-B7NEP2-F1-model_v4.pdb
WP_001322916.1	A0A829J1F9	not_cloned	not_interacting	AF-A0A829J1F9-F1-model_v4.pdb
WP_001322998.1	E1J7E1	not_cloned	not_interacting	AF-E1J7E1-F1-model_v4.pdb
WP_001323111.1	A0A829LQV4	not_cloned	not_interacting	AF-A0A829LQV4-F1-model_v4.pdb
WP_001326980.1	A0A8A5HQ97	not_cloned	not_interacting	AF-A0A8A5HQ97-F1-model_v4.pdb
WP_001327757.1	A0A5R8R9P3	not_cloned	not_interacting	AF-A0A5R8R9P3-F1-model_v4.pdb
WP_001327845.1	V0ZBA0	Ec6_47	not_interacting	AF-V0ZBA0-F1-model_v4.pdb
WP_001327852.1	V0ZX50	Ec6_13	MAIN	AF-V0ZX50-F1-model_v4.pdb
WP_001327854.1	V0Z3Y3	not_cloned	not_interacting	AF-V0Z3Y3-F1-model_v4.pdb
WP_001328160.1	V0ZU10	not_cloned	not_interacting	AF-V0ZU10-F1-model_v4.pdb
WP_001328185.1	V0YGJ4	not_cloned	not_interacting	AF-V0YGJ4-F1-model_v4.pdb
WP_001328716.1	A0A7Z1F1J7	Ec6_27	not_interacting	AF-A0A7Z1F1J7-F1-model_v4.pdb
WP_001328837.1	V0ZF46	Ec6_14	MAIN	AF-V0ZF46-F1-model_v4.pdb
WP_001329495.1	D8A0P8	not_cloned	not_interacting	AF-D8A0P8-F1-model_v4.pdb
WP_001329738.1	A0A829G2Q7	not_cloned	not_interacting	AF-A0A829G2Q7-F1-model_v4.pdb
WP_001330678.1	A0A3B7PA55	not_cloned	not_interacting	AF-A0A3B7PA55-F1-model_v4.pdb
WP_001331526.1	A0A774N9Z0	not_cloned	not_interacting	AF-A0A774N9Z0-F1-model_v4.pdb
WP_001331905.1	A0A2T3SVF3	not_cloned	not_interacting	AF-A0A2T3SVF3-F1-model_v4.pdb
WP_001332101.1	A0A2G8YQK5	not_cloned	not_interacting	AF-A0A2G8YQK5-F1-model_v4.pdb
WP_001332471.1	A0A2T1M5K5	Ec2_9	not_interacting	AF-A0A2T1M5K5-F1-model_v4.pdb
WP_001332782.1	A0A329ZSJ2	Ec2_13	not_interacting	AF-A0A329ZSJ2-F1-model_v4.pdb
WP_001333622.1	A0A1X3JKD0	not_cloned	not_interacting	AF-A0A1X3JKD0-F1-model_v4.pdb
WP_001334187.1	A0A7U9AQ10	not_cloned	not_interacting	AF-A0A7U9AQ10-F1-model_v4.pdb
WP_001334396.1	A0A7U2W6C4	not_cloned	not_interacting	AF-A0A7U2W6C4-F1-model_v4.pdb
WP_001334788.1	A0A7Z8BC01	not_cloned	not_interacting	AF-A0A7Z8BC01-F1-model_v4.pdb
WP_001335175.1	A0A368J1B1	Ec2_11	not_interacting	AF-A0A368J1B1-F1-model_v4.pdb
WP_001335297.1	A0A192EQP5	Ec2_23	not_interacting	AF-A0A192EQP5-F1-model_v4.pdb
WP_001335433.1	E9TL24	Ec2_27	not_interacting	AF-E9TL24-F1-model_v4.pdb
WP_001335497.1	A0A454A1E9	Ec2_7	not_interacting	AF-A0A454A1E9-F1-model_v4.pdb
WP_001335988.1	A0A1X3JIH7	not_cloned	not_interacting	AF-A0A1X3JIH7-F1-model_v4.pdb
WP_001336019.1	A0A376Q4N6	not_cloned	not_interacting	AF-A0A376Q4N6-F1-model_v4.pdb
WP_001336384.1	Q1RG78	not_cloned	not_interacting	AF-Q1RG78-F1-model_v4.pdb
WP_001336397.1	A0A7Z7YCG3	not_cloned	not_interacting	AF-A0A7Z7YCG3-F1-model_v4.pdb
WP_001336412.1	A0A7I0H265	not_cloned	not_interacting	AF-A0A7I0H265-F1-model_v4.pdb
WP_001336590.1	A0A740BLM5	not_cloned	not_interacting	AF-A0A740BLM5-F1-model_v4.pdb
WP_001337739.1	V0V9K4	not_cloned	not_interacting	AF-V0V9K4-F1-model_v4.pdb
WP_001337816.1	A0A0V9S4Z0	not_cloned	not_interacting	AF-A0A0V9S4Z0-F1-model_v4.pdb
WP_001340131.1	A0A237F405	not_cloned	not_interacting	AF-A0A237F405-F1-model_v4.pdb
WP_001363024.1	A0A0D8W0M3	not_cloned	not_interacting	AF-A0A0D8W0M3-F1-model_v4.pdb
WP_001363144.1	A0A142CNY7	not_cloned	not_interacting	AF-A0A142CNY7-F1-model_v4.pdb
WP_001367087.1	A0A1X0YPI6	not_cloned	not_interacting	AF-A0A1X0YPI6-F1-model_v4.pdb
WP_001386579.1	A0A236NFV2	not_cloned	not_interacting	AF-A0A236NFV2-F1-model_v4.pdb
WP_001387471.1	E8XLP1	not_cloned	not_interacting	AF-E8XLP1-F1-model_v4.pdb
WP_001400109.1	A0A2Y3YFI0	not_cloned	not_interacting	AF-A0A2Y3YFI0-F1-model_v4.pdb
WP_001406816.1	A0A8A5I5W6	not_cloned	not_interacting	AF-A0A8A5I5W6-F1-model_v4.pdb
WP_001441951.1	V0W090	not_cloned	not_interacting	AF-V0W090-F1-model_v4.pdb
WP_001442034.1	V0VAC2	not_cloned	not_interacting	AF-V0VAC2-F1-model_v4.pdb
WP_001442085.1	V0ULZ3	not_cloned	not_interacting	AF-V0ULZ3-F1-model_v4.pdb
WP_001442133.1	A0A600NBX4	not_cloned	not_interacting	AF-A0A600NBX4-F1-model_v4.pdb
WP_001443410.1	A0A0F3SQ97	not_cloned	not_interacting	AF-A0A0F3SQ97-F1-model_v4.pdb
WP_001445762.1	V0Y5N5	Ec6_15	MAIN	AF-V0Y5N5-F1-model_v4.pdb
WP_001445771.1	V0ZCC5	Ec6_16	HOMOLOGY	AF-V0ZCC5-F1-model_v4.pdb
WP_001445787.1	A0A8B3KCW5	not_cloned	not_interacting	AF-A0A8B3KCW5-F1-model_v4.pdb
WP_001445815.1	A0A0K9TJ33	Ec6_17	REPEAT,HOMOLOGY	AF-A0A0K9TJ33-F1-model_v4.pdb
WP_001445816.1	A0A7U9FYH9	Ec6_49	not_interacting	AF-A0A7U9FYH9-F1-model_v4.pdb
WP_001445845.1	V0Z7C6	Ec6_18	MAIN,HOMOLOGY	AF-V0Z7C6-F1-model_v4.pdb
WP_001446648.1	A0A7U8X6C2	not_cloned	not_interacting	AF-A0A7U8X6C2-F1-model_v4.pdb
WP_001447126.1	B7MKT3	not_cloned	not_interacting	AF-B7MKT3-F1-model_v4.pdb
WP_001490312.1	A0A234JLP9	not_cloned	not_interacting	AF-A0A234JLP9-F1-model_v4.pdb
WP_001515175.1	A0A7L7XH74	not_cloned	not_interacting	AF-A0A7L7XH74-F1-model_v4.pdb
WP_001516695.1	M9H5L1	Pfa_3	HOMOLOGY	AF-M9H5L1-F1-model_v4.pdb
WP_001531161.1	A0A3R9EYD5	Pfa_4	MAIN	AF-A0A3R9EYD5-F1-model_v4.pdb
WP_001539170.1	A0A192ESF0	Ec2_6	not_interacting	AF-A0A192ESF0-F1-model_v4.pdb
WP_001548965.1	A0A241QWQ3	not_cloned	not_interacting	AF-A0A241QWQ3-F1-model_v4.pdb
WP_001548966.1	A0A8B1C021	not_cloned	not_interacting	AF-A0A8B1C021-F1-model_v4.pdb
WP_001549228.1	A0A1Y0R607	not_cloned	not_interacting	AF-A0A1Y0R607-F1-model_v4.pdb
WP_001552849.1	A0A0V9RW93	not_cloned	not_interacting	AF-A0A0V9RW93-F1-model_v4.pdb
WP_001569458.1	A0A831AVD5	not_cloned	not_interacting	AF-A0A831AVD5-F1-model_v4.pdb
WP_001571128.1	A0A829G4P1	not_cloned	not_interacting	AF-A0A829G4P1-F1-model_v4.pdb
WP_001571832.1	A0A236EM02	not_cloned	not_interacting	AF-A0A236EM02-F1-model_v4.pdb
WP_001572274.1	D8AFP3	not_cloned	not_interacting	AF-D8AFP3-F1-model_v4.pdb
WP_001572281.1	A0A829FZL1	not_cloned	not_interacting	AF-A0A829FZL1-F1-model_v4.pdb
WP_001583529.1	A0A0D0LLF6	not_cloned	not_interacting	AF-A0A0D0LLF6-F1-model_v4.pdb
WP_001695552.1	A0A839KVZ9	not_cloned	not_interacting	AF-A0A839KVZ9-F1-model_v4.pdb
WP_001700719.1	A0A7Z1J1B2	not_cloned	not_interacting	AF-A0A7Z1J1B2-F1-model_v4.pdb
WP_001743098.1	A0A564TMZ5	not_cloned	not_interacting	AF-A0A564TMZ5-F1-model_v4.pdb
WP_001774069.1	A0A192CB23	not_cloned	not_interacting	AF-A0A192CB23-F1-model_v4.pdb
WP_002229817.1	A0A5P8S008	Yen_46	not_interacting	AF-A0A5P8S008-F1-model_v4.pdb
WP_002430189.1	B1EP34	not_cloned	not_interacting	AF-B1EP34-F1-model_v4.pdb
WP_002430190.1	A0A828AH71	not_cloned	not_interacting	AF-A0A828AH71-F1-model_v4.pdb
WP_002430343.1	B1EN09	not_cloned	not_interacting	AF-B1EN09-F1-model_v4.pdb
WP_002430361.1	B1EH15	not_cloned	not_interacting	AF-B1EH15-F1-model_v4.pdb
WP_002430408.1	A0A780PIL7	not_cloned	not_interacting	AF-A0A780PIL7-F1-model_v4.pdb
WP_002430598.1	A0A0H2YZ74	not_cloned	not_interacting	AF-A0A0H2YZ74-F1-model_v4.pdb
WP_002430609.1	B7MVP4	not_cloned	not_interacting	AF-B7MVP4-F1-model_v4.pdb
WP_002430951.1	A0A3R8KLP3	not_cloned	not_interacting	AF-A0A3R8KLP3-F1-model_v4.pdb
WP_002459963.1	W0ATA5	not_cloned	not_interacting	AF-W0ATA5-F1-model_v4.pdb
WP_002460743.1	B1EQC9	not_cloned	not_interacting	AF-B1EQC9-F1-model_v4.pdb
WP_002460748.1	B1EQD5	not_cloned	not_interacting	AF-B1EQD5-F1-model_v4.pdb
WP_002461502.1	B1EF49	not_cloned	not_interacting	AF-B1EF49-F1-model_v4.pdb
WP_002461675.1	A0A827HEC6	not_cloned	not_interacting	AF-A0A827HEC6-F1-model_v4.pdb
WP_002884631.1	A0A0E1CL24	not_cloned	not_interacting	AF-A0A0E1CL24-F1-model_v4.pdb
WP_002889316.1	W1HRV0	not_cloned	not_interacting	AF-W1HRV0-F1-model_v4.pdb
WP_002889847.1	J2DPM5	Kpn_34	not_interacting	AF-J2DPM5-F1-model_v4.pdb
WP_002891634.1	A0A7U9D5Y7	Kpn_1	MAIN	AF-A0A7U9D5Y7-F1-model_v4.pdb
WP_002898418.1	A0A1Y0Q1T9	not_cloned	not_interacting	AF-A0A1Y0Q1T9-F1-model_v4.pdb
WP_002898814.1	A0A0E1CL56	Kpn_25	not_interacting	AF-A0A0E1CL56-F1-model_v4.pdb
WP_002901554.1	W8UWL5	not_cloned	not_interacting	AF-W8UWL5-F1-model_v4.pdb
WP_002909005.1	W8UJ01	not_cloned	not_interacting	AF-W8UJ01-F1-model_v4.pdb
WP_002909008.1	A0A3S4KUD3	Kpn_35	not_interacting	AF-A0A3S4KUD3-F1-model_v4.pdb
WP_002912648.1	A0A0E1CBK8	Kpn_39	not_interacting	AF-A0A0E1CBK8-F1-model_v4.pdb
WP_002913732.1	A0A086IYQ5	Kpn_32	not_interacting	AF-A0A086IYQ5-F1-model_v4.pdb
WP_002916277.1	A0A0H3GV07	Kpn_40	not_interacting	AF-A0A0H3GV07-F1-model_v4.pdb
WP_002916607.1	A0A7B4LYX9	Kpn_2	MAIN,HOMOLOGY	AF-A0A7B4LYX9-F1-model_v4.pdb
WP_002916742.1	W8UCC5	Kpn_29	not_interacting	AF-W8UCC5-F1-model_v4.pdb
WP_003021513.1	A0A2I8S357	not_cloned	not_interacting	AF-A0A2I8S357-F1-model_v4.pdb
WP_003025649.1	D4BFM9	not_cloned	not_interacting	AF-D4BFM9-F1-model_v4.pdb
WP_003026803.1	A0A2J0PBU3	not_cloned	not_interacting	AF-A0A2J0PBU3-F1-model_v4.pdb
WP_003027396.1	A0A658NWG1	not_cloned	not_interacting	AF-A0A658NWG1-F1-model_v4.pdb
WP_003082377.1	Q9I4H5	not_cloned	not_interacting	AF-Q9I4H5-F1-model_v4.pdb
WP_003082848.1	A0A6N0KJB2	not_cloned	not_interacting	AF-A0A6N0KJB2-F1-model_v4.pdb
WP_003086702.1	A0A0H2Z8I1	not_cloned	not_interacting	AF-A0A0H2Z8I1-F1-model_v4.pdb
WP_003087367.1	V6AHF5	not_cloned	not_interacting	AF-V6AHF5-F1-model_v4.pdb
WP_003087561.1	A0A509J9I0	not_cloned	not_interacting	AF-A0A509J9I0-F1-model_v4.pdb
WP_003091000.1	V6ADC3	not_cloned	not_interacting	AF-V6ADC3-F1-model_v4.pdb
WP_003091168.1	A6V3B1	not_cloned	not_interacting	AF-A6V3B1-F1-model_v4.pdb
WP_003091991.1	A0A2U2Y3D5	not_cloned	not_interacting	AF-A0A2U2Y3D5-F1-model_v4.pdb
WP_003095122.1	A6VCH8	not_cloned	not_interacting	AF-A6VCH8-F1-model_v4.pdb
WP_003095466.1	A0A232A2L2	not_cloned	not_interacting	AF-A0A232A2L2-F1-model_v4.pdb
WP_003095749.1	V6ANA8	not_cloned	not_interacting	AF-V6ANA8-F1-model_v4.pdb
WP_003095970.1	A0A1C7BCC3	not_cloned	not_interacting	AF-A0A1C7BCC3-F1-model_v4.pdb
WP_003096732.1	A0A6N0KWG8	not_cloned	not_interacting	AF-A0A6N0KWG8-F1-model_v4.pdb
WP_003096905.1	A0A1C7BBN4	not_cloned	not_interacting	AF-A0A1C7BBN4-F1-model_v4.pdb
WP_003097069.1	A0A2R4BH56	not_cloned	not_interacting	AF-A0A2R4BH56-F1-model_v4.pdb
WP_003098661.1	Q9HXV6	not_cloned	not_interacting	AF-Q9HXV6-F1-model_v4.pdb
WP_003106793.1	A0A6N0KE00	not_cloned	not_interacting	AF-A0A6N0KE00-F1-model_v4.pdb
WP_003110264.1	A0A0C6EZE9	not_cloned	not_interacting	AF-A0A0C6EZE9-F1-model_v4.pdb
WP_003113065.1	A0A0H2ZBH4	not_cloned	not_interacting	AF-A0A0H2ZBH4-F1-model_v4.pdb
WP_003119293.1	A0A0H2ZF63	not_cloned	not_interacting	AF-A0A0H2ZF63-F1-model_v4.pdb
WP_003120317.1	A0A0C7CX40	not_cloned	not_interacting	AF-A0A0C7CX40-F1-model_v4.pdb
WP_003120754.1	A0A6N0KFZ6	not_cloned	not_interacting	AF-A0A6N0KFZ6-F1-model_v4.pdb
WP_003121116.1	V6AMF4	not_cloned	not_interacting	AF-V6AMF4-F1-model_v4.pdb
WP_003121915.1	A0A0H2Z8P4	not_cloned	not_interacting	AF-A0A0H2Z8P4-F1-model_v4.pdb
WP_003136424.1	A0A0H2ZJJ7	not_cloned	not_interacting	AF-A0A0H2ZJJ7-F1-model_v4.pdb
WP_003138851.1	A0A0H2ZB69	not_cloned	not_interacting	AF-A0A0H2ZB69-F1-model_v4.pdb
WP_003161363.1	A0A2V3F1T9	not_cloned	not_interacting	AF-A0A2V3F1T9-F1-model_v4.pdb
WP_003162641.1	A0A1Y3L6Z5	not_cloned	not_interacting	AF-A0A1Y3L6Z5-F1-model_v4.pdb
WP_003828520.1	A0A5A9CDW1	not_cloned	not_interacting	AF-A0A5A9CDW1-F1-model_v4.pdb
WP_003832153.1	A0A5A9C3P6	not_cloned	not_interacting	AF-A0A5A9C3P6-F1-model_v4.pdb
WP_003832365.1	A0A2N4VC98	not_cloned	not_interacting	AF-A0A2N4VC98-F1-model_v4.pdb
WP_003833024.1	A0A6H3AZ20	not_cloned	not_interacting	AF-A0A6H3AZ20-F1-model_v4.pdb
WP_003844491.1	R8WQ20	Cpa_17	not_interacting	AF-R8WQ20-F1-model_v4.pdb
WP_003845612.1	A0A0J1MYY4	not_cloned	not_interacting	AF-A0A0J1MYY4-F1-model_v4.pdb
WP_004118237.1	V5U5A5	Kpn_3	MAIN,REPEAT	AF-V5U5A5-F1-model_v4.pdb
WP_004140501.1	W1DU49	Kpn_16	not_interacting	AF-W1DU49-F1-model_v4.pdb
WP_004141442.1	W9B6D4	not_cloned	not_interacting	AF-W9B6D4-F1-model_v4.pdb
WP_004145486.1	A0A208N219	Kpn_4	MAIN,HOMOLOGY	AF-A0A208N219-F1-model_v4.pdb
WP_004145550.1	A0A652PYQ6	not_cloned	not_interacting	AF-A0A652PYQ6-F1-model_v4.pdb
WP_004146794.1	A0A2N4W5C3	not_cloned	not_interacting	AF-A0A2N4W5C3-F1-model_v4.pdb
WP_004146934.1	J2DPU0	not_cloned	not_interacting	AF-J2DPU0-F1-model_v4.pdb
WP_004147623.1	J2DN54	not_cloned	not_interacting	AF-J2DN54-F1-model_v4.pdb
WP_004147767.1	A0A422WG01	not_cloned	not_interacting	AF-A0A422WG01-F1-model_v4.pdb
WP_004147894.1	A0A7U7II61	Kpn_38	not_interacting	AF-A0A7U7II61-F1-model_v4.pdb
WP_004149573.1	J2E3J4	not_cloned	not_interacting	AF-J2E3J4-F1-model_v4.pdb
WP_004149975.1	A0A2W0W178	Kpn_5	MAIN	AF-A0A2W0W178-F1-model_v4.pdb
WP_004150458.1	A0A264BYJ4	Kpn_15	not_interacting	AF-A0A264BYJ4-F1-model_v4.pdb
WP_004151121.1	V0AY47	not_cloned	not_interacting	AF-V0AY47-F1-model_v4.pdb
WP_004152062.1	A0A208MGI1	Kpn_33	not_interacting	AF-A0A208MGI1-F1-model_v4.pdb
WP_004152718.1	L7SVV8	Kpn_6	MAIN	AF-L7SVV8-F1-model_v4.pdb
WP_004171426.1	A0A377YU90	Kpn_27	not_interacting	AF-A0A377YU90-F1-model_v4.pdb
WP_004173934.1	A0A485W3Z7	not_cloned	not_interacting	AF-A0A485W3Z7-F1-model_v4.pdb
WP_004173985.1	A0A170IVL6	not_cloned	not_interacting	AF-A0A170IVL6-F1-model_v4.pdb
WP_004174265.1	A0A8A7IEG9	not_cloned	not_interacting	AF-A0A8A7IEG9-F1-model_v4.pdb
WP_004174270.1	A0A483EN19	not_cloned	not_interacting	AF-A0A483EN19-F1-model_v4.pdb
WP_004174423.1	A0A7T9X5X7	not_cloned	not_interacting	AF-A0A7T9X5X7-F1-model_v4.pdb
WP_004174499.1	A0A7T9X638	not_cloned	not_interacting	AF-A0A7T9X638-F1-model_v4.pdb
WP_004174727.1	A0A378AED0	not_cloned	not_interacting	AF-A0A378AED0-F1-model_v4.pdb
WP_004174849.1	A0A652PW96	not_cloned	not_interacting	AF-A0A652PW96-F1-model_v4.pdb
WP_004174901.1	A0A652PVY7	not_cloned	not_interacting	AF-A0A652PVY7-F1-model_v4.pdb
WP_004175074.1	A0A422YKB0	not_cloned	not_interacting	AF-A0A422YKB0-F1-model_v4.pdb
WP_004175129.1	A0A2U4E5Y9	not_cloned	not_interacting	AF-A0A2U4E5Y9-F1-model_v4.pdb
WP_004175810.1	A0A4P0ULU9	not_cloned	not_interacting	AF-A0A4P0ULU9-F1-model_v4.pdb
WP_004176050.1	A0A7U1JNC2	not_cloned	not_interacting	AF-A0A7U1JNC2-F1-model_v4.pdb
WP_004176104.1	A0A7U0AK16	not_cloned	not_interacting	AF-A0A7U0AK16-F1-model_v4.pdb
WP_004176676.1	A0A422YMB6	not_cloned	not_interacting	AF-A0A422YMB6-F1-model_v4.pdb
WP_004176784.1	A0A6M3Z228	not_cloned	not_interacting	AF-A0A6M3Z228-F1-model_v4.pdb
WP_004176837.1	A0A7U0AKM2	not_cloned	not_interacting	AF-A0A7U0AKM2-F1-model_v4.pdb
WP_004177056.1	A0A1F2M9W3	not_cloned	not_interacting	AF-A0A1F2M9W3-F1-model_v4.pdb
WP_004177081.1	A0A5A4SA62	not_cloned	not_interacting	AF-A0A5A4SA62-F1-model_v4.pdb
WP_004177168.1	A0A2W5GCI7	not_cloned	not_interacting	AF-A0A2W5GCI7-F1-model_v4.pdb
WP_004177190.1	A0A372PQA0	not_cloned	not_interacting	AF-A0A372PQA0-F1-model_v4.pdb
WP_004177339.1	A0A060VEY8	Kpn_7	MAIN,HOMOLOGY	AF-A0A060VEY8-F1-model_v4.pdb
WP_004177655.1	A0A5E6FL54	not_cloned	not_interacting	AF-A0A5E6FL54-F1-model_v4.pdb
WP_004177700.1	A0A098C4D9	not_cloned	not_interacting	AF-A0A098C4D9-F1-model_v4.pdb
WP_004178068.1	A0A422VTZ4	not_cloned	not_interacting	AF-A0A422VTZ4-F1-model_v4.pdb
WP_004178129.1	A0A6P1V768	not_cloned	not_interacting	AF-A0A6P1V768-F1-model_v4.pdb
WP_004178672.1	A6T515	not_cloned	not_interacting	AF-A6T515-F1-model_v4.pdb
WP_004179102.1	A0A652PXV3	Kpn_30	not_interacting	AF-A0A652PXV3-F1-model_v4.pdb
WP_004179215.1	A0A7U9D3H5	not_cloned	not_interacting	AF-A0A7U9D3H5-F1-model_v4.pdb
WP_004180434.1	A0A377ZEU9	not_cloned	not_interacting	AF-A0A377ZEU9-F1-model_v4.pdb
WP_004181271.1	W9BC13	not_cloned	not_interacting	AF-W9BC13-F1-model_v4.pdb
WP_004181767.1	A0A663AZM9	not_cloned	not_interacting	AF-A0A663AZM9-F1-model_v4.pdb
WP_004181791.1	A0A417ZQV0	not_cloned	not_interacting	AF-A0A417ZQV0-F1-model_v4.pdb
WP_004183559.1	A0A422YMB6	not_cloned	not_interacting	AF-A0A422YMB6-F1-model_v4.pdb
WP_004184134.1	A0A2L0KTJ0	not_cloned	not_interacting	AF-A0A2L0KTJ0-F1-model_v4.pdb
WP_004184163.1	A0A7I0DYE4	not_cloned	not_interacting	AF-A0A7I0DYE4-F1-model_v4.pdb
WP_004184305.1	A0A7S5J0N6	not_cloned	not_interacting	AF-A0A7S5J0N6-F1-model_v4.pdb
WP_004184418.1	A0A483L926	not_cloned	not_interacting	AF-A0A483L926-F1-model_v4.pdb
WP_004184537.1	A0A1F2LWR4	not_cloned	not_interacting	AF-A0A1F2LWR4-F1-model_v4.pdb
WP_004184562.1	W9BHK5	not_cloned	not_interacting	AF-W9BHK5-F1-model_v4.pdb
WP_004184734.1	A0A7U7F6C7	not_cloned	not_interacting	AF-A0A7U7F6C7-F1-model_v4.pdb
WP_004185051.1	A0A652PVY7	not_cloned	not_interacting	AF-A0A652PVY7-F1-model_v4.pdb
WP_004185096.1	A0A7M3G9A2	not_cloned	not_interacting	AF-A0A7M3G9A2-F1-model_v4.pdb
WP_004185273.1	A0A7L8QC44	not_cloned	not_interacting	AF-A0A7L8QC44-F1-model_v4.pdb
WP_004185606.1	A0A7B4LYX9	not_cloned	not_interacting	AF-A0A7B4LYX9-F1-model_v4.pdb
WP_004185667.1	A0A377Z5L8	not_cloned	not_interacting	AF-A0A377Z5L8-F1-model_v4.pdb
WP_004186010.1	A0A1S0W4W6	not_cloned	not_interacting	AF-A0A1S0W4W6-F1-model_v4.pdb
WP_004186077.1	A0A377YUV4	not_cloned	not_interacting	AF-A0A377YUV4-F1-model_v4.pdb
WP_004186639.1	A0A7U9GZG2	not_cloned	not_interacting	AF-A0A7U9GZG2-F1-model_v4.pdb
WP_004186950.1	A0A2V3KGZ0	not_cloned	not_interacting	AF-A0A2V3KGZ0-F1-model_v4.pdb
WP_004187040.1	H5V1P7	not_cloned	not_interacting	AF-H5V1P7-F1-model_v4.pdb
WP_004187202.1	A0A7B4HV08	not_cloned	not_interacting	AF-A0A7B4HV08-F1-model_v4.pdb
WP_004187623.1	A0A744ZP34	not_cloned	not_interacting	AF-A0A744ZP34-F1-model_v4.pdb
WP_004187669.1	A0A486RZD9	not_cloned	not_interacting	AF-A0A486RZD9-F1-model_v4.pdb
WP_004197606.1	A0A447WE27	Kpn_8	MAIN,HOMOLOGY	AF-A0A447WE27-F1-model_v4.pdb
WP_004210091.1	A0A1L5VXP0	not_cloned	not_interacting	AF-A0A1L5VXP0-F1-model_v4.pdb
WP_004210116.1	W9B8W5	Kpn_26	not_interacting	AF-W9B8W5-F1-model_v4.pdb
WP_004222074.1	A0A7U7F0J6	not_cloned	not_interacting	AF-A0A7U7F0J6-F1-model_v4.pdb
WP_004225268.1	A0A1Y4ZK27	Kpn_19	not_interacting	AF-A0A1Y4ZK27-F1-model_v4.pdb
WP_004234458.1	A0A7Z2TK42	Mmo_1	MAIN	AF-A0A7Z2TK42-F1-model_v4.pdb
WP_004234827.1	A0A2C5TTT9	not_cloned	not_interacting	AF-A0A2C5TTT9-F1-model_v4.pdb
WP_004234829.1	J7TGK6	Mmo_14	not_interacting	AF-J7TGK6-F1-model_v4.pdb
WP_004234853.1	J7U505	Mmo_33	not_interacting	AF-J7U505-F1-model_v4.pdb
WP_004235416.1	J7TSG3	Mmo_15	not_interacting	AF-J7TSG3-F1-model_v4.pdb
WP_004235425.1	J7TSG9	Mmo_2	MAIN	AF-J7TSG9-F1-model_v4.pdb
WP_004235474.1	J7U402	Mmo_47	not_interacting	AF-J7U402-F1-model_v4.pdb
WP_004235744.1	A0A2C5TGR5	Mmo_16	not_interacting	AF-A0A2C5TGR5-F1-model_v4.pdb
WP_004235960.1	J7TQS2	not_cloned	not_interacting	AF-J7TQS2-F1-model_v4.pdb
WP_004235986.1	A0A0A5SIN3	Mmo_17	not_interacting	AF-A0A0A5SIN3-F1-model_v4.pdb
WP_004236571.1	M7CI21	Mmo_3	MAIN	AF-M7CI21-F1-model_v4.pdb
WP_004236694.1	J7TDT5	Mmo_18	not_interacting	AF-J7TDT5-F1-model_v4.pdb
WP_004236839.1	M7CK94	Mmo_19	not_interacting	AF-M7CK94-F1-model_v4.pdb
WP_004237750.1	M7CC97	not_cloned	not_interacting	AF-M7CC97-F1-model_v4.pdb
WP_004238267.1	A0A2C5TLW0	Mmo_20	not_interacting	AF-A0A2C5TLW0-F1-model_v4.pdb
WP_004238406.1	J7U380	Mmo_4	MAIN	AF-J7U380-F1-model_v4.pdb
WP_004238584.1	A0A2C5TPP8	Mmo_21	not_interacting	AF-A0A2C5TPP8-F1-model_v4.pdb
WP_004238850.1	M7D7I2	not_cloned	not_interacting	AF-M7D7I2-F1-model_v4.pdb
WP_004238854.1	M7D7I4	Mmo_22	not_interacting	AF-M7D7I4-F1-model_v4.pdb
WP_004240204.1	A0A3S4CQL6	not_cloned	not_interacting	AF-A0A3S4CQL6-F1-model_v4.pdb
WP_004240526.1	A0A0A5SG79	Mmo_34	not_interacting	AF-A0A0A5SG79-F1-model_v4.pdb
WP_004240712.1	M7CDU0	Mmo_5	MAIN	AF-M7CDU0-F1-model_v4.pdb
WP_004241031.1	M7CH01	Mmo_41	not_interacting	AF-M7CH01-F1-model_v4.pdb
WP_004241150.1	M7CCI3	Mmo_23	not_interacting	AF-M7CCI3-F1-model_v4.pdb
WP_004241218.1	A0A7U0APJ1	Mmo_42	not_interacting	AF-A0A7U0APJ1-F1-model_v4.pdb
WP_004242103.1	M7CN57	not_cloned	not_interacting	AF-M7CN57-F1-model_v4.pdb
WP_004242218.1	M1RI29	Mmo_24	not_interacting	AF-M1RI29-F1-model_v4.pdb
WP_004242347.1	M1RKL7	Mmo_25	not_interacting	AF-M1RKL7-F1-model_v4.pdb
WP_004242398.1	A0A3S4E418	Mmo_26	not_interacting	AF-A0A3S4E418-F1-model_v4.pdb
WP_004253432.1	D4BSY0	not_cloned	not_interacting	AF-D4BSY0-F1-model_v4.pdb
WP_004258015.1	D4BX44	Pre_35	not_interacting	AF-D4BX44-F1-model_v4.pdb
WP_004259339.1	A0A264VPQ2	not_cloned	not_interacting	AF-A0A264VPQ2-F1-model_v4.pdb
WP_004262300.1	D4C0Q2	Pre_68	not_interacting	AF-D4C0Q2-F1-model_v4.pdb
WP_004262383.1	D4C0S8	Pre_69	not_interacting	AF-D4C0S8-F1-model_v4.pdb
WP_004263067.1	D4C209	Pre_17	MAIN	AF-D4C209-F1-model_v4.pdb
WP_004263723.1	D4C2Y5	not_cloned	not_interacting	AF-D4C2Y5-F1-model_v4.pdb
WP_004264098.1	D4C3B1	not_cloned	not_interacting	AF-D4C3B1-F1-model_v4.pdb
WP_004264504.1	D4C489	not_cloned	not_interacting	AF-D4C489-F1-model_v4.pdb
WP_004264927.1	D4C4X2	Pre_20	MAIN,HOMOLOGY	AF-D4C4X2-F1-model_v4.pdb
WP_004723723.1	A0A0Q2MUY1	not_cloned	not_interacting	AF-A0A0Q2MUY1-F1-model_v4.pdb
WP_004724218.1	A0A2I3CC31	not_cloned	not_interacting	AF-A0A2I3CC31-F1-model_v4.pdb
WP_004724221.1	A0A7Y0S8X9	not_cloned	not_interacting	AF-A0A7Y0S8X9-F1-model_v4.pdb
WP_004724237.1	A0A0Q2XRQ7	not_cloned	not_interacting	AF-A0A0Q2XRQ7-F1-model_v4.pdb
WP_004724260.1	A0A8A5VE85	Vfu_22	not_interacting	AF-A0A8A5VE85-F1-model_v4.pdb
WP_004724348.1	A0A8A5VAZ9	not_cloned	not_interacting	AF-A0A8A5VAZ9-F1-model_v4.pdb
WP_004724472.1	A0A544CF55	not_cloned	not_interacting	AF-A0A544CF55-F1-model_v4.pdb
WP_004725080.1	A0A8A5X1Y6	not_cloned	not_interacting	AF-A0A8A5X1Y6-F1-model_v4.pdb
WP_004725381.1	A0A8A5VT55	not_cloned	not_interacting	AF-A0A8A5VT55-F1-model_v4.pdb
WP_004725399.1	A0A0Q2UZP2	not_cloned	not_interacting	AF-A0A0Q2UZP2-F1-model_v4.pdb
WP_004725469.1	A0A0Q2MD57	not_cloned	not_interacting	AF-A0A0Q2MD57-F1-model_v4.pdb
WP_004725751.1	A0A8A5V7Z6	Vfu_60	not_interacting	AF-A0A8A5V7Z6-F1-model_v4.pdb
WP_004725800.1	A0A8A5V7R3	Vfu_55	not_interacting	AF-A0A8A5V7R3-F1-model_v4.pdb
WP_004725807.1	A0A8A5VS68	not_cloned	not_interacting	AF-A0A8A5VS68-F1-model_v4.pdb
WP_004725809.1	A0A8A5VTJ1	Vfu_56	not_interacting	AF-A0A8A5VTJ1-F1-model_v4.pdb
WP_004725893.1	A0A8A5VV21	Vfu_57	not_interacting	AF-A0A8A5VV21-F1-model_v4.pdb
WP_004726095.1	A0A8A5VS62	not_cloned	not_interacting	AF-A0A8A5VS62-F1-model_v4.pdb
WP_004726164.1	S7I9U8	Vfu_58	not_interacting	AF-S7I9U8-F1-model_v4.pdb
WP_004726209.1	A0A8A5VUG3	not_cloned	not_interacting	AF-A0A8A5VUG3-F1-model_v4.pdb
WP_004726235.1	A0A0Q2SBM4	Vfu_1	MAIN	AF-A0A0Q2SBM4-F1-model_v4.pdb
WP_004726312.1	A0A0Q2R0B5	Vfu_23	not_interacting	AF-A0A0Q2R0B5-F1-model_v4.pdb
WP_004726386.1	S7IAL7	not_cloned	not_interacting	AF-S7IAL7-F1-model_v4.pdb
WP_004726428.1	A0A8A5VQH7	Vfu_59	not_interacting	AF-A0A8A5VQH7-F1-model_v4.pdb
WP_004726788.1	A0A109X1V4	not_cloned	not_interacting	AF-A0A109X1V4-F1-model_v4.pdb
WP_004726871.1	A0A0Q2N4A1	Vfu_4	MAIN	AF-A0A0Q2N4A1-F1-model_v4.pdb
WP_004726981.1	A0A0Q2RRU8	not_cloned	not_interacting	AF-A0A0Q2RRU8-F1-model_v4.pdb
WP_004726990.1	A0A0Q2Y290	Vfu_45	not_interacting	AF-A0A0Q2Y290-F1-model_v4.pdb
WP_004727003.1	A0A0Q2RRW5	Vfu_5	MAIN	AF-A0A0Q2RRW5-F1-model_v4.pdb
WP_004727165.1	A0A0Q2Y7J8	not_cloned	not_interacting	AF-A0A0Q2Y7J8-F1-model_v4.pdb
WP_004727567.1	A0A0Q2SHJ9	Vfu_46	not_interacting	AF-A0A0Q2SHJ9-F1-model_v4.pdb
WP_004727615.1	A0A0Q2RSW6	not_cloned	not_interacting	AF-A0A0Q2RSW6-F1-model_v4.pdb
WP_004727644.1	A0A0Q2N7W1	Vfu_27	not_interacting	AF-A0A0Q2N7W1-F1-model_v4.pdb
WP_004727658.1	A0A0Q2R735	Vfu_7	MAIN	AF-A0A0Q2R735-F1-model_v4.pdb
WP_004727675.1	A0A0Q2MJW1	Vfu_28	not_interacting	AF-A0A0Q2MJW1-F1-model_v4.pdb
WP_004727750.1	A0A8A5VEW0	Vfu_29	not_interacting	AF-A0A8A5VEW0-F1-model_v4.pdb
WP_004727751.1	A0A8A5X5B9	Vfu_47	not_interacting	AF-A0A8A5X5B9-F1-model_v4.pdb
WP_004727769.1	A0A0Q2R7E6	not_cloned	not_interacting	AF-A0A0Q2R7E6-F1-model_v4.pdb
WP_004727788.1	A0A0Q2RVF1	not_cloned	not_interacting	AF-A0A0Q2RVF1-F1-model_v4.pdb
WP_004727792.1	A0A0Q2SKE9	not_cloned	not_interacting	AF-A0A0Q2SKE9-F1-model_v4.pdb
WP_004727926.1	A0A0Q2N8R1	Vfu_8	MAIN,REPEAT	AF-A0A0Q2N8R1-F1-model_v4.pdb
WP_004728048.1	A0A8A5VL42	Vfu_48	not_interacting	AF-A0A8A5VL42-F1-model_v4.pdb
WP_004728083.1	A0A0Q2Y4F6	Vfu_49	not_interacting	AF-A0A0Q2Y4F6-F1-model_v4.pdb
WP_004728100.1	A0A0Q2R670	Vfu_30	not_interacting	AF-A0A0Q2R670-F1-model_v4.pdb
WP_004728158.1	A0A0Q2R629	not_cloned	not_interacting	AF-A0A0Q2R629-F1-model_v4.pdb
WP_004728215.1	A0A0Q2SIR6	Vfu_31	not_interacting	AF-A0A0Q2SIR6-F1-model_v4.pdb
WP_004729099.1	A0A0Q2QY74	Vfu_34	not_interacting	AF-A0A0Q2QY74-F1-model_v4.pdb
WP_004729342.1	A0A6G6SV15	Vfu_51	not_interacting	AF-A0A6G6SV15-F1-model_v4.pdb
WP_004729371.1	A0A0Q2SCZ1	Vfu_9	MAIN,HOMOLOGY	AF-A0A0Q2SCZ1-F1-model_v4.pdb
WP_004729387.1	A0A8A5V6S7	Vfu_42	not_interacting	AF-A0A8A5V6S7-F1-model_v4.pdb
WP_004729399.1	A0A8A5V407	Vfu_35	not_interacting	AF-A0A8A5V407-F1-model_v4.pdb
WP_004729624.1	A0A0Q2SCZ1	Vfu_10	HOMOLOGY	AF-A0A0Q2SCZ1-F1-model_v4.pdb
WP_004864811.1	A0A1M5W905	Cda_1	MAIN,HOMOLOGY	AF-A0A1M5W905-F1-model_v4.pdb
WP_004873113.1	R4YA67	not_cloned	not_interacting	AF-R4YA67-F1-model_v4.pdb
WP_004873307.1	A0A7D4PSI8	not_cloned	not_interacting	AF-A0A7D4PSI8-F1-model_v4.pdb
WP_004883033.1	A0A2V3KHS2	not_cloned	not_interacting	AF-A0A2V3KHS2-F1-model_v4.pdb
WP_004883403.1	A0A367C7X9	not_cloned	not_interacting	AF-A0A367C7X9-F1-model_v4.pdb
WP_004883423.1	A0A367C6P5	not_cloned	not_interacting	AF-A0A367C6P5-F1-model_v4.pdb
WP_004904012.1	J7TWK7	Mmo_43	not_interacting	AF-J7TWK7-F1-model_v4.pdb
WP_004905275.1	D4C110	Pre_50	not_interacting	AF-D4C110-F1-model_v4.pdb
WP_004912645.1	D4C4U5	Pre_23	MAIN,HOMOLOGY	AF-D4C4U5-F1-model_v4.pdb
WP_004915379.1	B2PU51	not_cloned	not_interacting	AF-B2PU51-F1-model_v4.pdb
WP_004916299.1	B2PUE1	not_cloned	not_interacting	AF-B2PUE1-F1-model_v4.pdb
WP_004916524.1	B2Q6C5	not_cloned	not_interacting	AF-B2Q6C5-F1-model_v4.pdb
WP_004917178.1	D1P3F7	Pst_82	not_interacting	AF-D1P3F7-F1-model_v4.pdb
WP_004917489.1	B2PWV6	Pst_26	not_interacting	AF-B2PWV6-F1-model_v4.pdb
WP_004917889.1	B2Q3D2	Pst_22	not_interacting	AF-B2Q3D2-F1-model_v4.pdb
WP_004919091.1	A0A7T1GWV3	Pst_54	not_interacting	AF-A0A7T1GWV3-F1-model_v4.pdb
WP_004919570.1	A0A140NQY4	Pst_30	not_interacting	AF-A0A140NQY4-F1-model_v4.pdb
WP_004921749.1	B2Q1K1	Pst_21	not_interacting	AF-B2Q1K1-F1-model_v4.pdb
WP_004921809.1	B2Q1V7	not_cloned	not_interacting	AF-B2Q1V7-F1-model_v4.pdb
WP_004922318.1	B2Q3S2	Pst_23	not_interacting	AF-B2Q3S2-F1-model_v4.pdb
WP_004922581.1	B2PY98	Pst_9	MAIN,HOMOLOGY	AF-B2PY98-F1-model_v4.pdb
WP_004922704.1	B2PYD2	Pst_34	not_interacting	AF-B2PYD2-F1-model_v4.pdb
WP_004924065.1	B2PV24	Pst_64	not_interacting	AF-B2PV24-F1-model_v4.pdb
WP_004925244.1	B2PXC7	Pst_70	not_interacting	AF-B2PXC7-F1-model_v4.pdb
WP_004926361.1	B2Q5K1	Pst_14	MAIN	AF-B2Q5K1-F1-model_v4.pdb
WP_004927136.1	B2Q742	Pst_74	not_interacting	AF-B2Q742-F1-model_v4.pdb
WP_005120762.1	A0A7W3BQ23	Cpa_18	not_interacting	AF-A0A7W3BQ23-F1-model_v4.pdb
WP_005121691.1	A0A7W3GHP9	Cpa_39	not_interacting	AF-A0A7W3GHP9-F1-model_v4.pdb
WP_005121817.1	A0A7W3BLE9	not_cloned	not_interacting	AF-A0A7W3BLE9-F1-model_v4.pdb
WP_005133830.1	A0A7W3BMN7	not_cloned	not_interacting	AF-A0A7W3BMN7-F1-model_v4.pdb
WP_005133841.1	A0A6N6K1V1	not_cloned	not_interacting	AF-A0A6N6K1V1-F1-model_v4.pdb
WP_005134131.1	A0A7W3BTU7	not_cloned	not_interacting	AF-A0A7W3BTU7-F1-model_v4.pdb
WP_005156400.1	A0A7U7FBL3	Yen_60	not_interacting	AF-A0A7U7FBL3-F1-model_v4.pdb
WP_005156566.1	A0A7H4ZD49	Yen_24	not_interacting	AF-A0A7H4ZD49-F1-model_v4.pdb
WP_005157598.1	A0A3S4KHA0	Yen_2	MAIN	AF-A0A3S4KHA0-F1-model_v4.pdb
WP_005158044.1	A0A7H4ZKZ1	Yen_27	not_interacting	AF-A0A7H4ZKZ1-F1-model_v4.pdb
WP_005158295.1	A0A7H4ZIF4	Yen_28	not_interacting	AF-A0A7H4ZIF4-F1-model_v4.pdb
WP_005162155.1	A0A447RGT9	not_cloned	not_interacting	AF-A0A447RGT9-F1-model_v4.pdb
WP_005162175.1	A0A7H4ZB79	Yen_32	not_interacting	AF-A0A7H4ZB79-F1-model_v4.pdb
WP_005162234.1	A0A447RGG7	Yen_33	not_interacting	AF-A0A447RGG7-F1-model_v4.pdb
WP_005162623.1	A0A6M1QGP6	not_cloned	not_interacting	AF-A0A6M1QGP6-F1-model_v4.pdb
WP_005162811.1	A0A6M1Q9K0	not_cloned	not_interacting	AF-A0A6M1Q9K0-F1-model_v4.pdb
WP_005163332.1	A0A0H5ERN4	Yen_34	not_interacting	AF-A0A0H5ERN4-F1-model_v4.pdb
WP_005163940.1	A0A7U0AZI2	not_cloned	not_interacting	AF-A0A7U0AZI2-F1-model_v4.pdb
WP_005165716.1	A0A0H3NK09	not_cloned	not_interacting	AF-A0A0H3NK09-F1-model_v4.pdb
WP_005165744.1	A0A447RSF2	not_cloned	not_interacting	AF-A0A447RSF2-F1-model_v4.pdb
WP_005177203.1	A0A7U7FD75	not_cloned	not_interacting	AF-A0A7U7FD75-F1-model_v4.pdb
WP_005178976.1	A0A0H3NPV0	not_cloned	not_interacting	AF-A0A0H3NPV0-F1-model_v4.pdb
WP_005178982.1	A0A7U7FM78	not_cloned	not_interacting	AF-A0A7U7FM78-F1-model_v4.pdb
WP_005179266.1	A0A7U7FSQ1	Yen_38	not_interacting	AF-A0A7U7FSQ1-F1-model_v4.pdb
WP_005179706.1	A0A0H3NMM1	Yen_56	not_interacting	AF-A0A0H3NMM1-F1-model_v4.pdb
WP_005179775.1	A0A0H3NSH0	not_cloned	not_interacting	AF-A0A0H3NSH0-F1-model_v4.pdb
WP_005180212.1	A0A7U7FTS1	not_cloned	not_interacting	AF-A0A7U7FTS1-F1-model_v4.pdb
WP_005181011.1	A0A0H3NLR8	not_cloned	not_interacting	AF-A0A0H3NLR8-F1-model_v4.pdb
WP_005270226.1	A0A2G4TZP7	not_cloned	not_interacting	AF-A0A2G4TZP7-F1-model_v4.pdb
WP_005270513.1	A0A2G4U0Q7	not_cloned	not_interacting	AF-A0A2G4U0Q7-F1-model_v4.pdb
WP_005270524.1	A0A2G4U0L8	not_cloned	not_interacting	AF-A0A2G4U0L8-F1-model_v4.pdb
WP_005270583.1	A0A2G4U884	not_cloned	not_interacting	AF-A0A2G4U884-F1-model_v4.pdb
WP_005270929.1	A0A2G4U6M6	not_cloned	not_interacting	AF-A0A2G4U6M6-F1-model_v4.pdb
WP_005271070.1	A0A2G4U6L5	not_cloned	not_interacting	AF-A0A2G4U6L5-F1-model_v4.pdb
WP_005271370.1	A0A2G4U750	not_cloned	not_interacting	AF-A0A2G4U750-F1-model_v4.pdb
WP_005271636.1	A0A2G4U338	not_cloned	not_interacting	AF-A0A2G4U338-F1-model_v4.pdb
WP_005272130.1	A0A2G4TXN6	not_cloned	not_interacting	AF-A0A2G4TXN6-F1-model_v4.pdb
WP_005272176.1	A0A2G4TYG7	not_cloned	not_interacting	AF-A0A2G4TYG7-F1-model_v4.pdb
WP_005272198.1	A0A2G4U3D5	not_cloned	not_interacting	AF-A0A2G4U3D5-F1-model_v4.pdb
WP_005272370.1	A0A2G4U1R4	not_cloned	not_interacting	AF-A0A2G4U1R4-F1-model_v4.pdb
WP_005272661.1	A0A2G4U8E5	not_cloned	not_interacting	AF-A0A2G4U8E5-F1-model_v4.pdb
WP_005273232.1	A0A2G4U4K3	not_cloned	not_interacting	AF-A0A2G4U4K3-F1-model_v4.pdb
WP_005273388.1	A0A2G4U688	not_cloned	not_interacting	AF-A0A2G4U688-F1-model_v4.pdb
WP_005273503.1	A0A2G4U355	not_cloned	not_interacting	AF-A0A2G4U355-F1-model_v4.pdb
WP_005273708.1	A0A2G4U116	not_cloned	not_interacting	AF-A0A2G4U116-F1-model_v4.pdb
WP_005273729.1	A0A2G4U0X8	not_cloned	not_interacting	AF-A0A2G4U0X8-F1-model_v4.pdb
WP_005273733.1	A0A2G4U0W3	not_cloned	not_interacting	AF-A0A2G4U0W3-F1-model_v4.pdb
WP_005273744.1	A0A2G4U0Y8	not_cloned	not_interacting	AF-A0A2G4U0Y8-F1-model_v4.pdb
WP_005273834.1	A0A2G4U0F6	not_cloned	not_interacting	AF-A0A2G4U0F6-F1-model_v4.pdb
WP_005274286.1	A0A2G4U4G8	not_cloned	not_interacting	AF-A0A2G4U4G8-F1-model_v4.pdb
WP_005274677.1	A0A2G4U594	not_cloned	not_interacting	AF-A0A2G4U594-F1-model_v4.pdb
WP_005275073.1	A0A2G4U593	not_cloned	not_interacting	AF-A0A2G4U593-F1-model_v4.pdb
WP_005275123.1	A0A2G4TXP6	not_cloned	not_interacting	AF-A0A2G4TXP6-F1-model_v4.pdb
WP_005275928.1	A0A2G4U446	not_cloned	not_interacting	AF-A0A2G4U446-F1-model_v4.pdb
WP_005276026.1	A0A2G4U478	not_cloned	not_interacting	AF-A0A2G4U478-F1-model_v4.pdb
WP_005276085.1	A0A2G4TYM4	not_cloned	not_interacting	AF-A0A2G4TYM4-F1-model_v4.pdb
WP_005276092.1	A0A2G4TYK9	not_cloned	not_interacting	AF-A0A2G4TYK9-F1-model_v4.pdb
WP_005276218.1	A0A2G4U5F1	not_cloned	not_interacting	AF-A0A2G4U5F1-F1-model_v4.pdb
WP_005276280.1	A0A2G4U5C5	not_cloned	not_interacting	AF-A0A2G4U5C5-F1-model_v4.pdb
WP_005276396.1	A0A2G4TYJ9	not_cloned	not_interacting	AF-A0A2G4TYJ9-F1-model_v4.pdb
WP_005276413.1	A0A2G4TZ73	not_cloned	not_interacting	AF-A0A2G4TZ73-F1-model_v4.pdb
WP_005276487.1	A0A2G4U865	not_cloned	not_interacting	AF-A0A2G4U865-F1-model_v4.pdb
WP_005276514.1	A0A2G4U7D7	not_cloned	not_interacting	AF-A0A2G4U7D7-F1-model_v4.pdb
WP_005276684.1	A0A2G4U0J8	not_cloned	not_interacting	AF-A0A2G4U0J8-F1-model_v4.pdb
WP_005276896.1	B0RKU4	not_cloned	not_interacting	AF-B0RKU4-F1-model_v4.pdb
WP_005277465.1	A0A2G4U4S0	not_cloned	not_interacting	AF-A0A2G4U4S0-F1-model_v4.pdb
WP_005277576.1	A0A2G4TY67	not_cloned	not_interacting	AF-A0A2G4TY67-F1-model_v4.pdb
WP_005277615.1	A0A2G4U5X3	not_cloned	not_interacting	AF-A0A2G4U5X3-F1-model_v4.pdb
WP_005277649.1	A0A2G4TZY6	not_cloned	not_interacting	AF-A0A2G4TZY6-F1-model_v4.pdb
WP_005277712.1	A0A2G4U150	not_cloned	not_interacting	AF-A0A2G4U150-F1-model_v4.pdb
WP_005277714.1	A0A2G4U172	not_cloned	not_interacting	AF-A0A2G4U172-F1-model_v4.pdb
WP_005277980.1	A0A2G4TY52	not_cloned	not_interacting	AF-A0A2G4TY52-F1-model_v4.pdb
WP_005278150.1	A0A2G4U053	not_cloned	not_interacting	AF-A0A2G4U053-F1-model_v4.pdb
WP_005278161.1	A0A2G4U1G1	not_cloned	not_interacting	AF-A0A2G4U1G1-F1-model_v4.pdb
WP_005278275.1	A0A0T9M4J4	not_cloned	not_interacting	AF-A0A0T9M4J4-F1-model_v4.pdb
WP_005278475.1	A0A2G4TZF3	not_cloned	not_interacting	AF-A0A2G4TZF3-F1-model_v4.pdb
WP_005278723.1	B0RL09	not_cloned	not_interacting	AF-B0RL09-F1-model_v4.pdb
WP_005279022.1	A0A2G4TZZ2	not_cloned	not_interacting	AF-A0A2G4TZZ2-F1-model_v4.pdb
WP_005279202.1	A0A2G4TYI5	not_cloned	not_interacting	AF-A0A2G4TYI5-F1-model_v4.pdb
WP_005279333.1	A0A2G4U3T1	not_cloned	not_interacting	AF-A0A2G4U3T1-F1-model_v4.pdb
WP_005279512.1	A0A2G4TZ01	not_cloned	not_interacting	AF-A0A2G4TZ01-F1-model_v4.pdb
WP_005279915.1	A0A2G4U6B2	not_cloned	not_interacting	AF-A0A2G4U6B2-F1-model_v4.pdb
WP_005282518.1	A0A2A7U5R2	Eta_5	not_interacting	AF-A0A2A7U5R2-F1-model_v4.pdb
WP_005282599.1	A0A2A7U5D0	not_cloned	not_interacting	AF-A0A2A7U5D0-F1-model_v4.pdb
WP_005286533.1	D4F641	Eta_14	not_interacting	AF-D4F641-F1-model_v4.pdb
WP_005293940.1	D4F6L0	not_cloned	not_interacting	AF-D4F6L0-F1-model_v4.pdb
WP_005294393.1	A0A2A7U0U6	Eta_3	MAIN	AF-A0A2A7U0U6-F1-model_v4.pdb
WP_005294857.1	A0A2A7U5C5	Eta_8	not_interacting	AF-A0A2A7U5C5-F1-model_v4.pdb
WP_005295005.1	D4F2L5	not_cloned	not_interacting	AF-D4F2L5-F1-model_v4.pdb
WP_005296212.1	A0A2A7TZL6	Eta_9	not_interacting	AF-A0A2A7TZL6-F1-model_v4.pdb
WP_005296543.1	A0A2A7U4Q9	not_cloned	not_interacting	AF-A0A2A7U4Q9-F1-model_v4.pdb
WP_005296556.1	A0A2A7U4J6	not_cloned	not_interacting	AF-A0A2A7U4J6-F1-model_v4.pdb
WP_005297258.1	D4F096	not_cloned	not_interacting	AF-D4F096-F1-model_v4.pdb
WP_005308207.1	K1JHN5	not_cloned	not_interacting	AF-K1JHN5-F1-model_v4.pdb
WP_005354370.1	A0A1E4VDZ0	Aja_4	not_interacting	AF-A0A1E4VDZ0-F1-model_v4.pdb
WP_006657195.1	B6XA60	not_cloned	not_interacting	AF-B6XA60-F1-model_v4.pdb
WP_006659373.1	B6XG59	not_cloned	not_interacting	AF-B6XG59-F1-model_v4.pdb
WP_006660020.1	A0A291EED9	not_cloned	not_interacting	AF-A0A291EED9-F1-model_v4.pdb
WP_006660148.1	A0A2X4X145	not_cloned	not_interacting	AF-A0A2X4X145-F1-model_v4.pdb
WP_006660218.1	B6XIU6	not_cloned	not_interacting	AF-B6XIU6-F1-model_v4.pdb
WP_006660527.1	B6XJR0	not_cloned	not_interacting	AF-B6XJR0-F1-model_v4.pdb
WP_006661067.1	A0A829QWY0	not_cloned	not_interacting	AF-A0A829QWY0-F1-model_v4.pdb
WP_006661085.1	X6QDU2	not_cloned	not_interacting	AF-X6QDU2-F1-model_v4.pdb
WP_006661186.1	A0A829QTB4	not_cloned	not_interacting	AF-A0A829QTB4-F1-model_v4.pdb
WP_006661218.1	B6XCR8	not_cloned	not_interacting	AF-B6XCR8-F1-model_v4.pdb
WP_006661916.1	A0A291EEF8	not_cloned	not_interacting	AF-A0A291EEF8-F1-model_v4.pdb
WP_006661945.1	B6XIH5	not_cloned	not_interacting	AF-B6XIH5-F1-model_v4.pdb
WP_006662714.1	A0A291E706	not_cloned	not_interacting	AF-A0A291E706-F1-model_v4.pdb
WP_006663016.1	A0A291E7N0	not_cloned	not_interacting	AF-A0A291E7N0-F1-model_v4.pdb
WP_006663049.1	A0A829R1T0	not_cloned	not_interacting	AF-A0A829R1T0-F1-model_v4.pdb
WP_006813636.1	D1P066	not_cloned	not_interacting	AF-D1P066-F1-model_v4.pdb
WP_006813788.1	A0A379G0K6	not_cloned	not_interacting	AF-A0A379G0K6-F1-model_v4.pdb
WP_006814020.1	A0A379FZX7	not_cloned	not_interacting	AF-A0A379FZX7-F1-model_v4.pdb
WP_006814111.1	A0A379G715	not_cloned	not_interacting	AF-A0A379G715-F1-model_v4.pdb
WP_006814407.1	D1P2D5	not_cloned	not_interacting	AF-D1P2D5-F1-model_v4.pdb
WP_006815092.1	D1P4C3	not_cloned	not_interacting	AF-D1P4C3-F1-model_v4.pdb
WP_006815376.1	D1P556	not_cloned	not_interacting	AF-D1P556-F1-model_v4.pdb
WP_006815388.1	A0A379G4A9	not_cloned	not_interacting	AF-A0A379G4A9-F1-model_v4.pdb
WP_006815858.1	D1P6Q8	not_cloned	not_interacting	AF-D1P6Q8-F1-model_v4.pdb
WP_006816092.1	D1P777	not_cloned	not_interacting	AF-D1P777-F1-model_v4.pdb
WP_006817659.1	G9Z107	not_cloned	not_interacting	AF-G9Z107-F1-model_v4.pdb
WP_006819702.1	G9Z6R1	Yre_4	MAIN	AF-G9Z6R1-F1-model_v4.pdb
WP_006820021.1	A0A6H0K6R7	Yre_33	not_interacting	AF-A0A6H0K6R7-F1-model_v4.pdb
WP_006820266.1	G9Z8T5	not_cloned	not_interacting	AF-G9Z8T5-F1-model_v4.pdb
WP_008323346.1	A0A366FED8	not_cloned	not_interacting	AF-A0A366FED8-F1-model_v4.pdb
WP_008499744.1	A0A2T9UXC0	not_cloned	not_interacting	AF-A0A2T9UXC0-F1-model_v4.pdb
WP_008499796.1	A0A7Z2J2H6	not_cloned	not_interacting	AF-A0A7Z2J2H6-F1-model_v4.pdb
WP_008500817.1	A0A167Q5I6	not_cloned	not_interacting	AF-A0A167Q5I6-F1-model_v4.pdb
WP_008500922.1	A0A330GH22	not_cloned	not_interacting	AF-A0A330GH22-F1-model_v4.pdb
WP_008501919.1	A0A855M644	not_cloned	not_interacting	AF-A0A855M644-F1-model_v4.pdb
WP_008502449.1	A0A7U3LVL7	not_cloned	not_interacting	AF-A0A7U3LVL7-F1-model_v4.pdb
WP_008502637.1	A0A8B2SD48	not_cloned	not_interacting	AF-A0A8B2SD48-F1-model_v4.pdb
WP_008503239.1	A0A855M513	not_cloned	not_interacting	AF-A0A855M513-F1-model_v4.pdb
WP_009313616.1	A0A6N0KQK5	not_cloned	not_interacting	AF-A0A6N0KQK5-F1-model_v4.pdb
WP_009313623.1	A0A6N0KM91	not_cloned	not_interacting	AF-A0A6N0KM91-F1-model_v4.pdb
WP_009313687.1	A0A6N0KRS0	not_cloned	not_interacting	AF-A0A6N0KRS0-F1-model_v4.pdb
WP_009313881.1	A0A6N0KNP4	not_cloned	not_interacting	AF-A0A6N0KNP4-F1-model_v4.pdb
WP_009314226.1	A0A6N0KDS2	not_cloned	not_interacting	AF-A0A6N0KDS2-F1-model_v4.pdb
WP_009314984.1	A0A6N0KTZ2	not_cloned	not_interacting	AF-A0A6N0KTZ2-F1-model_v4.pdb
WP_009315230.1	A0A6N0KFG7	not_cloned	not_interacting	AF-A0A6N0KFG7-F1-model_v4.pdb
WP_009315474.1	A0A6N0KJU4	not_cloned	not_interacting	AF-A0A6N0KJU4-F1-model_v4.pdb
WP_009315599.1	A0A6N0KK95	not_cloned	not_interacting	AF-A0A6N0KK95-F1-model_v4.pdb
WP_009315729.1	A0A6N0KKZ7	not_cloned	not_interacting	AF-A0A6N0KKZ7-F1-model_v4.pdb
WP_009315844.1	A0A6N0KE03	not_cloned	not_interacting	AF-A0A6N0KE03-F1-model_v4.pdb
WP_009315858.1	A0A6N0KEI5	not_cloned	not_interacting	AF-A0A6N0KEI5-F1-model_v4.pdb
WP_009316036.1	A0A6N0KSZ0	not_cloned	not_interacting	AF-A0A6N0KSZ0-F1-model_v4.pdb
WP_009316250.1	Q9HVI8	not_cloned	not_interacting	AF-Q9HVI8-F1-model_v4.pdb
WP_009316300.1	A0A6N0KHW8	not_cloned	not_interacting	AF-A0A6N0KHW8-F1-model_v4.pdb
WP_009483878.1	A0A3P2EF62	Kpn_23	not_interacting	AF-A0A3P2EF62-F1-model_v4.pdb
WP_009484109.1	A0A7M3GF21	Kpn_17	not_interacting	AF-A0A7M3GF21-F1-model_v4.pdb
WP_009484142.1	A0A486TIG1	not_cloned	not_interacting	AF-A0A486TIG1-F1-model_v4.pdb
WP_009484190.1	A0A4Q2IF67	not_cloned	not_interacting	AF-A0A4Q2IF67-F1-model_v4.pdb
WP_009484324.1	A0A606CAG4	Kpn_9	MAIN,REPEAT	AF-A0A606CAG4-F1-model_v4.pdb
WP_009484876.1	A0A486R9K6	Kpn_10	MAIN,REPEAT	AF-A0A486R9K6-F1-model_v4.pdb
WP_009484937.1	A0A7U2DMI7	Kpn_24	not_interacting	AF-A0A7U2DMI7-F1-model_v4.pdb
WP_009484993.1	A0A486PPX0	Kpn_41	not_interacting	AF-A0A486PPX0-F1-model_v4.pdb
WP_009485462.1	A0A486TY97	Kpn_36	not_interacting	AF-A0A486TY97-F1-model_v4.pdb
WP_009485840.1	A0A3F3BF98	not_cloned	not_interacting	AF-A0A3F3BF98-F1-model_v4.pdb
WP_009486019.1	A0A483LM92	Kpn_11	MAIN	AF-A0A483LM92-F1-model_v4.pdb
WP_009486504.1	A0A7M3GBJ6	Kpn_21	not_interacting	AF-A0A7M3GBJ6-F1-model_v4.pdb
WP_009486529.1	A0A3F3B736	Kpn_12	MAIN,HOMOLOGY	AF-A0A3F3B736-F1-model_v4.pdb
WP_010335530.1	A0A765T8C2	not_cloned	not_interacting	AF-A0A765T8C2-F1-model_v4.pdb
WP_010341519.1	A0A0K4LFC8	not_cloned	not_interacting	AF-A0A0K4LFC8-F1-model_v4.pdb
WP_010635207.1	A0A261E8V2	not_cloned	not_interacting	AF-A0A261E8V2-F1-model_v4.pdb
WP_010675750.1	A0A5F0KF38	not_cloned	not_interacting	AF-A0A5F0KF38-F1-model_v4.pdb
WP_010794826.1	N2JM64	not_cloned	not_interacting	AF-N2JM64-F1-model_v4.pdb
WP_010795288.1	N2JD06	not_cloned	not_interacting	AF-N2JD06-F1-model_v4.pdb
WP_010795631.1	N2JFM8	not_cloned	not_interacting	AF-N2JFM8-F1-model_v4.pdb
WP_010795829.1	A0A3G2N3R4	not_cloned	not_interacting	AF-A0A3G2N3R4-F1-model_v4.pdb
WP_010796500.1	N2IYV8	not_cloned	not_interacting	AF-N2IYV8-F1-model_v4.pdb
WP_010796501.1	A0A1G9XIQ7	not_cloned	not_interacting	AF-A0A1G9XIQ7-F1-model_v4.pdb
WP_010796558.1	A0A2X2D5X4	not_cloned	not_interacting	AF-A0A2X2D5X4-F1-model_v4.pdb
WP_010798369.1	A0A3G2N7M9	not_cloned	not_interacting	AF-A0A3G2N7M9-F1-model_v4.pdb
WP_010798656.1	N2J033	not_cloned	not_interacting	AF-N2J033-F1-model_v4.pdb
WP_010798747.1	A0A3G2NCX0	not_cloned	not_interacting	AF-A0A3G2NCX0-F1-model_v4.pdb
WP_010799378.1	N2ILD2	not_cloned	not_interacting	AF-N2ILD2-F1-model_v4.pdb
WP_010799492.1	A0A2X2BZ50	not_cloned	not_interacting	AF-A0A2X2BZ50-F1-model_v4.pdb
WP_010799501.1	N2IK84	not_cloned	not_interacting	AF-N2IK84-F1-model_v4.pdb
WP_010799539.1	N2IPD0	not_cloned	not_interacting	AF-N2IPD0-F1-model_v4.pdb
WP_010799766.1	N2IN25	not_cloned	not_interacting	AF-N2IN25-F1-model_v4.pdb
WP_010891237.1	A0A6M1QK93	not_cloned	not_interacting	AF-A0A6M1QK93-F1-model_v4.pdb
WP_010891241.1	A0A6M1QS75	Yen_39	not_interacting	AF-A0A6M1QS75-F1-model_v4.pdb
WP_011152995.1	A0A2R4DHZ2	Pfa_39	not_interacting	AF-A0A2R4DHZ2-F1-model_v4.pdb
WP_011478185.1	B7MUP2	not_cloned	not_interacting	AF-B7MUP2-F1-model_v4.pdb
WP_011579078.1	A0A192CJF9	Ec2_8	not_interacting	AF-A0A192CJF9-F1-model_v4.pdb
WP_011666714.1	A0A6N0KLE2	not_cloned	not_interacting	AF-A0A6N0KLE2-F1-model_v4.pdb
WP_012601753.1	B7MZX2	not_cloned	not_interacting	AF-B7MZX2-F1-model_v4.pdb
WP_012601956.1	A0A854NNM6	not_cloned	not_interacting	AF-A0A854NNM6-F1-model_v4.pdb
WP_012602712.1	B7N8L1	not_cloned	not_interacting	AF-B7N8L1-F1-model_v4.pdb
WP_012602777.1	B7N4L5	not_cloned	not_interacting	AF-B7N4L5-F1-model_v4.pdb
WP_012602781.1	B7N4N3	not_cloned	not_interacting	AF-B7N4N3-F1-model_v4.pdb
WP_012602868.1	A0A641DLV3	not_cloned	not_interacting	AF-A0A641DLV3-F1-model_v4.pdb
WP_012602887.1	B7NEY6	not_cloned	not_interacting	AF-B7NEY6-F1-model_v4.pdb
WP_013650396.1	A0A0H3NRC7	not_cloned	not_interacting	AF-A0A0H3NRC7-F1-model_v4.pdb
WP_014257346.1	A0A0Q2R618	Vfu_11	MAIN	AF-A0A0Q2R618-F1-model_v4.pdb
WP_014257429.1	A0A0X8LI36	Vfu_13	MAIN	AF-A0A0X8LI36-F1-model_v4.pdb
WP_014342872.1	A0A0H3GMG3	not_cloned	not_interacting	AF-A0A0H3GMG3-F1-model_v4.pdb
WP_014603801.1	A0A2R7XTJ6	not_cloned	not_interacting	AF-A0A2R7XTJ6-F1-model_v4.pdb
WP_014656289.1	A0A7T1H2K1	Pst_78	not_interacting	AF-A0A7T1H2K1-F1-model_v4.pdb
WP_014656597.1	B2PYD0	not_cloned	not_interacting	AF-B2PYD0-F1-model_v4.pdb
WP_014656941.1	A0A7T1M100	not_cloned	not_interacting	AF-A0A7T1M100-F1-model_v4.pdb
WP_014657126.1	B2Q5V8	Pst_39	not_interacting	AF-B2Q5V8-F1-model_v4.pdb
WP_014657167.1	A0A8B2F2T3	Pst_40	not_interacting	AF-A0A8B2F2T3-F1-model_v4.pdb
WP_014657408.1	A0A379HHX8	Pst_41	not_interacting	AF-A0A379HHX8-F1-model_v4.pdb
WP_014658194.1	A0A379H0A9	Pst_42	not_interacting	AF-A0A379H0A9-F1-model_v4.pdb
WP_015422568.1	M1STY2	not_cloned	not_interacting	AF-M1STY2-F1-model_v4.pdb
WP_015422612.1	A0A2C5T051	Mmo_44	not_interacting	AF-A0A2C5T051-F1-model_v4.pdb
WP_015422755.1	A0A2C5TJE3	not_cloned	not_interacting	AF-A0A2C5TJE3-F1-model_v4.pdb
WP_015953472.1	B7LTB3	not_cloned	not_interacting	AF-B7LTB3-F1-model_v4.pdb
WP_015962672.1	L0LZ80	Pfa_5	MAIN,HOMOLOGY	AF-L0LZ80-F1-model_v4.pdb
WP_015963067.1	A0A366FDM7	Pfa_22	not_interacting	AF-A0A366FDM7-F1-model_v4.pdb
WP_015963250.1	L0M2R6	Pfa_6	MAIN,HOMOLOGY	AF-L0M2R6-F1-model_v4.pdb
WP_015965366.1	L0M8T3	not_cloned	not_interacting	AF-L0M8T3-F1-model_v4.pdb
WP_015965623.1	A0A5B0KGR6	not_cloned	not_interacting	AF-A0A5B0KGR6-F1-model_v4.pdb
WP_016153739.1	A0A7W3DWV1	not_cloned	not_interacting	AF-A0A7W3DWV1-F1-model_v4.pdb
WP_016154538.1	A0A7L6HH19	not_cloned	not_interacting	AF-A0A7L6HH19-F1-model_v4.pdb
WP_016155784.1	A0A7L6HQA1	not_cloned	not_interacting	AF-A0A7L6HQA1-F1-model_v4.pdb
WP_016234294.1	A0A376JF33	not_cloned	not_interacting	AF-A0A376JF33-F1-model_v4.pdb
WP_016266437.1	C5IZG6	Yen_59	not_interacting	AF-C5IZG6-F1-model_v4.pdb
WP_016535301.1	S3IZV0	not_cloned	not_interacting	AF-S3IZV0-F1-model_v4.pdb
WP_016536444.1	S3IWH4	Cda_18	not_interacting	AF-S3IWH4-F1-model_v4.pdb
WP_016536503.1	S3IVH5	Cda_28	not_interacting	AF-S3IVH5-F1-model_v4.pdb
WP_016536850.1	S3JSR2	Cda_19	not_interacting	AF-S3JSR2-F1-model_v4.pdb
WP_016537273.1	S3JRH9	not_cloned	not_interacting	AF-S3JRH9-F1-model_v4.pdb
WP_016537334.1	S3IS57	not_cloned	not_interacting	AF-S3IS57-F1-model_v4.pdb
WP_016537607.1	S3JQ61	not_cloned	not_interacting	AF-S3JQ61-F1-model_v4.pdb
WP_016537985.1	S3J0Y0	not_cloned	not_interacting	AF-S3J0Y0-F1-model_v4.pdb
WP_017764308.1	A0A433GGH1	not_cloned	not_interacting	AF-A0A433GGH1-F1-model_v4.pdb
WP_017765919.1	A0A433GBQ8	not_cloned	not_interacting	AF-A0A433GBQ8-F1-model_v4.pdb
WP_017766094.1	A0A433GAA3	not_cloned	not_interacting	AF-A0A433GAA3-F1-model_v4.pdb
WP_017766359.1	A0A261E4M4	not_cloned	not_interacting	AF-A0A261E4M4-F1-model_v4.pdb
WP_017781586.1	A0A433GJJ0	not_cloned	not_interacting	AF-A0A433GJJ0-F1-model_v4.pdb
WP_017784025.1	A0A7D3R0R4	not_cloned	not_interacting	AF-A0A7D3R0R4-F1-model_v4.pdb
WP_017784900.1	K1JEE4	not_cloned	not_interacting	AF-K1JEE4-F1-model_v4.pdb
WP_017785431.1	A0A7D3UZC3	not_cloned	not_interacting	AF-A0A7D3UZC3-F1-model_v4.pdb
WP_017786781.1	K1JP90	not_cloned	not_interacting	AF-K1JP90-F1-model_v4.pdb
WP_017787620.1	A0A261E6E2	not_cloned	not_interacting	AF-A0A261E6E2-F1-model_v4.pdb
WP_019083735.1	A0A7U7FUX5	not_cloned	not_interacting	AF-A0A7U7FUX5-F1-model_v4.pdb
WP_019366726.1	A0A3G2N5N3	not_cloned	not_interacting	AF-A0A3G2N5N3-F1-model_v4.pdb
WP_019705807.1	A0A486N6Y1	Kpn_37	not_interacting	AF-A0A486N6Y1-F1-model_v4.pdb
WP_019840512.1	A0A433GM03	not_cloned	not_interacting	AF-A0A433GM03-F1-model_v4.pdb
WP_020282365.1	A0A7U7IT74	Yen_42	not_interacting	AF-A0A7U7IT74-F1-model_v4.pdb
WP_020283316.1	A0A7U7IQS9	not_cloned	not_interacting	AF-A0A7U7IQS9-F1-model_v4.pdb
WP_020283496.1	A0A7U7FWL6	not_cloned	not_interacting	AF-A0A7U7FWL6-F1-model_v4.pdb
WP_020316952.1	A0A3N0PWF5	Kpn_18	not_interacting	AF-A0A3N0PWF5-F1-model_v4.pdb
WP_020317218.1	A0A377YUV0	Kpn_13	MAIN,REPEAT,HOMOLOGY	AF-A0A377YUV0-F1-model_v4.pdb
WP_020319858.1	A0A6C7H2Y4	Pfa_23	not_interacting	AF-A0A6C7H2Y4-F1-model_v4.pdb
WP_021240367.1	A0A330EYF2	not_cloned	not_interacting	AF-A0A330EYF2-F1-model_v4.pdb
WP_021240495.1	A0A3B7PZD4	not_cloned	not_interacting	AF-A0A3B7PZD4-F1-model_v4.pdb
WP_021241095.1	A0A443U0N1	not_cloned	not_interacting	AF-A0A443U0N1-F1-model_v4.pdb
WP_021241515.1	A0A443UDX5	not_cloned	not_interacting	AF-A0A443UDX5-F1-model_v4.pdb
WP_021241536.1	A0A443UN08	not_cloned	not_interacting	AF-A0A443UN08-F1-model_v4.pdb
WP_021242574.1	V3PV16	not_cloned	not_interacting	AF-V3PV16-F1-model_v4.pdb
WP_021556046.1	A0A0H3EPB5	not_cloned	not_interacting	AF-A0A0H3EPB5-F1-model_v4.pdb
WP_021575198.1	A0A6M7GWK1	not_cloned	not_interacting	AF-A0A6M7GWK1-F1-model_v4.pdb
WP_023148198.1	V0Z3C8	Ec6_28	not_interacting	AF-V0Z3C8-F1-model_v4.pdb
WP_023160234.1	A0A7U7IPU4	not_cloned	not_interacting	AF-A0A7U7IPU4-F1-model_v4.pdb
WP_023160440.1	A0A7U7FK53	Yen_43	not_interacting	AF-A0A7U7FK53-F1-model_v4.pdb
WP_023160782.1	A0A3S4GC84	not_cloned	not_interacting	AF-A0A3S4GC84-F1-model_v4.pdb
WP_023161026.1	A0A7U7IUF1	not_cloned	not_interacting	AF-A0A7U7IUF1-F1-model_v4.pdb
WP_023161097.1	A0A7U7FVU2	not_cloned	not_interacting	AF-A0A7U7FVU2-F1-model_v4.pdb
WP_023184674.1	A0A7I8Z165	Cpa_23	not_interacting	AF-A0A7I8Z165-F1-model_v4.pdb
WP_023292810.1	A0A855M167	not_cloned	not_interacting	AF-A0A855M167-F1-model_v4.pdb
WP_023326268.1	A0A0F1EJ48	not_cloned	not_interacting	AF-A0A0F1EJ48-F1-model_v4.pdb
WP_023328080.1	A0A486NEF0	not_cloned	not_interacting	AF-A0A486NEF0-F1-model_v4.pdb
WP_023343744.1	A0A3B7Q0L1	not_cloned	not_interacting	AF-A0A3B7Q0L1-F1-model_v4.pdb
WP_023618859.1	A0A7U3LU80	not_cloned	not_interacting	AF-A0A7U3LU80-F1-model_v4.pdb
WP_023621218.1	A0A263VW36	not_cloned	not_interacting	AF-A0A263VW36-F1-model_v4.pdb
WP_024164655.1	B1EH92	not_cloned	not_interacting	AF-B1EH92-F1-model_v4.pdb
WP_024164751.1	B1EJB9	not_cloned	not_interacting	AF-B1EJB9-F1-model_v4.pdb
WP_024164785.1	A0A855SZN5	not_cloned	not_interacting	AF-A0A855SZN5-F1-model_v4.pdb
WP_024164797.1	A0A830TEC6	not_cloned	not_interacting	AF-A0A830TEC6-F1-model_v4.pdb
WP_024195295.1	D8AF43	not_cloned	not_interacting	AF-D8AF43-F1-model_v4.pdb
WP_024198773.1	A0A6L6ZWK7	not_cloned	not_interacting	AF-A0A6L6ZWK7-F1-model_v4.pdb
WP_024256417.1	B7LNY1	Efe_14	MAIN	AF-B7LNY1-F1-model_v4.pdb
WP_024474672.1	A0A3S4E418	Mmo_27	not_interacting	AF-A0A3S4E418-F1-model_v4.pdb
WP_024475195.1	A0A447J8Z2	Mmo_28	not_interacting	AF-A0A447J8Z2-F1-model_v4.pdb
WP_024798879.1	A0A701Q6Z7	not_cloned	not_interacting	AF-A0A701Q6Z7-F1-model_v4.pdb
WP_025377249.1	A0A0T9V2N8	not_cloned	not_interacting	AF-A0A0T9V2N8-F1-model_v4.pdb
WP_025911135.1	A0A8B2SD70	not_cloned	not_interacting	AF-A0A8B2SD70-F1-model_v4.pdb
WP_025912773.1	A0A855M518	not_cloned	not_interacting	AF-A0A855M518-F1-model_v4.pdb
WP_026458258.1	A0A175VLG6	not_cloned	not_interacting	AF-A0A175VLG6-F1-model_v4.pdb
WP_031278608.1	A0A6N0KRP7	not_cloned	not_interacting	AF-A0A6N0KRP7-F1-model_v4.pdb
WP_031627662.1	A0A6N0KT20	not_cloned	not_interacting	AF-A0A6N0KT20-F1-model_v4.pdb
WP_031627670.1	A0A6N0KUA0	not_cloned	not_interacting	AF-A0A6N0KUA0-F1-model_v4.pdb
WP_031627687.1	A0A6N0KJ60	not_cloned	not_interacting	AF-A0A6N0KJ60-F1-model_v4.pdb
WP_031627748.1	A0A6N0KWL3	not_cloned	not_interacting	AF-A0A6N0KWL3-F1-model_v4.pdb
WP_032082967.1	A0A094WJR8	not_cloned	not_interacting	AF-A0A094WJR8-F1-model_v4.pdb
WP_032098021.1	A0A2C5SRJ2	Mmo_6	MAIN	AF-A0A2C5SRJ2-F1-model_v4.pdb
WP_032098087.1	A0A5U8SU85	Mmo_29	not_interacting	AF-A0A5U8SU85-F1-model_v4.pdb
WP_032140136.1	A0A0A1A6V9	Ec6_19	MAIN	AF-A0A0A1A6V9-F1-model_v4.pdb
WP_032145775.1	A0A0V9LEQ0	Ec6_23	not_interacting	AF-A0A0V9LEQ0-F1-model_v4.pdb
WP_032155344.1	A0A7X1BU22	not_cloned	not_interacting	AF-A0A7X1BU22-F1-model_v4.pdb
WP_032243086.1	A0A7K4HV44	Efe_23	not_interacting	AF-A0A7K4HV44-F1-model_v4.pdb
WP_032275341.1	A0A2S6PGF4	not_cloned	not_interacting	AF-A0A2S6PGF4-F1-model_v4.pdb
WP_032294934.1	A0A376CS23	Ec2_16	not_interacting	AF-A0A376CS23-F1-model_v4.pdb
WP_032294942.1	A0A2T3SW35	Ec2_22	not_interacting	AF-A0A2T3SW35-F1-model_v4.pdb
WP_032295601.1	A0A5T8VEI0	not_cloned	not_interacting	AF-A0A5T8VEI0-F1-model_v4.pdb
WP_032409076.1	A0A2L0KUC5	Kpn_20	not_interacting	AF-A0A2L0KUC5-F1-model_v4.pdb
WP_032416507.1	A0A7U0AK04	not_cloned	not_interacting	AF-A0A7U0AK04-F1-model_v4.pdb
WP_032420351.1	A0A7U2B2F2	Kpn_14	MAIN	AF-A0A7U2B2F2-F1-model_v4.pdb
WP_032423080.1	A0A6N3HRM7	not_cloned	not_interacting	AF-A0A6N3HRM7-F1-model_v4.pdb
WP_032451238.1	A0A447WE27	not_cloned	not_interacting	AF-A0A447WE27-F1-model_v4.pdb
WP_032457106.1	A0A7U7IJP6	not_cloned	not_interacting	AF-A0A7U7IJP6-F1-model_v4.pdb
WP_032896353.1	A0A2G4U7W0	not_cloned	not_interacting	AF-A0A2G4U7W0-F1-model_v4.pdb
WP_032896356.1	A0A2G4U7M7	not_cloned	not_interacting	AF-A0A2G4U7M7-F1-model_v4.pdb
WP_032896444.1	A0A2G4U6X3	not_cloned	not_interacting	AF-A0A2G4U6X3-F1-model_v4.pdb
WP_032896582.1	A0A2G4U7D8	not_cloned	not_interacting	AF-A0A2G4U7D8-F1-model_v4.pdb
WP_032896735.1	A0A2G4U3C2	not_cloned	not_interacting	AF-A0A2G4U3C2-F1-model_v4.pdb
WP_032896916.1	A0A2G4TXS5	not_cloned	not_interacting	AF-A0A2G4TXS5-F1-model_v4.pdb
WP_032897692.1	A0A2G4U0B2	not_cloned	not_interacting	AF-A0A2G4U0B2-F1-model_v4.pdb
WP_032897967.1	A0A2G4U506	not_cloned	not_interacting	AF-A0A2G4U506-F1-model_v4.pdb
WP_032898181.1	A0A2G4U1Z6	not_cloned	not_interacting	AF-A0A2G4U1Z6-F1-model_v4.pdb
WP_032898280.1	A0A2G4TYA4	not_cloned	not_interacting	AF-A0A2G4TYA4-F1-model_v4.pdb
WP_032898379.1	A0A2G4U0M5	not_cloned	not_interacting	AF-A0A2G4U0M5-F1-model_v4.pdb
WP_032898512.1	A0A2G4U776	not_cloned	not_interacting	AF-A0A2G4U776-F1-model_v4.pdb
WP_032898582.1	A0A2G4U663	not_cloned	not_interacting	AF-A0A2G4U663-F1-model_v4.pdb
WP_032898696.1	A0A2G4TYY4	not_cloned	not_interacting	AF-A0A2G4TYY4-F1-model_v4.pdb
WP_032898747.1	A0A2G4U4H4	not_cloned	not_interacting	AF-A0A2G4U4H4-F1-model_v4.pdb
WP_032898761.1	A0A2G4U4R4	not_cloned	not_interacting	AF-A0A2G4U4R4-F1-model_v4.pdb
WP_032898763.1	A0A2G4U4U4	not_cloned	not_interacting	AF-A0A2G4U4U4-F1-model_v4.pdb
WP_032899020.1	A0A2G4TZP2	not_cloned	not_interacting	AF-A0A2G4TZP2-F1-model_v4.pdb
WP_033747833.1	A0A2J9E7R9	Pse_5	not_interacting	AF-A0A2J9E7R9-F1-model_v4.pdb
WP_033750506.1	A0A2P5ITI3	Pse_6	not_interacting	AF-A0A2P5ITI3-F1-model_v4.pdb
WP_033751802.1	A0A2J9E6M8	Pse_1	MAIN,HOMOLOGY	AF-A0A2J9E6M8-F1-model_v4.pdb
WP_033753257.1	A0A2J9E3D2	not_cloned	not_interacting	AF-A0A2J9E3D2-F1-model_v4.pdb
WP_033753922.1	A0A2P5IU19	Pse_9	not_interacting	AF-A0A2P5IU19-F1-model_v4.pdb
WP_033754389.1	A0A2J9E461	not_cloned	not_interacting	AF-A0A2J9E461-F1-model_v4.pdb
WP_033789480.1	A0A2J9E7I2	Pse_7	not_interacting	AF-A0A2J9E7I2-F1-model_v4.pdb
WP_033790314.1	A0A2J9E914	not_cloned	not_interacting	AF-A0A2J9E914-F1-model_v4.pdb
WP_033791249.1	A0A2J9E9L7	not_cloned	not_interacting	AF-A0A2J9E9L7-F1-model_v4.pdb
WP_033791692.1	A0A2J9ECW2	Pse_2	MAIN,REPEAT,HOMOLOGY	AF-A0A2J9ECW2-F1-model_v4.pdb
WP_033792202.1	A0A2P5ISL0	Pse_3	MAIN,REPEAT	AF-A0A2P5ISL0-F1-model_v4.pdb
WP_033792330.1	A0A2J9E2R4	not_cloned	not_interacting	AF-A0A2J9E2R4-F1-model_v4.pdb
WP_033792699.1	A0A2J9E3F0	Pse_4	MAIN	AF-A0A2J9E3F0-F1-model_v4.pdb
WP_033793256.1	A0A2J9E506	not_cloned	not_interacting	AF-A0A2J9E506-F1-model_v4.pdb
WP_033793269.1	A0A2P5IUR3	Pse_8	not_interacting	AF-A0A2P5IUR3-F1-model_v4.pdb
WP_033793566.1	A0A1V9DK75	not_cloned	not_interacting	AF-A0A1V9DK75-F1-model_v4.pdb
WP_035595388.1	D4F9U7	not_cloned	not_interacting	AF-D4F9U7-F1-model_v4.pdb
WP_035595442.1	D4FAF6	Eta_10	not_interacting	AF-D4FAF6-F1-model_v4.pdb
WP_035596205.1	A0A2A7U2C1	not_cloned	not_interacting	AF-A0A2A7U2C1-F1-model_v4.pdb
WP_035596641.1	A0A2A7TYZ3	not_cloned	not_interacting	AF-A0A2A7TYZ3-F1-model_v4.pdb
WP_035597784.1	D4F096	not_cloned	not_interacting	AF-D4F096-F1-model_v4.pdb
WP_035598209.1	A0A2A7U6M9	not_cloned	not_interacting	AF-A0A2A7U6M9-F1-model_v4.pdb
WP_035599585.1	A0A2S1PMQ3	not_cloned	not_interacting	AF-A0A2S1PMQ3-F1-model_v4.pdb
WP_035599879.1	A0A2A7TYK5	not_cloned	not_interacting	AF-A0A2A7TYK5-F1-model_v4.pdb
WP_035600038.1	A0A2A7TZ88	not_cloned	not_interacting	AF-A0A2A7TZ88-F1-model_v4.pdb
WP_035600158.1	A0A2A7U043	not_cloned	not_interacting	AF-A0A2A7U043-F1-model_v4.pdb
WP_035600493.1	A0A2A7U4F0	not_cloned	not_interacting	AF-A0A2A7U4F0-F1-model_v4.pdb
WP_035601019.1	A0A2A7U7X4	not_cloned	not_interacting	AF-A0A2A7U7X4-F1-model_v4.pdb
WP_036413302.1	A0A3R8PGJ0	Mmo_7	MAIN,REPEAT,HOMOLOGY	AF-A0A3R8PGJ0-F1-model_v4.pdb
WP_036413944.1	A0A7Z2TPY7	not_cloned	not_interacting	AF-A0A7Z2TPY7-F1-model_v4.pdb
WP_036416809.1	A0A3S4EZ22	Mmo_46	not_interacting	AF-A0A3S4EZ22-F1-model_v4.pdb
WP_036416987.1	A0A447J5T9	not_cloned	not_interacting	AF-A0A447J5T9-F1-model_v4.pdb
WP_036417134.1	A0A447J6Q0	not_cloned	not_interacting	AF-A0A447J6Q0-F1-model_v4.pdb
WP_036417208.1	A0A7Z2TN87	Mmo_45	not_interacting	AF-A0A7Z2TN87-F1-model_v4.pdb
WP_036417499.1	A0A447IXF4	Mmo_8	MAIN	AF-A0A447IXF4-F1-model_v4.pdb
WP_036940590.1	A0A7T1H398	Pst_79	not_interacting	AF-A0A7T1H398-F1-model_v4.pdb
[truncated: 879 more rows]

## Sheet: 6B
Table 6B: Foldseek cluster output (coverage = 0.5, e-value = 0.01)
Representative	Member	Representative ID	Member ID	Representative effector ID	Member effector ID	Representative effector type	Member effector type
AF-A0A422WG01-F1-model_v4.pdb	AF-A0A422WG01-F1-model_v4.pdb	A0A422WG01	A0A422WG01	WP_004147767.1	WP_004147767.1	commensal	commensal
AF-A0A430I8Q2-F1-model_v4.pdb	AF-A0A430I8Q2-F1-model_v4.pdb	A0A430I8Q2	A0A430I8Q2	WP_071526697.1	WP_071526697.1	commensal	commensal
AF-A0A430I8Q2-F1-model_v4.pdb	AF-A0A264BYJ4-F1-model_v4.pdb	A0A430I8Q2	A0A264BYJ4	WP_071526697.1	WP_004150458.1	commensal	commensal
AF-A0A433GPR9-F1-model_v4.pdb	AF-A0A433GPR9-F1-model_v4.pdb	A0A433GPR9	A0A433GPR9	WP_082038454.1	WP_082038454.1	commensal	commensal
AF-A0A433GR54-F1-model_v4.pdb	AF-A0A433GR54-F1-model_v4.pdb	A0A433GR54	A0A433GR54	WP_042049881.1	WP_042049881.1	commensal	commensal
AF-A0A433GR54-F1-model_v4.pdb	AF-A0A175VK72-F1-model_v4.pdb	A0A433GR54	A0A175VK72	WP_042049881.1	WP_042025795.1	commensal	commensal
AF-A0A433GR54-F1-model_v4.pdb	AF-A0A448L167-F1-model_v4.pdb	A0A433GR54	A0A448L167	WP_042049881.1	WP_050718774.1	commensal	commensal
AF-A0A433GR54-F1-model_v4.pdb	AF-A0A6N0KJ60-F1-model_v4.pdb	A0A433GR54	A0A6N0KJ60	WP_042049881.1	WP_031627687.1	commensal	commensal
AF-A0A433GR54-F1-model_v4.pdb	AF-A0A8A7K6P6-F1-model_v4.pdb	A0A433GR54	A0A8A7K6P6	WP_042049881.1	WP_042032842.1	commensal	commensal
AF-A0A433GR54-F1-model_v4.pdb	AF-A0A0X8LKC1-F1-model_v4.pdb	A0A433GR54	A0A0X8LKC1	WP_042049881.1	WP_061056150.1	commensal	commensal
AF-A0A433GR54-F1-model_v4.pdb	AF-D1P4I5-F1-model_v4.pdb	A0A433GR54	D1P4I5	WP_042049881.1	WP_006815154.1	commensal	commensal
AF-A0A447J0V5-F1-model_v4.pdb	AF-A0A447J0V5-F1-model_v4.pdb	A0A447J0V5	A0A447J0V5	WP_062772817.1	WP_062772817.1	commensal	commensal
AF-A0A447J0V5-F1-model_v4.pdb	AF-B6XGR4-F1-model_v4.pdb	A0A447J0V5	B6XGR4	WP_062772817.1	WP_006659487.1	commensal	commensal
AF-A0A447J8X6-F1-model_v4.pdb	AF-A0A447J8X6-F1-model_v4.pdb	A0A447J8X6	A0A447J8X6	WP_062773522.1	WP_062773522.1	commensal	commensal
AF-A0A447J8Z2-F1-model_v4.pdb	AF-A0A447J8Z2-F1-model_v4.pdb	A0A447J8Z2	A0A447J8Z2	WP_024475195.1	WP_024475195.1	commensal	commensal
AF-A0A447RGG7-F1-model_v4.pdb	AF-A0A447RGG7-F1-model_v4.pdb	A0A447RGG7	A0A447RGG7	WP_005162234.1	WP_005162234.1	commensal	commensal
AF-A0A447RSF2-F1-model_v4.pdb	AF-A0A447RSF2-F1-model_v4.pdb	A0A447RSF2	A0A447RSF2	WP_005165744.1	WP_005165744.1	commensal	commensal
AF-A0A448L1F4-F1-model_v4.pdb	AF-A0A448L1F4-F1-model_v4.pdb	A0A448L1F4	A0A448L1F4	WP_042652868.1	WP_042652868.1	commensal	commensal
AF-A0A454A1E9-F1-model_v4.pdb	AF-A0A454A1E9-F1-model_v4.pdb	A0A454A1E9	A0A454A1E9	WP_001335497.1	WP_001335497.1	commensal	commensal
AF-A0A454A709-F1-model_v4.pdb	AF-A0A454A709-F1-model_v4.pdb	A0A454A709	A0A454A709	WP_000063939.1	WP_000063939.1	commensal	commensal
AF-A0A454A709-F1-model_v4.pdb	AF-A0A454A709-F1-model_v4.pdb	A0A454A709	A0A454A709	WP_000063939.1	WP_001115606.1	commensal	commensal
AF-A0A454A709-F1-model_v4.pdb	AF-A0A454A709-F1-model_v4.pdb	A0A454A709	A0A454A709	WP_001115606.1	WP_000063939.1	commensal	commensal
AF-A0A454A709-F1-model_v4.pdb	AF-A0A454A709-F1-model_v4.pdb	A0A454A709	A0A454A709	WP_001115606.1	WP_001115606.1	commensal	commensal
AF-A0A454A709-F1-model_v4.pdb	AF-A0A234PBJ0-F1-model_v4.pdb	A0A454A709	A0A234PBJ0	WP_000063939.1	WP_000107952.1	commensal	commensal
AF-A0A454A709-F1-model_v4.pdb	AF-A0A234PBJ0-F1-model_v4.pdb	A0A454A709	A0A234PBJ0	WP_001115606.1	WP_000107952.1	commensal	commensal
AF-A0A454A709-F1-model_v4.pdb	AF-B7N4L5-F1-model_v4.pdb	A0A454A709	B7N4L5	WP_000063939.1	WP_012602777.1	commensal	commensal
AF-A0A454A709-F1-model_v4.pdb	AF-B7N4L5-F1-model_v4.pdb	A0A454A709	B7N4L5	WP_001115606.1	WP_012602777.1	commensal	commensal
AF-A0A454A709-F1-model_v4.pdb	AF-B7MUP2-F1-model_v4.pdb	A0A454A709	B7MUP2	WP_000063939.1	WP_011478185.1	commensal	commensal
AF-A0A454A709-F1-model_v4.pdb	AF-B7MUP2-F1-model_v4.pdb	A0A454A709	B7MUP2	WP_000063939.1	WP_077627349.1	commensal	commensal
AF-A0A454A709-F1-model_v4.pdb	AF-B7MUP2-F1-model_v4.pdb	A0A454A709	B7MUP2	WP_001115606.1	WP_011478185.1	commensal	commensal
AF-A0A454A709-F1-model_v4.pdb	AF-B7MUP2-F1-model_v4.pdb	A0A454A709	B7MUP2	WP_001115606.1	WP_077627349.1	commensal	commensal
AF-A0A483L926-F1-model_v4.pdb	AF-A0A483L926-F1-model_v4.pdb	A0A483L926	A0A483L926	WP_004184418.1	WP_004184418.1	commensal	commensal
AF-A0A483L926-F1-model_v4.pdb	AF-N2ISQ4-F1-model_v4.pdb	A0A483L926	N2ISQ4	WP_004184418.1	WP_010798322.1	commensal	commensal
AF-A0A483L926-F1-model_v4.pdb	AF-A0A0X8LHV5-F1-model_v4.pdb	A0A483L926	A0A0X8LHV5	WP_004184418.1	WP_061055444.1	commensal	commensal
AF-A0A483L926-F1-model_v4.pdb	AF-A0A0D0PQJ0-F1-model_v4.pdb	A0A483L926	A0A0D0PQJ0	WP_004184418.1	WP_041209466.1	commensal	commensal
AF-A0A483L926-F1-model_v4.pdb	AF-A0A0X8LLA6-F1-model_v4.pdb	A0A483L926	A0A0X8LLA6	WP_004184418.1	WP_061056321.1	commensal	commensal
AF-A0A483L926-F1-model_v4.pdb	AF-A0A0Q2SCZ1-F1-model_v4.pdb	A0A483L926	A0A0Q2SCZ1	WP_004184418.1	WP_004729371.1	commensal	commensal
AF-A0A483L926-F1-model_v4.pdb	AF-A0A0Q2SCZ1-F1-model_v4.pdb	A0A483L926	A0A0Q2SCZ1	WP_004184418.1	WP_004729624.1	commensal	commensal
AF-A0A483L926-F1-model_v4.pdb	AF-A0A0X8LN10-F1-model_v4.pdb	A0A483L926	A0A0X8LN10	WP_004184418.1	WP_061056727.1	commensal	commensal
AF-A0A483L926-F1-model_v4.pdb	AF-A0A109X571-F1-model_v4.pdb	A0A483L926	A0A109X571	WP_004184418.1	WP_061055665.1	commensal	commensal
AF-A0A483L926-F1-model_v4.pdb	AF-A0A0X8LPM0-F1-model_v4.pdb	A0A483L926	A0A0X8LPM0	WP_004184418.1	WP_104408499.1	commensal	commensal
AF-A0A483L926-F1-model_v4.pdb	AF-A0A0X8LQ69-F1-model_v4.pdb	A0A483L926	A0A0X8LQ69	WP_004184418.1	WP_024374249.1	commensal	commensal
AF-A0A483L926-F1-model_v4.pdb	AF-A0A0Q2MZI2-F1-model_v4.pdb	A0A483L926	A0A0Q2MZI2	WP_004184418.1	WP_038152705.1	commensal	commensal
AF-A0A483L926-F1-model_v4.pdb	AF-A0A175VLV7-F1-model_v4.pdb	A0A483L926	A0A175VLV7	WP_004184418.1	WP_042025404.1	commensal	commensal
AF-A0A483L926-F1-model_v4.pdb	AF-A0A175VLV7-F1-model_v4.pdb	A0A483L926	A0A175VLV7	WP_004184418.1	WP_042072006.1	commensal	commensal
AF-A0A483L926-F1-model_v4.pdb	AF-A0A142E6E9-F1-model_v4.pdb	A0A483L926	A0A142E6E9	WP_004184418.1	dime_meta_effector_174	commensal	met
AF-A0A483L926-F1-model_v4.pdb	AF-A0A433GA99-F1-model_v4.pdb	A0A483L926	A0A433GA99	WP_004184418.1	WP_042050756.1	commensal	commensal
AF-A0A483L926-F1-model_v4.pdb	AF-A0A7G7EPR7-F1-model_v4.pdb	A0A483L926	A0A7G7EPR7	WP_004184418.1	WP_042033293.1	commensal	commensal
AF-A0A483L926-F1-model_v4.pdb	AF-A0A2G4U0X8-F1-model_v4.pdb	A0A483L926	A0A2G4U0X8	WP_004184418.1	WP_005273729.1	commensal	commensal
AF-A0A483L926-F1-model_v4.pdb	AF-A0A0D6IKD7-F1-model_v4.pdb	A0A483L926	A0A0D6IKD7	WP_004184418.1	WP_000859934.1	commensal	commensal
AF-A0A483L926-F1-model_v4.pdb	AF-A0A0H3NQB9-F1-model_v4.pdb	A0A483L926	A0A0H3NQB9	WP_004184418.1	WP_005165873.1	commensal	commensal
AF-A0A483L926-F1-model_v4.pdb	AF-A0A0Q2MJZ9-F1-model_v4.pdb	A0A483L926	A0A0Q2MJZ9	WP_004184418.1	WP_004727709.1	commensal	commensal
AF-A0A483L926-F1-model_v4.pdb	AF-A0A0Q2RVF1-F1-model_v4.pdb	A0A483L926	A0A0Q2RVF1	WP_004184418.1	WP_004727788.1	commensal	commensal
AF-A0A483L926-F1-model_v4.pdb	AF-A0A1X3LX09-F1-model_v4.pdb	A0A483L926	A0A1X3LX09	WP_004184418.1	WP_000859966.1	commensal	commensal
AF-A0A483L926-F1-model_v4.pdb	AF-A0A2J9E914-F1-model_v4.pdb	A0A483L926	A0A2J9E914	WP_004184418.1	WP_033790314.1	commensal	commensal
AF-A0A483L926-F1-model_v4.pdb	AF-A0A6N3HQS7-F1-model_v4.pdb	A0A483L926	A0A6N3HQS7	WP_004184418.1	WP_044175142.1	commensal	commensal
AF-A0A483L926-F1-model_v4.pdb	AF-D8A1T8-F1-model_v4.pdb	A0A483L926	D8A1T8	WP_004184418.1	WP_000859967.1	commensal	commensal
AF-A0A483L926-F1-model_v4.pdb	AF-F4NGJ4-F1-model_v4.pdb	A0A483L926	F4NGJ4	WP_004184418.1	WP_000859953.1	commensal	commensal
AF-A0A483L926-F1-model_v4.pdb	AF-N2JRJ0-F1-model_v4.pdb	A0A483L926	N2JRJ0	WP_004184418.1	WP_083603013.1	commensal	commensal
AF-A0A483L926-F1-model_v4.pdb	AF-U9Y474-F1-model_v4.pdb	A0A483L926	U9Y474	WP_004184418.1	WP_000859945.1	commensal	commensal
AF-A0A483L926-F1-model_v4.pdb	AF-V0ZG74-F1-model_v4.pdb	A0A483L926	V0ZG74	WP_004184418.1	WP_000859964.1	commensal	commensal
AF-A0A483L926-F1-model_v4.pdb	AF-A0A2X2CU97-F1-model_v4.pdb	A0A483L926	A0A2X2CU97	WP_004184418.1	WP_037029768.1	commensal	commensal
AF-A0A483L926-F1-model_v4.pdb	AF-A0A2X2DBC5-F1-model_v4.pdb	A0A483L926	A0A2X2DBC5	WP_004184418.1	WP_051370269.1	commensal	commensal
AF-A0A483L926-F1-model_v4.pdb	AF-A0A6N0KRP7-F1-model_v4.pdb	A0A483L926	A0A6N0KRP7	WP_004184418.1	WP_031278608.1	commensal	commensal
AF-A0A483L926-F1-model_v4.pdb	AF-A0A811XDT5-F1-model_v4.pdb	A0A483L926	A0A811XDT5	WP_004184418.1	WP_087052145.1	commensal	commensal
AF-A0A483L926-F1-model_v4.pdb	AF-B7LMM6-F1-model_v4.pdb	A0A483L926	B7LMM6	WP_004184418.1	WP_000438625.1	commensal	commensal
AF-A0A483L926-F1-model_v4.pdb	AF-H5V1P7-F1-model_v4.pdb	A0A483L926	H5V1P7	WP_004184418.1	WP_004187040.1	commensal	commensal
AF-A0A483L926-F1-model_v4.pdb	AF-A0A2J9E623-F1-model_v4.pdb	A0A483L926	A0A2J9E623	WP_004184418.1	WP_084885483.1	commensal	commensal
AF-A0A483L926-F1-model_v4.pdb	AF-A0A837LDU6-F1-model_v4.pdb	A0A483L926	A0A837LDU6	WP_004184418.1	WP_069598949.1	commensal	commensal
AF-A0A483L926-F1-model_v4.pdb	AF-N2IPI9-F1-model_v4.pdb	A0A483L926	N2IPI9	WP_004184418.1	WP_083603186.1	commensal	commensal
AF-A0A483L926-F1-model_v4.pdb	AF-N2IK84-F1-model_v4.pdb	A0A483L926	N2IK84	WP_004184418.1	WP_010799501.1	commensal	commensal
AF-A0A483LM92-F1-model_v4.pdb	AF-A0A483LM92-F1-model_v4.pdb	A0A483LM92	A0A483LM92	WP_009486019.1	WP_009486019.1	commensal	commensal
AF-A0A486R9K6-F1-model_v4.pdb	AF-A0A486R9K6-F1-model_v4.pdb	A0A486R9K6	A0A486R9K6	WP_009484876.1	WP_009484876.1	commensal	commensal
AF-A0A4V7SN67-F1-model_v4.pdb	AF-A0A4V7SN67-F1-model_v4.pdb	A0A4V7SN67	A0A4V7SN67	WP_001300034.1	WP_001300034.1	commensal	commensal
AF-A0A4Y5RIP6-F1-model_v4.pdb	AF-A0A4Y5RIP6-F1-model_v4.pdb	A0A4Y5RIP6	A0A4Y5RIP6	WP_071821796.1	WP_071821796.1	commensal	commensal
AF-A0A509J9I0-F1-model_v4.pdb	AF-A0A509J9I0-F1-model_v4.pdb	A0A509J9I0	A0A509J9I0	WP_003087561.1	WP_003087561.1	commensal	commensal
AF-A0A509JCC0-F1-model_v4.pdb	AF-A0A509JCC0-F1-model_v4.pdb	A0A509JCC0	A0A509JCC0	WP_021264422.1	WP_021264422.1	commensal	commensal
AF-A0A509JES5-F1-model_v4.pdb	AF-A0A509JES5-F1-model_v4.pdb	A0A509JES5	A0A509JES5	WP_003143819.1	WP_003143819.1	commensal	commensal
AF-A0A509JG40-F1-model_v4.pdb	AF-A0A509JG40-F1-model_v4.pdb	A0A509JG40	A0A509JG40	WP_071534224.1	WP_071534224.1	commensal	commensal
AF-A0A509JPZ9-F1-model_v4.pdb	AF-A0A509JPZ9-F1-model_v4.pdb	A0A509JPZ9	A0A509JPZ9	WP_071533942.1	WP_071533942.1	commensal	commensal
AF-A0A509YHZ8-F1-model_v4.pdb	AF-A0A509YHZ8-F1-model_v4.pdb	A0A509YHZ8	A0A509YHZ8	WP_042033269.1	WP_042033269.1	commensal	commensal
AF-A0A509YHZ8-F1-model_v4.pdb	AF-A0A0T9TT73-F1-model_v4.pdb	A0A509YHZ8	A0A0T9TT73	WP_042033269.1	WP_048619293.1	commensal	commensal
AF-A0A509YHZ8-F1-model_v4.pdb	AF-A0A175VGL4-F1-model_v4.pdb	A0A509YHZ8	A0A175VGL4	WP_042033269.1	WP_042070725.1	commensal	commensal
AF-A0A509YHZ8-F1-model_v4.pdb	AF-A0A7D3RBB8-F1-model_v4.pdb	A0A509YHZ8	A0A7D3RBB8	WP_042033269.1	WP_042050238.1	commensal	commensal
AF-A0A509YHZ8-F1-model_v4.pdb	AF-A0KPG5-F1-model_v4.pdb	A0A509YHZ8	A0KPG5	WP_042033269.1	WP_042025146.1	commensal	commensal
AF-A0A509YHZ8-F1-model_v4.pdb	AF-B2PZ64-F1-model_v4.pdb	A0A509YHZ8	B2PZ64	WP_042033269.1	WP_004922896.1	commensal	commensal
AF-A0A509YHZ8-F1-model_v4.pdb	AF-B6XG59-F1-model_v4.pdb	A0A509YHZ8	B6XG59	WP_042033269.1	WP_006659373.1	commensal	commensal
AF-A0A509YHZ8-F1-model_v4.pdb	AF-A0A109X555-F1-model_v4.pdb	A0A509YHZ8	A0A109X555	WP_042033269.1	WP_061055610.1	commensal	commensal
AF-A0A509YHZ8-F1-model_v4.pdb	AF-A0A0Q2N8R1-F1-model_v4.pdb	A0A509YHZ8	A0A0Q2N8R1	WP_042033269.1	WP_004727926.1	commensal	commensal
AF-A0A509YHZ8-F1-model_v4.pdb	AF-A0A6N0KHW8-F1-model_v4.pdb	A0A509YHZ8	A0A6N0KHW8	WP_042033269.1	WP_009316300.1	commensal	commensal
AF-A0A509YHZ8-F1-model_v4.pdb	AF-N2ISE4-F1-model_v4.pdb	A0A509YHZ8	N2ISE4	WP_042033269.1	WP_010798227.1	commensal	commensal
AF-A0A518XJ79-F1-model_v4.pdb	AF-A0A518XJ79-F1-model_v4.pdb	A0A518XJ79	A0A518XJ79	WP_084884150.1	WP_084884150.1	commensal	commensal
AF-A0A6G6PEQ7-F1-model_v4.pdb	AF-A0A6G6PEQ7-F1-model_v4.pdb	A0A6G6PEQ7	A0A6G6PEQ7	dime_meta_effector_150	dime_meta_effector_150	met	met
AF-A0A6G6PEQ7-F1-model_v4.pdb	AF-D2TZ32-F1-model_v4.pdb	A0A6G6PEQ7	D2TZ32	dime_meta_effector_150	D2TZ32	met	pathogen
AF-A0A6G6PEQ7-F1-model_v4.pdb	AF-P18013-F1-model_v4.pdb	A0A6G6PEQ7	P18013	dime_meta_effector_150	P18013	met	pathogen
AF-A0A6G6PEQ7-F1-model_v4.pdb	AF-Q56026-F1-model_v4.pdb	A0A6G6PEQ7	Q56026	dime_meta_effector_150	Q56026	met	pathogen
AF-A0A6G6PEQ7-F1-model_v4.pdb	AF-Q63K37-F1-model_v4.pdb	A0A6G6PEQ7	Q63K37	dime_meta_effector_150	Q63K37	met	pathogen
AF-A0A6G6PEQ7-F1-model_v4.pdb	AF-A2S1Q3-F1-model_v4.pdb	A0A6G6PEQ7	A2S1Q3	dime_meta_effector_150	A2S1Q3	met	pathogen
AF-A0A6G6PEQ7-F1-model_v4.pdb	AF-A3MCH1-F1-model_v4.pdb	A0A6G6PEQ7	A3MCH1	dime_meta_effector_150	A3MCH1	met	pathogen
AF-A0A6G6PEQ7-F1-model_v4.pdb	AF-A3NLD2-F1-model_v4.pdb	A0A6G6PEQ7	A3NLD2	dime_meta_effector_150	A3NLD2	met	pathogen
AF-A0A6G6PEQ7-F1-model_v4.pdb	AF-A3P6Z4-F1-model_v4.pdb	A0A6G6PEQ7	A3P6Z4	dime_meta_effector_150	A3P6Z4	met	pathogen
AF-A0A6G6PEQ7-F1-model_v4.pdb	AF-Q2T708-F1-model_v4.pdb	A0A6G6PEQ7	Q2T708	dime_meta_effector_150	Q2T708	met	pathogen
AF-A0A6G6PEQ7-F1-model_v4.pdb	AF-Q3JL26-F1-model_v4.pdb	A0A6G6PEQ7	Q3JL26	dime_meta_effector_150	Q3JL26	met	pathogen
AF-A0A6G6PEQ7-F1-model_v4.pdb	AF-Q62B10-F1-model_v4.pdb	A0A6G6PEQ7	Q62B10	dime_meta_effector_150	Q62B10	met	pathogen
AF-A0A6G6PEQ7-F1-model_v4.pdb	AF-D1P2Z4-F1-model_v4.pdb	A0A6G6PEQ7	D1P2Z4	dime_meta_effector_150	WP_006814616.1	met	commensal
AF-A0A6G6PEQ7-F1-model_v4.pdb	AF-A0A0T9ULB1-F1-model_v4.pdb	A0A6G6PEQ7	A0A0T9ULB1	dime_meta_effector_150	WP_048618822.1	met	commensal
AF-A0A6G6PEQ7-F1-model_v4.pdb	AF-A0A2G4U1Z6-F1-model_v4.pdb	A0A6G6PEQ7	A0A2G4U1Z6	dime_meta_effector_150	WP_032898181.1	met	commensal
AF-A0A6G6PEQ7-F1-model_v4.pdb	AF-A0A6M1QGP6-F1-model_v4.pdb	A0A6G6PEQ7	A0A6M1QGP6	dime_meta_effector_150	WP_005162623.1	met	commensal
AF-A0A6G6PEQ7-F1-model_v4.pdb	AF-B2Q4K9-F1-model_v4.pdb	A0A6G6PEQ7	B2Q4K9	dime_meta_effector_150	WP_004915478.1	met	commensal
AF-A0A6G6PEQ7-F1-model_v4.pdb	AF-B6XD33-F1-model_v4.pdb	A0A6G6PEQ7	B6XD33	dime_meta_effector_150	WP_006658209.1	met	commensal
AF-A0A6G6PEQ7-F1-model_v4.pdb	AF-D4C419-F1-model_v4.pdb	A0A6G6PEQ7	D4C419	dime_meta_effector_150	WP_004906105.1	met	commensal
AF-A0A6G6PEQ7-F1-model_v4.pdb	AF-A0A0T9TL62-F1-model_v4.pdb	A0A6G6PEQ7	A0A0T9TL62	dime_meta_effector_150	WP_048619518.1	met	commensal
AF-A0A6G6PEQ7-F1-model_v4.pdb	AF-B2Q4F4-F1-model_v4.pdb	A0A6G6PEQ7	B2Q4F4	dime_meta_effector_150	WP_004922411.1	met	commensal
AF-A0A6G6PFX1-F1-model_v4.pdb	AF-A0A6G6PFX1-F1-model_v4.pdb	A0A6G6PFX1	A0A6G6PFX1	dime_meta_effector_154	dime_meta_effector_154	met	met
AF-A0A6G6PIE0-F1-model_v4.pdb	AF-A0A6G6PIE0-F1-model_v4.pdb	A0A6G6PIE0	A0A6G6PIE0	dime_meta_effector_185	dime_meta_effector_185	met	met
AF-A0A6G6PIE0-F1-model_v4.pdb	AF-A0A809SHY9-F1-model_v4.pdb	A0A6G6PIE0	A0A809SHY9	dime_meta_effector_185	dime_meta_effector_172	met	met
AF-A0A6G6PIE0-F1-model_v4.pdb	AF-D4BWH6-F1-model_v4.pdb	A0A6G6PIE0	D4BWH6	dime_meta_effector_185	WP_004257256.1	met	commensal
AF-A0A6G6SV15-F1-model_v4.pdb	AF-A0A6G6SV15-F1-model_v4.pdb	A0A6G6SV15	A0A6G6SV15	WP_004729342.1	WP_004729342.1	commensal	commensal
AF-A0A6G6SV15-F1-model_v4.pdb	AF-O85345-F1-model_v4.pdb	A0A6G6SV15	O85345	WP_004729342.1	O85345	commensal	pathogen
AF-A0A6G6SV15-F1-model_v4.pdb	AF-A0A0A2RAZ6-F1-model_v4.pdb	A0A6G6SV15	A0A0A2RAZ6	WP_004729342.1	dime_meta_effector_72	commensal	met
AF-A0A6G6SV15-F1-model_v4.pdb	AF-A0A7Z2TPA1-F1-model_v4.pdb	A0A6G6SV15	A0A7Z2TPA1	WP_004729342.1	WP_073970177.1	commensal	commensal
AF-A0A6G6SV15-F1-model_v4.pdb	AF-S3JKQ7-F1-model_v4.pdb	A0A6G6SV15	S3JKQ7	WP_004729342.1	WP_016538267.1	commensal	commensal
AF-A0A6H0K6R7-F1-model_v4.pdb	AF-A0A6H0K6R7-F1-model_v4.pdb	A0A6H0K6R7	A0A6H0K6R7	WP_006820021.1	WP_006820021.1	commensal	commensal
AF-A0A6H0K7G9-F1-model_v4.pdb	AF-A0A6H0K7G9-F1-model_v4.pdb	A0A6H0K7G9	A0A6H0K7G9	WP_038256778.1	WP_038256778.1	commensal	commensal
AF-A0A6H1FUL9-F1-model_v4.pdb	AF-A0A6H1FUL9-F1-model_v4.pdb	A0A6H1FUL9	A0A6H1FUL9	WP_039898519.1	WP_039898519.1	commensal	commensal
AF-A0A6H1FUL9-F1-model_v4.pdb	AF-A0A0T7NYQ7-F1-model_v4.pdb	A0A6H1FUL9	A0A0T7NYQ7	WP_039898519.1	WP_048618998.1	commensal	commensal
AF-A0A6H1FUL9-F1-model_v4.pdb	AF-A0A0H3NVA1-F1-model_v4.pdb	A0A6H1FUL9	A0A0H3NVA1	WP_039898519.1	WP_005156427.1	commensal	commensal
AF-A0A6H1FV86-F1-model_v4.pdb	AF-A0A6H1FV86-F1-model_v4.pdb	A0A6H1FV86	A0A6H1FV86	WP_039898226.1	WP_039898226.1	commensal	commensal
AF-A0A6I6R747-F1-model_v4.pdb	AF-A0A6I6R747-F1-model_v4.pdb	A0A6I6R747	A0A6I6R747	WP_042024870.1	WP_042024870.1	commensal	commensal
AF-A0A6L5EEM5-F1-model_v4.pdb	AF-A0A6L5EEM5-F1-model_v4.pdb	A0A6L5EEM5	A0A6L5EEM5	WP_044173350.1	WP_044173350.1	commensal	commensal
AF-A0A6L5I877-F1-model_v4.pdb	AF-A0A6L5I877-F1-model_v4.pdb	A0A6L5I877	A0A6L5I877	dime_meta_effector_54	dime_meta_effector_54	met	met
AF-A0A6M1CLS3-F1-model_v4.pdb	AF-A0A6M1CLS3-F1-model_v4.pdb	A0A6M1CLS3	A0A6M1CLS3	WP_064483359.1	WP_064483359.1	commensal	commensal
AF-A0A6M4XIJ3-F1-model_v4.pdb	AF-A0A6M4XIJ3-F1-model_v4.pdb	A0A6M4XIJ3	A0A6M4XIJ3	WP_042025233.1	WP_042025233.1	commensal	commensal
AF-A0A6M4XIJ3-F1-model_v4.pdb	AF-A0A2N4VC98-F1-model_v4.pdb	A0A6M4XIJ3	A0A2N4VC98	WP_042025233.1	WP_003832365.1	commensal	commensal
AF-A0A6M4XIJ3-F1-model_v4.pdb	AF-B6XF80-F1-model_v4.pdb	A0A6M4XIJ3	B6XF80	WP_042025233.1	WP_006658956.1	commensal	commensal
AF-A0A6M4XIJ3-F1-model_v4.pdb	AF-B6XBS0-F1-model_v4.pdb	A0A6M4XIJ3	B6XBS0	WP_042025233.1	WP_006657752.1	commensal	commensal
AF-A0A6M4XIJ3-F1-model_v4.pdb	AF-D1NZ00-F1-model_v4.pdb	A0A6M4XIJ3	D1NZ00	WP_042025233.1	WP_006813049.1	commensal	commensal
AF-A0A6M7GWK1-F1-model_v4.pdb	AF-A0A6M7GWK1-F1-model_v4.pdb	A0A6M7GWK1	A0A6M7GWK1	WP_021575198.1	WP_021575198.1	commensal	commensal
AF-A0A6M7GWK1-F1-model_v4.pdb	AF-A0A6M7GWK1-F1-model_v4.pdb	A0A6M7GWK1	A0A6M7GWK1	WP_021575198.1	WP_071825796.1	commensal	commensal
AF-A0A6M7GWK1-F1-model_v4.pdb	AF-A0A6M7GWK1-F1-model_v4.pdb	A0A6M7GWK1	A0A6M7GWK1	WP_071825796.1	WP_021575198.1	commensal	commensal
AF-A0A6M7GWK1-F1-model_v4.pdb	AF-A0A6M7GWK1-F1-model_v4.pdb	A0A6M7GWK1	A0A6M7GWK1	WP_071825796.1	WP_071825796.1	commensal	commensal
AF-A0A6N0KDS2-F1-model_v4.pdb	AF-A0A6N0KDS2-F1-model_v4.pdb	A0A6N0KDS2	A0A6N0KDS2	WP_009314226.1	WP_009314226.1	commensal	commensal
AF-A0A6N0KE03-F1-model_v4.pdb	AF-A0A6N0KE03-F1-model_v4.pdb	A0A6N0KE03	A0A6N0KE03	WP_009315844.1	WP_009315844.1	commensal	commensal
AF-A0A6N0KEI5-F1-model_v4.pdb	AF-A0A6N0KEI5-F1-model_v4.pdb	A0A6N0KEI5	A0A6N0KEI5	WP_009315858.1	WP_009315858.1	commensal	commensal
AF-A0A6N0KEI5-F1-model_v4.pdb	AF-A0A826JND3-F1-model_v4.pdb	A0A6N0KEI5	A0A826JND3	WP_009315858.1	WP_000204916.1	commensal	commensal
AF-A0A6N0KEI5-F1-model_v4.pdb	AF-A0A327I4Y4-F1-model_v4.pdb	A0A6N0KEI5	A0A327I4Y4	WP_009315858.1	WP_000835353.1	commensal	commensal
AF-A0A6N0KEI5-F1-model_v4.pdb	AF-A0A4C2ZCF2-F1-model_v4.pdb	A0A6N0KEI5	A0A4C2ZCF2	WP_009315858.1	WP_000835354.1	commensal	commensal
AF-A0A6N0KEI5-F1-model_v4.pdb	AF-A0A7U9FWN4-F1-model_v4.pdb	A0A6N0KEI5	A0A7U9FWN4	WP_009315858.1	WP_001084291.1	commensal	commensal
AF-A0A6N0KEI5-F1-model_v4.pdb	AF-D4BUM0-F1-model_v4.pdb	A0A6N0KEI5	D4BUM0	WP_009315858.1	WP_004255405.1	commensal	commensal
AF-A0A6N0KEI5-F1-model_v4.pdb	AF-A0A8B2U3H9-F1-model_v4.pdb	A0A6N0KEI5	A0A8B2U3H9	WP_009315858.1	WP_042027540.1	commensal	commensal
AF-A0A6N0KEI5-F1-model_v4.pdb	AF-D4C3G4-F1-model_v4.pdb	A0A6N0KEI5	D4C3G4	WP_009315858.1	WP_004264245.1	commensal	commensal
AF-A0A6N0KEI5-F1-model_v4.pdb	AF-B6XL20-F1-model_v4.pdb	A0A6N0KEI5	B6XL20	WP_009315858.1	WP_006660984.1	commensal	commensal
AF-A0A6N0KEI5-F1-model_v4.pdb	AF-D4BTA2-F1-model_v4.pdb	A0A6N0KEI5	D4BTA2	WP_009315858.1	WP_004253768.1	commensal	commensal
AF-A0A6N0KFG7-F1-model_v4.pdb	AF-A0A6N0KFG7-F1-model_v4.pdb	A0A6N0KFG7	A0A6N0KFG7	WP_009315230.1	WP_009315230.1	commensal	commensal
AF-A0A6N0KFG7-F1-model_v4.pdb	AF-A0A2G4UEN8-F1-model_v4.pdb	A0A6N0KFG7	A0A2G4UEN8	WP_009315230.1	WP_048620016.1	commensal	commensal
AF-A0A6N0KJU4-F1-model_v4.pdb	AF-A0A6N0KJU4-F1-model_v4.pdb	A0A6N0KJU4	A0A6N0KJU4	WP_009315474.1	WP_009315474.1	commensal	commensal
AF-A0A6N0KLE2-F1-model_v4.pdb	AF-A0A6N0KLE2-F1-model_v4.pdb	A0A6N0KLE2	A0A6N0KLE2	WP_011666714.1	WP_011666714.1	commensal	commensal
AF-A0A6N0KM91-F1-model_v4.pdb	AF-A0A6N0KM91-F1-model_v4.pdb	A0A6N0KM91	A0A6N0KM91	WP_009313623.1	WP_009313623.1	commensal	commensal
AF-A0A6N0KMF2-F1-model_v4.pdb	AF-A0A6N0KMF2-F1-model_v4.pdb	A0A6N0KMF2	A0A6N0KMF2	WP_049950050.1	WP_049950050.1	commensal	commensal
AF-A0A6N0KNJ0-F1-model_v4.pdb	AF-A0A6N0KNJ0-F1-model_v4.pdb	A0A6N0KNJ0	A0A6N0KNJ0	WP_083842285.1	WP_083842285.1	commensal	commensal
AF-A0A6N0KRS0-F1-model_v4.pdb	AF-A0A6N0KRS0-F1-model_v4.pdb	A0A6N0KRS0	A0A6N0KRS0	WP_009313687.1	WP_009313687.1	commensal	commensal
AF-A0A6N0KSZ0-F1-model_v4.pdb	AF-A0A6N0KSZ0-F1-model_v4.pdb	A0A6N0KSZ0	A0A6N0KSZ0	WP_009316036.1	WP_009316036.1	commensal	commensal
AF-A0A6N0KSZ0-F1-model_v4.pdb	AF-A0A2G8ZRV2-F1-model_v4.pdb	A0A6N0KSZ0	A0A2G8ZRV2	WP_009316036.1	WP_001362863.1	commensal	commensal
AF-A0A6N0KSZ0-F1-model_v4.pdb	AF-A0A093D277-F1-model_v4.pdb	A0A6N0KSZ0	A0A093D277	WP_009316036.1	WP_001296755.1	commensal	commensal
AF-A0A6N0KSZ0-F1-model_v4.pdb	AF-A0A0E1LWP6-F1-model_v4.pdb	A0A6N0KSZ0	A0A0E1LWP6	WP_009316036.1	WP_001300523.1	commensal	commensal
AF-A0A6N0KSZ0-F1-model_v4.pdb	AF-A0A0V9RW93-F1-model_v4.pdb	A0A6N0KSZ0	A0A0V9RW93	WP_009316036.1	WP_001552849.1	commensal	commensal
AF-A0A6N0KSZ0-F1-model_v4.pdb	AF-A0A192ENA6-F1-model_v4.pdb	A0A6N0KSZ0	A0A192ENA6	WP_009316036.1	WP_001298103.1	commensal	commensal
AF-A0A6N0KSZ0-F1-model_v4.pdb	AF-A0A1X3I9Y5-F1-model_v4.pdb	A0A6N0KSZ0	A0A1X3I9Y5	WP_009316036.1	WP_000981716.1	commensal	commensal
AF-A0A6N0KSZ0-F1-model_v4.pdb	AF-C3TBG2-F1-model_v4.pdb	A0A6N0KSZ0	C3TBG2	WP_009316036.1	WP_001302107.1	commensal	commensal
AF-A0A6N0KSZ0-F1-model_v4.pdb	AF-U9ZPN6-F1-model_v4.pdb	A0A6N0KSZ0	U9ZPN6	WP_009316036.1	WP_001309479.1	commensal	commensal
AF-A0A6N0KSZ0-F1-model_v4.pdb	AF-A0A2X2CHR5-F1-model_v4.pdb	A0A6N0KSZ0	A0A2X2CHR5	WP_009316036.1	WP_037030250.1	commensal	commensal
AF-A0A6N0KSZ0-F1-model_v4.pdb	AF-B7LS60-F1-model_v4.pdb	A0A6N0KSZ0	B7LS60	WP_009316036.1	WP_000057371.1	commensal	commensal
AF-A0A6N0KSZ0-F1-model_v4.pdb	AF-A0A192EUD0-F1-model_v4.pdb	A0A6N0KSZ0	A0A192EUD0	WP_009316036.1	WP_000057389.1	commensal	commensal
AF-A0A6N0KSZ0-F1-model_v4.pdb	AF-A0A2G8ZT25-F1-model_v4.pdb	A0A6N0KSZ0	A0A2G8ZT25	WP_009316036.1	WP_000057415.1	commensal	commensal
AF-A0A6N0KSZ0-F1-model_v4.pdb	AF-A0A3Y3V472-F1-model_v4.pdb	A0A6N0KSZ0	A0A3Y3V472	WP_009316036.1	WP_000057361.1	commensal	commensal
AF-A0A6N0KSZ0-F1-model_v4.pdb	AF-D3GZH2-F1-model_v4.pdb	A0A6N0KSZ0	D3GZH2	WP_009316036.1	WP_000057395.1	commensal	commensal
AF-A0A6N0KSZ0-F1-model_v4.pdb	AF-D7Y678-F1-model_v4.pdb	A0A6N0KSZ0	D7Y678	WP_009316036.1	WP_000057356.1	commensal	commensal
AF-A0A6N0KSZ0-F1-model_v4.pdb	AF-D8A1E8-F1-model_v4.pdb	A0A6N0KSZ0	D8A1E8	WP_009316036.1	WP_000057393.1	commensal	commensal
AF-A0A6N0KSZ0-F1-model_v4.pdb	AF-F4NN62-F1-model_v4.pdb	A0A6N0KSZ0	F4NN62	WP_009316036.1	WP_000057405.1	commensal	commensal
AF-A0A6N0KSZ0-F1-model_v4.pdb	AF-V0UZB4-F1-model_v4.pdb	A0A6N0KSZ0	V0UZB4	WP_009316036.1	WP_000057388.1	commensal	commensal
AF-A0A6N0KSZ0-F1-model_v4.pdb	AF-V0YHZ7-F1-model_v4.pdb	A0A6N0KSZ0	V0YHZ7	WP_009316036.1	WP_000057374.1	commensal	commensal
AF-A0A6N0KSZ0-F1-model_v4.pdb	AF-A0A0H3NXM6-F1-model_v4.pdb	A0A6N0KSZ0	A0A0H3NXM6	WP_009316036.1	WP_005160776.1	commensal	commensal
AF-A0A6N0KSZ0-F1-model_v4.pdb	AF-A0A0Q2N7W1-F1-model_v4.pdb	A0A6N0KSZ0	A0A0Q2N7W1	WP_009316036.1	WP_004727644.1	commensal	commensal
AF-A0A6N0KSZ0-F1-model_v4.pdb	AF-A0A120L343-F1-model_v4.pdb	A0A6N0KSZ0	A0A120L343	WP_009316036.1	WP_061055371.1	commensal	commensal
AF-A0A6N0KSZ0-F1-model_v4.pdb	AF-A0A6N2ZJJ2-F1-model_v4.pdb	A0A6N0KSZ0	A0A6N2ZJJ2	WP_009316036.1	WP_081653619.1	commensal	commensal
AF-A0A6N0KSZ0-F1-model_v4.pdb	AF-A0A2S1CTL3-F1-model_v4.pdb	A0A6N0KSZ0	A0A2S1CTL3	WP_009316036.1	WP_084884455.1	commensal	commensal
AF-A0A6N0KSZ0-F1-model_v4.pdb	AF-A0A291EBX6-F1-model_v4.pdb	A0A6N0KSZ0	A0A291EBX6	WP_009316036.1	WP_036961757.1	commensal	commensal
AF-A0A6N0KSZ0-F1-model_v4.pdb	AF-A0A837Z1K4-F1-model_v4.pdb	A0A6N0KSZ0	A0A837Z1K4	WP_009316036.1	WP_069597966.1	commensal	commensal
AF-A0A6N0KUA0-F1-model_v4.pdb	AF-A0A6N0KUA0-F1-model_v4.pdb	A0A6N0KUA0	A0A6N0KUA0	WP_031627670.1	WP_031627670.1	commensal	commensal
AF-A0A6N3AZZ2-F1-model_v4.pdb	AF-A0A6N3AZZ2-F1-model_v4.pdb	A0A6N3AZZ2	A0A6N3AZZ2	WP_044180510.1	WP_044180510.1	commensal	commensal
AF-A0A6N3B2G9-F1-model_v4.pdb	AF-A0A6N3B2G9-F1-model_v4.pdb	A0A6N3B2G9	A0A6N3B2G9	WP_044180429.1	WP_044180429.1	commensal	commensal
AF-A0A6N3B2G9-F1-model_v4.pdb	AF-A0A1V2SVQ5-F1-model_v4.pdb	A0A6N3B2G9	A0A1V2SVQ5	WP_044180429.1	WP_001097119.1	commensal	commensal
AF-A0A6N3B2G9-F1-model_v4.pdb	AF-V0UQD9-F1-model_v4.pdb	A0A6N3B2G9	V0UQD9	WP_044180429.1	WP_001097130.1	commensal	commensal
AF-A0A6N3B7X4-F1-model_v4.pdb	AF-A0A6N3B7X4-F1-model_v4.pdb	A0A6N3B7X4	A0A6N3B7X4	WP_044180369.1	WP_044180369.1	commensal	commensal
AF-A0A777TL91-F1-model_v4.pdb	AF-A0A777TL91-F1-model_v4.pdb	A0A777TL91	A0A777TL91	WP_001143197.1	WP_001143197.1	commensal	commensal
AF-A0A777TL91-F1-model_v4.pdb	AF-A0A064DGC0-F1-model_v4.pdb	A0A777TL91	A0A064DGC0	WP_001143197.1	WP_043018337.1	commensal	commensal
AF-A0A777TL91-F1-model_v4.pdb	AF-A0A0H2Z5P2-F1-model_v4.pdb	A0A777TL91	A0A0H2Z5P2	WP_001143197.1	WP_001143232.1	commensal	commensal
AF-A0A777TL91-F1-model_v4.pdb	AF-A0A0H2Z5P2-F1-model_v4.pdb	A0A777TL91	A0A0H2Z5P2	WP_001143197.1	WP_001143234.1	commensal	commensal
AF-A0A777TL91-F1-model_v4.pdb	AF-A0A0M5K0F6-F1-model_v4.pdb	A0A777TL91	A0A0M5K0F6	WP_001143197.1	WP_000107765.1	commensal	commensal
AF-A0A777TL91-F1-model_v4.pdb	AF-A0A156BNI6-F1-model_v4.pdb	A0A777TL91	A0A156BNI6	WP_001143197.1	WP_069597856.1	commensal	commensal
AF-A0A777TL91-F1-model_v4.pdb	AF-A0A366F8F9-F1-model_v4.pdb	A0A777TL91	A0A366F8F9	WP_001143197.1	WP_113858203.1	commensal	commensal
AF-A0A777TL91-F1-model_v4.pdb	AF-A0A7W3BTU2-F1-model_v4.pdb	A0A777TL91	A0A7W3BTU2	WP_001143197.1	WP_040230211.1	commensal	commensal
AF-A0A777TL91-F1-model_v4.pdb	AF-A0A829LMU0-F1-model_v4.pdb	A0A777TL91	A0A829LMU0	WP_001143197.1	WP_001143200.1	commensal	commensal
AF-A0A777TL91-F1-model_v4.pdb	AF-B7LNS0-F1-model_v4.pdb	A0A777TL91	B7LNS0	WP_001143197.1	WP_001143213.1	commensal	commensal
AF-A0A777TL91-F1-model_v4.pdb	AF-D7Y2Z0-F1-model_v4.pdb	A0A777TL91	D7Y2Z0	WP_001143197.1	WP_001143237.1	commensal	commensal
AF-A0A777TL91-F1-model_v4.pdb	AF-D8AC87-F1-model_v4.pdb	A0A777TL91	D8AC87	WP_001143197.1	WP_001143205.1	commensal	commensal
AF-A0A777TL91-F1-model_v4.pdb	AF-F4NL24-F1-model_v4.pdb	A0A777TL91	F4NL24	WP_001143197.1	WP_001143257.1	commensal	commensal
AF-A0A777TL91-F1-model_v4.pdb	AF-G9YZ67-F1-model_v4.pdb	A0A777TL91	G9YZ67	WP_001143197.1	WP_006817037.1	commensal	commensal
AF-A0A777TL91-F1-model_v4.pdb	AF-V0Z0W3-F1-model_v4.pdb	A0A777TL91	V0Z0W3	WP_001143197.1	WP_001143217.1	commensal	commensal
AF-A0A780PIL7-F1-model_v4.pdb	AF-A0A780PIL7-F1-model_v4.pdb	A0A780PIL7	A0A780PIL7	WP_002430408.1	WP_002430408.1	commensal	commensal
AF-A0A780PIL7-F1-model_v4.pdb	AF-A0A3L0SPT8-F1-model_v4.pdb	A0A780PIL7	A0A3L0SPT8	WP_002430408.1	WP_072108184.1	commensal	commensal
AF-A0A7B4HV08-F1-model_v4.pdb	AF-A0A7B4HV08-F1-model_v4.pdb	A0A7B4HV08	A0A7B4HV08	WP_004187202.1	WP_004187202.1	commensal	commensal
AF-A0A7B4HV08-F1-model_v4.pdb	AF-A0A486NEF0-F1-model_v4.pdb	A0A7B4HV08	A0A486NEF0	WP_004187202.1	WP_023328080.1	commensal	commensal
AF-A0A7D3R0R4-F1-model_v4.pdb	AF-A0A7D3R0R4-F1-model_v4.pdb	A0A7D3R0R4	A0A7D3R0R4	WP_017784025.1	WP_017784025.1	commensal	commensal
AF-A0A7D3R0R4-F1-model_v4.pdb	AF-A0A175VLT6-F1-model_v4.pdb	A0A7D3R0R4	A0A175VLT6	WP_017784025.1	WP_042027973.1	commensal	commensal
AF-A0A7D3R0R4-F1-model_v4.pdb	AF-A0A175VLT6-F1-model_v4.pdb	A0A7D3R0R4	A0A175VLT6	WP_017784025.1	WP_042073174.1	commensal	commensal
AF-A0A7D3R0R4-F1-model_v4.pdb	AF-A0A6S4VKW1-F1-model_v4.pdb	A0A7D3R0R4	A0A6S4VKW1	WP_017784025.1	WP_041208069.1	commensal	commensal
AF-A0A7D4S577-F1-model_v4.pdb	AF-A0A7D4S577-F1-model_v4.pdb	A0A7D4S577	A0A7D4S577	WP_001303517.1	WP_001303517.1	commensal	commensal
AF-A0A7D6Y1F4-F1-model_v4.pdb	AF-A0A7D6Y1F4-F1-model_v4.pdb	A0A7D6Y1F4	A0A7D6Y1F4	WP_071777494.1	WP_071777494.1	commensal	commensal
AF-A0A7D6Y1F4-F1-model_v4.pdb	AF-A0A2A3SCF0-F1-model_v4.pdb	A0A7D6Y1F4	A0A2A3SCF0	WP_071777494.1	WP_084883443.1	commensal	commensal
AF-A0A7D6Y1F4-F1-model_v4.pdb	AF-A0A3Z7ZYE8-F1-model_v4.pdb	A0A7D6Y1F4	A0A3Z7ZYE8	WP_071777494.1	WP_000972392.1	commensal	commensal
AF-A0A7D6Y1F4-F1-model_v4.pdb	AF-A0A702D9V1-F1-model_v4.pdb	A0A7D6Y1F4	A0A702D9V1	WP_071777494.1	WP_058842448.1	commensal	commensal
AF-A0A7D6Y1F4-F1-model_v4.pdb	AF-A0A7I8Z165-F1-model_v4.pdb	A0A7D6Y1F4	A0A7I8Z165	WP_071777494.1	WP_023184674.1	commensal	commensal
AF-A0A7D6Y1F4-F1-model_v4.pdb	AF-A0A8B3UGU4-F1-model_v4.pdb	A0A7D6Y1F4	A0A8B3UGU4	WP_071777494.1	WP_072041520.1	commensal	commensal
AF-A0A7D6Y1F4-F1-model_v4.pdb	AF-Q323Q5-F1-model_v4.pdb	A0A7D6Y1F4	Q323Q5	WP_071777494.1	WP_000972391.1	commensal	commensal
AF-A0A7G4EQV2-F1-model_v4.pdb	AF-A0A7G4EQV2-F1-model_v4.pdb	A0A7G4EQV2	A0A7G4EQV2	WP_000092875.1	WP_000092875.1	commensal	commensal
AF-A0A7G4EQV2-F1-model_v4.pdb	AF-A0A483EN19-F1-model_v4.pdb	A0A7G4EQV2	A0A483EN19	WP_000092875.1	WP_004174270.1	commensal	commensal
AF-A0A7G4EQV2-F1-model_v4.pdb	AF-A0A7D3VBA1-F1-model_v4.pdb	A0A7G4EQV2	A0A7D3VBA1	WP_000092875.1	WP_042051198.1	commensal	commensal
AF-A0A7G4EQV2-F1-model_v4.pdb	AF-Q1RCG8-F1-model_v4.pdb	A0A7G4EQV2	Q1RCG8	WP_000092875.1	WP_072105024.1	commensal	commensal
AF-A0A7H1TUW4-F1-model_v4.pdb	AF-A0A7H1TUW4-F1-model_v4.pdb	A0A7H1TUW4	A0A7H1TUW4	dime_meta_effector_117	dime_meta_effector_117	met	met
AF-A0A7H1TUW4-F1-model_v4.pdb	AF-H9L477-F1-model_v4.pdb	A0A7H1TUW4	H9L477	dime_meta_effector_117	H9L477	met	pathogen
AF-A0A7H1TUW4-F1-model_v4.pdb	AF-A0A0H3P0X6-F1-model_v4.pdb	A0A7H1TUW4	A0A0H3P0X6	dime_meta_effector_117	WP_005162694.1	met	commensal
AF-A0A7H1TUW4-F1-model_v4.pdb	AF-A0A0T9UL94-F1-model_v4.pdb	A0A7H1TUW4	A0A0T9UL94	dime_meta_effector_117	WP_048618803.1	met	commensal
AF-A0A7H1TUW4-F1-model_v4.pdb	AF-A0A2G4U3D5-F1-model_v4.pdb	A0A7H1TUW4	A0A2G4U3D5	dime_meta_effector_117	WP_005272198.1	met	commensal
AF-A0A7H1TUW4-F1-model_v4.pdb	AF-A0A7Z2YQA3-F1-model_v4.pdb	A0A7H1TUW4	A0A7Z2YQA3	dime_meta_effector_117	WP_073970193.1	met	commensal
AF-A0A7H1TUW4-F1-model_v4.pdb	AF-Q9Z7E2-F1-model_v4.pdb	A0A7H1TUW4	Q9Z7E2	dime_meta_effector_117	Q9Z7E2	met	pathogen
AF-A0A7H1TUW4-F1-model_v4.pdb	AF-S3ITD4-F1-model_v4.pdb	A0A7H1TUW4	S3ITD4	dime_meta_effector_117	WP_016537275.1	met	commensal
AF-A0A7H1TUW4-F1-model_v4.pdb	AF-Q89TX4-F1-model_v4.pdb	A0A7H1TUW4	Q89TX4	dime_meta_effector_117	Q89TX4	met	pathogen
AF-A0A7H1TUW4-F1-model_v4.pdb	AF-M1VJV7-F1-model_v4.pdb	A0A7H1TUW4	M1VJV7	dime_meta_effector_117	M1VJV7	met	pathogen
AF-A0A7H1TUW4-F1-model_v4.pdb	AF-M4Q330-F1-model_v4.pdb	A0A7H1TUW4	M4Q330	dime_meta_effector_117	M4Q330	met	pathogen
AF-A0A7H1TUW4-F1-model_v4.pdb	AF-A0A175VDP3-F1-model_v4.pdb	A0A7H1TUW4	A0A175VDP3	dime_meta_effector_117	WP_042069674.1	met	commensal
AF-A0A7H1TUW4-F1-model_v4.pdb	AF-B6XH45-F1-model_v4.pdb	A0A7H1TUW4	B6XH45	dime_meta_effector_117	WP_117584517.1	met	commensal
AF-A0A7H1TUW4-F1-model_v4.pdb	AF-A0A379G0K6-F1-model_v4.pdb	A0A7H1TUW4	A0A379G0K6	dime_meta_effector_117	WP_006813788.1	met	commensal
AF-A0A7H1TUW4-F1-model_v4.pdb	AF-B2Q3S2-F1-model_v4.pdb	A0A7H1TUW4	B2Q3S2	dime_meta_effector_117	WP_004922318.1	met	commensal
AF-A0A7H1TUW4-F1-model_v4.pdb	AF-A0A811XKL2-F1-model_v4.pdb	A0A7H1TUW4	A0A811XKL2	dime_meta_effector_117	WP_087052780.1	met	commensal
AF-A0A7H1TUW4-F1-model_v4.pdb	AF-B2Q1V7-F1-model_v4.pdb	A0A7H1TUW4	B2Q1V7	dime_meta_effector_117	WP_004921809.1	met	commensal
AF-A0A7H1TUW4-F1-model_v4.pdb	AF-B2Q751-F1-model_v4.pdb	A0A7H1TUW4	B2Q751	dime_meta_effector_117	WP_004927154.1	met	commensal
AF-A0A7H1TUW4-F1-model_v4.pdb	AF-B2Q7G8-F1-model_v4.pdb	A0A7H1TUW4	B2Q7G8	dime_meta_effector_117	WP_004927466.1	met	commensal
AF-A0A7H1TUW4-F1-model_v4.pdb	AF-B2Q742-F1-model_v4.pdb	A0A7H1TUW4	B2Q742	dime_meta_effector_117	WP_004927136.1	met	commensal
AF-A0A7H1TUW4-F1-model_v4.pdb	AF-A0A1X3JKD0-F1-model_v4.pdb	A0A7H1TUW4	A0A1X3JKD0	dime_meta_effector_117	WP_001333622.1	met	commensal
AF-A0A7H1TUW4-F1-model_v4.pdb	AF-A0A829JBY1-F1-model_v4.pdb	A0A7H1TUW4	A0A829JBY1	dime_meta_effector_117	WP_001309312.1	met	commensal
AF-A0A7H1TUW4-F1-model_v4.pdb	AF-D7Y9K5-F1-model_v4.pdb	A0A7H1TUW4	D7Y9K5	dime_meta_effector_117	WP_001325450.1	met	commensal
AF-A0A7H1TUW4-F1-model_v4.pdb	AF-V0ZU10-F1-model_v4.pdb	A0A7H1TUW4	V0ZU10	dime_meta_effector_117	WP_001328160.1	met	commensal
AF-A0A7H1TUW4-F1-model_v4.pdb	AF-A0A7U7IPU4-F1-model_v4.pdb	A0A7H1TUW4	A0A7U7IPU4	dime_meta_effector_117	WP_023160234.1	met	commensal
AF-A0A7H1TUW4-F1-model_v4.pdb	AF-A0A0H3NN78-F1-model_v4.pdb	A0A7H1TUW4	A0A0H3NN78	dime_meta_effector_117	WP_005157177.1	met	commensal
AF-A0A7H1TUW4-F1-model_v4.pdb	AF-A0A0T9UYU8-F1-model_v4.pdb	A0A7H1TUW4	A0A0T9UYU8	dime_meta_effector_117	WP_048618791.1	met	commensal
AF-A0A7H1TUW4-F1-model_v4.pdb	AF-A0A2G4TYY4-F1-model_v4.pdb	A0A7H1TUW4	A0A2G4TYY4	dime_meta_effector_117	WP_032898696.1	met	commensal
AF-A0A7H1TUW4-F1-model_v4.pdb	AF-A0A109X2Y8-F1-model_v4.pdb	A0A7H1TUW4	A0A109X2Y8	dime_meta_effector_117	WP_061057000.1	met	commensal
AF-A0A7H1TUW4-F1-model_v4.pdb	AF-A0A366FID0-F1-model_v4.pdb	A0A7H1TUW4	A0A366FID0	dime_meta_effector_117	WP_113857452.1	met	commensal
AF-A0A7H1TUW4-F1-model_v4.pdb	AF-A0A3B7PZD4-F1-model_v4.pdb	A0A7H1TUW4	A0A3B7PZD4	dime_meta_effector_117	WP_021240495.1	met	commensal
AF-A0A7H1TUW4-F1-model_v4.pdb	AF-A0A643IUE7-F1-model_v4.pdb	A0A7H1TUW4	A0A643IUE7	dime_meta_effector_117	dime_meta_effector_161	met	met
AF-A0A7H1TUW4-F1-model_v4.pdb	AF-A0A6N3GCX9-F1-model_v4.pdb	A0A7H1TUW4	A0A6N3GCX9	dime_meta_effector_117	WP_044177550.1	met	commensal
AF-A0A7H1TUW4-F1-model_v4.pdb	AF-A0A829LKV9-F1-model_v4.pdb	A0A7H1TUW4	A0A829LKV9	dime_meta_effector_117	WP_000953420.1	met	commensal
AF-A0A7H1TUW4-F1-model_v4.pdb	AF-B6XIU6-F1-model_v4.pdb	A0A7H1TUW4	B6XIU6	dime_meta_effector_117	WP_006660218.1	met	commensal
AF-A0A7H1TUW4-F1-model_v4.pdb	AF-A0A8A5VN33-F1-model_v4.pdb	A0A7H1TUW4	A0A8A5VN33	dime_meta_effector_117	WP_081454515.1	met	commensal
AF-A0A7H1TUW4-F1-model_v4.pdb	AF-A0A827HEC6-F1-model_v4.pdb	A0A7H1TUW4	A0A827HEC6	dime_meta_effector_117	WP_002461675.1	met	commensal
AF-A0A7H1TUW4-F1-model_v4.pdb	AF-B2Q3D2-F1-model_v4.pdb	A0A7H1TUW4	B2Q3D2	dime_meta_effector_117	WP_004917889.1	met	commensal
AF-A0A7H4ZB79-F1-model_v4.pdb	AF-A0A7H4ZB79-F1-model_v4.pdb	A0A7H4ZB79	A0A7H4ZB79	WP_005162175.1	WP_005162175.1	commensal	commensal
AF-A0A7H4ZIF4-F1-model_v4.pdb	AF-A0A7H4ZIF4-F1-model_v4.pdb	A0A7H4ZIF4	A0A7H4ZIF4	WP_005158295.1	WP_005158295.1	commensal	commensal
AF-A0A7H9K1E6-F1-model_v4.pdb	AF-A0A7H9K1E6-F1-model_v4.pdb	A0A7H9K1E6	A0A7H9K1E6	WP_000449192.1	WP_000449192.1	commensal	commensal
AF-A0A7H9K1E6-F1-model_v4.pdb	AF-A0A3D8XAA4-F1-model_v4.pdb	A0A7H9K1E6	A0A3D8XAA4	WP_000449192.1	WP_000854559.1	commensal	commensal
AF-A0A7H9SGJ4-F1-model_v4.pdb	AF-A0A7H9SGJ4-F1-model_v4.pdb	A0A7H9SGJ4	A0A7H9SGJ4	dime_meta_effector_28	dime_meta_effector_28	met	met
AF-A0A7H9SGJ4-F1-model_v4.pdb	AF-D4BT52-F1-model_v4.pdb	A0A7H9SGJ4	D4BT52	dime_meta_effector_28	WP_004253606.1	met	commensal
AF-A0A7H9SGJ4-F1-model_v4.pdb	AF-A0A0H3P0D1-F1-model_v4.pdb	A0A7H9SGJ4	A0A0H3P0D1	dime_meta_effector_28	WP_005159572.1	met	commensal
AF-A0A7H9SGJ4-F1-model_v4.pdb	AF-A0A109X2H8-F1-model_v4.pdb	A0A7H9SGJ4	A0A109X2H8	dime_meta_effector_28	WP_061056811.1	met	commensal
AF-A0A7H9SGJ4-F1-model_v4.pdb	AF-A0A8A5VQH8-F1-model_v4.pdb	A0A7H9SGJ4	A0A8A5VQH8	dime_meta_effector_28	WP_049781808.1	met	commensal
AF-A0A7H9SGJ4-F1-model_v4.pdb	AF-B6XEZ1-F1-model_v4.pdb	A0A7H9SGJ4	B6XEZ1	dime_meta_effector_28	WP_006658867.1	met	commensal
AF-A0A7H9SGJ4-F1-model_v4.pdb	AF-D1P4Z5-F1-model_v4.pdb	A0A7H9SGJ4	D1P4Z5	dime_meta_effector_28	WP_006815315.1	met	commensal
AF-A0A7H9SGJ4-F1-model_v4.pdb	AF-Q9Z7J8-F1-model_v4.pdb	A0A7H9SGJ4	Q9Z7J8	dime_meta_effector_28	Q9Z7J8	met	pathogen
AF-A0A7H9SGJ4-F1-model_v4.pdb	AF-A0A024L7D1-F1-model_v4.pdb	A0A7H9SGJ4	A0A024L7D1	dime_meta_effector_28	WP_000443948.1	met	commensal
AF-A0A7H9SGJ4-F1-model_v4.pdb	AF-A0A6N0KTK1-F1-model_v4.pdb	A0A7H9SGJ4	A0A6N0KTK1	dime_meta_effector_28	WP_083842329.1	met	commensal
AF-A0A7I0DYE4-F1-model_v4.pdb	AF-A0A7I0DYE4-F1-model_v4.pdb	A0A7I0DYE4	A0A7I0DYE4	WP_004184163.1	WP_004184163.1	commensal	commensal
AF-A0A7I0DYE4-F1-model_v4.pdb	AF-A0A3F3BF98-F1-model_v4.pdb	A0A7I0DYE4	A0A3F3BF98	WP_004184163.1	WP_009485840.1	commensal	commensal
AF-A0A7I0DYE4-F1-model_v4.pdb	AF-A0A7U1JNC2-F1-model_v4.pdb	A0A7I0DYE4	A0A7U1JNC2	WP_004184163.1	WP_004176050.1	commensal	commensal
AF-A0A7I0DYE4-F1-model_v4.pdb	AF-A0A7W3GHP9-F1-model_v4.pdb	A0A7I0DYE4	A0A7W3GHP9	WP_004184163.1	WP_005121691.1	commensal	commensal
AF-A0A7I0DYE4-F1-model_v4.pdb	AF-A0A811XRI4-F1-model_v4.pdb	A0A7I0DYE4	A0A811XRI4	WP_004184163.1	WP_043018936.1	commensal	commensal
AF-A0A7I0DYE4-F1-model_v4.pdb	AF-S3JB81-F1-model_v4.pdb	A0A7I0DYE4	S3JB81	WP_004184163.1	WP_016536337.1	commensal	commensal
AF-A0A7I0DYE4-F1-model_v4.pdb	AF-A0A175VH48-F1-model_v4.pdb	A0A7I0DYE4	A0A175VH48	WP_004184163.1	WP_042070951.1	commensal	commensal
AF-A0A7I0DYE4-F1-model_v4.pdb	AF-A0A0X8LMA7-F1-model_v4.pdb	A0A7I0DYE4	A0A0X8LMA7	WP_004184163.1	WP_061056567.1	commensal	commensal
AF-A0A7I0DYE4-F1-model_v4.pdb	AF-D4F2Q1-F1-model_v4.pdb	A0A7I0DYE4	D4F2Q1	WP_004184163.1	WP_005283179.1	commensal	commensal
AF-A0A7I0H265-F1-model_v4.pdb	AF-A0A7I0H265-F1-model_v4.pdb	A0A7I0H265	A0A7I0H265	WP_001336412.1	WP_001336412.1	commensal	commensal
AF-A0A7K4HV44-F1-model_v4.pdb	AF-A0A7K4HV44-F1-model_v4.pdb	A0A7K4HV44	A0A7K4HV44	WP_032243086.1	WP_032243086.1	commensal	commensal
AF-A0A7L6HH19-F1-model_v4.pdb	AF-A0A7L6HH19-F1-model_v4.pdb	A0A7L6HH19	A0A7L6HH19	WP_016154538.1	WP_016154538.1	commensal	commensal
AF-A0A7L6HH19-F1-model_v4.pdb	AF-A0A6N6K5D0-F1-model_v4.pdb	A0A7L6HH19	A0A6N6K5D0	WP_016154538.1	WP_040233949.1	commensal	commensal
AF-A0A7L6HQA1-F1-model_v4.pdb	AF-A0A7L6HQA1-F1-model_v4.pdb	A0A7L6HQA1	A0A7L6HQA1	WP_016155784.1	WP_016155784.1	commensal	commensal
AF-A0A7L6HQA1-F1-model_v4.pdb	AF-A0A0A2RG71-F1-model_v4.pdb	A0A7L6HQA1	A0A0A2RG71	WP_016155784.1	WP_062771467.1	commensal	commensal
AF-A0A7L6HQA1-F1-model_v4.pdb	AF-B2Q0M6-F1-model_v4.pdb	A0A7L6HQA1	B2Q0M6	WP_016155784.1	WP_004921265.1	commensal	commensal
AF-A0A7L6HQA1-F1-model_v4.pdb	AF-A0A2X4V2L7-F1-model_v4.pdb	A0A7L6HQA1	A0A2X4V2L7	WP_016155784.1	WP_039861841.1	commensal	commensal
AF-A0A7L6HQA1-F1-model_v4.pdb	AF-A0A0Q2SKE9-F1-model_v4.pdb	A0A7L6HQA1	A0A0Q2SKE9	WP_016155784.1	WP_004727792.1	commensal	commensal
AF-A0A7L6HQA1-F1-model_v4.pdb	AF-A0A7U7FUX5-F1-model_v4.pdb	A0A7L6HQA1	A0A7U7FUX5	WP_016155784.1	WP_019083735.1	commensal	commensal
AF-A0A7L6JR67-F1-model_v4.pdb	AF-A0A7L6JR67-F1-model_v4.pdb	A0A7L6JR67	A0A7L6JR67	WP_043016208.1	WP_043016208.1	commensal	commensal
AF-A0A7L6JR67-F1-model_v4.pdb	AF-A0A6N6JYG4-F1-model_v4.pdb	A0A7L6JR67	A0A6N6JYG4	WP_043016208.1	WP_005126657.1	commensal	commensal
AF-A0A7L6YND4-F1-model_v4.pdb	AF-A0A7L6YND4-F1-model_v4.pdb	A0A7L6YND4	A0A7L6YND4	WP_001149870.1	WP_001149870.1	commensal	commensal
AF-A0A7M3GAQ1-F1-model_v4.pdb	AF-A0A7M3GAQ1-F1-model_v4.pdb	A0A7M3GAQ1	A0A7M3GAQ1	WP_071531211.1	WP_071531211.1	commensal	commensal
AF-A0A7M3GBJ6-F1-model_v4.pdb	AF-A0A7M3GBJ6-F1-model_v4.pdb	A0A7M3GBJ6	A0A7M3GBJ6	WP_009486504.1	WP_009486504.1	commensal	commensal
AF-A0A7M3GBJ6-F1-model_v4.pdb	AF-A0A7M3GBJ6-F1-model_v4.pdb	A0A7M3GBJ6	A0A7M3GBJ6	WP_009486504.1	WP_071533757.1	commensal	commensal
AF-A0A7M3GBJ6-F1-model_v4.pdb	AF-A0A7M3GBJ6-F1-model_v4.pdb	A0A7M3GBJ6	A0A7M3GBJ6	WP_071533757.1	WP_009486504.1	commensal	commensal
AF-A0A7M3GBJ6-F1-model_v4.pdb	AF-A0A7M3GBJ6-F1-model_v4.pdb	A0A7M3GBJ6	A0A7M3GBJ6	WP_071533757.1	WP_071533757.1	commensal	commensal
AF-A0A7M3GF21-F1-model_v4.pdb	AF-A0A7M3GF21-F1-model_v4.pdb	A0A7M3GF21	A0A7M3GF21	WP_009484109.1	WP_009484109.1	commensal	commensal
AF-A0A7M4BLD8-F1-model_v4.pdb	AF-A0A7M4BLD8-F1-model_v4.pdb	A0A7M4BLD8	A0A7M4BLD8	dime_meta_effector_19	dime_meta_effector_19	met	met
AF-A0A7M4BLD8-F1-model_v4.pdb	AF-A0A170HB84-F1-model_v4.pdb	A0A7M4BLD8	A0A170HB84	dime_meta_effector_19	dime_meta_effector_53	met	met
AF-A0A7M4BLD8-F1-model_v4.pdb	AF-A0A1X3KV24-F1-model_v4.pdb	A0A7M4BLD8	A0A1X3KV24	dime_meta_effector_19	dime_meta_effector_13	met	met
AF-A0A7M4BLD8-F1-model_v4.pdb	AF-A0A0E1LHF5-F1-model_v4.pdb	A0A7M4BLD8	A0A0E1LHF5	dime_meta_effector_19	dime_meta_effector_45	met	met
AF-A0A7M4BLD8-F1-model_v4.pdb	AF-A0A7Z1D8J1-F1-model_v4.pdb	A0A7M4BLD8	A0A7Z1D8J1	dime_meta_effector_19	dime_meta_effector_76	met	met
AF-A0A7M4BLD8-F1-model_v4.pdb	AF-A0A828NB64-F1-model_v4.pdb	A0A7M4BLD8	A0A828NB64	dime_meta_effector_19	dime_meta_effector_121	met	met
AF-A0A7M4BLD8-F1-model_v4.pdb	AF-F4NKR2-F1-model_v4.pdb	A0A7M4BLD8	F4NKR2	dime_meta_effector_19	WP_001307547.1	met	commensal
AF-A0A7M4BLD8-F1-model_v4.pdb	AF-F4VMQ0-F1-model_v4.pdb	A0A7M4BLD8	F4VMQ0	dime_meta_effector_19	WP_000036525.1	met	commensal
AF-A0A7M4BLD8-F1-model_v4.pdb	AF-A0A377CAE3-F1-model_v4.pdb	A0A7M4BLD8	A0A377CAE3	dime_meta_effector_19	dime_meta_effector_91	met	met
AF-A0A7M4BLD8-F1-model_v4.pdb	AF-L3BVR9-F1-model_v4.pdb	A0A7M4BLD8	L3BVR9	dime_meta_effector_19	dime_meta_effector_126	met	met
AF-A0A7M4BLD8-F1-model_v4.pdb	AF-A0A3P1YT83-F1-model_v4.pdb	A0A7M4BLD8	A0A3P1YT83	dime_meta_effector_19	dime_meta_effector_163	met	met
AF-A0A7M4BLD8-F1-model_v4.pdb	AF-A0A3P1YT83-F1-model_v4.pdb	A0A7M4BLD8	A0A3P1YT83	dime_meta_effector_19	dime_meta_effector_165	met	met
AF-A0A7M4BLD8-F1-model_v4.pdb	AF-B0EYP1-F1-model_v4.pdb	A0A7M4BLD8	B0EYP1	dime_meta_effector_19	WP_000407090.1	met	commensal
AF-A0A7M4BLD8-F1-model_v4.pdb	AF-K4WT30-F1-model_v4.pdb	A0A7M4BLD8	K4WT30	dime_meta_effector_19	K4WT30	met	pathogen
AF-A0A7M4BLD8-F1-model_v4.pdb	AF-A0A827GFK6-F1-model_v4.pdb	A0A7M4BLD8	A0A827GFK6	dime_meta_effector_19	dime_meta_effector_77	met	met
AF-A0A7M4BLD8-F1-model_v4.pdb	AF-A0A828R5H9-F1-model_v4.pdb	A0A7M4BLD8	A0A828R5H9	dime_meta_effector_19	WP_000606972.1	met	commensal
AF-A0A7M4BLD8-F1-model_v4.pdb	AF-B1EF58-F1-model_v4.pdb	A0A7M4BLD8	B1EF58	dime_meta_effector_19	WP_000606939.1	met	commensal
AF-A0A7M4BLD8-F1-model_v4.pdb	AF-B7UH72-F1-model_v4.pdb	A0A7M4BLD8	B7UH72	dime_meta_effector_19	B7UH72	met	pathogen
AF-A0A7M4BLD8-F1-model_v4.pdb	AF-B7UMC8-F1-model_v4.pdb	A0A7M4BLD8	B7UMC8	dime_meta_effector_19	B7UMC8	met	pathogen
AF-A0A7M4BLD8-F1-model_v4.pdb	AF-B8ZY81-F1-model_v4.pdb	A0A7M4BLD8	B8ZY81	dime_meta_effector_19	B8ZY81	met	pathogen
AF-A0A7M4BLD8-F1-model_v4.pdb	AF-D2TKD5-F1-model_v4.pdb	A0A7M4BLD8	D2TKD5	dime_meta_effector_19	D2TKD5	met	pathogen
AF-A0A7M4BLD8-F1-model_v4.pdb	AF-O85646-F1-model_v4.pdb	A0A7M4BLD8	O85646	dime_meta_effector_19	O85646	met	pathogen
AF-A0A7M4BLD8-F1-model_v4.pdb	AF-Q5K5M1-F1-model_v4.pdb	A0A7M4BLD8	Q5K5M1	dime_meta_effector_19	Q5K5M1	met	pathogen
AF-A0A7M4BLD8-F1-model_v4.pdb	AF-A0A2A7U5R2-F1-model_v4.pdb	A0A7M4BLD8	A0A2A7U5R2	dime_meta_effector_19	WP_005282518.1	met	commensal
AF-A0A7R8BFK5-F1-model_v4.pdb	AF-A0A7R8BFK5-F1-model_v4.pdb	A0A7R8BFK5	A0A7R8BFK5	WP_042025219.1	WP_042025219.1	commensal	commensal
AF-A0A7R8BGM8-F1-model_v4.pdb	AF-A0A7R8BGM8-F1-model_v4.pdb	A0A7R8BGM8	A0A7R8BGM8	WP_042030140.1	WP_042030140.1	commensal	commensal
AF-A0A7S7TC74-F1-model_v4.pdb	AF-A0A7S7TC74-F1-model_v4.pdb	A0A7S7TC74	A0A7S7TC74	A0A7S7TC74	A0A7S7TC74	pathogen	pathogen
AF-A0A7T0DW88-F1-model_v4.pdb	AF-A0A7T0DW88-F1-model_v4.pdb	A0A7T0DW88	A0A7T0DW88	WP_071965046.1	WP_071965046.1	commensal	commensal
AF-A0A7T0DW88-F1-model_v4.pdb	AF-A0A6N3CM67-F1-model_v4.pdb	A0A7T0DW88	A0A6N3CM67	WP_071965046.1	WP_044182945.1	commensal	commensal
AF-A0A7T0DW88-F1-model_v4.pdb	AF-A0A6P1V768-F1-model_v4.pdb	A0A7T0DW88	A0A6P1V768	WP_071965046.1	WP_004178129.1	commensal	commensal
AF-A0A7T0DW88-F1-model_v4.pdb	AF-R8WQ20-F1-model_v4.pdb	A0A7T0DW88	R8WQ20	WP_071965046.1	WP_003844491.1	commensal	commensal
AF-A0A7T0DW88-F1-model_v4.pdb	AF-A0A7X1BU22-F1-model_v4.pdb	A0A7T0DW88	A0A7X1BU22	WP_071965046.1	WP_032155344.1	commensal	commensal
AF-A0A7T1H3R9-F1-model_v4.pdb	AF-A0A7T1H3R9-F1-model_v4.pdb	A0A7T1H3R9	A0A7T1H3R9	WP_071599648.1	WP_071599648.1	commensal	commensal
AF-A0A7T1H3R9-F1-model_v4.pdb	AF-B6XA60-F1-model_v4.pdb	A0A7T1H3R9	B6XA60	WP_071599648.1	WP_006657195.1	commensal	commensal
AF-A0A7T2PCP0-F1-model_v4.pdb	AF-A0A7T2PCP0-F1-model_v4.pdb	A0A7T2PCP0	A0A7T2PCP0	WP_050717887.1	WP_050717887.1	commensal	commensal
AF-A0A7T9X5X7-F1-model_v4.pdb	AF-A0A7T9X5X7-F1-model_v4.pdb	A0A7T9X5X7	A0A7T9X5X7	WP_004174423.1	WP_004174423.1	commensal	commensal
AF-A0A7T9X5X7-F1-model_v4.pdb	AF-A0A366FDM7-F1-model_v4.pdb	A0A7T9X5X7	A0A366FDM7	WP_004174423.1	WP_015963067.1	commensal	commensal
AF-A0A7T9X5X7-F1-model_v4.pdb	AF-A0A7B4LYX9-F1-model_v4.pdb	A0A7T9X5X7	A0A7B4LYX9	WP_004174423.1	WP_002916607.1	commensal	commensal
AF-A0A7T9X5X7-F1-model_v4.pdb	AF-A0A7B4LYX9-F1-model_v4.pdb	A0A7T9X5X7	A0A7B4LYX9	WP_004174423.1	WP_004185606.1	commensal	commensal
AF-A0A7T9X5X7-F1-model_v4.pdb	AF-A0A433GM03-F1-model_v4.pdb	A0A7T9X5X7	A0A433GM03	WP_004174423.1	WP_019840512.1	commensal	commensal
AF-A0A7T9X5X7-F1-model_v4.pdb	AF-W9B8W5-F1-model_v4.pdb	A0A7T9X5X7	W9B8W5	WP_004174423.1	WP_004210116.1	commensal	commensal
AF-A0A7T9X5X7-F1-model_v4.pdb	AF-A0A2G4U0B2-F1-model_v4.pdb	A0A7T9X5X7	A0A2G4U0B2	WP_004174423.1	WP_032897692.1	commensal	commensal
AF-A0A7T9X5X7-F1-model_v4.pdb	AF-A0A0T9UZ95-F1-model_v4.pdb	A0A7T9X5X7	A0A0T9UZ95	WP_004174423.1	WP_048616344.1	commensal	commensal
AF-A0A7T9X638-F1-model_v4.pdb	AF-A0A7T9X638-F1-model_v4.pdb	A0A7T9X638	A0A7T9X638	WP_004174499.1	WP_004174499.1	commensal	commensal
AF-A0A7T9X638-F1-model_v4.pdb	AF-A0A0H3GV07-F1-model_v4.pdb	A0A7T9X638	A0A0H3GV07	WP_004174499.1	WP_002916277.1	commensal	commensal
AF-A0A7T9X638-F1-model_v4.pdb	AF-A0A2G4U116-F1-model_v4.pdb	A0A7T9X638	A0A2G4U116	WP_004174499.1	WP_005273708.1	commensal	commensal
AF-A0A7T9X638-F1-model_v4.pdb	AF-A0A3A3Z8I3-F1-model_v4.pdb	A0A7T9X638	A0A3A3Z8I3	WP_004174499.1	WP_052463763.1	commensal	commensal
AF-A0A7T9X638-F1-model_v4.pdb	AF-N2IZ63-F1-model_v4.pdb	A0A7T9X638	N2IZ63	WP_004174499.1	WP_010796619.1	commensal	commensal
AF-A0A7T9X638-F1-model_v4.pdb	AF-A0A6N6K5A9-F1-model_v4.pdb	A0A7T9X638	A0A6N6K5A9	WP_004174499.1	WP_005126378.1	commensal	commensal
AF-A0A7T9X638-F1-model_v4.pdb	AF-A0A366F666-F1-model_v4.pdb	A0A7T9X638	A0A366F666	WP_004174499.1	WP_108476447.1	commensal	commensal
AF-A0A7T9X638-F1-model_v4.pdb	AF-A0A379G3R2-F1-model_v4.pdb	A0A7T9X638	A0A379G3R2	WP_004174499.1	WP_039854039.1	commensal	commensal
AF-A0A7T9X638-F1-model_v4.pdb	AF-A0A2G4TZZ2-F1-model_v4.pdb	A0A7T9X638	A0A2G4TZZ2	WP_004174499.1	WP_005279022.1	commensal	commensal
AF-A0A7T9X638-F1-model_v4.pdb	AF-A0A366F2Q5-F1-model_v4.pdb	A0A7T9X638	A0A366F2Q5	WP_004174499.1	WP_113858811.1	commensal	commensal
AF-A0A7T9X638-F1-model_v4.pdb	AF-A0A6H0KGA6-F1-model_v4.pdb	A0A7T9X638	A0A6H0KGA6	WP_004174499.1	WP_038254392.1	commensal	commensal
AF-A0A7T9X638-F1-model_v4.pdb	AF-A0A6N2ZX77-F1-model_v4.pdb	A0A7T9X638	A0A6N2ZX77	WP_004174499.1	WP_044184806.1	commensal	commensal
AF-A0A7T9X638-F1-model_v4.pdb	AF-A0A6N6K7T5-F1-model_v4.pdb	A0A7T9X638	A0A6N6K7T5	WP_004174499.1	WP_040230231.1	commensal	commensal
AF-A0A7T9X638-F1-model_v4.pdb	AF-A0A7U3LVL7-F1-model_v4.pdb	A0A7T9X638	A0A7U3LVL7	WP_004174499.1	WP_008502449.1	commensal	commensal
AF-A0A7T9X638-F1-model_v4.pdb	AF-A0A8B3U251-F1-model_v4.pdb	A0A7T9X638	A0A8B3U251	WP_004174499.1	WP_045407951.1	commensal	commensal
AF-A0A7T9X638-F1-model_v4.pdb	AF-B2Q2V2-F1-model_v4.pdb	A0A7T9X638	B2Q2V2	WP_004174499.1	WP_004920058.1	commensal	commensal
AF-A0A7T9X638-F1-model_v4.pdb	AF-B2Q4E9-F1-model_v4.pdb	A0A7T9X638	B2Q4E9	WP_004174499.1	WP_004922399.1	commensal	commensal
AF-A0A7T9X638-F1-model_v4.pdb	AF-D1P4E6-F1-model_v4.pdb	A0A7T9X638	D1P4E6	WP_004174499.1	WP_006815117.1	commensal	commensal
AF-A0A7T9X638-F1-model_v4.pdb	AF-D4BTQ0-F1-model_v4.pdb	A0A7T9X638	D4BTQ0	WP_004174499.1	WP_004254299.1	commensal	commensal
AF-A0A7T9X638-F1-model_v4.pdb	AF-S3J5X2-F1-model_v4.pdb	A0A7T9X638	S3J5X2	WP_004174499.1	WP_016537639.1	commensal	commensal
AF-A0A7T9X638-F1-model_v4.pdb	AF-X6QDU2-F1-model_v4.pdb	A0A7T9X638	X6QDU2	WP_004174499.1	WP_006661085.1	commensal	commensal
AF-A0A7T9X638-F1-model_v4.pdb	AF-A0A6N0KWL3-F1-model_v4.pdb	A0A7T9X638	A0A6N0KWL3	WP_004174499.1	WP_031627748.1	commensal	commensal
AF-A0A7T9X638-F1-model_v4.pdb	AF-M7CH01-F1-model_v4.pdb	A0A7T9X638	M7CH01	WP_004174499.1	WP_004241031.1	commensal	commensal
AF-A0A7T9X638-F1-model_v4.pdb	AF-A0A811XQ27-F1-model_v4.pdb	A0A7T9X638	A0A811XQ27	WP_004174499.1	WP_047407403.1	commensal	commensal
AF-A0A7T9X638-F1-model_v4.pdb	AF-A0A0J1MYY4-F1-model_v4.pdb	A0A7T9X638	A0A0J1MYY4	WP_004174499.1	WP_003845612.1	commensal	commensal
AF-A0A7T9X638-F1-model_v4.pdb	AF-A0A811XTR9-F1-model_v4.pdb	A0A7T9X638	A0A811XTR9	WP_004174499.1	WP_043018705.1	commensal	commensal
AF-A0A7T9X638-F1-model_v4.pdb	AF-A0A811XQA9-F1-model_v4.pdb	A0A7T9X638	A0A811XQA9	WP_004174499.1	WP_087053314.1	commensal	commensal
AF-A0A7T9X638-F1-model_v4.pdb	AF-D4BYW0-F1-model_v4.pdb	A0A7T9X638	D4BYW0	WP_004174499.1	WP_004260347.1	commensal	commensal
AF-A0A7T9X638-F1-model_v4.pdb	AF-D1P651-F1-model_v4.pdb	A0A7T9X638	D1P651	WP_004174499.1	WP_006815714.1	commensal	commensal
AF-A0A7T9X638-F1-model_v4.pdb	AF-N2ISH8-F1-model_v4.pdb	A0A7T9X638	N2ISH8	WP_004174499.1	WP_010798257.1	commensal	commensal
AF-A0A7T9X638-F1-model_v4.pdb	AF-A0A0T9UY57-F1-model_v4.pdb	A0A7T9X638	A0A0T9UY57	WP_004174499.1	WP_048617578.1	commensal	commensal
AF-A0A7T9X638-F1-model_v4.pdb	AF-V6ANA8-F1-model_v4.pdb	A0A7T9X638	V6ANA8	WP_004174499.1	WP_003095749.1	commensal	commensal
AF-A0A7T9X638-F1-model_v4.pdb	AF-A0A0Q2Y290-F1-model_v4.pdb	A0A7T9X638	A0A0Q2Y290	WP_004174499.1	WP_004726990.1	commensal	commensal
AF-A0A7T9X638-F1-model_v4.pdb	AF-A0A0T9UJE7-F1-model_v4.pdb	A0A7T9X638	A0A0T9UJE7	WP_004174499.1	WP_048619891.1	commensal	commensal
AF-A0A7T9X638-F1-model_v4.pdb	AF-A0A2G4TXP6-F1-model_v4.pdb	A0A7T9X638	A0A2G4TXP6	WP_004174499.1	WP_005275123.1	commensal	commensal
AF-A0A7T9X638-F1-model_v4.pdb	AF-A0A2X2CAY8-F1-model_v4.pdb	A0A7T9X638	A0A2X2CAY8	WP_004174499.1	WP_037029990.1	commensal	commensal
AF-A0A7T9X638-F1-model_v4.pdb	AF-P33699-F1-model_v4.pdb	A0A7T9X638	P33699	WP_004174499.1	P33699	commensal	pathogen
AF-A0A7T9X638-F1-model_v4.pdb	AF-N2J9W3-F1-model_v4.pdb	A0A7T9X638	N2J9W3	WP_004174499.1	WP_010796658.1	commensal	commensal
AF-A0A7T9X638-F1-model_v4.pdb	AF-D4BYN6-F1-model_v4.pdb	A0A7T9X638	D4BYN6	WP_004174499.1	WP_004259957.1	commensal	commensal
AF-A0A7T9X638-F1-model_v4.pdb	AF-N2J0Q6-F1-model_v4.pdb	A0A7T9X638	N2J0Q6	WP_004174499.1	WP_010797895.1	commensal	commensal
AF-A0A7U0AK04-F1-model_v4.pdb	AF-A0A7U0AK04-F1-model_v4.pdb	A0A7U0AK04	A0A7U0AK04	WP_032416507.1	WP_032416507.1	commensal	commensal
AF-A0A7U0AZI2-F1-model_v4.pdb	AF-A0A7U0AZI2-F1-model_v4.pdb	A0A7U0AZI2	A0A7U0AZI2	WP_005163940.1	WP_005163940.1	commensal	commensal
AF-A0A7U2DMI7-F1-model_v4.pdb	AF-A0A7U2DMI7-F1-model_v4.pdb	A0A7U2DMI7	A0A7U2DMI7	WP_009484937.1	WP_009484937.1	commensal	commensal
AF-A0A7U2W6C4-F1-model_v4.pdb	AF-A0A7U2W6C4-F1-model_v4.pdb	A0A7U2W6C4	A0A7U2W6C4	WP_001334396.1	WP_001334396.1	commensal	commensal
AF-A0A7U2W7W2-F1-model_v4.pdb	AF-A0A7U2W7W2-F1-model_v4.pdb	A0A7U2W7W2	A0A7U2W7W2	WP_000582830.1	WP_000582830.1	commensal	commensal
AF-A0A7U2W7W2-F1-model_v4.pdb	AF-A0A0D6GZL4-F1-model_v4.pdb	A0A7U2W7W2	A0A0D6GZL4	WP_000582830.1	WP_001314100.1	commensal	commensal
AF-A0A7U2W7W2-F1-model_v4.pdb	AF-A0A236EM02-F1-model_v4.pdb	A0A7U2W7W2	A0A236EM02	WP_000582830.1	WP_001571832.1	commensal	commensal
AF-A0A7U2W7W2-F1-model_v4.pdb	AF-V0Z7C6-F1-model_v4.pdb	A0A7U2W7W2	V0Z7C6	WP_000582830.1	WP_001445845.1	commensal	commensal
AF-A0A7Z2YQ83-F1-model_v4.pdb	AF-A0A7Z2YQ83-F1-model_v4.pdb	A0A7Z2YQ83	A0A7Z2YQ83	WP_062771533.1	WP_062771533.1	commensal	commensal
AF-A0A7Z2YQ83-F1-model_v4.pdb	AF-A0A6M1QK93-F1-model_v4.pdb	A0A7Z2YQ83	A0A6M1QK93	WP_062771533.1	WP_010891237.1	commensal	commensal
AF-A0A7Z2YQ83-F1-model_v4.pdb	AF-A1JUA9-F1-model_v4.pdb	A0A7Z2YQ83	A1JUA9	WP_062771533.1	A1JUA9	commensal	pathogen
AF-A0A7Z2YQ83-F1-model_v4.pdb	AF-P08008-F1-model_v4.pdb	A0A7Z2YQ83	P08008	WP_062771533.1	P08008	commensal	pathogen
AF-A0A7Z2YQ83-F1-model_v4.pdb	AF-P31492-F1-model_v4.pdb	A0A7Z2YQ83	P31492	WP_062771533.1	P31492	commensal	pathogen
AF-A0A7Z2YQ83-F1-model_v4.pdb	AF-P31493-F1-model_v4.pdb	A0A7Z2YQ83	P31493	WP_062771533.1	P31493	commensal	pathogen
AF-A0A7Z2YQ83-F1-model_v4.pdb	AF-Q7BRY7-F1-model_v4.pdb	A0A7Z2YQ83	Q7BRY7	WP_062771533.1	Q7BRY7	commensal	pathogen
AF-A0A7Z2YQ83-F1-model_v4.pdb	AF-O84700-F1-model_v4.pdb	A0A7Z2YQ83	O84700	WP_062771533.1	O84700	commensal	pathogen
AF-A0A7Z3CLI5-F1-model_v4.pdb	AF-A0A7Z3CLI5-F1-model_v4.pdb	A0A7Z3CLI5	A0A7Z3CLI5	WP_050719076.1	WP_050719076.1	commensal	commensal
AF-A0A7Z3CLI5-F1-model_v4.pdb	AF-A0A175VHH1-F1-model_v4.pdb	A0A7Z3CLI5	A0A175VHH1	WP_050719076.1	WP_042071188.1	commensal	commensal
AF-A0A7Z3CLI5-F1-model_v4.pdb	AF-A0A261E6E2-F1-model_v4.pdb	A0A7Z3CLI5	A0A261E6E2	WP_050719076.1	WP_017787620.1	commensal	commensal
AF-A0A7Z3CLI5-F1-model_v4.pdb	AF-A0A3N6VI12-F1-model_v4.pdb	A0A7Z3CLI5	A0A3N6VI12	WP_050719076.1	WP_042030437.1	commensal	commensal
AF-A0A7Z7KP11-F1-model_v4.pdb	AF-A0A7Z7KP11-F1-model_v4.pdb	A0A7Z7KP11	A0A7Z7KP11	WP_096759669.1	WP_096759669.1	commensal	commensal
AF-A0A7Z7KP11-F1-model_v4.pdb	AF-B2PUC3-F1-model_v4.pdb	A0A7Z7KP11	B2PUC3	WP_096759669.1	WP_042116129.1	commensal	commensal
AF-A0A7Z7KP11-F1-model_v4.pdb	AF-D4BXU0-F1-model_v4.pdb	A0A7Z7KP11	D4BXU0	WP_096759669.1	WP_004258949.1	commensal	commensal
AF-A0A7Z7KP11-F1-model_v4.pdb	AF-A0A6I3JVE8-F1-model_v4.pdb	A0A7Z7KP11	A0A6I3JVE8	WP_096759669.1	WP_042117401.1	commensal	commensal
AF-A0A7Z7KP11-F1-model_v4.pdb	AF-D4C3B1-F1-model_v4.pdb	A0A7Z7KP11	D4C3B1	WP_096759669.1	WP_004264098.1	commensal	commensal
AF-A0A7Z7KP11-F1-model_v4.pdb	AF-D4BX44-F1-model_v4.pdb	A0A7Z7KP11	D4BX44	WP_096759669.1	WP_004258015.1	commensal	commensal
AF-A0A7Z7KP11-F1-model_v4.pdb	AF-S1I8X5-F1-model_v4.pdb	A0A7Z7KP11	S1I8X5	WP_096759669.1	WP_000465933.1	commensal	commensal
AF-A0A7Z7KP11-F1-model_v4.pdb	AF-A0A0E1LTH7-F1-model_v4.pdb	A0A7Z7KP11	A0A0E1LTH7	WP_096759669.1	WP_000465928.1	commensal	commensal
AF-A0A7Z7KP11-F1-model_v4.pdb	AF-F4NL37-F1-model_v4.pdb	A0A7Z7KP11	F4NL37	WP_096759669.1	WP_000465930.1	commensal	commensal
AF-A0A7Z7KP11-F1-model_v4.pdb	AF-A0A2T3T7L5-F1-model_v4.pdb	A0A7Z7KP11	A0A2T3T7L5	WP_096759669.1	WP_001267298.1	commensal	commensal
AF-A0A7Z7KP11-F1-model_v4.pdb	AF-B2PY98-F1-model_v4.pdb	A0A7Z7KP11	B2PY98	WP_096759669.1	WP_004922581.1	commensal	commensal
AF-A0A7Z7KP11-F1-model_v4.pdb	AF-D4BU96-F1-model_v4.pdb	A0A7Z7KP11	D4BU96	WP_096759669.1	WP_004255002.1	commensal	commensal
AF-A0A7Z7KP11-F1-model_v4.pdb	AF-D4C4X2-F1-model_v4.pdb	A0A7Z7KP11	D4C4X2	WP_096759669.1	WP_004264927.1	commensal	commensal
AF-A0A7Z7KP11-F1-model_v4.pdb	AF-U9ZU49-F1-model_v4.pdb	A0A7Z7KP11	U9ZU49	WP_096759669.1	WP_001267299.1	commensal	commensal
AF-A0A7Z7KP11-F1-model_v4.pdb	AF-A0A4U6GXX9-F1-model_v4.pdb	A0A7Z7KP11	A0A4U6GXX9	WP_096759669.1	WP_040232070.1	commensal	commensal
AF-A0A7Z7YCG3-F1-model_v4.pdb	AF-A0A7Z7YCG3-F1-model_v4.pdb	A0A7Z7YCG3	A0A7Z7YCG3	WP_001336397.1	WP_001336397.1	commensal	commensal
AF-A0A7Z7YN80-F1-model_v4.pdb	AF-A0A7Z7YN80-F1-model_v4.pdb	A0A7Z7YN80	A0A7Z7YN80	A0A7Z7YN80	A0A7Z7YN80	pathogen	pathogen
AF-A0A809FWH5-F1-model_v4.pdb	AF-A0A809FWH5-F1-model_v4.pdb	A0A809FWH5	A0A809FWH5	WP_082031712.1	WP_082031712.1	commensal	commensal
AF-A0A811XC62-F1-model_v4.pdb	AF-A0A811XC62-F1-model_v4.pdb	A0A811XC62	A0A811XC62	WP_087051977.1	WP_087051977.1	commensal	commensal
AF-A0A811XG01-F1-model_v4.pdb	AF-A0A811XG01-F1-model_v4.pdb	A0A811XG01	A0A811XG01	WP_087052351.1	WP_087052351.1	commensal	commensal
AF-A0A811XG05-F1-model_v4.pdb	AF-A0A811XG05-F1-model_v4.pdb	A0A811XG05	A0A811XG05	WP_087052331.1	WP_087052331.1	commensal	commensal
AF-A0A811XGP1-F1-model_v4.pdb	AF-A0A811XGP1-F1-model_v4.pdb	A0A811XGP1	A0A811XGP1	WP_047409251.1	WP_047409251.1	commensal	commensal
AF-A0A811XGP1-F1-model_v4.pdb	AF-A0A0H3NY44-F1-model_v4.pdb	A0A811XGP1	A0A0H3NY44	WP_047409251.1	WP_005165009.1	commensal	commensal
AF-A0A811XGP1-F1-model_v4.pdb	AF-A0A6N6JXJ6-F1-model_v4.pdb	A0A811XGP1	A0A6N6JXJ6	WP_047409251.1	WP_005122932.1	commensal	commensal
AF-A0A811XPA9-F1-model_v4.pdb	AF-A0A811XPA9-F1-model_v4.pdb	A0A811XPA9	A0A811XPA9	WP_087052875.1	WP_087052875.1	commensal	commensal
AF-A0A811XPA9-F1-model_v4.pdb	AF-B2PV97-F1-model_v4.pdb	A0A811XPA9	B2PV97	WP_087052875.1	WP_004924278.1	commensal	commensal
AF-A0A811XPA9-F1-model_v4.pdb	AF-D4C581-F1-model_v4.pdb	A0A811XPA9	D4C581	WP_087052875.1	WP_004265131.1	commensal	commensal
AF-A0A811XPA9-F1-model_v4.pdb	AF-B2PV89-F1-model_v4.pdb	A0A811XPA9	B2PV89	WP_087052875.1	WP_004924254.1	commensal	commensal
AF-A0A811XPA9-F1-model_v4.pdb	AF-A0A0D6GGN1-F1-model_v4.pdb	A0A811XPA9	A0A0D6GGN1	WP_087052875.1	WP_001272757.1	commensal	commensal
AF-A0A811XPA9-F1-model_v4.pdb	AF-A0A2J9E589-F1-model_v4.pdb	A0A811XPA9	A0A2J9E589	WP_087052875.1	WP_084881949.1	commensal	commensal
AF-A0A811XPA9-F1-model_v4.pdb	AF-A0A3S4KHA0-F1-model_v4.pdb	A0A811XPA9	A0A3S4KHA0	WP_087052875.1	WP_005157598.1	commensal	commensal
AF-A0A811XPA9-F1-model_v4.pdb	AF-A0A6N3GIG8-F1-model_v4.pdb	A0A811XPA9	A0A6N3GIG8	WP_087052875.1	WP_081653604.1	commensal	commensal
AF-A0A811XPA9-F1-model_v4.pdb	AF-G9Z5K5-F1-model_v4.pdb	A0A811XPA9	G9Z5K5	WP_087052875.1	WP_006819540.1	commensal	commensal
AF-A0A811XPA9-F1-model_v4.pdb	AF-V0V902-F1-model_v4.pdb	A0A811XPA9	V0V902	WP_087052875.1	WP_000899140.1	commensal	commensal
AF-A0A811XPA9-F1-model_v4.pdb	AF-A9ZNG5-F1-model_v4.pdb	A0A811XPA9	A9ZNG5	WP_087052875.1	A9ZNG5	commensal	pathogen
AF-A0A811XPA9-F1-model_v4.pdb	AF-A0A6M7H3X0-F1-model_v4.pdb	A0A811XPA9	A0A6M7H3X0	WP_087052875.1	WP_000950786.1	commensal	commensal
AF-A0A811XPA9-F1-model_v4.pdb	AF-A0A8A3SK48-F1-model_v4.pdb	A0A811XPA9	A0A8A3SK48	WP_087052875.1	A0A8A3SK48	commensal	pathogen
AF-A0A811XPA9-F1-model_v4.pdb	AF-B3Y094-F1-model_v4.pdb	A0A811XPA9	B3Y094	WP_087052875.1	B3Y094	commensal	pathogen
AF-A0A811XPA9-F1-model_v4.pdb	AF-B7UI21-F1-model_v4.pdb	A0A811XPA9	B7UI21	WP_087052875.1	B7UI21	commensal	pathogen
AF-A0A811XPA9-F1-model_v4.pdb	AF-B7UNX3-F1-model_v4.pdb	A0A811XPA9	B7UNX3	WP_087052875.1	B7UNX3	commensal	pathogen
AF-A0A811XPA9-F1-model_v4.pdb	AF-D2TT37-F1-model_v4.pdb	A0A811XPA9	D2TT37	WP_087052875.1	D2TT37	commensal	pathogen
AF-A0A811XPA9-F1-model_v4.pdb	AF-I2WSU4-F1-model_v4.pdb	A0A811XPA9	I2WSU4	WP_087052875.1	I2WSU4	commensal	pathogen
AF-A0A811XPA9-F1-model_v4.pdb	AF-Q9L9J3-F1-model_v4.pdb	A0A811XPA9	Q9L9J3	WP_087052875.1	Q9L9J3	commensal	pathogen
AF-A0A811XPA9-F1-model_v4.pdb	AF-Q8ZNP4-F1-model_v4.pdb	A0A811XPA9	Q8ZNP4	WP_087052875.1	Q8ZNP4	commensal	pathogen
AF-A0A811XPA9-F1-model_v4.pdb	AF-A0A5H6TEH6-F1-model_v4.pdb	A0A811XPA9	A0A5H6TEH6	WP_087052875.1	dime_meta_effector_131	commensal	met
AF-A0A811XPF3-F1-model_v4.pdb	AF-A0A811XPF3-F1-model_v4.pdb	A0A811XPF3	A0A811XPF3	WP_043016612.1	WP_043016612.1	commensal	commensal
AF-A0A811XPF3-F1-model_v4.pdb	AF-A0A433GPI8-F1-model_v4.pdb	A0A811XPF3	A0A433GPI8	WP_043016612.1	WP_042050058.1	commensal	commensal
AF-A0A811XPF3-F1-model_v4.pdb	AF-A0A8B2SD70-F1-model_v4.pdb	A0A811XPF3	A0A8B2SD70	WP_043016612.1	WP_025911135.1	commensal	commensal
AF-A0A811XPF3-F1-model_v4.pdb	AF-A0A0T9UA15-F1-model_v4.pdb	A0A811XPF3	A0A0T9UA15	WP_043016612.1	WP_048618412.1	commensal	commensal
AF-A0A811XPF3-F1-model_v4.pdb	AF-A0A0H3NVM6-F1-model_v4.pdb	A0A811XPF3	A0A0H3NVM6	WP_043016612.1	WP_005157433.1	commensal	commensal
AF-A0A811XPF3-F1-model_v4.pdb	AF-A0A2J9E3D2-F1-model_v4.pdb	A0A811XPF3	A0A2J9E3D2	WP_043016612.1	WP_033753257.1	commensal	commensal
AF-A0A811XPF3-F1-model_v4.pdb	AF-A0A2N4W5C3-F1-model_v4.pdb	A0A811XPF3	A0A2N4W5C3	WP_043016612.1	WP_004146794.1	commensal	commensal
AF-A0A811XPF3-F1-model_v4.pdb	AF-A0A3F3B736-F1-model_v4.pdb	A0A811XPF3	A0A3F3B736	WP_043016612.1	WP_009486529.1	commensal	commensal
AF-A0A811XPF3-F1-model_v4.pdb	AF-A0A5E6FL54-F1-model_v4.pdb	A0A811XPF3	A0A5E6FL54	WP_043016612.1	WP_004177655.1	commensal	commensal
AF-A0A811XPF3-F1-model_v4.pdb	AF-A0A7Z3TTQ0-F1-model_v4.pdb	A0A811XPF3	A0A7Z3TTQ0	WP_043016612.1	WP_042031937.1	commensal	commensal
AF-A0A811XPF3-F1-model_v4.pdb	AF-B2Q2Y5-F1-model_v4.pdb	A0A811XPF3	B2Q2Y5	WP_043016612.1	WP_004922117.1	commensal	commensal
AF-A0A811XPF3-F1-model_v4.pdb	AF-B2Q7C8-F1-model_v4.pdb	A0A811XPF3	B2Q7C8	WP_043016612.1	WP_004927350.1	commensal	commensal
AF-A0A811XPF3-F1-model_v4.pdb	AF-B6XAI1-F1-model_v4.pdb	A0A811XPF3	B6XAI1	WP_043016612.1	WP_006657315.1	commensal	commensal
AF-A0A811XPF3-F1-model_v4.pdb	AF-D1P648-F1-model_v4.pdb	A0A811XPF3	D1P648	WP_043016612.1	WP_006815711.1	commensal	commensal
AF-A0A811XPF3-F1-model_v4.pdb	AF-D4C130-F1-model_v4.pdb	A0A811XPF3	D4C130	WP_043016612.1	WP_004905318.1	commensal	commensal
AF-A0A811XPF3-F1-model_v4.pdb	AF-M7D7I2-F1-model_v4.pdb	A0A811XPF3	M7D7I2	WP_043016612.1	WP_004238850.1	commensal	commensal
AF-A0A811XPF3-F1-model_v4.pdb	AF-A0A6N3HFY7-F1-model_v4.pdb	A0A811XPF3	A0A6N3HFY7	WP_043016612.1	WP_044173232.1	commensal	commensal
AF-A0A811XPV3-F1-model_v4.pdb	AF-A0A811XPV3-F1-model_v4.pdb	A0A811XPV3	A0A811XPV3	WP_087053212.1	WP_087053212.1	commensal	commensal
AF-A0A811XPV3-F1-model_v4.pdb	AF-A0A7W3BR97-F1-model_v4.pdb	A0A811XPV3	A0A7W3BR97	WP_087053212.1	WP_040233766.1	commensal	commensal
AF-A0A811XSM7-F1-model_v4.pdb	AF-A0A811XSM7-F1-model_v4.pdb	A0A811XSM7	A0A811XSM7	WP_087053303.1	WP_087053303.1	commensal	commensal
AF-A0A811XT90-F1-model_v4.pdb	AF-A0A811XT90-F1-model_v4.pdb	A0A811XT90	A0A811XT90	WP_043016086.1	WP_043016086.1	commensal	commensal
AF-A0A811XTB1-F1-model_v4.pdb	AF-A0A811XTB1-F1-model_v4.pdb	A0A811XTB1	A0A811XTB1	WP_043018137.1	WP_043018137.1	commensal	commensal
AF-A0A811XTB1-F1-model_v4.pdb	AF-G9Z7R0-F1-model_v4.pdb	A0A811XTB1	G9Z7R0	WP_043018137.1	WP_040903573.1	commensal	commensal
AF-A0A811XTB1-F1-model_v4.pdb	AF-A0A2L0KTJ0-F1-model_v4.pdb	A0A811XTB1	A0A2L0KTJ0	WP_043018137.1	WP_004184134.1	commensal	commensal
AF-A0A811XTB1-F1-model_v4.pdb	AF-A0A7U0AK16-F1-model_v4.pdb	A0A811XTB1	A0A7U0AK16	WP_043018137.1	WP_004176104.1	commensal	commensal
AF-A0A811XTB1-F1-model_v4.pdb	AF-A0A7U2B2F2-F1-model_v4.pdb	A0A811XTB1	A0A7U2B2F2	WP_043018137.1	WP_032420351.1	commensal	commensal
AF-A0A811XTB1-F1-model_v4.pdb	AF-A0A5A9CDW1-F1-model_v4.pdb	A0A811XTB1	A0A5A9CDW1	WP_043018137.1	WP_003828520.1	commensal	commensal
AF-A0A811XTB1-F1-model_v4.pdb	AF-A0A811XUX4-F1-model_v4.pdb	A0A811XTB1	A0A811XUX4	WP_043018137.1	WP_087053313.1	commensal	commensal
AF-A0A811XTB1-F1-model_v4.pdb	AF-D1P5P9-F1-model_v4.pdb	A0A811XTB1	D1P5P9	WP_043018137.1	WP_006815565.1	commensal	commensal
AF-A0A811XTB1-F1-model_v4.pdb	AF-A0A0Q2R618-F1-model_v4.pdb	A0A811XTB1	A0A0Q2R618	WP_043018137.1	WP_014257346.1	commensal	commensal
AF-A0A811XTB1-F1-model_v4.pdb	AF-A0A0X8LIK4-F1-model_v4.pdb	A0A811XTB1	A0A0X8LIK4	WP_043018137.1	WP_061055659.1	commensal	commensal
AF-A0A811XTB1-F1-model_v4.pdb	AF-S3JSR2-F1-model_v4.pdb	A0A811XTB1	S3JSR2	WP_043018137.1	WP_016536850.1	commensal	commensal
AF-A0A811XTB1-F1-model_v4.pdb	AF-D4C087-F1-model_v4.pdb	A0A811XTB1	D4C087	WP_043018137.1	WP_004261788.1	commensal	commensal
AF-A0A827FTR1-F1-model_v4.pdb	AF-A0A827FTR1-F1-model_v4.pdb	A0A827FTR1	A0A827FTR1	WP_000119854.1	WP_000119854.1	commensal	commensal
AF-A0A827FTR1-F1-model_v4.pdb	AF-A0A1E2VG11-F1-model_v4.pdb	A0A827FTR1	A0A1E2VG11	WP_000119854.1	WP_000119849.1	commensal	commensal
AF-A0A827FTR1-F1-model_v4.pdb	AF-D4BT98-F1-model_v4.pdb	A0A827FTR1	D4BT98	WP_000119854.1	WP_004253755.1	commensal	commensal
AF-A0A829G2Q7-F1-model_v4.pdb	AF-A0A829G2Q7-F1-model_v4.pdb	A0A829G2Q7	A0A829G2Q7	WP_001329738.1	WP_001329738.1	commensal	commensal
AF-A0A829IKW7-F1-model_v4.pdb	AF-A0A829IKW7-F1-model_v4.pdb	A0A829IKW7	A0A829IKW7	WP_000335899.1	WP_000335899.1	commensal	commensal
AF-A0A829IP27-F1-model_v4.pdb	AF-A0A829IP27-F1-model_v4.pdb	A0A829IP27	A0A829IP27	WP_000804518.1	WP_000804518.1	commensal	commensal
AF-A0A829IP27-F1-model_v4.pdb	AF-A0A7U8X422-F1-model_v4.pdb	A0A829IP27	A0A7U8X422	WP_000804518.1	WP_000804519.1	commensal	commensal
AF-A0A829IRL1-F1-model_v4.pdb	AF-A0A829IRL1-F1-model_v4.pdb	A0A829IRL1	A0A829IRL1	WP_000671170.1	WP_000671170.1	commensal	commensal
AF-A0A829IRL1-F1-model_v4.pdb	AF-D8A5Z6-F1-model_v4.pdb	A0A829IRL1	D8A5Z6	WP_000671170.1	WP_000671167.1	commensal	commensal
AF-A0A829IRL1-F1-model_v4.pdb	AF-A0A6N0KIT8-F1-model_v4.pdb	A0A829IRL1	A0A6N0KIT8	WP_000671170.1	WP_079199846.1	commensal	commensal
AF-A0A829IRL1-F1-model_v4.pdb	AF-G9Z509-F1-model_v4.pdb	A0A829IRL1	G9Z509	WP_000671170.1	WP_006819050.1	commensal	commensal
AF-A0A829IRL1-F1-model_v4.pdb	AF-A0A433GLL5-F1-model_v4.pdb	A0A829IRL1	A0A433GLL5	WP_000671170.1	WP_042051501.1	commensal	commensal
AF-A0A829IRL1-F1-model_v4.pdb	AF-A0A175VHY8-F1-model_v4.pdb	A0A829IRL1	A0A175VHY8	WP_000671170.1	WP_042025913.1	commensal	commensal
AF-A0A829IRL1-F1-model_v4.pdb	AF-A0A486TIG1-F1-model_v4.pdb	A0A829IRL1	A0A486TIG1	WP_000671170.1	WP_009484142.1	commensal	commensal
AF-A0A829IRL1-F1-model_v4.pdb	AF-B1EQD5-F1-model_v4.pdb	A0A829IRL1	B1EQD5	WP_000671170.1	WP_002460748.1	commensal	commensal
AF-A0A829IRL1-F1-model_v4.pdb	AF-J2DN54-F1-model_v4.pdb	A0A829IRL1	J2DN54	WP_000671170.1	WP_004147623.1	commensal	commensal
AF-A0A829IRL1-F1-model_v4.pdb	AF-V0V9K4-F1-model_v4.pdb	A0A829IRL1	V0V9K4	WP_000671170.1	WP_001337739.1	commensal	commensal
AF-A0A829IRL1-F1-model_v4.pdb	AF-A0A7U7IJP6-F1-model_v4.pdb	A0A829IRL1	A0A7U7IJP6	WP_000671170.1	WP_032457106.1	commensal	commensal
AF-A0A829IRL1-F1-model_v4.pdb	AF-B6XJN2-F1-model_v4.pdb	A0A829IRL1	B6XJN2	WP_000671170.1	WP_006660500.1	commensal	commensal
AF-A0A829IRL1-F1-model_v4.pdb	AF-B7LTE7-F1-model_v4.pdb	A0A829IRL1	B7LTE7	WP_000671170.1	WP_001016304.1	commensal	commensal
AF-A0A829IRL1-F1-model_v4.pdb	AF-A0A447J414-F1-model_v4.pdb	A0A829IRL1	A0A447J414	WP_000671170.1	WP_062771613.1	commensal	commensal
AF-A0A829IRL1-F1-model_v4.pdb	AF-A0A6N6K1V1-F1-model_v4.pdb	A0A829IRL1	A0A6N6K1V1	WP_000671170.1	WP_005133841.1	commensal	commensal
AF-A0A829IRL1-F1-model_v4.pdb	AF-A0A7U0APJ1-F1-model_v4.pdb	A0A829IRL1	A0A7U0APJ1	WP_000671170.1	WP_004241218.1	commensal	commensal
AF-A0A829IRL1-F1-model_v4.pdb	AF-A0A811XBL1-F1-model_v4.pdb	A0A829IRL1	A0A811XBL1	WP_000671170.1	WP_087051918.1	commensal	commensal
AF-A0A829IRL1-F1-model_v4.pdb	AF-B6XJN8-F1-model_v4.pdb	A0A829IRL1	B6XJN8	WP_000671170.1	WP_006660506.1	commensal	commensal
AF-A0A829IRL1-F1-model_v4.pdb	AF-D4C5H1-F1-model_v4.pdb	A0A829IRL1	D4C5H1	WP_000671170.1	WP_004265317.1	commensal	commensal
AF-A0A829IRL1-F1-model_v4.pdb	AF-G9Z1B6-F1-model_v4.pdb	A0A829IRL1	G9Z1B6	WP_000671170.1	WP_006817680.1	commensal	commensal
AF-A0A829IRL1-F1-model_v4.pdb	AF-A0A2X2DCT6-F1-model_v4.pdb	A0A829IRL1	A0A2X2DCT6	WP_000671170.1	dime_meta_effector_86	commensal	met
AF-A0A829IRL1-F1-model_v4.pdb	AF-A0A175VKM9-F1-model_v4.pdb	A0A829IRL1	A0A175VKM9	WP_000671170.1	WP_042029224.1	commensal	commensal
AF-A0A829IRL1-F1-model_v4.pdb	AF-D4C0Q2-F1-model_v4.pdb	A0A829IRL1	D4C0Q2	WP_000671170.1	WP_004262300.1	commensal	commensal
AF-A0A829IRL1-F1-model_v4.pdb	AF-N2IW28-F1-model_v4.pdb	A0A829IRL1	N2IW28	WP_000671170.1	WP_010798615.1	commensal	commensal
AF-A0A829IRL1-F1-model_v4.pdb	AF-A0A8A5VL42-F1-model_v4.pdb	A0A829IRL1	A0A8A5VL42	WP_000671170.1	WP_004728048.1	commensal	commensal
AF-A0A829IRL1-F1-model_v4.pdb	AF-A0A0X8LIA9-F1-model_v4.pdb	A0A829IRL1	A0A0X8LIA9	WP_000671170.1	WP_061055583.1	commensal	commensal
AF-A0A829IRL1-F1-model_v4.pdb	AF-S3IVN5-F1-model_v4.pdb	A0A829IRL1	S3IVN5	WP_000671170.1	WP_016536076.1	commensal	commensal
AF-A0A829IRL1-F1-model_v4.pdb	AF-A0A0H3NVA8-F1-model_v4.pdb	A0A829IRL1	A0A0H3NVA8	WP_000671170.1	WP_005179029.1	commensal	commensal
AF-A0A829IRL1-F1-model_v4.pdb	AF-A0A0X8LMI5-F1-model_v4.pdb	A0A829IRL1	A0A0X8LMI5	WP_000671170.1	WP_061056623.1	commensal	commensal
AF-A0A829IRL1-F1-model_v4.pdb	AF-B2PX16-F1-model_v4.pdb	A0A829IRL1	B2PX16	WP_000671170.1	WP_004924913.1	commensal	commensal
AF-A0A829IRL1-F1-model_v4.pdb	AF-B2Q063-F1-model_v4.pdb	A0A829IRL1	B2Q063	WP_000671170.1	WP_004919165.1	commensal	commensal
AF-A0A829IRL1-F1-model_v4.pdb	AF-D1P1E4-F1-model_v4.pdb	A0A829IRL1	D1P1E4	WP_000671170.1	WP_006814064.1	commensal	commensal
AF-A0A829IRL1-F1-model_v4.pdb	AF-A0A0X8LH93-F1-model_v4.pdb	A0A829IRL1	A0A0X8LH93	WP_000671170.1	WP_061055287.1	commensal	commensal
AF-A0A829IRL1-F1-model_v4.pdb	AF-D4C055-F1-model_v4.pdb	A0A829IRL1	D4C055	WP_000671170.1	WP_004261691.1	commensal	commensal
AF-A0A829IZA5-F1-model_v4.pdb	AF-A0A829IZA5-F1-model_v4.pdb	A0A829IZA5	A0A829IZA5	WP_000075589.1	WP_000075589.1	commensal	commensal
AF-A0A829IZA5-F1-model_v4.pdb	AF-A0A1X3JCS9-F1-model_v4.pdb	A0A829IZA5	A0A1X3JCS9	WP_000075589.1	WP_000484598.1	commensal	commensal
AF-A0A829IZA5-F1-model_v4.pdb	AF-A0A1X3JCS9-F1-model_v4.pdb	A0A829IZA5	A0A1X3JCS9	WP_000075589.1	dime_meta_effector_1	commensal	met
AF-A0A829IZA5-F1-model_v4.pdb	AF-A0A2S8I2T7-F1-model_v4.pdb	A0A829IZA5	A0A2S8I2T7	WP_000075589.1	dime_meta_effector_92	commensal	met
AF-A0A829IZA5-F1-model_v4.pdb	AF-A0A376KGG9-F1-model_v4.pdb	A0A829IZA5	A0A376KGG9	WP_000075589.1	WP_000075586.1	commensal	commensal
AF-A0A829IZA5-F1-model_v4.pdb	AF-A0A658YU04-F1-model_v4.pdb	A0A829IZA5	A0A658YU04	WP_000075589.1	dime_meta_effector_63	commensal	met
AF-A0A829IZA5-F1-model_v4.pdb	AF-F4NI07-F1-model_v4.pdb	A0A829IZA5	F4NI07	WP_000075589.1	WP_000484555.1	commensal	commensal
AF-A0A829IZA5-F1-model_v4.pdb	AF-A0A0K4AT42-F1-model_v4.pdb	A0A829IZA5	A0A0K4AT42	WP_000075589.1	dime_meta_effector_43	commensal	met
AF-A0A829IZA5-F1-model_v4.pdb	AF-A0A0D8WCI2-F1-model_v4.pdb	A0A829IZA5	A0A0D8WCI2	WP_000075589.1	WP_000900534.1	commensal	commensal
AF-A0A829IZA5-F1-model_v4.pdb	AF-A0A2X1MKZ5-F1-model_v4.pdb	A0A829IZA5	A0A2X1MKZ5	WP_000075589.1	WP_000900533.1	commensal	commensal
AF-A0A829IZA5-F1-model_v4.pdb	AF-A0A6D0WXP9-F1-model_v4.pdb	A0A829IZA5	A0A6D0WXP9	WP_000075589.1	dime_meta_effector_2	commensal	met
AF-A0A829IZA5-F1-model_v4.pdb	AF-D8A946-F1-model_v4.pdb	A0A829IZA5	D8A946	WP_000075589.1	WP_000579093.1	commensal	commensal
AF-A0A829IZA5-F1-model_v4.pdb	AF-W1WSW6-F1-model_v4.pdb	A0A829IZA5	W1WSW6	WP_000075589.1	dime_meta_effector_25	commensal	met
AF-A0A829IZA5-F1-model_v4.pdb	AF-D4BWG9-F1-model_v4.pdb	A0A829IZA5	D4BWG9	WP_000075589.1	WP_004257237.1	commensal	commensal
AF-A0A829IZA5-F1-model_v4.pdb	AF-D8A8K2-F1-model_v4.pdb	A0A829IZA5	D8A8K2	WP_000075589.1	WP_000020633.1	commensal	commensal
AF-A0A829IZA5-F1-model_v4.pdb	AF-A0A0K4Q709-F1-model_v4.pdb	A0A829IZA5	A0A0K4Q709	WP_000075589.1	dime_meta_effector_80	commensal	met
AF-A0A829IZA5-F1-model_v4.pdb	AF-A0A271U7R8-F1-model_v4.pdb	A0A829IZA5	A0A271U7R8	WP_000075589.1	WP_000020636.1	commensal	commensal
AF-A0A829IZA5-F1-model_v4.pdb	AF-A0A377APS8-F1-model_v4.pdb	A0A829IZA5	A0A377APS8	WP_000075589.1	dime_meta_effector_88	commensal	met
AF-A0A829IZA5-F1-model_v4.pdb	AF-A0A8A5GUK9-F1-model_v4.pdb	A0A829IZA5	A0A8A5GUK9	WP_000075589.1	WP_000020596.1	commensal	commensal
AF-A0A829IZA5-F1-model_v4.pdb	AF-D7XYS1-F1-model_v4.pdb	A0A829IZA5	D7XYS1	WP_000075589.1	WP_000020605.1	commensal	commensal
AF-A0A829J1F9-F1-model_v4.pdb	AF-A0A829J1F9-F1-model_v4.pdb	A0A829J1F9	A0A829J1F9	WP_001322916.1	WP_001322916.1	commensal	commensal
AF-A0A829J1F9-F1-model_v4.pdb	AF-A0A0A0FUX0-F1-model_v4.pdb	A0A829J1F9	A0A0A0FUX0	WP_001322916.1	WP_000643701.1	commensal	commensal
AF-A0A829J1F9-F1-model_v4.pdb	AF-D8A4L6-F1-model_v4.pdb	A0A829J1F9	D8A4L6	WP_001322916.1	WP_001329799.1	commensal	commensal
AF-A0A829J1F9-F1-model_v4.pdb	AF-D8A8H0-F1-model_v4.pdb	A0A829J1F9	D8A8H0	WP_001322916.1	WP_000862334.1	commensal	commensal
AF-A0A829J1F9-F1-model_v4.pdb	AF-F4NNL1-F1-model_v4.pdb	A0A829J1F9	F4NNL1	WP_001322916.1	WP_001307442.1	commensal	commensal
AF-A0A829J1F9-F1-model_v4.pdb	AF-F4NNL2-F1-model_v4.pdb	A0A829J1F9	F4NNL2	WP_001322916.1	WP_000862320.1	commensal	commensal
AF-A0A829J1F9-F1-model_v4.pdb	AF-F4SQM2-F1-model_v4.pdb	A0A829J1F9	F4SQM2	WP_001322916.1	WP_001311193.1	commensal	commensal
AF-A0A829J1F9-F1-model_v4.pdb	AF-V0YGJ4-F1-model_v4.pdb	A0A829J1F9	V0YGJ4	WP_001322916.1	WP_001328185.1	commensal	commensal
AF-A0A829J1F9-F1-model_v4.pdb	AF-B7LP64-F1-model_v4.pdb	A0A829J1F9	B7LP64	WP_001322916.1	WP_000067801.1	commensal	commensal
AF-A0A829L2U6-F1-model_v4.pdb	AF-A0A829L2U6-F1-model_v4.pdb	A0A829L2U6	A0A829L2U6	WP_000062570.1	WP_000062570.1	commensal	commensal
AF-A0A829L2U6-F1-model_v4.pdb	AF-A0A0K9TJ33-F1-model_v4.pdb	A0A829L2U6	A0A0K9TJ33	WP_000062570.1	WP_001445815.1	commensal	commensal
AF-A0A829L2U6-F1-model_v4.pdb	AF-A0A1X9TFD8-F1-model_v4.pdb	A0A829L2U6	A0A1X9TFD8	WP_000062570.1	dime_meta_effector_93	commensal	met
AF-A0A829L2U6-F1-model_v4.pdb	AF-A0A376U1K4-F1-model_v4.pdb	A0A829L2U6	A0A376U1K4	WP_000062570.1	dime_meta_effector_94	commensal	met
AF-A0A829L2U6-F1-model_v4.pdb	AF-A0A657EYC2-F1-model_v4.pdb	A0A829L2U6	A0A657EYC2	WP_000062570.1	WP_000062552.1	commensal	commensal
AF-A0A829L2U6-F1-model_v4.pdb	AF-A0A7I0KUE1-F1-model_v4.pdb	A0A829L2U6	A0A7I0KUE1	WP_000062570.1	WP_000062572.1	commensal	commensal
AF-A0A829L2U6-F1-model_v4.pdb	AF-A0A829FZL1-F1-model_v4.pdb	A0A829L2U6	A0A829FZL1	WP_000062570.1	WP_001572281.1	commensal	commensal
AF-A0A829L2U6-F1-model_v4.pdb	AF-A0A829IYN4-F1-model_v4.pdb	A0A829L2U6	A0A829IYN4	WP_000062570.1	WP_001305664.1	commensal	commensal
AF-A0A829L2U6-F1-model_v4.pdb	AF-A0A8B1C021-F1-model_v4.pdb	A0A829L2U6	A0A8B1C021	WP_000062570.1	WP_001548966.1	commensal	commensal
AF-A0A829L2U6-F1-model_v4.pdb	AF-B1EMZ8-F1-model_v4.pdb	A0A829L2U6	B1EMZ8	WP_000062570.1	WP_000026842.1	commensal	commensal
AF-A0A829L2U6-F1-model_v4.pdb	AF-F4NKW5-F1-model_v4.pdb	A0A829L2U6	F4NKW5	WP_000062570.1	WP_000062568.1	commensal	commensal
AF-A0A829L2U6-F1-model_v4.pdb	AF-V0ZCJ1-F1-model_v4.pdb	A0A829L2U6	V0ZCJ1	WP_000062570.1	WP_000062538.1	commensal	commensal
AF-A0A829L2U6-F1-model_v4.pdb	AF-S3JBR6-F1-model_v4.pdb	A0A829L2U6	S3JBR6	WP_000062570.1	WP_016536247.1	commensal	commensal
AF-A0A829L2U6-F1-model_v4.pdb	AF-A0A0X8LHU1-F1-model_v4.pdb	A0A829L2U6	A0A0X8LHU1	WP_000062570.1	WP_061055427.1	commensal	commensal
AF-A0A829L2U6-F1-model_v4.pdb	AF-A0A366F3S1-F1-model_v4.pdb	A0A829L2U6	A0A366F3S1	WP_000062570.1	WP_113858462.1	commensal	commensal
AF-A0A829L2U6-F1-model_v4.pdb	AF-A0A3S4KUD3-F1-model_v4.pdb	A0A829L2U6	A0A3S4KUD3	WP_000062570.1	WP_002909008.1	commensal	commensal
AF-A0A829L2U6-F1-model_v4.pdb	AF-A0A6G6PM18-F1-model_v4.pdb	A0A829L2U6	A0A6G6PM18	WP_000062570.1	dime_meta_effector_155	commensal	met
AF-A0A829L2U6-F1-model_v4.pdb	AF-A0A8A5VEW0-F1-model_v4.pdb	A0A829L2U6	A0A8A5VEW0	WP_000062570.1	WP_004727750.1	commensal	commensal
AF-A0A829L2U6-F1-model_v4.pdb	AF-B6XCR8-F1-model_v4.pdb	A0A829L2U6	B6XCR8	WP_000062570.1	WP_006661218.1	commensal	commensal
AF-A0A829L2U6-F1-model_v4.pdb	AF-D1NYW9-F1-model_v4.pdb	A0A829L2U6	D1NYW9	WP_000062570.1	WP_039854065.1	commensal	commensal
AF-A0A829L2U6-F1-model_v4.pdb	AF-D4BTU1-F1-model_v4.pdb	A0A829L2U6	D4BTU1	WP_000062570.1	WP_004254561.1	commensal	commensal
AF-A1TLJ7-F1-model_v4.pdb	AF-A1TLJ7-F1-model_v4.pdb	A1TLJ7	A1TLJ7	A1TLJ7	A1TLJ7	pathogen	pathogen
AF-A1TP67-F1-model_v4.pdb	AF-A1TP67-F1-model_v4.pdb	A1TP67	A1TP67	A1TP67	A1TP67	pathogen	pathogen
AF-A1TR30-F1-model_v4.pdb	AF-A1TR30-F1-model_v4.pdb	A1TR30	A1TR30	A1TR30	A1TR30	pathogen	pathogen
AF-A2I8A1-F1-model_v4.pdb	AF-A2I8A1-F1-model_v4.pdb	A2I8A1	A2I8A1	A2I8A1	A2I8A1	pathogen	pathogen
AF-A2I8A1-F1-model_v4.pdb	AF-A2I8A2-F1-model_v4.pdb	A2I8A1	A2I8A2	A2I8A1	A2I8A2	pathogen	pathogen
AF-A2I8A1-F1-model_v4.pdb	AF-A0A384VCK8-F1-model_v4.pdb	A2I8A1	A0A384VCK8	A2I8A1	A0A384VCK8	pathogen	pathogen
AF-A2I8A1-F1-model_v4.pdb	AF-G9L9K6-F1-model_v4.pdb	A2I8A1	G9L9K6	A2I8A1	G9L9K6	pathogen	pathogen
AF-A2I8A1-F1-model_v4.pdb	AF-Q8RJQ0-F1-model_v4.pdb	A2I8A1	Q8RJQ0	A2I8A1	Q8RJQ0	pathogen	pathogen
AF-A2I8A1-F1-model_v4.pdb	AF-Q3BYJ5-F1-model_v4.pdb	A2I8A1	Q3BYJ5	A2I8A1	Q3BYJ5	pathogen	pathogen
AF-A2I8A1-F1-model_v4.pdb	AF-Q6R8C3-F1-model_v4.pdb	A2I8A1	Q6R8C3	A2I8A1	Q6R8C3	pathogen	pathogen
AF-A3QQZ4-F1-model_v4.pdb	AF-A3QQZ4-F1-model_v4.pdb	A3QQZ4	A3QQZ4	A3QQZ4	A3QQZ4	pathogen	pathogen
AF-A3QQZ4-F1-model_v4.pdb	AF-A0A377YU90-F1-model_v4.pdb	A3QQZ4	A0A377YU90	A3QQZ4	WP_004171426.1	pathogen	commensal
AF-A3QQZ4-F1-model_v4.pdb	AF-A0A377YU90-F1-model_v4.pdb	A3QQZ4	A0A377YU90	A3QQZ4	WP_077250281.1	pathogen	commensal
AF-A3QQZ4-F1-model_v4.pdb	AF-A3QQZ7-F1-model_v4.pdb	A3QQZ4	A3QQZ7	A3QQZ4	A3QQZ7	pathogen	pathogen
AF-A3QQZ4-F1-model_v4.pdb	AF-A3QQZ8-F1-model_v4.pdb	A3QQZ4	A3QQZ8	A3QQZ4	A3QQZ8	pathogen	pathogen
AF-A3QQZ4-F1-model_v4.pdb	AF-A3QQZ9-F1-model_v4.pdb	A3QQZ4	A3QQZ9	A3QQZ4	A3QQZ9	pathogen	pathogen
AF-A4PDU2-F1-model_v4.pdb	AF-A4PDU2-F1-model_v4.pdb	A4PDU2	A4PDU2	A4PDU2	A4PDU2	pathogen	pathogen
AF-A4PDU2-F1-model_v4.pdb	AF-A4PDT6-F1-model_v4.pdb	A4PDU2	A4PDT6	A4PDU2	A4PDT6	pathogen	pathogen
AF-A4PDU3-F1-model_v4.pdb	AF-A4PDU3-F1-model_v4.pdb	A4PDU3	A4PDU3	A4PDU3	A4PDU3	pathogen	pathogen
AF-A4PDU3-F1-model_v4.pdb	AF-A2A0W5-F1-model_v4.pdb	A4PDU3	A2A0W5	A4PDU3	A2A0W5	pathogen	pathogen
AF-A4PDU3-F1-model_v4.pdb	AF-A2A0W7-F1-model_v4.pdb	A4PDU3	A2A0W7	A4PDU3	A2A0W7	pathogen	pathogen
AF-A4PDU3-F1-model_v4.pdb	AF-A2A0X2-F1-model_v4.pdb	A4PDU3	A2A0X2	A4PDU3	A2A0X2	pathogen	pathogen
AF-A4PDU3-F1-model_v4.pdb	AF-A2A0X8-F1-model_v4.pdb	A4PDU3	A2A0X8	A4PDU3	A2A0X8	pathogen	pathogen
AF-A4PDU3-F1-model_v4.pdb	AF-A2A0Y2-F1-model_v4.pdb	A4PDU3	A2A0Y2	A4PDU3	A2A0Y2	pathogen	pathogen
AF-A4PDU3-F1-model_v4.pdb	AF-A2A0Y3-F1-model_v4.pdb	A4PDU3	A2A0Y3	A4PDU3	A2A0Y3	pathogen	pathogen
AF-A4PDU3-F1-model_v4.pdb	AF-A2A0Y6-F1-model_v4.pdb	A4PDU3	A2A0Y6	A4PDU3	A2A0Y6	pathogen	pathogen
AF-A4PDU3-F1-model_v4.pdb	AF-A2A0Z2-F1-model_v4.pdb	A4PDU3	A2A0Z2	A4PDU3	A2A0Z2	pathogen	pathogen
AF-A4PDU3-F1-model_v4.pdb	AF-A2A0Z4-F1-model_v4.pdb	A4PDU3	A2A0Z4	A4PDU3	A2A0Z4	pathogen	pathogen
AF-A4PDU3-F1-model_v4.pdb	AF-A2A0Z6-F1-model_v4.pdb	A4PDU3	A2A0Z6	A4PDU3	A2A0Z6	pathogen	pathogen
AF-A4PDU3-F1-model_v4.pdb	AF-A4PCI6-F1-model_v4.pdb	A4PDU3	A4PCI6	A4PDU3	A4PCI6	pathogen	pathogen
AF-A4PDU3-F1-model_v4.pdb	AF-A4PCI7-F1-model_v4.pdb	A4PDU3	A4PCI7	A4PDU3	A4PCI7	pathogen	pathogen
AF-A4PDU3-F1-model_v4.pdb	AF-A4PDT7-F1-model_v4.pdb	A4PDU3	A4PDT7	A4PDU3	A4PDT7	pathogen	pathogen
AF-A4PDU3-F1-model_v4.pdb	AF-A4PDT8-F1-model_v4.pdb	A4PDU3	A4PDT8	A4PDU3	A4PDT8	pathogen	pathogen
AF-A4PDU3-F1-model_v4.pdb	AF-A4PDT9-F1-model_v4.pdb	A4PDU3	A4PDT9	A4PDU3	A4PDT9	pathogen	pathogen
AF-A4PDU3-F1-model_v4.pdb	AF-A4PDU1-F1-model_v4.pdb	A4PDU3	A4PDU1	A4PDU3	A4PDU1	pathogen	pathogen
AF-A4PDU3-F1-model_v4.pdb	AF-A4PDU5-F1-model_v4.pdb	A4PDU3	A4PDU5	A4PDU3	A4PDU5	pathogen	pathogen
AF-A4PDU3-F1-model_v4.pdb	AF-A4PDU6-F1-model_v4.pdb	A4PDU3	A4PDU6	A4PDU3	A4PDU6	pathogen	pathogen
AF-A4PDU3-F1-model_v4.pdb	AF-A4PDU7-F1-model_v4.pdb	A4PDU3	A4PDU7	A4PDU3	A4PDU7	pathogen	pathogen
AF-A4PDU3-F1-model_v4.pdb	AF-A4PDU8-F1-model_v4.pdb	A4PDU3	A4PDU8	A4PDU3	A4PDU8	pathogen	pathogen
AF-A4PDU3-F1-model_v4.pdb	AF-A4PDU9-F1-model_v4.pdb	A4PDU3	A4PDU9	A4PDU3	A4PDU9	pathogen	pathogen
AF-A4PDU3-F1-model_v4.pdb	AF-A4PDV0-F1-model_v4.pdb	A4PDU3	A4PDV0	A4PDU3	A4PDV0	pathogen	pathogen
AF-A4PDU3-F1-model_v4.pdb	AF-A4PDV5-F1-model_v4.pdb	A4PDU3	A4PDV5	A4PDU3	A4PDV5	pathogen	pathogen
AF-A4PDU3-F1-model_v4.pdb	AF-B3Y0A5-F1-model_v4.pdb	A4PDU3	B3Y0A5	A4PDU3	B3Y0A5	pathogen	pathogen
AF-A4PDU3-F1-model_v4.pdb	AF-C6UYI3-F1-model_v4.pdb	A4PDU3	C6UYI3	A4PDU3	C6UYI3	pathogen	pathogen
AF-A4PDU3-F1-model_v4.pdb	AF-P0DJ88-F1-model_v4.pdb	A4PDU3	P0DJ88	A4PDU3	P0DJ88	pathogen	pathogen
AF-A4PDU3-F1-model_v4.pdb	AF-P0DJ89-F1-model_v4.pdb	A4PDU3	P0DJ89	A4PDU3	P0DJ89	pathogen	pathogen
AF-A4PDU3-F1-model_v4.pdb	AF-P55704-F1-model_v4.pdb	A4PDU3	P55704	A4PDU3	P55704	pathogen	pathogen
AF-A4PDU3-F1-model_v4.pdb	AF-A2A0X3-F1-model_v4.pdb	A4PDU3	A2A0X3	A4PDU3	A2A0X3	pathogen	pathogen
AF-A4PDU3-F1-model_v4.pdb	AF-A0A0K0HC32-F1-model_v4.pdb	A4PDU3	A0A0K0HC32	A4PDU3	A0A0K0HC32	pathogen	pathogen
AF-A4PDU3-F1-model_v4.pdb	AF-A2A0X5-F1-model_v4.pdb	A4PDU3	A2A0X5	A4PDU3	A2A0X5	pathogen	pathogen
AF-A4PDU3-F1-model_v4.pdb	AF-A4PDV1-F1-model_v4.pdb	A4PDU3	A4PDV1	A4PDU3	A4PDV1	pathogen	pathogen
AF-A4PDU3-F1-model_v4.pdb	AF-A4PDV2-F1-model_v4.pdb	A4PDU3	A4PDV2	A4PDU3	A4PDV2	pathogen	pathogen
AF-A4PDU3-F1-model_v4.pdb	AF-D2TKD7-F1-model_v4.pdb	A4PDU3	D2TKD7	A4PDU3	D2TKD7	pathogen	pathogen
AF-A4PDU3-F1-model_v4.pdb	AF-A1TVJ4-F1-model_v4.pdb	A4PDU3	A1TVJ4	A4PDU3	A1TVJ4	pathogen	pathogen
AF-A4PDU3-F1-model_v4.pdb	AF-A4PDV3-F1-model_v4.pdb	A4PDU3	A4PDV3	A4PDU3	A4PDV3	pathogen	pathogen
AF-A4PDU3-F1-model_v4.pdb	AF-A4PDU4-F1-model_v4.pdb	A4PDU3	A4PDU4	A4PDU3	A4PDU4	pathogen	pathogen
AF-A4PDU3-F1-model_v4.pdb	AF-Q7DB85-F1-model_v4.pdb	A4PDU3	Q7DB85	A4PDU3	Q7DB85	pathogen	pathogen
AF-A4SUE7-F1-model_v4.pdb	AF-A4SUE7-F1-model_v4.pdb	A4SUE7	A4SUE7	A4SUE7	A4SUE7	pathogen	pathogen
AF-A4SUE7-F1-model_v4.pdb	AF-Q87J05-F1-model_v4.pdb	A4SUE7	Q87J05	A4SUE7	Q87J05	pathogen	pathogen
AF-A6VCH8-F1-model_v4.pdb	AF-A6VCH8-F1-model_v4.pdb	A6VCH8	A6VCH8	WP_003095122.1	WP_003095122.1	commensal	commensal
AF-A8R3Y1-F1-model_v4.pdb	AF-A8R3Y1-F1-model_v4.pdb	A8R3Y1	A8R3Y1	A8R3Y1	A8R3Y1	pathogen	pathogen
AF-A8R3Y1-F1-model_v4.pdb	AF-A0A376HQL1-F1-model_v4.pdb	A8R3Y1	A0A376HQL1	A8R3Y1	dime_meta_effector_7	pathogen	met
AF-A8R3Y1-F1-model_v4.pdb	AF-A4PHQ3-F1-model_v4.pdb	A8R3Y1	A4PHQ3	A8R3Y1	A4PHQ3	pathogen	pathogen
AF-A8R3Y1-F1-model_v4.pdb	AF-A4PHQ4-F1-model_v4.pdb	A8R3Y1	A4PHQ4	A8R3Y1	A4PHQ4	pathogen	pathogen
AF-A8R3Y1-F1-model_v4.pdb	AF-B1EH55-F1-model_v4.pdb	A8R3Y1	B1EH55	A8R3Y1	WP_001121333.1	pathogen	commensal
AF-A8R3Y1-F1-model_v4.pdb	AF-B7UM99-F1-model_v4.pdb	A8R3Y1	B7UM99	A8R3Y1	B7UM99	pathogen	pathogen
AF-A8R3Y1-F1-model_v4.pdb	AF-Q2F7Z0-F1-model_v4.pdb	A8R3Y1	Q2F7Z0	A8R3Y1	Q2F7Z0	pathogen	pathogen
AF-A8R3Y1-F1-model_v4.pdb	AF-Q58I88-F1-model_v4.pdb	A8R3Y1	Q58I88	A8R3Y1	Q58I88	pathogen	pathogen
AF-A8R3Y1-F1-model_v4.pdb	AF-Q9KWH9-F1-model_v4.pdb	A8R3Y1	Q9KWH9	A8R3Y1	Q9KWH9	pathogen	pathogen
AF-A8R3Y1-F1-model_v4.pdb	AF-Q8ZP57-F1-model_v4.pdb	A8R3Y1	Q8ZP57	A8R3Y1	Q8ZP57	pathogen	pathogen
AF-A8R3Y1-F1-model_v4.pdb	AF-D0ZIB5-F1-model_v4.pdb	A8R3Y1	D0ZIB5	A8R3Y1	D0ZIB5	pathogen	pathogen
AF-A8R3Y1-F1-model_v4.pdb	AF-A0A0H3NXJ0-F1-model_v4.pdb	A8R3Y1	A0A0H3NXJ0	A8R3Y1	WP_005157512.1	pathogen	commensal
AF-A8R3Y1-F1-model_v4.pdb	AF-N2JD06-F1-model_v4.pdb	A8R3Y1	N2JD06	A8R3Y1	WP_010795288.1	pathogen	commensal
AF-A8R3Y1-F1-model_v4.pdb	AF-S3JUJ1-F1-model_v4.pdb	A8R3Y1	S3JUJ1	A8R3Y1	WP_016536352.1	pathogen	commensal
AF-B2Q1A7-F1-model_v4.pdb	AF-B2Q1A7-F1-model_v4.pdb	B2Q1A7	B2Q1A7	WP_004921623.1	WP_004921623.1	commensal	commensal
AF-B2Q1K1-F1-model_v4.pdb	AF-B2Q1K1-F1-model_v4.pdb	B2Q1K1	B2Q1K1	WP_004921749.1	WP_004921749.1	commensal	commensal
AF-B2Q266-F1-model_v4.pdb	AF-B2Q266-F1-model_v4.pdb	B2Q266	B2Q266	WP_004919855.1	WP_004919855.1	commensal	commensal
AF-B2Q266-F1-model_v4.pdb	AF-N2JGG2-F1-model_v4.pdb	B2Q266	N2JGG2	WP_004919855.1	WP_010796943.1	commensal	commensal
AF-B2Q266-F1-model_v4.pdb	AF-G9Z824-F1-model_v4.pdb	B2Q266	G9Z824	WP_004919855.1	WP_006820125.1	commensal	commensal
AF-B2Q2X1-F1-model_v4.pdb	AF-B2Q2X1-F1-model_v4.pdb	B2Q2X1	B2Q2X1	WP_004922067.1	WP_004922067.1	commensal	commensal
AF-B2Q2X1-F1-model_v4.pdb	AF-B6XKA2-F1-model_v4.pdb	B2Q2X1	B6XKA2	WP_004922067.1	WP_006660716.1	commensal	commensal
AF-B2Q2X1-F1-model_v4.pdb	AF-D1P480-F1-model_v4.pdb	B2Q2X1	D1P480	WP_004922067.1	WP_006815049.1	commensal	commensal
AF-B2Q2X1-F1-model_v4.pdb	AF-D4C0J4-F1-model_v4.pdb	B2Q2X1	D4C0J4	WP_004922067.1	WP_004262117.1	commensal	commensal
AF-B2Q340-F1-model_v4.pdb	AF-B2Q340-F1-model_v4.pdb	B2Q340	B2Q340	WP_004917712.1	WP_004917712.1	commensal	commensal
AF-B2Q3D8-F1-model_v4.pdb	AF-B2Q3D8-F1-model_v4.pdb	B2Q3D8	B2Q3D8	WP_004918358.1	WP_004918358.1	commensal	commensal
AF-B2Q3D8-F1-model_v4.pdb	AF-A0A0Q2R629-F1-model_v4.pdb	B2Q3D8	A0A0Q2R629	WP_004918358.1	WP_004728158.1	commensal	commensal
AF-B2Q3K0-F1-model_v4.pdb	AF-B2Q3K0-F1-model_v4.pdb	B2Q3K0	B2Q3K0	WP_004918480.1	WP_004918480.1	commensal	commensal
AF-B2Q3K0-F1-model_v4.pdb	AF-B2PW46-F1-model_v4.pdb	B2Q3K0	B2PW46	WP_004918480.1	WP_004915373.1	commensal	commensal
AF-B2Q3K0-F1-model_v4.pdb	AF-A0A366FER5-F1-model_v4.pdb	B2Q3K0	A0A366FER5	WP_004918480.1	WP_113857601.1	commensal	commensal
AF-B2Q3K0-F1-model_v4.pdb	AF-D7Y0N9-F1-model_v4.pdb	B2Q3K0	D7Y0N9	WP_004918480.1	WP_000640616.1	commensal	commensal
AF-B2Q3K0-F1-model_v4.pdb	AF-D8A2T9-F1-model_v4.pdb	B2Q3K0	D8A2T9	WP_004918480.1	WP_000129894.1	commensal	commensal
AF-B2Q5C4-F1-model_v4.pdb	AF-B2Q5C4-F1-model_v4.pdb	B2Q5C4	B2Q5C4	WP_004926047.1	WP_004926047.1	commensal	commensal
AF-B2Q5I3-F1-model_v4.pdb	AF-B2Q5I3-F1-model_v4.pdb	B2Q5I3	B2Q5I3	WP_004926354.1	WP_004926354.1	commensal	commensal
AF-B2Q5I3-F1-model_v4.pdb	AF-B6XHF0-F1-model_v4.pdb	B2Q5I3	B6XHF0	WP_004926354.1	WP_006659723.1	commensal	commensal
AF-B2Q5I3-F1-model_v4.pdb	AF-D1P133-F1-model_v4.pdb	B2Q5I3	D1P133	WP_004926354.1	WP_006813908.1	commensal	commensal
AF-B2Q5I3-F1-model_v4.pdb	AF-D4C205-F1-model_v4.pdb	B2Q5I3	D4C205	WP_004926354.1	WP_004263051.1	commensal	commensal
AF-B2Q5I3-F1-model_v4.pdb	AF-S3J4P7-F1-model_v4.pdb	B2Q5I3	S3J4P7	WP_004926354.1	WP_016537909.1	commensal	commensal
AF-B2Q5I3-F1-model_v4.pdb	AF-A0A7W3BQ23-F1-model_v4.pdb	B2Q5I3	A0A7W3BQ23	WP_004926354.1	WP_005120762.1	commensal	commensal
AF-B2Q799-F1-model_v4.pdb	AF-B2Q799-F1-model_v4.pdb	B2Q799	B2Q799	WP_004927264.1	WP_004927264.1	commensal	commensal
AF-B3Y1M9-F1-model_v4.pdb	AF-B3Y1M9-F1-model_v4.pdb	B3Y1M9	B3Y1M9	B3Y1M9	B3Y1M9	pathogen	pathogen
AF-B3Y1M9-F1-model_v4.pdb	AF-A0A4P8CA42-F1-model_v4.pdb	B3Y1M9	A0A4P8CA42	B3Y1M9	A0A4P8CA42	pathogen	pathogen
AF-B3Y1M9-F1-model_v4.pdb	AF-B7UI22-F1-model_v4.pdb	B3Y1M9	B7UI22	B3Y1M9	B7UI22	pathogen	pathogen
AF-B3Y1M9-F1-model_v4.pdb	AF-D2TT38-F1-model_v4.pdb	B3Y1M9	D2TT38	B3Y1M9	D2TT38	pathogen	pathogen
AF-B3Y1M9-F1-model_v4.pdb	AF-Q5XMK7-F1-model_v4.pdb	B3Y1M9	Q5XMK7	B3Y1M9	Q5XMK7	pathogen	pathogen
AF-B6ICS3-F1-model_v4.pdb	AF-B6ICS3-F1-model_v4.pdb	B6ICS3	B6ICS3	WP_000550475.1	WP_000550475.1	commensal	commensal
AF-B6XAG1-F1-model_v4.pdb	AF-B6XAG1-F1-model_v4.pdb	B6XAG1	B6XAG1	WP_006657295.1	WP_006657295.1	commensal	commensal
AF-B6XAU9-F1-model_v4.pdb	AF-B6XAU9-F1-model_v4.pdb	B6XAU9	B6XAU9	WP_006657432.1	WP_006657432.1	commensal	commensal
AF-B6XAU9-F1-model_v4.pdb	AF-B2Q5V8-F1-model_v4.pdb	B6XAU9	B2Q5V8	WP_006657432.1	WP_014657126.1	commensal	commensal
AF-B6XAU9-F1-model_v4.pdb	AF-D1P0E5-F1-model_v4.pdb	B6XAU9	D1P0E5	WP_006657432.1	WP_006813999.1	commensal	commensal
AF-B6XAU9-F1-model_v4.pdb	AF-D4C262-F1-model_v4.pdb	B6XAU9	D4C262	WP_006657432.1	WP_004263203.1	commensal	commensal
AF-B6XAU9-F1-model_v4.pdb	AF-A0A6H0KCT7-F1-model_v4.pdb	B6XAU9	A0A6H0KCT7	WP_006657432.1	WP_071777502.1	commensal	commensal
AF-B6XB15-F1-model_v4.pdb	AF-B6XB15-F1-model_v4.pdb	B6XB15	B6XB15	WP_039861492.1	WP_039861492.1	commensal	commensal
AF-B6XBD9-F1-model_v4.pdb	AF-B6XBD9-F1-model_v4.pdb	B6XBD9	B6XBD9	WP_006657612.1	WP_006657612.1	commensal	commensal
AF-B6XBP1-F1-model_v4.pdb	AF-B6XBP1-F1-model_v4.pdb	B6XBP1	B6XBP1	WP_006657723.1	WP_006657723.1	commensal	commensal
AF-B6XBW4-F1-model_v4.pdb	AF-B6XBW4-F1-model_v4.pdb	B6XBW4	B6XBW4	WP_117584501.1	WP_117584501.1	commensal	commensal
AF-B6XBW4-F1-model_v4.pdb	AF-D1P6Q8-F1-model_v4.pdb	B6XBW4	D1P6Q8	WP_117584501.1	WP_006815858.1	commensal	commensal
AF-B6XC35-F1-model_v4.pdb	AF-B6XC35-F1-model_v4.pdb	B6XC35	B6XC35	WP_006657865.1	WP_006657865.1	commensal	commensal
AF-B6XC35-F1-model_v4.pdb	AF-A0A0X8LH95-F1-model_v4.pdb	B6XC35	A0A0X8LH95	WP_006657865.1	WP_061055304.1	commensal	commensal
AF-B6XC35-F1-model_v4.pdb	AF-N2IS42-F1-model_v4.pdb	B6XC35	N2IS42	WP_006657865.1	WP_010798103.1	commensal	commensal
AF-B6XC35-F1-model_v4.pdb	AF-J7TQS2-F1-model_v4.pdb	B6XC35	J7TQS2	WP_006657865.1	WP_004235960.1	commensal	commensal
AF-B6XC56-F1-model_v4.pdb	AF-B6XC56-F1-model_v4.pdb	B6XC56	B6XC56	WP_006657886.1	WP_006657886.1	commensal	commensal
AF-B6XC65-F1-model_v4.pdb	AF-B6XC65-F1-model_v4.pdb	B6XC65	B6XC65	WP_006657895.1	WP_006657895.1	commensal	commensal
AF-B6XC65-F1-model_v4.pdb	AF-P0DPS5-F1-model_v4.pdb	B6XC65	P0DPS5	WP_006657895.1	P0DPS5	commensal	pathogen
AF-B6XC65-F1-model_v4.pdb	AF-P0CI27-F1-model_v4.pdb	B6XC65	P0CI27	WP_006657895.1	P0CI27	commensal	pathogen
AF-B6XD93-F1-model_v4.pdb	AF-B6XD93-F1-model_v4.pdb	B6XD93	B6XD93	WP_006658268.1	WP_006658268.1	commensal	commensal
AF-B7N8L1-F1-model_v4.pdb	AF-B7N8L1-F1-model_v4.pdb	B7N8L1	B7N8L1	WP_012602712.1	WP_012602712.1	commensal	commensal
AF-B7N9Y1-F1-model_v4.pdb	AF-B7N9Y1-F1-model_v4.pdb	B7N9Y1	B7N9Y1	WP_001305591.1	WP_001305591.1	commensal	commensal
AF-B7N9Y1-F1-model_v4.pdb	AF-A0A829G4P1-F1-model_v4.pdb	B7N9Y1	A0A829G4P1	WP_001305591.1	WP_001571128.1	commensal	commensal
AF-B7NEP2-F1-model_v4.pdb	AF-B7NEP2-F1-model_v4.pdb	B7NEP2	B7NEP2	WP_001322897.1	WP_001322897.1	commensal	commensal
AF-B7NFZ1-F1-model_v4.pdb	AF-B7NFZ1-F1-model_v4.pdb	B7NFZ1	B7NFZ1	WP_000912582.1	WP_000912582.1	commensal	commensal
AF-B7SCF6-F1-model_v4.pdb	AF-B7SCF6-F1-model_v4.pdb	B7SCF6	B7SCF6	B7SCF6	B7SCF6	pathogen	pathogen
AF-B7UMA2-F1-model_v4.pdb	AF-B7UMA2-F1-model_v4.pdb	B7UMA2	B7UMA2	B7UMA2	B7UMA2	pathogen	pathogen
AF-B7UMA2-F1-model_v4.pdb	AF-B8ZYG2-F1-model_v4.pdb	B7UMA2	B8ZYG2	B7UMA2	B8ZYG2	pathogen	pathogen
AF-B7UMA2-F1-model_v4.pdb	AF-Q7DB74-F1-model_v4.pdb	B7UMA2	Q7DB74	B7UMA2	Q7DB74	pathogen	pathogen
AF-B7UMA2-F1-model_v4.pdb	AF-B8ZY96-F1-model_v4.pdb	B7UMA2	B8ZY96	B7UMA2	B8ZY96	pathogen	pathogen
AF-B7UMA2-F1-model_v4.pdb	AF-Q5K5P6-F1-model_v4.pdb	B7UMA2	Q5K5P6	B7UMA2	Q5K5P6	pathogen	pathogen
AF-B7UMA2-F1-model_v4.pdb	AF-D2TKF1-F1-model_v4.pdb	B7UMA2	D2TKF1	B7UMA2	D2TKF1	pathogen	pathogen
AF-B7UMA2-F1-model_v4.pdb	AF-A0A0K9TIS7-F1-model_v4.pdb	B7UMA2	A0A0K9TIS7	B7UMA2	A0A0K9TIS7	pathogen	pathogen
AF-B7UMR0-F1-model_v4.pdb	AF-B7UMR0-F1-model_v4.pdb	B7UMR0	B7UMR0	B7UMR0	B7UMR0	pathogen	pathogen
AF-B9A810-F1-model_v4.pdb	AF-B9A810-F1-model_v4.pdb	B9A810	B9A810	B9A810	B9A810	pathogen	pathogen
AF-C0SPP7-F1-model_v4.pdb	AF-C0SPP7-F1-model_v4.pdb	C0SPP7	C0SPP7	C0SPP7	C0SPP7	pathogen	pathogen
AF-C0SPQ3-F1-model_v4.pdb	AF-C0SPQ3-F1-model_v4.pdb	C0SPQ3	C0SPQ3	C0SPQ3	C0SPQ3	pathogen	pathogen
AF-C0SPQ3-F1-model_v4.pdb	AF-Q87W42-F1-model_v4.pdb	C0SPQ3	Q87W42	C0SPQ3	Q87W42	pathogen	pathogen
AF-C7B2A6-F1-model_v4.pdb	AF-C7B2A6-F1-model_v4.pdb	C7B2A6	C7B2A6	C7B2A6	C7B2A6	pathogen	pathogen
AF-C7B2A6-F1-model_v4.pdb	AF-A0A0P9ZPC1-F1-model_v4.pdb	C7B2A6	A0A0P9ZPC1	C7B2A6	A0A0P9ZPC1	pathogen	pathogen
AF-C7B2A6-F1-model_v4.pdb	AF-Q87GI9-F1-model_v4.pdb	C7B2A6	Q87GI9	C7B2A6	Q87GI9	pathogen	pathogen
AF-D1NX90-F1-model_v4.pdb	AF-D1NX90-F1-model_v4.pdb	D1NX90	D1NX90	WP_006812617.1	WP_006812617.1	commensal	commensal
AF-D1NXC3-F1-model_v4.pdb	AF-D1NXC3-F1-model_v4.pdb	D1NXC3	D1NXC3	WP_039853970.1	WP_039853970.1	commensal	commensal
AF-D1NY20-F1-model_v4.pdb	AF-D1NY20-F1-model_v4.pdb	D1NY20	D1NY20	WP_006813219.1	WP_006813219.1	commensal	commensal
AF-D1NY20-F1-model_v4.pdb	AF-B6XIC4-F1-model_v4.pdb	D1NY20	B6XIC4	WP_006813219.1	WP_006660047.1	commensal	commensal
AF-D1NYY6-F1-model_v4.pdb	AF-D1NYY6-F1-model_v4.pdb	D1NYY6	D1NYY6	WP_006813035.1	WP_006813035.1	commensal	commensal
AF-D1NYY6-F1-model_v4.pdb	AF-A0A0P8LXF0-F1-model_v4.pdb	D1NYY6	A0A0P8LXF0	WP_006813035.1	WP_000108899.1	commensal	commensal
AF-D1NYY6-F1-model_v4.pdb	AF-S3IQG8-F1-model_v4.pdb	D1NYY6	S3IQG8	WP_006813035.1	WP_016537795.1	commensal	commensal
AF-D1NYY6-F1-model_v4.pdb	AF-A0A0X8LI36-F1-model_v4.pdb	D1NYY6	A0A0X8LI36	WP_006813035.1	WP_014257429.1	commensal	commensal
AF-D1NZH8-F1-model_v4.pdb	AF-D1NZH8-F1-model_v4.pdb	D1NZH8	D1NZH8	WP_006813399.1	WP_006813399.1	commensal	commensal
AF-D1NZH8-F1-model_v4.pdb	AF-B6XBA2-F1-model_v4.pdb	D1NZH8	B6XBA2	WP_006813399.1	WP_006657534.1	commensal	commensal
AF-D1NZH8-F1-model_v4.pdb	AF-A0A2G4U150-F1-model_v4.pdb	D1NZH8	A0A2G4U150	WP_006813399.1	WP_005277712.1	commensal	commensal
AF-D1NZH8-F1-model_v4.pdb	AF-A0A0T9UN90-F1-model_v4.pdb	D1NZH8	A0A0T9UN90	WP_006813399.1	WP_048618691.1	commensal	commensal
AF-D1NZH8-F1-model_v4.pdb	AF-A0A2G4TXS5-F1-model_v4.pdb	D1NZH8	A0A2G4TXS5	WP_006813399.1	WP_032896916.1	commensal	commensal
AF-D1NZH8-F1-model_v4.pdb	AF-B2PU51-F1-model_v4.pdb	D1NZH8	B2PU51	WP_006813399.1	WP_004915379.1	commensal	commensal
AF-D1NZH8-F1-model_v4.pdb	AF-B6XAR6-F1-model_v4.pdb	D1NZH8	B6XAR6	WP_006813399.1	WP_006657400.1	commensal	commensal
AF-D1NZP1-F1-model_v4.pdb	AF-D1NZP1-F1-model_v4.pdb	D1NZP1	D1NZP1	WP_006813462.1	WP_006813462.1	commensal	commensal
AF-D1P015-F1-model_v4.pdb	AF-D1P015-F1-model_v4.pdb	D1P015	D1P015	WP_006813585.1	WP_006813585.1	commensal	commensal
AF-D1P015-F1-model_v4.pdb	AF-A0A2X2DVI1-F1-model_v4.pdb	D1P015	A0A2X2DVI1	WP_006813585.1	WP_036957912.1	commensal	commensal
AF-D1P015-F1-model_v4.pdb	AF-B6XBX7-F1-model_v4.pdb	D1P015	B6XBX7	WP_006813585.1	WP_006657807.1	commensal	commensal
AF-D1P098-F1-model_v4.pdb	AF-D1P098-F1-model_v4.pdb	D1P098	D1P098	WP_039854511.1	WP_039854511.1	commensal	commensal
AF-D1P098-F1-model_v4.pdb	AF-D4C051-F1-model_v4.pdb	D1P098	D4C051	WP_039854511.1	WP_036958442.1	commensal	commensal
AF-D1P137-F1-model_v4.pdb	AF-D1P137-F1-model_v4.pdb	D1P137	D1P137	WP_006813912.1	WP_006813912.1	commensal	commensal
AF-D1P137-F1-model_v4.pdb	AF-B2Q5H9-F1-model_v4.pdb	D1P137	B2Q5H9	WP_006813912.1	WP_004926210.1	commensal	commensal
AF-D1P137-F1-model_v4.pdb	AF-D4C209-F1-model_v4.pdb	D1P137	D4C209	WP_006813912.1	WP_004263067.1	commensal	commensal
AF-D1P1M6-F1-model_v4.pdb	AF-D1P1M6-F1-model_v4.pdb	D1P1M6	D1P1M6	WP_039854946.1	WP_039854946.1	commensal	commensal
AF-D1P1Q5-F1-model_v4.pdb	AF-D1P1Q5-F1-model_v4.pdb	D1P1Q5	D1P1Q5	WP_006814179.1	WP_006814179.1	commensal	commensal
AF-D1P1U7-F1-model_v4.pdb	AF-D1P1U7-F1-model_v4.pdb	D1P1U7	D1P1U7	WP_006814221.1	WP_006814221.1	commensal	commensal
AF-D1P2R2-F1-model_v4.pdb	AF-D1P2R2-F1-model_v4.pdb	D1P2R2	D1P2R2	WP_006814535.1	WP_006814535.1	commensal	commensal
AF-D1P2R2-F1-model_v4.pdb	AF-B2Q4T8-F1-model_v4.pdb	D1P2R2	B2Q4T8	WP_006814535.1	WP_004915712.1	commensal	commensal
AF-D1P359-F1-model_v4.pdb	AF-D1P359-F1-model_v4.pdb	D1P359	D1P359	WP_006814680.1	WP_006814680.1	commensal	commensal
AF-D1P3C3-F1-model_v4.pdb	AF-D1P3C3-F1-model_v4.pdb	D1P3C3	D1P3C3	WP_006814811.1	WP_006814811.1	commensal	commensal
AF-D1P3C3-F1-model_v4.pdb	AF-A0A2J9EBC4-F1-model_v4.pdb	D1P3C3	A0A2J9EBC4	WP_006814811.1	WP_084885202.1	commensal	commensal
AF-D1P3F7-F1-model_v4.pdb	AF-D1P3F7-F1-model_v4.pdb	D1P3F7	D1P3F7	WP_004917178.1	WP_004917178.1	commensal	commensal
AF-D1P3F7-F1-model_v4.pdb	AF-A0A8B3ZR57-F1-model_v4.pdb	D1P3F7	A0A8B3ZR57	WP_004917178.1	WP_080721914.1	commensal	commensal
AF-D1P3K0-F1-model_v4.pdb	AF-D1P3K0-F1-model_v4.pdb	D1P3K0	D1P3K0	WP_006814888.1	WP_006814888.1	commensal	commensal
AF-D1P3K0-F1-model_v4.pdb	AF-A0A3S4D7P0-F1-model_v4.pdb	D1P3K0	A0A3S4D7P0	WP_006814888.1	WP_062773651.1	commensal	commensal
AF-D1P3K0-F1-model_v4.pdb	AF-B6XCW6-F1-model_v4.pdb	D1P3K0	B6XCW6	WP_006814888.1	WP_039861651.1	commensal	commensal
AF-D1P773-F1-model_v4.pdb	AF-D1P773-F1-model_v4.pdb	D1P773	D1P773	WP_006816088.1	WP_006816088.1	commensal	commensal
AF-D1P773-F1-model_v4.pdb	AF-A0A7Z2TR00-F1-model_v4.pdb	D1P773	A0A7Z2TR00	WP_006816088.1	WP_062773581.1	commensal	commensal
AF-D1P826-F1-model_v4.pdb	AF-D1P826-F1-model_v4.pdb	D1P826	D1P826	WP_006816376.1	WP_006816376.1	commensal	commensal
AF-D2AJ70-F1-model_v4.pdb	AF-D2AJ70-F1-model_v4.pdb	D2AJ70	D2AJ70	D2AJ70	D2AJ70	pathogen	pathogen
AF-D2TKE1-F1-model_v4.pdb	AF-D2TKE1-F1-model_v4.pdb	D2TKE1	D2TKE1	D2TKE1	D2TKE1	pathogen	pathogen
AF-D2TKE1-F1-model_v4.pdb	AF-B2Q5K1-F1-model_v4.pdb	D2TKE1	B2Q5K1	D2TKE1	WP_004926361.1	pathogen	commensal
AF-D2TKE1-F1-model_v4.pdb	AF-C7F880-F1-model_v4.pdb	D2TKE1	C7F880	D2TKE1	C7F880	pathogen	pathogen
AF-D2TKG4-F1-model_v4.pdb	AF-D2TKG4-F1-model_v4.pdb	D2TKG4	D2TKG4	D2TKG4	D2TKG4	pathogen	pathogen
AF-D2TKG5-F1-model_v4.pdb	AF-D2TKG5-F1-model_v4.pdb	D2TKG5	D2TKG5	D2TKG5	D2TKG5	pathogen	pathogen
AF-D2TKG5-F1-model_v4.pdb	AF-A0A0H3NVD9-F1-model_v4.pdb	D2TKG5	A0A0H3NVD9	D2TKG5	WP_005164132.1	pathogen	commensal
AF-D2TKH5-F1-model_v4.pdb	AF-D2TKH5-F1-model_v4.pdb	D2TKH5	D2TKH5	D2TKH5	D2TKH5	pathogen	pathogen
AF-D2TTX7-F1-model_v4.pdb	AF-D2TTX7-F1-model_v4.pdb	D2TTX7	D2TTX7	D2TTX7	D2TTX7	pathogen	pathogen
AF-D2TTX7-F1-model_v4.pdb	AF-B4SX34-F1-model_v4.pdb	D2TTX7	B4SX34	D2TTX7	B4SX34	pathogen	pathogen
AF-D2TTX7-F1-model_v4.pdb	AF-B4T918-F1-model_v4.pdb	D2TTX7	B4T918	D2TTX7	B4T918	pathogen	pathogen
AF-D2TTX7-F1-model_v4.pdb	AF-B4TMK5-F1-model_v4.pdb	D2TTX7	B4TMK5	D2TTX7	B4TMK5	pathogen	pathogen
AF-D2TTX7-F1-model_v4.pdb	AF-B5FM34-F1-model_v4.pdb	D2TTX7	B5FM34	D2TTX7	B5FM34	pathogen	pathogen
AF-D2TTX7-F1-model_v4.pdb	AF-B5QZK6-F1-model_v4.pdb	D2TTX7	B5QZK6	D2TTX7	B5QZK6	pathogen	pathogen
AF-D2TTX7-F1-model_v4.pdb	AF-C9X8K0-F1-model_v4.pdb	D2TTX7	C9X8K0	D2TTX7	C9X8K0	pathogen	pathogen
AF-D2TTX7-F1-model_v4.pdb	AF-D0ZMG9-F1-model_v4.pdb	D2TTX7	D0ZMG9	D2TTX7	D0ZMG9	pathogen	pathogen
AF-D2TTX7-F1-model_v4.pdb	AF-Q57MS9-F1-model_v4.pdb	D2TTX7	Q57MS9	D2TTX7	Q57MS9	pathogen	pathogen
AF-D2TTX7-F1-model_v4.pdb	AF-Q8ZNR3-F1-model_v4.pdb	D2TTX7	Q8ZNR3	D2TTX7	Q8ZNR3	pathogen	pathogen
AF-D2TTX7-F1-model_v4.pdb	AF-Q9S4P4-F1-model_v4.pdb	D2TTX7	Q9S4P4	D2TTX7	Q9S4P4	pathogen	pathogen
AF-D2TTX7-F1-model_v4.pdb	AF-Q8X782-F1-model_v4.pdb	D2TTX7	Q8X782	D2TTX7	Q8X782	pathogen	pathogen
AF-D2TTX7-F1-model_v4.pdb	AF-Q8ZN18-F1-model_v4.pdb	D2TTX7	Q8ZN18	D2TTX7	Q8ZN18	pathogen	pathogen
AF-D2TZ31-F1-model_v4.pdb	AF-D2TZ31-F1-model_v4.pdb	D2TZ31	D2TZ31	D2TZ31	D2TZ31	pathogen	pathogen
AF-D2TZV2-F1-model_v4.pdb	AF-D2TZV2-F1-model_v4.pdb	D2TZV2	D2TZV2	D2TZV2	D2TZV2	pathogen	pathogen
AF-D2TZV2-F1-model_v4.pdb	AF-A0A6N6K4B4-F1-model_v4.pdb	D2TZV2	A0A6N6K4B4	D2TZV2	WP_072041472.1	pathogen	commensal
AF-D2TZV2-F1-model_v4.pdb	AF-Q04640-F1-model_v4.pdb	D2TZV2	Q04640	D2TZV2	Q04640	pathogen	pathogen
AF-D2TZV2-F1-model_v4.pdb	AF-A0A0H2X1D5-F1-model_v4.pdb	D2TZV2	A0A0H2X1D5	D2TZV2	A0A0H2X1D5	pathogen	pathogen
AF-D2TZV2-F1-model_v4.pdb	AF-A0A0H3MGP7-F1-model_v4.pdb	D2TZV2	A0A0H3MGP7	D2TZV2	A0A0H3MGP7	pathogen	pathogen
AF-D2TZV2-F1-model_v4.pdb	AF-A0A655N1D7-F1-model_v4.pdb	D2TZV2	A0A655N1D7	D2TZV2	A0A655N1D7	pathogen	pathogen
AF-D2TZV2-F1-model_v4.pdb	AF-G4NM60-F1-model_v4.pdb	D2TZV2	G4NM60	D2TZV2	G4NM60	pathogen	pathogen
AF-D2TZV2-F1-model_v4.pdb	AF-O34020-F1-model_v4.pdb	D2TZV2	O34020	D2TZV2	O34020	pathogen	pathogen
AF-D2TZV2-F1-model_v4.pdb	AF-Q84CS9-F1-model_v4.pdb	D2TZV2	Q84CS9	D2TZV2	Q84CS9	pathogen	pathogen
AF-D2TZV2-F1-model_v4.pdb	AF-Q9Z8L4-F1-model_v4.pdb	D2TZV2	Q9Z8L4	D2TZV2	Q9Z8L4	pathogen	pathogen
AF-D3VQW5-F1-model_v4.pdb	AF-D3VQW5-F1-model_v4.pdb	D3VQW5	D3VQW5	D3VQW5	D3VQW5	pathogen	pathogen
AF-D4BSV8-F1-model_v4.pdb	AF-D4BSV8-F1-model_v4.pdb	D4BSV8	D4BSV8	WP_004253374.1	WP_004253374.1	commensal	commensal
AF-D4BT86-F1-model_v4.pdb	AF-D4BT86-F1-model_v4.pdb	D4BT86	D4BT86	WP_004253720.1	WP_004253720.1	commensal	commensal
AF-D4BUJ7-F1-model_v4.pdb	AF-D4BUJ7-F1-model_v4.pdb	D4BUJ7	D4BUJ7	WP_004255360.1	WP_004255360.1	commensal	commensal
AF-D4BUJ7-F1-model_v4.pdb	AF-B2Q0Q1-F1-model_v4.pdb	D4BUJ7	B2Q0Q1	WP_004255360.1	WP_004919332.1	commensal	commensal
AF-D4BUJ7-F1-model_v4.pdb	AF-B2Q696-F1-model_v4.pdb	D4BUJ7	B2Q696	WP_004255360.1	WP_004916435.1	commensal	commensal
AF-D4F6L0-F1-model_v4.pdb	AF-D4F6L0-F1-model_v4.pdb	D4F6L0	D4F6L0	WP_005293940.1	WP_005293940.1	commensal	commensal
AF-D4F7K0-F1-model_v4.pdb	AF-D4F7K0-F1-model_v4.pdb	D4F7K0	D4F7K0	WP_005288047.1	WP_005288047.1	commensal	commensal
AF-D4FAB8-F1-model_v4.pdb	AF-D4FAB8-F1-model_v4.pdb	D4FAB8	D4FAB8	WP_005290551.1	WP_005290551.1	commensal	commensal
AF-D4FAB8-F1-model_v4.pdb	AF-A0A2A7TZ88-F1-model_v4.pdb	D4FAB8	A0A2A7TZ88	WP_005290551.1	WP_035600038.1	commensal	commensal
AF-D4FAB8-F1-model_v4.pdb	AF-D1P2D5-F1-model_v4.pdb	D4FAB8	D1P2D5	WP_005290551.1	WP_006814407.1	commensal	commensal
AF-D4FAB8-F1-model_v4.pdb	AF-D8AGJ3-F1-model_v4.pdb	D4FAB8	D8AGJ3	WP_005290551.1	WP_000491413.1	commensal	commensal
AF-D4FAB8-F1-model_v4.pdb	AF-B1EGB2-F1-model_v4.pdb	D4FAB8	B1EGB2	WP_005290551.1	WP_001134939.1	commensal	commensal
AF-D6I965-F1-model_v4.pdb	AF-D6I965-F1-model_v4.pdb	D6I965	D6I965	WP_001307868.1	WP_001307868.1	commensal	commensal
AF-D7XZ40-F1-model_v4.pdb	AF-D7XZ40-F1-model_v4.pdb	D7XZ40	D7XZ40	WP_000622126.1	WP_000622126.1	commensal	commensal
AF-D7XZ40-F1-model_v4.pdb	AF-A0A064DPR8-F1-model_v4.pdb	D7XZ40	A0A064DPR8	WP_000622126.1	WP_043017410.1	commensal	commensal
AF-D7XZ40-F1-model_v4.pdb	AF-A0A064E8V9-F1-model_v4.pdb	D7XZ40	A0A064E8V9	WP_000622126.1	WP_043016046.1	commensal	commensal
AF-D7XZ40-F1-model_v4.pdb	AF-A0A6N6K1T8-F1-model_v4.pdb	D7XZ40	A0A6N6K1T8	WP_000622126.1	WP_005130943.1	commensal	commensal
AF-D7XZ40-F1-model_v4.pdb	AF-A0A6N6K3M8-F1-model_v4.pdb	D7XZ40	A0A6N6K3M8	WP_000622126.1	WP_005131490.1	commensal	commensal
AF-D7XZ40-F1-model_v4.pdb	AF-A0A7W3BQ55-F1-model_v4.pdb	D7XZ40	A0A7W3BQ55	WP_000622126.1	WP_040232340.1	commensal	commensal
AF-D7XZ40-F1-model_v4.pdb	AF-A0A811XM09-F1-model_v4.pdb	D7XZ40	A0A811XM09	WP_000622126.1	WP_047408425.1	commensal	commensal
AF-D7Y0Q3-F1-model_v4.pdb	AF-D7Y0Q3-F1-model_v4.pdb	D7Y0Q3	D7Y0Q3	WP_000023110.1	WP_000023110.1	commensal	commensal
AF-D7Y0Q3-F1-model_v4.pdb	AF-A0A3S4E418-F1-model_v4.pdb	D7Y0Q3	A0A3S4E418	WP_000023110.1	WP_004242398.1	commensal	commensal
AF-D7Y0Q3-F1-model_v4.pdb	AF-A0A3S4E418-F1-model_v4.pdb	D7Y0Q3	A0A3S4E418	WP_000023110.1	WP_024474672.1	commensal	commensal
AF-D7Y0T2-F1-model_v4.pdb	AF-D7Y0T2-F1-model_v4.pdb	D7Y0T2	D7Y0T2	WP_000623313.1	WP_000623313.1	commensal	commensal
AF-D7Y2U3-F1-model_v4.pdb	AF-D7Y2U3-F1-model_v4.pdb	D7Y2U3	D7Y2U3	WP_077628405.1	WP_077628405.1	commensal	commensal
AF-D7Y3T4-F1-model_v4.pdb	AF-D7Y3T4-F1-model_v4.pdb	D7Y3T4	D7Y3T4	WP_000072260.1	WP_000072260.1	commensal	commensal
AF-D7Y3T4-F1-model_v4.pdb	AF-A0A1Y0R607-F1-model_v4.pdb	D7Y3T4	A0A1Y0R607	WP_000072260.1	WP_001549228.1	commensal	commensal
AF-D7Y3T4-F1-model_v4.pdb	AF-A0A828AH71-F1-model_v4.pdb	D7Y3T4	A0A828AH71	WP_000072260.1	WP_002430190.1	commensal	commensal
AF-D7Y3T4-F1-model_v4.pdb	AF-E6BTI7-F1-model_v4.pdb	D7Y3T4	E6BTI7	WP_000072260.1	WP_001299443.1	commensal	commensal
AF-D7Y8I8-F1-model_v4.pdb	AF-D7Y8I8-F1-model_v4.pdb	D7Y8I8	D7Y8I8	WP_000069320.1	WP_000069320.1	commensal	commensal
AF-D7Y8I8-F1-model_v4.pdb	AF-A0A2P6IQ65-F1-model_v4.pdb	D7Y8I8	A0A2P6IQ65	WP_000069320.1	WP_000224008.1	commensal	commensal
AF-D7Y8I8-F1-model_v4.pdb	AF-A0A6N6K5N3-F1-model_v4.pdb	D7Y8I8	A0A6N6K5N3	WP_000069320.1	WP_040230744.1	commensal	commensal
AF-D7Y8I8-F1-model_v4.pdb	AF-B7LNA6-F1-model_v4.pdb	D7Y8I8	B7LNA6	WP_000069320.1	WP_000508975.1	commensal	commensal
AF-D7Y8I8-F1-model_v4.pdb	AF-B6XIQ7-F1-model_v4.pdb	D7Y8I8	B6XIQ7	WP_000069320.1	WP_006660179.1	commensal	commensal
AF-D7Y8I8-F1-model_v4.pdb	AF-Q9Z7W9-F1-model_v4.pdb	D7Y8I8	Q9Z7W9	WP_000069320.1	Q9Z7W9	commensal	pathogen
AF-D8A0P8-F1-model_v4.pdb	AF-D8A0P8-F1-model_v4.pdb	D8A0P8	D8A0P8	WP_001329495.1	WP_001329495.1	commensal	commensal
AF-D8A0V5-F1-model_v4.pdb	AF-D8A0V5-F1-model_v4.pdb	D8A0V5	D8A0V5	WP_000893324.1	WP_000893324.1	commensal	commensal
AF-D8A0V5-F1-model_v4.pdb	AF-A0A0T9M4J4-F1-model_v4.pdb	D8A0V5	A0A0T9M4J4	WP_000893324.1	WP_005278275.1	commensal	commensal
AF-D8A0V5-F1-model_v4.pdb	AF-A0A192CB23-F1-model_v4.pdb	D8A0V5	A0A192CB23	WP_000893324.1	WP_001774069.1	commensal	commensal
AF-D8A0V5-F1-model_v4.pdb	AF-B7MKT3-F1-model_v4.pdb	D8A0V5	B7MKT3	WP_000893324.1	WP_001447126.1	commensal	commensal
AF-D8A0V5-F1-model_v4.pdb	AF-B7NCJ3-F1-model_v4.pdb	D8A0V5	B7NCJ3	WP_000893324.1	WP_001298062.1	commensal	commensal
AF-D8A0V5-F1-model_v4.pdb	AF-A0A775YYS0-F1-model_v4.pdb	D8A0V5	A0A775YYS0	WP_000893324.1	WP_040233356.1	commensal	commensal
AF-D8A0V5-F1-model_v4.pdb	AF-D7YA50-F1-model_v4.pdb	D8A0V5	D7YA50	WP_000893324.1	WP_000020957.1	commensal	commensal
AF-D8A4I6-F1-model_v4.pdb	AF-D8A4I6-F1-model_v4.pdb	D8A4I6	D8A4I6	WP_071586355.1	WP_071586355.1	commensal	commensal
AF-D8A5B4-F1-model_v4.pdb	AF-D8A5B4-F1-model_v4.pdb	D8A5B4	D8A5B4	WP_000100899.1	WP_000100899.1	commensal	commensal
AF-D8A5F3-F1-model_v4.pdb	AF-D8A5F3-F1-model_v4.pdb	D8A5F3	D8A5F3	WP_000557377.1	WP_000557377.1	commensal	commensal
AF-D8A5F3-F1-model_v4.pdb	AF-A0A0E2L5K0-F1-model_v4.pdb	D8A5F3	A0A0E2L5K0	WP_000557377.1	WP_000557383.1	commensal	commensal
AF-D8A5F3-F1-model_v4.pdb	AF-A0A0E2L5K0-F1-model_v4.pdb	D8A5F3	A0A0E2L5K0	WP_000557377.1	WP_000557384.1	commensal	commensal
AF-D8A5F3-F1-model_v4.pdb	AF-A0A2S6PBR6-F1-model_v4.pdb	D8A5F3	A0A2S6PBR6	WP_000557377.1	WP_000557370.1	commensal	commensal
AF-D8A5F3-F1-model_v4.pdb	AF-B7LJU8-F1-model_v4.pdb	D8A5F3	B7LJU8	WP_000557377.1	WP_000557378.1	commensal	commensal
AF-D8A5F3-F1-model_v4.pdb	AF-A0A2X2EH89-F1-model_v4.pdb	D8A5F3	A0A2X2EH89	WP_000557377.1	WP_037030210.1	commensal	commensal
AF-D8A7E2-F1-model_v4.pdb	AF-D8A7E2-F1-model_v4.pdb	D8A7E2	D8A7E2	WP_000031883.1	WP_000031883.1	commensal	commensal
AF-D8A7E9-F1-model_v4.pdb	AF-D8A7E9-F1-model_v4.pdb	D8A7E9	D8A7E9	WP_000700580.1	WP_000700580.1	commensal	commensal
AF-D8A957-F1-model_v4.pdb	AF-D8A957-F1-model_v4.pdb	D8A957	D8A957	dime_meta_effector_142	dime_meta_effector_142	met	met
AF-D8A957-F1-model_v4.pdb	AF-A0A232Q126-F1-model_v4.pdb	D8A957	A0A232Q126	dime_meta_effector_142	dime_meta_effector_69	met	met
AF-D8A957-F1-model_v4.pdb	AF-A0A7U9AYR4-F1-model_v4.pdb	D8A957	A0A7U9AYR4	dime_meta_effector_142	WP_000014226.1	met	commensal
AF-D8P4R3-F1-model_v4.pdb	AF-D8P4R3-F1-model_v4.pdb	D8P4R3	D8P4R3	D8P4R3	D8P4R3	pathogen	pathogen
AF-D8P4R3-F1-model_v4.pdb	AF-D8P480-F1-model_v4.pdb	D8P4R3	D8P480	D8P4R3	D8P480	pathogen	pathogen
AF-D8P4R3-F1-model_v4.pdb	AF-D8P729-F1-model_v4.pdb	D8P4R3	D8P729	D8P4R3	D8P729	pathogen	pathogen
AF-D8P4R3-F1-model_v4.pdb	AF-Q8XTK9-F1-model_v4.pdb	D8P4R3	Q8XTK9	D8P4R3	Q8XTK9	pathogen	pathogen
AF-D8P4R3-F1-model_v4.pdb	AF-O84107-F1-model_v4.pdb	D8P4R3	O84107	D8P4R3	O84107	pathogen	pathogen
AF-D8P4R3-F1-model_v4.pdb	AF-Q9L6W3-F1-model_v4.pdb	D8P4R3	Q9L6W3	D8P4R3	Q9L6W3	pathogen	pathogen
AF-E1J7E1-F1-model_v4.pdb	AF-E1J7E1-F1-model_v4.pdb	E1J7E1	E1J7E1	WP_001322998.1	WP_001322998.1	commensal	commensal
AF-E1JE36-F1-model_v4.pdb	AF-E1JE36-F1-model_v4.pdb	E1JE36	E1JE36	WP_000138552.1	WP_000138552.1	commensal	commensal
AF-E8XLP1-F1-model_v4.pdb	AF-E8XLP1-F1-model_v4.pdb	E8XLP1	E8XLP1	WP_001387471.1	WP_001387471.1	commensal	commensal
AF-E9TL24-F1-model_v4.pdb	AF-E9TL24-F1-model_v4.pdb	E9TL24	E9TL24	WP_001296263.1	WP_001296263.1	commensal	commensal
AF-E9TL24-F1-model_v4.pdb	AF-E9TL24-F1-model_v4.pdb	E9TL24	E9TL24	WP_001296263.1	WP_001335433.1	commensal	commensal
AF-E9TL24-F1-model_v4.pdb	AF-E9TL24-F1-model_v4.pdb	E9TL24	E9TL24	WP_001335433.1	WP_001296263.1	commensal	commensal
AF-E9TL24-F1-model_v4.pdb	AF-E9TL24-F1-model_v4.pdb	E9TL24	E9TL24	WP_001335433.1	WP_001335433.1	commensal	commensal
AF-F3FD65-F1-model_v4.pdb	AF-F3FD65-F1-model_v4.pdb	F3FD65	F3FD65	F3FD65	F3FD65	pathogen	pathogen
AF-F3FD65-F1-model_v4.pdb	AF-D4HVP7-F1-model_v4.pdb	F3FD65	D4HVP7	F3FD65	D4HVP7	pathogen	pathogen
AF-F3FD65-F1-model_v4.pdb	AF-Q4ZX47-F1-model_v4.pdb	F3FD65	Q4ZX47	F3FD65	Q4ZX47	pathogen	pathogen
AF-F3FD65-F1-model_v4.pdb	AF-Q8RP13-F1-model_v4.pdb	F3FD65	Q8RP13	F3FD65	Q8RP13	pathogen	pathogen
AF-F3FD65-F1-model_v4.pdb	AF-Q6VE93-F1-model_v4.pdb	F3FD65	Q6VE93	F3FD65	Q6VE93	pathogen	pathogen
AF-F3FD65-F1-model_v4.pdb	AF-Q8ZNG2-F1-model_v4.pdb	F3FD65	Q8ZNG2	F3FD65	Q8ZNG2	pathogen	pathogen
AF-F3FD65-F1-model_v4.pdb	AF-A0A3Y4SYF1-F1-model_v4.pdb	F3FD65	A0A3Y4SYF1	F3FD65	dime_meta_effector_133	pathogen	met
AF-F3FD65-F1-model_v4.pdb	AF-A9MJD1-F1-model_v4.pdb	F3FD65	A9MJD1	F3FD65	A9MJD1	pathogen	pathogen
AF-F3FD65-F1-model_v4.pdb	AF-A9N5C6-F1-model_v4.pdb	F3FD65	A9N5C6	F3FD65	A9N5C6	pathogen	pathogen
AF-F3FD65-F1-model_v4.pdb	AF-D4BW74-F1-model_v4.pdb	F3FD65	D4BW74	F3FD65	WP_004256728.1	pathogen	commensal
AF-F3FD65-F1-model_v4.pdb	AF-Q57M66-F1-model_v4.pdb	F3FD65	Q57M66	F3FD65	Q57M66	pathogen	pathogen
AF-F3FD65-F1-model_v4.pdb	AF-Q5PI48-F1-model_v4.pdb	F3FD65	Q5PI48	F3FD65	Q5PI48	pathogen	pathogen
AF-F3FD65-F1-model_v4.pdb	AF-Q8Z550-F1-model_v4.pdb	F3FD65	Q8Z550	F3FD65	Q8Z550	pathogen	pathogen
AF-F3FD65-F1-model_v4.pdb	AF-A0A2H9FMY4-F1-model_v4.pdb	F3FD65	A0A2H9FMY4	F3FD65	dime_meta_effector_100	pathogen	met
AF-F3FD65-F1-model_v4.pdb	AF-A0A1Q6ATY2-F1-model_v4.pdb	F3FD65	A0A1Q6ATY2	F3FD65	WP_001307307.1	pathogen	commensal
AF-F3FD65-F1-model_v4.pdb	AF-A0A771SZN4-F1-model_v4.pdb	F3FD65	A0A771SZN4	F3FD65	dime_meta_effector_33	pathogen	met
AF-F3FD65-F1-model_v4.pdb	AF-A0A829FQP9-F1-model_v4.pdb	F3FD65	A0A829FQP9	F3FD65	dime_meta_effector_74	pathogen	met
AF-F3FD65-F1-model_v4.pdb	AF-A0A829J5D3-F1-model_v4.pdb	F3FD65	A0A829J5D3	F3FD65	WP_000259169.1	pathogen	commensal
AF-F3FD65-F1-model_v4.pdb	AF-A0A8A5HQ97-F1-model_v4.pdb	F3FD65	A0A8A5HQ97	F3FD65	WP_001326980.1	pathogen	commensal
AF-F3FD65-F1-model_v4.pdb	AF-D7Y447-F1-model_v4.pdb	F3FD65	D7Y447	F3FD65	WP_001325097.1	pathogen	commensal
AF-F3FD65-F1-model_v4.pdb	AF-C0SPP9-F1-model_v4.pdb	F3FD65	C0SPP9	F3FD65	C0SPP9	pathogen	pathogen
AF-F3FD65-F1-model_v4.pdb	AF-Q8Y125-F1-model_v4.pdb	F3FD65	Q8Y125	F3FD65	Q8Y125	pathogen	pathogen
AF-F3FD65-F1-model_v4.pdb	AF-A0A454TJ34-F1-model_v4.pdb	F3FD65	A0A454TJ34	F3FD65	A0A454TJ34	pathogen	pathogen
AF-F3FD65-F1-model_v4.pdb	AF-A0FDW2-F1-model_v4.pdb	F3FD65	A0FDW2	F3FD65	A0FDW2	pathogen	pathogen
AF-F3FD65-F1-model_v4.pdb	AF-A0FDW6-F1-model_v4.pdb	F3FD65	A0FDW6	F3FD65	A0FDW6	pathogen	pathogen
AF-F3FD65-F1-model_v4.pdb	AF-A0FDW7-F1-model_v4.pdb	F3FD65	A0FDW7	F3FD65	A0FDW7	pathogen	pathogen
AF-F3FD65-F1-model_v4.pdb	AF-A0FDW8-F1-model_v4.pdb	F3FD65	A0FDW8	F3FD65	A0FDW8	pathogen	pathogen
AF-F3FD65-F1-model_v4.pdb	AF-A0FDX1-F1-model_v4.pdb	F3FD65	A0FDX1	F3FD65	A0FDX1	pathogen	pathogen
AF-F3FD65-F1-model_v4.pdb	AF-P55555-F1-model_v4.pdb	F3FD65	P55555	F3FD65	P55555	pathogen	pathogen
AF-F3FD65-F1-model_v4.pdb	AF-Q700V9-F1-model_v4.pdb	F3FD65	Q700V9	F3FD65	Q700V9	pathogen	pathogen
AF-F3FD65-F1-model_v4.pdb	AF-Q9F3T5-F1-model_v4.pdb	F3FD65	Q9F3T5	F3FD65	Q9F3T5	pathogen	pathogen
AF-F3FD65-F1-model_v4.pdb	AF-P0DUC9-F1-model_v4.pdb	F3FD65	P0DUC9	F3FD65	P0DUC9	pathogen	pathogen
AF-F3FD65-F1-model_v4.pdb	AF-A0A0N9NCU6-F1-model_v4.pdb	F3FD65	A0A0N9NCU6	F3FD65	A0A0N9NCU6	pathogen	pathogen
AF-F3FD65-F1-model_v4.pdb	AF-A0A141BQF8-F1-model_v4.pdb	F3FD65	A0A141BQF8	F3FD65	A0A141BQF8	pathogen	pathogen
AF-F3FD65-F1-model_v4.pdb	AF-A0A5P8YNG6-F1-model_v4.pdb	F3FD65	A0A5P8YNG6	F3FD65	A0A5P8YNG6	pathogen	pathogen
AF-F3FD65-F1-model_v4.pdb	AF-P0DUD0-F1-model_v4.pdb	F3FD65	P0DUD0	F3FD65	P0DUD0	pathogen	pathogen
AF-F3FD65-F1-model_v4.pdb	AF-Q6PLD0-F1-model_v4.pdb	F3FD65	Q6PLD0	F3FD65	Q6PLD0	pathogen	pathogen
AF-F3FD65-F1-model_v4.pdb	AF-Q84GR3-F1-model_v4.pdb	F3FD65	Q84GR3	F3FD65	Q84GR3	pathogen	pathogen
AF-F3FD65-F1-model_v4.pdb	AF-Q8GMP6-F1-model_v4.pdb	F3FD65	Q8GMP6	F3FD65	Q8GMP6	pathogen	pathogen
AF-F3FD65-F1-model_v4.pdb	AF-Q8ZMI3-F1-model_v4.pdb	F3FD65	Q8ZMI3	F3FD65	Q8ZMI3	pathogen	pathogen
AF-F3FD65-F1-model_v4.pdb	AF-Q93KQ5-F1-model_v4.pdb	F3FD65	Q93KQ5	F3FD65	Q93KQ5	pathogen	pathogen
AF-F3FD65-F1-model_v4.pdb	AF-Q08678-F1-model_v4.pdb	F3FD65	Q08678	F3FD65	Q08678	pathogen	pathogen
AF-F3FD65-F1-model_v4.pdb	AF-Q3BTM6-F1-model_v4.pdb	F3FD65	Q3BTM6	F3FD65	Q3BTM6	pathogen	pathogen
AF-F3FD65-F1-model_v4.pdb	AF-Q3BYG1-F1-model_v4.pdb	F3FD65	Q3BYG1	F3FD65	Q3BYG1	pathogen	pathogen
AF-F3G207-F1-model_v4.pdb	AF-F3G207-F1-model_v4.pdb	F3G207	F3G207	F3G207	F3G207	pathogen	pathogen
AF-F3GEX7-F1-model_v4.pdb	AF-F3GEX7-F1-model_v4.pdb	F3GEX7	F3GEX7	F3GEX7	F3GEX7	pathogen	pathogen
AF-F3GEX7-F1-model_v4.pdb	AF-E7PH30-F1-model_v4.pdb	F3GEX7	E7PH30	F3GEX7	E7PH30	pathogen	pathogen
AF-F4NGL2-F1-model_v4.pdb	AF-F4NGL2-F1-model_v4.pdb	F4NGL2	F4NGL2	WP_073446633.1	WP_073446633.1	commensal	commensal
AF-F4NHE5-F1-model_v4.pdb	AF-F4NHE5-F1-model_v4.pdb	F4NHE5	F4NHE5	WP_001307134.1	WP_001307134.1	commensal	commensal
AF-F4NHE5-F1-model_v4.pdb	AF-A0A376Q4N6-F1-model_v4.pdb	F4NHE5	A0A376Q4N6	WP_001307134.1	WP_001336019.1	commensal	commensal
AF-F4NHE5-F1-model_v4.pdb	AF-A0A7U8X0Q7-F1-model_v4.pdb	F4NHE5	A0A7U8X0Q7	WP_001307134.1	WP_000871291.1	commensal	commensal
AF-F4NHE5-F1-model_v4.pdb	AF-A0A8A5HHU9-F1-model_v4.pdb	F4NHE5	A0A8A5HHU9	WP_001307134.1	WP_001295666.1	commensal	commensal
AF-F4NHE5-F1-model_v4.pdb	AF-D7Y2E2-F1-model_v4.pdb	F4NHE5	D7Y2E2	WP_001307134.1	WP_001325002.1	commensal	commensal
AF-F4NIX5-F1-model_v4.pdb	AF-F4NIX5-F1-model_v4.pdb	F4NIX5	F4NIX5	WP_001239655.1	WP_001239655.1	commensal	commensal
AF-F4NIX5-F1-model_v4.pdb	AF-A0A6N2Z1B9-F1-model_v4.pdb	F4NIX5	A0A6N2Z1B9	WP_001239655.1	WP_044180054.1	commensal	commensal
AF-F4NIX5-F1-model_v4.pdb	AF-A0A7U8X360-F1-model_v4.pdb	F4NIX5	A0A7U8X360	WP_001239655.1	WP_001237038.1	commensal	commensal
AF-F4NIX5-F1-model_v4.pdb	AF-A0A7W3BN40-F1-model_v4.pdb	F4NIX5	A0A7W3BN40	WP_001239655.1	WP_040232101.1	commensal	commensal
AF-F4NIX5-F1-model_v4.pdb	AF-A0A811XCK9-F1-model_v4.pdb	F4NIX5	A0A811XCK9	WP_001239655.1	WP_043017536.1	commensal	commensal
AF-F4NIX5-F1-model_v4.pdb	AF-B7LPE1-F1-model_v4.pdb	F4NIX5	B7LPE1	WP_001239655.1	WP_001237041.1	commensal	commensal
AF-F4NK66-F1-model_v4.pdb	AF-F4NK66-F1-model_v4.pdb	F4NK66	F4NK66	WP_001270130.1	WP_001270130.1	commensal	commensal
AF-F4NK66-F1-model_v4.pdb	AF-A0A0K9TIM6-F1-model_v4.pdb	F4NK66	A0A0K9TIM6	WP_001270130.1	WP_000338247.1	commensal	commensal
AF-F4NK66-F1-model_v4.pdb	AF-A0A7Z8BNW2-F1-model_v4.pdb	F4NK66	A0A7Z8BNW2	WP_001270130.1	WP_001270095.1	commensal	commensal
AF-F4NK66-F1-model_v4.pdb	AF-B7NG09-F1-model_v4.pdb	F4NK66	B7NG09	WP_001270130.1	WP_000338243.1	commensal	commensal
AF-F4NK66-F1-model_v4.pdb	AF-A0A7H1TMQ3-F1-model_v4.pdb	F4NK66	A0A7H1TMQ3	WP_001270130.1	dime_meta_effector_119	commensal	met
AF-F4NK66-F1-model_v4.pdb	AF-A0A3D5M8J2-F1-model_v4.pdb	F4NK66	A0A3D5M8J2	WP_001270130.1	dime_meta_effector_118	commensal	met
AF-F4NK66-F1-model_v4.pdb	AF-B1EH15-F1-model_v4.pdb	F4NK66	B1EH15	WP_001270130.1	WP_002430361.1	commensal	commensal
AF-F4NK66-F1-model_v4.pdb	AF-D8AG82-F1-model_v4.pdb	F4NK66	D8AG82	WP_001270130.1	WP_000369293.1	commensal	commensal
AF-F4NK66-F1-model_v4.pdb	AF-B1EMY2-F1-model_v4.pdb	F4NK66	B1EMY2	WP_001270130.1	WP_001136614.1	commensal	commensal
AF-F4NK66-F1-model_v4.pdb	AF-A0A829IXK8-F1-model_v4.pdb	F4NK66	A0A829IXK8	WP_001270130.1	WP_000456096.1	commensal	commensal
AF-F4NK66-F1-model_v4.pdb	AF-A0A829IXK8-F1-model_v4.pdb	F4NK66	A0A829IXK8	WP_001270130.1	WP_000456097.1	commensal	commensal
AF-F4NK66-F1-model_v4.pdb	AF-A0A376JF81-F1-model_v4.pdb	F4NK66	A0A376JF81	WP_001270130.1	WP_000456103.1	commensal	commensal
AF-F4NK66-F1-model_v4.pdb	AF-B7LRU5-F1-model_v4.pdb	F4NK66	B7LRU5	WP_001270130.1	WP_001276378.1	commensal	commensal
AF-F4NK66-F1-model_v4.pdb	AF-C0SPQ6-F1-model_v4.pdb	F4NK66	C0SPQ6	WP_001270130.1	C0SPQ6	commensal	pathogen
AF-F4NK66-F1-model_v4.pdb	AF-D4BWE7-F1-model_v4.pdb	F4NK66	D4BWE7	WP_001270130.1	WP_036957968.1	commensal	commensal
AF-F4NK66-F1-model_v4.pdb	AF-O87327-F1-model_v4.pdb	F4NK66	O87327	WP_001270130.1	O87327	commensal	pathogen
AF-F4NK66-F1-model_v4.pdb	AF-Q87XS5-F1-model_v4.pdb	F4NK66	Q87XS5	WP_001270130.1	Q87XS5	commensal	pathogen
AF-F4NK66-F1-model_v4.pdb	AF-D4HWC7-F1-model_v4.pdb	F4NK66	D4HWC7	WP_001270130.1	D4HWC7	commensal	pathogen
AF-F4NK66-F1-model_v4.pdb	AF-Q8ZQ59-F1-model_v4.pdb	F4NK66	Q8ZQ59	WP_001270130.1	Q8ZQ59	commensal	pathogen
AF-F4NK66-F1-model_v4.pdb	AF-B7LP66-F1-model_v4.pdb	F4NK66	B7LP66	WP_001270130.1	WP_002431388.1	commensal	commensal
AF-F4NK66-F1-model_v4.pdb	AF-Q8ZMM8-F1-model_v4.pdb	F4NK66	Q8ZMM8	WP_001270130.1	Q8ZMM8	commensal	pathogen
AF-F4NK66-F1-model_v4.pdb	AF-Q57KZ6-F1-model_v4.pdb	F4NK66	Q57KZ6	WP_001270130.1	Q57KZ6	commensal	pathogen
AF-F4NK66-F1-model_v4.pdb	AF-Q5PEX4-F1-model_v4.pdb	F4NK66	Q5PEX4	WP_001270130.1	Q5PEX4	commensal	pathogen
AF-F4NK66-F1-model_v4.pdb	AF-Q8Z4G9-F1-model_v4.pdb	F4NK66	Q8Z4G9	WP_001270130.1	Q8Z4G9	commensal	pathogen
AF-F4NKT7-F1-model_v4.pdb	AF-F4NKT7-F1-model_v4.pdb	F4NKT7	F4NKT7	WP_000999873.1	WP_000999873.1	commensal	commensal
AF-F4NKT7-F1-model_v4.pdb	AF-A0A0T9TFU4-F1-model_v4.pdb	F4NKT7	A0A0T9TFU4	WP_000999873.1	WP_048616021.1	commensal	commensal
AF-F4NKT7-F1-model_v4.pdb	AF-A0A0E2L6S4-F1-model_v4.pdb	F4NKT7	A0A0E2L6S4	WP_000999873.1	WP_000020884.1	commensal	commensal
AF-F4NKT7-F1-model_v4.pdb	AF-A0A0H3NQM9-F1-model_v4.pdb	F4NKT7	A0A0H3NQM9	WP_000999873.1	WP_005160467.1	commensal	commensal
AF-F4NKT7-F1-model_v4.pdb	AF-A0A167Q5I6-F1-model_v4.pdb	F4NKT7	A0A167Q5I6	WP_000999873.1	WP_008500817.1	commensal	commensal
AF-F4NKT7-F1-model_v4.pdb	AF-A0A2G4U4S0-F1-model_v4.pdb	F4NKT7	A0A2G4U4S0	WP_000999873.1	WP_005277465.1	commensal	commensal
AF-F4NKT7-F1-model_v4.pdb	AF-A0A2J9E7I2-F1-model_v4.pdb	F4NKT7	A0A2J9E7I2	WP_000999873.1	WP_033789480.1	commensal	commensal
AF-F4NKT7-F1-model_v4.pdb	AF-A0A366F6Z7-F1-model_v4.pdb	F4NKT7	A0A366F6Z7	WP_000999873.1	WP_108475752.1	commensal	commensal
AF-F4NKT7-F1-model_v4.pdb	AF-A0A454A329-F1-model_v4.pdb	F4NKT7	A0A454A329	WP_000999873.1	WP_000020887.1	commensal	commensal
AF-F4NKT7-F1-model_v4.pdb	AF-A0A5A9C3P6-F1-model_v4.pdb	F4NKT7	A0A5A9C3P6	WP_000999873.1	WP_003832153.1	commensal	commensal
AF-F4NKT7-F1-model_v4.pdb	AF-A0A6H0K517-F1-model_v4.pdb	F4NKT7	A0A6H0K517	WP_000999873.1	WP_038258270.1	commensal	commensal
AF-F4NKT7-F1-model_v4.pdb	AF-A0A6N3GFX4-F1-model_v4.pdb	F4NKT7	A0A6N3GFX4	WP_000999873.1	WP_044177605.1	commensal	commensal
AF-F4NKT7-F1-model_v4.pdb	AF-A0A6N6K9F6-F1-model_v4.pdb	F4NKT7	A0A6N6K9F6	WP_000999873.1	WP_005129057.1	commensal	commensal
AF-F4NKT7-F1-model_v4.pdb	AF-B1ELA4-F1-model_v4.pdb	F4NKT7	B1ELA4	WP_000999873.1	WP_000020868.1	commensal	commensal
AF-F4NKT7-F1-model_v4.pdb	AF-B6XB74-F1-model_v4.pdb	F4NKT7	B6XB74	WP_000999873.1	WP_006657506.1	commensal	commensal
AF-F4NKT7-F1-model_v4.pdb	AF-B7LT66-F1-model_v4.pdb	F4NKT7	B7LT66	WP_000999873.1	WP_000020896.1	commensal	commensal
AF-F4NKT7-F1-model_v4.pdb	AF-D1NZL0-F1-model_v4.pdb	F4NKT7	D1NZL0	WP_000999873.1	WP_006813431.1	commensal	commensal
AF-F4NKT7-F1-model_v4.pdb	AF-F4ND61-F1-model_v4.pdb	F4NKT7	F4ND61	WP_000999873.1	WP_000020880.1	commensal	commensal
AF-F4NKT7-F1-model_v4.pdb	AF-S3IWL9-F1-model_v4.pdb	F4NKT7	S3IWL9	WP_000999873.1	WP_016535835.1	commensal	commensal
AF-F4NKT7-F1-model_v4.pdb	AF-V0YUH5-F1-model_v4.pdb	F4NKT7	V0YUH5	WP_000999873.1	WP_000020875.1	commensal	commensal
AF-F4NKT7-F1-model_v4.pdb	AF-A0A6N9SEV4-F1-model_v4.pdb	F4NKT7	A0A6N9SEV4	WP_000999873.1	dime_meta_effector_12	commensal	met
AF-F4NKT7-F1-model_v4.pdb	AF-A0A2A7TZL6-F1-model_v4.pdb	F4NKT7	A0A2A7TZL6	WP_000999873.1	WP_005296212.1	commensal	commensal
AF-F4NKT7-F1-model_v4.pdb	AF-A0A3Z2NY81-F1-model_v4.pdb	F4NKT7	A0A3Z2NY81	WP_000999873.1	dime_meta_effector_75	commensal	met
AF-F4NKT7-F1-model_v4.pdb	AF-A0A5E9SC13-F1-model_v4.pdb	F4NKT7	A0A5E9SC13	WP_000999873.1	dime_meta_effector_42	commensal	met
AF-F4NQF9-F1-model_v4.pdb	AF-F4NQF9-F1-model_v4.pdb	F4NQF9	F4NQF9	WP_000139041.1	WP_000139041.1	commensal	commensal
AF-F4NQF9-F1-model_v4.pdb	AF-A0A0C5EHI4-F1-model_v4.pdb	F4NQF9	A0A0C5EHI4	WP_000139041.1	WP_000139094.1	commensal	commensal
AF-F4NQF9-F1-model_v4.pdb	AF-A0A0T9ULG2-F1-model_v4.pdb	F4NQF9	A0A0T9ULG2	WP_000139041.1	WP_048618833.1	commensal	commensal
AF-F4NQF9-F1-model_v4.pdb	AF-A0A109X341-F1-model_v4.pdb	F4NQF9	A0A109X341	WP_000139041.1	WP_055452921.1	commensal	commensal
AF-F4NQF9-F1-model_v4.pdb	AF-A0A1U9TXB9-F1-model_v4.pdb	F4NQF9	A0A1U9TXB9	WP_000139041.1	WP_000139093.1	commensal	commensal
AF-F4NQF9-F1-model_v4.pdb	AF-A0A2A7U6M9-F1-model_v4.pdb	F4NQF9	A0A2A7U6M9	WP_000139041.1	WP_035598209.1	commensal	commensal
AF-F4NQF9-F1-model_v4.pdb	AF-A0A2J9E4P9-F1-model_v4.pdb	F4NQF9	A0A2J9E4P9	WP_000139041.1	WP_084884582.1	commensal	commensal
AF-F4NQF9-F1-model_v4.pdb	AF-A0A451GFY0-F1-model_v4.pdb	F4NQF9	A0A451GFY0	WP_000139041.1	WP_009314495.1	commensal	commensal
AF-F4NQF9-F1-model_v4.pdb	AF-A0A6N3FNZ2-F1-model_v4.pdb	F4NQF9	A0A6N3FNZ2	WP_000139041.1	WP_044185675.1	commensal	commensal
AF-F4NQF9-F1-model_v4.pdb	AF-A0A7Z8BIR8-F1-model_v4.pdb	F4NQF9	A0A7Z8BIR8	WP_000139041.1	WP_000138997.1	commensal	commensal
AF-F4NQF9-F1-model_v4.pdb	AF-A0A8A5VAZ9-F1-model_v4.pdb	F4NQF9	A0A8A5VAZ9	WP_000139041.1	WP_004724348.1	commensal	commensal
AF-F4NQF9-F1-model_v4.pdb	AF-B1ERE9-F1-model_v4.pdb	F4NQF9	B1ERE9	WP_000139041.1	WP_000139129.1	commensal	commensal
AF-F4NQF9-F1-model_v4.pdb	AF-B2Q4M4-F1-model_v4.pdb	F4NQF9	B2Q4M4	WP_000139041.1	WP_004915527.1	commensal	commensal
AF-F4NQF9-F1-model_v4.pdb	AF-B7NFA5-F1-model_v4.pdb	F4NQF9	B7NFA5	WP_000139041.1	WP_000139074.1	commensal	commensal
AF-F4NQF9-F1-model_v4.pdb	AF-D4F9U7-F1-model_v4.pdb	F4NQF9	D4F9U7	WP_000139041.1	WP_035595388.1	commensal	commensal
AF-F4NQF9-F1-model_v4.pdb	AF-D7YBS9-F1-model_v4.pdb	F4NQF9	D7YBS9	WP_000139041.1	WP_000139057.1	commensal	commensal
AF-F4NQF9-F1-model_v4.pdb	AF-D8ADW0-F1-model_v4.pdb	F4NQF9	D8ADW0	WP_000139041.1	WP_000139084.1	commensal	commensal
AF-F4NQF9-F1-model_v4.pdb	AF-S3IEI2-F1-model_v4.pdb	F4NQF9	S3IEI2	WP_000139041.1	WP_016538985.1	commensal	commensal
AF-F4NQF9-F1-model_v4.pdb	AF-V0YJC1-F1-model_v4.pdb	F4NQF9	V0YJC1	WP_000139041.1	WP_000139103.1	commensal	commensal
AF-F4NQF9-F1-model_v4.pdb	AF-W8ZRB2-F1-model_v4.pdb	F4NQF9	W8ZRB2	WP_000139041.1	WP_000139096.1	commensal	commensal
AF-F4T2Z7-F1-model_v4.pdb	AF-F4T2Z7-F1-model_v4.pdb	F4T2Z7	F4T2Z7	WP_000339526.1	WP_000339526.1	commensal	commensal
AF-F4T2Z7-F1-model_v4.pdb	AF-A0A0G3JQX2-F1-model_v4.pdb	F4T2Z7	A0A0G3JQX2	WP_000339526.1	WP_001445422.1	commensal	commensal
AF-F4T2Z7-F1-model_v4.pdb	AF-A0A1X3LSL6-F1-model_v4.pdb	F4T2Z7	A0A1X3LSL6	WP_000339526.1	WP_000339529.1	commensal	commensal
AF-F4T2Z7-F1-model_v4.pdb	AF-B7MZX2-F1-model_v4.pdb	F4T2Z7	B7MZX2	WP_000339526.1	WP_012601753.1	commensal	commensal
AF-F4T2Z7-F1-model_v4.pdb	AF-D7XZQ5-F1-model_v4.pdb	F4T2Z7	D7XZQ5	WP_000339526.1	WP_000339531.1	commensal	commensal
AF-F4T2Z7-F1-model_v4.pdb	AF-F4NIE6-F1-model_v4.pdb	F4T2Z7	F4NIE6	WP_000339526.1	WP_000339532.1	commensal	commensal
AF-F4T2Z7-F1-model_v4.pdb	AF-V0VAC2-F1-model_v4.pdb	F4T2Z7	V0VAC2	WP_000339526.1	WP_001442034.1	commensal	commensal
AF-F4T2Z7-F1-model_v4.pdb	AF-N2JGS8-F1-model_v4.pdb	F4T2Z7	N2JGS8	WP_000339526.1	WP_010795850.1	commensal	commensal
AF-F4VIT4-F1-model_v4.pdb	AF-F4VIT4-F1-model_v4.pdb	F4VIT4	F4VIT4	WP_000157734.1	WP_000157734.1	commensal	commensal
AF-G3C9N9-F1-model_v4.pdb	AF-G3C9N9-F1-model_v4.pdb	G3C9N9	G3C9N9	G3C9N9	G3C9N9	pathogen	pathogen
AF-G4VUU9-F1-model_v4.pdb	AF-G4VUU9-F1-model_v4.pdb	G4VUU9	G4VUU9	WP_000939065.1	WP_000939065.1	commensal	commensal
AF-K0H7M6-F1-model_v4.pdb	AF-K0H7M6-F1-model_v4.pdb	K0H7M6	K0H7M6	WP_000919078.1	WP_000919078.1	commensal	commensal
AF-K1J3J3-F1-model_v4.pdb	AF-K1J3J3-F1-model_v4.pdb	K1J3J3	K1J3J3	WP_005308316.1	WP_005308316.1	commensal	commensal
AF-K1J3J3-F1-model_v4.pdb	AF-A0A175VIP9-F1-model_v4.pdb	K1J3J3	A0A175VIP9	WP_005308316.1	WP_042025926.1	commensal	commensal
AF-K1J3J3-F1-model_v4.pdb	AF-A0A175VIP9-F1-model_v4.pdb	K1J3J3	A0A175VIP9	WP_005308316.1	WP_042072685.1	commensal	commensal
AF-K1J3J3-F1-model_v4.pdb	AF-A0A7G7ET45-F1-model_v4.pdb	K1J3J3	A0A7G7ET45	WP_005308316.1	WP_042032817.1	commensal	commensal
AF-K1J3J3-F1-model_v4.pdb	AF-A0A3N6V4F8-F1-model_v4.pdb	K1J3J3	A0A3N6V4F8	WP_005308316.1	WP_042032510.1	commensal	commensal
AF-K1JF96-F1-model_v4.pdb	AF-K1JF96-F1-model_v4.pdb	K1JF96	K1JF96	WP_042049361.1	WP_042049361.1	commensal	commensal
AF-K1JF96-F1-model_v4.pdb	AF-A0A175VFS9-F1-model_v4.pdb	K1JF96	A0A175VFS9	WP_042049361.1	WP_026456127.1	commensal	commensal
AF-K1JF96-F1-model_v4.pdb	AF-A0A7R8GGH4-F1-model_v4.pdb	K1JF96	A0A7R8GGH4	WP_042049361.1	WP_042032056.1	commensal	commensal
AF-K1JF96-F1-model_v4.pdb	AF-A0A366FF62-F1-model_v4.pdb	K1JF96	A0A366FF62	WP_042049361.1	WP_108474549.1	commensal	commensal
AF-K1JF96-F1-model_v4.pdb	AF-A0A0J2BKC7-F1-model_v4.pdb	K1JF96	A0A0J2BKC7	WP_042049361.1	WP_000288705.1	commensal	commensal
AF-K1JF96-F1-model_v4.pdb	AF-A0A1Y0Q1T9-F1-model_v4.pdb	K1JF96	A0A1Y0Q1T9	WP_042049361.1	WP_002898418.1	commensal	commensal
AF-K1JF96-F1-model_v4.pdb	AF-A0A2J7NDA1-F1-model_v4.pdb	K1JF96	A0A2J7NDA1	WP_042049361.1	WP_000287750.1	commensal	commensal
AF-K1JF96-F1-model_v4.pdb	AF-A0A6H0K784-F1-model_v4.pdb	K1JF96	A0A6H0K784	WP_042049361.1	WP_038258506.1	commensal	commensal
AF-K1JF96-F1-model_v4.pdb	AF-A0A6H1FLJ3-F1-model_v4.pdb	K1JF96	A0A6H1FLJ3	WP_042049361.1	WP_039898053.1	commensal	commensal
AF-K1JF96-F1-model_v4.pdb	AF-A0A6N3GK42-F1-model_v4.pdb	K1JF96	A0A6N3GK42	WP_042049361.1	WP_044177823.1	commensal	commensal
AF-K1JF96-F1-model_v4.pdb	AF-A0A6N6K567-F1-model_v4.pdb	K1JF96	A0A6N6K567	WP_042049361.1	WP_040231828.1	commensal	commensal
AF-K1JF96-F1-model_v4.pdb	AF-A0A7U3LU80-F1-model_v4.pdb	K1JF96	A0A7U3LU80	WP_042049361.1	WP_023618859.1	commensal	commensal
AF-K1JF96-F1-model_v4.pdb	AF-A0A7U9D3H5-F1-model_v4.pdb	K1JF96	A0A7U9D3H5	WP_042049361.1	WP_004179215.1	commensal	commensal
AF-K1JF96-F1-model_v4.pdb	AF-A0A811XHJ7-F1-model_v4.pdb	K1JF96	A0A811XHJ7	WP_042049361.1	WP_043015790.1	commensal	commensal
AF-K1JF96-F1-model_v4.pdb	AF-B1EPI6-F1-model_v4.pdb	K1JF96	B1EPI6	WP_042049361.1	WP_000288701.1	commensal	commensal
AF-K1JF96-F1-model_v4.pdb	AF-B7LNW8-F1-model_v4.pdb	K1JF96	B7LNW8	WP_042049361.1	WP_000288735.1	commensal	commensal
AF-K1JF96-F1-model_v4.pdb	AF-F4NDY6-F1-model_v4.pdb	K1JF96	F4NDY6	WP_042049361.1	WP_000288710.1	commensal	commensal
AF-K1JF96-F1-model_v4.pdb	AF-Q8FJ79-F1-model_v4.pdb	K1JF96	Q8FJ79	WP_042049361.1	WP_000288707.1	commensal	commensal
AF-K1JF96-F1-model_v4.pdb	AF-S1Q9W8-F1-model_v4.pdb	K1JF96	S1Q9W8	WP_042049361.1	WP_000288723.1	commensal	commensal
AF-K1JF96-F1-model_v4.pdb	AF-V0VVX3-F1-model_v4.pdb	K1JF96	V0VVX3	WP_042049361.1	WP_000288694.1	commensal	commensal
AF-K1JF96-F1-model_v4.pdb	AF-B6XC19-F1-model_v4.pdb	K1JF96	B6XC19	WP_042049361.1	WP_006657849.1	commensal	commensal
AF-K1JF96-F1-model_v4.pdb	AF-A0A0H3NRQ1-F1-model_v4.pdb	K1JF96	A0A0H3NRQ1	WP_042049361.1	WP_005160046.1	commensal	commensal
AF-K1JF96-F1-model_v4.pdb	AF-A0A0Q2SBM4-F1-model_v4.pdb	K1JF96	A0A0Q2SBM4	WP_042049361.1	WP_004726235.1	commensal	commensal
AF-K1JF96-F1-model_v4.pdb	AF-A0A0X8LMG7-F1-model_v4.pdb	K1JF96	A0A0X8LMG7	WP_042049361.1	WP_055451957.1	commensal	commensal
AF-K1JF96-F1-model_v4.pdb	AF-A0A379G2F8-F1-model_v4.pdb	K1JF96	A0A379G2F8	WP_042049361.1	WP_039854297.1	commensal	commensal
AF-K1JF96-F1-model_v4.pdb	AF-A0A6G6QBX4-F1-model_v4.pdb	K1JF96	A0A6G6QBX4	WP_042049361.1	WP_036957904.1	commensal	commensal
AF-K1JF96-F1-model_v4.pdb	AF-B2Q213-F1-model_v4.pdb	K1JF96	B2Q213	WP_042049361.1	WP_004918212.1	commensal	commensal
AF-K1JF96-F1-model_v4.pdb	AF-A0A7D3UZC3-F1-model_v4.pdb	K1JF96	A0A7D3UZC3	WP_042049361.1	WP_017785431.1	commensal	commensal
AF-K1JF96-F1-model_v4.pdb	AF-N2J410-F1-model_v4.pdb	K1JF96	N2J410	WP_042049361.1	WP_037030853.1	commensal	commensal
AF-L0LZ80-F1-model_v4.pdb	AF-L0LZ80-F1-model_v4.pdb	L0LZ80	L0LZ80	WP_015962672.1	WP_015962672.1	commensal	commensal
AF-L0LZ80-F1-model_v4.pdb	AF-A0A6N3BTI6-F1-model_v4.pdb	L0LZ80	A0A6N3BTI6	WP_015962672.1	WP_044183672.1	commensal	commensal
AF-L7SVV8-F1-model_v4.pdb	AF-L7SVV8-F1-model_v4.pdb	L7SVV8	L7SVV8	WP_004152718.1	WP_004152718.1	commensal	commensal
AF-L8WVP3-F1-model_v4.pdb	AF-L8WVP3-F1-model_v4.pdb	L8WVP3	L8WVP3	L8WVP3	L8WVP3	pathogen	pathogen
AF-L8WVP3-F1-model_v4.pdb	AF-A0A433GJJ0-F1-model_v4.pdb	L8WVP3	A0A433GJJ0	L8WVP3	WP_017781586.1	pathogen	commensal
AF-L8WVP3-F1-model_v4.pdb	AF-B2Q175-F1-model_v4.pdb	L8WVP3	B2Q175	L8WVP3	WP_004921520.1	pathogen	commensal
AF-M1SFJ5-F1-model_v4.pdb	AF-M1SFJ5-F1-model_v4.pdb	M1SFJ5	M1SFJ5	WP_062771418.1	WP_062771418.1	commensal	commensal
AF-M1SFJ5-F1-model_v4.pdb	AF-B6XF83-F1-model_v4.pdb	M1SFJ5	B6XF83	WP_062771418.1	WP_006658959.1	commensal	commensal
AF-M7CDU0-F1-model_v4.pdb	AF-M7CDU0-F1-model_v4.pdb	M7CDU0	M7CDU0	WP_004240712.1	WP_004240712.1	commensal	commensal
AF-M7CN57-F1-model_v4.pdb	AF-M7CN57-F1-model_v4.pdb	M7CN57	M7CN57	WP_004242103.1	WP_004242103.1	commensal	commensal
AF-M7D7I4-F1-model_v4.pdb	AF-M7D7I4-F1-model_v4.pdb	M7D7I4	M7D7I4	WP_004238854.1	WP_004238854.1	commensal	commensal
AF-M7D7I4-F1-model_v4.pdb	AF-A0A222QIE1-F1-model_v4.pdb	M7D7I4	A0A222QIE1	WP_004238854.1	WP_000116680.1	commensal	commensal
AF-N2IHI6-F1-model_v4.pdb	AF-N2IHI6-F1-model_v4.pdb	N2IHI6	N2IHI6	WP_010799611.1	WP_010799611.1	commensal	commensal
AF-N2IHI6-F1-model_v4.pdb	AF-A0A0H3NK09-F1-model_v4.pdb	N2IHI6	A0A0H3NK09	WP_010799611.1	WP_005165716.1	commensal	commensal
AF-N2IHI6-F1-model_v4.pdb	AF-A0A426HNV2-F1-model_v4.pdb	N2IHI6	A0A426HNV2	WP_010799611.1	WP_062773608.1	commensal	commensal
AF-N2IHI6-F1-model_v4.pdb	AF-S3JQ61-F1-model_v4.pdb	N2IHI6	S3JQ61	WP_010799611.1	WP_016537607.1	commensal	commensal
AF-N2IHI6-F1-model_v4.pdb	AF-A0A811XNV7-F1-model_v4.pdb	N2IHI6	A0A811XNV7	WP_010799611.1	WP_087052342.1	commensal	commensal
AF-N2IIV2-F1-model_v4.pdb	AF-N2IIV2-F1-model_v4.pdb	N2IIV2	N2IIV2	WP_010799261.1	WP_010799261.1	commensal	commensal
AF-N2IL28-F1-model_v4.pdb	AF-N2IL28-F1-model_v4.pdb	N2IL28	N2IL28	WP_010799268.1	WP_010799268.1	commensal	commensal
AF-N2IMI9-F1-model_v4.pdb	AF-N2IMI9-F1-model_v4.pdb	N2IMI9	N2IMI9	WP_010798752.1	WP_010798752.1	commensal	commensal
AF-N2IMI9-F1-model_v4.pdb	AF-A0A3B7Q0L1-F1-model_v4.pdb	N2IMI9	A0A3B7Q0L1	WP_010798752.1	WP_023343744.1	commensal	commensal
AF-N2IMI9-F1-model_v4.pdb	AF-A0A236LXF1-F1-model_v4.pdb	N2IMI9	A0A236LXF1	WP_010798752.1	WP_001094300.1	commensal	commensal
AF-N2IN25-F1-model_v4.pdb	AF-N2IN25-F1-model_v4.pdb	N2IN25	N2IN25	WP_010799766.1	WP_010799766.1	commensal	commensal
AF-N2IR39-F1-model_v4.pdb	AF-N2IR39-F1-model_v4.pdb	N2IR39	N2IR39	WP_010798305.1	WP_010798305.1	commensal	commensal
AF-N2IRD1-F1-model_v4.pdb	AF-N2IRD1-F1-model_v4.pdb	N2IRD1	N2IRD1	WP_010799389.1	WP_010799389.1	commensal	commensal
AF-N2IRL5-F1-model_v4.pdb	AF-N2IRL5-F1-model_v4.pdb	N2IRL5	N2IRL5	WP_010797888.1	WP_010797888.1	commensal	commensal
AF-N2IRL5-F1-model_v4.pdb	AF-A0A175VLJ6-F1-model_v4.pdb	N2IRL5	A0A175VLJ6	WP_010797888.1	WP_052445735.1	commensal	commensal
AF-N2IRL5-F1-model_v4.pdb	AF-A0A175VLJ6-F1-model_v4.pdb	N2IRL5	A0A175VLJ6	WP_010797888.1	WP_052449241.1	commensal	commensal
AF-N2IRL5-F1-model_v4.pdb	AF-B2Q1S6-F1-model_v4.pdb	N2IRL5	B2Q1S6	WP_010797888.1	WP_004919715.1	commensal	commensal
AF-N2ISZ7-F1-model_v4.pdb	AF-N2ISZ7-F1-model_v4.pdb	N2ISZ7	N2ISZ7	WP_010797657.1	WP_010797657.1	commensal	commensal
AF-N2ITV9-F1-model_v4.pdb	AF-N2ITV9-F1-model_v4.pdb	N2ITV9	N2ITV9	WP_010799635.1	WP_010799635.1	commensal	commensal
AF-N2IVB1-F1-model_v4.pdb	AF-N2IVB1-F1-model_v4.pdb	N2IVB1	N2IVB1	WP_010799310.1	WP_010799310.1	commensal	commensal
AF-N2IVB7-F1-model_v4.pdb	AF-N2IVB7-F1-model_v4.pdb	N2IVB7	N2IVB7	WP_010799320.1	WP_010799320.1	commensal	commensal
AF-N2IX46-F1-model_v4.pdb	AF-N2IX46-F1-model_v4.pdb	N2IX46	N2IX46	WP_010798054.1	WP_010798054.1	commensal	commensal
AF-N2IX46-F1-model_v4.pdb	AF-A0A0X8LKX4-F1-model_v4.pdb	N2IX46	A0A0X8LKX4	WP_010798054.1	WP_061056240.1	commensal	commensal
AF-N2IX46-F1-model_v4.pdb	AF-A0A7R8BBP6-F1-model_v4.pdb	N2IX46	A0A7R8BBP6	WP_010798054.1	WP_042033145.1	commensal	commensal
AF-N2IX81-F1-model_v4.pdb	AF-N2IX81-F1-model_v4.pdb	N2IX81	N2IX81	WP_010798089.1	WP_010798089.1	commensal	commensal
AF-N2IXD0-F1-model_v4.pdb	AF-N2IXD0-F1-model_v4.pdb	N2IXD0	N2IXD0	WP_010799018.1	WP_010799018.1	commensal	commensal
AF-N2IXD0-F1-model_v4.pdb	AF-A0A0H2Z8I1-F1-model_v4.pdb	N2IXD0	A0A0H2Z8I1	WP_010799018.1	WP_003086702.1	commensal	commensal
AF-N2IXU0-F1-model_v4.pdb	AF-N2IXU0-F1-model_v4.pdb	N2IXU0	N2IXU0	WP_010798935.1	WP_010798935.1	commensal	commensal
AF-N2IYF3-F1-model_v4.pdb	AF-N2IYF3-F1-model_v4.pdb	N2IYF3	N2IYF3	WP_010799754.1	WP_010799754.1	commensal	commensal
AF-N2IZ98-F1-model_v4.pdb	AF-N2IZ98-F1-model_v4.pdb	N2IZ98	N2IZ98	WP_010796659.1	WP_010796659.1	commensal	commensal
AF-N2IZL9-F1-model_v4.pdb	AF-N2IZL9-F1-model_v4.pdb	N2IZL9	N2IZL9	WP_010799602.1	WP_010799602.1	commensal	commensal
AF-N2J031-F1-model_v4.pdb	AF-N2J031-F1-model_v4.pdb	N2J031	N2J031	WP_010797754.1	WP_010797754.1	commensal	commensal
AF-N2J031-F1-model_v4.pdb	AF-A0A652PVY7-F1-model_v4.pdb	N2J031	A0A652PVY7	WP_010797754.1	WP_004174901.1	commensal	commensal
AF-N2J031-F1-model_v4.pdb	AF-A0A652PVY7-F1-model_v4.pdb	N2J031	A0A652PVY7	WP_010797754.1	WP_004185051.1	commensal	commensal
AF-N2J033-F1-model_v4.pdb	AF-N2J033-F1-model_v4.pdb	N2J033	N2J033	WP_010798656.1	WP_010798656.1	commensal	commensal
AF-N2J033-F1-model_v4.pdb	AF-A0A6N0KFA9-F1-model_v4.pdb	N2J033	A0A6N0KFA9	WP_010798656.1	WP_083842331.1	commensal	commensal
AF-N2J0G9-F1-model_v4.pdb	AF-N2J0G9-F1-model_v4.pdb	N2J0G9	N2J0G9	WP_010799430.1	WP_010799430.1	commensal	commensal
AF-N2J1D8-F1-model_v4.pdb	AF-N2J1D8-F1-model_v4.pdb	N2J1D8	N2J1D8	WP_010798170.1	WP_010798170.1	commensal	commensal
AF-N2J394-F1-model_v4.pdb	AF-N2J394-F1-model_v4.pdb	N2J394	N2J394	WP_010796438.1	WP_010796438.1	commensal	commensal
AF-N2J3J4-F1-model_v4.pdb	AF-N2J3J4-F1-model_v4.pdb	N2J3J4	N2J3J4	WP_010799100.1	WP_010799100.1	commensal	commensal
AF-N2J3S6-F1-model_v4.pdb	AF-N2J3S6-F1-model_v4.pdb	N2J3S6	N2J3S6	WP_010797671.1	WP_010797671.1	commensal	commensal
AF-P11437-F1-model_v4.pdb	AF-P11437-F1-model_v4.pdb	P11437	P11437	P11437	P11437	pathogen	pathogen
AF-P11437-F1-model_v4.pdb	AF-A0A0X8LLT8-F1-model_v4.pdb	P11437	A0A0X8LLT8	P11437	WP_020428589.1	pathogen	commensal
AF-P11437-F1-model_v4.pdb	AF-D4F2L5-F1-model_v4.pdb	P11437	D4F2L5	P11437	WP_005295005.1	pathogen	commensal
AF-P11437-F1-model_v4.pdb	AF-A0A261E123-F1-model_v4.pdb	P11437	A0A261E123	P11437	WP_042050609.1	pathogen	commensal
AF-P11437-F1-model_v4.pdb	AF-A0A7Z3TQ11-F1-model_v4.pdb	P11437	A0A7Z3TQ11	P11437	WP_042029433.1	pathogen	commensal
AF-P11437-F1-model_v4.pdb	AF-A0A0Q2R7E6-F1-model_v4.pdb	P11437	A0A0Q2R7E6	P11437	WP_004727769.1	pathogen	commensal
AF-P11437-F1-model_v4.pdb	AF-A0A0X8LHU5-F1-model_v4.pdb	P11437	A0A0X8LHU5	P11437	WP_061055438.1	pathogen	commensal
AF-P11437-F1-model_v4.pdb	AF-A0A7H1TQ07-F1-model_v4.pdb	P11437	A0A7H1TQ07	P11437	dime_meta_effector_178	pathogen	met
AF-P11437-F1-model_v4.pdb	AF-A0A0H3NU75-F1-model_v4.pdb	P11437	A0A0H3NU75	P11437	WP_005164130.1	pathogen	commensal
AF-P11437-F1-model_v4.pdb	AF-A0A0T9TYF5-F1-model_v4.pdb	P11437	A0A0T9TYF5	P11437	WP_048617397.1	pathogen	commensal
AF-P11437-F1-model_v4.pdb	AF-A0A2G4U3T1-F1-model_v4.pdb	P11437	A0A2G4U3T1	P11437	WP_005279333.1	pathogen	commensal
AF-P11437-F1-model_v4.pdb	AF-A0A2J9EBZ6-F1-model_v4.pdb	P11437	A0A2J9EBZ6	P11437	WP_084882135.1	pathogen	commensal
AF-P11437-F1-model_v4.pdb	AF-A0A2X4UY27-F1-model_v4.pdb	P11437	A0A2X4UY27	P11437	WP_039861639.1	pathogen	commensal
AF-P11437-F1-model_v4.pdb	AF-A0A3S4EZ22-F1-model_v4.pdb	P11437	A0A3S4EZ22	P11437	WP_036416809.1	pathogen	commensal
AF-P11437-F1-model_v4.pdb	AF-A0A6N2Z5A4-F1-model_v4.pdb	P11437	A0A6N2Z5A4	P11437	WP_044180111.1	pathogen	commensal
AF-P11437-F1-model_v4.pdb	AF-B2Q1J1-F1-model_v4.pdb	P11437	B2Q1J1	P11437	WP_004921716.1	pathogen	commensal
AF-P11437-F1-model_v4.pdb	AF-D1P3Z1-F1-model_v4.pdb	P11437	D1P3Z1	P11437	WP_039855125.1	pathogen	commensal
AF-P11437-F1-model_v4.pdb	AF-D4C0A2-F1-model_v4.pdb	P11437	D4C0A2	P11437	WP_036958458.1	pathogen	commensal
AF-P13835-F1-model_v4.pdb	AF-P13835-F1-model_v4.pdb	P13835	P13835	P13835	P13835	pathogen	pathogen
AF-P15273-F1-model_v4.pdb	AF-P15273-F1-model_v4.pdb	P15273	P15273	P15273	P15273	pathogen	pathogen
AF-P15273-F1-model_v4.pdb	AF-A0A0H3P165-F1-model_v4.pdb	P15273	A0A0H3P165	P15273	WP_014609473.1	pathogen	commensal
AF-P15273-F1-model_v4.pdb	AF-A0A0N9NQR7-F1-model_v4.pdb	P15273	A0A0N9NQR7	P15273	A0A0N9NQR7	pathogen	pathogen
AF-P15273-F1-model_v4.pdb	AF-A1JUA6-F1-model_v4.pdb	P15273	A1JUA6	P15273	A1JUA6	pathogen	pathogen
AF-P15273-F1-model_v4.pdb	AF-P08538-F1-model_v4.pdb	P15273	P08538	P15273	P08538	pathogen	pathogen
AF-P15273-F1-model_v4.pdb	AF-Q27RI1-F1-model_v4.pdb	P15273	Q27RI1	P15273	Q27RI1	pathogen	pathogen
AF-P15273-F1-model_v4.pdb	AF-Q7BRY8-F1-model_v4.pdb	P15273	Q7BRY8	P15273	Q7BRY8	pathogen	pathogen
AF-P15273-F1-model_v4.pdb	AF-D4BYT8-F1-model_v4.pdb	P15273	D4BYT8	P15273	WP_004260254.1	pathogen	commensal
AF-P15273-F1-model_v4.pdb	AF-D1P4C3-F1-model_v4.pdb	P15273	D1P4C3	P15273	WP_006815092.1	pathogen	commensal
AF-P15273-F1-model_v4.pdb	AF-P74873-F1-model_v4.pdb	P15273	P74873	P15273	P74873	pathogen	pathogen
AF-P15273-F1-model_v4.pdb	AF-P74851-F1-model_v4.pdb	P15273	P74851	P15273	P74851	pathogen	pathogen
AF-P15273-F1-model_v4.pdb	AF-Q5PEA9-F1-model_v4.pdb	P15273	Q5PEA9	P15273	Q5PEA9	pathogen	pathogen
AF-P15273-F1-model_v4.pdb	AF-A0FKE5-F1-model_v4.pdb	P15273	A0FKE5	P15273	A0FKE5	pathogen	pathogen
AF-P15273-F1-model_v4.pdb	AF-A0A433GNG5-F1-model_v4.pdb	P15273	A0A433GNG5	P15273	WP_042051274.1	pathogen	commensal
AF-P15273-F1-model_v4.pdb	AF-A3MCH8-F1-model_v4.pdb	P15273	A3MCH8	P15273	A3MCH8	pathogen	pathogen
AF-P15273-F1-model_v4.pdb	AF-A2S1Q9-F1-model_v4.pdb	P15273	A2S1Q9	P15273	A2S1Q9	pathogen	pathogen
AF-P15273-F1-model_v4.pdb	AF-A3NLC6-F1-model_v4.pdb	P15273	A3NLC6	P15273	A3NLC6	pathogen	pathogen
AF-P15273-F1-model_v4.pdb	AF-A3P6Y8-F1-model_v4.pdb	P15273	A3P6Y8	P15273	A3P6Y8	pathogen	pathogen
AF-P15273-F1-model_v4.pdb	AF-Q2T703-F1-model_v4.pdb	P15273	Q2T703	P15273	Q2T703	pathogen	pathogen
AF-P15273-F1-model_v4.pdb	AF-Q3JL32-F1-model_v4.pdb	P15273	Q3JL32	P15273	Q3JL32	pathogen	pathogen
AF-P15273-F1-model_v4.pdb	AF-Q62B16-F1-model_v4.pdb	P15273	Q62B16	P15273	Q62B16	pathogen	pathogen
AF-P15273-F1-model_v4.pdb	AF-Q63K42-F1-model_v4.pdb	P15273	Q63K42	P15273	Q63K42	pathogen	pathogen
AF-P15273-F1-model_v4.pdb	AF-A6YCJ6-F1-model_v4.pdb	P15273	A6YCJ6	P15273	A6YCJ6	pathogen	pathogen
AF-P15273-F1-model_v4.pdb	AF-A0A233TI56-F1-model_v4.pdb	P15273	A0A233TI56	P15273	WP_003111705.1	pathogen	commensal
AF-P15273-F1-model_v4.pdb	AF-A0FKE4-F1-model_v4.pdb	P15273	A0FKE4	P15273	A0FKE4	pathogen	pathogen
AF-P15273-F1-model_v4.pdb	AF-Q27RI2-F1-model_v4.pdb	P15273	Q27RI2	P15273	Q27RI2	pathogen	pathogen
AF-P15273-F1-model_v4.pdb	AF-Q51451-F1-model_v4.pdb	P15273	Q51451	P15273	Q51451	pathogen	pathogen
AF-P15273-F1-model_v4.pdb	AF-Q93Q17-F1-model_v4.pdb	P15273	Q93Q17	P15273	Q93Q17	pathogen	pathogen
AF-P15273-F1-model_v4.pdb	AF-Q9I788-F1-model_v4.pdb	P15273	Q9I788	P15273	Q9I788	pathogen	pathogen
AF-P15273-F1-model_v4.pdb	AF-Q79LY0-F1-model_v4.pdb	P15273	Q79LY0	P15273	Q79LY0	pathogen	pathogen
AF-P15273-F1-model_v4.pdb	AF-A0A829LJ89-F1-model_v4.pdb	P15273	A0A829LJ89	P15273	WP_000226320.1	pathogen	commensal
AF-P15273-F1-model_v4.pdb	AF-D8A9T9-F1-model_v4.pdb	P15273	D8A9T9	P15273	WP_000226323.1	pathogen	commensal
AF-P15273-F1-model_v4.pdb	AF-V0YVH1-F1-model_v4.pdb	P15273	V0YVH1	P15273	WP_000226319.1	pathogen	commensal
AF-P15273-F1-model_v4.pdb	AF-G9ZAS1-F1-model_v4.pdb	P15273	G9ZAS1	P15273	WP_006821080.1	pathogen	commensal
AF-P15273-F1-model_v4.pdb	AF-A0A0X8LN29-F1-model_v4.pdb	P15273	A0A0X8LN29	P15273	WP_061056744.1	pathogen	commensal
AF-P15273-F1-model_v4.pdb	AF-A0A0Q2M7F6-F1-model_v4.pdb	P15273	A0A0Q2M7F6	P15273	WP_004726677.1	pathogen	commensal
AF-P21211-F1-model_v4.pdb	AF-P21211-F1-model_v4.pdb	P21211	P21211	P21211	P21211	pathogen	pathogen
AF-P28764-F1-model_v4.pdb	AF-P28764-F1-model_v4.pdb	P28764	P28764	P28764	P28764	pathogen	pathogen
AF-P33208-F1-model_v4.pdb	AF-P33208-F1-model_v4.pdb	P33208	P33208	P33208	P33208	pathogen	pathogen
AF-P33546-F1-model_v4.pdb	AF-P33546-F1-model_v4.pdb	P33546	P33546	P33546	P33546	pathogen	pathogen
AF-P35674-F1-model_v4.pdb	AF-P35674-F1-model_v4.pdb	P35674	P35674	P35674	P35674	pathogen	pathogen
AF-P35674-F1-model_v4.pdb	AF-O87653-F1-model_v4.pdb	P35674	O87653	P35674	O87653	pathogen	pathogen
AF-P35674-F1-model_v4.pdb	AF-Q52481-F1-model_v4.pdb	P35674	Q52481	P35674	Q52481	pathogen	pathogen
AF-P35674-F1-model_v4.pdb	AF-Q47278-F1-model_v4.pdb	P35674	Q47278	P35674	Q47278	pathogen	pathogen
AF-P35674-F1-model_v4.pdb	AF-Q01099-F1-model_v4.pdb	P35674	Q01099	P35674	Q01099	pathogen	pathogen
AF-P40699-F1-model_v4.pdb	AF-P40699-F1-model_v4.pdb	P40699	P40699	P40699	P40699	pathogen	pathogen
AF-P40699-F1-model_v4.pdb	AF-P42713-F1-model_v4.pdb	P40699	P42713	P40699	P42713	pathogen	pathogen
AF-P40699-F1-model_v4.pdb	AF-P40296-F1-model_v4.pdb	P40699	P40296	P40699	P40296	pathogen	pathogen
AF-P40722-F1-model_v4.pdb	AF-P40722-F1-model_v4.pdb	P40722	P40722	P40722	P40722	pathogen	pathogen
AF-P40722-F1-model_v4.pdb	AF-Q8ZQC8-F1-model_v4.pdb	P40722	Q8ZQC8	P40722	Q8ZQC8	pathogen	pathogen
AF-P55713-F1-model_v4.pdb	AF-P55713-F1-model_v4.pdb	P55713	P55713	P55713	P55713	pathogen	pathogen
AF-P69978-F1-model_v4.pdb	AF-P69978-F1-model_v4.pdb	P69978	P69978	P69978	P69978	pathogen	pathogen
AF-P69978-F1-model_v4.pdb	AF-A0A0H3NY51-F1-model_v4.pdb	P69978	A0A0H3NY51	P69978	WP_005176491.1	pathogen	commensal
AF-Q08242-F1-model_v4.pdb	AF-Q08242-F1-model_v4.pdb	Q08242	Q08242	Q08242	Q08242	pathogen	pathogen
AF-Q1R2U9-F1-model_v4.pdb	AF-Q1R2U9-F1-model_v4.pdb	Q1R2U9	Q1R2U9	WP_001304629.1	WP_001304629.1	commensal	commensal
AF-Q1RG78-F1-model_v4.pdb	AF-Q1RG78-F1-model_v4.pdb	Q1RG78	Q1RG78	WP_001299868.1	WP_001299868.1	commensal	commensal
AF-Q1RG78-F1-model_v4.pdb	AF-Q1RG78-F1-model_v4.pdb	Q1RG78	Q1RG78	WP_001299868.1	WP_001336384.1	commensal	commensal
AF-Q1RG78-F1-model_v4.pdb	AF-Q1RG78-F1-model_v4.pdb	Q1RG78	Q1RG78	WP_001336384.1	WP_001299868.1	commensal	commensal
AF-Q1RG78-F1-model_v4.pdb	AF-Q1RG78-F1-model_v4.pdb	Q1RG78	Q1RG78	WP_001336384.1	WP_001336384.1	commensal	commensal
AF-Q1RG78-F1-model_v4.pdb	AF-A0A369FD42-F1-model_v4.pdb	Q1RG78	A0A369FD42	WP_001299868.1	WP_001316084.1	commensal	commensal
AF-Q1RG78-F1-model_v4.pdb	AF-A0A369FD42-F1-model_v4.pdb	Q1RG78	A0A369FD42	WP_001336384.1	WP_001316084.1	commensal	commensal
AF-Q1W4Y8-F1-model_v4.pdb	AF-Q1W4Y8-F1-model_v4.pdb	Q1W4Y8	Q1W4Y8	Q1W4Y8	Q1W4Y8	pathogen	pathogen
AF-Q1W4Y8-F1-model_v4.pdb	AF-O34208-F1-model_v4.pdb	Q1W4Y8	O34208	Q1W4Y8	O34208	pathogen	pathogen
AF-Q1W4Y8-F1-model_v4.pdb	AF-A0A8A7K589-F1-model_v4.pdb	Q1W4Y8	A0A8A7K589	Q1W4Y8	WP_082035465.1	pathogen	commensal
AF-Q1W4Y8-F1-model_v4.pdb	AF-C8BNX0-F1-model_v4.pdb	Q1W4Y8	C8BNX0	Q1W4Y8	C8BNX0	pathogen	pathogen
AF-Q27RI0-F1-model_v4.pdb	AF-Q27RI0-F1-model_v4.pdb	Q27RI0	Q27RI0	Q27RI0	Q27RI0	pathogen	pathogen
AF-Q27RI0-F1-model_v4.pdb	AF-Q9RI12-F1-model_v4.pdb	Q27RI0	Q9RI12	Q27RI0	Q9RI12	pathogen	pathogen
AF-Q27RI0-F1-model_v4.pdb	AF-A0A0H3NZT9-F1-model_v4.pdb	Q27RI0	A0A0H3NZT9	Q27RI0	WP_014609444.1	pathogen	commensal
AF-Q27RI0-F1-model_v4.pdb	AF-A1JUC4-F1-model_v4.pdb	Q27RI0	A1JUC4	Q27RI0	A1JUC4	pathogen	pathogen
AF-Q27RI0-F1-model_v4.pdb	AF-O85239-F1-model_v4.pdb	Q27RI0	O85239	Q27RI0	O85239	pathogen	pathogen
AF-Q27RI0-F1-model_v4.pdb	AF-Q05608-F1-model_v4.pdb	Q27RI0	Q05608	Q27RI0	Q05608	pathogen	pathogen
AF-Q27RI0-F1-model_v4.pdb	AF-Q56921-F1-model_v4.pdb	Q27RI0	Q56921	Q27RI0	Q56921	pathogen	pathogen
AF-Q27RI0-F1-model_v4.pdb	AF-Q93KQ6-F1-model_v4.pdb	Q27RI0	Q93KQ6	Q27RI0	Q93KQ6	pathogen	pathogen
AF-Q27RI0-F1-model_v4.pdb	AF-A0A0N0G064-F1-model_v4.pdb	Q27RI0	A0A0N0G064	Q27RI0	A0A0N0G064	pathogen	pathogen
AF-Q27RI0-F1-model_v4.pdb	AF-A0A0P9UWK9-F1-model_v4.pdb	Q27RI0	A0A0P9UWK9	Q27RI0	A0A0P9UWK9	pathogen	pathogen
AF-Q27RI0-F1-model_v4.pdb	AF-A0A656H0U7-F1-model_v4.pdb	Q27RI0	A0A656H0U7	Q27RI0	A0A656H0U7	pathogen	pathogen
AF-Q27RI0-F1-model_v4.pdb	AF-A0A656JXF7-F1-model_v4.pdb	Q27RI0	A0A656JXF7	Q27RI0	A0A656JXF7	pathogen	pathogen
AF-Q27RI0-F1-model_v4.pdb	AF-F3GEH5-F1-model_v4.pdb	Q27RI0	F3GEH5	Q27RI0	F3GEH5	pathogen	pathogen
AF-Q27RI0-F1-model_v4.pdb	AF-Q7PC45-F1-model_v4.pdb	Q27RI0	Q7PC45	Q27RI0	Q7PC45	pathogen	pathogen
AF-Q27RI0-F1-model_v4.pdb	AF-S6TTJ9-F1-model_v4.pdb	Q27RI0	S6TTJ9	Q27RI0	S6TTJ9	pathogen	pathogen
AF-Q27RI0-F1-model_v4.pdb	AF-A0A0T9T0A3-F1-model_v4.pdb	Q27RI0	A0A0T9T0A3	Q27RI0	WP_048619150.1	pathogen	commensal
AF-Q27RI0-F1-model_v4.pdb	AF-A0A2G4U7M7-F1-model_v4.pdb	Q27RI0	A0A2G4U7M7	Q27RI0	WP_032896356.1	pathogen	commensal
AF-Q27RI0-F1-model_v4.pdb	AF-A0A6S4USM1-F1-model_v4.pdb	Q27RI0	A0A6S4USM1	Q27RI0	WP_042030361.1	pathogen	commensal
AF-Q27RI0-F1-model_v4.pdb	AF-A0A175VH42-F1-model_v4.pdb	Q27RI0	A0A175VH42	Q27RI0	WP_042026666.1	pathogen	commensal
AF-Q27RI0-F1-model_v4.pdb	AF-A0A175VH42-F1-model_v4.pdb	Q27RI0	A0A175VH42	Q27RI0	WP_042070444.1	pathogen	commensal
AF-Q27RI0-F1-model_v4.pdb	AF-D4BWD7-F1-model_v4.pdb	Q27RI0	D4BWD7	Q27RI0	WP_036957944.1	pathogen	commensal
AF-Q327E0-F1-model_v4.pdb	AF-Q327E0-F1-model_v4.pdb	Q327E0	Q327E0	Q327E0	Q327E0	pathogen	pathogen
AF-Q327E0-F1-model_v4.pdb	AF-B2TSV7-F1-model_v4.pdb	Q327E0	B2TSV7	Q327E0	B2TSV7	pathogen	pathogen
AF-Q327E0-F1-model_v4.pdb	AF-B6XDJ8-F1-model_v4.pdb	Q327E0	B6XDJ8	Q327E0	WP_006658374.1	pathogen	commensal
AF-Q327J1-F1-model_v4.pdb	AF-Q327J1-F1-model_v4.pdb	Q327J1	Q327J1	Q327J1	Q327J1	pathogen	pathogen
AF-Q327J1-F1-model_v4.pdb	AF-D2AJ46-F1-model_v4.pdb	Q327J1	D2AJ46	Q327J1	D2AJ46	pathogen	pathogen
AF-Q327J1-F1-model_v4.pdb	AF-D2TJZ3-F1-model_v4.pdb	Q327J1	D2TJZ3	Q327J1	D2TJZ3	pathogen	pathogen
AF-Q3BRD8-F1-model_v4.pdb	AF-Q3BRD8-F1-model_v4.pdb	Q3BRD8	Q3BRD8	Q3BRD8	Q3BRD8	pathogen	pathogen
AF-Q3BRD8-F1-model_v4.pdb	AF-A0A656GSX5-F1-model_v4.pdb	Q3BRD8	A0A656GSX5	Q3BRD8	A0A656GSX5	pathogen	pathogen
AF-Q3BRD8-F1-model_v4.pdb	AF-A0A0P9YD12-F1-model_v4.pdb	Q3BRD8	A0A0P9YD12	Q3BRD8	A0A0P9YD12	pathogen	pathogen
AF-Q3BRD8-F1-model_v4.pdb	AF-A0A3M2UBF8-F1-model_v4.pdb	Q3BRD8	A0A3M2UBF8	Q3BRD8	A0A3M2UBF8	pathogen	pathogen
AF-Q3BRD8-F1-model_v4.pdb	AF-A0A3M4Y234-F1-model_v4.pdb	Q3BRD8	A0A3M4Y234	Q3BRD8	A0A3M4Y234	pathogen	pathogen
AF-Q3BRD8-F1-model_v4.pdb	AF-F3FD33-F1-model_v4.pdb	Q3BRD8	F3FD33	Q3BRD8	F3FD33	pathogen	pathogen
AF-Q3BRD8-F1-model_v4.pdb	AF-F3G248-F1-model_v4.pdb	Q3BRD8	F3G248	Q3BRD8	F3G248	pathogen	pathogen
AF-Q3BRD8-F1-model_v4.pdb	AF-G3XDB9-F1-model_v4.pdb	Q3BRD8	G3XDB9	Q3BRD8	G3XDB9	pathogen	pathogen
AF-Q3BRD8-F1-model_v4.pdb	AF-Q4ZX85-F1-model_v4.pdb	Q3BRD8	Q4ZX85	Q3BRD8	Q4ZX85	pathogen	pathogen
AF-Q3BRD8-F1-model_v4.pdb	AF-Q87W48-F1-model_v4.pdb	Q3BRD8	Q87W48	Q3BRD8	Q87W48	pathogen	pathogen
AF-Q3BRD8-F1-model_v4.pdb	AF-Q8RP03-F1-model_v4.pdb	Q3BRD8	Q8RP03	Q3BRD8	Q8RP03	pathogen	pathogen
AF-Q3BRD8-F1-model_v4.pdb	AF-S6SWQ6-F1-model_v4.pdb	Q3BRD8	S6SWQ6	Q3BRD8	S6SWQ6	pathogen	pathogen
AF-Q3BRD8-F1-model_v4.pdb	AF-A0A6N0KTZ2-F1-model_v4.pdb	Q3BRD8	A0A6N0KTZ2	Q3BRD8	WP_009314984.1	pathogen	commensal
AF-Q3BRD8-F1-model_v4.pdb	AF-A0A7X5G5W1-F1-model_v4.pdb	Q3BRD8	A0A7X5G5W1	Q3BRD8	WP_040233558.1	pathogen	commensal
AF-Q3BRD8-F1-model_v4.pdb	AF-E7PLP1-F1-model_v4.pdb	Q3BRD8	E7PLP1	Q3BRD8	E7PLP1	pathogen	pathogen
AF-Q3BRD8-F1-model_v4.pdb	AF-A0A3M2WSV6-F1-model_v4.pdb	Q3BRD8	A0A3M2WSV6	Q3BRD8	A0A3M2WSV6	pathogen	pathogen
AF-Q3BRD8-F1-model_v4.pdb	AF-G9I6Y2-F1-model_v4.pdb	Q3BRD8	G9I6Y2	Q3BRD8	G9I6Y2	pathogen	pathogen
AF-Q3BRD8-F1-model_v4.pdb	AF-Q48BC6-F1-model_v4.pdb	Q3BRD8	Q48BC6	Q3BRD8	Q48BC6	pathogen	pathogen
AF-Q3BRD8-F1-model_v4.pdb	AF-Q5DI80-F1-model_v4.pdb	Q3BRD8	Q5DI80	Q3BRD8	Q5DI80	pathogen	pathogen
AF-Q3BRD8-F1-model_v4.pdb	AF-O84626-F1-model_v4.pdb	Q3BRD8	O84626	Q3BRD8	O84626	pathogen	pathogen
AF-Q3BRD8-F1-model_v4.pdb	AF-Q3BSU7-F1-model_v4.pdb	Q3BRD8	Q3BSU7	Q3BRD8	Q3BSU7	pathogen	pathogen
AF-Q3BRD8-F1-model_v4.pdb	AF-Q6TQF0-F1-model_v4.pdb	Q3BRD8	Q6TQF0	Q3BRD8	Q6TQF0	pathogen	pathogen
AF-Q3BRD8-F1-model_v4.pdb	AF-Q5QA86-F1-model_v4.pdb	Q3BRD8	Q5QA86	Q3BRD8	Q5QA86	pathogen	pathogen
AF-Q3BRD8-F1-model_v4.pdb	AF-Q3BW96-F1-model_v4.pdb	Q3BRD8	Q3BW96	Q3BRD8	Q3BW96	pathogen	pathogen
AF-Q3BRD8-F1-model_v4.pdb	AF-Q5QA89-F1-model_v4.pdb	Q3BRD8	Q5QA89	Q3BRD8	Q5QA89	pathogen	pathogen
AF-Q3BRD8-F1-model_v4.pdb	AF-Q3BRE0-F1-model_v4.pdb	Q3BRD8	Q3BRE0	Q3BRD8	Q3BRE0	pathogen	pathogen
AF-Q3BRD8-F1-model_v4.pdb	AF-Q3BYL8-F1-model_v4.pdb	Q3BRD8	Q3BYL8	Q3BRD8	Q3BYL8	pathogen	pathogen
AF-Q3BRD8-F1-model_v4.pdb	AF-Q5RJF5-F1-model_v4.pdb	Q3BRD8	Q5RJF5	Q3BRD8	Q5RJF5	pathogen	pathogen
AF-Q3BRD8-F1-model_v4.pdb	AF-Q3BY60-F1-model_v4.pdb	Q3BRD8	Q3BY60	Q3BRD8	Q3BY60	pathogen	pathogen
AF-Q3BRD8-F1-model_v4.pdb	AF-Q3BNZ7-F1-model_v4.pdb	Q3BRD8	Q3BNZ7	Q3BRD8	Q3BNZ7	pathogen	pathogen
AF-Q3BRD8-F1-model_v4.pdb	AF-Q48DU8-F1-model_v4.pdb	Q3BRD8	Q48DU8	Q3BRD8	Q48DU8	pathogen	pathogen
AF-Q3BRD8-F1-model_v4.pdb	AF-Q7PC62-F1-model_v4.pdb	Q3BRD8	Q7PC62	Q3BRD8	Q7PC62	pathogen	pathogen
AF-Q3BRD8-F1-model_v4.pdb	AF-A0A6H1FVK7-F1-model_v4.pdb	Q3BRD8	A0A6H1FVK7	Q3BRD8	WP_039898190.1	pathogen	commensal
AF-Q3BRD8-F1-model_v4.pdb	AF-A0A7Y0S8X9-F1-model_v4.pdb	Q3BRD8	A0A7Y0S8X9	Q3BRD8	WP_004724221.1	pathogen	commensal
AF-Q3BRD8-F1-model_v4.pdb	AF-C8BNW8-F1-model_v4.pdb	Q3BRD8	C8BNW8	Q3BRD8	C8BNW8	pathogen	pathogen
AF-Q3BRD8-F1-model_v4.pdb	AF-Q4ZX82-F1-model_v4.pdb	Q3BRD8	Q4ZX82	Q3BRD8	Q4ZX82	pathogen	pathogen
AF-Q3BRD8-F1-model_v4.pdb	AF-Q887D0-F1-model_v4.pdb	Q3BRD8	Q887D0	Q3BRD8	Q887D0	pathogen	pathogen
AF-Q3BRD8-F1-model_v4.pdb	AF-Q5Y4S2-F1-model_v4.pdb	Q3BRD8	Q5Y4S2	Q3BRD8	Q5Y4S2	pathogen	pathogen
AF-Q3BRD8-F1-model_v4.pdb	AF-P55711-F1-model_v4.pdb	Q3BRD8	P55711	Q3BRD8	P55711	pathogen	pathogen
AF-Q3BRD8-F1-model_v4.pdb	AF-Q989P8-F1-model_v4.pdb	Q3BRD8	Q989P8	Q3BRD8	Q989P8	pathogen	pathogen
AF-Q3BWD5-F1-model_v4.pdb	AF-Q3BWD5-F1-model_v4.pdb	Q3BWD5	Q3BWD5	Q3BWD5	Q3BWD5	pathogen	pathogen
AF-Q3C000-F1-model_v4.pdb	AF-Q3C000-F1-model_v4.pdb	Q3C000	Q3C000	Q3C000	Q3C000	pathogen	pathogen
AF-Q699Q8-F1-model_v4.pdb	AF-Q699Q8-F1-model_v4.pdb	Q699Q8	Q699Q8	Q699Q8	Q699Q8	pathogen	pathogen
AF-Q699Q8-F1-model_v4.pdb	AF-A0A3N6VBM8-F1-model_v4.pdb	Q699Q8	A0A3N6VBM8	Q699Q8	WP_041208848.1	pathogen	commensal
AF-Q699Q8-F1-model_v4.pdb	AF-H6UWS2-F1-model_v4.pdb	Q699Q8	H6UWS2	Q699Q8	H6UWS2	pathogen	pathogen
AF-Q699Q8-F1-model_v4.pdb	AF-O30529-F1-model_v4.pdb	Q699Q8	O30529	Q699Q8	O30529	pathogen	pathogen
AF-Q699Q8-F1-model_v4.pdb	AF-C5IZG6-F1-model_v4.pdb	Q699Q8	C5IZG6	Q699Q8	WP_016266437.1	pathogen	commensal
AF-Q699Q8-F1-model_v4.pdb	AF-D4C1Y7-F1-model_v4.pdb	Q699Q8	D4C1Y7	Q699Q8	WP_004262987.1	pathogen	commensal
AF-Q699Q8-F1-model_v4.pdb	AF-A0A0T9T690-F1-model_v4.pdb	Q699Q8	A0A0T9T690	Q699Q8	WP_048618924.1	pathogen	commensal
AF-Q699Q8-F1-model_v4.pdb	AF-A0A0H3NB70-F1-model_v4.pdb	Q699Q8	A0A0H3NB70	Q699Q8	A0A0H3NB70	pathogen	pathogen
AF-Q699Q8-F1-model_v4.pdb	AF-A0A0H3P0U1-F1-model_v4.pdb	Q699Q8	A0A0H3P0U1	Q699Q8	WP_005156692.1	pathogen	commensal
AF-Q699Q8-F1-model_v4.pdb	AF-O84947-F1-model_v4.pdb	Q699Q8	O84947	Q699Q8	O84947	pathogen	pathogen
AF-Q699Q8-F1-model_v4.pdb	AF-Q4G4D0-F1-model_v4.pdb	Q699Q8	Q4G4D0	Q699Q8	Q4G4D0	pathogen	pathogen
AF-Q699Q8-F1-model_v4.pdb	AF-Q8Z6L6-F1-model_v4.pdb	Q699Q8	Q8Z6L6	Q699Q8	Q8Z6L6	pathogen	pathogen
AF-Q699Q8-F1-model_v4.pdb	AF-Q9REZ5-F1-model_v4.pdb	Q699Q8	Q9REZ5	Q699Q8	Q9REZ5	pathogen	pathogen
AF-Q699Q8-F1-model_v4.pdb	AF-Q7VWI4-F1-model_v4.pdb	Q699Q8	Q7VWI4	Q699Q8	Q7VWI4	pathogen	pathogen
AF-Q699Q8-F1-model_v4.pdb	AF-Q56019-F1-model_v4.pdb	Q699Q8	Q56019	Q699Q8	Q56019	pathogen	pathogen
AF-Q699Q8-F1-model_v4.pdb	AF-A0A433GBF9-F1-model_v4.pdb	Q699Q8	A0A433GBF9	Q699Q8	WP_082038542.1	pathogen	commensal
AF-Q699Q8-F1-model_v4.pdb	AF-P18011-F1-model_v4.pdb	Q699Q8	P18011	Q699Q8	P18011	pathogen	pathogen
AF-Q699Q8-F1-model_v4.pdb	AF-Q56134-F1-model_v4.pdb	Q699Q8	Q56134	Q699Q8	Q56134	pathogen	pathogen
AF-Q699Q8-F1-model_v4.pdb	AF-Q79BT1-F1-model_v4.pdb	Q699Q8	Q79BT1	Q699Q8	Q79BT1	pathogen	pathogen
AF-Q699Q8-F1-model_v4.pdb	AF-D4C1Y8-F1-model_v4.pdb	Q699Q8	D4C1Y8	Q699Q8	WP_004262990.1	pathogen	commensal
AF-Q699Q8-F1-model_v4.pdb	AF-B6XHD3-F1-model_v4.pdb	Q699Q8	B6XHD3	Q699Q8	WP_006659706.1	pathogen	commensal
AF-Q699Q8-F1-model_v4.pdb	AF-Q6R8C5-F1-model_v4.pdb	Q699Q8	Q6R8C5	Q699Q8	Q6R8C5	pathogen	pathogen
AF-Q699Q8-F1-model_v4.pdb	AF-Q2T711-F1-model_v4.pdb	Q699Q8	Q2T711	Q699Q8	Q2T711	pathogen	pathogen
AF-Q699Q8-F1-model_v4.pdb	AF-A2S1Q0-F1-model_v4.pdb	Q699Q8	A2S1Q0	Q699Q8	A2S1Q0	pathogen	pathogen
AF-Q699Q8-F1-model_v4.pdb	AF-A3MCG8-F1-model_v4.pdb	Q699Q8	A3MCG8	Q699Q8	A3MCG8	pathogen	pathogen
AF-Q699Q8-F1-model_v4.pdb	AF-A3NLD5-F1-model_v4.pdb	Q699Q8	A3NLD5	Q699Q8	A3NLD5	pathogen	pathogen
AF-Q699Q8-F1-model_v4.pdb	AF-A3P6Z7-F1-model_v4.pdb	Q699Q8	A3P6Z7	Q699Q8	A3P6Z7	pathogen	pathogen
AF-Q699Q8-F1-model_v4.pdb	AF-D2TZ34-F1-model_v4.pdb	Q699Q8	D2TZ34	Q699Q8	D2TZ34	pathogen	pathogen
AF-Q699Q8-F1-model_v4.pdb	AF-Q3JL23-F1-model_v4.pdb	Q699Q8	Q3JL23	Q699Q8	Q3JL23	pathogen	pathogen
AF-Q699Q8-F1-model_v4.pdb	AF-Q62B07-F1-model_v4.pdb	Q699Q8	Q62B07	Q699Q8	Q62B07	pathogen	pathogen
AF-Q699Q8-F1-model_v4.pdb	AF-Q63K34-F1-model_v4.pdb	Q699Q8	Q63K34	Q699Q8	Q63K34	pathogen	pathogen
AF-Q699Q8-F1-model_v4.pdb	AF-Q6TLM0-F1-model_v4.pdb	Q699Q8	Q6TLM0	Q699Q8	Q6TLM0	pathogen	pathogen
AF-Q699Q8-F1-model_v4.pdb	AF-A0A3B7QBJ9-F1-model_v4.pdb	Q699Q8	A0A3B7QBJ9	Q699Q8	WP_001087990.1	pathogen	commensal
AF-Q699Q8-F1-model_v4.pdb	AF-A0A433GHF8-F1-model_v4.pdb	Q699Q8	A0A433GHF8	Q699Q8	WP_042049494.1	pathogen	commensal
AF-Q699Q8-F1-model_v4.pdb	AF-A0A0H3NXY6-F1-model_v4.pdb	Q699Q8	A0A0H3NXY6	Q699Q8	WP_005164342.1	pathogen	commensal
AF-Q699Q8-F1-model_v4.pdb	AF-A0A378AED0-F1-model_v4.pdb	Q699Q8	A0A378AED0	Q699Q8	WP_004174727.1	pathogen	commensal
AF-Q699Q8-F1-model_v4.pdb	AF-A0A447J6Q0-F1-model_v4.pdb	Q699Q8	A0A447J6Q0	Q699Q8	WP_036417134.1	pathogen	commensal
AF-Q699Q8-F1-model_v4.pdb	AF-A0A6N3B1P9-F1-model_v4.pdb	Q699Q8	A0A6N3B1P9	Q699Q8	WP_044180441.1	pathogen	commensal
AF-Q699Q8-F1-model_v4.pdb	AF-B2Q2F9-F1-model_v4.pdb	Q699Q8	B2Q2F9	Q699Q8	WP_004917597.1	pathogen	commensal
AF-Q699Q8-F1-model_v4.pdb	AF-D4BW16-F1-model_v4.pdb	Q699Q8	D4BW16	Q699Q8	WP_004257114.1	pathogen	commensal
AF-Q699Q8-F1-model_v4.pdb	AF-P37131-F1-model_v4.pdb	Q699Q8	P37131	Q699Q8	P37131	pathogen	pathogen
AF-Q699Q8-F1-model_v4.pdb	AF-Q5XL02-F1-model_v4.pdb	Q699Q8	Q5XL02	Q699Q8	Q5XL02	pathogen	pathogen
AF-Q79NL1-F1-model_v4.pdb	AF-Q79NL1-F1-model_v4.pdb	Q79NL1	Q79NL1	Q79NL1	Q79NL1	pathogen	pathogen
AF-Q79NL1-F1-model_v4.pdb	AF-A0A0H3MAM5-F1-model_v4.pdb	Q79NL1	A0A0H3MAM5	Q79NL1	A0A0H3MAM5	pathogen	pathogen
AF-Q79NL1-F1-model_v4.pdb	AF-A0A6H2W2V3-F1-model_v4.pdb	Q79NL1	A0A6H2W2V3	Q79NL1	A0A6H2W2V3	pathogen	pathogen
AF-Q79UN8-F1-model_v4.pdb	AF-Q79UN8-F1-model_v4.pdb	Q79UN8	Q79UN8	Q79UN8	Q79UN8	pathogen	pathogen
AF-Q7BEJ1-F1-model_v4.pdb	AF-Q7BEJ1-F1-model_v4.pdb	Q7BEJ1	Q7BEJ1	Q7BEJ1	Q7BEJ1	pathogen	pathogen
AF-Q7BMF3-F1-model_v4.pdb	AF-Q7BMF3-F1-model_v4.pdb	Q7BMF3	Q7BMF3	Q7BMF3	Q7BMF3	pathogen	pathogen
AF-Q7BRZ4-F1-model_v4.pdb	AF-Q7BRZ4-F1-model_v4.pdb	Q7BRZ4	Q7BRZ4	Q7BRZ4	Q7BRZ4	pathogen	pathogen
AF-Q7BRZ4-F1-model_v4.pdb	AF-A0A0H3NY54-F1-model_v4.pdb	Q7BRZ4	A0A0H3NY54	Q7BRZ4	WP_014609475.1	pathogen	commensal
AF-Q7BRZ4-F1-model_v4.pdb	AF-Q663I2-F1-model_v4.pdb	Q7BRZ4	Q663I2	Q7BRZ4	Q663I2	pathogen	pathogen
AF-Q7BRZ4-F1-model_v4.pdb	AF-A0A4P7IPM1-F1-model_v4.pdb	Q7BRZ4	A0A4P7IPM1	Q7BRZ4	dime_meta_effector_98	pathogen	met
AF-Q7BRZ4-F1-model_v4.pdb	AF-P68590-F1-model_v4.pdb	Q7BRZ4	P68590	Q7BRZ4	P68590	pathogen	pathogen
AF-Q7BS06-F1-model_v4.pdb	AF-Q7BS06-F1-model_v4.pdb	Q7BS06	Q7BS06	Q7BS06	Q7BS06	pathogen	pathogen
AF-Q7BS06-F1-model_v4.pdb	AF-A0A0H3NZU2-F1-model_v4.pdb	Q7BS06	A0A0H3NZU2	Q7BS06	WP_014609447.1	pathogen	commensal
AF-Q7BS06-F1-model_v4.pdb	AF-I3NI99-F1-model_v4.pdb	Q7BS06	I3NI99	Q7BS06	I3NI99	pathogen	pathogen
AF-Q7BS06-F1-model_v4.pdb	AF-P27474-F1-model_v4.pdb	Q7BS06	P27474	Q7BS06	P27474	pathogen	pathogen
AF-Q7BS06-F1-model_v4.pdb	AF-Q56935-F1-model_v4.pdb	Q7BS06	Q56935	Q7BS06	Q56935	pathogen	pathogen
AF-Q7CPU3-F1-model_v4.pdb	AF-Q7CPU3-F1-model_v4.pdb	Q7CPU3	Q7CPU3	Q7CPU3	Q7CPU3	pathogen	pathogen
AF-Q83XF9-F1-model_v4.pdb	AF-Q83XF9-F1-model_v4.pdb	Q83XF9	Q83XF9	Q83XF9	Q83XF9	pathogen	pathogen
AF-Q842C9-F1-model_v4.pdb	AF-Q842C9-F1-model_v4.pdb	Q842C9	Q842C9	dime_meta_effector_173	dime_meta_effector_173	met	met
AF-Q842C9-F1-model_v4.pdb	AF-A0A0F6UFV5-F1-model_v4.pdb	Q842C9	A0A0F6UFV5	dime_meta_effector_173	dime_meta_effector_46	met	met
AF-Q842C9-F1-model_v4.pdb	AF-A0A6G4BRR1-F1-model_v4.pdb	Q842C9	A0A6G4BRR1	dime_meta_effector_173	dime_meta_effector_167	met	met
AF-Q842C9-F1-model_v4.pdb	AF-A0A7X5SHD0-F1-model_v4.pdb	Q842C9	A0A7X5SHD0	dime_meta_effector_173	dime_meta_effector_96	met	met
AF-Q842C9-F1-model_v4.pdb	AF-A0A8A5X1Y6-F1-model_v4.pdb	Q842C9	A0A8A5X1Y6	dime_meta_effector_173	WP_004725080.1	met	commensal
AF-Q842C9-F1-model_v4.pdb	AF-A0A0X8LL71-F1-model_v4.pdb	Q842C9	A0A0X8LL71	dime_meta_effector_173	WP_061056294.1	met	commensal
AF-Q84CS5-F1-model_v4.pdb	AF-Q84CS5-F1-model_v4.pdb	Q84CS5	Q84CS5	Q84CS5	Q84CS5	pathogen	pathogen
AF-Q84CS5-F1-model_v4.pdb	AF-A0A0H3NY79-F1-model_v4.pdb	Q84CS5	A0A0H3NY79	Q84CS5	WP_010891207.1	pathogen	commensal
AF-Q84CS5-F1-model_v4.pdb	AF-B7LTY4-F1-model_v4.pdb	Q84CS5	B7LTY4	Q84CS5	WP_000904613.1	pathogen	commensal
AF-Q84CS5-F1-model_v4.pdb	AF-A0A6N0KK95-F1-model_v4.pdb	Q84CS5	A0A6N0KK95	Q84CS5	WP_009315599.1	pathogen	commensal
AF-Q84CS5-F1-model_v4.pdb	AF-A1TSS8-F1-model_v4.pdb	Q84CS5	A1TSS8	Q84CS5	A1TSS8	pathogen	pathogen
AF-Q84CS5-F1-model_v4.pdb	AF-K1JEE4-F1-model_v4.pdb	Q84CS5	K1JEE4	Q84CS5	WP_017784900.1	pathogen	commensal
AF-Q84CS5-F1-model_v4.pdb	AF-O84236-F1-model_v4.pdb	Q84CS5	O84236	Q84CS5	O84236	pathogen	pathogen
AF-Q84CS5-F1-model_v4.pdb	AF-A0A0T9TEI4-F1-model_v4.pdb	Q84CS5	A0A0T9TEI4	Q84CS5	WP_053082168.1	pathogen	commensal
AF-Q84CS5-F1-model_v4.pdb	AF-A0A0T9TJ79-F1-model_v4.pdb	Q84CS5	A0A0T9TJ79	Q84CS5	WP_048619445.1	pathogen	commensal
AF-Q84CS5-F1-model_v4.pdb	AF-A0A175VER8-F1-model_v4.pdb	Q84CS5	A0A175VER8	Q84CS5	WP_042027317.1	pathogen	commensal
AF-Q84CS5-F1-model_v4.pdb	AF-A0A175VER8-F1-model_v4.pdb	Q84CS5	A0A175VER8	Q84CS5	WP_042070563.1	pathogen	commensal
AF-Q84CS5-F1-model_v4.pdb	AF-A0A433GMI8-F1-model_v4.pdb	Q84CS5	A0A433GMI8	Q84CS5	WP_042050316.1	pathogen	commensal
AF-Q84CS5-F1-model_v4.pdb	AF-A0A509YIQ5-F1-model_v4.pdb	Q84CS5	A0A509YIQ5	Q84CS5	WP_042029474.1	pathogen	commensal
AF-Q84CS5-F1-model_v4.pdb	AF-A0A1X3LR55-F1-model_v4.pdb	Q84CS5	A0A1X3LR55	Q84CS5	WP_000183751.1	pathogen	commensal
AF-Q84CS5-F1-model_v4.pdb	AF-A0A3M5TXA8-F1-model_v4.pdb	Q84CS5	A0A3M5TXA8	Q84CS5	A0A3M5TXA8	pathogen	pathogen
AF-Q84CS5-F1-model_v4.pdb	AF-Q3BWS7-F1-model_v4.pdb	Q84CS5	Q3BWS7	Q84CS5	Q3BWS7	pathogen	pathogen
AF-Q84CS5-F1-model_v4.pdb	AF-Q48B92-F1-model_v4.pdb	Q84CS5	Q48B92	Q84CS5	Q48B92	pathogen	pathogen
AF-Q84CS5-F1-model_v4.pdb	AF-Q52432-F1-model_v4.pdb	Q84CS5	Q52432	Q84CS5	Q52432	pathogen	pathogen
AF-Q84CS5-F1-model_v4.pdb	AF-A0A829R1T0-F1-model_v4.pdb	Q84CS5	A0A829R1T0	Q84CS5	WP_006663049.1	pathogen	commensal
AF-Q84CS5-F1-model_v4.pdb	AF-B7N5K2-F1-model_v4.pdb	Q84CS5	B7N5K2	Q84CS5	WP_001322732.1	pathogen	commensal
AF-Q84CS5-F1-model_v4.pdb	AF-A0A7G7EUB2-F1-model_v4.pdb	Q84CS5	A0A7G7EUB2	Q84CS5	WP_042031493.1	pathogen	commensal
AF-Q84CS5-F1-model_v4.pdb	AF-A0A509J9B7-F1-model_v4.pdb	Q84CS5	A0A509J9B7	Q84CS5	WP_009314655.1	pathogen	commensal
AF-Q84CS5-F1-model_v4.pdb	AF-B2PYD2-F1-model_v4.pdb	Q84CS5	B2PYD2	Q84CS5	WP_004922704.1	pathogen	commensal
AF-Q84CS5-F1-model_v4.pdb	AF-O69413-F1-model_v4.pdb	Q84CS5	O69413	Q84CS5	O69413	pathogen	pathogen
AF-Q84CS5-F1-model_v4.pdb	AF-A0A0C5AWB9-F1-model_v4.pdb	Q84CS5	A0A0C5AWB9	Q84CS5	A0A0C5AWB9	pathogen	pathogen
AF-Q84CS5-F1-model_v4.pdb	AF-D2TKE2-F1-model_v4.pdb	Q84CS5	D2TKE2	Q84CS5	D2TKE2	pathogen	pathogen
AF-Q84CS5-F1-model_v4.pdb	AF-O84869-F1-model_v4.pdb	Q84CS5	O84869	Q84CS5	O84869	pathogen	pathogen
AF-Q84CS5-F1-model_v4.pdb	AF-Q46210-F1-model_v4.pdb	Q84CS5	Q46210	Q84CS5	Q46210	pathogen	pathogen
AF-Q84CS5-F1-model_v4.pdb	AF-S9ZL01-F1-model_v4.pdb	Q84CS5	S9ZL01	Q84CS5	WP_000466547.1	pathogen	commensal
AF-Q84CS5-F1-model_v4.pdb	AF-A0A7W3GJQ2-F1-model_v4.pdb	Q84CS5	A0A7W3GJQ2	Q84CS5	WP_040232375.1	pathogen	commensal
AF-Q84CS5-F1-model_v4.pdb	AF-A0A2C5TTT9-F1-model_v4.pdb	Q84CS5	A0A2C5TTT9	Q84CS5	WP_004234827.1	pathogen	commensal
AF-Q84CS5-F1-model_v4.pdb	AF-S3IQZ2-F1-model_v4.pdb	Q84CS5	S3IQZ2	Q84CS5	WP_016537918.1	pathogen	commensal
AF-Q84CS5-F1-model_v4.pdb	AF-Q9Z877-F1-model_v4.pdb	Q84CS5	Q9Z877	Q84CS5	Q9Z877	pathogen	pathogen
AF-Q84CS5-F1-model_v4.pdb	AF-A0A811XSZ8-F1-model_v4.pdb	Q84CS5	A0A811XSZ8	Q84CS5	WP_087052754.1	pathogen	commensal
AF-Q84CS5-F1-model_v4.pdb	AF-A2S1Q1-F1-model_v4.pdb	Q84CS5	A2S1Q1	Q84CS5	A2S1Q1	pathogen	pathogen
AF-Q84CS5-F1-model_v4.pdb	AF-A3MCG9-F1-model_v4.pdb	Q84CS5	A3MCG9	Q84CS5	A3MCG9	pathogen	pathogen
AF-Q84CS5-F1-model_v4.pdb	AF-A3NLD4-F1-model_v4.pdb	Q84CS5	A3NLD4	Q84CS5	A3NLD4	pathogen	pathogen
AF-Q84CS5-F1-model_v4.pdb	AF-A3P6Z6-F1-model_v4.pdb	Q84CS5	A3P6Z6	Q84CS5	A3P6Z6	pathogen	pathogen
AF-Q84CS5-F1-model_v4.pdb	AF-Q2T710-F1-model_v4.pdb	Q84CS5	Q2T710	Q84CS5	Q2T710	pathogen	pathogen
AF-Q84CS5-F1-model_v4.pdb	AF-Q3JL24-F1-model_v4.pdb	Q84CS5	Q3JL24	Q84CS5	Q3JL24	pathogen	pathogen
AF-Q84CS5-F1-model_v4.pdb	AF-Q62B08-F1-model_v4.pdb	Q84CS5	Q62B08	Q84CS5	Q62B08	pathogen	pathogen
AF-Q84CS5-F1-model_v4.pdb	AF-Q63K35-F1-model_v4.pdb	Q84CS5	Q63K35	Q84CS5	Q63K35	pathogen	pathogen
AF-Q84CS5-F1-model_v4.pdb	AF-A2S1Q7-F1-model_v4.pdb	Q84CS5	A2S1Q7	Q84CS5	A2S1Q7	pathogen	pathogen
AF-Q84CS5-F1-model_v4.pdb	AF-A0A2R4D918-F1-model_v4.pdb	Q84CS5	A0A2R4D918	Q84CS5	A0A2R4D918	pathogen	pathogen
AF-Q84CS5-F1-model_v4.pdb	AF-A3MCH6-F1-model_v4.pdb	Q84CS5	A3MCH6	Q84CS5	A3MCH6	pathogen	pathogen
AF-Q84CS5-F1-model_v4.pdb	AF-A3NLC8-F1-model_v4.pdb	Q84CS5	A3NLC8	Q84CS5	A3NLC8	pathogen	pathogen
AF-Q84CS5-F1-model_v4.pdb	AF-A3P6Z0-F1-model_v4.pdb	Q84CS5	A3P6Z0	Q84CS5	A3P6Z0	pathogen	pathogen
AF-Q84CS5-F1-model_v4.pdb	AF-B5R8S6-F1-model_v4.pdb	Q84CS5	B5R8S6	Q84CS5	B5R8S6	pathogen	pathogen
AF-Q84CS5-F1-model_v4.pdb	AF-O06949-F1-model_v4.pdb	Q84CS5	O06949	Q84CS5	O06949	pathogen	pathogen
AF-Q84CS5-F1-model_v4.pdb	AF-O52623-F1-model_v4.pdb	Q84CS5	O52623	Q84CS5	O52623	pathogen	pathogen
AF-Q84CS5-F1-model_v4.pdb	AF-Q2T704-F1-model_v4.pdb	Q84CS5	Q2T704	Q84CS5	Q2T704	pathogen	pathogen
AF-Q84CS5-F1-model_v4.pdb	AF-Q3JL30-F1-model_v4.pdb	Q84CS5	Q3JL30	Q84CS5	Q3JL30	pathogen	pathogen
AF-Q84CS5-F1-model_v4.pdb	AF-Q5PFI5-F1-model_v4.pdb	Q84CS5	Q5PFI5	Q84CS5	Q5PFI5	pathogen	pathogen
AF-Q84CS5-F1-model_v4.pdb	AF-Q5PHN0-F1-model_v4.pdb	Q84CS5	Q5PHN0	Q84CS5	Q5PHN0	pathogen	pathogen
AF-Q84CS5-F1-model_v4.pdb	AF-Q62B14-F1-model_v4.pdb	Q84CS5	Q62B14	Q84CS5	Q62B14	pathogen	pathogen
AF-Q84CS5-F1-model_v4.pdb	AF-Q63K41-F1-model_v4.pdb	Q84CS5	Q63K41	Q84CS5	Q63K41	pathogen	pathogen
AF-Q84CS5-F1-model_v4.pdb	AF-Q7BD17-F1-model_v4.pdb	Q84CS5	Q7BD17	Q84CS5	Q7BD17	pathogen	pathogen
AF-Q84CS5-F1-model_v4.pdb	AF-Q7CQD4-F1-model_v4.pdb	Q84CS5	Q7CQD4	Q84CS5	Q7CQD4	pathogen	pathogen
AF-Q84CS5-F1-model_v4.pdb	AF-Q7P1B7-F1-model_v4.pdb	Q84CS5	Q7P1B7	Q84CS5	Q7P1B7	pathogen	pathogen
AF-Q84CS5-F1-model_v4.pdb	AF-Q8VPM1-F1-model_v4.pdb	Q84CS5	Q8VPM1	Q84CS5	Q8VPM1	pathogen	pathogen
AF-Q84CS5-F1-model_v4.pdb	AF-Q8VSQ6-F1-model_v4.pdb	Q84CS5	Q8VSQ6	Q84CS5	Q8VSQ6	pathogen	pathogen
AF-Q84CS5-F1-model_v4.pdb	AF-Q8VSR1-F1-model_v4.pdb	Q84CS5	Q8VSR1	Q84CS5	Q8VSR1	pathogen	pathogen
AF-Q84CS5-F1-model_v4.pdb	AF-Q8VSR2-F1-model_v4.pdb	Q84CS5	Q8VSR2	Q84CS5	Q8VSR2	pathogen	pathogen
AF-Q84CS5-F1-model_v4.pdb	AF-Q9RPM6-F1-model_v4.pdb	Q84CS5	Q9RPM6	Q84CS5	Q9RPM6	pathogen	pathogen
AF-Q84CS5-F1-model_v4.pdb	AF-B3Y1B3-F1-model_v4.pdb	Q84CS5	B3Y1B3	Q84CS5	B3Y1B3	pathogen	pathogen
AF-Q84CS5-F1-model_v4.pdb	AF-A0A6N0MWL4-F1-model_v4.pdb	Q84CS5	A0A6N0MWL4	Q84CS5	A0A6N0MWL4	pathogen	pathogen
AF-Q84CS5-F1-model_v4.pdb	AF-A0A826ID91-F1-model_v4.pdb	Q84CS5	A0A826ID91	Q84CS5	A0A826ID91	pathogen	pathogen
AF-Q84CS5-F1-model_v4.pdb	AF-A0A862ZKN4-F1-model_v4.pdb	Q84CS5	A0A862ZKN4	Q84CS5	A0A862ZKN4	pathogen	pathogen
AF-Q84CS5-F1-model_v4.pdb	AF-B1EN09-F1-model_v4.pdb	Q84CS5	B1EN09	Q84CS5	WP_002430343.1	pathogen	commensal
AF-Q84CS5-F1-model_v4.pdb	AF-B1GVN9-F1-model_v4.pdb	Q84CS5	B1GVN9	Q84CS5	B1GVN9	pathogen	pathogen
AF-Q84CS5-F1-model_v4.pdb	AF-B3Y1A0-F1-model_v4.pdb	Q84CS5	B3Y1A0	Q84CS5	B3Y1A0	pathogen	pathogen
AF-Q84CS5-F1-model_v4.pdb	AF-B7UMA0-F1-model_v4.pdb	Q84CS5	B7UMA0	Q84CS5	B7UMA0	pathogen	pathogen
AF-Q84CS5-F1-model_v4.pdb	AF-B8ZY94-F1-model_v4.pdb	Q84CS5	B8ZY94	Q84CS5	B8ZY94	pathogen	pathogen
AF-Q84CS5-F1-model_v4.pdb	AF-B8ZYG0-F1-model_v4.pdb	Q84CS5	B8ZYG0	Q84CS5	B8ZYG0	pathogen	pathogen
AF-Q84CS5-F1-model_v4.pdb	AF-D2TI15-F1-model_v4.pdb	Q84CS5	D2TI15	Q84CS5	D2TI15	pathogen	pathogen
AF-Q84CS5-F1-model_v4.pdb	AF-D2TKE9-F1-model_v4.pdb	Q84CS5	D2TKE9	Q84CS5	D2TKE9	pathogen	pathogen
AF-Q84CS5-F1-model_v4.pdb	AF-D2TM85-F1-model_v4.pdb	Q84CS5	D2TM85	Q84CS5	D2TM85	pathogen	pathogen
AF-Q84CS5-F1-model_v4.pdb	AF-Q9AJW7-F1-model_v4.pdb	Q84CS5	Q9AJW7	Q84CS5	Q9AJW7	pathogen	pathogen
AF-Q84CS5-F1-model_v4.pdb	AF-A0A0A2R6S2-F1-model_v4.pdb	Q84CS5	A0A0A2R6S2	Q84CS5	dime_meta_effector_70	pathogen	met
AF-Q84CS5-F1-model_v4.pdb	AF-Q326S7-F1-model_v4.pdb	Q84CS5	Q326S7	Q84CS5	Q326S7	pathogen	pathogen
AF-Q84CS5-F1-model_v4.pdb	AF-P33548-F1-model_v4.pdb	Q84CS5	P33548	Q84CS5	P33548	pathogen	pathogen
AF-Q84CS5-F1-model_v4.pdb	AF-D1P115-F1-model_v4.pdb	Q84CS5	D1P115	Q84CS5	WP_006813890.1	pathogen	commensal
AF-Q84CS5-F1-model_v4.pdb	AF-B6XHD2-F1-model_v4.pdb	Q84CS5	B6XHD2	Q84CS5	WP_006659705.1	pathogen	commensal
AF-Q87P32-F1-model_v4.pdb	AF-Q87P32-F1-model_v4.pdb	Q87P32	Q87P32	Q87P32	Q87P32	pathogen	pathogen
AF-Q87P38-F1-model_v4.pdb	AF-Q87P38-F1-model_v4.pdb	Q87P38	Q87P38	Q87P38	Q87P38	pathogen	pathogen
AF-Q87V79-F1-model_v4.pdb	AF-Q87V79-F1-model_v4.pdb	Q87V79	Q87V79	Q87V79	Q87V79	pathogen	pathogen
AF-Q87W46-F1-model_v4.pdb	AF-Q87W46-F1-model_v4.pdb	Q87W46	Q87W46	Q87W46	Q87W46	pathogen	pathogen
AF-Q87WF4-F1-model_v4.pdb	AF-Q87WF4-F1-model_v4.pdb	Q87WF4	Q87WF4	Q87WF4	Q87WF4	pathogen	pathogen
AF-Q87WG2-F1-model_v4.pdb	AF-Q87WG2-F1-model_v4.pdb	Q87WG2	Q87WG2	Q87WG2	Q87WG2	pathogen	pathogen
AF-Q87WG2-F1-model_v4.pdb	AF-A0A656JKR5-F1-model_v4.pdb	Q87WG2	A0A656JKR5	Q87WG2	A0A656JKR5	pathogen	pathogen
AF-Q87WG2-F1-model_v4.pdb	AF-F3IRM5-F1-model_v4.pdb	Q87WG2	F3IRM5	Q87WG2	F3IRM5	pathogen	pathogen
AF-Q87WG2-F1-model_v4.pdb	AF-S6WC57-F1-model_v4.pdb	Q87WG2	S6WC57	Q87WG2	S6WC57	pathogen	pathogen
AF-Q87X57-F1-model_v4.pdb	AF-Q87X57-F1-model_v4.pdb	Q87X57	Q87X57	Q87X57	Q87X57	pathogen	pathogen
AF-Q87X57-F1-model_v4.pdb	AF-E7PKW2-F1-model_v4.pdb	Q87X57	E7PKW2	Q87X57	E7PKW2	pathogen	pathogen
AF-Q87X57-F1-model_v4.pdb	AF-A0A0P9SS82-F1-model_v4.pdb	Q87X57	A0A0P9SS82	Q87X57	A0A0P9SS82	pathogen	pathogen
AF-Q87X57-F1-model_v4.pdb	AF-A0A656K4J3-F1-model_v4.pdb	Q87X57	A0A656K4J3	Q87X57	A0A656K4J3	pathogen	pathogen
AF-Q87X57-F1-model_v4.pdb	AF-F3G208-F1-model_v4.pdb	Q87X57	F3G208	Q87X57	F3G208	pathogen	pathogen
AF-Q87X57-F1-model_v4.pdb	AF-Q48M17-F1-model_v4.pdb	Q87X57	Q48M17	Q87X57	Q48M17	pathogen	pathogen
AF-Q87X57-F1-model_v4.pdb	AF-Q4ZX48-F1-model_v4.pdb	Q87X57	Q4ZX48	Q87X57	Q4ZX48	pathogen	pathogen
AF-Q87X57-F1-model_v4.pdb	AF-Q52394-F1-model_v4.pdb	Q87X57	Q52394	Q87X57	Q52394	pathogen	pathogen
AF-Q87X57-F1-model_v4.pdb	AF-Q83YM6-F1-model_v4.pdb	Q87X57	Q83YM6	Q87X57	Q83YM6	pathogen	pathogen
AF-Q87X57-F1-model_v4.pdb	AF-Q88BQ2-F1-model_v4.pdb	Q87X57	Q88BQ2	Q87X57	Q88BQ2	pathogen	pathogen
AF-Q87X57-F1-model_v4.pdb	AF-S6SR13-F1-model_v4.pdb	Q87X57	S6SR13	Q87X57	S6SR13	pathogen	pathogen
AF-Q87X57-F1-model_v4.pdb	AF-C0SPQ1-F1-model_v4.pdb	Q87X57	C0SPQ1	Q87X57	C0SPQ1	pathogen	pathogen
AF-Q87X57-F1-model_v4.pdb	AF-D4TBP8-F1-model_v4.pdb	Q87X57	D4TBP8	Q87X57	D4TBP8	pathogen	pathogen
AF-Q87X57-F1-model_v4.pdb	AF-N9VDL6-F1-model_v4.pdb	Q87X57	N9VDL6	Q87X57	WP_042049480.1	pathogen	commensal
AF-Q87X57-F1-model_v4.pdb	AF-Q7MYD1-F1-model_v4.pdb	Q87X57	Q7MYD1	Q87X57	Q7MYD1	pathogen	pathogen
AF-Q87X57-F1-model_v4.pdb	AF-Q87P35-F1-model_v4.pdb	Q87X57	Q87P35	Q87X57	Q87P35	pathogen	pathogen
AF-Q887B7-F1-model_v4.pdb	AF-Q887B7-F1-model_v4.pdb	Q887B7	Q887B7	Q887B7	Q887B7	pathogen	pathogen
AF-Q888W3-F1-model_v4.pdb	AF-Q888W3-F1-model_v4.pdb	Q888W3	Q888W3	Q888W3	Q888W3	pathogen	pathogen
AF-Q888W3-F1-model_v4.pdb	AF-A0A3M2WRQ9-F1-model_v4.pdb	Q888W3	A0A3M2WRQ9	Q888W3	A0A3M2WRQ9	pathogen	pathogen
AF-Q88A09-F1-model_v4.pdb	AF-Q88A09-F1-model_v4.pdb	Q88A09	Q88A09	Q88A09	Q88A09	pathogen	pathogen
AF-Q88A09-F1-model_v4.pdb	AF-A0A3M5T0Y0-F1-model_v4.pdb	Q88A09	A0A3M5T0Y0	Q88A09	A0A3M5T0Y0	pathogen	pathogen
AF-Q88A09-F1-model_v4.pdb	AF-E7PP21-F1-model_v4.pdb	Q88A09	E7PP21	Q88A09	E7PP21	pathogen	pathogen
AF-Q88A09-F1-model_v4.pdb	AF-F3GCB9-F1-model_v4.pdb	Q88A09	F3GCB9	Q88A09	F3GCB9	pathogen	pathogen
AF-Q88A09-F1-model_v4.pdb	AF-Q4ZV89-F1-model_v4.pdb	Q88A09	Q4ZV89	Q88A09	Q4ZV89	pathogen	pathogen
AF-Q88A09-F1-model_v4.pdb	AF-B7UNX6-F1-model_v4.pdb	Q88A09	B7UNX6	Q88A09	B7UNX6	pathogen	pathogen
AF-Q88A09-F1-model_v4.pdb	AF-A0A0H3JGR6-F1-model_v4.pdb	Q88A09	A0A0H3JGR6	Q88A09	A0A0H3JGR6	pathogen	pathogen
AF-Q88A09-F1-model_v4.pdb	AF-A0A482PQI0-F1-model_v4.pdb	Q88A09	A0A482PQI0	Q88A09	A0A482PQI0	pathogen	pathogen
AF-Q88A09-F1-model_v4.pdb	AF-Q6RYA7-F1-model_v4.pdb	Q88A09	Q6RYA7	Q88A09	Q6RYA7	pathogen	pathogen
AF-Q88BP7-F1-model_v4.pdb	AF-Q88BP7-F1-model_v4.pdb	Q88BP7	Q88BP7	Q88BP7	Q88BP7	pathogen	pathogen
AF-Q88BP7-F1-model_v4.pdb	AF-A0A3M3BQ22-F1-model_v4.pdb	Q88BP7	A0A3M3BQ22	Q88BP7	A0A3M3BQ22	pathogen	pathogen
AF-Q88BP7-F1-model_v4.pdb	AF-A0A3M4KMZ4-F1-model_v4.pdb	Q88BP7	A0A3M4KMZ4	Q88BP7	A0A3M4KMZ4	pathogen	pathogen
AF-Q88BP7-F1-model_v4.pdb	AF-A0A3M6G7Q0-F1-model_v4.pdb	Q88BP7	A0A3M6G7Q0	Q88BP7	A0A3M6G7Q0	pathogen	pathogen
AF-Q88BP7-F1-model_v4.pdb	AF-A0A7T7Q8U2-F1-model_v4.pdb	Q88BP7	A0A7T7Q8U2	Q88BP7	A0A7T7Q8U2	pathogen	pathogen
AF-Q88BP7-F1-model_v4.pdb	AF-Q87WF7-F1-model_v4.pdb	Q88BP7	Q87WF7	Q88BP7	Q87WF7	pathogen	pathogen
AF-Q89N83-F1-model_v4.pdb	AF-Q89N83-F1-model_v4.pdb	Q89N83	Q89N83	Q89N83	Q89N83	pathogen	pathogen
AF-Q9Z785-F1-model_v4.pdb	AF-Q9Z785-F1-model_v4.pdb	Q9Z785	Q9Z785	Q9Z785	Q9Z785	pathogen	pathogen
AF-Q9Z7K3-F1-model_v4.pdb	AF-Q9Z7K3-F1-model_v4.pdb	Q9Z7K3	Q9Z7K3	Q9Z7K3	Q9Z7K3	pathogen	pathogen
AF-Q9Z861-F1-model_v4.pdb	AF-Q9Z861-F1-model_v4.pdb	Q9Z861	Q9Z861	Q9Z861	Q9Z861	pathogen	pathogen
AF-Q9Z8N0-F1-model_v4.pdb	AF-Q9Z8N0-F1-model_v4.pdb	Q9Z8N0	Q9Z8N0	Q9Z8N0	Q9Z8N0	pathogen	pathogen
AF-Q9Z8P6-F1-model_v4.pdb	AF-Q9Z8P6-F1-model_v4.pdb	Q9Z8P6	Q9Z8P6	Q9Z8P6	Q9Z8P6	pathogen	pathogen
AF-Q9Z8P7-F1-model_v4.pdb	AF-Q9Z8P7-F1-model_v4.pdb	Q9Z8P7	Q9Z8P7	Q9Z8P7	Q9Z8P7	pathogen	pathogen
AF-Q9Z8X8-F1-model_v4.pdb	AF-Q9Z8X8-F1-model_v4.pdb	Q9Z8X8	Q9Z8X8	Q9Z8X8	Q9Z8X8	pathogen	pathogen
AF-Q9Z8Z8-F1-model_v4.pdb	AF-Q9Z8Z8-F1-model_v4.pdb	Q9Z8Z8	Q9Z8Z8	Q9Z8Z8	Q9Z8Z8	pathogen	pathogen
AF-S1I5E7-F1-model_v4.pdb	AF-S1I5E7-F1-model_v4.pdb	S1I5E7	S1I5E7	WP_000019874.1	WP_000019874.1	commensal	commensal
AF-S1I5E7-F1-model_v4.pdb	AF-A0A454A1U5-F1-model_v4.pdb	S1I5E7	A0A454A1U5	WP_000019874.1	WP_000019796.1	commensal	commensal
AF-S1I5E7-F1-model_v4.pdb	AF-A0A7U9D5Y7-F1-model_v4.pdb	S1I5E7	A0A7U9D5Y7	WP_000019874.1	WP_002891634.1	commensal	commensal
AF-S1Q9Y3-F1-model_v4.pdb	AF-S1Q9Y3-F1-model_v4.pdb	S1Q9Y3	S1Q9Y3	WP_000004564.1	WP_000004564.1	commensal	commensal
AF-S1Q9Y3-F1-model_v4.pdb	AF-D8AG08-F1-model_v4.pdb	S1Q9Y3	D8AG08	WP_000004564.1	WP_000004560.1	commensal	commensal
AF-S3IKU8-F1-model_v4.pdb	AF-S3IKU8-F1-model_v4.pdb	S3IKU8	S3IKU8	WP_055696404.1	WP_055696404.1	commensal	commensal
AF-S3IKU8-F1-model_v4.pdb	AF-A0A3G2NF95-F1-model_v4.pdb	S3IKU8	A0A3G2NF95	WP_055696404.1	WP_083603041.1	commensal	commensal
AF-S3IKU8-F1-model_v4.pdb	AF-A0A6S4VRT1-F1-model_v4.pdb	S3IKU8	A0A6S4VRT1	WP_055696404.1	WP_041209524.1	commensal	commensal
AF-S3IMC2-F1-model_v4.pdb	AF-S3IMC2-F1-model_v4.pdb	S3IMC2	S3IMC2	WP_039898704.1	WP_039898704.1	commensal	commensal
AF-S3IQR5-F1-model_v4.pdb	AF-S3IQR5-F1-model_v4.pdb	S3IQR5	S3IQR5	WP_055696403.1	WP_055696403.1	commensal	commensal
AF-S3IQR5-F1-model_v4.pdb	AF-D1NZR9-F1-model_v4.pdb	S3IQR5	D1NZR9	WP_055696403.1	WP_006813490.1	commensal	commensal
AF-S3IQR5-F1-model_v4.pdb	AF-A0A1F2M9W3-F1-model_v4.pdb	S3IQR5	A0A1F2M9W3	WP_055696403.1	WP_004177056.1	commensal	commensal
AF-S3IQR5-F1-model_v4.pdb	AF-A0A509JF23-F1-model_v4.pdb	S3IQR5	A0A509JF23	WP_055696403.1	WP_009314083.1	commensal	commensal
AF-S3IQR5-F1-model_v4.pdb	AF-B6XBS7-F1-model_v4.pdb	S3IQR5	B6XBS7	WP_055696403.1	WP_006657759.1	commensal	commensal
AF-S3IQR5-F1-model_v4.pdb	AF-D8A8E2-F1-model_v4.pdb	S3IQR5	D8A8E2	WP_055696403.1	WP_000097526.1	commensal	commensal
AF-S3IU23-F1-model_v4.pdb	AF-S3IU23-F1-model_v4.pdb	S3IU23	S3IU23	WP_016537145.1	WP_016537145.1	commensal	commensal
AF-S3IU23-F1-model_v4.pdb	AF-B7MWJ7-F1-model_v4.pdb	S3IU23	B7MWJ7	WP_016537145.1	WP_000155904.1	commensal	commensal
AF-S3IU23-F1-model_v4.pdb	AF-A0A564TMZ5-F1-model_v4.pdb	S3IU23	A0A564TMZ5	WP_016537145.1	WP_001743098.1	commensal	commensal
AF-S3IU23-F1-model_v4.pdb	AF-A0A2S1PMQ3-F1-model_v4.pdb	S3IU23	A0A2S1PMQ3	WP_016537145.1	WP_035599585.1	commensal	commensal
AF-S3IW97-F1-model_v4.pdb	AF-S3IW97-F1-model_v4.pdb	S3IW97	S3IW97	WP_016535715.1	WP_016535715.1	commensal	commensal
AF-S3IZV0-F1-model_v4.pdb	AF-S3IZV0-F1-model_v4.pdb	S3IZV0	S3IZV0	WP_016535301.1	WP_016535301.1	commensal	commensal
AF-S3J1E4-F1-model_v4.pdb	AF-S3J1E4-F1-model_v4.pdb	S3J1E4	S3J1E4	WP_016535485.1	WP_016535485.1	commensal	commensal
AF-S3J1G5-F1-model_v4.pdb	AF-S3J1G5-F1-model_v4.pdb	S3J1G5	S3J1G5	WP_016535500.1	WP_016535500.1	commensal	commensal
AF-S3J4I3-F1-model_v4.pdb	AF-S3J4I3-F1-model_v4.pdb	S3J4I3	S3J4I3	WP_016537847.1	WP_016537847.1	commensal	commensal
AF-S3J5A9-F1-model_v4.pdb	AF-S3J5A9-F1-model_v4.pdb	S3J5A9	S3J5A9	WP_016517497.1	WP_016517497.1	commensal	commensal
AF-S3J609-F1-model_v4.pdb	AF-S3J609-F1-model_v4.pdb	S3J609	S3J609	WP_016537678.1	WP_016537678.1	commensal	commensal
AF-S3J609-F1-model_v4.pdb	AF-D4F641-F1-model_v4.pdb	S3J609	D4F641	WP_016537678.1	WP_005286533.1	commensal	commensal
AF-S3J609-F1-model_v4.pdb	AF-W0ATB3-F1-model_v4.pdb	S3J609	W0ATB3	WP_016537678.1	WP_001139834.1	commensal	commensal
AF-S3J609-F1-model_v4.pdb	AF-A0A0Q2M7E9-F1-model_v4.pdb	S3J609	A0A0Q2M7E9	WP_016537678.1	WP_038152727.1	commensal	commensal
AF-S3J609-F1-model_v4.pdb	AF-A0A7Z2TK42-F1-model_v4.pdb	S3J609	A0A7Z2TK42	WP_016537678.1	WP_004234458.1	commensal	commensal
AF-S3J609-F1-model_v4.pdb	AF-B1EQC9-F1-model_v4.pdb	S3J609	B1EQC9	WP_016537678.1	WP_002460743.1	commensal	commensal
AF-S3J609-F1-model_v4.pdb	AF-A0A454AA90-F1-model_v4.pdb	S3J609	A0A454AA90	WP_016537678.1	WP_001298277.1	commensal	commensal
AF-S3J719-F1-model_v4.pdb	AF-S3J719-F1-model_v4.pdb	S3J719	S3J719	WP_016537316.1	WP_016537316.1	commensal	commensal
AF-S3J9S9-F1-model_v4.pdb	AF-S3J9S9-F1-model_v4.pdb	S3J9S9	S3J9S9	WP_055696358.1	WP_055696358.1	commensal	commensal
AF-S3J9S9-F1-model_v4.pdb	AF-A0A2S1PPJ6-F1-model_v4.pdb	S3J9S9	A0A2S1PPJ6	WP_055696358.1	WP_077626802.1	commensal	commensal
AF-S3J9S9-F1-model_v4.pdb	AF-A0A2X4X145-F1-model_v4.pdb	S3J9S9	A0A2X4X145	WP_055696358.1	WP_006660148.1	commensal	commensal
AF-S3J9S9-F1-model_v4.pdb	AF-A0A6N0KT20-F1-model_v4.pdb	S3J9S9	A0A6N0KT20	WP_055696358.1	WP_031627662.1	commensal	commensal
AF-S3J9S9-F1-model_v4.pdb	AF-A0A8A5W5R1-F1-model_v4.pdb	S3J9S9	A0A8A5W5R1	WP_055696358.1	WP_115333225.1	commensal	commensal
AF-S3J9S9-F1-model_v4.pdb	AF-A0A656K6U3-F1-model_v4.pdb	S3J9S9	A0A656K6U3	WP_055696358.1	A0A656K6U3	commensal	pathogen
AF-S3J9S9-F1-model_v4.pdb	AF-N2IPD0-F1-model_v4.pdb	S3J9S9	N2IPD0	WP_055696358.1	WP_010799539.1	commensal	commensal
AF-S3J9S9-F1-model_v4.pdb	AF-Q52389-F1-model_v4.pdb	S3J9S9	Q52389	WP_055696358.1	Q52389	commensal	pathogen
AF-S3J9S9-F1-model_v4.pdb	AF-Q840G7-F1-model_v4.pdb	S3J9S9	Q840G7	WP_055696358.1	Q840G7	commensal	pathogen
AF-S3JEH7-F1-model_v4.pdb	AF-S3JEH7-F1-model_v4.pdb	S3JEH7	S3JEH7	WP_016535531.1	WP_016535531.1	commensal	commensal
AF-S3JEH7-F1-model_v4.pdb	AF-D1MWR4-F1-model_v4.pdb	S3JEH7	D1MWR4	WP_016535531.1	D1MWR4	commensal	pathogen
AF-S3JEH7-F1-model_v4.pdb	AF-A0A366F1C1-F1-model_v4.pdb	S3JEH7	A0A366F1C1	WP_016535531.1	WP_108475013.1	commensal	commensal
AF-S3JEH7-F1-model_v4.pdb	AF-G9Z2L1-F1-model_v4.pdb	S3JEH7	G9Z2L1	WP_016535531.1	WP_006818167.1	commensal	commensal
AF-S3JEH7-F1-model_v4.pdb	AF-L4J1G4-F1-model_v4.pdb	S3JEH7	L4J1G4	WP_016535531.1	WP_000072171.1	commensal	commensal
AF-S3JEH7-F1-model_v4.pdb	AF-W1X8C9-F1-model_v4.pdb	S3JEH7	W1X8C9	WP_016535531.1	WP_000143800.1	commensal	commensal
AF-S3JEH7-F1-model_v4.pdb	AF-S1Q220-F1-model_v4.pdb	S3JEH7	S1Q220	WP_016535531.1	WP_000174398.1	commensal	commensal
AF-S3JEH7-F1-model_v4.pdb	AF-A0A0X8LJD7-F1-model_v4.pdb	S3JEH7	A0A0X8LJD7	WP_016535531.1	WP_061055924.1	commensal	commensal
AF-S3JEH7-F1-model_v4.pdb	AF-A0A6I5AJV8-F1-model_v4.pdb	S3JEH7	A0A6I5AJV8	WP_016535531.1	WP_000935452.1	commensal	commensal
AF-S3JEH7-F1-model_v4.pdb	AF-D7Y262-F1-model_v4.pdb	S3JEH7	D7Y262	WP_016535531.1	WP_000654811.1	commensal	commensal
AF-S3JIW6-F1-model_v4.pdb	AF-S3JIW6-F1-model_v4.pdb	S3JIW6	S3JIW6	WP_016535037.1	WP_016535037.1	commensal	commensal
AF-S3JKF6-F1-model_v4.pdb	AF-S3JKF6-F1-model_v4.pdb	S3JKF6	S3JKF6	WP_016538147.1	WP_016538147.1	commensal	commensal
AF-S3JKF6-F1-model_v4.pdb	AF-B2PZL0-F1-model_v4.pdb	S3JKF6	B2PZL0	WP_016538147.1	WP_004918964.1	commensal	commensal
AF-S3JKF6-F1-model_v4.pdb	AF-D4BX29-F1-model_v4.pdb	S3JKF6	D4BX29	WP_016538147.1	WP_004257971.1	commensal	commensal
AF-S3JKF6-F1-model_v4.pdb	AF-G9Z2R7-F1-model_v4.pdb	S3JKF6	G9Z2R7	WP_016538147.1	WP_006818356.1	commensal	commensal
AF-S3JZY5-F1-model_v4.pdb	AF-S3JZY5-F1-model_v4.pdb	S3JZY5	S3JZY5	WP_016535503.1	WP_016535503.1	commensal	commensal
AF-S6TWG5-F1-model_v4.pdb	AF-S6TWG5-F1-model_v4.pdb	S6TWG5	S6TWG5	S6TWG5	S6TWG5	pathogen	pathogen
AF-S6TWP0-F1-model_v4.pdb	AF-S6TWP0-F1-model_v4.pdb	S6TWP0	S6TWP0	S6TWP0	S6TWP0	pathogen	pathogen
AF-S6U3U1-F1-model_v4.pdb	AF-S6U3U1-F1-model_v4.pdb	S6U3U1	S6U3U1	S6U3U1	S6U3U1	pathogen	pathogen
AF-S6U3U1-F1-model_v4.pdb	AF-A0A656K8M8-F1-model_v4.pdb	S6U3U1	A0A656K8M8	S6U3U1	A0A656K8M8	pathogen	pathogen
AF-A0A0P8I244-F1-model_v4.pdb	AF-A0A0P8I244-F1-model_v4.pdb	A0A0P8I244	A0A0P8I244	WP_040230709.1	WP_040230709.1	commensal	commensal
AF-A0A0P8I244-F1-model_v4.pdb	AF-B2Q6C5-F1-model_v4.pdb	A0A0P8I244	B2Q6C5	WP_040230709.1	WP_004916524.1	commensal	commensal
AF-A0A0Q2MF27-F1-model_v4.pdb	AF-A0A0Q2MF27-F1-model_v4.pdb	A0A0Q2MF27	A0A0Q2MF27	WP_004729437.1	WP_004729437.1	commensal	commensal
AF-A0A0Q2MF27-F1-model_v4.pdb	AF-A0A600NBX4-F1-model_v4.pdb	A0A0Q2MF27	A0A600NBX4	WP_004729437.1	WP_001442133.1	commensal	commensal
AF-A0A0Q2MFS8-F1-model_v4.pdb	AF-A0A0Q2MFS8-F1-model_v4.pdb	A0A0Q2MFS8	A0A0Q2MFS8	WP_014257562.1	WP_014257562.1	commensal	commensal
AF-A0A0Q2MGC8-F1-model_v4.pdb	AF-A0A0Q2MGC8-F1-model_v4.pdb	A0A0Q2MGC8	A0A0Q2MGC8	WP_004727405.1	WP_004727405.1	commensal	commensal
AF-A0A0Q2MJ71-F1-model_v4.pdb	AF-A0A0Q2MJ71-F1-model_v4.pdb	A0A0Q2MJ71	A0A0Q2MJ71	WP_038151757.1	WP_038151757.1	commensal	commensal
AF-A0A0Q2MJW1-F1-model_v4.pdb	AF-A0A0Q2MJW1-F1-model_v4.pdb	A0A0Q2MJW1	A0A0Q2MJW1	WP_004727675.1	WP_004727675.1	commensal	commensal
AF-A0A0Q2MJW1-F1-model_v4.pdb	AF-K1J8M4-F1-model_v4.pdb	A0A0Q2MJW1	K1J8M4	WP_004727675.1	WP_042033246.1	commensal	commensal
AF-A0A0Q2MJW1-F1-model_v4.pdb	AF-A0A175VIA5-F1-model_v4.pdb	A0A0Q2MJW1	A0A175VIA5	WP_004727675.1	WP_042025134.1	commensal	commensal
AF-A0A0Q2MJW1-F1-model_v4.pdb	AF-A0A175VIA5-F1-model_v4.pdb	A0A0Q2MJW1	A0A175VIA5	WP_004727675.1	WP_042070744.1	commensal	commensal
AF-A0A0Q2MJW1-F1-model_v4.pdb	AF-A0A261E8V2-F1-model_v4.pdb	A0A0Q2MJW1	A0A261E8V2	WP_004727675.1	WP_010635207.1	commensal	commensal
AF-A0A0Q2MJW1-F1-model_v4.pdb	AF-A0A7T2PD09-F1-model_v4.pdb	A0A0Q2MJW1	A0A7T2PD09	WP_004727675.1	WP_050718980.1	commensal	commensal
AF-A0A0Q2MJW1-F1-model_v4.pdb	AF-A0A0X8LKK3-F1-model_v4.pdb	A0A0Q2MJW1	A0A0X8LKK3	WP_004727675.1	WP_020331634.1	commensal	commensal
AF-A0A0Q2MJW1-F1-model_v4.pdb	AF-A0A0X8LNC9-F1-model_v4.pdb	A0A0Q2MJW1	A0A0X8LNC9	WP_004727675.1	WP_081094781.1	commensal	commensal
AF-A0A0Q2MJW1-F1-model_v4.pdb	AF-A0A2C5T051-F1-model_v4.pdb	A0A0Q2MJW1	A0A2C5T051	WP_004727675.1	WP_015422612.1	commensal	commensal
AF-A0A0Q2MJW1-F1-model_v4.pdb	AF-Q9I4H5-F1-model_v4.pdb	A0A0Q2MJW1	Q9I4H5	WP_004727675.1	WP_003082377.1	commensal	commensal
AF-A0A0Q2MJW1-F1-model_v4.pdb	AF-A0A811XMC4-F1-model_v4.pdb	A0A0Q2MJW1	A0A811XMC4	WP_004727675.1	WP_047413179.1	commensal	commensal
AF-A0A0Q2MJW1-F1-model_v4.pdb	AF-A0A8A5VTJ1-F1-model_v4.pdb	A0A0Q2MJW1	A0A8A5VTJ1	WP_004727675.1	WP_004725809.1	commensal	commensal
AF-A0A0Q2MJW1-F1-model_v4.pdb	AF-V0SQK6-F1-model_v4.pdb	A0A0Q2MJW1	V0SQK6	WP_004727675.1	WP_000355772.1	commensal	commensal
AF-A0A0Q2MJW1-F1-model_v4.pdb	AF-A0A2J9E4U9-F1-model_v4.pdb	A0A0Q2MJW1	A0A2J9E4U9	WP_004727675.1	WP_084884932.1	commensal	commensal
AF-A0A0Q2N6F6-F1-model_v4.pdb	AF-A0A0Q2N6F6-F1-model_v4.pdb	A0A0Q2N6F6	A0A0Q2N6F6	WP_004724690.1	WP_004724690.1	commensal	commensal
AF-A0A0Q2N6F6-F1-model_v4.pdb	AF-A0A0X8LKT5-F1-model_v4.pdb	A0A0Q2N6F6	A0A0X8LKT5	WP_004724690.1	WP_061056229.1	commensal	commensal
AF-A0A0Q2R0B5-F1-model_v4.pdb	AF-A0A0Q2R0B5-F1-model_v4.pdb	A0A0Q2R0B5	A0A0Q2R0B5	WP_004726312.1	WP_004726312.1	commensal	commensal
AF-A0A0Q2SBL6-F1-model_v4.pdb	AF-A0A0Q2SBL6-F1-model_v4.pdb	A0A0Q2SBL6	A0A0Q2SBL6	WP_004726225.1	WP_004726225.1	commensal	commensal
AF-A0A0Q2SBL6-F1-model_v4.pdb	AF-A0A0X8LMF9-F1-model_v4.pdb	A0A0Q2SBL6	A0A0X8LMF9	WP_004726225.1	WP_024374208.1	commensal	commensal
AF-A0A0Q2SBL6-F1-model_v4.pdb	AF-A0A7T1H2K1-F1-model_v4.pdb	A0A0Q2SBL6	A0A7T1H2K1	WP_004726225.1	WP_014656289.1	commensal	commensal
AF-A0A0Q2SBL6-F1-model_v4.pdb	AF-D7Y4N5-F1-model_v4.pdb	A0A0Q2SBL6	D7Y4N5	WP_004726225.1	WP_000993475.1	commensal	commensal
AF-A0A0Q2SHJ9-F1-model_v4.pdb	AF-A0A0Q2SHJ9-F1-model_v4.pdb	A0A0Q2SHJ9	A0A0Q2SHJ9	WP_004727567.1	WP_004727567.1	commensal	commensal
AF-A0A0Q2UZP2-F1-model_v4.pdb	AF-A0A0Q2UZP2-F1-model_v4.pdb	A0A0Q2UZP2	A0A0Q2UZP2	WP_004725399.1	WP_004725399.1	commensal	commensal
AF-A0A0Q2UZP2-F1-model_v4.pdb	AF-A0A120L3T5-F1-model_v4.pdb	A0A0Q2UZP2	A0A120L3T5	WP_004725399.1	WP_061056409.1	commensal	commensal
AF-A0A0Q2XQY4-F1-model_v4.pdb	AF-A0A0Q2XQY4-F1-model_v4.pdb	A0A0Q2XQY4	A0A0Q2XQY4	WP_038152552.1	WP_038152552.1	commensal	commensal
AF-A0A0Q2XXZ6-F1-model_v4.pdb	AF-A0A0Q2XXZ6-F1-model_v4.pdb	A0A0Q2XXZ6	A0A0Q2XXZ6	WP_038151352.1	WP_038151352.1	commensal	commensal
AF-A0A0Q2Y1U8-F1-model_v4.pdb	AF-A0A0Q2Y1U8-F1-model_v4.pdb	A0A0Q2Y1U8	A0A0Q2Y1U8	WP_004726765.1	WP_004726765.1	commensal	commensal
AF-A0A0Q2Y5A1-F1-model_v4.pdb	AF-A0A0Q2Y5A1-F1-model_v4.pdb	A0A0Q2Y5A1	A0A0Q2Y5A1	WP_038151743.1	WP_038151743.1	commensal	commensal
AF-A0A0Q2Y5A1-F1-model_v4.pdb	AF-A0A109X0Q4-F1-model_v4.pdb	A0A0Q2Y5A1	A0A109X0Q4	WP_038151743.1	WP_061055685.1	commensal	commensal
AF-A0A0Q2Y5A1-F1-model_v4.pdb	AF-A0A0Q2V510-F1-model_v4.pdb	A0A0Q2Y5A1	A0A0Q2V510	WP_038151743.1	WP_004727628.1	commensal	commensal
AF-A0A0Q2Y5A1-F1-model_v4.pdb	AF-A0A0X8LHK2-F1-model_v4.pdb	A0A0Q2Y5A1	A0A0X8LHK2	WP_038151743.1	WP_020328922.1	commensal	commensal
AF-A0A0Q2Y5A1-F1-model_v4.pdb	AF-A0A0X8LJL0-F1-model_v4.pdb	A0A0Q2Y5A1	A0A0X8LJL0	WP_038151743.1	WP_061055971.1	commensal	commensal
AF-A0A0Q2Y5A1-F1-model_v4.pdb	AF-S3IWA7-F1-model_v4.pdb	A0A0Q2Y5A1	S3IWA7	WP_038151743.1	WP_016536389.1	commensal	commensal
AF-A0A0Q2Y5A1-F1-model_v4.pdb	AF-S3JIE6-F1-model_v4.pdb	A0A0Q2Y5A1	S3JIE6	WP_038151743.1	WP_016538749.1	commensal	commensal
AF-A0A0Q2Y5A1-F1-model_v4.pdb	AF-A0A0X8LM98-F1-model_v4.pdb	A0A0Q2Y5A1	A0A0X8LM98	WP_038151743.1	WP_020327443.1	commensal	commensal
AF-A0A0Q2Y5A1-F1-model_v4.pdb	AF-A0A811XMA8-F1-model_v4.pdb	A0A0Q2Y5A1	A0A811XMA8	WP_038151743.1	WP_047408263.1	commensal	commensal
AF-A0A0Q2Y7J8-F1-model_v4.pdb	AF-A0A0Q2Y7J8-F1-model_v4.pdb	A0A0Q2Y7J8	A0A0Q2Y7J8	WP_004727165.1	WP_004727165.1	commensal	commensal
AF-A0A0T9N3X1-F1-model_v4.pdb	AF-A0A0T9N3X1-F1-model_v4.pdb	A0A0T9N3X1	A0A0T9N3X1	WP_048615672.1	WP_048615672.1	commensal	commensal
AF-A0A0T9TH06-F1-model_v4.pdb	AF-A0A0T9TH06-F1-model_v4.pdb	A0A0T9TH06	A0A0T9TH06	WP_072080938.1	WP_072080938.1	commensal	commensal
AF-A0A0T9TH06-F1-model_v4.pdb	AF-D4BZK1-F1-model_v4.pdb	A0A0T9TH06	D4BZK1	WP_072080938.1	WP_004261076.1	commensal	commensal
AF-A0A0T9TLG3-F1-model_v4.pdb	AF-A0A0T9TLG3-F1-model_v4.pdb	A0A0T9TLG3	A0A0T9TLG3	WP_074007612.1	WP_074007612.1	commensal	commensal
AF-A0A0T9TWW9-F1-model_v4.pdb	AF-A0A0T9TWW9-F1-model_v4.pdb	A0A0T9TWW9	A0A0T9TWW9	WP_048617241.1	WP_048617241.1	commensal	commensal
AF-A0A0T9TWW9-F1-model_v4.pdb	AF-A0A2G4TYK9-F1-model_v4.pdb	A0A0T9TWW9	A0A2G4TYK9	WP_048617241.1	WP_005276092.1	commensal	commensal
AF-A0A0T9TWW9-F1-model_v4.pdb	AF-A0A377Z5L8-F1-model_v4.pdb	A0A0T9TWW9	A0A377Z5L8	WP_048617241.1	WP_004185667.1	commensal	commensal
AF-A0A0T9TWW9-F1-model_v4.pdb	AF-A0A2G4U6L5-F1-model_v4.pdb	A0A0T9TWW9	A0A2G4U6L5	WP_048617241.1	WP_005271070.1	commensal	commensal
AF-A0A0T9TWW9-F1-model_v4.pdb	AF-A0A366F2S4-F1-model_v4.pdb	A0A0T9TWW9	A0A366F2S4	WP_048617241.1	WP_113858958.1	commensal	commensal
AF-A0A0T9TWW9-F1-model_v4.pdb	AF-G9Z2Y2-F1-model_v4.pdb	A0A0T9TWW9	G9Z2Y2	WP_048617241.1	WP_040903289.1	commensal	commensal
AF-A0A0T9U596-F1-model_v4.pdb	AF-A0A0T9U596-F1-model_v4.pdb	A0A0T9U596	A0A0T9U596	WP_048617741.1	WP_048617741.1	commensal	commensal
AF-A0A0T9U6B4-F1-model_v4.pdb	AF-A0A0T9U6B4-F1-model_v4.pdb	A0A0T9U6B4	A0A0T9U6B4	WP_048617669.1	WP_048617669.1	commensal	commensal
AF-A0A0T9UBH8-F1-model_v4.pdb	AF-A0A0T9UBH8-F1-model_v4.pdb	A0A0T9UBH8	A0A0T9UBH8	WP_048617065.1	WP_048617065.1	commensal	commensal
AF-A0A0T9UBH8-F1-model_v4.pdb	AF-A0A486RZD9-F1-model_v4.pdb	A0A0T9UBH8	A0A486RZD9	WP_048617065.1	WP_004187669.1	commensal	commensal
AF-A0A0T9UBH8-F1-model_v4.pdb	AF-A0A600YNZ1-F1-model_v4.pdb	A0A0T9UBH8	A0A600YNZ1	WP_048617065.1	WP_000245540.1	commensal	commensal
AF-A0A0T9UBH8-F1-model_v4.pdb	AF-A0A8A7IEG9-F1-model_v4.pdb	A0A0T9UBH8	A0A8A7IEG9	WP_048617065.1	WP_004174265.1	commensal	commensal
AF-A0A0T9UBH8-F1-model_v4.pdb	AF-A0A7U2EPS7-F1-model_v4.pdb	A0A0T9UBH8	A0A7U2EPS7	WP_048617065.1	dime_meta_effector_40	commensal	met
AF-A0A0T9UCM0-F1-model_v4.pdb	AF-A0A0T9UCM0-F1-model_v4.pdb	A0A0T9UCM0	A0A0T9UCM0	WP_048616454.1	WP_048616454.1	commensal	commensal
AF-A0A0T9V1Q3-F1-model_v4.pdb	AF-A0A0T9V1Q3-F1-model_v4.pdb	A0A0T9V1Q3	A0A0T9V1Q3	WP_081444648.1	WP_081444648.1	commensal	commensal
AF-A0A0T9V1Q3-F1-model_v4.pdb	AF-B2Q3I3-F1-model_v4.pdb	A0A0T9V1Q3	B2Q3I3	WP_081444648.1	WP_004918442.1	commensal	commensal
AF-A0A0T9V1Q3-F1-model_v4.pdb	AF-A0A346GIE9-F1-model_v4.pdb	A0A0T9V1Q3	A0A346GIE9	WP_081444648.1	dime_meta_effector_66	commensal	met
AF-A0A0T9V1Q3-F1-model_v4.pdb	AF-A0A854P8K1-F1-model_v4.pdb	A0A0T9V1Q3	A0A854P8K1	WP_081444648.1	dime_meta_effector_89	commensal	met
AF-A0A0T9V1Q3-F1-model_v4.pdb	AF-B6XL06-F1-model_v4.pdb	A0A0T9V1Q3	B6XL06	WP_081444648.1	WP_006660970.1	commensal	commensal
AF-A0A0T9V1Q3-F1-model_v4.pdb	AF-D1P066-F1-model_v4.pdb	A0A0T9V1Q3	D1P066	WP_081444648.1	WP_006813636.1	commensal	commensal
AF-A0A0T9V1Q3-F1-model_v4.pdb	AF-A0A3S4CSS1-F1-model_v4.pdb	A0A0T9V1Q3	A0A3S4CSS1	WP_081444648.1	WP_062773673.1	commensal	commensal
AF-A0A0T9V1Q3-F1-model_v4.pdb	AF-A0A7T4NH37-F1-model_v4.pdb	A0A0T9V1Q3	A0A7T4NH37	WP_081444648.1	WP_077626326.1	commensal	commensal
AF-A0A0T9V2N8-F1-model_v4.pdb	AF-A0A0T9V2N8-F1-model_v4.pdb	A0A0T9V2N8	A0A0T9V2N8	WP_025377249.1	WP_025377249.1	commensal	commensal
AF-A0A0V9LEQ0-F1-model_v4.pdb	AF-A0A0V9LEQ0-F1-model_v4.pdb	A0A0V9LEQ0	A0A0V9LEQ0	WP_032145775.1	WP_032145775.1	commensal	commensal
AF-A0A0V9S4Z0-F1-model_v4.pdb	AF-A0A0V9S4Z0-F1-model_v4.pdb	A0A0V9S4Z0	A0A0V9S4Z0	WP_001337816.1	WP_001337816.1	commensal	commensal
AF-A0A0W2D159-F1-model_v4.pdb	AF-A0A0W2D159-F1-model_v4.pdb	A0A0W2D159	A0A0W2D159	WP_000175467.1	WP_000175467.1	commensal	commensal
AF-A0A0X8LHX6-F1-model_v4.pdb	AF-A0A0X8LHX6-F1-model_v4.pdb	A0A0X8LHX6	A0A0X8LHX6	WP_061055428.1	WP_061055428.1	commensal	commensal
AF-A0A0X8LHX6-F1-model_v4.pdb	AF-A0A486N6Y1-F1-model_v4.pdb	A0A0X8LHX6	A0A486N6Y1	WP_061055428.1	WP_019705807.1	commensal	commensal
AF-A0A0X8LHX6-F1-model_v4.pdb	AF-A0A8A5X5B9-F1-model_v4.pdb	A0A0X8LHX6	A0A8A5X5B9	WP_061055428.1	WP_004727751.1	commensal	commensal
AF-A0A0X8LHX6-F1-model_v4.pdb	AF-D4BTU0-F1-model_v4.pdb	A0A0X8LHX6	D4BTU0	WP_061055428.1	WP_004254558.1	commensal	commensal
AF-A0A0X8LHX6-F1-model_v4.pdb	AF-W8UJ01-F1-model_v4.pdb	A0A0X8LHX6	W8UJ01	WP_061055428.1	WP_002909005.1	commensal	commensal
AF-A0A0X8LHX6-F1-model_v4.pdb	AF-W9BHK5-F1-model_v4.pdb	A0A0X8LHX6	W9BHK5	WP_061055428.1	WP_004184562.1	commensal	commensal
AF-A0A0X8LI69-F1-model_v4.pdb	AF-A0A0X8LI69-F1-model_v4.pdb	A0A0X8LI69	A0A0X8LI69	WP_020329302.1	WP_020329302.1	commensal	commensal
AF-A0A0X8LI69-F1-model_v4.pdb	AF-A0A0Q2MG24-F1-model_v4.pdb	A0A0X8LI69	A0A0Q2MG24	WP_020329302.1	WP_014257409.1	commensal	commensal
AF-A0A0X8LIF0-F1-model_v4.pdb	AF-A0A0X8LIF0-F1-model_v4.pdb	A0A0X8LIF0	A0A0X8LIF0	WP_061055616.1	WP_061055616.1	commensal	commensal
AF-A0A0X8LIF0-F1-model_v4.pdb	AF-A0A0H3NUN0-F1-model_v4.pdb	A0A0X8LIF0	A0A0H3NUN0	WP_061055616.1	WP_005159058.1	commensal	commensal
AF-A0A0X8LIF0-F1-model_v4.pdb	AF-A0A0Q2Y4F6-F1-model_v4.pdb	A0A0X8LIF0	A0A0Q2Y4F6	WP_061055616.1	WP_004728083.1	commensal	commensal
AF-A0A0X8LIF0-F1-model_v4.pdb	AF-D1P465-F1-model_v4.pdb	A0A0X8LIF0	D1P465	WP_061055616.1	WP_006815034.1	commensal	commensal
AF-A0A0X8LIF0-F1-model_v4.pdb	AF-N2J0Z7-F1-model_v4.pdb	A0A0X8LIF0	N2J0Z7	WP_061055616.1	WP_010799267.1	commensal	commensal
AF-A0A0X8LIZ4-F1-model_v4.pdb	AF-A0A0X8LIZ4-F1-model_v4.pdb	A0A0X8LIZ4	A0A0X8LIZ4	WP_061055764.1	WP_061055764.1	commensal	commensal
AF-A0A0X8LJW9-F1-model_v4.pdb	AF-A0A0X8LJW9-F1-model_v4.pdb	A0A0X8LJW9	A0A0X8LJW9	WP_024373910.1	WP_024373910.1	commensal	commensal
AF-A0A0X8LJX8-F1-model_v4.pdb	AF-A0A0X8LJX8-F1-model_v4.pdb	A0A0X8LJX8	A0A0X8LJX8	WP_104408456.1	WP_104408456.1	commensal	commensal
AF-A0A0X8LJX8-F1-model_v4.pdb	AF-A0A0Q2R735-F1-model_v4.pdb	A0A0X8LJX8	A0A0Q2R735	WP_104408456.1	WP_004727658.1	commensal	commensal
AF-A0A0X8LK59-F1-model_v4.pdb	AF-A0A0X8LK59-F1-model_v4.pdb	A0A0X8LK59	A0A0X8LK59	WP_061056120.1	WP_061056120.1	commensal	commensal
AF-A0A0X8LK59-F1-model_v4.pdb	AF-A0A2V3KTC0-F1-model_v4.pdb	A0A0X8LK59	A0A2V3KTC0	WP_061056120.1	dime_meta_effector_5	commensal	met
AF-A0A0X8LK59-F1-model_v4.pdb	AF-A0A486QWP3-F1-model_v4.pdb	A0A0X8LK59	A0A486QWP3	WP_061056120.1	dime_meta_effector_111	commensal	met
AF-A0A0X8LKA4-F1-model_v4.pdb	AF-A0A0X8LKA4-F1-model_v4.pdb	A0A0X8LKA4	A0A0X8LKA4	WP_020432345.1	WP_020432345.1	commensal	commensal
AF-A0A0X8LKA4-F1-model_v4.pdb	AF-A0A0Q2QY74-F1-model_v4.pdb	A0A0X8LKA4	A0A0Q2QY74	WP_020432345.1	WP_004729099.1	commensal	commensal
AF-A0A0X8LKA4-F1-model_v4.pdb	AF-D4BU89-F1-model_v4.pdb	A0A0X8LKA4	D4BU89	WP_020432345.1	WP_004254983.1	commensal	commensal
AF-A0A0X8LKA4-F1-model_v4.pdb	AF-B2Q137-F1-model_v4.pdb	A0A0X8LKA4	B2Q137	WP_020432345.1	WP_004919494.1	commensal	commensal
AF-A0A0X8LKA4-F1-model_v4.pdb	AF-B6XI06-F1-model_v4.pdb	A0A0X8LKA4	B6XI06	WP_020432345.1	WP_006659929.1	commensal	commensal
AF-A0A0X8LKA4-F1-model_v4.pdb	AF-D1NZ67-F1-model_v4.pdb	A0A0X8LKA4	D1NZ67	WP_020432345.1	WP_006813116.1	commensal	commensal
AF-A0A0X8LKA4-F1-model_v4.pdb	AF-A0A0Q2RRU8-F1-model_v4.pdb	A0A0X8LKA4	A0A0Q2RRU8	WP_020432345.1	WP_004726981.1	commensal	commensal
AF-A0A0X8LKG5-F1-model_v4.pdb	AF-A0A0X8LKG5-F1-model_v4.pdb	A0A0X8LKG5	A0A0X8LKG5	WP_075988203.1	WP_075988203.1	commensal	commensal
AF-A0A0X8LKG7-F1-model_v4.pdb	AF-A0A0X8LKG7-F1-model_v4.pdb	A0A0X8LKG7	A0A0X8LKG7	WP_020430586.1	WP_020430586.1	commensal	commensal
AF-A0A0X8LKG7-F1-model_v4.pdb	AF-A0A0Q2UX95-F1-model_v4.pdb	A0A0X8LKG7	A0A0Q2UX95	WP_020430586.1	WP_004728834.1	commensal	commensal
AF-A0A0X8LKI2-F1-model_v4.pdb	AF-A0A0X8LKI2-F1-model_v4.pdb	A0A0X8LKI2	A0A0X8LKI2	WP_020332117.1	WP_020332117.1	commensal	commensal
AF-A0A0X8LKI2-F1-model_v4.pdb	AF-Q9Z8G9-F1-model_v4.pdb	A0A0X8LKI2	Q9Z8G9	WP_020332117.1	Q9Z8G9	commensal	pathogen
AF-A0A0X8LKI2-F1-model_v4.pdb	AF-Q886L1-F1-model_v4.pdb	A0A0X8LKI2	Q886L1	WP_020332117.1	Q886L1	commensal	pathogen
AF-A0A0X8LL79-F1-model_v4.pdb	AF-A0A0X8LL79-F1-model_v4.pdb	A0A0X8LL79	A0A0X8LL79	WP_081094796.1	WP_081094796.1	commensal	commensal
AF-A0A0X8LLF0-F1-model_v4.pdb	AF-A0A0X8LLF0-F1-model_v4.pdb	A0A0X8LLF0	A0A0X8LLF0	WP_061056369.1	WP_061056369.1	commensal	commensal
AF-A0A0X8LLF0-F1-model_v4.pdb	AF-A0A8A5VS68-F1-model_v4.pdb	A0A0X8LLF0	A0A8A5VS68	WP_061056369.1	WP_004725807.1	commensal	commensal
AF-A0A0X8LLJ3-F1-model_v4.pdb	AF-A0A0X8LLJ3-F1-model_v4.pdb	A0A0X8LLJ3	A0A0X8LLJ3	WP_061056394.1	WP_061056394.1	commensal	commensal
AF-A0A0X8LLN3-F1-model_v4.pdb	AF-A0A0X8LLN3-F1-model_v4.pdb	A0A0X8LLN3	A0A0X8LLN3	WP_061056414.1	WP_061056414.1	commensal	commensal
AF-A0A0X8LLN3-F1-model_v4.pdb	AF-A0A0Q2MD57-F1-model_v4.pdb	A0A0X8LLN3	A0A0Q2MD57	WP_061056414.1	WP_004725469.1	commensal	commensal
AF-A0A0X8LM29-F1-model_v4.pdb	AF-A0A0X8LM29-F1-model_v4.pdb	A0A0X8LM29	A0A0X8LM29	WP_061056511.1	WP_061056511.1	commensal	commensal
AF-A0A0X8LMZ6-F1-model_v4.pdb	AF-A0A0X8LMZ6-F1-model_v4.pdb	A0A0X8LMZ6	A0A0X8LMZ6	WP_020327890.1	WP_020327890.1	commensal	commensal
AF-A0A0X8LMZ6-F1-model_v4.pdb	AF-A0A0Q2RMY7-F1-model_v4.pdb	A0A0X8LMZ6	A0A0Q2RMY7	WP_020327890.1	WP_004726603.1	commensal	commensal
AF-A0A0X8LN48-F1-model_v4.pdb	AF-A0A0X8LN48-F1-model_v4.pdb	A0A0X8LN48	A0A0X8LN48	WP_024373351.1	WP_024373351.1	commensal	commensal
AF-A0A0X8LN48-F1-model_v4.pdb	AF-A0A0T9T1E4-F1-model_v4.pdb	A0A0X8LN48	A0A0T9T1E4	WP_024373351.1	WP_048619091.1	commensal	commensal
AF-A0A0X8LN48-F1-model_v4.pdb	AF-A0A0H3NW30-F1-model_v4.pdb	A0A0X8LN48	A0A0H3NW30	WP_024373351.1	WP_014609358.1	commensal	commensal
AF-A0A0X8LN48-F1-model_v4.pdb	AF-A0A2G4U865-F1-model_v4.pdb	A0A0X8LN48	A0A2G4U865	WP_024373351.1	WP_005276487.1	commensal	commensal
AF-A0A0X8LN48-F1-model_v4.pdb	AF-D4F3J8-F1-model_v4.pdb	A0A0X8LN48	D4F3J8	WP_024373351.1	WP_005284092.1	commensal	commensal
AF-A0A0X8LN48-F1-model_v4.pdb	AF-A0A2A7U4F0-F1-model_v4.pdb	A0A0X8LN48	A0A2A7U4F0	WP_024373351.1	WP_035600493.1	commensal	commensal
AF-A0A0X8LNB6-F1-model_v4.pdb	AF-A0A0X8LNB6-F1-model_v4.pdb	A0A0X8LNB6	A0A0X8LNB6	WP_061056795.1	WP_061056795.1	commensal	commensal
AF-A0A0X8LNV2-F1-model_v4.pdb	AF-A0A0X8LNV2-F1-model_v4.pdb	A0A0X8LNV2	A0A0X8LNV2	WP_061056914.1	WP_061056914.1	commensal	commensal
AF-A0A1E2VJI1-F1-model_v4.pdb	AF-A0A1E2VJI1-F1-model_v4.pdb	A0A1E2VJI1	A0A1E2VJI1	WP_000961363.1	WP_000961363.1	commensal	commensal
AF-A0A1E2VJI1-F1-model_v4.pdb	AF-A0A1M2I1X0-F1-model_v4.pdb	A0A1E2VJI1	A0A1M2I1X0	WP_000961363.1	WP_000961340.1	commensal	commensal
AF-A0A1E2VJI1-F1-model_v4.pdb	AF-A0A403D4R0-F1-model_v4.pdb	A0A1E2VJI1	A0A403D4R0	WP_000961363.1	dime_meta_effector_41	commensal	met
AF-A0A1E2VJI1-F1-model_v4.pdb	AF-A0A4Y8G4N0-F1-model_v4.pdb	A0A1E2VJI1	A0A4Y8G4N0	WP_000961363.1	WP_000961342.1	commensal	commensal
AF-A0A1E2VJI1-F1-model_v4.pdb	AF-A0A6D0TM11-F1-model_v4.pdb	A0A1E2VJI1	A0A6D0TM11	WP_000961363.1	dime_meta_effector_10	commensal	met
AF-A0A1E2VJI1-F1-model_v4.pdb	AF-A0A794NWU3-F1-model_v4.pdb	A0A1E2VJI1	A0A794NWU3	WP_000961363.1	dime_meta_effector_15	commensal	met
AF-A0A1E2VJI1-F1-model_v4.pdb	AF-A0A7B2FZ37-F1-model_v4.pdb	A0A1E2VJI1	A0A7B2FZ37	WP_000961363.1	dime_meta_effector_141	commensal	met
AF-A0A1E2VJI1-F1-model_v4.pdb	AF-L3C3P2-F1-model_v4.pdb	A0A1E2VJI1	L3C3P2	WP_000961363.1	dime_meta_effector_64	commensal	met
AF-A0A1E2VJI1-F1-model_v4.pdb	AF-A0A6D0GI64-F1-model_v4.pdb	A0A1E2VJI1	A0A6D0GI64	WP_000961363.1	dime_meta_effector_145	commensal	met
AF-A0A1E2VJI1-F1-model_v4.pdb	AF-A0A7W3F3R3-F1-model_v4.pdb	A0A1E2VJI1	A0A7W3F3R3	WP_000961363.1	WP_040231990.1	commensal	commensal
AF-A0A1E2VJI1-F1-model_v4.pdb	AF-A0A1F2LWR4-F1-model_v4.pdb	A0A1E2VJI1	A0A1F2LWR4	WP_000961363.1	WP_004184537.1	commensal	commensal
AF-A0A1E2VJI1-F1-model_v4.pdb	AF-A0A829LFY3-F1-model_v4.pdb	A0A1E2VJI1	A0A829LFY3	WP_000961363.1	WP_000155927.1	commensal	commensal
AF-A0A1E2VJI1-F1-model_v4.pdb	AF-A0A1S9J6K4-F1-model_v4.pdb	A0A1E2VJI1	A0A1S9J6K4	WP_000961363.1	A0A1S9J6K4	commensal	pathogen
AF-A0A1E2VJI1-F1-model_v4.pdb	AF-B1EHE9-F1-model_v4.pdb	A0A1E2VJI1	B1EHE9	WP_000961363.1	WP_000935754.1	commensal	commensal
AF-A0A1E2VJI1-F1-model_v4.pdb	AF-A0A826RU89-F1-model_v4.pdb	A0A1E2VJI1	A0A826RU89	WP_000961363.1	dime_meta_effector_139	commensal	met
AF-A0A1E2VJI1-F1-model_v4.pdb	AF-A0A0Q3C837-F1-model_v4.pdb	A0A1E2VJI1	A0A0Q3C837	WP_000961363.1	WP_000155935.1	commensal	commensal
AF-A0A1E2VJI1-F1-model_v4.pdb	AF-L3BU90-F1-model_v4.pdb	A0A1E2VJI1	L3BU90	WP_000961363.1	dime_meta_effector_125	commensal	met
AF-A0A1E2VJI1-F1-model_v4.pdb	AF-D1P0J5-F1-model_v4.pdb	A0A1E2VJI1	D1P0J5	WP_000961363.1	WP_006813720.1	commensal	commensal
AF-A0A1E2VJI1-F1-model_v4.pdb	AF-B6XGY0-F1-model_v4.pdb	A0A1E2VJI1	B6XGY0	WP_000961363.1	WP_006659552.1	commensal	commensal
AF-A0A1E2VSI4-F1-model_v4.pdb	AF-A0A1E2VSI4-F1-model_v4.pdb	A0A1E2VSI4	A0A1E2VSI4	WP_064733241.1	WP_064733241.1	commensal	commensal
AF-A0A1E4VIJ9-F1-model_v4.pdb	AF-A0A1E4VIJ9-F1-model_v4.pdb	A0A1E4VIJ9	A0A1E4VIJ9	WP_042029960.1	WP_042029960.1	commensal	commensal
AF-A0A1E4VIJ9-F1-model_v4.pdb	AF-B1EM54-F1-model_v4.pdb	A0A1E4VIJ9	B1EM54	WP_042029960.1	WP_000013820.1	commensal	commensal
AF-A0A1E4VIJ9-F1-model_v4.pdb	AF-A0A829LNZ1-F1-model_v4.pdb	A0A1E4VIJ9	A0A829LNZ1	WP_042029960.1	WP_000013811.1	commensal	commensal
AF-A0A1E4X650-F1-model_v4.pdb	AF-A0A1E4X650-F1-model_v4.pdb	A0A1E4X650	A0A1E4X650	WP_042031153.1	WP_042031153.1	commensal	commensal
AF-A0A1G9YA90-F1-model_v4.pdb	AF-A0A1G9YA90-F1-model_v4.pdb	A0A1G9YA90	A0A1G9YA90	A0A1G9YA90	A0A1G9YA90	pathogen	pathogen
AF-A0A1G9YA90-F1-model_v4.pdb	AF-S3J0Y0-F1-model_v4.pdb	A0A1G9YA90	S3J0Y0	A0A1G9YA90	WP_016537985.1	pathogen	commensal
AF-A0A1H8Q4W4-F1-model_v4.pdb	AF-A0A1H8Q4W4-F1-model_v4.pdb	A0A1H8Q4W4	A0A1H8Q4W4	WP_084833306.1	WP_084833306.1	commensal	commensal
AF-A0A1H8UDR6-F1-model_v4.pdb	AF-A0A1H8UDR6-F1-model_v4.pdb	A0A1H8UDR6	A0A1H8UDR6	WP_045910026.1	WP_045910026.1	commensal	commensal
AF-A0A1H8UDR6-F1-model_v4.pdb	AF-A0A2T9UVN8-F1-model_v4.pdb	A0A1H8UDR6	A0A2T9UVN8	WP_045910026.1	WP_038421047.1	commensal	commensal
AF-A0A1H8UDR6-F1-model_v4.pdb	AF-D2TRA0-F1-model_v4.pdb	A0A1H8UDR6	D2TRA0	WP_045910026.1	D2TRA0	commensal	pathogen
AF-A0A1L5DTT7-F1-model_v4.pdb	AF-A0A1L5DTT7-F1-model_v4.pdb	A0A1L5DTT7	A0A1L5DTT7	WP_071526683.1	WP_071526683.1	commensal	commensal
AF-A0A1M0W0E3-F1-model_v4.pdb	AF-A0A1M0W0E3-F1-model_v4.pdb	A0A1M0W0E3	A0A1M0W0E3	dime_meta_effector_135	dime_meta_effector_135	met	met
AF-A0A1M0W0E3-F1-model_v4.pdb	AF-A0A0T9UY67-F1-model_v4.pdb	A0A1M0W0E3	A0A0T9UY67	dime_meta_effector_135	WP_048617561.1	met	commensal
AF-A0A1M0W0E3-F1-model_v4.pdb	AF-A0A7M3AXN8-F1-model_v4.pdb	A0A1M0W0E3	A0A7M3AXN8	dime_meta_effector_135	WP_009313617.1	met	commensal
AF-A0A1Q6ABA5-F1-model_v4.pdb	AF-A0A1Q6ABA5-F1-model_v4.pdb	A0A1Q6ABA5	A0A1Q6ABA5	WP_071526774.1	WP_071526774.1	commensal	commensal
AF-A0A1Q6BDL7-F1-model_v4.pdb	AF-A0A1Q6BDL7-F1-model_v4.pdb	A0A1Q6BDL7	A0A1Q6BDL7	WP_071526540.1	WP_071526540.1	commensal	commensal
AF-A0A1Q6BDL7-F1-model_v4.pdb	AF-A0A1Q6BDL7-F1-model_v4.pdb	A0A1Q6BDL7	A0A1Q6BDL7	WP_071526540.1	WP_071528137.1	commensal	commensal
AF-A0A1Q6BDL7-F1-model_v4.pdb	AF-A0A1Q6BDL7-F1-model_v4.pdb	A0A1Q6BDL7	A0A1Q6BDL7	WP_071528137.1	WP_071526540.1	commensal	commensal
AF-A0A1Q6BDL7-F1-model_v4.pdb	AF-A0A1Q6BDL7-F1-model_v4.pdb	A0A1Q6BDL7	A0A1Q6BDL7	WP_071528137.1	WP_071528137.1	commensal	commensal
AF-A0A1Q8YU33-F1-model_v4.pdb	AF-A0A1Q8YU33-F1-model_v4.pdb	A0A1Q8YU33	A0A1Q8YU33	dime_meta_effector_23	dime_meta_effector_23	met	met
AF-A0A1V2GB89-F1-model_v4.pdb	AF-A0A1V2GB89-F1-model_v4.pdb	A0A1V2GB89	A0A1V2GB89	WP_071528401.1	WP_071528401.1	commensal	commensal
AF-A0A1V8P0T7-F1-model_v4.pdb	AF-A0A1V8P0T7-F1-model_v4.pdb	A0A1V8P0T7	A0A1V8P0T7	WP_072033313.1	WP_072033313.1	commensal	commensal
AF-A0A1X0PN37-F1-model_v4.pdb	AF-A0A1X0PN37-F1-model_v4.pdb	A0A1X0PN37	A0A1X0PN37	WP_077473175.1	WP_077473175.1	commensal	commensal
AF-A0A1X0PP26-F1-model_v4.pdb	AF-A0A1X0PP26-F1-model_v4.pdb	A0A1X0PP26	A0A1X0PP26	WP_071586349.1	WP_071586349.1	commensal	commensal
AF-A0A1X0PP26-F1-model_v4.pdb	AF-A0A0H2YZ74-F1-model_v4.pdb	A0A1X0PP26	A0A0H2YZ74	WP_071586349.1	WP_002430598.1	commensal	commensal
AF-A0A1X0PP26-F1-model_v4.pdb	AF-A0A366YT90-F1-model_v4.pdb	A0A1X0PP26	A0A366YT90	WP_071586349.1	WP_071525873.1	commensal	commensal
AF-A0A1X0PP26-F1-model_v4.pdb	AF-A0A7Z1J1B2-F1-model_v4.pdb	A0A1X0PP26	A0A7Z1J1B2	WP_071586349.1	WP_001700719.1	commensal	commensal
AF-A0A1X0YPI6-F1-model_v4.pdb	AF-A0A1X0YPI6-F1-model_v4.pdb	A0A1X0YPI6	A0A1X0YPI6	WP_001367087.1	WP_001367087.1	commensal	commensal
AF-A0A1X3LLR9-F1-model_v4.pdb	AF-A0A1X3LLR9-F1-model_v4.pdb	A0A1X3LLR9	A0A1X3LLR9	dime_meta_effector_114	dime_meta_effector_114	met	met
AF-A0A1X3LLR9-F1-model_v4.pdb	AF-F4ND78-F1-model_v4.pdb	A0A1X3LLR9	F4ND78	dime_meta_effector_114	WP_000132317.1	met	commensal
AF-A0A1X3LLR9-F1-model_v4.pdb	AF-Q9AN16-F1-model_v4.pdb	A0A1X3LLR9	Q9AN16	dime_meta_effector_114	Q9AN16	met	pathogen
AF-A0A1X3LLR9-F1-model_v4.pdb	AF-A0A447J171-F1-model_v4.pdb	A0A1X3LLR9	A0A447J171	dime_meta_effector_114	WP_062772924.1	met	commensal
AF-A0A1X3LNY4-F1-model_v4.pdb	AF-A0A1X3LNY4-F1-model_v4.pdb	A0A1X3LNY4	A0A1X3LNY4	WP_001315132.1	WP_001315132.1	commensal	commensal
AF-A0A1Y3L6Z5-F1-model_v4.pdb	AF-A0A1Y3L6Z5-F1-model_v4.pdb	A0A1Y3L6Z5	A0A1Y3L6Z5	WP_003162641.1	WP_003162641.1	commensal	commensal
AF-A0A1Y4ZK27-F1-model_v4.pdb	AF-A0A1Y4ZK27-F1-model_v4.pdb	A0A1Y4ZK27	A0A1Y4ZK27	WP_004225268.1	WP_004225268.1	commensal	commensal
AF-A0A200L2R6-F1-model_v4.pdb	AF-A0A200L2R6-F1-model_v4.pdb	A0A200L2R6	A0A200L2R6	WP_001309168.1	WP_001309168.1	commensal	commensal
AF-A0A232A2L2-F1-model_v4.pdb	AF-A0A232A2L2-F1-model_v4.pdb	A0A232A2L2	A0A232A2L2	WP_003095466.1	WP_003095466.1	commensal	commensal
AF-A0A232D004-F1-model_v4.pdb	AF-A0A232D004-F1-model_v4.pdb	A0A232D004	A0A232D004	WP_083842322.1	WP_083842322.1	commensal	commensal
AF-A0A234JLP9-F1-model_v4.pdb	AF-A0A234JLP9-F1-model_v4.pdb	A0A234JLP9	A0A234JLP9	WP_001490312.1	WP_001490312.1	commensal	commensal
AF-A0A236NFV2-F1-model_v4.pdb	AF-A0A236NFV2-F1-model_v4.pdb	A0A236NFV2	A0A236NFV2	WP_001386579.1	WP_001386579.1	commensal	commensal
AF-A0A237F405-F1-model_v4.pdb	AF-A0A237F405-F1-model_v4.pdb	A0A237F405	A0A237F405	WP_001340131.1	WP_001340131.1	commensal	commensal
AF-A0A243TF97-F1-model_v4.pdb	AF-A0A243TF97-F1-model_v4.pdb	A0A243TF97	A0A243TF97	dime_meta_effector_108	dime_meta_effector_108	met	met
AF-A0A243TF97-F1-model_v4.pdb	AF-P18012-F1-model_v4.pdb	A0A243TF97	P18012	dime_meta_effector_108	P18012	met	pathogen
AF-A0A261E2I0-F1-model_v4.pdb	AF-A0A261E2I0-F1-model_v4.pdb	A0A261E2I0	A0A261E2I0	WP_082038608.1	WP_082038608.1	commensal	commensal
AF-A0A261E2I0-F1-model_v4.pdb	AF-A0A811XL03-F1-model_v4.pdb	A0A261E2I0	A0A811XL03	WP_082038608.1	WP_087052228.1	commensal	commensal
AF-A0A261E2I0-F1-model_v4.pdb	AF-A0A192EQP5-F1-model_v4.pdb	A0A261E2I0	A0A192EQP5	WP_082038608.1	WP_001335297.1	commensal	commensal
AF-A0A261E2I0-F1-model_v4.pdb	AF-A0A2J1BSA4-F1-model_v4.pdb	A0A261E2I0	A0A2J1BSA4	WP_082038608.1	WP_001332203.1	commensal	commensal
AF-A0A261E2I0-F1-model_v4.pdb	AF-A0A7U9AYB8-F1-model_v4.pdb	A0A261E2I0	A0A7U9AYB8	WP_082038608.1	WP_001313993.1	commensal	commensal
AF-A0A261E2I0-F1-model_v4.pdb	AF-A0A7W3BTU7-F1-model_v4.pdb	A0A261E2I0	A0A7W3BTU7	WP_082038608.1	WP_005134131.1	commensal	commensal
AF-A0A261E2I0-F1-model_v4.pdb	AF-B7LQG2-F1-model_v4.pdb	A0A261E2I0	B7LQG2	WP_082038608.1	WP_000208170.1	commensal	commensal
AF-A0A261E2I0-F1-model_v4.pdb	AF-D8A134-F1-model_v4.pdb	A0A261E2I0	D8A134	WP_082038608.1	WP_001091913.1	commensal	commensal
AF-A0A261E2I0-F1-model_v4.pdb	AF-D8A9D3-F1-model_v4.pdb	A0A261E2I0	D8A9D3	WP_082038608.1	WP_000208220.1	commensal	commensal
AF-A0A261E2I0-F1-model_v4.pdb	AF-V0VIL5-F1-model_v4.pdb	A0A261E2I0	V0VIL5	WP_082038608.1	WP_001091914.1	commensal	commensal
AF-A0A261E2I0-F1-model_v4.pdb	AF-V0VXH3-F1-model_v4.pdb	A0A261E2I0	V0VXH3	WP_082038608.1	WP_000208180.1	commensal	commensal
AF-A0A261E2I0-F1-model_v4.pdb	AF-A0A447J7W0-F1-model_v4.pdb	A0A261E2I0	A0A447J7W0	WP_082038608.1	WP_062773389.1	commensal	commensal
AF-A0A261E4M4-F1-model_v4.pdb	AF-A0A261E4M4-F1-model_v4.pdb	A0A261E4M4	A0A261E4M4	WP_017766359.1	WP_017766359.1	commensal	commensal
AF-A0A2G4U4P8-F1-model_v4.pdb	AF-A0A2G4U4P8-F1-model_v4.pdb	A0A2G4U4P8	A0A2G4U4P8	WP_081444612.1	WP_081444612.1	commensal	commensal
AF-A0A2G4U4P8-F1-model_v4.pdb	AF-A0A0T9TN27-F1-model_v4.pdb	A0A2G4U4P8	A0A0T9TN27	WP_081444612.1	WP_074007677.1	commensal	commensal
AF-A0A2G4U4U4-F1-model_v4.pdb	AF-A0A2G4U4U4-F1-model_v4.pdb	A0A2G4U4U4	A0A2G4U4U4	WP_032898763.1	WP_032898763.1	commensal	commensal
AF-A0A2G4U506-F1-model_v4.pdb	AF-A0A2G4U506-F1-model_v4.pdb	A0A2G4U506	A0A2G4U506	WP_032897967.1	WP_032897967.1	commensal	commensal
AF-A0A2G4U506-F1-model_v4.pdb	AF-A0A0H3NYS7-F1-model_v4.pdb	A0A2G4U506	A0A0H3NYS7	WP_032897967.1	WP_005157674.1	commensal	commensal
AF-A0A2G4U593-F1-model_v4.pdb	AF-A0A2G4U593-F1-model_v4.pdb	A0A2G4U593	A0A2G4U593	WP_005275073.1	WP_005275073.1	commensal	commensal
AF-A0A2G4U593-F1-model_v4.pdb	AF-A0A0H3NWF7-F1-model_v4.pdb	A0A2G4U593	A0A0H3NWF7	WP_005275073.1	WP_005162781.1	commensal	commensal
AF-A0A2G4U593-F1-model_v4.pdb	AF-B2Q233-F1-model_v4.pdb	A0A2G4U593	B2Q233	WP_005275073.1	WP_004919757.1	commensal	commensal
AF-A0A2G4U593-F1-model_v4.pdb	AF-A0A809SGU2-F1-model_v4.pdb	A0A2G4U593	A0A809SGU2	WP_005275073.1	WP_036957743.1	commensal	commensal
AF-A0A2G4U5C5-F1-model_v4.pdb	AF-A0A2G4U5C5-F1-model_v4.pdb	A0A2G4U5C5	A0A2G4U5C5	WP_005276280.1	WP_005276280.1	commensal	commensal
AF-A0A2G4U5F1-F1-model_v4.pdb	AF-A0A2G4U5F1-F1-model_v4.pdb	A0A2G4U5F1	A0A2G4U5F1	WP_005276218.1	WP_005276218.1	commensal	commensal
AF-A0A2G4U5X3-F1-model_v4.pdb	AF-A0A2G4U5X3-F1-model_v4.pdb	A0A2G4U5X3	A0A2G4U5X3	WP_005277615.1	WP_005277615.1	commensal	commensal
AF-A0A2G4U6B2-F1-model_v4.pdb	AF-A0A2G4U6B2-F1-model_v4.pdb	A0A2G4U6B2	A0A2G4U6B2	WP_005279915.1	WP_005279915.1	commensal	commensal
AF-A0A2G4U6B2-F1-model_v4.pdb	AF-A0A0T9U5L9-F1-model_v4.pdb	A0A2G4U6B2	A0A0T9U5L9	WP_005279915.1	WP_048617717.1	commensal	commensal
AF-A0A2G4U6B2-F1-model_v4.pdb	AF-B6XHS6-F1-model_v4.pdb	A0A2G4U6B2	B6XHS6	WP_005279915.1	WP_006659849.1	commensal	commensal
AF-A0A2G4U6B2-F1-model_v4.pdb	AF-A0A208N219-F1-model_v4.pdb	A0A2G4U6B2	A0A208N219	WP_005279915.1	WP_004145486.1	commensal	commensal
AF-A0A2G4U6B2-F1-model_v4.pdb	AF-A0A064DN72-F1-model_v4.pdb	A0A2G4U6B2	A0A064DN72	WP_005279915.1	WP_043017752.1	commensal	commensal
AF-A0A2G4U6B2-F1-model_v4.pdb	AF-A0A0D0P8M5-F1-model_v4.pdb	A0A2G4U6B2	A0A0D0P8M5	WP_005279915.1	WP_042031545.1	commensal	commensal
AF-A0A2G4U6B2-F1-model_v4.pdb	AF-A0A0H3NUK4-F1-model_v4.pdb	A0A2G4U6B2	A0A0H3NUK4	WP_005279915.1	WP_014609336.1	commensal	commensal
AF-A0A2G4U6B2-F1-model_v4.pdb	AF-A0A175VFI2-F1-model_v4.pdb	A0A2G4U6B2	A0A175VFI2	WP_005279915.1	WP_042029057.1	commensal	commensal
AF-A0A2G4U6B2-F1-model_v4.pdb	AF-A0A175VFI2-F1-model_v4.pdb	A0A2G4U6B2	A0A175VFI2	WP_005279915.1	WP_042070326.1	commensal	commensal
AF-A0A2G4U6B2-F1-model_v4.pdb	AF-A0A175VHS8-F1-model_v4.pdb	A0A2G4U6B2	A0A175VHS8	WP_005279915.1	WP_042026726.1	commensal	commensal
AF-A0A2G4U6B2-F1-model_v4.pdb	AF-A0A175VHS8-F1-model_v4.pdb	A0A2G4U6B2	A0A175VHS8	WP_005279915.1	WP_042070518.1	commensal	commensal
AF-A0A2G4U6B2-F1-model_v4.pdb	AF-A0A366F153-F1-model_v4.pdb	A0A2G4U6B2	A0A366F153	WP_005279915.1	WP_113858928.1	commensal	commensal
AF-A0A2G4U6B2-F1-model_v4.pdb	AF-A0A3N6WC87-F1-model_v4.pdb	A0A2G4U6B2	A0A3N6WC87	WP_005279915.1	WP_042032213.1	commensal	commensal
AF-A0A2G4U6B2-F1-model_v4.pdb	AF-A0A6N6K3G5-F1-model_v4.pdb	A0A2G4U6B2	A0A6N6K3G5	WP_005279915.1	WP_005131699.1	commensal	commensal
AF-A0A2G4U6B2-F1-model_v4.pdb	AF-A0A822PHB0-F1-model_v4.pdb	A0A2G4U6B2	A0A822PHB0	WP_005279915.1	WP_000107721.1	commensal	commensal
AF-A0A2G4U6B2-F1-model_v4.pdb	AF-A0A829G1J4-F1-model_v4.pdb	A0A2G4U6B2	A0A829G1J4	WP_005279915.1	WP_000107720.1	commensal	commensal
AF-A0A2G4U6B2-F1-model_v4.pdb	AF-B1EGK1-F1-model_v4.pdb	A0A2G4U6B2	B1EGK1	WP_005279915.1	WP_000450469.1	commensal	commensal
AF-A0A2G4U6B2-F1-model_v4.pdb	AF-B7LQI2-F1-model_v4.pdb	A0A2G4U6B2	B7LQI2	WP_005279915.1	WP_000099375.1	commensal	commensal
AF-A0A2G4U6B2-F1-model_v4.pdb	AF-D1NXC1-F1-model_v4.pdb	A0A2G4U6B2	D1NXC1	WP_005279915.1	WP_006812646.1	commensal	commensal
AF-A0A2G4U6B2-F1-model_v4.pdb	AF-D4F2Q4-F1-model_v4.pdb	A0A2G4U6B2	D4F2Q4	WP_005279915.1	WP_005283191.1	commensal	commensal
AF-A0A2G4U6B2-F1-model_v4.pdb	AF-G9Z2A4-F1-model_v4.pdb	A0A2G4U6B2	G9Z2A4	WP_005279915.1	WP_006818175.1	commensal	commensal
AF-A0A2G4U6B2-F1-model_v4.pdb	AF-J7TWK7-F1-model_v4.pdb	A0A2G4U6B2	J7TWK7	WP_005279915.1	WP_004904012.1	commensal	commensal
AF-A0A2G4U6B2-F1-model_v4.pdb	AF-K1JHN5-F1-model_v4.pdb	A0A2G4U6B2	K1JHN5	WP_005279915.1	WP_005308207.1	commensal	commensal
AF-A0A2G4U6B2-F1-model_v4.pdb	AF-S3JKE4-F1-model_v4.pdb	A0A2G4U6B2	S3JKE4	WP_005279915.1	WP_016538127.1	commensal	commensal
AF-A0A2G4U6B2-F1-model_v4.pdb	AF-S3K4Q2-F1-model_v4.pdb	A0A2G4U6B2	S3K4Q2	WP_005279915.1	WP_016535010.1	commensal	commensal
AF-A0A2G4U6B2-F1-model_v4.pdb	AF-W0AWF3-F1-model_v4.pdb	A0A2G4U6B2	W0AWF3	WP_005279915.1	WP_000107730.1	commensal	commensal
AF-A0A2G4U6B2-F1-model_v4.pdb	AF-A0A6S4V3P2-F1-model_v4.pdb	A0A2G4U6B2	A0A6S4V3P2	WP_005279915.1	WP_042030885.1	commensal	commensal
AF-A0A2G4U6B2-F1-model_v4.pdb	AF-A0A0T6TZM1-F1-model_v4.pdb	A0A2G4U6B2	A0A0T6TZM1	WP_005279915.1	WP_042030321.1	commensal	commensal
AF-A0A2G4U6B2-F1-model_v4.pdb	AF-A0A0X8LLX1-F1-model_v4.pdb	A0A2G4U6B2	A0A0X8LLX1	WP_005279915.1	WP_020330949.1	commensal	commensal
AF-A0A2G4U6B2-F1-model_v4.pdb	AF-A0A2M8H6A2-F1-model_v4.pdb	A0A2G4U6B2	A0A2M8H6A2	WP_005279915.1	WP_050720547.1	commensal	commensal
AF-A0A2G4U6B2-F1-model_v4.pdb	AF-A0A2M8H6S5-F1-model_v4.pdb	A0A2G4U6B2	A0A2M8H6S5	WP_005279915.1	WP_050718967.1	commensal	commensal
AF-A0A2G4U6B2-F1-model_v4.pdb	AF-A0A366FFX2-F1-model_v4.pdb	A0A2G4U6B2	A0A366FFX2	WP_005279915.1	WP_108476339.1	commensal	commensal
AF-A0A2G4U6B2-F1-model_v4.pdb	AF-A0A422YMB6-F1-model_v4.pdb	A0A2G4U6B2	A0A422YMB6	WP_005279915.1	WP_004176676.1	commensal	commensal
AF-A0A2G4U6B2-F1-model_v4.pdb	AF-A0A422YMB6-F1-model_v4.pdb	A0A2G4U6B2	A0A422YMB6	WP_005279915.1	WP_004183559.1	commensal	commensal
AF-A0A2G4U6B2-F1-model_v4.pdb	AF-A0A433GL76-F1-model_v4.pdb	A0A2G4U6B2	A0A433GL76	WP_005279915.1	WP_042051471.1	commensal	commensal
AF-A0A2G4U6B2-F1-model_v4.pdb	AF-A0A8A5W5D3-F1-model_v4.pdb	A0A2G4U6B2	A0A8A5W5D3	WP_005279915.1	WP_038151086.1	commensal	commensal
AF-A0A2G4U6B2-F1-model_v4.pdb	AF-B6XBK8-F1-model_v4.pdb	A0A2G4U6B2	B6XBK8	WP_005279915.1	WP_006657690.1	commensal	commensal
AF-A0A2G4U6B2-F1-model_v4.pdb	AF-B6XD66-F1-model_v4.pdb	A0A2G4U6B2	B6XD66	WP_005279915.1	WP_006658241.1	commensal	commensal
AF-A0A2G4U6B2-F1-model_v4.pdb	AF-D1P713-F1-model_v4.pdb	A0A2G4U6B2	D1P713	WP_005279915.1	WP_006816028.1	commensal	commensal
AF-A0A2G4U6B2-F1-model_v4.pdb	AF-D4BVR9-F1-model_v4.pdb	A0A2G4U6B2	D4BVR9	WP_005279915.1	WP_004256437.1	commensal	commensal
AF-A0A2G4U6B2-F1-model_v4.pdb	AF-G9Z3L5-F1-model_v4.pdb	A0A2G4U6B2	G9Z3L5	WP_005279915.1	WP_006818482.1	commensal	commensal
AF-A0A2G4U6B2-F1-model_v4.pdb	AF-K1JFL1-F1-model_v4.pdb	A0A2G4U6B2	K1JFL1	WP_005279915.1	WP_042049363.1	commensal	commensal
AF-A0A2G4U6B2-F1-model_v4.pdb	AF-M1STY2-F1-model_v4.pdb	A0A2G4U6B2	M1STY2	WP_005279915.1	WP_015422568.1	commensal	commensal
AF-A0A2G4U6B2-F1-model_v4.pdb	AF-A0A6N0KKZ7-F1-model_v4.pdb	A0A2G4U6B2	A0A6N0KKZ7	WP_005279915.1	WP_009315729.1	commensal	commensal
AF-A0A2G4U6B2-F1-model_v4.pdb	AF-A0A2G4TZY6-F1-model_v4.pdb	A0A2G4U6B2	A0A2G4TZY6	WP_005279915.1	WP_005277649.1	commensal	commensal
AF-A0A2G4U6B2-F1-model_v4.pdb	AF-A0A6N0KRY6-F1-model_v4.pdb	A0A2G4U6B2	A0A6N0KRY6	WP_005279915.1	WP_079993372.1	commensal	commensal
AF-A0A2G4U6B2-F1-model_v4.pdb	AF-J7U505-F1-model_v4.pdb	A0A2G4U6B2	J7U505	WP_005279915.1	WP_004234853.1	commensal	commensal
AF-A0A2G4U6B2-F1-model_v4.pdb	AF-M7CI21-F1-model_v4.pdb	A0A2G4U6B2	M7CI21	WP_005279915.1	WP_004236571.1	commensal	commensal
AF-A0A2G4U6B2-F1-model_v4.pdb	AF-D4F9A7-F1-model_v4.pdb	A0A2G4U6B2	D4F9A7	WP_005279915.1	WP_005289768.1	commensal	commensal
AF-A0A2G4U6B2-F1-model_v4.pdb	AF-I4SQ65-F1-model_v4.pdb	A0A2G4U6B2	I4SQ65	WP_005279915.1	WP_001295374.1	commensal	commensal
AF-A0A2G4U6B2-F1-model_v4.pdb	AF-A0A0D8W0M3-F1-model_v4.pdb	A0A2G4U6B2	A0A0D8W0M3	WP_005279915.1	WP_001363024.1	commensal	commensal
AF-A0A2G4U6B2-F1-model_v4.pdb	AF-S3JSQ2-F1-model_v4.pdb	A0A2G4U6B2	S3JSQ2	WP_005279915.1	WP_016536835.1	commensal	commensal
AF-A0A2G4U6M6-F1-model_v4.pdb	AF-A0A2G4U6M6-F1-model_v4.pdb	A0A2G4U6M6	A0A2G4U6M6	WP_005270929.1	WP_005270929.1	commensal	commensal
AF-A0A2G4U6R9-F1-model_v4.pdb	AF-A0A2G4U6R9-F1-model_v4.pdb	A0A2G4U6R9	A0A2G4U6R9	WP_071984926.1	WP_071984926.1	commensal	commensal
AF-A0A2G4U750-F1-model_v4.pdb	AF-A0A2G4U750-F1-model_v4.pdb	A0A2G4U750	A0A2G4U750	WP_005271370.1	WP_005271370.1	commensal	commensal
AF-A0A2G4U750-F1-model_v4.pdb	AF-A0A0T9TV66-F1-model_v4.pdb	A0A2G4U750	A0A0T9TV66	WP_005271370.1	WP_048618005.1	commensal	commensal
AF-A0A2G4U776-F1-model_v4.pdb	AF-A0A2G4U776-F1-model_v4.pdb	A0A2G4U776	A0A2G4U776	WP_032898512.1	WP_032898512.1	commensal	commensal
AF-A0A2G4U776-F1-model_v4.pdb	AF-A0A0T9U3U7-F1-model_v4.pdb	A0A2G4U776	A0A0T9U3U7	WP_032898512.1	WP_048620218.1	commensal	commensal
AF-A0A2G4U776-F1-model_v4.pdb	AF-M9H5L1-F1-model_v4.pdb	A0A2G4U776	M9H5L1	WP_032898512.1	WP_001516695.1	commensal	commensal
AF-A0A2G4U776-F1-model_v4.pdb	AF-M9H5L1-F1-model_v4.pdb	A0A2G4U776	M9H5L1	WP_032898512.1	dime_meta_effector_73	commensal	met
AF-A0A2G4U776-F1-model_v4.pdb	AF-V6F7V6-F1-model_v4.pdb	A0A2G4U776	V6F7V6	WP_032898512.1	WP_038151811.1	commensal	commensal
AF-A0A2G4U7A2-F1-model_v4.pdb	AF-A0A2G4U7A2-F1-model_v4.pdb	A0A2G4U7A2	A0A2G4U7A2	WP_080375811.1	WP_080375811.1	commensal	commensal
AF-A0A2G4U7W0-F1-model_v4.pdb	AF-A0A2G4U7W0-F1-model_v4.pdb	A0A2G4U7W0	A0A2G4U7W0	WP_032896353.1	WP_032896353.1	commensal	commensal
AF-A0A2G4U884-F1-model_v4.pdb	AF-A0A2G4U884-F1-model_v4.pdb	A0A2G4U884	A0A2G4U884	WP_005270583.1	WP_005270583.1	commensal	commensal
AF-A0A2G4U884-F1-model_v4.pdb	AF-D1P1J9-F1-model_v4.pdb	A0A2G4U884	D1P1J9	WP_005270583.1	WP_006814124.1	commensal	commensal
AF-A0A2G4U884-F1-model_v4.pdb	AF-A0A7G4EQG4-F1-model_v4.pdb	A0A2G4U884	A0A7G4EQG4	WP_005270583.1	WP_000022316.1	commensal	commensal
AF-A0A2G4U884-F1-model_v4.pdb	AF-D7Y232-F1-model_v4.pdb	A0A2G4U884	D7Y232	WP_005270583.1	WP_000258573.1	commensal	commensal
AF-A0A2G4U884-F1-model_v4.pdb	AF-A0A271UQ04-F1-model_v4.pdb	A0A2G4U884	A0A271UQ04	WP_005270583.1	WP_000258580.1	commensal	commensal
AF-A0A2G4U884-F1-model_v4.pdb	AF-A0A7W4PU11-F1-model_v4.pdb	A0A2G4U884	A0A7W4PU11	WP_005270583.1	dime_meta_effector_37	commensal	met
AF-A0A2G4U884-F1-model_v4.pdb	AF-B7N4V2-F1-model_v4.pdb	A0A2G4U884	B7N4V2	WP_005270583.1	WP_000258569.1	commensal	commensal
AF-A0A2G4U884-F1-model_v4.pdb	AF-D8AE62-F1-model_v4.pdb	A0A2G4U884	D8AE62	WP_005270583.1	WP_000258575.1	commensal	commensal
AF-A0A2G4U884-F1-model_v4.pdb	AF-P76150-F1-model_v4.pdb	A0A2G4U884	P76150	WP_005270583.1	WP_000258605.1	commensal	commensal
AF-A0A2G8YQK5-F1-model_v4.pdb	AF-A0A2G8YQK5-F1-model_v4.pdb	A0A2G8YQK5	A0A2G8YQK5	WP_001332101.1	WP_001332101.1	commensal	commensal
AF-A0A2G8YS75-F1-model_v4.pdb	AF-A0A2G8YS75-F1-model_v4.pdb	A0A2G8YS75	A0A2G8YS75	WP_071526769.1	WP_071526769.1	commensal	commensal
AF-A0A2G8ZNG5-F1-model_v4.pdb	AF-A0A2G8ZNG5-F1-model_v4.pdb	A0A2G8ZNG5	A0A2G8ZNG5	WP_000083468.1	WP_000083468.1	commensal	commensal
AF-A0A2G8ZNG5-F1-model_v4.pdb	AF-A0A0E1LTV0-F1-model_v4.pdb	A0A2G8ZNG5	A0A0E1LTV0	WP_000083468.1	WP_000083429.1	commensal	commensal
AF-A0A2G8ZNG5-F1-model_v4.pdb	AF-A0A0E2KZC1-F1-model_v4.pdb	A0A2G8ZNG5	A0A0E2KZC1	WP_000083468.1	WP_001093940.1	commensal	commensal
AF-A0A2G8ZNG5-F1-model_v4.pdb	AF-A0A178STA0-F1-model_v4.pdb	A0A2G8ZNG5	A0A178STA0	WP_000083468.1	WP_000083477.1	commensal	commensal
AF-A0A2G8ZNG5-F1-model_v4.pdb	AF-A0A1V2SZJ1-F1-model_v4.pdb	A0A2G8ZNG5	A0A1V2SZJ1	WP_000083468.1	WP_001093939.1	commensal	commensal
AF-A0A2G8ZNG5-F1-model_v4.pdb	AF-A0A271U3U5-F1-model_v4.pdb	A0A2G8ZNG5	A0A271U3U5	WP_000083468.1	WP_001093944.1	commensal	commensal
AF-A0A2G8ZNG5-F1-model_v4.pdb	AF-A0A366EXV3-F1-model_v4.pdb	A0A2G8ZNG5	A0A366EXV3	WP_000083468.1	WP_113859044.1	commensal	commensal
AF-A0A2G8ZNG5-F1-model_v4.pdb	AF-A0A7U9AUU7-F1-model_v4.pdb	A0A2G8ZNG5	A0A7U9AUU7	WP_000083468.1	WP_000075090.1	commensal	commensal
AF-A0A2G8ZNG5-F1-model_v4.pdb	AF-A0A829LQC2-F1-model_v4.pdb	A0A2G8ZNG5	A0A829LQC2	WP_000083468.1	WP_000083439.1	commensal	commensal
AF-A0A2G8ZNG5-F1-model_v4.pdb	AF-B1EKY7-F1-model_v4.pdb	A0A2G8ZNG5	B1EKY7	WP_000083468.1	WP_001069947.1	commensal	commensal
AF-A0A2G8ZNG5-F1-model_v4.pdb	AF-B7LT17-F1-model_v4.pdb	A0A2G8ZNG5	B7LT17	WP_000083468.1	WP_000083435.1	commensal	commensal
AF-A0A2G8ZNG5-F1-model_v4.pdb	AF-D8A833-F1-model_v4.pdb	A0A2G8ZNG5	D8A833	WP_000083468.1	WP_000083461.1	commensal	commensal
AF-A0A2G8ZNG5-F1-model_v4.pdb	AF-D8ADS6-F1-model_v4.pdb	A0A2G8ZNG5	D8ADS6	WP_000083468.1	WP_001093943.1	commensal	commensal
AF-A0A2G8ZNG5-F1-model_v4.pdb	AF-F4NM69-F1-model_v4.pdb	A0A2G8ZNG5	F4NM69	WP_000083468.1	WP_000083444.1	commensal	commensal
AF-A0A2G8ZNG5-F1-model_v4.pdb	AF-V0V2Q9-F1-model_v4.pdb	A0A2G8ZNG5	V0V2Q9	WP_000083468.1	WP_000083432.1	commensal	commensal
AF-A0A2G8ZNG5-F1-model_v4.pdb	AF-V0ZCW4-F1-model_v4.pdb	A0A2G8ZNG5	V0ZCW4	WP_000083468.1	WP_000075087.1	commensal	commensal
AF-A0A2G9ACX5-F1-model_v4.pdb	AF-A0A2G9ACX5-F1-model_v4.pdb	A0A2G9ACX5	A0A2G9ACX5	WP_001313858.1	WP_001313858.1	commensal	commensal
AF-A0A2H3M0S0-F1-model_v4.pdb	AF-A0A2H3M0S0-F1-model_v4.pdb	A0A2H3M0S0	A0A2H3M0S0	WP_071525180.1	WP_071525180.1	commensal	commensal
AF-A0A2H9G4U8-F1-model_v4.pdb	AF-A0A2H9G4U8-F1-model_v4.pdb	A0A2H9G4U8	A0A2H9G4U8	WP_000081153.1	WP_000081153.1	commensal	commensal
AF-A0A2H9G4U8-F1-model_v4.pdb	AF-A0A4P7TTX1-F1-model_v4.pdb	A0A2H9G4U8	A0A4P7TTX1	WP_000081153.1	A0A4P7TTX1	commensal	pathogen
AF-A0A2H9G4U8-F1-model_v4.pdb	AF-B7UI20-F1-model_v4.pdb	A0A2H9G4U8	B7UI20	WP_000081153.1	B7UI20	commensal	pathogen
AF-A0A2H9G4U8-F1-model_v4.pdb	AF-D2AJ54-F1-model_v4.pdb	A0A2H9G4U8	D2AJ54	WP_000081153.1	D2AJ54	commensal	pathogen
AF-A0A2H9G4U8-F1-model_v4.pdb	AF-D2AJE7-F1-model_v4.pdb	A0A2H9G4U8	D2AJE7	WP_000081153.1	D2AJE7	commensal	pathogen
AF-A0A2H9G4U8-F1-model_v4.pdb	AF-D2YZZ9-F1-model_v4.pdb	A0A2H9G4U8	D2YZZ9	WP_000081153.1	D2YZZ9	commensal	pathogen
AF-A0A2H9G4U8-F1-model_v4.pdb	AF-F4NJT7-F1-model_v4.pdb	A0A2H9G4U8	F4NJT7	WP_000081153.1	WP_000632902.1	commensal	commensal
AF-A0A2H9G4U8-F1-model_v4.pdb	AF-F4NJT7-F1-model_v4.pdb	A0A2H9G4U8	F4NJT7	WP_000081153.1	dime_meta_effector_58	commensal	met
AF-A0A2H9G4U8-F1-model_v4.pdb	AF-A0A383HLF4-F1-model_v4.pdb	A0A2H9G4U8	A0A383HLF4	WP_000081153.1	dime_meta_effector_44	commensal	met
AF-A0A2H9G4U8-F1-model_v4.pdb	AF-A0A3T7ZB43-F1-model_v4.pdb	A0A2H9G4U8	A0A3T7ZB43	WP_000081153.1	dime_meta_effector_102	commensal	met
AF-A0A2H9G4U8-F1-model_v4.pdb	AF-A0A3Y3V324-F1-model_v4.pdb	A0A2H9G4U8	A0A3Y3V324	WP_000081153.1	WP_000632920.1	commensal	commensal
AF-A0A2H9G4U8-F1-model_v4.pdb	AF-A0A3Y3V324-F1-model_v4.pdb	A0A2H9G4U8	A0A3Y3V324	WP_000081153.1	dime_meta_effector_82	commensal	met
AF-A0A2H9G4U8-F1-model_v4.pdb	AF-A0A660GP94-F1-model_v4.pdb	A0A2H9G4U8	A0A660GP94	WP_000081153.1	dime_meta_effector_127	commensal	met
AF-A0A2H9G4U8-F1-model_v4.pdb	AF-A0A7Z1J2I6-F1-model_v4.pdb	A0A2H9G4U8	A0A7Z1J2I6	WP_000081153.1	dime_meta_effector_83	commensal	met
AF-A0A2H9G4U8-F1-model_v4.pdb	AF-D7XXU8-F1-model_v4.pdb	A0A2H9G4U8	D7XXU8	WP_000081153.1	WP_000632890.1	commensal	commensal
AF-A0A2H9G4U8-F1-model_v4.pdb	AF-V0YTN0-F1-model_v4.pdb	A0A2H9G4U8	V0YTN0	WP_000081153.1	WP_000632861.1	commensal	commensal
AF-A0A2I3CC31-F1-model_v4.pdb	AF-A0A2I3CC31-F1-model_v4.pdb	A0A2I3CC31	A0A2I3CC31	WP_004724218.1	WP_004724218.1	commensal	commensal
AF-A0A2I8SCW9-F1-model_v4.pdb	AF-A0A2I8SCW9-F1-model_v4.pdb	A0A2I8SCW9	A0A2I8SCW9	WP_080626145.1	WP_080626145.1	commensal	commensal
AF-A0A2I8TSV9-F1-model_v4.pdb	AF-A0A2I8TSV9-F1-model_v4.pdb	A0A2I8TSV9	A0A2I8TSV9	WP_072033957.1	WP_072033957.1	commensal	commensal
AF-A0A2I8TVD3-F1-model_v4.pdb	AF-A0A2I8TVD3-F1-model_v4.pdb	A0A2I8TVD3	A0A2I8TVD3	WP_075988675.1	WP_075988675.1	commensal	commensal
AF-A0A2J9E6M8-F1-model_v4.pdb	AF-A0A2J9E6M8-F1-model_v4.pdb	A0A2J9E6M8	A0A2J9E6M8	WP_033751802.1	WP_033751802.1	commensal	commensal
AF-A0A2J9E6M8-F1-model_v4.pdb	AF-A0A0H3NPE9-F1-model_v4.pdb	A0A2J9E6M8	A0A0H3NPE9	WP_033751802.1	WP_005158416.1	commensal	commensal
AF-A0A2J9E6M8-F1-model_v4.pdb	AF-A0A2S4QHU9-F1-model_v4.pdb	A0A2J9E6M8	A0A2S4QHU9	WP_033751802.1	WP_038638785.1	commensal	commensal
AF-A0A2J9E6M8-F1-model_v4.pdb	AF-A0A2S6PF67-F1-model_v4.pdb	A0A2J9E6M8	A0A2S6PF67	WP_033751802.1	WP_001278609.1	commensal	commensal
AF-A0A2J9E6M8-F1-model_v4.pdb	AF-A0A447WE27-F1-model_v4.pdb	A0A2J9E6M8	A0A447WE27	WP_033751802.1	WP_004197606.1	commensal	commensal
AF-A0A2J9E6M8-F1-model_v4.pdb	AF-A0A447WE27-F1-model_v4.pdb	A0A2J9E6M8	A0A447WE27	WP_033751802.1	WP_032451238.1	commensal	commensal
AF-A0A2J9E6M8-F1-model_v4.pdb	AF-A0A6N2Z929-F1-model_v4.pdb	A0A2J9E6M8	A0A6N2Z929	WP_033751802.1	WP_044178555.1	commensal	commensal
AF-A0A2J9E6M8-F1-model_v4.pdb	AF-A0A6N6JYL5-F1-model_v4.pdb	A0A2J9E6M8	A0A6N6JYL5	WP_033751802.1	WP_005121418.1	commensal	commensal
AF-A0A2J9E6M8-F1-model_v4.pdb	AF-A0A7D4PSI8-F1-model_v4.pdb	A0A2J9E6M8	A0A7D4PSI8	WP_033751802.1	WP_004873307.1	commensal	commensal
AF-A0A2J9E6M8-F1-model_v4.pdb	AF-B7LKU6-F1-model_v4.pdb	A0A2J9E6M8	B7LKU6	WP_033751802.1	WP_001278605.1	commensal	commensal
AF-A0A2J9E6M8-F1-model_v4.pdb	AF-D1NXT1-F1-model_v4.pdb	A0A2J9E6M8	D1NXT1	WP_033751802.1	WP_006812805.1	commensal	commensal
AF-A0A2J9E6M8-F1-model_v4.pdb	AF-D4F8K5-F1-model_v4.pdb	A0A2J9E6M8	D4F8K5	WP_033751802.1	WP_005289077.1	commensal	commensal
AF-A0A2J9E6M8-F1-model_v4.pdb	AF-G9Z4M1-F1-model_v4.pdb	A0A2J9E6M8	G9Z4M1	WP_033751802.1	WP_006819026.1	commensal	commensal
AF-A0A2J9E6M8-F1-model_v4.pdb	AF-L0M8T3-F1-model_v4.pdb	A0A2J9E6M8	L0M8T3	WP_033751802.1	WP_015965366.1	commensal	commensal
AF-A0A2J9E6M8-F1-model_v4.pdb	AF-V3PV16-F1-model_v4.pdb	A0A2J9E6M8	V3PV16	WP_033751802.1	WP_021242574.1	commensal	commensal
AF-A0A2J9E7R9-F1-model_v4.pdb	AF-A0A2J9E7R9-F1-model_v4.pdb	A0A2J9E7R9	A0A2J9E7R9	WP_033747833.1	WP_033747833.1	commensal	commensal
AF-A0A2J9E7R9-F1-model_v4.pdb	AF-A0A2J9E461-F1-model_v4.pdb	A0A2J9E7R9	A0A2J9E461	WP_033747833.1	WP_033754389.1	commensal	commensal
AF-A0A2J9E924-F1-model_v4.pdb	AF-A0A2J9E924-F1-model_v4.pdb	A0A2J9E924	A0A2J9E924	WP_084883665.1	WP_084883665.1	commensal	commensal
AF-A0A2J9E9L7-F1-model_v4.pdb	AF-A0A2J9E9L7-F1-model_v4.pdb	A0A2J9E9L7	A0A2J9E9L7	WP_033791249.1	WP_033791249.1	commensal	commensal
AF-A0A2J9E9L7-F1-model_v4.pdb	AF-G9Z8E4-F1-model_v4.pdb	A0A2J9E9L7	G9Z8E4	WP_033791249.1	WP_087943279.1	commensal	commensal
AF-A0A2J9E9L7-F1-model_v4.pdb	AF-A0A7U7FVU2-F1-model_v4.pdb	A0A2J9E9L7	A0A7U7FVU2	WP_033791249.1	WP_023161097.1	commensal	commensal
AF-A0A2J9ESH5-F1-model_v4.pdb	AF-A0A2J9ESH5-F1-model_v4.pdb	A0A2J9ESH5	A0A2J9ESH5	WP_084884203.1	WP_084884203.1	commensal	commensal
AF-A0A2J9ESQ4-F1-model_v4.pdb	AF-A0A2J9ESQ4-F1-model_v4.pdb	A0A2J9ESQ4	A0A2J9ESQ4	WP_084884216.1	WP_084884216.1	commensal	commensal
AF-A0A2K4XMK5-F1-model_v4.pdb	AF-A0A2K4XMK5-F1-model_v4.pdb	A0A2K4XMK5	A0A2K4XMK5	dime_meta_effector_47	dime_meta_effector_47	met	met
AF-A0A2K4XMK5-F1-model_v4.pdb	AF-A0A544CF55-F1-model_v4.pdb	A0A2K4XMK5	A0A544CF55	dime_meta_effector_47	WP_004724472.1	met	commensal
AF-A0A2K4XMK5-F1-model_v4.pdb	AF-A0A1Q2SQK2-F1-model_v4.pdb	A0A2K4XMK5	A0A1Q2SQK2	dime_meta_effector_47	dime_meta_effector_143	met	met
AF-A0A2K4XMK5-F1-model_v4.pdb	AF-B2PVG9-F1-model_v4.pdb	A0A2K4XMK5	B2PVG9	dime_meta_effector_47	WP_004924497.1	met	commensal
AF-A0A2L0KUC5-F1-model_v4.pdb	AF-A0A2L0KUC5-F1-model_v4.pdb	A0A2L0KUC5	A0A2L0KUC5	WP_032409076.1	WP_032409076.1	commensal	commensal
AF-A0A2M8H480-F1-model_v4.pdb	AF-A0A2M8H480-F1-model_v4.pdb	A0A2M8H480	A0A2M8H480	WP_050720163.1	WP_050720163.1	commensal	commensal
AF-A0A2M8H6M2-F1-model_v4.pdb	AF-A0A2M8H6M2-F1-model_v4.pdb	A0A2M8H6M2	A0A2M8H6M2	WP_083443502.1	WP_083443502.1	commensal	commensal
AF-A0A366F2B9-F1-model_v4.pdb	AF-A0A366F2B9-F1-model_v4.pdb	A0A366F2B9	A0A366F2B9	WP_113858745.1	WP_113858745.1	commensal	commensal
AF-A0A366FAA3-F1-model_v4.pdb	AF-A0A366FAA3-F1-model_v4.pdb	A0A366FAA3	A0A366FAA3	WP_113857886.1	WP_113857886.1	commensal	commensal
AF-A0A366FAJ5-F1-model_v4.pdb	AF-A0A366FAJ5-F1-model_v4.pdb	A0A366FAJ5	A0A366FAJ5	WP_108473431.1	WP_108473431.1	commensal	commensal
AF-A0A366FD97-F1-model_v4.pdb	AF-A0A366FD97-F1-model_v4.pdb	A0A366FD97	A0A366FD97	WP_108475953.1	WP_108475953.1	commensal	commensal
AF-A0A366FED8-F1-model_v4.pdb	AF-A0A366FED8-F1-model_v4.pdb	A0A366FED8	A0A366FED8	WP_008323346.1	WP_008323346.1	commensal	commensal
AF-A0A366FED8-F1-model_v4.pdb	AF-A0A5X3KCL8-F1-model_v4.pdb	A0A366FED8	A0A5X3KCL8	WP_008323346.1	WP_001028465.1	commensal	commensal
AF-A0A366FFI3-F1-model_v4.pdb	AF-A0A366FFI3-F1-model_v4.pdb	A0A366FFI3	A0A366FFI3	WP_113857629.1	WP_113857629.1	commensal	commensal
AF-A0A366FFJ8-F1-model_v4.pdb	AF-A0A366FFJ8-F1-model_v4.pdb	A0A366FFJ8	A0A366FFJ8	WP_113857422.1	WP_113857422.1	commensal	commensal
AF-A0A366FFQ1-F1-model_v4.pdb	AF-A0A366FFQ1-F1-model_v4.pdb	A0A366FFQ1	A0A366FFQ1	WP_113844795.1	WP_113844795.1	commensal	commensal
AF-A0A366FGJ9-F1-model_v4.pdb	AF-A0A366FGJ9-F1-model_v4.pdb	A0A366FGJ9	A0A366FGJ9	WP_113857569.1	WP_113857569.1	commensal	commensal
AF-A0A366FGJ9-F1-model_v4.pdb	AF-A0A366FL65-F1-model_v4.pdb	A0A366FGJ9	A0A366FL65	WP_113857569.1	WP_113857302.1	commensal	commensal
AF-A0A366FKN9-F1-model_v4.pdb	AF-A0A366FKN9-F1-model_v4.pdb	A0A366FKN9	A0A366FKN9	WP_108475277.1	WP_108475277.1	commensal	commensal
AF-A0A366FKN9-F1-model_v4.pdb	AF-A0A0T9TFN9-F1-model_v4.pdb	A0A366FKN9	A0A0T9TFN9	WP_108475277.1	WP_071840522.1	commensal	commensal
AF-A0A366FKN9-F1-model_v4.pdb	AF-A0A0D0PU47-F1-model_v4.pdb	A0A366FKN9	A0A0D0PU47	WP_108475277.1	WP_042032269.1	commensal	commensal
AF-A0A366FKN9-F1-model_v4.pdb	AF-A0A0T9UKN5-F1-model_v4.pdb	A0A366FKN9	A0A0T9UKN5	WP_108475277.1	WP_048620335.1	commensal	commensal
AF-A0A366FKN9-F1-model_v4.pdb	AF-D8A0P4-F1-model_v4.pdb	A0A366FKN9	D8A0P4	WP_108475277.1	WP_001058673.1	commensal	commensal
AF-A0A366FKN9-F1-model_v4.pdb	AF-A0A744ZP34-F1-model_v4.pdb	A0A366FKN9	A0A744ZP34	WP_108475277.1	WP_004187623.1	commensal	commensal
AF-A0A366FKN9-F1-model_v4.pdb	AF-D4BSY0-F1-model_v4.pdb	A0A366FKN9	D4BSY0	WP_108475277.1	WP_004253432.1	commensal	commensal
AF-A0A366FKN9-F1-model_v4.pdb	AF-B6XF68-F1-model_v4.pdb	A0A366FKN9	B6XF68	WP_108475277.1	WP_039861818.1	commensal	commensal
AF-A0A366FKN9-F1-model_v4.pdb	AF-D1P556-F1-model_v4.pdb	A0A366FKN9	D1P556	WP_108475277.1	WP_006815376.1	commensal	commensal
AF-A0A366FKX0-F1-model_v4.pdb	AF-A0A366FKX0-F1-model_v4.pdb	A0A366FKX0	A0A366FKX0	WP_113857245.1	WP_113857245.1	commensal	commensal
AF-A0A366FKX0-F1-model_v4.pdb	AF-A0A0E1CBK8-F1-model_v4.pdb	A0A366FKX0	A0A0E1CBK8	WP_113857245.1	WP_002912648.1	commensal	commensal
AF-A0A366FKX0-F1-model_v4.pdb	AF-A0A2J9E8I2-F1-model_v4.pdb	A0A366FKX0	A0A2J9E8I2	WP_113857245.1	WP_084882062.1	commensal	commensal
AF-A0A366FKX0-F1-model_v4.pdb	AF-A0A2U4E5Y9-F1-model_v4.pdb	A0A366FKX0	A0A2U4E5Y9	WP_113857245.1	WP_004175129.1	commensal	commensal
AF-A0A366FKX0-F1-model_v4.pdb	AF-A0A366FJE4-F1-model_v4.pdb	A0A366FKX0	A0A366FJE4	WP_113857245.1	WP_108474309.1	commensal	commensal
AF-A0A366FKX0-F1-model_v4.pdb	AF-A0A175VKV1-F1-model_v4.pdb	A0A366FKX0	A0A175VKV1	WP_113857245.1	WP_042071866.1	commensal	commensal
AF-A0A366FKX0-F1-model_v4.pdb	AF-A0A086IYQ5-F1-model_v4.pdb	A0A366FKX0	A0A086IYQ5	WP_113857245.1	WP_002913732.1	commensal	commensal
AF-A0A366FKX0-F1-model_v4.pdb	AF-A0A0H3NZ04-F1-model_v4.pdb	A0A366FKX0	A0A0H3NZ04	WP_113857245.1	WP_005166097.1	commensal	commensal
AF-A0A366FKX0-F1-model_v4.pdb	AF-A0A175VIZ8-F1-model_v4.pdb	A0A366FKX0	A0A175VIZ8	WP_113857245.1	WP_042027645.1	commensal	commensal
AF-A0A366FKX0-F1-model_v4.pdb	AF-A0A1Q5VU58-F1-model_v4.pdb	A0A366FKX0	A0A1Q5VU58	WP_113857245.1	WP_042032439.1	commensal	commensal
AF-A0A366FKX0-F1-model_v4.pdb	AF-K1K2H4-F1-model_v4.pdb	A0A366FKX0	K1K2H4	WP_113857245.1	WP_042051561.1	commensal	commensal
AF-A0A366FKX0-F1-model_v4.pdb	AF-A0A2J9E6N9-F1-model_v4.pdb	A0A366FKX0	A0A2J9E6N9	WP_113857245.1	WP_084884338.1	commensal	commensal
AF-A0A366FKX0-F1-model_v4.pdb	AF-D3H3I5-F1-model_v4.pdb	A0A366FKX0	D3H3I5	WP_113857245.1	WP_000176265.1	commensal	commensal
AF-A0A366FKX0-F1-model_v4.pdb	AF-D4C489-F1-model_v4.pdb	A0A366FKX0	D4C489	WP_113857245.1	WP_004264504.1	commensal	commensal
AF-A0A366FKX0-F1-model_v4.pdb	AF-N2IRY4-F1-model_v4.pdb	A0A366FKX0	N2IRY4	WP_113857245.1	WP_010798028.1	commensal	commensal
AF-A0A366FKX0-F1-model_v4.pdb	AF-A0A6N0KNP4-F1-model_v4.pdb	A0A366FKX0	A0A6N0KNP4	WP_113857245.1	WP_009313881.1	commensal	commensal
AF-A0A366FLT9-F1-model_v4.pdb	AF-A0A366FLT9-F1-model_v4.pdb	A0A366FLT9	A0A366FLT9	WP_108474230.1	WP_108474230.1	commensal	commensal
AF-A0A366FM46-F1-model_v4.pdb	AF-A0A366FM46-F1-model_v4.pdb	A0A366FM46	A0A366FM46	WP_108475341.1	WP_108475341.1	commensal	commensal
AF-A0A366VF32-F1-model_v4.pdb	AF-A0A366VF32-F1-model_v4.pdb	A0A366VF32	A0A366VF32	WP_000950953.1	WP_000950953.1	commensal	commensal
AF-A0A366YUJ8-F1-model_v4.pdb	AF-A0A366YUJ8-F1-model_v4.pdb	A0A366YUJ8	A0A366YUJ8	WP_000993110.1	WP_000993110.1	commensal	commensal
AF-A0A366YUJ8-F1-model_v4.pdb	AF-A0A366F6J2-F1-model_v4.pdb	A0A366YUJ8	A0A366F6J2	WP_000993110.1	WP_113858483.1	commensal	commensal
AF-A0A366YUJ8-F1-model_v4.pdb	AF-J2DPM5-F1-model_v4.pdb	A0A366YUJ8	J2DPM5	WP_000993110.1	WP_002889847.1	commensal	commensal
AF-A0A367C6P5-F1-model_v4.pdb	AF-A0A367C6P5-F1-model_v4.pdb	A0A367C6P5	A0A367C6P5	WP_004883423.1	WP_004883423.1	commensal	commensal
AF-A0A367C7X9-F1-model_v4.pdb	AF-A0A367C7X9-F1-model_v4.pdb	A0A367C7X9	A0A367C7X9	WP_004883403.1	WP_004883403.1	commensal	commensal
AF-A0A367H5W2-F1-model_v4.pdb	AF-A0A367H5W2-F1-model_v4.pdb	A0A367H5W2	A0A367H5W2	WP_003136512.1	WP_003136512.1	commensal	commensal
AF-A0A367H5W2-F1-model_v4.pdb	AF-N2J121-F1-model_v4.pdb	A0A367H5W2	N2J121	WP_003136512.1	WP_010796321.1	commensal	commensal
AF-A0A368J1B1-F1-model_v4.pdb	AF-A0A368J1B1-F1-model_v4.pdb	A0A368J1B1	A0A368J1B1	WP_001335175.1	WP_001335175.1	commensal	commensal
AF-A0A369FE98-F1-model_v4.pdb	AF-A0A369FE98-F1-model_v4.pdb	A0A369FE98	A0A369FE98	WP_001317296.1	WP_001317296.1	commensal	commensal
AF-A0A372PQA0-F1-model_v4.pdb	AF-A0A372PQA0-F1-model_v4.pdb	A0A372PQA0	A0A372PQA0	WP_004177190.1	WP_004177190.1	commensal	commensal
AF-A0A375DC44-F1-model_v4.pdb	AF-A0A375DC44-F1-model_v4.pdb	A0A375DC44	A0A375DC44	WP_000487867.1	WP_000487867.1	commensal	commensal
AF-A0A375DC44-F1-model_v4.pdb	AF-A0A379HHX8-F1-model_v4.pdb	A0A375DC44	A0A379HHX8	WP_000487867.1	WP_014657408.1	commensal	commensal
AF-A0A375DC44-F1-model_v4.pdb	AF-K0GGG6-F1-model_v4.pdb	A0A375DC44	K0GGG6	WP_000487867.1	K0GGG6	commensal	pathogen
AF-A0A377EV16-F1-model_v4.pdb	AF-A0A377EV16-F1-model_v4.pdb	A0A377EV16	A0A377EV16	WP_000088673.1	WP_000088673.1	commensal	commensal
AF-A0A379FZX7-F1-model_v4.pdb	AF-A0A379FZX7-F1-model_v4.pdb	A0A379FZX7	A0A379FZX7	WP_006814020.1	WP_006814020.1	commensal	commensal
AF-A0A379G3J9-F1-model_v4.pdb	AF-A0A379G3J9-F1-model_v4.pdb	A0A379G3J9	A0A379G3J9	WP_039854094.1	WP_039854094.1	commensal	commensal
AF-A0A379G3J9-F1-model_v4.pdb	AF-Q889A9-F1-model_v4.pdb	A0A379G3J9	Q889A9	WP_039854094.1	Q889A9	commensal	pathogen
AF-A0A379G715-F1-model_v4.pdb	AF-A0A379G715-F1-model_v4.pdb	A0A379G715	A0A379G715	WP_006814111.1	WP_006814111.1	commensal	commensal
AF-A0A037YK51-F1-model_v4.pdb	AF-A0A037YK51-F1-model_v4.pdb	A0A037YK51	A0A037YK51	WP_000961355.1	WP_000961355.1	commensal	commensal
AF-A0A064D7T9-F1-model_v4.pdb	AF-A0A064D7T9-F1-model_v4.pdb	A0A064D7T9	A0A064D7T9	WP_043018712.1	WP_043018712.1	commensal	commensal
AF-A0A064D7T9-F1-model_v4.pdb	AF-A0A064DHG4-F1-model_v4.pdb	A0A064D7T9	A0A064DHG4	WP_043018712.1	WP_043017714.1	commensal	commensal
AF-A0A064D7T9-F1-model_v4.pdb	AF-A0A2J9E5K6-F1-model_v4.pdb	A0A064D7T9	A0A2J9E5K6	WP_043018712.1	WP_084882006.1	commensal	commensal
AF-A0A064D7T9-F1-model_v4.pdb	AF-A0A6N6K2L2-F1-model_v4.pdb	A0A064D7T9	A0A6N6K2L2	WP_043018712.1	WP_040231102.1	commensal	commensal
AF-A0A064D7T9-F1-model_v4.pdb	AF-A0A811XQ52-F1-model_v4.pdb	A0A064D7T9	A0A811XQ52	WP_043018712.1	WP_043016350.1	commensal	commensal
AF-A0A064D7T9-F1-model_v4.pdb	AF-D7Y956-F1-model_v4.pdb	A0A064D7T9	D7Y956	WP_043018712.1	WP_000168708.1	commensal	commensal
AF-A0A064D7T9-F1-model_v4.pdb	AF-F4NNY0-F1-model_v4.pdb	A0A064D7T9	F4NNY0	WP_043018712.1	WP_000168712.1	commensal	commensal
AF-A0A064D7T9-F1-model_v4.pdb	AF-G9Z137-F1-model_v4.pdb	A0A064D7T9	G9Z137	WP_043018712.1	WP_006817733.1	commensal	commensal
AF-A0A064D7T9-F1-model_v4.pdb	AF-A0A811XNK6-F1-model_v4.pdb	A0A064D7T9	A0A811XNK6	WP_043018712.1	WP_087053292.1	commensal	commensal
AF-A0A064D7T9-F1-model_v4.pdb	AF-A0A811XLK6-F1-model_v4.pdb	A0A064D7T9	A0A811XLK6	WP_043018712.1	WP_087053039.1	commensal	commensal
AF-A0A064DJ66-F1-model_v4.pdb	AF-A0A064DJ66-F1-model_v4.pdb	A0A064DJ66	A0A064DJ66	WP_087051240.1	WP_087051240.1	commensal	commensal
AF-A0A064E516-F1-model_v4.pdb	AF-A0A064E516-F1-model_v4.pdb	A0A064E516	A0A064E516	WP_087050510.1	WP_087050510.1	commensal	commensal
AF-A0A0A1A6V9-F1-model_v4.pdb	AF-A0A0A1A6V9-F1-model_v4.pdb	A0A0A1A6V9	A0A0A1A6V9	WP_032140136.1	WP_032140136.1	commensal	commensal
AF-A0A0A2R7D2-F1-model_v4.pdb	AF-A0A0A2R7D2-F1-model_v4.pdb	A0A0A2R7D2	A0A0A2R7D2	dime_meta_effector_71	dime_meta_effector_71	met	met
AF-A0A0A5SG79-F1-model_v4.pdb	AF-A0A0A5SG79-F1-model_v4.pdb	A0A0A5SG79	A0A0A5SG79	WP_004240526.1	WP_004240526.1	commensal	commensal
AF-A0A0A5SIN3-F1-model_v4.pdb	AF-A0A0A5SIN3-F1-model_v4.pdb	A0A0A5SIN3	A0A0A5SIN3	WP_004235986.1	WP_004235986.1	commensal	commensal
AF-A0A0A5SIN3-F1-model_v4.pdb	AF-A0A064DZN6-F1-model_v4.pdb	A0A0A5SIN3	A0A064DZN6	WP_004235986.1	WP_043016234.1	commensal	commensal
AF-A0A0A5SIN3-F1-model_v4.pdb	AF-A0A0H3NWN9-F1-model_v4.pdb	A0A0A5SIN3	A0A0H3NWN9	WP_004235986.1	WP_005161939.1	commensal	commensal
AF-A0A0A5SIN3-F1-model_v4.pdb	AF-A0A0T9USX9-F1-model_v4.pdb	A0A0A5SIN3	A0A0T9USX9	WP_004235986.1	WP_048618528.1	commensal	commensal
AF-A0A0A5SIN3-F1-model_v4.pdb	AF-A0A2A7TYZ3-F1-model_v4.pdb	A0A0A5SIN3	A0A2A7TYZ3	WP_004235986.1	WP_035596641.1	commensal	commensal
AF-A0A0A5SIN3-F1-model_v4.pdb	AF-A0A2G4U338-F1-model_v4.pdb	A0A0A5SIN3	A0A2G4U338	WP_004235986.1	WP_005271636.1	commensal	commensal
AF-A0A0A5SIN3-F1-model_v4.pdb	AF-A0A366FJF1-F1-model_v4.pdb	A0A0A5SIN3	A0A366FJF1	WP_004235986.1	WP_108474287.1	commensal	commensal
AF-A0A0A5SIN3-F1-model_v4.pdb	AF-A0A6H3AZ20-F1-model_v4.pdb	A0A0A5SIN3	A0A6H3AZ20	WP_004235986.1	WP_003833024.1	commensal	commensal
AF-A0A0A5SIN3-F1-model_v4.pdb	AF-A0A6N0KE00-F1-model_v4.pdb	A0A0A5SIN3	A0A6N0KE00	WP_004235986.1	WP_003106793.1	commensal	commensal
AF-A0A0A5SIN3-F1-model_v4.pdb	AF-A0A6N6JYJ3-F1-model_v4.pdb	A0A0A5SIN3	A0A6N6JYJ3	WP_004235986.1	WP_005126712.1	commensal	commensal
AF-A0A0A5SIN3-F1-model_v4.pdb	AF-A0A6N6JZ66-F1-model_v4.pdb	A0A0A5SIN3	A0A6N6JZ66	WP_004235986.1	WP_005126801.1	commensal	commensal
AF-A0A0A5SIN3-F1-model_v4.pdb	AF-A0A7U8ZCV1-F1-model_v4.pdb	A0A0A5SIN3	A0A7U8ZCV1	WP_004235986.1	WP_001240565.1	commensal	commensal
AF-A0A0A5SIN3-F1-model_v4.pdb	AF-A0A7W3BLE9-F1-model_v4.pdb	A0A0A5SIN3	A0A7W3BLE9	WP_004235986.1	WP_005121817.1	commensal	commensal
AF-A0A0A5SIN3-F1-model_v4.pdb	AF-A0A8B2F2T3-F1-model_v4.pdb	A0A0A5SIN3	A0A8B2F2T3	WP_004235986.1	WP_014657167.1	commensal	commensal
AF-A0A0A5SIN3-F1-model_v4.pdb	AF-D4FAF6-F1-model_v4.pdb	A0A0A5SIN3	D4FAF6	WP_004235986.1	WP_035595442.1	commensal	commensal
AF-A0A0A5SIN3-F1-model_v4.pdb	AF-J7TDT5-F1-model_v4.pdb	A0A0A5SIN3	J7TDT5	WP_004235986.1	WP_004236694.1	commensal	commensal
AF-A0A0A5SIN3-F1-model_v4.pdb	AF-S3J1Y0-F1-model_v4.pdb	A0A0A5SIN3	S3J1Y0	WP_004235986.1	WP_016535238.1	commensal	commensal
AF-A0A0A6ZQY9-F1-model_v4.pdb	AF-A0A0A6ZQY9-F1-model_v4.pdb	A0A0A6ZQY9	A0A0A6ZQY9	WP_000072536.1	WP_000072536.1	commensal	commensal
AF-A0A0A6ZQY9-F1-model_v4.pdb	AF-A0A0E1SYC9-F1-model_v4.pdb	A0A0A6ZQY9	A0A0E1SYC9	WP_000072536.1	WP_001301105.1	commensal	commensal
AF-A0A0A6ZQY9-F1-model_v4.pdb	AF-A0A0H3NPJ8-F1-model_v4.pdb	A0A0A6ZQY9	A0A0H3NPJ8	WP_000072536.1	WP_005162998.1	commensal	commensal
AF-A0A0A6ZQY9-F1-model_v4.pdb	AF-A0A2G4TZP7-F1-model_v4.pdb	A0A0A6ZQY9	A0A2G4TZP7	WP_000072536.1	WP_005270226.1	commensal	commensal
AF-A0A0A6ZQY9-F1-model_v4.pdb	AF-A0A366FKF0-F1-model_v4.pdb	A0A0A6ZQY9	A0A366FKF0	WP_000072536.1	WP_113857077.1	commensal	commensal
[truncated: 1,942 more rows]

## Sheet: 6C
Table 6C: Foldseek cluster output (coverage = 0.7, e-value = 0.01)
[truncated: 3,803 more rows]

## Sheet: 6D
Table 6D: Foldseek cluster output (coverage = 0.9, e-value = 0.01)
[truncated: 3,873 more rows]

[truncated: 8 more sheets: 6E, 6F, 6G, 6H, 6I, 6J, 6K, 6L]
