# Supplementary material for: Effector–host interactome map links type III secretion systems in healthy gut microbiomes to immune modulation
Source: Nat Microbiol. 2026 Jan 26;11(2):442–60. doi: 10.1038/s41564-025-02241-y (PMC12872453; doi:10.1038/s41564-025-02241-y)
Supplement: Supplementary file 10 — Effector cloning. [file 41564_2025_2241_MOESM10_ESM.xlsx]

## Sheet: Summary
Supplementary Data 7: Effector cloning
Table	Name	Description	Details
7A	Cloning primers	Primers used for cloning effectors of strains	Seq ID: effector ID
			PrimerF seq: Forward Primer sequence
			PrimerR seq: Reverse Primer sequence
7B	Cloned effector ORFs (Gateway entry clones) (HuMEOme_v1)	Cloned effectors	Seq ID - Effector ID
			Successful cloning - ORFs that were sucessfully cloned into yeast
			QC - Quality control determined by Sanger sequencing. Successfully cloned ORFs were identified by end reads, interacting ORFs were full-length sequenced.
			Full-length sequencing results - Indicates deviations in the sequence compared to predicted sequence
7C	Cloning primers for injection assay	Primers used for cloning candidate effectors into pLac_FL_HiBit for expression of the effector with a FLAG and HiBit C-terminus tag in mammalian cells for the injection assay	Primer description
			Primer name
			Primer sequence

## Sheet: 7A
Table 7A: Cloned effector ORFs (Gateway entry clones) (HuMEOme_v1)
Seq ID	PrimerF seq	PrimerR seq
WP_000013994.1	TTGGCCAACTCATCCTCACG	TGAGCTGGCCGGTGG
WP_000083190.1	ATGAGTCAGTCTGACACAACG	CAGCAAGCTCTTGACATAAGAG
WP_000083435.1	ATGAGCCAGTCACTGTTTAGC	GACGCCGTAACGTTCGC
WP_000102382.1	ATGAGCACAGATACACTTGAAATATTC	GCCATTATCTTCTGAATTATCGGTT
WP_000139103.1	ATGACGGAACAAGAAAAAACCTC	TTCTCCTTGCGGCGCG
WP_000178797.1	ATGACGATGAGCTTTAACACCA	TGCAGACTCCTCTGAATACTG
WP_000189184.1	ATGACACCAACAATTGAATTACTTTG	ACGCGTCGCCCAAC
WP_000191595.1	ATGACTCAATTTACGCAAAATACCG	TTGCGGGTAAGGCACCC
WP_000369522.1	ATGGATAACTTGCGCTTCTCTT	TAACGTGTTCTCCGGTTGC
WP_000582830.1	ATGATCATCGAAAAAGTCATGAACA	GTCCATTAATACTTTGGTACGAATAGAG
WP_000611436.1	ATGATTAACGTACAAAACGTCAGTAA	TGAAGAGACTCCCATTGGGT
WP_000786561.1	ATGAAAAATTGTGTCATCGTCAGT	ATTCAATCGTTCAATCACCATCG
WP_000804518.1	ATGAAGCCACGAAATATTAATAATAGCC	ATGTGCATGACCTGGATTCAT
WP_000868324.1	ATGAAAGTAAGAAACCCAGAACAGA	GTCATACCAACGGCTATTGTTCG
WP_001059674.1	ATGAACAACATATTAGGCTCATCAATTA	TAGATAATTTTCGATTCTTTCGATAGTGT
WP_001066218.1	ATGAACAACACCGCAGTGA	TACAGCTTTCTCCTTCTCAGC
WP_001088085.1	ATGAATTCACAATTACTGGCTAATGC	GCTATTCAGTAGCTCACGCG
WP_001093944.1	ATGAATACCTTATTTAATCAGCCTTTGA	ACCATGATGGTTCTCCTTTGC
WP_001115606.1	ATGCCATTTTGCAGTTCA	ATCTATTTCAAAATAACGTTCAAT
WP_001149870.1	ATGCAGTGTATTCCTGGCG	TTTGATTTCCTTTGTATTTTCATGTGG
WP_001299868.1	TTGGGAAACGTTCTGACATGG	GTGATTTTTCTGGTAAAAATTATCCAGA
WP_001328837.1	GTGTCAGATCAGATTATCGCCC	GGAATGTAGCGCTGGATGC
WP_001445845.1	ATGATCATCGAAAAAGTCATGAACA	GTCCATTAATACTTTGGTACGAATTGA
WP_002909008.1	ATGAATAATAAATTTACCTATACGATT	GCAAAGCGCGAAATTAG
WP_002916607.1	GTGATTAATTTAAATGGAAATTCATC	GTGGCGCAGATGTTC
WP_004149975.1	ATGCCACGAAATTTTTTTAACATA	GGCGTGGAGCGCTG
WP_004150458.1	GTGATTTCCGCCGGATGT	GTCTCCTGAATCCAGCAATATGA
WP_004235416.1	ATGTCTATCACAACCGGCTC	GAACATACGGCGGTTTAATCC
WP_004235425.1	ATGACAACGCACAGCACC	AACCCCGAAGCTTTCACC
WP_004235474.1	ATGATTCGCCACTGTACTGA	GAACGGACAGGGACTGC
WP_004238406.1	ATGACAAACATAATAAAAAACAGT	TAGTGTGGGTAAAGCCA
WP_004263536.1	ATGTCCACTCAACCACAAAATAA	ATCATTAGGTTTTAATAATGAAAGCGAC
WP_004264245.1	ATGAAAACGAAAAATAACAGCTTAATTG	GTTAGCCCCCTCATTAATAAAATCA
WP_004264313.1	ATGAGAACCAAGAACTCCTCAA	GCTAAAAAGTGTATAACCGAGTGC
WP_004264319.1	ATGAACATATCTTCACTTTTCTCACA	GCATTGCTGACTTAGCAGG
WP_004264499.1	ATGCATATCATAATTAACGACCAACC	GCCCCCAGCGATAGCT
WP_004264504.1	ATGAAAATGCCAAAATTGCCTAG	GTTGGCAGTATTTCGCTCAA
WP_004264507.1	ATGTCCAATAATACAGAACAAAA	GGCAATTTTGGCATTTTCA
WP_004264615.1	ATGCCTAATTCATTCATTCGCG	GAATGCGTAATTGAACTTCACAC
WP_004264748.1	ATGTGCGAGTTACTTGGCA	CAATATGCGCTCACCAAGATAG
WP_004264858.1	ATGACTATTTCCTATAATGATGTAA	CTCCTTATCCTCTACTATTTCA
WP_004264896.1	ATGACTATCGAAAATAATACCGAACA	GGCTTCAGGTAACTTCAATTTTG
WP_004264902.1	ATGTCGCAGCAATCGAATAATAA	GGTATTTTTTACTGGGATTGTGTCC
WP_004264927.1	ATGGATACTATTATGAAAACTCTAG	AAGTTTAATGTTTTTAGATTTGAAAA
WP_004265131.1	ATGTTCTTCAATAAAGAAAATGCGG	ATTTAGTTTAACCCAGAAATACTGAAGA
WP_004265252.1	ATGAATATTCTTATTATTTCAGGAAG	GTGAGCGATAAAAAAACGT
WP_004265317.1	ATGACTTACAAGCCGTCAACC	ACGTTGTGCCGCAACC
WP_004727165.1	ATGCTCGCAAGTACGGTT	ACGCCAAACGCCCC
WP_004727345.1	ATGAGCGAAACAAAACAATCTGC	CCTTTCTGGTGGCAACGC
WP_004727405.1	ATGGTGCATCAAGTAACTCGT	GTGGGCCTCGTTCCCA
WP_004727567.1	ATGCCAAGTACTTATACCTGGG	ACGCTTGGCGTGAATATTG
WP_004727615.1	ATGTTAGAGAACCCAGCAAACA	GTCTACGGAGCGCGAAT
WP_004727628.1	ATGTCTACAACCATCGCTGC	GCCTTTAATGCCGCTGC
WP_004727644.1	ATGTCTGATTTTTCATTTACCTCGC	AGAAAACTGGCTTTGTAACCAA
WP_004727658.1	ATGGTCAGCCTGCTCGC	CAGCCCAGACACTTGAATGT
WP_004727675.1	ATGAACTCTGCATACACCTACC	CTTAATCTGAGTCAACACATAGTCC
WP_004727709.1	ATGGCATCGACGTCAATTCA	CTGAGCTAGAAGTCGCGT
WP_004727750.1	ATGAATACAGGCTTTAAATTTACGATTAA	CAAAGGTGTGTTGGCAGAC
WP_004727751.1	ATGAAAAAACTATTACCAACTTCAACC	GGACTTCGCCAAAATCTCTTG
WP_004727769.1	ATGACTGAATTACTTCACAGCCTA	CTCTTCGTAATTCTCAATGCTCG
WP_004727788.1	ATGTCGAAAATCAATACACAGTCA	CTTTGATGCTAAGTGGGTGTTG
WP_004727792.1	ATGACGATCGGCAGCG	CGCCATGCCGACCAC
WP_004906048.1	ATGGGCAATACCTTACATACTGT	GCAATCTCCACTGGTTTTATAGG
WP_004906105.1	GTGAATAACTCAGAAACACAACCG	AGATGGGCGGCGGC
WP_004906207.1	ATGACTTCTTCAAAACCGC	AATAACATTATTTTTTTTCATTTCCA
WP_004912645.1	ATGTCTGATATGACGACAGATGC	GACTGTTTTTACCTTGATAGGTTCC
WP_004924497.1	ATGAATGTATCTAGCTCATTGT	GCCCTGCTCTTTCTCA
WP_004924795.1	ATGTCCCAAAATAATATTATCCC	GGCAATTTTTTCATCGGAC
WP_004924913.1	ATGTACCATTTTTCTGCAAC	TTCATCATTCAGTATTGAGAGT
WP_004925180.1	ATGACGAGCATTCCCTT	GTGCAAAATAGTTATCGCA
WP_004925244.1	ATGAGCATTCTAACTGATTTATC	CAAGTACGATACAAACAGTAC
WP_004925512.1	ATGAATATTTTATTTATTTGTAGTCGT	CGGGATAAACTCGCTGA
WP_004925628.1	ATGCCACAGACAGTGA	TACTGATACGGCATTGGC
WP_004925688.1	ATGAAGATTAAAAATCCATTTTATAGC	AGGTATTTTTATTAATGCCGG
WP_004925746.1	ATGCACTCACACAACCA	TTTTTTAATTTGTGGTAGTTTTACT
WP_004926047.1	ATGACAAAAAATTTAAATCATTATCAT	TGTTGGAATATAATTTAATGGGT
WP_004926051.1	ATGAATATACTAAAAACCAATGATAAT	AAATGAATGAATGCTTATTTCTAAA
WP_004926210.1	ATGATATCCCCACTAACGC	ATAAAATTTGAACTCATCATCTTG
WP_004926354.1	ATGATGATACAGCCTATTAATCG	TTGGGCTTTTAGTAGAGTATC
WP_004926361.1	ATGCCGTTTTCTATTCCAA	ACCTCTGGTTGCAACA
WP_004927136.1	ATGATGAAATTTAAATTAAGCATATTC	CTGACAAATTGCGCTTAAC
WP_004927154.1	GTGAACAGACTCTCTAAAAAC	ATATTCACACACTACCTCTTG
WP_004927264.1	ATGAAAAGACACCCTATTCG	TTTAGGGAAGCTTATACTGAC
WP_004927350.1	ATGAGTATCAATGTCAATTCTAC	GTTTGTAGATAGCCCACC
WP_004927466.1	ATGATGAAATTTAAATTAAGCATATTC	CTGATAATAAATATCATTGTTCTTCT
WP_005129187.1	ATGTCTTCCATTACAACAACTGAT	CGATTCTTTCCAGTACTTCTGC
WP_005129207.1	ATGGTCAGCACACATACTCA	AAGGTGCAAAGACGCAAGA
WP_005131490.1	ATGATTAGCGCATTCGATATTTTTAAG	GGTACAAACCACTTTAATTGCCA
WP_005131699.1	ATGAGTACTACTGATAGCATTGTATCC	AAACAGTTTGTAGACAATGTTCAGG
WP_005134131.1	ATGACAACGACAATTGCCAA	TGCGTCAGCGCTTAATGC
WP_005157881.1	ATGACAACATTTAACCCCAGAATG	TAAATGAGTGACCTCACTCATGG
WP_005158044.1	GTGAAACAAAACTCCGAAAAAAGT	AGTGTCAGCGCTATAGTCATT
WP_005158077.1	ATGCGAGTGAACAAACCTGT	ATTCACCGGACGATAAATTCTCA
WP_005158559.1	ATGAAATACCAATTTCCAGATAACTTCT	ATCAAAACCATTATTTGCCGCG
WP_005159272.1	ATGGCACAGCTAAATAATTGGC	CCAACTCAACTTATCCACAAAATCA
WP_005160046.1	ATGCGTACTCAATCACTAAAACC	ATGATACAAAGAAGAATGAATTTTTAACG
WP_005160863.1	ATGAAATCATTAACCAGCCGAC	ATTAATATTGGTTTGTTTCAGCAATGC
WP_005162781.1	ATGCGCATCACACAGCT	CTGCATCGTGGATGAAAAATTC
WP_005162811.1	ATGACTGATTTTATCCCCACTGA	AGCCAGTTGCACATCCC
WP_005163567.1	GTGAACAATATTAATCACAAAAATAT	AATAAATACGCAGCCCC
WP_005165744.1	ATGAAAGGGTATAGAACAAACAGC	TAGCGAAAATTTTTTAGTTGCGG
WP_005177600.1	ATGCAAAATAACTCGTTATCTACCA	TGGGTTACCTTGCTGCAA
WP_005178976.1	GTGAATGGTGTAGTGAGTGGG	AAAAGCTGGCCCTGTTTCG
WP_005178982.1	ATGGATTATGGTTTAACATTATTTTATCT	GGGGCAGCAACGCG
WP_005179029.1	ATGAGTTTCTCTATTGGACAAGC	GCCCAGTAATTTTTCGATGCG
WP_005179266.1	GTGAGTGACCAATTTGTGAGTC	AATATTGACCTGCTGCGCC
WP_005282518.1	ATGGCGTGGGCGCA	TGCCCATCCCTGTAGC
WP_005282599.1	ATGACAGAGACGGAACA	TCCGCGGCACTGTT
WP_005283164.1	ATGATGAAGGAGATCATTATAAGC	CTCTATCGGGATATAGTGCT
WP_005283179.1	ATGGGAAACAAGAACGAA	GCGCAGATCGTAGCG
WP_005283191.1	ATGAGTAACACTGACAGTG	CAGCAACTGATAGACAATGT
WP_005289768.1	ATGTCTAGCGATTCTTCTC	GATAGCCCATCCCCCG
WP_005290551.1	ATGCAACGCGCACC	TCCGGCGGAAACGC
WP_005294857.1	ATGTCTCAGGCAGCC	TTGTTGTTTAGCCTGTGC
WP_005295005.1	ATGAAAGCGAATAACGGT	TTTAGCGCCGAGTACC
WP_005296212.1	ATGGAAAATCAGCTTTTAAGG	ATGTTTACAGGTGGGACA
WP_005354370.1	ATGGCATCTAACAACACAGCT	GAGGAAACCGGCGAACT
WP_006817037.1	ATGTCCACTACCGTTGA	CTGACTAAAGCGCATCTG
WP_006817197.1	ATGCAGGAAAACATCACG	GTAGACAAAACTTACCGGC
WP_009483878.1	ATGCAGCTGACACACGC	CCACCGGAAAACGCCG
WP_009484109.1	ATGATAAACCATGTTACCGGGAA	ACGCTTTTTAGCGAAAAGATGAC
WP_009484142.1	ATGCAGAACGGCGCAAT	ATCGACGTTCAGCGCG
WP_009484190.1	ATGTCGACTCCAGACGCG	TCAGCAGCAGCGTCAGC
WP_014258130.1	ATGCAAACACCTGTTATTTCAGC	TGTGCGCTCCTCCAGC
WP_014656941.1	ATGGATCAGCAATTATCAGC	ATTAATAAATTGGTAACCAGGTAT
WP_015422755.1	ATGATCCCACGATTAACGCA	GGATACCAGTGTCAGCAGC
WP_016517497.1	ATGGACGCCAGCCATTT	TGCGTTATCTCCGCGAAC
WP_016517519.1	ATGTCCGAACACAACTATCAGC	TAAACCTAAGGTGTCAAAATCAGAA
WP_016517591.1	ATGAGCGAAACCCCGGC	GCCTTTCCAGGGATGAATCA
WP_016517593.1	ATGGCATCTGATACCCAAACT	CAGGAAGTGAAGGAATTTCCCG
WP_016517623.1	ATGCGCTGGCAAACTCA	GGCCATGCCTCCCGT
WP_016517628.1	ATGAGTAAAATTGCTTCGATTACCC	CAGGAATGATTTAAACGGCAAATC
WP_016534698.1	ATGTCCGCCCATGTGC	TCCCAGCACGGTTACCG
WP_016535010.1	ATGCCAGGTATAAAGAACAACG	CTCTTTAGAAGTCGCGACGC
WP_016535037.1	ATGGAAAAGAAAAACCGCCC	AGCGGCGGTAAGGTTG
WP_016535212.1	ATGCCCGCTAATATTCAGGAA	GTTAATTATGCTCTGGTATTCATCGA
WP_016535238.1	ATGTCCATGCAATCTCAGGA	CTCATGGCTATCTTCCTCGTC
WP_016535301.1	ATGATCAACGCAATTAACCGC	TTGCTCCTGGCCGCTA
WP_016535304.1	ATGCAGGTTGGTTTAGCTACA	TCCCAATAAATTTTTAACCGTCGC
WP_019705807.1	ATGAAAACATGGCTTCCGACA	CTTTGCCGCCAGCTCG
WP_023160782.1	GTGAAGATCAACAAACCTGCC	TTCTTTACCCTTATCGCGGT
WP_023161026.1	GTGATTGGCTGCCGCC	GCTTAACCCGCGGATACA
WP_032098087.1	ATGACTGAAAATAATCAGAATTCTGTG	TTTGGTCAGAATAAGTTTTCCGT
WP_032145775.1	TTGTTACAGCCCAGTCCGC	GCAGACGCCACGTCC
WP_033753257.1	ATGAACATCACAGGAAACTTCATT	GCTCAGGGTCGGCATG
WP_033790137.1	ATGTCATCATCGGTTTCCTCT	CGCCGCGAACTGCT
WP_033791249.1	ATGCAACAGGAAACGCCG	GGGCTGCGGCTCAGG
WP_033792699.1	ATGCAGCTCACATTTCTCGG	CAGCGTAAACACCGCCA
WP_035595388.1	ATGACGGAACCCACTAC	TTCCCCCTGTGTCGC
WP_035595442.1	TTGTCAATGCAATCTCAAGA	TTTTTGCTCATGGCTATCC
WP_036417208.1	ATGACTCAGACTTCTGCCTTT	TACTTTCACAAATTCAATATGCTGC
WP_036958810.1	ATGGAATCGTCATCAACTCAGT	CAGCTTACCGCCGTAATAGTA
WP_036959022.1	ATGAACAGTATAAATAGAACCTTAG	CTCCAAGTTAATTAATTTAGTGATG
WP_036959118.1	ATGACCCGAGTGACTTTATCAT	TTTCTTTAGCCACTCTATCAGTTTT
WP_036959188.1	ATGAGAAAAGATACAAGTATTTATATAA	ATAATTTGTTATTTTCATCAATTTGAA
WP_038151743.1	ATGACCATCGCGACAAATAGT	CCTCGCTTTCTCACGGT
WP_038151757.1	GTGAATGGGGTGGGGC	CGGTTCCACATGAGCTTGC
WP_038151811.1	ATGAAATTAAACCATCACACTTACCA	GTCAGGAACCACAATCACAC
WP_040229899.1	ATGAAACATACTGATAATAAGACC	TGCCCAGTTTTTCTGTTT
WP_040229922.1	ATGAACAACATACTCACCCTGA	ATCAATGATACGCATAATTGCGT
WP_040230127.1	ATGATCCAGCAGGAAATGCC	ATGTTTTCCTAATGTTAATACTGAAGC
WP_040230211.1	ATGCCCACTTCAAGCGAA	CTTACCGAAGCGCATCTGC
WP_040230231.1	GTGGAAAAAAATAATATTACCCTCGAC	CTCCTGACGTGGGTCGC
WP_040230605.1	ATGGAATGCCGTCCGGA	AGGCGCGGTCAGCG
WP_040259375.1	ATGCCCACCAATGAAAACCA	TTTGCCGACCTGTTTTTCC
WP_040259600.1	ATGATCGACCTGTCCACTTG	GGAGCCGGTTACATGGC
WP_040259685.1	ATGACGTTGTCCAACGCC	TAAACGAACGCTGGCGA
WP_040259742.1	ATGCAGATTACCTCTTCGATGA	GGCATAGGTATCGATCATCGT
WP_040259943.1	ATGCTCGACTGGAAAAAACG	TCCCTGGGACAACAGCT
WP_040259953.1	ATGACCCAAAGCTTCGTTACC	CTCCGGTGAATGAAAGGACA
WP_040259956.1	ATGACGATGATGACCGAGAC	GAGCAGATCGTACTGCTTGA
WP_040260539.1	ATGTCACTCCACGAGTTGAT	GAGATCTTCGGCCAGCAC
WP_040902687.1	ATGCACTGGCAAACCCATAC	CCGCCCGCCTCCCG
WP_040902689.1	ATGAGTAAAGTGAACACCAT	GAGGAAGGATTTAAACGGC
WP_040902722.1	ATGACTACACGCTATTTTTCT	AGGTACGATAACCTGCA
WP_041208069.1	ATGTCTGCGACGCCG	GGCAGAGGCAAACAGGC
WP_042029474.1	ATGAACATCAATGTCAGTCTGC	GATGCGCAGACTAAGTGACT
WP_042029697.1	ATGGAGATAAATGTGGTCGCG	GACCTGGGTATCGACCCG
WP_042029790.1	ATGACAACACCAACCACTTCG	GATTGCTTGTTCGGTGTTGC
WP_042029810.1	ATGCCAGCCAAGCCG	GATGGCGCGGGCAA
WP_042029960.1	ATGAATGCCACCTCTTCCG	CGCATTGCTCGCTCCC
WP_042030090.1	ATGCAGATTCAGCAAACCCG	CGTCAGCAGAGCCACC
WP_042030140.1	ATGACGCACCAAAAGCGG	AAAATGGAGGCTGAAAATGATTTTC
WP_042030289.1	ATGAGTGGCACTATTATCAAGTCG	CGCTTGCGGCGGGG
WP_042030321.1	ATGAGTTTATCTGTAGAGGCTACC	CTTCAACAGGCTGAAGATCAG
WP_042030361.1	ATGAGCAAATCCTGCTGCT	ACGCTTGCGCAGCA
WP_042117315.1	ATGCCAACAATCTCTCCC	TGACCCATTTCCTAATTTAAATC
WP_042117401.1	ATGCAATTAACGATTTCTTATCG	TTCGCTTTTACCATTTGGA
WP_044172624.1	ATGACATCAGTACAGGCAACC	GATGTAGATGTCAATCTGATGATCG
WP_044172978.1	ATGGAATGCCGTCCGGA	CGGCGCAGTCGCGT
WP_044173012.1	ATGGTCAGCAATAATACTCAGTCG	AAGGTGCAAAGACGCAAGA
WP_044173054.1	ATGCCTATCGCTACGCG	CGCCCAGTTTTTTCTCTTGC
WP_044173232.1	ATGAATCCGACCGAACTCG	GCGGATAGAGAATCCATTGGT
WP_044173350.1	ATGGCTGATAGTAATGAAAATTT	ACCAACTATTTTCTCGATTTC
WP_044173357.1	ATGACGAATTCCCTGCATACC	AAGTTTATCCATCAGGTAACGATG
WP_044174146.1	ATGAATATCAGCACCGCCT	GTCACGAAGGGGTAAAAACTG
WP_044174298.1	ATGCCCCAGCGCACA	TTGTCTTTTTTCCAGCCGC
WP_044175142.1	ATGAAAGACAACCAGGAACAGA	AAGTTTTTTTCGCGCCAGA
WP_044175145.1	ATGGAACAACGCCGCT	GGGAAAAGTGACATCGCCC
WP_052469135.1	ATGACCTCCACAAGCTCCG	AGCCTGTTCCAAAGCAGC
WP_062771418.1	ATGTCGGGACCACCGA	TTTGCGCTTTTTCATAAATGCC
WP_062771467.1	ATGTCACATCCGGCATGG	GGATTTTTTCGGCAGCGG
WP_062771490.1	ATGTCCGGAAACAATCCTGA	TGATGAGGCCCCCGTG
WP_062771533.1	ATGCAGCCAACATCAGCA	AAGTTTCATCAGTTCCGGAAGG
WP_062771613.1	ATGACTAAAAAAACCGTTTCAGATTT	ATGCGCCATACGTGCA
WP_062771682.1	ATGTCACCATCGCCAA	TATTAGATTGTTGATAGTGAGTTC
WP_071526683.1	ATGCGGCCTACGGGC	ATGGATGATGGATAATTTGTGTCCA
WP_071528128.1	ATGGTCTGTTCATCAGCGG	ATTACTTAACGTATCGTGCCGT
WP_071777494.1	ATGATGAATTGCCCAAAGT	AAAATTCATATGCCCTTGAC
WP_071825796.1	GTGAGTAATAGCCCATATTCTCTAAG	ACCCTTTCCTCGACAATCAG
WP_072041421.1	ATGAACACCCCATCGTCAA	GTTTCGGAAACCATGTGAAAATG
WP_073970164.1	ATGATTTGGAACACGTTGTGG	TTCCTCTGCGTCTCCGG
WP_080544493.1	ATGCAAGGAACAAACAATACACT	AAAACGGAGCTTAACACCTAGC
WP_080654118.1	ATGCAGAAAACGGATTCTTTTTC	CAATACGGCTGAAAGTCCGG
WP_080721914.1	ATGACGAATCCGGCCCC	CAGCCAGCCGCGTT
WP_081653585.1	ATGATAAGCGATATCGATTGTACG	ACCCCAGAAATTCCAGATGAT
WP_084596144.1	ATGAACACTCCCTATTTGGTGG	GTCCAGATGCAGCACTTTTT
WP_084881949.1	ATGAATCCATACCGTCAACATCC	CGCGCGCGCTTTGT
WP_084882006.1	ATGAATATCAACAGCACGGTAATTA	TTCCTGATGTGAAGGGAACAG
WP_084882062.1	GTGAAGATCAGCGCAATCG	CCAGCGGTTGAGCGT
WP_084882068.1	ATGAATTCACTAATTGATATTTTTACC	CTTGTCGGTGCCGA
WP_084882072.1	ATGCAATCAATAAGTCTGCAAAAC	ACTTTCCAATGAAAAGCATGTTG
WP_084882135.1	ATGACCCAGACTTTGAGCC	CTGATAATCGCTCATCGGCA
WP_087943223.1	ATGGCAATCTGCATGAG	ATTACGCTTGCTGTCAG
WP_088776180.1	ATGGCCAGCGCAGC	GCCCCGTGCGATGATT
WP_108473781.1	ATGGAATGTCGCCCGGA	AGGTGCCGTTAGCGC
WP_108474230.1	ATGATGACTTACGATCGTAACCG	GTGCATGCCGAGACGA
WP_108474287.1	ATGGATATGCAATCTCAGGATATTATC	CTCATGGCTGTCATCCTCTT
WP_108474309.1	ATGACCTCGAGCGCTAATT	CGGACGTTTGCCGAACT
WP_108474549.1	ATGTATACATCTGGTGTTGTAAATCG	ATGATACAAATTTGAGTGAATTTTTAGCC
WP_108475277.1	ATGACATCACTTCCCTCGTC	TCCGTTTTCCTTACCCAGC
WP_108475341.1	TTGAACTATCAGATGATCACCACC	GCGCGGATACTCGGC
WP_113857077.1	ATGTCAAACACGCCAATCG	ATTAAACGGTTGAATTGTCAAAGC
WP_113857093.1	ATGCCACTAAAAACATCACGTAT	GTCGGTGAAGCGGGC
WP_113857237.1	ATGCACGTTTTACCGCCG	CGCCTCCTCCTCATGACG
WP_113857245.1	ATGAAAATTGAATCTGTAAACGTCAC	GTCGTGGCTGACGGTATTA
WP_113857302.1	ATGGACATCGATAACATCATTATCTC	CCACATGTTTTGCCCGATT
WP_004729624.1	ATGGCCCCCGTATCAACG	CAATTTTAACCGCTTTAAGAGATAGTG
WP_005294415.1	ATGCCTGATGCTACCG	TTTGCTTCCACATTTGCC
WP_033789480.1	ATGAGCATCGACAGAACGC	TTTACCCTCTAAATACGCCTTAGT
WP_113856782.1	ATGGAGCAACGCCGC	CGCAGGTTGCCGCT
WP_000106767.1	ATGTCAACTCCACTTCAAGGAAT	GATGGCGTGGTTTTGCTTC
WP_004152062.1	ATGAAGCGTGCCCCTGT	GACTCCTGGTTTCTCAAGCTC
WP_004171426.1	ATGACAGCCTTCAAGAGTCAAT	CAGGGACGGCAACCGT
WP_004265549.1	ATGTTGCAAGAGGAAGGCA	CGGCTGGATATCACCGTT
WP_005132825.1	ATGGTTGCCCCCGTTCC	TTTAATGCCGCCATACGCC
WP_005164848.1	ATGTCGAATACTATCTCTACAGCA	AATATAAACGTCAATCTGGTTTTGAG
WP_016266096.1	ATGAAAATAACATCACCTAGCTATAAAGA	GTGGTAACTGAGCAAATGGTATC
WP_033747833.1	ATGACTCAGCGACGTGG	ACTGGCGCTTTTATCTGCG
WP_038152841.1	ATGTACCAACTAAATCTAAATTCAGGT	GCTGATCAGATCGTAGGCTG
WP_042029433.1	ATGCCGAACTCGTCTCAC	GGGCTCCTCGGTCGC
WP_044172271.1	ATGCAGGTTAATTATCGCTATCAG	TGCTTTTACCTTCGCCGC
WP_081454518.1	ATGTCTGAAACATCAAACTCTGAG	TTCAAAGTTCTTCATGGCCTCA
WP_108474137.1	ATGACCCCCGTTGTAAATCG	ACGGCTCTTACGGCGG
WP_000004564.1	ATGTCTGAATCCCGCAGCA	ATTATGACAGTCGCTCTCATTTGG
WP_000004905.1	ATGAGCGAAACTTTTTTCCATCTG	CGTCGGTGCCCCTTCC
WP_000013921.1	TTGGCCAACTCATCCTCAC	TGAGCTGGCAGGTGGA
WP_000013970.1	TTGGCCAACTCATCCTCACG	TGAGCTGGCCGGTGG
WP_000014226.1	ATGTCAGGTATAATTTCAAGTG	TTTTACTAGTTCAATACCAAATAGA
WP_000020636.1	ATGTCAATTGACTTTACCCC	TGGGATTATATTCTGGTAATGA
WP_000020875.1	ATGAGTATTGATCGCACTTCGC	GTTACTCTGCAAGTCTTGCTGC
WP_000020887.1	ATGAGTATTGATCGCACTTCGC	ATTACTCTGCAAGTCTTGCTGC
WP_000020896.1	ATGAGTATTGATCGCACTTCCC	ATTACTCTGTAAATAGCTCTGAGTTTC
WP_000057371.1	ATGGCGCAGATAACGACG	ACATGATTTCGCCTCCAGATA
WP_000057374.1	ATGGCGCAGATAACGACG	ACATGATTTCGCCTCCAGATAC
WP_000057389.1	ATGGCGCAGATAACAACGA	ACATGATTTCGCCTCCAGATAC
WP_000062538.1	ATGTCTATGCCATTAAGCA	TTTACCAATATAATTCCATTCACC
WP_000067801.1	ATGAGTAATCTGTCACTTCAACCC	CGGATGAAACGAATTATTCTGTCC
WP_000075087.1	ATGAGCCCGTCACTGTTTAG	GACGCCGTAACGTTCGC
WP_000077829.1	ATGTCGCAACATAACGAAAAGAA	CGCCGGAATTTTGTCAATCTTA
WP_000077881.1	ATGTCGCAACATAACGAAAAGAA	CGCCGGGATTTTGTCAATCT
WP_000077885.1	ATGTCGCAACATAACGAAAAGA	CGCAGGAATTTTGTCAATCTTAGG
WP_000083477.1	ATGAGCCAGTCACTGTTTAGC	GACGCCGTAACGTTCGC
WP_000097400.1	ATGTCTTCCATGACAACAACTGA	CTCCACTTCCTGCCAGTTTT
WP_000097994.1	ATGTCTTCACCTTTGTATGTTACC	ATGTAACACTGTTACCGCGT
WP_000099375.1	ATGAGTTCGACTGATAACATAGTCT	GAACACTTTGTAGACAATATTTGAAATCG
WP_000111853.1	ATGTCAGTTAAAATAGTCATTAAACCGA	GGCTTCCTCCCCTTTGCA
WP_000116680.1	ATGAGTGTTTCTCTTTCCAAAGG	GGACGCGTTAATGCCGTA
WP_000120394.1	ATGTCTTACATCAAACCGGATACT	GGAATCAGCCAGAACCATAGTG
WP_000148644.1	ATGACCCATGAATACCAGCG	ATTTATCAGTACCAGCAAGGGG
WP_000155738.1	ATGACGATAAGCTTTAACACCATTC	TGCAGACTCCTCTGAATACTGA
WP_000155904.1	ATGACGATTTCCCTTTATACCTCC	GAGTTTATCCATCAGATAAGAATGCG
WP_000155927.1	ATGACAATTTCAAATTCGAATTT	TTTTTTAGCATTCGCATCC
WP_000168878.1	ATGGCTTCAACAAATGCGC	AAGTGATTTACGGCAGGCG
WP_000183751.1	ATGACCAATAATATTAGCAATATAAAC	TGAGCGAATGCCTTGA
WP_000189224.1	GTGACACCGACCCTTTTAAGT	ATAGAAAATGCGTACCGCGC
WP_000191565.1	ATGACTCAATTTACGCAAAATACCG	TTGCGGGTAAGGCACCC
WP_000192007.1	ATGACTCAACATACTCATAATGTAACC	CTGTGGATAAGGCACCCAG
WP_000206655.1	ATGACAACCTTTTCGCATAGCT	GGCTCATTTCAGCGCGG
WP_000208170.1	ATGACTACTATTGTTGACAGCAATC	GGCGTTTAACGCCGC
WP_000213694.1	ATGACAACCTCTTCGCATAATTCC	GTCAATGATGCGCATAATGGC
WP_000220141.1	ATGACATGGAATCCGTTGGC	GTGTGAATATTCTTCTGTAATTTCAGCC
WP_000226319.1	ATGGTTGCCAATATTAATCTCATTAAACA	GACTCCCATCCCTACGGTAT
WP_000241053.1	ATGGTGAAATCGACGTCATGTA	ACCGCGAAACATCGTGG
WP_000255032.1	ATGGTCAGCTCAACGACTC	AAGGTGCAAAGACGCAAGA
WP_000258580.1	ATGGTTACGCCAGTAAGCATC	ATAACGTTCAGGGAGGTCTGG
WP_000288707.1	ATGTACACTTCAGGCTATG	ATGATACAAATTAGAGTGAATTTTT
WP_000288735.1	ATGTACACTTCAGGATATGC	ATGATACAAATTAGAATGAATTTTTAAC
WP_000334996.1	ATGTGTATTAGTAGCCCGG	TGATTTTATCAGTTTTGTGACT
WP_000338247.1	ATGTGCTACAATGGTTTAAAT	ATCTGCATCTCGCATAATAT
WP_000355772.1	ATGGATATTGTCGAACGCTTTATC	TGACTCACGATTCCCTGTGG
WP_000369489.1	ATGGATAACTTGCGCTTCTCTT	TAACGTGTTCTCCGGTTGC
WP_000375129.1	ATGGATCGTATTGTTAGTTCTTCAC	ATCGCGGCTGGCGA
WP_000377424.1	ATGGACAGCATTACAACCAGG	TAACGACGATCCTTGAAGGTT
WP_000407090.1	ATGGAAATAGTATCATTTAAAGTTTC	TGCAGCTTGATGATCTG
WP_000433381.1	ATGGAGCCAATCAGCTTGA	TCCCGCTTTTACCGCAG
WP_000437922.1	ATGGAACAACGCCGTATTACA	ATATGTTTCACCCAAGCCGA
WP_000438625.1	ATGGAACAGGTTGAATCCGG	GCCGTTTGTCATATGTGGC
WP_000456096.1	GTGGAATATCTTTTCCCTTGGGT	ATGAGTGGGAAGAGTCAACTTATATT
WP_000490639.1	ATGTTCTCTGAACGCTCAGTA	GGAACTTGTTCGCACCTTC
WP_000508975.1	GTGGGCGGAATAAGCCA	CCAGACCAGTCCTCCATCC
WP_000550475.1	ATGCATCTCTTATACGTTGATGAG	GTGAGCTACGTAAAGTCCGT
WP_000557378.1	ATGCACACTAACTGGCAAGT	TGGTGTTTCCTCACCTTGC
WP_000557383.1	ATGCACACTAACTGGCAAGT	TGGTGTTTCCTCACCTTGC
WP_000558718.1	GTGCACTGGCAAACTCAC	CAGGCAAACGCCTCCC
WP_000611426.1	ATGATTAACGTACAAAACGTCAGTAA	TGAAGAGGCTCCCATTGGG
WP_000632861.1	ATGATTACTCGTATTCCTCGTATTCC	GCGTACGGTATGGGGAGA
WP_000671701.1	ATGAAATTCCCTTCAATATTTAATAA	AAAAGGCCATGAACTGG
WP_000703842.1	ATGAAAATCAGCCAGCTGGA	CTCTTTTTCCTGCATAGCGG
WP_000781397.1	TTGAAGATGGCATCTAATCAAACTA	AAGGAAATGACAGAATTTACCGAC
WP_000786551.1	ATGAAAAATTGTGTCATCGTCAGT	ATTCAACCGTTCAATCACCATCG
WP_000817037.1	ATGAAGCGTGCTCCTGTC	GACTCCTGGTTTCTCAAGCT
WP_000829745.1	ATGGCAGAAAATAACCCATCATC	TCCCCAGTCCAGCCCC
WP_000859964.1	ATGAAAACCGTTAGGGAGTCC	TGCGCGCTTCAGATAGC
WP_000873388.1	ATGAAATACTTTAGCGATTCTAA	ATCTGTCGCTTCTCGC
WP_000900534.1	ATGTTAGGTCATATCTCAAAGT	AATACCTTTATTCTTTATACGATTAGC
WP_000904613.1	ATGTTAATTTTCCAGATTGCCAATAAG	AAAAAGTGAACCAAGAAGACCG
WP_000932975.1	ATGCTGAACAAAACCGAAAACA	TTCAGACACGGTAATGCCTAG
WP_000937458.1	ATGTTGCCGCAAGAAATTGA	ATCTTGAGGTGTTGAAGCCG
WP_000961342.1	ATGTTAGTTAGTAAAAGCAACG	TACAAGGGGACTATTCACA
WP_000981716.1	ATGATGAATAATAAAGTCAGCTTCACTAA	CAGAGTTTCCTCAAAGAACGGC
WP_000995825.1	GTGAATTGCAGCTGCAACG	ATCGTAATAAGCTGGAATTGATTTTC
WP_000999547.1	ATGAACGATCCCATCTCAACA	TCGCGCCTTACTCCAGG
WP_001016304.1	ATGAACCACAATCAAAATTATGGAATG	GTGAGTTGCCTTTCTGATGG
WP_001023055.1	ATGAATATATTATTCACTGAATCGTCGC	TTCACAACTAGCAAAACCTGG
WP_001024524.1	ATGAACATAAACGGAAAAAACTCTTCT	TGGCAGATGTTTATTCCCATCTAA
WP_001067513.1	ATGAACCCCGCAGTGGA	GCGGAATTTACGCCGATAC
WP_001067519.1	ATGAACCCCGCAGTGGA	GCGGAATTTACGTCGATACTCG
WP_001088080.1	ATGAATTCACAATTACTGGCTAACG	GCTATTCAGTAGCTCACGCG
WP_001122065.1	ATGCCGATTCTGACGCATG	TTTCTCACTCATCCAATTAGGAGG
WP_001135351.1	ATGCCTCCAGTATCTTGCGG	GTTAGCCCAAGTCCATAACGA
WP_001139105.1	ATGCCTTCTCATCCGTATGTC	ATGCAGCACCGTCACCG
WP_001142370.1	ATGCCAACAATAACCACTGCA	TGCTGATGCTGTCAAAGTTATTG
WP_001142374.1	ATGCCAACAATAACCACTGCA	TGCTGATGCTGTCAAAGTTATTG
WP_001143213.1	ATGCCCACTTCTCATGAAAATG	CTGACTAAAGCGCATCTGC
WP_001143217.1	ATGCCCACTTCTCATGAAAATGC	CTGACTAAAGCGCATCTGCT
WP_001143232.1	ATGCCCACTTCTCATGAAAATGC	CTGACTAAAGCGCATCTGCT
WP_001147116.1	ATGCCTTACTCTTATCGCACTA	TTCCTGTGGATCAATGGGC
WP_001182890.1	ATGCAACCACTTACATACCAAC	TATTGCCCCCAACATGGTG
WP_001197833.1	ATGCAGGTGTTACCCCCG	CGCCTCCTCTTCATGACG
WP_001197909.1	ATGCAGGTGTTACCCCCG	CGCCTCCTCTTCATGACG
WP_001235473.1	ATGAGACTCGAAAGCGTAGC	ACGTGTGACCGCGTTC
WP_001237041.1	ATGCGGCTTATTAATTATTTTCCAAA	TTCGCGGCTGATAATGTCC
WP_001267298.1	ATGAGATGGATTTCAAAAAATAAA	TTGCATCGTTCCCTTTTG
WP_001272443.1	ATGAGTGCGGGGAAATTGC	GGATTTTTTACGTGAGGCTTTTTTA
WP_001276378.1	ATGTCAGCATCTATCAATACA	CTGACTGGTTATATTATTTCGAT
WP_001278605.1	ATGAGCGACGACAATTCACA	TTCATCCAGCTTTGGCTGG
WP_001297012.1	TTGGTGCAGATCACTTCTGA	TGAGAGATACCAAATGTCATTTTCA
WP_001298077.1	GTGCACTGGCAAACTCACA	CAAACACACTCCTCCCGTC
WP_001298103.1	ATGATGAATAATAAAGTCAGCTTCACTAA	CAGAGTTTCCTCAAAGAACGGA
WP_001298277.1	ATGTCATCAATATCACATGGCGC	CATTAGACCTAAAATTTTCCACCAGG
WP_001304629.1	ATGACCATGCCGTCAGGA	CAGTATCAGCACCTGAATCTCG
WP_001317460.1	ATGTCTGTCACAATTCAGGGG	GACGTAAATATCAATGGTGCCA
WP_001327845.1	ATGGCCAGCATTAAAGACATCC	CATAAAACGCTTACGTTTCATTGTT
WP_001327852.1	ATGCAGGCTGGAATTAACGC	CTCTATTTCGCCGTTATTTATCCC
WP_001327854.1	ATGGGCATCAAACAACACAATG	AAAGCTGAAGCGATATCCTCC
WP_001328160.1	ATGAAAATACCCACTACTACGGATATT	TGAGCCAGAATGTGTGCAA
WP_001328185.1	ATGAAAATTGGAACTGTGGCAG	GAGCTGTAACATTGTGCGC
WP_001328716.1	TTGCGTTTTTGTGAAAATGATCAAA	TCTTATCATCAGTTTCTGACCGTG
WP_001332471.1	ATGAGCTCCAACCGC	AATTAATATGAAAAATAATGACAGGA
WP_001332782.1	ATGTCACACTCGCCTCATACA	TGTGTGACTGCACTGTTTTGT
WP_001335175.1	ATGAATTATCCCATGGACTCATTAACA	AGGGAAAATAAGCGTAATGTTCATC
WP_001335297.1	ATGAATACAATCGCCTCCGTTA	AATTTTGAGGGTGTTTAATAGCGC
WP_001335433.1	TTGCCTTTTTCTGTTTCTATTGAATCA	TGCAGTTTGCCATCCATGA
WP_001335497.1	GTGACTATCTCCTCAATGATTCATGC	GTTTACGCTTACCCATTCATAAATACG
WP_001406816.1	ATGATACGCATTATCTCAAGAGC	GTCATGCGGAATCTGTCCT
WP_001445762.1	TTGCAGGGTAATAATACGATTGTCA	GAACTTATATTTCAGGCCCACCA
WP_001445771.1	ATGGAACAACGCCACATCA	ATATGTCTCACCCAACGCG
WP_001445787.1	ATGCGAAGTGAACAGATTTCTGG	TCGACTCATGTCTTTTCGCTG
WP_001445815.1	ATGACATTACCAACCACTATTTATTCAT	GTTTCGCAAGTAGATCCATTCAC
WP_001445816.1	GTGCACTGGCAAACTCACA	CACACACACTCCCCCCG
WP_001490312.1	ATGTGGAGTTCGGCAATTAACA	GAACGTCCAGACTACACCCG
WP_001516695.1	ATGGAAACCTACAATCATACATATCG	GTCAGGATAAACAACAATACCCAG
WP_001531161.1	ATGACGATGAACCTGCACA	CTCCACTTCCAGCCAGGC
WP_001539170.1	ATGGTTACAGTTATCAGCAATTATTGT	TGAGTGTTTTTTTAAAGACAGCAGTA
WP_001743098.1	ATGACGATGAACCTGCACA	GCAGTCCATCAGCCAGC
WP_002229817.1	ATGTCGCAGATCGAAAATGC	AGCTGCATTAGTCCTAGCG
WP_002431388.1	ATGATGTCACTGACACTGAATGT	CACTATGGCAAAACTCAGGTC
WP_002431733.1	ATGAGTAAAGTGAAAAGCATCACA	CAAGAAAGATTTGAACGGCAGA
WP_002889316.1	ATGTTGTCTGCTAATCAAACTGTCA	GGCATGACTGCCACCCG
WP_002889847.1	ATGAACGCCCTGACCGC	TTGATGAGTCTGGTAATGATTCGT
WP_002891634.1	ATGAGTCATTCTACCGATCATAGC	GTGCATCATCATGTTGTAGTTCAG
WP_002898814.1	ATGAACGACGCAATAAACCAC	TGCCAGCAGGCAGGC
WP_002901554.1	ATGTCTGATAAGCACCCGAAC	CGCCGGAATAGCGGC
WP_002912648.1	ATGAAAATTGAATCTGTGAATGTCACC	GTCGTGGCTAACGGTATTGG
WP_002913732.1	ATGAATCAGTTAGACAGCATCAAGC	AAGTGACAGTTTGGCGGC
WP_002916277.1	ATGCATTCCTCTGTTAATAAAAACGA	GGCGTTGCTGAGGGATTT
WP_002916742.1	ATGTCAGAGCAAAACTACCAGC	CGCCTGGCGCTTATCTTC
WP_003026803.1	GTGGGACGTATAACCACGC	TGGAAGCTTTAGAAACAGAGTCC
WP_003844491.1	ATGTCAACGGCTAAACGCG	CATTTCTGGCTCAATACCTAATTTAC
WP_004118237.1	ATGAATCCTTCGTTAACCGATTCC	CAGCGGTGAAATGTTTATCCAG
WP_004140501.1	TTGACCATTGCCCCGTCG	TACTTTACCGCTACCTTGCTG
WP_004145486.1	ATGAGTACGACTGAGAGCATTG	GAACAGTTTGTAAGCAATGTTGAGG
WP_004145550.1	ATGGCTAACTGGCTACATCAAC	GACGCTTAGCGCTTGTTTTT
WP_004147894.1	ATGGTAAGGTCCCGTACCG	ATAATAGGCTTTCAGCGTCCG
WP_004152718.1	ATGAAAGTATACGGCCATCAACA	TTTCACACCCAGACGGCG
WP_004174727.1	ATGGCTGATCAGACCAATCCG	TCGACAGAAAGGGCGAGT
WP_004175074.1	ATGGTCAGCAATAATAGCGAACG	AAGGTGCAATGACGCAAGA
WP_004177339.1	GTGACACCTACCCTGATTAGC	TTCCACCACGATCCGCA
WP_004179102.1	ATGAGCCAACCGCTACCC	AATATGGAACCCTTCCTCTTTCAG
WP_004179215.1	ATGTTTACTTCAGCTCACGCA	ATGATACAAATTTGAGTGAATTTTTAGCC
WP_004197606.1	ATGAGCGACGACAATTCACA	CTCTTCCAGCTTCGGCTG
WP_004210091.1	ATGGACAGCCTCACCTCG	CCTCAAATTGTTAGATACAAGGGGT
WP_004210116.1	TTGAATATTTTAATTCACAGCAAT	AAACAATTTTCGAAACTCTTTC
WP_004222074.1	ATGCACTGGCAAACGCA	CGCCTGAGGCGCCT
WP_004225268.1	ATGTGCCATACGCCG	AATTATTACCAATTTAACCACATATG
WP_004234458.1	ATGTTATTTATGGCGATAAATACGACA	GGAAAATGCCAGGAACGGC
WP_004234827.1	ATGACTGTAATTATTGATAAAACATC	AACAGCTAATGGCCCT
WP_004234829.1	ATGACGACGATAACCACAGC	TGTCCGCATATTATTAAGCAAGTTA
WP_004234853.1	ATGAGTCAGCAATCTGTACCTT	ACTCCGTACCGGTTTTATCAT
WP_004235744.1	TTGCCTGTAACTATCGGCTT	ACCGATCCCGTCCACC
WP_004235960.1	ATGGGAAAATCACCGGCC	CTGACTGACCGGTGGTG
WP_004235986.1	ATGTCCATGCAATCTCAAGACA	CTCATGGTGAGTTTCCTCCTC
WP_004236571.1	ATGAACTCTGCAATTTCTGACAA	TTTCTCCGGCGGGAAAAT
WP_004236694.1	ATGTCAATGCAATCACAGGAC	TTTCTGCTCCTCCTGACCT
WP_004236839.1	ATGGGGATTAATGCAGCAACC	ATTTGACGGATACACTTTAAAGATTTC
WP_004237750.1	ATGGACAACACATCAGCGC	ACTGGCGTTATCGGTAATGA
WP_004238267.1	ATGATAATGAGTAATAAAACAGATAAT	GTGTTCCGGTGGCC
WP_004238584.1	ATGTCCAATATACCTGCACAGG	GGTTGTCAGCCCGGC
WP_004238850.1	ATGTTCACCTCATCGTTAACCA	ACGGATCCCGCCGAA
WP_004238854.1	ATGAGCGTTTCTCTTTCTAAAGG	GGACGCGTTGATACCGTA
WP_004240204.1	ATGCCGATCAATGCCGT	TGCCTGAGCTGATGCG
WP_004240526.1	ATGAATATCACTTCTCAGATTATGGC	CTGCCCCGCAATACTCA
WP_004240712.1	ATGCTGATTGGCGGCTG	TAATTTTCTGACTTCATCGATAGCA
WP_004241031.1	ATGAGTATTCATAGTGCCGATACA	TTTAAATGCCGGCAGCCA
WP_004241150.1	ATGCAGAATAATGAGGGAAACAC	CTTCAGCGGCATAATATATTCGA
WP_004241218.1	ATGAAACTTGAAACGCTCTCTG	TTTCGCACTGTCCAGTGC
WP_004242103.1	ATGGCAACTTCAACAGTCAGT	CTGACGGTGTTCCGGC
WP_004242218.1	GTGACAGTATCCAGTGAAAATGC	AGCAACATTTCCTCCCGG
WP_004242347.1	ATGCAGAACATTAGTTCTTTT	AGCCTTTATATCTTTATTTTCAATAG
WP_004242398.1	ATGGATGGTATTCAGCAGGC	GGGGAGCCTCGCTTTG
WP_004253374.1	ATGAGAACTGAACATACCAGATCT	ATGGACAGACAACTTCTGATAATTT
WP_004253432.1	ATGACAGATTTTATGAGTGCCAAC	CCAGTCTTCTTTAAAGCCAGTG
WP_004253606.1	ATGTCGACTTCACAAAATAACGC	CTTCGATACTCTTTTGGTTTTAACTTT
WP_004253720.1	ATGTGCGGAAATATCCTAGGT	CTGACCAAGTAGCGTTTTACC
WP_004253752.1	ATGCCAATTGTACCAACGTATAA	TAGTGGTATATCCCTAATTTTCTCTCG
WP_004253755.1	ATGAGCTACTTTGGATTAAACCC	TCCTCTAAGAAAACAACTAACAGC
WP_004253768.1	ATGGCTAATCTCAATATTTCTGTATCA	CAGCAACTTACTAACTGTTGAATCA
WP_004254299.1	ATGGAACACTCACAAAATAGCC	CTGGTTATAACAAATTGATTTCAAACG
WP_004254558.1	ATGAAAACATTATTACCAACATCTACCG	CTTATTCAACAATTCTCTACGGATAATC
WP_004254561.1	ATGAACAAAAATTTTACATTTACG	AAGCGCGTAGTTAGCA
WP_004254943.1	ATGCCACAATCGCCA	ATTTAAATATTCGATGTTAAGTTTGT
WP_004254983.1	ATGAACGCCTTTAGCCTTACC	AAGGATTAATTCGCTACGTCCT
WP_004255002.1	ATGAAAAAAATATTTTTTTCAATCTGT	TTTGGTTTTTTTCTCTATAATAGC
WP_004255132.1	ATGAAATCAAATTTTTATAAAGCTATT	CTCACTAAAACAAAACATCTCA
WP_004255360.1	ATGAGTAGGAAAATAGCACGCG	CAGTAAGCTCCACGCTTTTT
WP_004255386.1	ATGGCGACTTGGAACC	TAAGTATTTGTTTAATAATGCTTCA
WP_004255405.1	ATGAATACTATATCAACAATTAACG	AGCTGGCAATGAATCCA
WP_004256127.1	GTGATCAGTCAAGAACTAACATGG	ACTCATCCATTTTAAGAACCAAGG
WP_004256190.1	ATGAGTGATTTTTCCCAGACCG	ATATTTGTCGATGACATGTGCC
WP_004256437.1	ATGGATGCAACAAAAGTTGGT	GAAGAATAACTTATATGTTGCCGC
WP_004256475.1	ATGCCAAATAAAAACTTAAGTACGAC	TGCAATATCACCATTAATCGTTGT
WP_004256486.1	ATGCGAGTAAATAGTCAGTCTCTA	ATAGTAGCCATTTCCTGTTTTATAGTC
WP_004256696.1	ATGATATTAAAAACAACGACTGGCT	TTGGGTAAGTAATTCGATTAACGC
WP_004256728.1	ATGGCTATTCAACCGACAGC	TAATGATGGATATTTGCTATCATGGT
WP_004256756.1	ATGGCATTAACTGATAAATCAAGAATTAA	ATTTGCGTTAGGTATCATAGGTATTAC
WP_004256890.1	ATGGCTCAATTATCAGGTAGTAATAGTA	GTATTTAAGCTTAAATCCTGGATTTGC
WP_004256913.1	ATGCCACAGACACTTATACAACA	TACTGATACGGCATTGGTACTC
WP_004257109.1	ATGACCACCAGCGCATC	AAAGTCCCAGTCATCATCTTCG
WP_004257114.1	ATGAGTAAGCAAAATCAAGAAACAAC	ATGGTTTTTTTTACAAAATGGGCG
WP_004257237.1	ATGAGTATTAAAAATTTCTTTTACACA	TTTAATCTTATTGCTCCTGCT
WP_004257253.1	ATGATTTCAAATTTAACCCTAAATACGAA	GTTTCGCATTGATATTAATATCTGTGG
WP_004257256.1	ATGAGTTCTACATTTAATAAAAATCGGG	ATCCCGTAATGGGGCTAATATAG
WP_004257539.1	ATGTCACACTACCAGAATAATCCC	TTGTCGTGATAAACGACCTAGT
WP_004257971.1	ATGGAACCCATTCAAAATATTAATCCG	GTAACCATTGACGAGAAGAAATTCG
WP_004258015.1	ATGATTAATAGAATTTTAATGGCTATA	ATTTTTACTATATGATAAATCCAGTG
WP_004258336.1	GTGAATATTTTATTCATTTGCAGT	GTTATGGTTGGTAAGAATACTAG
WP_004258503.1	ATGAGCATCGACATTACTAATTTTTTTA	TAGCTGTGGTGGGTTCGT
WP_004258949.1	ATGAAAAAATTTAAATTAATAATAAGTGC	TCTCTTATCCTTTTCATTTGATAA
WP_004259339.1	ATGAGTACAATGAGAGGGCTTAG	TTTAGTGTTGGTTGGCTCAATATAG
WP_004259388.1	ATGGCAAACACCCCCTATATT	ACTTATATCACTCGCATCGTGG
WP_004259957.1	ATGGCAGCTCAAGAAAGTGC	TTTCAGATAATTAAAGATTGCACCGA
WP_004260254.1	ATGAAATCAAGCCGCAC	TTGTGCTAATTTTTCATCATTTAA
WP_004260347.1	ATGAGTGAGCAAACCACAAC	TTTTTTGCCAATATTTGGCAGC
WP_004260627.1	ATGTCTAGCTCACTGAGGCG	ATATTTATAGTAAACATCGACATCAAGC
WP_004261076.1	ATGATAGCAAAGTTTTATAGTTACCAAC	CTTAGGTCGATACATTTTGAGGTT
WP_004261181.1	ATGAAACGCATTCAATTCAGTACT	AAAACGGAATTCCCCAGAAATATAA
WP_004261326.1	ATGAATATCGCAGCATCTTCAAC	TTCGAATAAGTTACTGTGCAAGG
WP_004261459.1	ATGTTTTATACTGACAAGAATATAATT	TTTCTCTAAAATTAAGTTATAAACTGT
WP_004261604.1	ATGAACTTTAAAAGTATAGTATCAACCAC	TTTGGAATCAGCTTTCTGTTTCC
WP_004261608.1	ATGACAGTCAATAAGAAGCAAAGT	TTTTTTACTAGTACGTTCTTTATTTGCC
WP_004261611.1	ATGGATAACCCTAAATTATTCATATCGTA	TGGTATAGTTGAAAGCTTCTGATATC
WP_004261691.1	ATGACGAATATCTGGTCGCA	GTCATTGCTATATTCCTTTTTGATTTTTT
WP_004261765.1	ATGACTATGAATAATGCTTCAACACA	ATGCTTAGCGTCTTTGTCATAC
WP_004261788.1	ATGCAAGCAATAAACTCACCAA	AGCTGCTATTCTTGACCGAC
WP_004262117.1	ATGCAAATAATCAATCCTCATGATTTT	TAATTTTTCATTCCACGGGTCTG
WP_004262300.1	ATGAAAATTAATACCAAGGTTATTCATGG	TCTCTCTTCTTCAGGGATACAAG
WP_004262383.1	GTGACAGGTAGTTGGCCAC	AAAGCGGGTTTCTAACCCA
WP_004262559.1	GTGACGTTAGATACTAAAGTAAA	AGCTTTTACGCTATGTTGT
WP_004262673.1	ATGAATAATGGGCTACTTGATACCA	AGCGTGGCTGTATTGTTCT
WP_004262890.1	ATGAAAACTGAAGGTCACAGTTC	ATTTACAAAAGTATTTTTAACACGCCT
WP_004262981.1	ATGATGTCAATGTCATCCATTCAC	TTCACCTTGAGACTGCTTCG
WP_004262987.1	ATGACACCCATTATGACACAAC	CCCTCGTATTGCAGATTGGA
WP_004262990.1	ATGGTAGATATTAAAGCTTTAGGA	CGCAAAGCGTGCGG
WP_004263017.1	ATGTCAGCAATAAAAATAAGCTCAAA	ATCTTCTTCTTGCTGTTGGTCA
WP_004263051.1	ATGTTAGCTATTACACCACATTTACTA	CTGTGCTTTTAAGACGGCAT
WP_004263067.1	ATGCAGACTAATCTACAAAATAAGGT	GATTACTAGTTCATCATCCTCATCG
WP_004263203.1	ATGGACGAATTTAAACCAGATAACC	TTTTTGATCCTGTTTGACTTGTTTC
WP_004263723.1	ATGCTCCTGCATAATTTAAC	GTATTTATTAGCCATATAAGTAGCA
WP_004723723.1	ATGTTGAAAAATATCAATCCAACGC	TTCACCACGAAACGCTTTG
WP_004724218.1	ATGGGTAAGTTGAGTATTCCAAGT	CATCCAACCAGATCCTTCGC
WP_004724221.1	ATGACTTATAAAAGGGATCGTCGC	TAATTCAAGAGTATCGTCACCTGA
WP_004724237.1	ATGACCACCGCGATTACC	GGCGATATCATCACTGCTATGG
WP_004724260.1	ATGAGTAGTATTCAACAAAATCTTGAAC	CGCGCGGGGGTAATC
WP_004724348.1	ATGACAAGCAATAAAAATAATCCTCAG	GTTAGCCTCCGTTGTCATCG
WP_004724472.1	ATGAATTTATCGCCAATAGCACA	GTTGTTATTGATTACCTGATAGCGC
WP_004724690.1	ATGACCAATAAAATTGTTCCATCCC	TGCGGCGTTTTGCATCC
WP_004724988.1	ATGAACAGCGTCATCGACA	TTTCTTCGCTAGGCCTTTGC
WP_004725080.1	ATGGTAATGAGCACAGTGGAA	CCGCAATAACGCCACCA
WP_004725381.1	GTGAACCCTCAAGCCGAT	TTTCTGCAAATCGTACTTTTTGAG
WP_004725399.1	ATGCCTACAGAAAAACCTACAATTA	CGCGCGATCCACGAT
WP_004725469.1	ATGTGGTCGCACCCTGC	GAACATCGCCAGTTGGTTG
WP_004725751.1	ATGTCGTATTTGCCTTTGGATC	ATCGTTGTGTTGGCCAATTT
WP_004725800.1	ATGTCTCACGAACAATCACAGA	CAGCGACAGATGACGTTGA
WP_004725807.1	ATGTGTAATGTTTTAGTGTCTTTTGC	ACTCAACATTTCCTCGGCC
WP_004725809.1	ATGAGTCACATCCACTCGC	GCTTTCAAGGCTGAGGTAAGT
WP_004725893.1	ATGAGTTCACATCATTCTTCACG	GATTCTGCCTTGTAGTGGGA
WP_004726052.1	TTGACTCAGTCACAGCCCC	ACAGGCATCAATCGCGT
WP_004726083.1	ATGAACAGTCCTATGTATTCACGC	ATCGTCGCGCATCACG
WP_004726095.1	ATGAAATCTTGGGTGCGTTC	GGCGGCGTGAGGTG
WP_004726164.1	GTGATCACCTTGGCGACT	ATTAATTTTAAAACTATCTCGCCACAC
WP_004726209.1	ATGAAATTCAGCGAATCTTGGC	GTCGCGCAGTGTGGC
WP_004726225.1	ATGACGCAGCACCACG	CTTCAGTTGAGCCAGCTCG
WP_004726235.1	ATGCTTCACGCAGATTTCAAG	ATGGAAAGCGGTCGGGA
WP_004726312.1	ATGAAAATTGATGCCAGCAACG	GTTTGAGTTCACTAACGCGT
WP_004726386.1	ATGGAATCTAATGTAATCAACCAAGC	CAGAACGCCCATAAATCGC
WP_004726428.1	ATGCTTACTACCAAAATTCAACAGT	GTATTCAATGGTGCGTTTAAACG
WP_004726603.1	ATGAACCCAGTAGGCGTAGG	AAGCAGTAACAAAATACTGCCG
WP_004726677.1	ATGAGTAACACAGGCACAAAGT	TTGACAGATCTTAGCGATGTCT
WP_004726765.1	ATGAACGAAGACATCTCGAGT	ATTCAGTGAAGGCAGTGGAT
WP_004726788.1	ATGAATCAGCTAGCCAGAAACG	ATGGGTGTTGCTGAACTGG
WP_004726842.1	ATGAGCATCAGCTTCTCAGAA	CTTCCTGAATTGAATTTTGCCG
WP_004726871.1	ATGACCACATTCAACACACG	TTTATTTAACGCTTGGTTGAGCC
WP_004726981.1	ATGACGCAGCATTCACAGC	ACGAACATTCGCGTGACC
WP_004726990.1	ATGAGTACCCAACCGACAC	GGCGGAAACGTATCGGC
WP_004727003.1	ATGCAAATTCAAACCGTTAACCA	GGTCAAAATGCCCAGCG
WP_004727926.1	ATGCCATTTTTACAAGCCACT	AATCGACCTGTTTTCACTCAATG
WP_004728048.1	ATGAGCCACGCGAAGC	CGAATGCTTGATGGCGTAG
WP_004728083.1	ATGTGGATTTGGCAGCAGG	TATTGGGTATGAGGTCGCTAATT
WP_004728100.1	ATGACCAATAATCACCACTCACT	TTCCACTTCGTTCAATTGCG
WP_004728158.1	ATGACAAGAAAGAGAGAGATTACATC	TTGCATTGAGTTCATCGCTTG
WP_004728174.1	ATGAAATCAAACACCATCACGA	TCCCGTCGTTTCGTTGAT
WP_004728215.1	ATGCCTATTGAACCTTCTCTTATCT	GTGGCTGAGAAGCTCTCG
WP_004728288.1	ATGACAACACAAGCAACCCG	GCTTTCGCTTTTGTATGAATAGTT
WP_004728297.1	TTGTATTCTCTAGTTTCTATTATTACCCC	CTTACGAAAAACGGCTCGC
WP_004728310.1	ATGAATATTCTATCTCTAGATTCAC	TTTCACTCTGGATTCAATTTC
WP_004728470.1	ATGATCGTGTCACCGACAA	CAAGACCGCAATCACTTCTG
WP_004728834.1	ATGCAAATGAACATCACTGGTAA	CTCTTCCACTTCTTCTTCCAGC
WP_004729099.1	TTGAACGTGTCGTCCAGTT	ATATCCGCTGGAGGTGAAATC
WP_004729342.1	ATGACGATTAAAGATGTAACGGATG	CACTTCAATATCCCGTGAAACC
WP_004729371.1	ATGGCCCCCGTATCAACG	CAATTTTAGCCGCTTTAAGAGATAG
WP_004729387.1	ATGTCTTACACGCCAACGA	TTCTTCCGAGGCTGGTGT
WP_004729399.1	ATGAATACAGAACAAGACAACATCA	AGGTAAGGTGAATCGTGCTAC
WP_004729437.1	ATGATCATCACGGTCAGTAGC	TGCATTCAATTTGAAGAAGCTCA
WP_004729460.1	ATGAACCAACCCAACATAACTC	AAAATCCAGTTGCCAGCCC
WP_004864811.1	ATGGAATGCCGAATCGACT	TGATGAGGTCAGCTTTTCAAGA
WP_004904012.1	ATGAGTACTGACAAAACCCAGA	TACGAACAGTTTGAACACGATG
WP_004905275.1	GTGAAAATAAGAAATATAGATAAGTTAAA	GTGAATTAAAAGTTTAAATTTTATGGA
WP_004905318.1	ATGAGCATAAATACCAATTCTACGT	ATTGGAAAGACCACCAAAGCA
WP_004905395.1	ATGCGATTATTATCGATAACAGCA	TTGAATATCGGGCCCGGT
WP_004905473.1	ATGGCTAAAGAAAAAACTCAGCA	TTCTGTATCAGGTGAAAAATCGG
WP_004915373.1	ATGTATAACGCAGGAGCA	GATGTCTTCCTCGGCT
WP_004915379.1	ATGAAAATACGCAATAATACTTAC	CCAACGTTGCGGAAA
WP_004915478.1	GTGAAAAACTCAGAAACGCAAC	GGACGGGCGACGGC
WP_004915527.1	ATGACGGAACACAATAAATC	CCCCTTCTGCTCATTAGT
WP_004915569.1	ATGGGCAATATTATTCATTCTG	TGCACACTCCCCACT
WP_004915712.1	ATGTCATCTAATCAGTCACAA	GTTTATGTTCTGTGGTGGT
WP_004916299.1	ATGCTTATCGACGCTATC	AAGCTGGGTAATTAAGAGTG
WP_004916435.1	ATGACTAGACCAGCGC	CAGCAATCCCCACGC
WP_004916524.1	ATGGTGAGTAAACAGGAGG	TCCCCTCGCCGTCA
WP_004916773.1	ATGAACTCTAGTGGTGAAAA	TTTAACGAGCTCATCATCA
WP_004917132.1	ATGTCAAACAATATAAAAATGCC	AGGTTTAGCGACAAAATAAG
WP_004917178.1	ATGATGGAGATATTAACGATGG	TACTAAGCCATGCTCAGC
WP_004917276.1	ATGACAAATCCAATTGAAACA	TACTCTTGAATCGATAATACGG
WP_004917314.1	GTGTGTTGCATAACAAAGT	AACTAAAGATGAAAACCCTTG
WP_004917489.1	ATGATAATTTATGAGGGCAAAG	ATCATTATTGCGTTTTAGCTT
WP_004917597.1	ATGAGCAATAACACGAATGA	ATGTGATTTTCGGTTAAATGG
WP_004917602.1	ATGACAACGCACATTTCA	AAAATCCCAGTCATCATCTT
WP_004917712.1	ATGAATAATGATAAACGAGCTAG	CGTTTCTACCCCTGTTAC
WP_004917889.1	ATGGTTTATTTATATATTTCAGTTGC	ATGATTGTTCTGGGCATT
WP_004917956.1	ATGAGTCATCAATCCGGT	TGCTTTTTCCACCTCAAC
WP_004917987.1	ATGAAAGTATCTAGTCAAAGCA	TTCATACTTTGATCTGCTAGC
WP_004918153.1	ATGAGTGATTTTTCCCAGAC	ATATTTGTCGATGACATGTGC
WP_004918212.1	ATGGCTATTTATTCTTGGAAC	GTGATAATAGTTAGAGTGAATTTTT
WP_004918358.1	ATGAGACATGGTGATATTTCA	GCCTACAATTTTTATTTTATTGCC
WP_004918442.1	ATGTTTTATTTTTCAACTAGTCG	TGCGCCTTTAGCGT
WP_004918477.1	ATGTCGTCAGGCGG	CTTTTTAATAACAATGAGCGTT
WP_004918480.1	ATGTATAACGCAGGAGCA	TTCTCTTTTTATATTAATTTCACTTTTC
WP_004918732.1	ATGTCAATCACACATAAACATC	GTAGGATGTCAACAGTAATACA
WP_004918835.1	ATGTCACACAATAGTTCGA	AAGTTGTTCAAAATAGCTAAAGG
WP_004918964.1	ATGGAACCGATACAGAATTT	ATACCCGTTTACTTGGAGA
WP_004919091.1	ATGAAATCGACTTTATCAACAT	TCTTTGCAACAATGCGG
WP_004919137.1	ATGACTGATAACATCACTAAAC	TTTGGTTAAAATCAGTTTACCA
WP_004919165.1	ATGACATACAACGTAACAGC	GCCTAACAATTTTTTAATGCG
WP_004919332.1	ATGATTAAAATCTCTCGAGGC	TAGCAAGTTCCACGCT
WP_004919494.1	ATGGACACCTTTAACCTCA	CAGCACTAACTCACTTCTT
WP_004919570.1	ATGCACTTAATATTACGTAATGA	CAGTGTTTTACTTGTTACGC
WP_004919715.1	ATGCCATTTTGTATTAATCAACA	TTCAAACAAGCCTTTATACATT
WP_004919757.1	ATGAATATTCCGCTCTACTAC	CTTGCACCAGACATAGTT
WP_004919841.1	ATGGATAATTCAACTTATACCCC	TCGAAGATCACTTGCATC
WP_004919855.1	ATGACAGAGACCAATAAAAAC	ATCACTAAGTAGCGCTCG
WP_004920058.1	ATGGAAAATTCATCAAATAGTCT	ACAGCTAACTTTCAACTTGT
WP_004920682.1	ATGCAACCCGGGATC	TGACACCTGTTGTTTGC
WP_004920683.1	ATGAAGCGTTTCTTTGCC	TTCGTTTAGAGCTACCGC
WP_004920813.1	ATGTCTGAGAACACAAGC	TTTTACTTGTGCCGCAC
WP_004920817.1	ATGGCAATATTGAAGCAATG	GCGCCCCTTTAATGGT
WP_004921265.1	ATGAAATACGCATCCGTG	TACTTCCGTTCTCCCAAT
WP_004921358.1	ATGTCCGATATGACAACCA	GACTGCTTTCACCTTAATAGG
WP_004921504.1	ATGAACAGTATTAACAGGACA	CTCCATATTAATTAGTTTAGTCATG
WP_004921520.1	ATGTCTTCTATCAATCAGAGTAT	TTGCATCATTATCATCTGCA
WP_004921623.1	ATGACTGAACAACTGAACA	ACGCTGTTCCATGCG
WP_004921716.1	ATGACGATGCCTCTGAG	CATATACTCTTCAATCGGCA
WP_004921749.1	ATGAACTTTCCGTGTACC	TTTCCCCCTTATTTTGGTG
WP_004921809.1	ATGGCTTTAATATTCATGTTATATAAT	TTGACATATTGCGTCTACTT
WP_004922067.1	ATGCAAGTGAATCCCCA	CAGGTTTTCATCCCATGG
WP_004922117.1	ATGCAACAGATTCAGAATTTC	TTCCATAGTTGGCATTGTG
WP_004922318.1	ATGGATATAAATATGAATAGAAATAAGC	TAATTTCACAGGGGTACATG
WP_004922399.1	ATGAGCGACCAAACAAC	TTTTTGTTCTAAATTTGGTAGTAG
WP_004922411.1	ATGAGCACTGATAGAGAGT	GCTATTATTCTTGTGATAGTCG
WP_004922581.1	ATGTTCCCCATATTTAGGGA	TTTTAATTCTTGCTCTTGACTAT
WP_004922704.1	ATGAAGAAAAATAAGAGCAAGA	TTTATTAACGTTATCGGTATCTG
WP_004922866.1	GTGAAAAACAACGAAAAAACC	TTTTTTACGATTGCTAAGTTCA
WP_004922896.1	ATGATTGACAGCCAGAATT	CTTATCCATTTCCTTTAAACGA
WP_004923523.1	ATGAACCAATCTGAAGAACA	ATTAACAAACGTATTTTTTACCC
WP_004923882.1	ATGACCATTGACTTAAGCA	AACGGACTTTGCGACA
WP_004924049.1	ATGTCAATTCAGGATACGAG	TGCTTGCTGGCTTAATG
WP_004924065.1	ATGAGGTATATCATGGATTTTAATC	ATTAACATTAATTAAATCATAAGTTAACT
WP_004924072.1	ATGAACGTAGAATCAATTACTTC	AGGTTCGCTGATTAATATTGA
WP_004924254.1	ATGTTTTTTGATAAACAAAATGC	ATTACTTAATTTAGCCCAAAAGT
WP_004924278.1	ATGAAAGAATCAATAACAATAGTAAC	TTTAATTAGTTTTAGGTAAATACCTAAA
WP_004924665.1	TTGGTCGAAGATCCATCA	TACGGTAAGGGGCGC
WP_005120762.1	GTGAGTATGTCTATTAATCAGATATCACC	TGTTTTTATTAATGTTTCGATCGCG
WP_005121418.1	ATGAGCGACGACAATTCACA	TTCGTCCAGTTTGGGCTG
WP_005121577.1	ATGTCGACACCAGAGACCA	TCCTTTACGTAACAACCGCA
WP_005121691.1	ATGAGCATGTCCGACGATAG	CAGCAGATCGAAACGGTCC
WP_005121817.1	ATGGCTTATCAAACTCAAGATATTATCC	TTTGCGCACCTCGTCTT
WP_005122303.1	ATGGATAAGTTATCTTACGCTTCAG	TCCCGGATAAATACCACGGT
WP_005122932.1	ATGGAAAGCCCTGTTCCC	TAACTCATCAGGACCTCCCT
WP_005123150.1	ATGTCAGACAATACCTATCAGCC	AGCCTGGCGCTTATCTTC
WP_005123605.1	ATGACTCCAACCATTGATTTACTT	GCGCGTCGCCCATC
WP_005126378.1	ATGAGTCACTCATCTGCCCC	CTTTTTAGAATGACGTCCGTATACC
WP_005126657.1	ATGAATCATCATCCTGTAAAATCATCC	CTTTATTTTGATTTCAGGAAACTTGC
WP_005126712.1	ATGGCTATGCAATCACAAGATATTA	CTCATGACCGTTCTCCTCTT
WP_005126769.1	ATGAAAAGTAACATGCCCGTTAC	TGCCGACACGCCAAAG
WP_005126801.1	ATGTCTATGGAAACGCAGGA	CTCATGATGATCCTCCTCGTC
WP_005129057.1	ATGAGTATTGATCGTACCTCACC	TTTACTCTGTAGGTAGCTCTGTG
WP_005130943.1	ATGATTAGCGTATTCGATATTTTCAAAA	ATCGCAGGTAACGATCTTCA
WP_005133830.1	TTGGCTAATTCACCCGCA	TGGGCTGGCAGGTGG
WP_005133841.1	ATGTCTGACTGTCGTACTTACG	GAATGTTGCCTTTCTGATGGC
WP_005156400.1	ATGGAGTGGCAGACTCATTTA	CATAATATTGCCGGAGCCTTC
WP_005156427.1	ATGGCGTGGAATCAGCC	TTCTCTCCCTACGCGAGT
WP_005156531.1	ATGAATATTGATTTGATGCCATATCAC	TGAATGGCTTTCCGAGGTAA
WP_005156566.1	ATGAGAACAATTAGTTATAGTGAGGC	CTCTTCAAGTTCCCTTTGAATTCC
WP_005156690.1	ATGAATATGACAGTTAAACATCAAATACA	AAACTTCGCTGCTGTGGC
WP_005156692.1	ATGTCGCATTCCATTGGTATTAA	TACCAATGAACCGGCGATT
WP_005156700.1	ATGACATTGAATACTAATGTGTTAAGTAG	GCAAAGATTGCGGGCAA
WP_005157177.1	ATGGTAGCCCAAATAAGCAGTA	GAAAGAGAACTGTTTCAGCTGA
WP_005157407.1	ATGATCAGCGTTTCTATCGATATC	TTTGTGCAAAATTCGAACACCA
WP_005157433.1	ATGAAAATCGTGAGTAACTTTATCGG	ACCCAGCGTTGGCATAC
WP_005157512.1	ATGAGCGACATCACAAAAGGA	TTTTGGTGTCAGGCTACGT
WP_005157598.1	ATGCAGTCTGTATCTTCTATTTTTGT	CCAGGGTTTCTCCACAACA
WP_005157674.1	ATGAGTGAGGCTACTGTCAATG	TCGTAACGCCTCCACAATC
WP_005157827.1	ATGACATCGCTAATATTTAAAAACGTAA	AAGTATGTCCATACTTTCTTCATATATGA
WP_005158295.1	GTGCCCCCGCAGCG	ATCTCTTATAGGTGGTGAACTGGG
WP_005158416.1	ATGAGCGACGACCACTCA	TTCTTCCAGTTTGGGTTGCG
WP_005158823.1	ATGAACATCACTACATCGGCG	CAGCAGGCCGCCAC
WP_005158896.1	ATGAAACAATCTAATGATAAAAAAAC	TTTTGTCTGCCAGTATTTAAG
WP_005159058.1	ATGGGTGAAAACCTCTGGATAT	ATCCGGGTACTTTATCTGATATCG
WP_005159145.1	ATGATAACTCCATCGACTTCCTC	TGTTGTCTTCCCCTGCTCC
WP_005159550.1	ATGAATACTGAAGCCTCCCAA	CTCTACACCGACAGTCAGG
WP_005159572.1	ATGTCACAATCCTCCGCG	GTTAGCGGCTTTACGCTG
WP_005159587.1	ATGAATATCAATAATCAGATTAACAAG	GTTATTCTCCCATTCGATTAAT
WP_005160467.1	ATGAGTATTGATCGCACTCAGC	GCTGCTCTTCAGGTCATCG
WP_005160776.1	ATGAGTACGCTTCTATATATTCACGG	AGCGGTCGCTAGCCC
WP_005161939.1	ATGTCACTGCAAACTCAAGAC	TTTCCGCGTCTCCCCG
WP_005162155.1	ATGCATCGAGCTAAACCTATGC	CGCTTTGTCGGCCTCA
WP_005162175.1	GTGACTAAACCTGTATCTCAAGAAA	AACGTAGTTCTGATACCAGTCG
WP_005162179.1	ATGCAAGTGATGCCTCCAA	CGGCTGTTCCCGTCC
WP_005162234.1	ATGCTGGCTATATCTGGA	TATATGTGTATTTTGTAATGACTGT
WP_005162291.1	ATGGCCGATATTAATACAGCACA	GAGATGCAAGGATGCAAGAC
WP_005162623.1	ATGTCGACTGATAAAACAGGGT	CTCAGTACGACTGGTGCG
WP_005162694.1	ATGAGTGAATTAATAACACAAATTAA	ATATAACGCCGGTGCC
WP_005162998.1	ATGTCACAATCGCCAATTGAG	ATTTAAAGGTTGTATAGTTAATGCGTTAT
WP_005163324.1	ATGTTGAGCGGAAATGGCA	GCTCAGAGTAAATAATTGAGCGA
WP_005163332.1	ATGGAAAACATAAATCAATCTCAGCA	GCTTACGAATAAGTTAGGTTGCA
WP_005163729.1	ATGCAAAATTCAGCACAAAAAATATG	GTGTTGCGCCTGCGC
WP_005163816.1	ATGGCCGTCACTATCACATAT	AGCAGATAATAATAATTCATCATTATCGG
WP_005163828.1	ATGACAGTAAGTATTCAATATAAAAGCCA	GGCAGCCATCAGTATTTCGG
WP_005163940.1	ATGTCCAGAGCTAGCCGC	AGGCCCCAACCGGC
WP_005164084.1	TTGGACCAACAGGCAAGC	ATACACGAAACTTACCGGCG
WP_005164130.1	ATGACTCAGAATCTCAGCCAG	AGCACGCAGGATATAGTCAC
WP_005164132.1	ATGGTAAGTACTCAATTTATCGGTAG	ACCATGAATTTTTTGCCAAATTAACA
WP_005164223.1	ATGAGCGAGAAGTCAGAAAACC	TCCGCGCTTATTAGACCC
WP_005164331.1	ATGAATCCGTTGGTGTATTTCTC	GTTCTGTCGTTGCCAAAATTC
WP_005164342.1	ATGAGTGATCAAATCCAAAGTAGC	CTTAGTGTTACGAAATGGTTTGGT
WP_005164542.1	ATGAATAGGCAACAACGAGTAGA	CTCCTGTATCTGATGAACAACATC
WP_005165009.1	ATGCAAAGCCAAACCACCG	TGGCTTCGGCTCCTCT
WP_005165338.1	ATGCGTATAAGCGAAATTGATTATG	CATTAAGCCGGGGTTAAACTC
WP_005165350.1	ATGTCTAACTGGAACGATATAGCA	AGCCAAGACATGGAAGGATATG
WP_005165716.1	ATGGCCCAGCAATGT	TTTTTTCGTATACTTTTCAATATGT
WP_005165873.1	ATGTTCCAAGACCAAGACACG	ATCCAGTAAAAGGTGAGGGTG
WP_005165949.1	ATGAGCGAAACCCATACTACC	GCCTTTCCAGGGATGAATAAC
WP_005165954.1	ATGGCATCTAATACTCAAGTTTTGC	CAAAAAGTGGCCAAACTTGC
WP_005166097.1	ATGTCTGAAGGGTTCAGCC	TTGGGATATGCGCCCAAA
WP_005166456.1	ATGCCAGTTGGACTGGC	GACCGTTAGTGCTGTATCACTA
WP_005176491.1	ATGAAAATCAATACTCTTCAATCGTTAAT	GCCGTCAGCCGCCG
WP_005177203.1	ATGTCTTTAACAAAAATATCGTCATCTT	CGCTTTTTCATGAGGATTACGG
WP_005178231.1	ATGATTTCCGCTTCACAACG	TTCAAAGAGATTGTGATGCAGC
WP_005179706.1	ATGGGGGTAAATAATACAAATTAT	ATAGACATACCAACTGCGT
WP_005179775.1	ATGCACAGCATCCAAGGAG	GGGTGTTAAATATTGTGCAAAAGTA
WP_005180212.1	ATGCACAGCATCCAAGGAG	CCAAAATGTTAAATATTGTGCAAAAGTA
WP_005181011.1	ATGCACAGCATCCAAGG	AGATATTGTTAAATATTGTGCAAAA
WP_005280619.1	ATGTTTAGCAGTCAAGAAGG	TTGCAGGTAATGCTCCA
WP_005284092.1	ATGGCTTCAGTCACTGA	CTTCACTTGCTGACCCG
WP_005284531.1	ATGCAGGTATTACAGAATCA	CCCTCTCGCCTCATC
WP_005284548.1	ATGCCGATGGATAAGCC	CATGGCGTGTTTAATGC
WP_005285281.1	ATGACCGACGTTTCTTC	GAAGGGATTCGAGTGGC
WP_005286533.1	GTGGTAGTAGGAAATTTATCCG	CAGCATATTCCAGCCG
WP_005287183.1	ATGAGTAACCCTTCATCCC	CTGCGCCTCCATCA
WP_005287789.1	ATGACTATCCCAGAACAAAA	TACTGATTTCTCCTTCTCAGT
WP_005288047.1	ATGTACAATACCGATTTTATCAGCGC	GGCGGCGCGCTCGA
WP_005288481.1	ATGACGATTAGTATGAACACG	TGCTGTCTCCTCTGCA
WP_005289077.1	ATGAGCGACGACCATT	GATCTCGACGTCCAGT
WP_005293940.1	TTGCCCTATTTTTTGACGC	TCGGCTGGCTACAGC
WP_005294393.1	ATGAATCAATCTCAAGACGA	GGCGTGAGTTAATTCTCG
WP_005296556.1	ATGGAGCCTTCGCAC	TAGCGCCTCCTCGG
WP_005297258.1	ATGACACAAGATACCCAAC	TTCCTTGACCTGGCG
WP_005335772.1	ATGACAACTGAATCCCCAAGC	CTCGTTGTTGCCGCCG
WP_006817659.1	ATGATGCAAACAGCCTC	TGCCCCCTTGTAAAAAAG
WP_006817680.1	ATGACTGATTGTCGTCGT	GAATGTCGCCTTTTTGATG
WP_006817733.1	ATGACAACATCCGTATTTTATATC	CATGGCGGCGCGATA
WP_006818160.1	ATGCCTGAAACCTATATCCC	GGCCAGCCATGGATG
WP_006818167.1	ATGAGCAGCACCGAC	TTCCCGAACCAGAATCA
WP_006818175.1	ATGAGTAACACAGATACCATC	GAACAGTTTGTAGACAATATTCA
WP_006818222.1	ATGTCTTCCCAGCCCT	ATGCAGTACGGTAACCG
WP_006818297.1	ATGACAGACAATACCTGGC	CCCCTGACGCTTGTC
WP_006818304.1	ATGCATCACACTATTAGCA	ACGGTTAACCACTTTGG
WP_006818356.1	ATGAGCGAATTCCGGG	GTATCCGTTAACCTGTAAAAA
WP_006818482.1	ATGGAAAACACTCAAACCA	GCTGAACAGAGAGTAGAAG
WP_006818522.1	ATGCGCGATAGCAGC	GCCCATCAGCCAGTAA
WP_006818629.1	ATGAAAATGATCCCCAGAG	GTTCTGAATGATCTCAACCG
WP_006818941.1	ATGAGCATTGAGCTAATCG	ATTTGTCATTACCGGGGC
WP_006819026.1	ATGAGCGACGACAATTC	ATCTTCCAGCTTCGGTT
WP_006819050.1	ATGACTGATTTAAAAATTGCCG	TAATTTTTCCCCTGCCAG
WP_006819533.1	ATGCGGCAATTGACAA	GGCATCCCGCCATT
WP_006819540.1	ATGAGTGATATTATCTTAAGCATC	GCGATGCCGCATCT
WP_006819702.1	ATGGTACACAGCATGGC	AAGTGCATCAACCACAG
WP_006820008.1	ATGACAATGATTCAAAGTTATTTAA	TTTAAAATTATTGTTATTTATCAGCTC
WP_006820021.1	ATGACCTCATCTTTACCCG	TAAACTTTCATTTTTTGCTTCC
WP_006820125.1	ATGTCCTCTGAACTCTCTG	GTTGCTGACGGAAAGC
WP_006820270.1	ATGCCTGGATCTATTAATGG	TTCATGGTTAGTATCCCATTG
WP_006820296.1	ATGAATAGCATCAACAGTATTG	TAACGACGGATCGCTG
WP_006820308.1	ATGTCTAACTCATTAAGCGT	GCTGTTTTGTTTTATATGGGA
WP_006820335.1	ATGAGTGGAAATCTATCAGTAG	GTACATCTTCTGTGCAATCA
WP_006820832.1	ATGTCATCTAACATTCAAACC	TTCTGCTTTTTGCCCTT
WP_006820847.1	ATGGTCAGCAATAACGAAA	AAGGTGCAAAGACGCA
WP_006820870.1	ATGGAATGCCGCCC	CGAAGTACTCTCTTCCAGA
WP_006821080.1	ATGCGTTACATCATCAATGC	TTGCGGTTTCCACGA
WP_006821162.1	ATGAATACTGAAGCCAACCA	CTGTGCCGGTGCGG
WP_008323346.1	ATGCAATATCCAACCGTATCTGTA	AATACCGGGGAGATACATCTGTA
WP_009484324.1	ATGCTCAATACTCGTGTGCA	GGCTCGCCGCCCAC
WP_009484412.1	ATGGATAACTTGCGCTTCTCTT	TAACGTGTTCTCCGGTTGC
WP_009484876.1	ATGATCACTATCGAATGCACCG	CTCTGTAATGTCACTGTTTTTTACCT
WP_009484937.1	ATGCCTGAGCAAAAAATGGAAA	AACTTGGACTGTCTCTGGATTG
WP_009484993.1	ATGAAAAACATCAACCCAACGC	TGCGCGCCAGGCTT
WP_009485462.1	ATGAATACTGAAGCCACTCAAGA	CTGCGCCGGTGATGATT
WP_009485840.1	ATGAGCACGTCTAACGACCC	CAGATCGAAGCGGTCGAG
WP_009486019.1	GTGCAGGTCATCAGCGG	GTTCCAGTGTCCGCGG
WP_009486504.1	ATGCATATCATTTTCACGCTAATCA	AAAAAGATGCATTTCGCAGTGG
WP_009486529.1	ATGACGATCACAGGAAACTTTATTG	ACCTAACGTCGGCATGCT
WP_010891203.1	ATGGACAGTATTCACGGACAC	AACCTCCTTGGAGTCAAATGT
WP_010891206.1	ATGTTTATAAACCCAAGAAATGT	CTCAAATACATCATCTTCAAGT
WP_010891207.1	ATGACAATAAATATCAAGACAGACAGC	GACAACACCAAAAGCGGC
WP_010891236.1	ATGTATTCATTTGAACAAGCTATCAC	ACTAAATGACCGTGGTGGTG
WP_010891237.1	ATGAAAATATCATCATTTATTTCTACA	CATCAATGACAGTAATTGCT
WP_010891241.1	ATGTGTGTTCCATCGCCA	ATATCCGATACCATCCATAGCG
WP_011152995.1	ATGAAGCTATTTTCAATTTCATCCCG	AGACCAGCGGTAATACTTAAAATATT
WP_011579078.1	ATGAATACCAACAAAACTCTGGGC	ACCCCGTTCCGTCATGG
WP_013650396.1	ATGCTTAATCCCATGATAATTTTCTCA	CTTCACTCTTTTATCTTTTTTAATTTGGC
WP_014257346.1	ATGCCAAACCATATTCCTGATAC	ACGCTGTTTGGCGTATTCC
WP_014257409.1	ATGCCTGTTTCAGCCGTA	GACGCTGATATCAAGGAGGC
WP_014257429.1	ATGAACTATTTCCGTTTAAATGCG	TAGTGTGACCTTAAACGTGGT
WP_014257562.1	ATGAGAAAGCCTGTAAGAAAATCG	TTTTGAGTTGTTAATGTAGCGCT
WP_014609009.1	ATGCAGAATACAGCACAAAATATATG	ATGCTGGTCATAAGACTGAGTG
WP_014609104.1	ATGACCGAGCCACATGATT	ATCTAATCGACGATGAGTTTTCC
WP_014609110.1	ATGAGTAGCGTAGATATTAATGTTCC	TACATCCAGCAGTAAGCGAG
WP_014609134.1	TTGAACACCAGTATCAATGCAC	CTTCTGCTTAGCGGTCTGG
WP_014609219.1	ATGAAAAATATTAATCCTAGTCAAACCG	ACGCCAGCTCTTGAAACG
WP_014609336.1	ATGCATATCGATAATGCTATTACAACC	CAATAATTTGTAGACGATGTTGAAGAT
WP_014609358.1	ATGGAAAACATACCTTCTAATATCGAC	CAGTGCGGCGATAGTCG
WP_014609444.1	ATGAAAATCATGGGAACTATGCC	CATCCATTCCCGCTCCAA
WP_014609447.1	ATGTTTATTAAAGATGCTTATAACATGCG	TCCCATAATACATTTTTGATCGCA
WP_014609473.1	ATGAACTTATCATTAAGCGATCTTCA	GCTATTTAATAATGGTCGCCCTT
WP_014609475.1	ATGACGGTTACCCTTAATAGAGG	TGTATCCATATCAATTTGATGGCTG
WP_014656289.1	GTGACAACGATAAATAATAAATACA	GCGTGTTTTTAACATCGG
WP_014656597.1	ATGTCTATTGATTTATCATCTCC	CTTATATTCCTTAATATTAATGTCGTA
WP_014657126.1	ATGGACGAATTTAAACCAGA	TTTCTGATCCTGTTGAACTT
WP_014657167.1	ATGTCAATGCAATCACAAG	TTTTTGATCCTCCCCTTCA
WP_014657408.1	ATGAGAAATTGTTATATATCAATAAGC	AAGATAGGCAATGCTCAAC
WP_014658194.1	ATGAATATTGAAACTTTCATTTCG	TTGGAATATCACTGATATCGC
WP_015422568.1	ATGGATACAACACAACCGCA	ACCAAAAAACAGCTGATACAGAT
WP_015422612.1	ATGACGCAACTCATCATGCC	CTGTCCGGCTTTTTTCAGC
WP_015953472.1	GTGCGTAGCCGTTTTTCG	ACTGTAGGCATGTAGCGTAC
WP_015953559.1	ATGGATTGCCGTCCGGA	GGGAGCTGTCAGGGCT
WP_015962672.1	ATGCAATTTACTCCTGATAGTGC	ACGAGAAATGGATTCAAGATCCA
WP_015963067.1	ATGCTTGATGTATCAGAGAGTGTA	GTGGCGCAAATTTTCATTCG
WP_015963250.1	ATGCGCAATACTCAAAACATCA	GCCCATCAACCATAGAAATAATAGA
WP_015965366.1	ATGAGCGACGACAATTCACA	GTCTTCCATTTTCGGCTGTG
WP_015965623.1	ATGTCTATTCGGGAACTGATCG	CGCTTTACGTTCCGGCG
WP_016266437.1	ATGAGTGCGTTGATAACCCA	AACAGTATGGGGTCTGCCG
WP_016535485.1	ATGAACTCACTTATTAATCATTCACTTG	ACGGCTAAAAGCCGCTT
WP_016535497.1	ATGCAGATATCATCGGGACC	GGCGAATTTCGCCATATGG
WP_016535500.1	ATGCCTTCAGTCAACACCG	GAAGGAAATTTTGTTCTGCGC
WP_016535503.1	ATGGATAACACATCCCCGG	GTCGTTCGGCATAAAAGAGTG
WP_016535516.1	ATGATCCATCACGCGCTAA	TACCGCCTCCCGCC
WP_016535531.1	ATGGAGATAAAGCTGCACTCC	TTTACCAGCCGACGGC
WP_016535715.1	ATGTTAATGCTATTTTTCAGCGC	AAAAACGACGGTCGAGCC
WP_016535835.1	ATGAGCATTGATCGCACGT	TTTACTCGATAAATAGCTTTGGGC
WP_016536039.1	ATGAAATTCAGTGAACTCTGGTTAC	ATCCCTCAATGATGCCTGG
WP_016536076.1	ATGAGTTTTCCCATTGAGCAGG	TCCTAACAGGCTGTGGATACG
WP_016536247.1	ATGAAAGAGTTTGCATTTACTATTAAGAG	ACGTGCGTAATTAGCGGA
WP_016536337.1	ATGAGCAATTCTACAGACTTACAC	CTGTTGCAGGTCGAAACG
WP_016536352.1	ATGCCAAATATTCATATCAGCCC	TGCTTCCAGAACATCTTTCTCC
WP_016536353.1	ATGCCGAATGCTCATATCAGC	ATCAGGAGGATTGAATATTCTGGA
WP_016536389.1	ATGAGCGTTGAGTTTTCTTCC	CTTAATGCCTGAAAAACCAAAACT
WP_016536444.1	ATGCCGATAGATAAAATAGCTGC	TCGGCCAGTGTATTTATCCAC
WP_016536503.1	ATGCTTTTACTGCAAAACTGGG	TCTGCTGGTAGATGTTTCCC
WP_016536512.1	ATGAGTATCTCCACCCCGA	TCGAGTCATCGCAAATGCA
WP_016536514.1	ATGGATATGAATATTTCCGATTG	CTCTTTATTTGTTTTAGATATAATACGC
WP_016536523.1	ATGATTAACAATGTAAACTATTCAAT	AATGATGGTTGGAAGTTCT
WP_016536835.1	ATGACAACACAAACTGGCTC	CTCATTTTCGTTCTCCTCAATCA
WP_016536850.1	ATGATTATTTGCTGGAGCGC	GCTCTTATCTGGCCCTAAGG
WP_016536932.1	ATGAATAACTGGTTACAGCAGC	GGCAGGAAGAGCCAGC
WP_016537145.1	ATGCCGATTTCCCTACATCC	GAGTTTATCCATCAGGTAACGATG
WP_016537273.1	ATGTTCACTGCCCTGAAAAAG	GGACAGCGCGGCAA
WP_016537275.1	ATGCTAAACCTAACCCCT	ATAACAAATTCTTTTTCCTTTATTTTT
WP_016537316.1	ATGACCTTTTCAACCAATACTTCTG	GATGGCGAGATCGGTCAG
WP_016537327.1	ATGGTCGATAATAATTCAGCTACG	CAGGTGCACAGACGCA
WP_016537334.1	ATGTCTTTCGGGAGAAAATTGAC	GATGAAAGCTTTATCCCACAATGA
WP_016537335.1	ATGGAAAATGAAAGCTTATCTGTTG	AAAGTGCTCGCTCTGGC
WP_016537607.1	ATGACCAATGGAATACAACAGATAACCG	GCCCGCGGCGGAGG
WP_016537639.1	ATGGCAAGTTCTCAAACCCT	GGATTTATGGCGGTTATCGGG
WP_016537678.1	ATGGGGAGTCGCGAAGT	CGCGTTTTTTCTCGACGA
WP_016537795.1	ATGAAATACCGCAGAGAGAGTAA	TGCCTCGCTTGTTATTTTGG
WP_016537847.1	ATGTCATGGTCACAGGCTAC	GCCAATCATTGCCTCCAGT
WP_016537909.1	ATGAGTATAGCTTTGAATTCTATTCAGG	GGAACGCAGTAAAGTCTCTACA
WP_016537915.1	ATGGGCGGCGGAATTT	TTTTTTATTTGCTGGGCCGT
WP_016537917.1	ATGTCCTCCATTCCAGCAAA	GCCTTTAATATTATTGGTCATTGAGC
WP_016537918.1	ATGGATTTGAGTTCTGCAAAATCA	AGCCTTCATGTTTCGAGTAACA
WP_016537985.1	ATGAGTATGTTTTCTGCAGTGG	TTTCTGATAATTAATCACCAGATGGC
WP_016538127.1	ATGAGTAATGCAGAAACAACCC	CAATATTTTGTATACGATGTTCAGAATCG
WP_016538147.1	ATGAGCGATACCCTGAACTTC	ATAGCCGTTAACCTGTAAGAATGC
WP_016538154.1	ATGACTGACAAAATCACTTCTGTT	CTCGTCTTCCAGATACGTATAACC
WP_016538267.1	ATGAAAGTTGGCGTTCCTCT	ACGGTGCCTTGCCAAC
WP_016538739.1	ATGCCACATATCAACTCAGCA	CTGATGAGTATTTACTGTTTCTCCG
WP_016538749.1	ATGACGCCATCTACTGAAAATATAAG	CTGCTTCAGTTTGGGATCGA
WP_016538985.1	ATGACGGAACAAAATAATTCCTCC	TTCCCCCTGGCTTACGG
WP_019083735.1	ATGAATTTCACTCTTCTTCTGCAC	TGGATGGAGAATGGTCGGT
WP_019446232.1	ATGGACATATCCAGCTCTGC	GACGCGGATATCGATATTGC
WP_020282365.1	TTGATGATAATCCTACCTGATTGC	GAAATCAACACAAACAACAGCA
WP_020283316.1	ATGCGCATACCCATAATTTGG	TGGCGGCGAACTTCCTA
WP_020283496.1	ATGGTGTCTTCGATGTCTAATTCG	ACGCTCATGCCCCACA
WP_020316952.1	GTGATGTCGCGCCATGG	TAAATTTTTATTTATCGCCTTTTTGTCGA
WP_020317218.1	ATGACCAATCCATTATTGACGCC	GCCTTTGATCCCGTAATGCT
WP_020319858.1	TTGCACAATACACAAACGCC	GAATTTTTTATTGAACATCTTAGGGTCG
WP_023148198.1	TTGCACAGCTCCTCCAAC	GCTGCCTGAAAATTTTTTGAGC
WP_023160234.1	TTGATTGGTATCTGTATTTCGACTC	AAACTGGGTATTCAAGCTAACAAA
WP_023160440.1	ATGCCGATTGCAGTGGC	TTTTGCCCCCAGTTTAAAATTAGC
WP_023161097.1	ATGAGCTTGCATCGCGC	TCTGACGCACATATAAGCCA
WP_023184674.1	ATGATGAATTGCCCAAAGTGTG	AAAATTCATGTGCCCTTGACC
WP_023328080.1	ATGAAGAACGGTAGCCGC	AAAAGCAATGAAGTGCTTTTTACTCA
WP_024256417.1	ATGGAAGCCGGAAAGATGAC	GAAATAATATTCAACGGTTTCTTCTTCT
WP_024474672.1	ATGGATGGTATTCAGCAGGC	GGGGAGCCTCGCTTTG
WP_024475195.1	ATGAGAAGTGGCAAAAAAAGCA	TGACTGGAGGTCTGTGATAATTG
WP_032098021.1	GTGCCTGTTACTGTGCAAAC	GCCTGTGGCGGTGTT
WP_032140136.1	TTGTGCACAGCTCCCCA	TGTGATATTTACAGTTCCATCGGG
WP_032156687.1	ATGAGGATATGCGATAAATTTCAGTC	GTGCTGTTCTGACGGGG
WP_032243086.1	ATGCGAAGTGAACAGATTTCTG	TCTCATGTCTTTTCGCTGCC
WP_032294934.1	ATGAGTAAAGTGAAAAGTATCACCCG	GTTTTTTGATCGGCGGGC
WP_032294942.1	ATGTGCCATTTATACAATGGTTTTGA	CTGCCCGGTCAGGCA
WP_032409076.1	ATGCTGACGCCCGCC	TTTTCCGCTACAGAACGCC
WP_032420351.1	ATGCCAGGTAGTATAGATAAAGCG	AGGCACATAATCGCGTGG
WP_032457106.1	ATGGCAAGTTCGGGCAC	CGCGCCGATGGCTG
WP_033750506.1	ATGGCGAATGATTCTGGCA	AAGATCGTCGAGGAAGGTG
WP_033751802.1	ATGAGCGACGACCATTCTC	TTCGTCATCCAGTTGGGG
WP_033753922.1	ATGTCCGAACTGATTGTGACG	GAGCGCCTTCACAGATATGG
WP_033754389.1	ATGGCAGAACATCGTGGT	GGAAGAGCTGCGGCC
WP_033790314.1	ATGACCGATGAACAAGGGC	AACGCGGGCAGGATG
WP_033791692.1	ATGCAATGCCGTAGTCAGTG	GGGCGCGGTGTCCG
WP_033792202.1	ATGACTGCCTCTTCTTCCAG	GAAATGGTCGGCGATCGG
WP_033792330.1	ATGACCTGGACAACCCATACCG	CCCGCCGCTGGCGC
WP_033793256.1	GTGACCATCCATATCGCCA	AAAACCTACGGATTTGAGGTAGT
WP_033793269.1	ATGACGCTCTCGATTAGCG	TTCATCGCCCGGTACGC
WP_033793566.1	ATGTCGTCCAATAATCACAACAAAA	GGCGCCGCCTGGTG
WP_036413302.1	ATGATGAACCCTTTGCTTACCC	CCCGTTGATTCCGTAGCC
WP_036413944.1	ATGAGTCATCAATCCGGCC	TGCTTTTTCCACCTCAACTAATAG
WP_036416809.1	ATGACTCAAACTTTAACGCAGC	CTCGTAATCACTCATCGGTGC
WP_036416987.1	ATGACACAACAGCGGCA	GTTCTCATCCAGTGCTTTTGT
WP_036417499.1	ATGAAAGATGTGGCGCGG	ACCGCAGATAACAGATCCC
WP_036940590.1	ATGATGTTCGCGACTTC	TTCTTGGTTATGCGATTTGG
WP_036941148.1	GTGGTCCTGTGGAAATC	AATATCAGGATATTGCAGTAATAG
WP_036957743.1	ATGAATATTCCGTTGTACTATTTAAGACA	TTTGCACCAAACATAATTGATATAGC
WP_036957864.1	ATGTCTAACATTAGATCTTTTTCA	TGATTTTATATCTTTATTTTCAATAGCG
WP_036957904.1	ATGAGCATCTATTCTTGGAACAAC	GTGGTAATGATTTGAATGAATTTTTAAGT
WP_036957912.1	ATGCAATCCCTGACATTACAAC	ATGACTTAGACGTGCCAACT
WP_036957920.1	ATGAAAACAAATAGTTGGCTATCGG	CTTATTTATAGGTGTTAACACTTTGCTT
WP_036957944.1	ATGAAAAATAAACAAACTAAATTATTCA	TATTCCAAAAAAACTAATAAGCAG
WP_036957968.1	GTGAAAATTGTCCAATCTGGCG	AGCTATATCAACTGTAGTCGATGT
WP_036958038.1	ATGCACTCACATTCCCATAAAG	TTTTTTCACTTGAGGTAACTTGACT
WP_036958051.1	ATGTCTACCCCTTCTCCG	CACATCATTTGTTTGACTAATTT
WP_036958071.1	ATGAATGCATATTCTATAAGTTGGGG	ATTGAAAGAAAACAAAATAACTGCATTAG
WP_036958274.1	ATGCTTTTTGGTATGATGATATCGC	CTTTATTGGGAGGATGGGAGG
WP_036958341.1	ATGTTGAGCAACTCGTGGT	GGCTTTTTTCATACTCTGACTTGG
WP_036958442.1	ATGAATATTTTGCCTTTTAACCCTTC	TTTAGTAGTTTGACTTTGTTTATAATGGC
WP_036958456.1	GTGGTCCTGTGGAAATCTAATCT	AATATCAGGGTATTGCAGCAATAAT
WP_036958458.1	ATGTCGATGTCACTGAGTCAA	CATATAATCTTCAATCGGCACACA
WP_036958519.1	ATGGTAAATAATATGACAGCCCCA	CTTAGTTAAGATCAACTTACCTGTACG
WP_036958541.1	ATGCACAGCGATTACCAATC	GATGGGTATCCGTTTCTGTTCT
WP_036958542.1	ATGAGTAACACTACACACTC	TTGTTTTAAATCATCATAAAGCAT
WP_038150968.1	ATGTCAGTTACTGGTTCGGC	GGCGTGATCAATCGCGT
WP_038151086.1	ATGAATACAACAACTACGGTTTCG	AAGAGCGCCGTAGATTACAG
WP_038151258.1	GTGAGCACACACCATTCG	TTCGACATGAAAATGCGTTTTC
WP_038151273.1	ATGAACGCCAGCATAACACT	GCCCATTTGTTCGGCAG
WP_038151305.1	ATGGCTCCGAAAAATAGCACC	TTCATGATCGGCCCCCT
WP_038151352.1	ATGGTTTCAATTAACGGACTGC	GATATAAATATCGACCCCAAGCATC
WP_038152009.1	ATGAGTCATACAATTCCTGGACC	AACGCTTGGAAACTCGAAC
WP_038152060.1	ATGAAAATACTATTGATTAACAGTAGCCC	TTGGGTTTTGATGACGTATTCTT
WP_038152552.1	ATGTCGTCATCACACTCTTCA	CAGCTTTACTTGATATGGGTTGA
WP_038152592.1	GTGTCAAATCCTATTACTATTACAGAATC	GTAGTAAGAGTGCTCGCCTC
WP_038152705.1	ATGCCCTCGCAAAATATACAGC	GAGTGATTTACGATGACGGC
WP_038152727.1	ATGAGTAACCAAGCCGTAAACT	AAGCGTGTACGTGTACGG
WP_038254392.1	ATGGCAATCAGTGAAACC	GGCTTTTTGCCGGTT
WP_038254823.1	ATGACCACCATTCTGACA	GATATAAACGTCAATCTGGTTT
WP_038256778.1	ATGAGCACACCTGATTTT	CTGACGGTAAGCCTGT
WP_038258270.1	ATGAGCATTGATCGTACAT	CTTACTCTGAATCGAACTCT
WP_038258506.1	ATGTATACTTCTGGATATGCAA	ATGATACAAGTTTGAGTGAATT
WP_039898053.1	ATGCACTCACAGAACTTACAAAC	ATGATACAAACTAGAATGAATTTTTAGGC
WP_039898129.1	ATGCCTAACACCGTTCTCG	ATAGCCTAATGATTTCTGAATAGCAG
WP_039898184.1	ATGATCTTTCAAGTGAGTAATGGATC	AGACCACCTGGGCTTTAGA
WP_039898190.1	ATGCCAATTTCAGCATCGC	TGTTTCTTGAGCTTCTCCGG
WP_039898226.1	GTGAATACTACAGACACCTCAGC	AAACTCTCCCATGTCATAGAGTT
WP_039898229.1	ATGCCTTATTCAGCCTTGCT	GGTGATAACATCTGCAATAGAGG
WP_039898312.1	ATGAGAAACTTCATTAACACTTTTCGC	GGCGCAGCGGGCTT
WP_039898519.1	GTGAGCCACTCACATTCTCA	TGGCTTCTTGTCCGCC
WP_039898535.1	ATGACTACAATATCCAGCAGTGC	GATATAAATATCAATCTGGTGGTCGT
WP_039898704.1	ATGAATATAGATAGCTCTGCATTCAC	CCAGTCGGCATTTTCATCATC
WP_039898721.1	ATGCTGCCCAACCCCT	ATCCACCGGAAGAGCGT
WP_039898948.1	ATGACGACGCCGGATAATAG	TTTATGCGTCTTGCCCGG
WP_039898953.1	TTGGCAAACTCATCTTCTTCAC	TCCAGGATATCCATCAAAAGCC
WP_040230709.1	ATGGCAGGCATTAACACGC	ACGAACTGCAGTCTGTTGG
WP_040230744.1	GTGGGCGCAATAAGTCAGA	CCAGAGAAGTCCCCCGT
WP_040231102.1	GTGGCAACAATCAATAGCACC	CTCATGATTCACTCCTTTGGTATT
WP_040231280.1	ATGTCGTCAAGCGAAGAGG	GACTGATTGCCCGGAAGA
WP_040231301.1	ATGGTTAAAAGGCCGAGCC	CTTTTCACCAGTCTTCTGTAGATAA
WP_040231828.1	ATGTACACTTCAGGCTATGCA	ATGATACAAATTCGAGTGAATTTTTAGC
WP_040231861.1	ATGAGCCAGCTAACAGAAAGC	GCAGCGGAACATGACTGA
WP_040231990.1	ATGCAAAATACCAACATCATTACG	GCCCACGTATTCCGGTT
WP_040232070.1	ATGCATATCATCCACAACAATAATGA	ATTTTTGGTCGCGCCGG
WP_040232101.1	ATGCGGTTGATTGATTACTTTCC	TGCGAAGGCGATAATATCCG
WP_040232276.1	GTGATCAACCCGAAAGTTGAT	CATCCCGCCAGTGTTACG
WP_040232310.1	ATGGTCGATCATTCATCTGCT	TTTGACGACGTTATAAATGACCC
WP_040232312.1	ATGTTCGCATTCAACAATGCA	CTCTTCCTTGCCATTAAAATCGA
WP_040232340.1	GTGATTAGTCTATTCGACATGTTTAAG	GTCACACTGGACTTTGATTGC
WP_040232351.1	ATGGGCGATATGACCATCAG	CCACTCCGGTTGGTACATAG
WP_040232374.1	ATGGTTGGATCGATTAATTCAGTG	GGCTTTCAGATTGCTACTGAC
WP_040232375.1	ATGTACGGAATAACAAATAAGCCTG	CGCACGGGTATGTGCC
WP_040232376.1	ATGTCAAACACAATTAAAGCATTCTC	TGCAGGTGGATTAATTTCAGGG
WP_040232565.1	ATGACGCAGAAAATCGAACAG	TTCCTTCACCTGATGCACA
WP_040232739.1	ATGTCTATTCGGGAACTGATTGA	GGCTTTACGTTCCGGCG
WP_040232745.1	ATGAGGCTCTTTATGGGTGG	TTGGCTATCAGGCAAATTGAAA
WP_040232896.1	ATGAATAGCTCCTGGGTTAAAAAC	GTGTGTATTCAGCAACAGGG
WP_040232962.1	ATGCACTGGCAAACGCA	CCGTATTCCTCCCGTCGC
WP_040232968.1	ATGAGTAAAGTGAAAAGCATCACG	CAGAAAGGATTTAAACGGTAAATCC
WP_040233132.1	ATGTCAGATACAATGACTGTTGTAG	GTTTAACAAACCAGCATCAATATCA
WP_040233356.1	ATGAATATAGTTACAAGCGATAATGAAAG	TTTCTTTAACCCACCTTTGCG
WP_040233393.1	ATGCAGCAAAACTTATCATTTTTTATCA	TTTATTGATGCCCGGGTACT
WP_040233404.1	GTGACCCCCATGCTTTTAAG	GTAAAAAATCCTCACCGCACA
WP_040233558.1	ATGAATACAATCATCCCCCAACA	TTTATCATTTGTGGATTCCTCGTC
WP_040233602.1	ATGGCTGATGTATTAGAGTGGC	AAATGCCTCCTCAAACTCAATTG
WP_040233716.1	ATGTCACGTATGGATAACACTACA	TTTGGTCAGAATGAGTTTTCCG
WP_040233766.1	ATGAGCTCTTCGACATCCTTAA	TTTCTGGTAGTGATAAAGGATAAAGTAG
WP_040233871.1	ATGAGTAACAGTGATAATTACCATCAA	CAGATAGCGGGCTTCCAG
WP_040233949.1	ATGAGCAATCAAAATAACCAAAATGC	TAACGCGCTCCGGGT
WP_040233982.1	ATGCTTCCCGAGCATCTTG	TTTCTCTTCCAGAGAATAAAAAATAGGA
WP_040260490.1	ATGAAACAGTCAGGTCAACGC	AAACACCCAATGTGATTCGG
WP_040260598.1	TTGACTCTCTCCCATACGTCA	GGGCTGGTTCAGGAACAG
WP_040260599.1	ATGTCGCAACCTTCCAGC	CAGTAGCGATAAAAACAGCGT
WP_040260708.1	ATGCGTCCGGAACTAGC	TGAGCGCTTGGCAGGTA
WP_040260715.1	ATGCAGTTTTCCCCGATTACA	CCCCAAACGAATGTTCAGG
WP_040260799.1	ATGATCAGTGGCGTCAGTAG	GGCGGCGGTGCTCA
WP_040260848.1	ATGCGCAACAATCAGCCC	GCGGTTGAAGCGTTCCA
WP_040260864.1	ATGACAGTCGAGACGAATGT	ATAGACCTGCCTATAGCCAGC
WP_040260877.1	ATGCACACCGACACCAC	CTGGCAGGCTTCGCAA
WP_040260926.1	ATGACAACACATATCGTCCACT	ACCGTGCACGCTGTAG
WP_040260933.1	GTGTATAACGTCGTGATAAGTGG	CCGCTTGCGCAGAATCA
WP_040260992.1	ATGCCTGCCCCCTGG	GCCGCGCTGGCTTC
WP_040260997.1	ATGCAAACTCTCTACACCGC	CACCGCGACGTGCA
WP_040261043.1	ATGCCTAACGCCAACACG	CCCCAGCGCCGAGC
WP_040261105.1	ATGTCTGACCTGTCCAACC	GACCCGGTTCTTCAATGTATAGA
WP_040261144.1	ATGTCCCAGCCCTCCC	TCGCAGTAGCTCCAGGG
WP_040261153.1	ATGTCCGATCTGATCACCCC	GGCCGTGACGCGCA
WP_040261387.1	GTGCCAGTCCTGCGC	GCGCCTGCCATTGGC
WP_040261650.1	TTGAGCAATCTCGATCCGT	GTCGAACATGAAGAGCGC
WP_040261701.1	ATGAGTCAACCCACCCTTG	GTGCTGGCTGGGCG
WP_040261863.1	ATGGCGGTAGAACAGGC	TCGCTCTAACCCTTTGACAA
WP_040262295.1	ATGGACATGCCTTCTGGTG	TAAAGTCGTGGAAGAGCCG
WP_040262478.1	ATGGCTACAACCAGCGATAA	GACTGCGATATGCTCCTGC
WP_040262495.1	ATGGACAACAGCAACCCA	GAACGGCACTTTCATGCTTA
WP_040262503.1	ATGTCTGCGTCCACCCA	TGGGGCAGTCCTGAGC
WP_040262707.1	ATGATCGATCTTTCAACCTGGA	GCTGCTTTTGTGCTTGTGG
WP_040262743.1	ATGACGTCCAGTGATGCCT	GCCGCCCAGCTCGC
WP_040262756.1	ATGTTGTGCCGTGCCG	CGAGACGCTAGAAGCCC
WP_040262907.1	ATGAACCCACAGACCGAAG	GTCCTGATCATCCTCGACC
WP_040262982.1	ATGCATCTGCTGCGTACC	GCCCTCTTCTTCACTGTCG
WP_040263025.1	ATGACTTCCTCGATTACCGC	GTGATGGGTGCCGAGC
WP_040263106.1	ATGACTGAACCGACTCAAACC	TGGAGCGAGTGCCGC
WP_040263221.1	ATGGACTCAAGCAACCCTG	GAAGGGTGCGACGACC
WP_040263293.1	ATGATAGACCGAGCCCAAC	TTGTTCGCCAGGCTTCA
WP_040263346.1	ATGAACGCCTACGCCG	GTGGAAATCGCGGCTGC
WP_040263420.1	ATGACTGCCTTGCAAAACC	TCGGCTGATCCCCGC
WP_040263598.1	ATGTCCAACGCCTATCTCG	TCGTGCTCCCAGGATCC
WP_040263703.1	ATGAAACTGATCGGAGCACG	TGCCGCGTTTTCAGCC
WP_040903015.1	TTGGCACATTCATCGAC	TGCGTTGGCAGGAG
WP_040903175.1	ATGAGGATTTCGCTTGAGC	CTCGGTGGCCAGCG
WP_040903289.1	ATGCCGCTTTCTTCGCA	TTTTGCCGCGCGCG
WP_040903561.1	ATGACTGTGAATACCTCCA	ACTGATTGCATCCAACAA
WP_040903573.1	ATGAAGGAAAATGCCACG	TGAGAATGGGGATGTCTC
WP_041208848.1	ATGAACCCGATCAGCAATGA	TATGGCGGCCGGTCT
WP_041209466.1	TTGACCCAGAGTGTGACAC	GGCAACCTTACCCATCAAGG
WP_041209524.1	ATGAACAAAGCGGTGGAGA	TTTGACCCGCGCCAG
WP_042030436.1	ATGAGAGTCAATCAACCGGT	GCGAACCGGCACCAC
WP_042030437.1	ATGGCCGATCTGCCCC	GGGATGGCTTGCGGG
WP_042030528.1	ATGGCTGTGAATACCCCTTC	GCCGGCAACCAACGG
WP_042030885.1	ATGTCAAATACTGTCACTGGCG	ACCGACCAGCTGATAGAGG
WP_042030958.1	ATGAGCCAGGAAATCAACGA	CTCGACACTCTCTTCCAACA
WP_042030965.1	ATGACCCATCAATCCCACTC	AGCCAGCACGCTGC
WP_042031153.1	ATGACTTACTTCGCATGGGC	CTCATGGCATGTCCCTCC
WP_042031194.1	ATGTCTGCGCCCCTTG	CTCATGATCAGGCGCTGC
WP_042031310.1	ATGTCTGCCTCCACCCT	GCTCATCAGCAGGGCC
WP_042031415.1	ATGAGTGGCGCATCATTTCG	TGCCAATGCCATCAGCC
WP_042031493.1	ATGAACATTAACGACAGCACC	AGCAACCCCGAAGGCT
WP_042031495.1	ATGAGCATTATCTCTGATTACACCC	AATGGCGGCAAGAATGTCG
WP_042031532.1	ATGCAAATCAACTCAGCCTCC	GGCAGTGATATCGAGCAGG
WP_042031545.1	ATGATATTGGATAGTGTCGTTAGCA	GAACAGCTTGGAAACAATATTCAG
WP_042031937.1	ATGACATACAGGGTCAGCAAC	CTTCATGGTTGGCATGGAGA
WP_042032056.1	ATGAACCAGACTCTGCACTC	GTGATTGAGATAGATATCCTGTTCG
WP_042032153.1	ATGAACAGTTCAACCAATATCACG	GGAAAGTTGCAGATTACTCTGC
WP_042032213.1	ATGAGTGTTTCTATTGCTGAAAAGA	CAGCAGATCGTAGATAAGGGC
WP_042032223.1	ATGTCTACTTCCGTATCTGATACC	CGCCTCCTCCCCTGC
WP_042032269.1	ATGCCCAGAGTGAAATCCAG	AATATCCGCTTCATTGTTTACCTC
WP_042032390.1	ATGAGTGAGCCAGTAAGTATTGC	GCCCTTGCGTGCCA
WP_042032417.1	ATGAGTCAGGCGAACAGC	GCCTTCTACCTTGCCCC
WP_042032439.1	ATGTCAGCCGCCATGTT	CAGCTGGCGCAGTGC
WP_042032510.1	ATGATCATCAACAATCGGGTAGG	TGCCTGCACGTTGACC
WP_042032808.1	ATGAATCGTTCAGGTTCCGG	GTGAGCCGAGTCATTGGC
WP_042032817.1	ATGGATATCAAACCCTACAGCC	GGCGGTTTTGGCCTCA
WP_042032842.1	ATGGGCGCATCAGAACAG	CTGAGTGGCCAGACACTG
WP_042032909.1	ATGAGCTATAGTGCCGAAATCA	ACGTAGCTGGGCGGC
WP_042033067.1	ATGACCGCTATCGTGATCAG	GCACCGTTGCAGCAGC
WP_042033145.1	ATGAATTATTCACTGGTTACGGTC	TAATGTCACCACCTTGCGG
WP_042033236.1	ATGATCAGCAGCCTGCTT	GGCGCTGGCATTGAGC
WP_042033246.1	ATGGCCAATCTGGATTTTTTTTCA	GAGGCAGAAACGACGAACC
WP_042033269.1	ATGACCGCACAACACCA	CAGCATCTGCTTGAGGCG
WP_042033293.1	ATGAAGCATCAAGCCACGC	TTTTTCTACGCCGCTCAGC
WP_042033505.1	ATGAATCAGACCATCGATCTTATCC	CTTGAGGTTAAAGCCTCGGG
WP_042033539.1	ATGAGCCTGCAGCAGAG	CCAGCGTTCACCCAAGA
WP_042116129.1	ATGAGTATAACAATAACAGTATGTG	TAATTTCTCGGGATTTGTTCT
WP_042116289.1	ATGAATATCTATACTATTAGTAGTAGC	ACATTGTGAAAATTCAATATTCAA
WP_042116632.1	ATGAATCACATTAATCATAGTGAC	TTTTGTTGATTTTGATTTTCCA
WP_044175597.1	ATGAGCGCAAGCATAACCA	AGCGCTTAACAGCGTATTCA
WP_044176371.1	ATGGGACAGCTCGTTAGC	CGTGGTCTGGCTGCC
WP_044177343.1	ATGTCGAACAACGATGAACATC	GGCGGGAATACGCTCAA
WP_044177448.1	ATGCGATTTTTGATCCCGC	CGAGCCGGATTTCGGAT
WP_044177550.1	ATGTCTTTCACCATTAACGCC	GAAGCTGTAGCTGGCGC
WP_044177605.1	ATGAGCATTGATCGTACATCGC	TTTACTCTGTAAGTAACTCTGCACT
WP_044177694.1	ATGACTATTTTTTCAAATAATATAAAAGT	TCGTAGATTCTCCGTCG
WP_044177823.1	ATGTACCACTCTTTAAGCCGT	ATGATACAAACTAGAGTGAATTTTTATGC
WP_044177883.1	ATGAGTGAGTTTTCCCAGACC	ATATTTGTCAATGACATGCGCC
WP_044178555.1	ATGAGCGACGACAATTCACA	CTCGTCCAGTTTTGGGGC
WP_044179714.1	ATGAGTGAAGACGTTACCCC	TACCTCCTGCTGCCAGG
WP_044179802.1	ATGTCTTCTCCTCCCTTCGT	ATGCAGTACCGATACCGC
WP_044179949.1	ATGTCAGAAAACAGCTATCAGC	GCCGTTGCGTTTATCTTCG
WP_044180054.1	ATGCGCTTAATTGATTATTTTCCTC	CGCACGTGAAATGATGGC
WP_044180111.1	ATGACACAGACGTTAAGCCA	CTGATAGTCGCTCATCGGC
WP_044180332.1	ATGCGTAATAGTCAGAACATCAC	CCCCATCAGCCACATAAAGA
WP_044180369.1	ATGAAATTTCATCAGGATGGTTGTA	GTCATTTGTTAAGTACCGTTCCG
WP_044180423.1	ATGTTTTCCGCACTCAAAACG	TAGCTTATTAAGGTCACTGGCA
WP_044180429.1	ATGAATACGCAACGAAAATACGG	TGACGGCTCTCCGTACT
WP_044180441.1	ATGGCTGAATCAAACCCGT	TTTAATGAAAGGACGGGTAATCAA
WP_044180510.1	ATGCAAAGTAACATCTCCACCC	AAAACCGGCGGCGG
WP_044180562.1	ATGCAAAAAAGAGTCTCCACTTAC	CAGGGGTGATAATTCTTGGGA
WP_044181333.1	ATGCACTGGCAAACCCAC	GCCAACGCCGCCCG
WP_044182930.1	ATGAAATATGCATTTCCCGAGC	CTCTTCATCAAAGCCATTATTTTTGG
WP_044182945.1	ATGTCAACAGCGAAACGC	TGCTTTAGGCTCAATGCCC
WP_044183152.1	ATGAATACCAAAGAGCATGACAATAGC	TGCCTGGGCGCGCA
WP_044183301.1	ATGACTGAAACTTATACGACTTCC	CTGCGGGTACGGCAC
WP_044183362.1	ATGAGCCACACAGCCTCC	ATCAACCGCATCCAGAATAGC
WP_044183672.1	ATGCAATTCTCACCTGAAAGC	ACGGGAAAGGGCTTCCA
WP_044184806.1	ATGGCAATCAGTGAAACCCC	TTCTTTATGTCGGTTATCGGGC
WP_044185675.1	ATGACGGAACAACAACACTCC	TTCTCCCTGCGGCGC
WP_046024762.1	ATGGGACCAATACAGGGACA	AATATCGTCATCAGGGCCG
WP_048785467.1	ATGAAGATCATTTCGTTTCTGAATCC	CTCAAAAACTGACAATATTTCTTTAGTCA
WP_049245346.1	ATGTATTACGCTTCAGAGCTGAC	AAAGGCAGACAATCTGCAGG
WP_049781808.1	TTGATATGTATTATATTGCCGCTAATTTC	TTGAACGGTGGAGTGAATCT
WP_050812352.1	ATGGAGCAGCGCCG	CTGCCTCAGCAAGCG
WP_050812366.1	ATGAAAAATCAAACTACATTTTCC	CCCCGGTTGCACGG
WP_052038327.1	ATGAGCCAAAAATCATCAGT	TTTGTGTAACTGTTTAAACTCT
WP_052309238.1	ATGGGTACTGGTTCTATAAATAT	ACAGCGACCATGTGT
WP_052332698.1	ATGCTCTTTCCCGGCAC	GAACCCCTGAGCACTTGC
WP_052332703.1	ATGAAAAATATTAAAATCACAGGCAACG	TCTTTCCCAGCGTATGTTTTG
WP_052448106.1	GTGATTGGTGATGCAACGG	CCTCTTGAATACAATTGCGAAAGC
WP_052448118.1	ATGAATACCACCTCAGCGAC	GAGCGTCAACAGTTGTGC
WP_052463753.1	ATGCAATTTAATTCTGAATCAACTTCT	GCTGTTGAGCGTGAAGATC
WP_052463763.1	ATGGCCATTAATTCATCAACCATA	CTTTTTCGGGGAAATTTTTCGG
WP_052469277.1	ATGGAAATGAACAACCGTACG	GGTCTTCAACCAATATAGCGC
WP_052469283.1	ATGATCCAGCCAATCCCG	CAAGGCTTGGGAACTCGG
WP_052469295.1	ATGGCTTCGACAACATCCA	ATCGTCGGAGCTGTTCATG
WP_052469314.1	ATGGAGCCAACCGCG	GAAAGCGGGGTGGCG
WP_052469327.1	ATGGACACTGTCACGCTC	CATGGGCAGCGTCTGAT
WP_052469364.1	ATGGACCCTACAAGTAGTCGC	GTCCGCCGGGCCAA
WP_052469369.1	ATGACCATCCCAAACCAGTC	TACCAGGCCTCCTTTGTTC
WP_052469370.1	ATGAATGTCCCGGACTACG	AGCCCCTGTAGACTTCTCC
WP_052469427.1	ATGAATATGATGGTAGTCCGGG	TATTGAGAGATTCCCGAGATTCA
WP_055696358.1	ATGCCGGTATCTGCATCG	AAAAGATCGGCACATATACAGATG
WP_055696359.1	ATGCGGGATGAAGTACTGAA	GTAAGGCAGCAGGCTGG
WP_055696403.1	ATGAAAAATCTGCGCGTCAC	ATCCACCACCTTACCAAGC
WP_055696404.1	ATGAGCTTCCTGCTGACG	ACAAGAAGGTCTGAGGTAGC
WP_055696405.1	ATGCATAATGGACACAATTCGC	CGCCCGAGGGTGGT
WP_062771915.1	ATGCTTTATAACCCGTCACAGG	CTGTGCCCGGATCCGTA
WP_062771956.1	ATGCACCCGAACAAAGAACA	TTTTTTCATGACCCGCAGC
WP_062772817.1	ATGAAATTTAAGGGTACGCCTG	TTCTCGGCCAAGTGCTTT
WP_062772924.1	ATGGCTACTATCCCTACTCAAAAT	TACGCAAATGATCTCTATGATAAAAATAG
WP_062773389.1	ATGACATCGCCGATCACAA	GTAAACATCCCGCTGATAACG
WP_062773486.1	ATGAAAAACAACATGCCTGTCA	GGCATGATTGCCGAAAACC
WP_062773522.1	ATGCCTGAACAAAAAAAACAAAGC	GTGTATATTTCTTTTTGTCAGAGTATCTT
WP_062773581.1	ATGACTATGACACATTCTGCGTA	TTCATCGTCATTCTCACTTTTATAAAAA
WP_062773608.1	ATGAGCCAGCAGATAGCTG	CCCCATCGCTCCGCC
WP_062773651.1	ATGAATTTTTTACCTACATCTGA	CAACCCATAACGCAATCT
WP_062773673.1	ATGCCAAATCCCGGGAC	GTGTCACTGCCCTGAGAAG
WP_064483359.1	ATGACAGACAGGAACCCCATGC	GCCCGCACCGCCGG
WP_071528137.1	ATGACGGATCCGTCAGTAAGT	TTTTAAAAAGTTATGATGTTCACCGATAG
WP_071586119.1	TTGTTGGCTGCGTGC	CCCTTTCGCCCATAAAG
WP_071587545.1	ATGAAAACCATTTCACATAATTCCACC	CTGTTCATCAGGGACTATGGTG
WP_071598577.1	ATGTGCGTTGGCTACATTCA	TGCCCTAAATAATTCGAGTTGC
WP_071598586.1	GTGTCTATCGGCGGTCG	TGGTATTTGAATAATAAATCTTGGTGGC
WP_071598607.1	ATGCACAGCATCCAAGGAG	GTGATTGTAGATATTTGGATAGCCC
WP_071599635.1	ATGTTGTTAGTGAGTTGCA	TTTCATCACCTGTCGTTG
WP_071599648.1	ATGTCATCCAGTCTTAATGC	ATAATTGACGTTAACAGTGAC
WP_071777502.1	GTGGCACAACGAGATTATGTACG	ACCCCCGGCGCCGA
WP_071777518.1	ATGCCGCCTTCATCA	GCAAAGGTTTGTGGTCG
WP_071777524.1	ATGGTAGCGTCCTGTAC	GCTATAGGCATGCAGC
WP_071777555.1	ATGAATGACGACACCAATA	AATAGTGTTGCCATAGATGA
WP_071821796.1	TTGATCAATAACATTGAGTGTCGC	CAGGCGATGGAACAGATTAGC
WP_071825830.1	ATGACTGCAATAGCCATGAAC	TTTGCCGAACCAATTATTACCTAC
WP_071825876.1	ATGTTATTATTTAGTAATTGTTCGAA	CCCGGCACTGTAAACC
WP_071825907.1	GTGGCTGTAGCTTGCATAAAA	ATCTTTTAAAAATGTGAAGCATTTCATAG
WP_071825927.1	ATGCCTGAGATTATGGAGACG	CGCCTCCGGCGAAC
WP_071887407.1	GTGCCGCTATTCTCAGCG	ACGCCTAAAATTTATCATTACCCTAA
WP_071910665.1	TTGCTGCTCCCTATGTGG	GGAGGGGCGGTCACT
WP_071997399.1	ATGGCCGAACATCGTGG	ATCAGACTTACGCCCGC
WP_072041455.1	ATGAAATGCCCCTCATGC	AATGTTTCTGAATATGAAGATGT
WP_072041464.1	TTGGTTTCTGCCAGAGCTAA	TTCGCCCGGTGCTCG
WP_072041467.1	GTGTTTACTCAGGACTTCTTTACTG	TGCATTACTAAGCATAAAAAATGATATCT
WP_072041472.1	ATGTCAGCATTATTGAGTTCTTTTCT	ACCATATGTCCTTCCGATATGAG
WP_072041502.1	GTGGATTTGCCAACGTTAGG	GGTTTCCTGACAGAGCCG
WP_072041503.1	TTGTTGTTCCTTTCACGTATCG	CACTTTTGGAGAATTTGCAGGC
WP_072041520.1	ATGATGAATTGTCCTATGTGCG	GTAAGCTAATTGTTCCTGCATCC
WP_072108184.1	ATGGTATATAAAACAAAGGCGACCG	GGCATGGCACCCCCC
WP_073970171.1	ATGATCAATAACCCAGAAAAAATGC	TGGTTGGCGATCCAATGG
WP_073970177.1	ATGGATAATCAACACATGTACAAGA	CAGGGTATTAAACAGTTTTCTGGTA
WP_073970193.1	ATGATCAACGGCCCGGTA	GTAATAACGATAGTCTGATGTCACA
WP_075208399.1	GTGAGGTATATTATGGCAAGCCC	TAAATCAGCAGTTGTTGCGGC
WP_077266176.1	GTGCCATCAGGAGGAAGAATG	TATCCGCCGCTGACGA
WP_077473175.1	ATGGGAATTATTTCGATGATATAT	GTTTCTCACTGTCAGTATGC
WP_077626056.1	GTGTCATATTGCGAGGTTACTATG	TTTGTAGGTTGCAATTGCAATATTG
WP_077626078.1	ATGGAAGGACACCCGATGG	TTTCACCTGCATCCCGGT
WP_077626097.1	GTGATTATGACCAATATTAATACAGCTTG	TAACTCTGTAGAAAAGGATTGGCT
WP_077626319.1	ATGTATCATTCCATTTATACTCGTCATA	ATTCTTTTTTTCTTGCCCTGGA
WP_077626322.1	TTGAAGTGTTCATGGCAGTCT	ATGATCTTGTTCAATAACAATACTTGTG
WP_077626326.1	GTGCCGCAACGAAACG	CGCCGTACATTTCACCAGA
WP_080010975.1	GTGTTTTATCCAATGAAACACGG	AATAACAGCCTCAGGAACCAC
WP_080098316.1	ATGCTCATCGACTTAATCGCT	AGCTGAACTGTGGTCCCA
WP_080366037.1	ATGTGTGTTGGCTGCCT	TGGTGCAGCGCAGATAAA
WP_080544449.1	ATGAGGGGTTCCTATATGCTAAAA	ACCGCGATGTGAATAATGTCT
WP_081113481.1	TTGGGGTTACAGACACAGTATG	GAGTGACTTTCTGCTGAGCA
WP_081454515.1	ATGCTCTTGGGCAGTATGAC	ATGACAGTTCAGTAAGCGAATC
WP_081653590.1	ATGAAACCTTGTTTCAGTTCAAATT	CAAGGGGATAACCAGAAGCT
WP_081653604.1	ATGACTCAATCTCATATCCGGC	GAACTTCCGCTTTCTGAAACC
WP_081874660.1	ATGAGTCATTCTGCCACG	CAGCAAGCTCTTGACG
WP_082031712.1	ATGGGGGAGGTGTATTCGA	GTTAATTAAACCTGCCGCTTTG
WP_082031767.1	ATGCCTGGGACAGTTCGC	TACCAGTGGATCGACTGGC
WP_082035465.1	ATGCAGATTCAGCAAGCCC	CTCCTTCATCATCCAGGAGC
WP_082035530.1	ATGTTAATAACATCCACATCTTGTCA	GGGTACCGCAATCAACGG
WP_083478381.1	TTGGCAACGGTTGTACCG	ATAGTGGAGTATTGCTATGCGC
WP_083478383.1	ATGATTTCAGCGAGGTTAGTACA	GGACAGCGCTCCCGG
WP_084596153.1	ATGCCTTATACCGTGCCG	GGGGGCCTCCGTGG
WP_084596156.1	ATGTCGACAACCCCGAGT	CTCGGCTATCGAATTATTACGAAG
WP_084596157.1	TTGTGGGTATCGAACTCAATAAGC	GTAGACCACTACATGACCACTAC
WP_084596159.1	ATGATCGCCTCCGCAAG	GAAGCCTCGACCTTGGATT
WP_084596184.1	TTGAGTTGCGTTAATCAACATTCT	GGGATACGTGTAGGGTGGA
WP_084596217.1	ATGTACAGCCTCACCACTCC	CCCAATGAACAACCGGTACG
WP_084596219.1	ATGGAGAGCGGCCCA	CAAGTCCTCCGCATCCTG
WP_084596252.1	ATGAACAGGAGGCTACCGA	CACCCCCAACAACGTCA
WP_084596260.1	ATGCAGGGTAGCCCCA	GAAGGGCATCGCTACCTT
WP_084596289.1	ATGGTGAAGCCCACCAC	GATCCCGGCCAGCCA
WP_084596294.1	ATGCCAGTTATGGCACCCG	CGGCGCCAGGCGCT
WP_084596314.1	ATGATTGACCTCAGCACCTG	CTTCTTCGATCCGTTGATGC
WP_084882856.1	ATGACGTATGGCGGTCAG	CGCTCTCAGGCCAACAT
WP_084883315.1	ATGTTTTCCACTATTTCATCAGGT	CTCCTGGCTTAAGGTCTGG
WP_084883443.1	ATGATGCATTGCCCGCT	GGCGCGAACCTCAGG
WP_084883617.1	ATGACGATTTCAGCCGGC	CAGCAGTTGAGCAAGCCG
WP_084883665.1	ATGTGGGCAAACACACTCA	TTTAGCTTTCGTGTCCATGAAA
WP_084883854.1	ATGCAGGTTACGCCTCC	CCGCTCCGCCTCCC
WP_084884045.1	TTGACCAGCTCCCAACTTT	GTTCTGGTTGAACCAGTTTAGC
WP_084884150.1	ATGTCACAGCAGAACGTCA	TTCCGGTTTGTACGCCAT
WP_084884154.1	ATGCACACAGAAAACGTCAAC	GAAGGGAATCTCGTTCAGAGT
WP_084884203.1	ATGCATAAGCAGACACCTCT	GTGAACTATATCAGGTACTTCAGGC
WP_084884216.1	ATGCAGAGCGTTTTTATCTATGT	TACCTGATGATCTGCTACATACTT
WP_084884247.1	ATGTCCATTATAACTACGCCTGC	GGCGGCCGCCTGAT
WP_084884338.1	ATGGCTAGTTCGACAATGAAAAA	AGGCTGGAAGGTGCCG
WP_084884455.1	ATGACGTGGTTAACCAACGA	AAGAAGATGTTGCCACATTGC
WP_084884529.1	ATGAAACCCATTATTGGATTCAATCG	TAGGAAAATAATGGCATCATTAGCT
WP_084884582.1	ATGACGGAACAAAAAGCGAC	GCCTCCTTGCTGTTCAGC
WP_084884647.1	ATGGAACAACGCCGCTAT	CGCCGCTTCGCCCA
WP_084884932.1	ATGACAACCCTCTCTGAGCA	TCGGCCGCCTCCGA
WP_084884937.1	ATGGAAAATAGCTTGTACAATTCATATG	GCTGATAAGGCTGCCTGC
WP_084885202.1	ATGAGTAGTAAAGAACAGAACACCC	GCTTTTCGCTTTCGCGA
WP_084885483.1	ATGACTTTTGACTCACCGGA	AGCCCGAATCGGTTGAG
WP_084885824.1	ATGACGACTAAGCATTTGCG	CGCATTCTTTAGCCTCCCA
WP_084885933.1	ATGAAAGATGTCGCCCGC	AGTCGAGGCGCGCA
WP_084886065.1	ATGAAACAACCTGCACACCG	GTCTTCCTTAGCGGATGGC
WP_084886210.1	ATGAAACTTAACCAGAACCCTACA	CATGTCCGCACGCGC
WP_084886311.1	ATGGCTGAACATCGTGGT	TTTTTCTTTACGAGCGCCG
WP_084886441.1	ATGTCACAGCAGAACGTCA	CGGGAATAAGCTGATCGGG
WP_084886471.1	ATGCACACACAAAACGTCAA	GAAGGGGATCTCGTTCAGAG
WP_084886567.1	ATGTCATCGATATCCGCTTTATCT	GATATAGACGTTAAGCTGGTTGG
WP_086027288.1	ATGCTGTCTCAGCCCCTA	GCCGTGGTTGATGGTTTC
WP_087943245.1	ATGCTTGATTCACTTATCACC	GCTAAAAAGCCCAAAGAGT
WP_087943279.1	ATGCACATGAGTCAGGAAACG	ACGCGGCAGGGCGG
WP_088776197.1	ATGAGCCAGCTTTCGCA	TACGAGGCGGGCGC
WP_088776203.1	TTGCCAGTTCCTGAACCC	CGCTTTTTCCGCTGGC
WP_088776216.1	ATGGGCAGCTGTATGAAGAG	ATCTGCAAGCAGGGTGC
WP_100206134.1	GTGTTCTCTGATAACACCACATC	GCTGGACTGACTCTCTATCG
WP_102047494.1	GTGGTTCGGGTGCCAA	TGCACCCGAATCACTGAC
WP_108473431.1	ATGCGTTGGCAAGGTCG	CAGCATTTTGCCGAACGTA
WP_108473469.1	ATGGCCACTATATCTTCAAC	GATATAGATATCAATATGTGACGT
WP_108473773.1	ATGGCGACAACATTTTCACC	TTTCAACTCTTCCAGTTTATTGATTG
WP_108474640.1	ATGACGCCGACCATTGATC	GCGGGTCGCCCAGC
WP_108474922.1	ATGCCACGAAATTTTTTCAACATA	TGCAAGTCGACGACCTTT
WP_108475013.1	ATGAGCGACTCGACTTCTG	TTCCGCCACTACAACAACG
WP_108475618.1	ATGATAAGTAATATCGATTGTAAGAGGTT	GCCCCAATACTTCCAGACA
WP_108475752.1	ATGAGCATTGAACGTACATCG	GTTACTCTGTAGATAATTCTGCGTT
WP_108475953.1	ATGTTATCCACAGAAAATTGGGAT	GTCATTACAGCGTAACGTGATG
WP_108476339.1	ATGGAAAGCACTCAAACCAGC	GCTGAACAGAGAGTAGAAGATAGC
WP_108476447.1	ATGAACGCTGCAACTCAAAA	GTGAGCGTGTATCTGGCG
WP_113698432.1	TTGACTGCTATTTTTGCTATTAATAGCC	CTTCGCTCTCAGCTTATTGTAGT
WP_113844795.1	ATGAGGCATTTTACAAGTAATCAAATT	CCACCCATAGTTATTAATGGATGTTA
WP_113857422.1	ATGACATTATGGAAACAAACACAATAT	GTTGTCTTTTGCAACCTTTGTATAT
WP_113857452.1	ATGGATAATAATCGCAATTTACCGT	GAAATGCACGTTCGCGG
WP_113857471.1	ATGTCATCATTGCAAATTTCGC	TATTTTACCTACCTGGTAGCGAT
WP_113857569.1	ATGGACATCGATAACATCATTATCTC	CCACATGTTTTGCCCGATT
WP_113857601.1	ATGATTTATAACACCGGAACCATC	ATCAGAAATCACTTCGCATTTCT
WP_113857629.1	ATGCACCAGGTTGAAGCT	GGAACGCGTTGACGTTC
WP_113857724.1	GTGAAGGAGGCTTCAGCG	TGTTGAAACATCTGTAGTTATGTTTCT
WP_113857886.1	ATGTGTATCGGCAGCAAGC	CTGACCGAGCAGCGTT
WP_113858097.1	ATGTCCTGGCAAACGCAC	CACGCCCCCTGTCGC
WP_113858203.1	ATGCCAACATCTACCCCTTC	CTGACTAAAGCGCATCTGC
WP_113858369.1	TTGGCTAATACAGCGAAAACG	TGCGTTGGCAGGCG
WP_113858376.1	ATGACCCAATCAACCCAAACC	CTGCGGATACGGTACCCA
WP_113858384.1	ATGATGCCAACTCCATCGC	TTTAATCACCGCATAAATCTCGC
WP_113858462.1	ATGAATAACGAATTTACTTTTACCATCAA	AAGCGCGTTGTGAGCG
WP_113858483.1	ATGAATGCACTGACCGCC	CTGATGCGTCTGGTAGTGG
WP_113858572.1	ATGGTAGCGTCCTTTATCGG	GTAATACGCTTGCAGCGTC
WP_113858620.1	ATGCGCGAATACATAACATCTG	TTCGGCGTCACGCCA
WP_113858661.1	ATGTCGGATCAACACAATAAATCAA	GGCCGGTATCGCCGC
WP_113858733.1	ATGAATAACACAGCAGAAGGTCG	TTTAGTCAGGATCAATTTGCCG
WP_113858742.1	ATGGGATTGATTTCTCAGGGG	GCCTACGATTAACTGATGGTTTG
WP_113858745.1	ATGGGCATGTTCCTGACAG	CTGCGCCGCGCAGA
WP_113858811.1	ATGGCAATCAGTGAAACCAGT	CTGTTTTTGTCGGTTATCAGGC
WP_113858817.1	ATGAAGATCACACTGCATTGG	AAACCGGTAGGGAAAAGCG
WP_113858928.1	ATGAGTACGACAGAAAGTATTAATGTAA	AAACAGTTTGTAGACGATGTTCA
WP_113858941.1	ATGTCTTCACAAACCTGGGT	ATGCAGAACCGTTACGGC
WP_113858958.1	ATGACCCCGCTTTCATCG	CGGCGTGACCAGCC
WP_113858981.1	ATGTCAGACAATACCTATCAGCC	ACCCTGACGTTTATCTTCCG
WP_113859044.1	ATGAGCCCGTCACTGTTTAG	GACGCCGTAACGTTCGC
WP_113859080.1	ATGAGGGAGAATATCATGTTGCC	TGCTCTGAGGCCATGCT
WP_115333225.1	GTGCTCCATGCTTCCAATC	ACGAGTCAGCCAGGTGC
WP_115333235.1	GTGTGCCCTGCTCTCAC	ACCACTGAAATCGTATGGATTTAAT
WP_115333239.1	GTGCAAATGCAAAAGATGCAG	AACTTTGAACGCCTGCAGT
WP_115333279.1	ATGATATTTATTGTTTCAAATCAAAG	TTCATAATCGATTGTGACAATG

## Sheet: 7B
Table 7B: Cloned effectors for Y2H assay (HuMEOme_v1)
Seq_ID	Successful cloning	QC	Full-length sequencing results
WP_004864811.1	1	full-length	complete alignment with originial sequence
WP_016517497.1	1	full-length	complete alignment with originial sequence
WP_016517519.1	1	end-reads
WP_016517593.1	1	end-reads
WP_016535238.1	1	end-reads
WP_016535500.1	1	end-reads
WP_016535503.1	1	full-length	complete alignment with originial sequence
WP_016535835.1	1	full-length	complete alignment with originial sequence
WP_016536247.1	1	end-reads
WP_016536389.1	1	full-length	complete alignment with originial sequence
WP_016536444.1	1	end-reads
WP_016536523.1	1	full-length	complete alignment with originial sequence
WP_016536850.1	1	end-reads
WP_016536932.1	1	end-reads
WP_016537145.1	1	end-reads
WP_016537795.1	1	end-reads
WP_016537847.1	1	end-reads
WP_016537909.1	1	full-length	complete alignment with originial sequence
WP_016538147.1	1	end-reads
WP_016538749.1	1	end-reads
WP_039898226.1	1	full-length	complete alignment with originial sequence
WP_039898229.1	1	end-reads
WP_039898535.1	1	full-length	complete alignment with originial sequence
WP_039898704.1	1	end-reads
WP_055696403.1	1	end-reads
WP_055696404.1	1	full-length	complete alignment with originial sequence
WP_083478381.1	1	full-length	complete alignment with originial sequence
WP_016517628.1	1	end-reads
WP_016535304.1	1	end-reads
WP_016536503.1	1	end-reads
WP_016537275.1	1	end-reads
WP_016538154.1	1	full-length	complete alignment with originial sequence
WP_039898184.1	1	end-reads
WP_039898519.1	1	end-reads
WP_039898721.1	1	end-reads
WP_039898948.1	1	end-reads
WP_005354370.1	1	end-reads
WP_042030140.1	1	end-reads
WP_042030958.1	1	full-length	complete alignment with originial sequence
WP_042030965.1	1	end-reads
WP_042031153.1	1	end-reads
WP_042031495.1	1	end-reads
WP_042031532.1	1	end-reads
WP_042032056.1	1	full-length	complete alignment with originial sequence
WP_042032153.1	1	full-length	complete alignment with originial sequence
WP_042032269.1	1	end-reads
WP_042033236.1	1	end-reads
WP_042033505.1	1	end-reads
WP_082035530.1	1	end-reads
WP_042031545.1	1	end-reads
WP_042032213.1	1	end-reads
WP_042032390.1	1	end-reads
WP_042033246.1	1	end-reads
WP_001149870.1	1	end-reads
WP_003844491.1	1	end-reads
WP_005120762.1	1	end-reads
WP_005122932.1	1	end-reads
WP_005126657.1	1	end-reads
WP_005126712.1	1	end-reads
WP_005129057.1	1	full-length	complete alignment with originial sequence
WP_005132825.1	1	end-reads
WP_023184674.1	1	end-reads
WP_040229922.1	1	end-reads
WP_040231861.1	1	end-reads
WP_040232101.1	1	end-reads
WP_040232739.1	1	end-reads
WP_040233356.1	1	end-reads
WP_040233404.1	1	full-length	complete alignment with originial sequence
WP_040233602.1	1	end-reads
WP_040233766.1	1	end-reads
WP_052463753.1	1	end-reads
WP_071887407.1	1	end-reads
WP_072041455.1	1	end-reads
WP_072041464.1	1	full-length	complete alignment with originial sequence
WP_072041467.1	1	end-reads
WP_072041472.1	1	full-length	complete alignment with originial sequence
WP_072041502.1	1	end-reads
WP_072041503.1	1	end-reads
WP_072041520.1	1	end-reads
WP_080721914.1	1	full-length	complete alignment with originial sequence
WP_082031767.1	1	full-length	complete alignment with originial sequence
WP_005121691.1	1	end-reads
WP_005126378.1	1	end-reads
WP_005129187.1	1	full-length	complete alignment with originial sequence
WP_005129207.1	1	full-length	complete alignment with originial sequence
WP_005131490.1	1	end-reads
WP_005131699.1	1	full-length	complete alignment with originial sequence
WP_040229899.1	1	full-length	complete alignment with originial sequence
WP_040230127.1	1	full-length	complete alignment with originial sequence
WP_040230231.1	1	end-reads
WP_040230744.1	1	end-reads
WP_040231102.1	1	end-reads
WP_040232070.1	1	full-length	complete alignment with originial sequence
WP_040232312.1	1	end-reads
WP_040232375.1	1	end-reads
WP_040232376.1	1	end-reads
WP_040232565.1	1	end-reads
WP_040232896.1	1	end-reads
WP_040232968.1	1	full-length	complete alignment with originial sequence
WP_040233393.1	1	end-reads
WP_052463763.1	1	end-reads
WP_033747833.1	1	end-reads
WP_033750506.1	1	end-reads
WP_033751802.1	1	full-length	complete alignment with originial sequence
WP_033789480.1	1	end-reads
WP_033791692.1	1	full-length	complete alignment with originial sequence
WP_033792202.1	1	full-length	complete alignment with originial sequence
WP_033792699.1	1	full-length	complete alignment with originial sequence
WP_033793269.1	1	end-reads
WP_033753922.1	1	end-reads
WP_002229817.1	1	end-reads
WP_005156566.1	1	end-reads
WP_005156690.1	1	full-length	complete alignment with originial sequence
WP_005156700.1	1	end-reads
WP_005157827.1	1	end-reads
WP_005158044.1	1	end-reads
WP_005158295.1	1	end-reads
WP_005158416.1	1	end-reads
WP_005160046.1	1	end-reads
WP_005160776.1	1	end-reads
WP_005161939.1	1	end-reads
WP_005162175.1	1	end-reads
WP_005162234.1	1	end-reads
WP_005162781.1	1	full-length	complete alignment with originial sequence
WP_005163324.1	1	end-reads
WP_005163332.1	1	end-reads
WP_005163567.1	1	end-reads
WP_005163729.1	1	full-length	complete alignment with originial sequence
WP_005163816.1	1	full-length	position 202: amino acid D instead of E
WP_005164084.1	1	full-length	complete alignment with originial sequence
WP_005164132.1	1	end-reads
WP_005164331.1	1	full-length	complete alignment with originial sequence
WP_005164848.1	1	end-reads
WP_005165338.1	1	end-reads
WP_005165350.1	1	end-reads
WP_005166456.1	1	end-reads
WP_005179266.1	1	end-reads
WP_010891207.1	1	full-length	complete alignment with originial sequence
WP_010891236.1	1	full-length	complete alignment with originial sequence
WP_010891241.1	1	end-reads
WP_014609009.1	1	full-length	complete alignment with originial sequence
WP_014609447.1	1	end-reads
WP_014609475.1	1	full-length	complete alignment with originial sequence
WP_016266096.1	1	end-reads
WP_020282365.1	1	end-reads
WP_023160440.1	1	end-reads
WP_071598586.1	1	end-reads
WP_080366037.1	1	end-reads
WP_005156400.1	1	end-reads
WP_005156531.1	1	end-reads
WP_005156692.1	1	end-reads
WP_005157177.1	1	end-reads
WP_005157407.1	1	end-reads
WP_005157433.1	1	end-reads
WP_005157512.1	1	end-reads
WP_005157598.1	1	full-length	complete alignment with originial sequence
WP_005157674.1	1	full-length	complete alignment with originial sequence
WP_005158077.1	1	end-reads
WP_005158896.1	1	end-reads
WP_005159058.1	1	full-length	complete alignment with originial sequence
WP_005159145.1	1	full-length	complete alignment with originial sequence
WP_005159272.1	1	full-length	complete alignment with originial sequence
WP_005159587.1	1	end-reads
WP_005160863.1	1	end-reads
WP_005162291.1	1	full-length	complete alignment with originial sequence
WP_005162694.1	1	full-length	complete alignment with originial sequence
WP_005164223.1	1	end-reads
WP_005164542.1	1	full-length	complete alignment with originial sequence
WP_005165873.1	1	end-reads
WP_005166097.1	1	full-length	complete alignment with originial sequence
WP_005179029.1	1	full-length	complete alignment with originial sequence
WP_005179706.1	1	end-reads
WP_010891206.1	1	end-reads
WP_014609110.1	1	end-reads
WP_014609219.1	1	end-reads
WP_014609336.1	1	end-reads
WP_014609473.1	1	end-reads
WP_016266437.1	1	end-reads
WP_004253374.1	1	end-reads
WP_004253768.1	1	end-reads
WP_004254561.1	1	end-reads
WP_004254943.1	1	end-reads
WP_004254983.1	1	full-length	complete alignment with originial sequence
WP_004255002.1	1	full-length	complete alignment with originial sequence
WP_004255132.1	1	full-length	complete alignment with originial sequence
WP_004255405.1	1	end-reads
WP_004256486.1	1	end-reads
WP_004256756.1	1	full-length	complete alignment with originial sequence
WP_004256890.1	1	end-reads
WP_004256913.1	1	end-reads
WP_004257109.1	1	full-length	complete alignment with originial sequence
WP_004257237.1	1	end-reads
WP_004257253.1	1	end-reads
WP_004257539.1	1	end-reads
WP_004257971.1	1	full-length	complete alignment with originial sequence
WP_004258015.1	1	end-reads
WP_004258336.1	1	full-length	complete alignment with originial sequence
WP_004258503.1	1	end-reads
WP_004258949.1	1	full-length	complete alignment with originial sequence
WP_004260627.1	1	end-reads
WP_004261076.1	1	end-reads
WP_004261459.1	1	full-length	complete alignment with originial sequence
WP_004261604.1	1	full-length	complete alignment with originial sequence
WP_004261765.1	1	end-reads
WP_004261788.1	1	end-reads
WP_004262117.1	1	end-reads
WP_004262890.1	1	end-reads
WP_004263051.1	1	end-reads
WP_004263067.1	1	full-length	complete alignment with originial sequence
WP_004263203.1	1	end-reads
WP_004264245.1	1	end-reads
WP_004264319.1	1	end-reads
WP_004264499.1	1	end-reads
WP_004264896.1	1	end-reads
WP_004264902.1	1	full-length	complete alignment with originial sequence
WP_004264927.1	1	full-length	complete alignment with originial sequence
WP_004265252.1	1	end-reads
WP_004265549.1	1	end-reads
WP_004905275.1	1	end-reads
WP_004905473.1	1	full-length	complete alignment with originial sequence
WP_036957743.1	1	end-reads
WP_036957864.1	1	end-reads
WP_036957904.1	1	end-reads
WP_036957920.1	1	full-length	complete alignment with originial sequence
WP_036958071.1	1	end-reads
WP_080544449.1	1	end-reads
WP_004253606.1	1	full-length	complete alignment with originial sequence
WP_004253752.1	1	full-length	complete alignment with originial sequence
WP_004254299.1	1	end-reads
WP_004254558.1	1	end-reads
WP_004256127.1	1	full-length	complete alignment with originial sequence
WP_004256190.1	1	end-reads
WP_004256437.1	1	end-reads
WP_004256728.1	1	end-reads
WP_004257114.1	1	end-reads
WP_004260254.1	1	end-reads
WP_004260347.1	1	end-reads
WP_004261181.1	1	end-reads
WP_004261326.1	1	full-length	difficult to sequence: DNA Sequence 1-1317 perfect, gap at 1318 with bad sequencing quality, no data until 1351, perfect until 1376
WP_004261611.1	1	end-reads
WP_004261691.1	1	full-length	complete alignment with originial sequence
WP_004262300.1	1	end-reads
WP_004262383.1	1	end-reads
WP_004262559.1	1	end-reads
WP_004262673.1	1	full-length	complete alignment with originial sequence
WP_004262981.1	1	end-reads
WP_004262987.1	1	end-reads
WP_004262990.1	1	end-reads
WP_004263536.1	1	end-reads
WP_004264507.1	1	end-reads
WP_004264615.1	1	end-reads
WP_004264858.1	1	full-length	complete alignment with originial sequence
WP_004265131.1	1	end-reads
WP_004905318.1	1	end-reads
WP_004905395.1	1	end-reads
WP_004906048.1	1	full-length	complete alignment with originial sequence
WP_004906105.1	1	end-reads
WP_004906207.1	1	end-reads
WP_004912645.1	1	full-length	complete alignment with originial sequence
WP_036957944.1	1	end-reads
WP_036958341.1	1	end-reads
WP_036958442.1	1	end-reads
WP_036958542.1	1	end-reads
WP_036958458.1	1	end-reads
WP_000020896.1	1	end-reads
WP_000148644.1	1	full-length	complete alignment with originial sequence
WP_000189184.1	1	end-reads
WP_000375129.1	1	full-length	complete alignment with originial sequence
WP_000557378.1	1	end-reads
WP_000781397.1	1	end-reads
WP_000904613.1	1	full-length	complete alignment with originial sequence
WP_000995825.1	1	end-reads
WP_001066218.1	1	end-reads
WP_001067513.1	1	end-reads
WP_001147116.1	1	end-reads
WP_001182890.1	1	full-length	complete alignment with originial sequence
WP_001235473.1	1	full-length	complete alignment with originial sequence
WP_001237041.1	1	full-length	complete alignment with originial sequence
WP_024256417.1	1	full-length	complete alignment with originial sequence
WP_032243086.1	1	end-reads
WP_071821796.1	1	end-reads
WP_077626319.1	1	end-reads
WP_077626322.1	1	end-reads
WP_000067801.1	1	full-length	complete alignment with originial sequence
WP_000077885.1	1	end-reads
WP_000083435.1	1	full-length	position 252: amino acid M instead of L
WP_000097994.1	1	end-reads
WP_000099375.1	1	end-reads
WP_000178797.1	1	full-length	complete alignment with originial sequence
WP_000208170.1	1	end-reads
WP_000255032.1	1	full-length	complete alignment with originial sequence
WP_000438625.1	1	end-reads
WP_000508975.1	1	full-length	complete alignment with originial sequence
WP_000786561.1	1	end-reads
WP_000937458.1	1	end-reads
WP_000999547.1	1	full-length	complete alignment with originial sequence
WP_001016304.1	1	end-reads
WP_001023055.1	1	end-reads
WP_001143213.1	1	end-reads
WP_001272443.1	1	full-length	complete alignment with originial sequence
WP_000083190.1	1	end-reads
WP_000116680.1	1	full-length	complete alignment with originial sequence
WP_000490639.1	1	end-reads
WP_000703842.1	1	full-length	complete alignment with originial sequence
WP_000817037.1	1	end-reads
WP_000932975.1	1	end-reads
WP_001516695.1	1	full-length	complete alignment with originial sequence
WP_001531161.1	1	full-length	complete alignment with originial sequence
WP_015962672.1	1	full-length	complete alignment with originial sequence
WP_015963067.1	1	end-reads
WP_015963250.1	1	full-length	complete alignment with originial sequence
WP_020319858.1	1	end-reads
WP_108473469.1	1	full-length	complete alignment with originial sequence
WP_108473781.1	1	full-length	complete alignment with originial sequence
WP_108474137.1	1	end-reads
WP_108474230.1	1	end-reads
WP_108474549.1	1	end-reads
WP_108474640.1	1	end-reads
WP_108474922.1	1	end-reads
WP_108475013.1	1	end-reads
WP_108475277.1	1	end-reads
WP_108475618.1	1	end-reads
WP_108475752.1	1	end-reads
WP_108475953.1	1	end-reads
WP_113844795.1	1	end-reads
WP_113857302.1	1	full-length	complete alignment with originial sequence
WP_113857422.1	1	end-reads
WP_113857569.1	1	full-length	complete alignment with originial sequence
WP_113857629.1	1	full-length	complete alignment with originial sequence
WP_113857724.1	1	end-reads
WP_113858462.1	1	end-reads
WP_113858483.1	1	full-length	complete alignment with originial sequence
WP_113858620.1	1	full-length	complete alignment with originial sequence
WP_113858733.1	1	end-reads
WP_113858817.1	1	end-reads
WP_113858981.1	1	end-reads
WP_011152995.1	1	end-reads
WP_108473773.1	1	full-length	complete alignment with originial sequence
WP_108474309.1	1	full-length	complete alignment with originial sequence
WP_108476339.1	1	end-reads
WP_108476447.1	1	end-reads
WP_113857471.1	1	full-length	complete alignment with originial sequence
WP_113857601.1	1	end-reads
WP_113858376.1	1	end-reads
WP_113858661.1	1	end-reads
WP_113858928.1	1	end-reads
WP_113859044.1	1	full-length	complete alignment with originial sequence
WP_113859080.1	1	full-length	complete alignment with originial sequence
WP_004234829.1	1	end-reads
WP_004235416.1	1	end-reads
WP_004235425.1	1	full-length	complete alignment with originial sequence
WP_004235474.1	1	end-reads
WP_004235744.1	1	end-reads
WP_004235986.1	1	end-reads
WP_004236694.1	1	end-reads
WP_004236839.1	1	end-reads
WP_004238267.1	1	end-reads
WP_004238406.1	1	full-length	complete alignment with originial sequence
WP_004238584.1	1	end-reads
WP_004238854.1	1	end-reads
WP_004240712.1	1	full-length	complete alignment with originial sequence
WP_004241150.1	1	end-reads
WP_004242218.1	1	end-reads
WP_004242347.1	1	end-reads
WP_004242398.1	1	end-reads
WP_024474672.1	1	end-reads
WP_024475195.1	1	end-reads
WP_032098021.1	1	full-length	complete alignment with originial sequence
WP_032098087.1	1	end-reads
WP_036417499.1	1	full-length	complete alignment with originial sequence
WP_046024762.1	1	full-length	complete alignment with originial sequence
WP_062771418.1	1	end-reads
WP_062771682.1	1	full-length	complete alignment with originial sequence
WP_062772817.1	1	full-length	complete alignment with originial sequence
WP_062773522.1	1	full-length	complete alignment with originial sequence
WP_062773651.1	1	full-length	complete alignment with originial sequence
WP_073970193.1	1	end-reads
WP_080654118.1	1	end-reads
WP_004234458.1	1	full-length	complete alignment with originial sequence
WP_004234853.1	1	end-reads
WP_004236571.1	1	full-length	complete alignment with originial sequence
WP_004240526.1	1	end-reads
WP_004241031.1	1	end-reads
WP_004241218.1	1	end-reads
WP_004904012.1	1	end-reads
WP_015422612.1	1	end-reads
WP_036413302.1	1	full-length	complete alignment with originial sequence
WP_036417208.1	1	end-reads
WP_062773486.1	1	end-reads
WP_062773581.1	1	end-reads
WP_062773673.1	1	end-reads
WP_073970171.1	1	end-reads
WP_073970177.1	1	end-reads
WP_081113481.1	1	end-reads
WP_036416809.1	1	end-reads
WP_040259375.1	1	full-length	complete alignment with originial sequence
WP_040259600.1	1	end-reads
WP_040259956.1	1	end-reads
WP_040260490.1	1	end-reads
WP_040260715.1	1	full-length	complete alignment with originial sequence
WP_040260997.1	1	end-reads
WP_040261153.1	1	end-reads
WP_040261863.1	1	end-reads
WP_040262756.1	1	end-reads
WP_040263025.1	1	full-length	complete alignment with originial sequence
WP_040263293.1	1	end-reads
WP_040263598.1	1	full-length	complete alignment with originial sequence
WP_084596144.1	1	full-length	complete alignment with originial sequence
WP_084596156.1	1	full-length	complete alignment with originial sequence
WP_084596159.1	1	end-reads
WP_084596184.1	1	full-length	complete alignment with originial sequence
WP_084596289.1	1	end-reads
WP_084596314.1	1	end-reads
WP_088776203.1	1	end-reads
WP_040259943.1	1	end-reads
WP_040262478.1	1	end-reads
WP_040263420.1	1	full-length	complete alignment with originial sequence
WP_052469135.1	1	end-reads
WP_052469277.1	1	end-reads
WP_052469295.1	1	end-reads
WP_088776180.1	1	end-reads
WP_005280619.1	1	end-reads
WP_005282518.1	1	end-reads
WP_005283164.1	1	end-reads
WP_005284548.1	1	end-reads
WP_005285281.1	1	full-length	complete alignment with originial sequence
WP_005287789.1	1	end-reads
WP_005294393.1	1	full-length	complete alignment with originial sequence
WP_005294415.1	1	end-reads
WP_005294857.1	1	end-reads
WP_005296212.1	1	end-reads
WP_035595442.1	1	end-reads
WP_005283191.1	1	end-reads
WP_005286533.1	1	end-reads
WP_005288481.1	1	full-length	complete alignment with originial sequence
WP_005289768.1	1	end-reads
WP_004724260.1	1	end-reads
WP_004725751.1	1	end-reads
WP_004726235.1	1	full-length	complete alignment with originial sequence
WP_004726312.1	1	end-reads
WP_004726603.1	1	full-length	complete alignment with originial sequence
WP_004726677.1	1	end-reads
WP_004726765.1	1	end-reads
WP_004726871.1	1	full-length	complete alignment with originial sequence
WP_004727345.1	1	full-length	position 241: amino acid T instead of P
WP_004727405.1	1	end-reads
WP_004727628.1	1	end-reads
WP_004727644.1	1	end-reads
WP_004727658.1	1	full-length	complete alignment with originial sequence
WP_004727675.1	1	end-reads
WP_004727750.1	1	end-reads
WP_004728100.1	1	end-reads
WP_004728215.1	1	end-reads
WP_004728297.1	1	end-reads
WP_004728470.1	1	end-reads
WP_004728834.1	1	end-reads
WP_004729099.1	1	end-reads
WP_004729387.1	1	end-reads
WP_004729399.1	1	end-reads
WP_014257346.1	1	full-length	complete alignment with originial sequence
WP_014257409.1	1	full-length	complete alignment with originial sequence
WP_014257429.1	1	full-length	complete alignment with originial sequence
WP_014258130.1	1	full-length	complete alignment with originial sequence
WP_038151258.1	1	full-length	complete alignment with originial sequence
WP_038151273.1	1	end-reads
WP_038151352.1	1	end-reads
WP_038151743.1	1	full-length	complete alignment with originial sequence
WP_038151757.1	1	end-reads
WP_038151811.1	1	full-length	complete alignment with originial sequence
WP_038152009.1	1	end-reads
WP_038152552.1	1	full-length	complete alignment with originial sequence
WP_038152592.1	1	full-length	complete alignment with originial sequence
WP_038152841.1	1	end-reads
WP_115333239.1	1	end-reads
WP_115333279.1	1	end-reads
WP_004725800.1	1	end-reads
WP_004725809.1	1	end-reads
WP_004725893.1	1	end-reads
WP_004726164.1	1	end-reads
WP_004726428.1	1	end-reads
WP_004726842.1	1	full-length	complete alignment with originial sequence
WP_004726990.1	1	end-reads
WP_004727003.1	1	full-length	difficult to sequence, quality always bad. 880-1747 perfect
WP_004727567.1	1	end-reads
WP_004727751.1	1	end-reads
WP_004727926.1	1	full-length	complete alignment with originial sequence
WP_004728048.1	1	end-reads
WP_004728083.1	1	end-reads
WP_004728310.1	1	end-reads
WP_004729342.1	1	end-reads
WP_004729371.1	1	full-length	complete alignment with originial sequence
WP_004729624.1	1	full-length	complete alignment with originial sequence
WP_038150968.1	1	end-reads
WP_038152705.1	1	full-length	complete alignment with originial sequence
WP_081454518.1	1	end-reads
WP_086027288.1	1	end-reads
WP_115333225.1	1	full-length	complete alignment with originial sequence
WP_006817197.1	1	full-length	Position 229: amino acid V instead of G
WP_006818167.1	1	end-reads
WP_006818297.1	1	end-reads
WP_006818304.1	1	end-reads
WP_006818356.1	1	end-reads
WP_006818522.1	1	end-reads
WP_006818941.1	1	full-length	complete alignment with originial sequence
WP_006819026.1	1	end-reads
WP_006819540.1	1	end-reads
WP_006820008.1	1	end-reads
WP_006820125.1	1	end-reads
WP_006820296.1	1	end-reads
WP_006820335.1	1	full-length	complete alignment with originial sequence
WP_006820870.1	1	end-reads
WP_006821080.1	1	full-length	complete alignment with originial sequence
WP_038254823.1	1	full-length	complete alignment with originial sequence
WP_038256778.1	1	end-reads
WP_038258270.1	1	end-reads
WP_038258506.1	1	end-reads
WP_040903175.1	1	full-length	position 298: amino acid T instead of A
WP_040903561.1	1	end-reads
WP_040903573.1	1	full-length	complete alignment with originial sequence
WP_050812366.1	1	full-length	complete alignment with originial sequence
WP_071777494.1	1	end-reads
WP_071777518.1	1	full-length	complete alignment with originial sequence
WP_087943223.1	1	end-reads
WP_006817680.1	1	end-reads
WP_006818160.1	1	end-reads
WP_006818175.1	1	full-length	complete alignment with originial sequence
WP_006818482.1	1	end-reads
WP_006819702.1	1	full-length	complete alignment with originial sequence
WP_006820021.1	1	end-reads
WP_006820270.1	1	end-reads
WP_006820308.1	1	end-reads
WP_006820832.1	1	full-length	complete alignment with originial sequence
WP_006820847.1	1	full-length	complete alignment with originial sequence
WP_040902687.1	1	end-reads
WP_040902689.1	1	end-reads
WP_071777502.1	1	full-length	complete alignment with originial sequence
WP_071777524.1	1	end-reads
WP_081874660.1	1	end-reads
WP_004915712.1	1	full-length	complete alignment with originial sequence
WP_004916773.1	1	end-reads
WP_004917132.1	1	full-length	complete alignment with originial sequence
WP_004917178.1	1	end-reads
WP_004917276.1	1	end-reads
WP_004917489.1	1	end-reads
WP_004917602.1	1	end-reads
WP_004917987.1	1	full-length	complete alignment with originial sequence
WP_004918835.1	1	end-reads
WP_004918964.1	1	end-reads
WP_004919137.1	1	end-reads
WP_004919332.1	1	full-length	complete alignment with originial sequence
WP_004919494.1	1	end-reads
WP_004919570.1	1	end-reads
WP_004919757.1	1	full-length	complete alignment with originial sequence
WP_004919841.1	1	end-reads
WP_004919855.1	1	end-reads
WP_004921504.1	1	end-reads
WP_004921749.1	1	end-reads
WP_004922581.1	1	full-length	complete alignment with originial sequence
WP_004922704.1	1	end-reads
WP_004922866.1	1	full-length	complete alignment with originial sequence
WP_004923523.1	1	end-reads
WP_004923882.1	1	end-reads
WP_004924665.1	1	end-reads
WP_004925512.1	1	full-length	complete alignment with originial sequence
WP_004925628.1	1	end-reads
WP_004925688.1	1	end-reads
WP_004926210.1	1	full-length	complete alignment with originial sequence
WP_004926354.1	1	end-reads
WP_004927264.1	1	full-length	complete alignment with originial sequence
WP_014657126.1	1	end-reads
WP_014657167.1	1	end-reads
WP_014657408.1	1	end-reads
WP_014658194.1	1	end-reads
WP_042116129.1	1	end-reads
WP_042116289.1	1	end-reads
WP_042117401.1	1	full-length	complete alignment with originial sequence
WP_052038327.1	1	end-reads
WP_052309238.1	1	full-length	Position 100: amino acid H instead of R
WP_071599635.1	1	end-reads
WP_071599648.1	1	full-length	complete alignment with originial sequence
WP_004915373.1	1	end-reads
WP_004915478.1	1	end-reads
WP_004915527.1	1	end-reads
WP_004915569.1	1	full-length	complete alignment with originial sequence
WP_004917597.1	1	end-reads
WP_004917889.1	1	end-reads
WP_004918153.1	1	end-reads
WP_004918358.1	1	end-reads
WP_004918442.1	1	end-reads
WP_004918480.1	1	end-reads
WP_004919091.1	1	end-reads
WP_004919165.1	1	end-reads
WP_004920058.1	1	end-reads
WP_004920813.1	1	full-length	complete alignment with originial sequence
WP_004920817.1	1	end-reads
WP_004921265.1	1	end-reads
WP_004921358.1	1	end-reads
WP_004921520.1	1	full-length	complete alignment with originial sequence
WP_004921623.1	1	end-reads
WP_004922117.1	1	end-reads
WP_004922411.1	1	end-reads
WP_004922896.1	1	end-reads
WP_004924065.1	1	end-reads
WP_004924072.1	1	end-reads
WP_004924254.1	1	end-reads
WP_004924497.1	1	end-reads
WP_004924795.1	1	end-reads
WP_004924913.1	1	full-length	complete alignment with originial sequence
WP_004925180.1	1	end-reads
WP_004925244.1	1	end-reads
WP_004925746.1	1	end-reads
WP_004926047.1	1	end-reads
WP_004926051.1	1	end-reads
WP_004926361.1	1	full-length	complete alignment with originial sequence
WP_004927136.1	1	end-reads
WP_004927154.1	1	end-reads
WP_004927350.1	1	end-reads
WP_004927466.1	1	end-reads
WP_014656289.1	1	end-reads
WP_036940590.1	1	end-reads
WP_042116632.1	1	full-length	complete alignment with originial sequence
WP_042117315.1	1	end-reads
WP_004922318.1	1	end-reads
WP_044172624.1	1	full-length	complete alignment with originial sequence
WP_044173357.1	1	end-reads
WP_044174146.1	1	full-length	complete alignment with originial sequence
WP_044176371.1	1	full-length	complete alignment with originial sequence
WP_044177448.1	1	full-length	difficult to sequence, quality always bad. DNA Sequence 1-21 perfect, several gaps until 65, 65-118 perfect, additional base T, 119-241 perfect
WP_044177605.1	1	full-length	complete alignment with originial sequence
WP_044177694.1	1	end-reads
WP_044177823.1	1	end-reads
WP_044178555.1	1	full-length	complete alignment with originial sequence
WP_044179949.1	1	end-reads
WP_044180054.1	1	full-length	complete alignment with originial sequence
WP_044180332.1	1	full-length	complete alignment with originial sequence
WP_044180423.1	1	full-length	complete alignment with originial sequence
WP_044180429.1	1	full-length	complete alignment with originial sequence
WP_044180562.1	1	full-length	complete alignment with originial sequence
WP_044182945.1	1	end-reads
WP_044183152.1	1	full-length	complete alignment with originial sequence
WP_044183672.1	1	full-length	complete alignment with originial sequence
WP_052332703.1	1	end-reads
WP_071825876.1	1	end-reads
WP_071825927.1	1	full-length	complete alignment with originial sequence
WP_081653585.1	1	end-reads
WP_081653604.1	1	end-reads
WP_044173012.1	1	full-length	complete alignment with originial sequence
WP_044173054.1	1	full-length	complete alignment with originial sequence
WP_044173232.1	1	end-reads
WP_044177883.1	1	end-reads
WP_044182930.1	1	end-reads
WP_044183301.1	1	full-length	complete alignment with originial sequence
WP_044183362.1	1	end-reads
WP_044184806.1	1	end-reads
WP_052332698.1	1	end-reads
WP_071825830.1	1	end-reads
WP_081653590.1	1	full-length	complete alignment with originial sequence
WP_001539170.1	1	end-reads
WP_001335433.1	1	end-reads
WP_001335497.1	1	end-reads
WP_011579078.1	1	end-reads
WP_001332471.1	1	end-reads
WP_000120394.1	1	end-reads
WP_001335175.1	1	end-reads
WP_000557383.1	1	end-reads
WP_001304629.1	1	end-reads
WP_001332782.1	1	end-reads
WP_000020887.1	1	end-reads
WP_000334996.1	1	end-reads
WP_000220141.1	1	full-length	complete alignment with originial sequence
WP_000213694.1	1	end-reads
WP_032294934.1	1	end-reads
WP_000611436.1	1	full-length	complete alignment with originial sequence
WP_001115606.1	1	end-reads
WP_000582830.1	1	end-reads
WP_001298103.1	1	end-reads
WP_000057389.1	1	end-reads
WP_000106767.1	1	end-reads
WP_032294942.1	1	end-reads
WP_000083477.1	1	full-length	complete alignment with originial sequence
WP_001335297.1	1	end-reads
WP_001298277.1	1	full-length	complete alignment with originial sequence
WP_001139105.1	1	end-reads
WP_000111853.1	1	end-reads
WP_000004564.1	1	full-length	complete alignment with originial sequence
WP_001298077.1	1	end-reads
WP_000191565.1	1	end-reads
WP_071587545.1	1	end-reads
WP_077473175.1	1	end-reads
WP_032145775.1	1	end-reads
WP_071528128.1	1	end-reads
WP_001024524.1	1	end-reads
WP_032140136.1	1	full-length	complete alignment with originial sequence
WP_032156687.1	1	end-reads
WP_001327852.1	1	full-length	complete alignment with originial sequence
WP_001328716.1	1	end-reads
WP_023148198.1	1	end-reads
WP_071528137.1	1	end-reads
WP_001122065.1	1	end-reads
WP_001135351.1	1	end-reads
WP_000020875.1	1	end-reads
WP_000206655.1	1	full-length	position 154: amino acid T instead of A
WP_000102382.1	1	end-reads
WP_000804518.1	1	full-length	complete alignment with originial sequence
WP_000868324.1	1	end-reads
WP_000189224.1	1	end-reads
WP_000873388.1	1	end-reads
WP_000611426.1	1	full-length	complete alignment with originial sequence
WP_001267298.1	1	full-length	complete alignment with originial sequence
WP_001445815.1	1	full-length	complete alignment with originial sequence
WP_001445845.1	1	full-length	complete alignment with originial sequence
WP_000062538.1	1	end-reads
WP_001059674.1	1	full-length	complete alignment with originial sequence
WP_000004905.1	1	end-reads
WP_001067519.1	1	end-reads
WP_000981716.1	1	end-reads
WP_000241053.1	1	end-reads
WP_000057374.1	1	end-reads
WP_001328837.1	1	full-length	complete alignment with originial sequence
WP_072108184.1	1	end-reads
WP_000258580.1	1	full-length	complete alignment with originial sequence
WP_001445771.1	1	full-length	complete alignment with originial sequence
WP_000183751.1	1	end-reads
WP_000786551.1	1	end-reads
WP_000139103.1	1	end-reads
WP_000020636.1	1	end-reads
WP_000671701.1	1	end-reads
WP_000355772.1	1	end-reads
WP_077626097.1	1	end-reads
WP_000338247.1	1	end-reads
WP_075208399.1	1	end-reads
WP_000075087.1	1	full-length	complete alignment with originial sequence
WP_001093944.1	1	full-length	complete alignment with originial sequence
WP_001327845.1	1	end-reads
WP_000961342.1	1	full-length	complete alignment with originial sequence
WP_000155927.1	1	end-reads
WP_077626056.1	1	full-length	complete alignment with originial sequence
WP_000155738.1	1	full-length	complete alignment with originial sequence
WP_001445816.1	1	end-reads
WP_000191595.1	1	full-length	complete alignment with originial sequence
WP_000097400.1	1	full-length	complete alignment with originial sequence
WP_000407090.1	1	end-reads
WP_000859964.1	1	end-reads
WP_000077829.1	1	end-reads
WP_001445762.1	1	full-length	complete alignment with originial sequence
WP_000013994.1	1	end-reads
WP_004150458.1	1	end-reads
WP_004140501.1	1	end-reads
WP_009484109.1	1	end-reads
WP_020316952.1	1	end-reads
WP_004225268.1	1	end-reads
WP_032409076.1	1	end-reads
WP_009486504.1	1	end-reads
WP_049245346.1	1	end-reads
WP_009484876.1	1	full-length	complete alignment with originial sequence
WP_009486019.1	1	full-length	complete alignment with originial sequence
WP_004149975.1	1	full-length	complete alignment with originial sequence
WP_004152718.1	1	full-length	complete alignment with originial sequence
WP_009483878.1	1	end-reads
WP_002891634.1	1	full-length	complete alignment with originial sequence
WP_009484937.1	1	end-reads
WP_009484324.1	1	full-length	complete alignment with originial sequence
WP_002898814.1	1	end-reads
WP_004177339.1	1	full-length	complete alignment with originial sequence
WP_002916607.1	1	full-length	complete alignment with originial sequence
WP_004210116.1	1	end-reads
WP_004171426.1	1	end-reads
WP_032420351.1	1	full-length	complete alignment with originial sequence
WP_002916742.1	1	end-reads
WP_004197606.1	1	full-length	complete alignment with originial sequence
WP_004179102.1	1	end-reads
WP_000155904.1	1	end-reads
WP_004118237.1	1	full-length	complete alignment with originial sequence
WP_002913732.1	1	end-reads
WP_004152062.1	1	end-reads
WP_002889847.1	1	end-reads
WP_002909008.1	1	end-reads
WP_009485462.1	1	end-reads
WP_019705807.1	1	end-reads
WP_004147894.1	1	end-reads
WP_002912648.1	1	end-reads
WP_004145486.1	1	full-length	complete alignment with originial sequence
WP_009486529.1	1	full-length	complete alignment with originial sequence
WP_002916277.1	1	end-reads
WP_009484993.1	1	end-reads
WP_020317218.1	1	full-length	complete alignment with originial sequence
dime_meta_effector_1	1	end-reads
dime_meta_effector_2	1	end-reads
dime_meta_effector_3	1	end-reads
dime_meta_effector_4	1	end-reads
dime_meta_effector_5	1	end-reads
dime_meta_effector_6	1	end-reads
dime_meta_effector_7	1	full-length	complete alignment with originial sequence
dime_meta_effector_8	1	end-reads
dime_meta_effector_9	1	full-length	complete alignment with originial sequence
dime_meta_effector_10	1	end-reads
dime_meta_effector_11	1	end-reads
dime_meta_effector_12	1	end-reads
dime_meta_effector_13	1	end-reads
dime_meta_effector_14	1	end-reads
dime_meta_effector_15	1	full-length	complete alignment with originial sequence
dime_meta_effector_16	1	end-reads
dime_meta_effector_17	1	end-reads
dime_meta_effector_18	1	end-reads
dime_meta_effector_19	1	end-reads
dime_meta_effector_20	1	full-length	complete alignment with originial sequence
dime_meta_effector_21	1	end-reads
dime_meta_effector_23	1	end-reads
dime_meta_effector_24	1	full-length	complete alignment with originial sequence
dime_meta_effector_25	1	end-reads
dime_meta_effector_26	1	end-reads
dime_meta_effector_27	1	end-reads
dime_meta_effector_28	1	full-length	complete alignment with originial sequence
dime_meta_effector_29	1	end-reads
dime_meta_effector_30	1	end-reads
dime_meta_effector_32	1	full-length	complete alignment with originial sequence
dime_meta_effector_33	1	full-length	complete alignment with originial sequence
dime_meta_effector_35	1	full-length	complete alignment with originial sequence
dime_meta_effector_37	1	full-length	complete alignment with originial sequence
dime_meta_effector_38	1	full-length	complete alignment with originial sequence
dime_meta_effector_39	1	full-length	complete alignment with originial sequence
dime_meta_effector_40	1	end-reads
dime_meta_effector_41	1	full-length	complete alignment with originial sequence
dime_meta_effector_42	1	end-reads
dime_meta_effector_43	1	end-reads
dime_meta_effector_44	1	end-reads
dime_meta_effector_45	1	end-reads
dime_meta_effector_46	1	end-reads
dime_meta_effector_47	1	end-reads
dime_meta_effector_49	1	end-reads
dime_meta_effector_50	1	end-reads
dime_meta_effector_51	1	full-length	complete alignment with originial sequence
dime_meta_effector_52	1	end-reads
dime_meta_effector_53	1	end-reads
dime_meta_effector_54	1	end-reads
dime_meta_effector_55	1	end-reads
dime_meta_effector_56	1	full-length	complete alignment with originial sequence
dime_meta_effector_57	1	full-length	complete alignment with originial sequence
dime_meta_effector_58	1	end-reads
dime_meta_effector_59	1	end-reads
dime_meta_effector_60	1	end-reads
dime_meta_effector_61	1	end-reads
dime_meta_effector_62	1	end-reads
dime_meta_effector_63	1	end-reads
dime_meta_effector_64	1	end-reads
dime_meta_effector_65	1	full-length	complete alignment with originial sequence
dime_meta_effector_66	1	full-length	complete alignment with originial sequence
dime_meta_effector_67	1	end-reads
dime_meta_effector_68	1	full-length	complete alignment with originial sequence
dime_meta_effector_69	1	end-reads
dime_meta_effector_70	1	end-reads
dime_meta_effector_71	1	end-reads
dime_meta_effector_73	1	full-length	complete alignment with originial sequence
dime_meta_effector_74	1	end-reads
dime_meta_effector_75	1	end-reads
dime_meta_effector_76	1	end-reads
dime_meta_effector_77	1	full-length	complete alignment with originial sequence
dime_meta_effector_78	1	end-reads
dime_meta_effector_79	1	end-reads
dime_meta_effector_80	1	end-reads
dime_meta_effector_81	1	end-reads
dime_meta_effector_82	1	end-reads
dime_meta_effector_83	1	end-reads
dime_meta_effector_84	1	end-reads
dime_meta_effector_85	1	end-reads
dime_meta_effector_86	1	full-length	complete alignment with originial sequence
dime_meta_effector_87	1	end-reads
dime_meta_effector_88	1	end-reads
dime_meta_effector_89	1	full-length	complete alignment with originial sequence
dime_meta_effector_90	1	end-reads
dime_meta_effector_91	1	end-reads
dime_meta_effector_92	1	end-reads
dime_meta_effector_93	1	full-length	complete alignment with originial sequence
dime_meta_effector_94	1	end-reads
dime_meta_effector_95	1	full-length	complete alignment with originial sequence
dime_meta_effector_96	1	end-reads
dime_meta_effector_97	1	full-length	complete alignment with originial sequence
dime_meta_effector_98	1	full-length	complete alignment with originial sequence
dime_meta_effector_99	1	end-reads
dime_meta_effector_100	1	end-reads
dime_meta_effector_101	1	end-reads
dime_meta_effector_102	1	end-reads
dime_meta_effector_103	1	end-reads
dime_meta_effector_104	1	end-reads
dime_meta_effector_105	1	end-reads
dime_meta_effector_106	1	end-reads
dime_meta_effector_107	1	end-reads
dime_meta_effector_108	1	end-reads
dime_meta_effector_109	1	end-reads
dime_meta_effector_110	1	end-reads
dime_meta_effector_111	1	end-reads
dime_meta_effector_112	1	end-reads
dime_meta_effector_113	1	end-reads
dime_meta_effector_114	1	full-length	complete alignment with originial sequence
dime_meta_effector_115	1	end-reads
dime_meta_effector_116	1	end-reads
dime_meta_effector_117	1	end-reads
dime_meta_effector_118	1	full-length	complete alignment with originial sequence
dime_meta_effector_119	1	full-length	amino acid changes: position 39: N instead of D, 115: N instead of D, 312 E instead of D
dime_meta_effector_121	1	end-reads
dime_meta_effector_122	1	end-reads
dime_meta_effector_124	1	end-reads
dime_meta_effector_125	1	end-reads
dime_meta_effector_127	1	end-reads
dime_meta_effector_128	1	end-reads
dime_meta_effector_129	1	full-length	complete alignment with originial sequence
dime_meta_effector_134	1	end-reads
dime_meta_effector_135	1	end-reads
dime_meta_effector_136	1	end-reads
dime_meta_effector_137	1	end-reads
dime_meta_effector_138	1	end-reads
dime_meta_effector_139	1	end-reads
dime_meta_effector_140	1	full-length	complete alignment with originial sequence
dime_meta_effector_141	1	full-length	complete alignment with originial sequence
dime_meta_effector_142	1	end-reads
dime_meta_effector_143	1	end-reads
dime_meta_effector_144	1	full-length	complete alignment with originial sequence
dime_meta_effector_145	1	full-length	complete alignment with originial sequence
dime_meta_effector_146	1	end-reads
dime_meta_effector_147	1	full-length	complete alignment with originial sequence
dime_meta_effector_148	1	end-reads
dime_meta_effector_149	1	end-reads
dime_meta_effector_150	1	full-length	complete alignment with originial sequence
dime_meta_effector_151	1	end-reads
dime_meta_effector_152	1	end-reads
dime_meta_effector_153	1	end-reads
dime_meta_effector_155	1	end-reads
dime_meta_effector_156	1	end-reads
dime_meta_effector_157	1	full-length	complete alignment with originial sequence
dime_meta_effector_158	1	end-reads
dime_meta_effector_159	1	full-length	complete alignment with originial sequence
dime_meta_effector_160	1	end-reads
dime_meta_effector_161	1	end-reads
dime_meta_effector_162	1	end-reads
dime_meta_effector_163	1	end-reads
dime_meta_effector_165	1	end-reads
dime_meta_effector_167	1	end-reads
dime_meta_effector_168	1	end-reads
dime_meta_effector_169	1	full-length	complete alignment with originial sequence
dime_meta_effector_170	1	full-length	complete alignment with originial sequence
dime_meta_effector_171	1	end-reads
dime_meta_effector_172	1	end-reads
dime_meta_effector_173	1	end-reads
dime_meta_effector_175	1	full-length	complete alignment with originial sequence
dime_meta_effector_176	1	end-reads
dime_meta_effector_177	1	end-reads
dime_meta_effector_178	1	end-reads
dime_meta_effector_179	1	end-reads
dime_meta_effector_180	1	end-reads
dime_meta_effector_181	1	end-reads
dime_meta_effector_182	1	end-reads
dime_meta_effector_183	1	full-length	complete alignment with originial sequence
dime_meta_effector_184	1	end-reads
dime_meta_effector_185	1	end-reads
dime_meta_effector_186	1	end-reads

## Sheet: 7C
Table 7C: Cloning primers for injection assay
Primer description	Primer name	Primer seq
Universal forward primer for effector amplification from pENTR223.1	Eff_pE_fwd	TTAGGCCGTCAAGGCCAGAAGGAGATATAAC
Gene specific reverse primer for effector amplification from pENTR223.1	Cda_8_ns_rev	TTATCTAGACGAACCCTCGTCTTCCAGATACGTATAACCG
Gene specific reverse primer for effector amplification from pENTR223.1	Pst_11_ns_rev	TTATCTAGACGAACCTTCATCATTCAGTATTGAGAGTGCA
Gene specific reverse primer for effector amplification from pENTR223.1	Cyo_12_ns_rev	TTATCTAGACGAACCCAGCCAGCCGCGTTCAG
Gene specific reverse primer for effector amplification from pENTR223.1	Cyo_3_ns_rev	TTATCTAGACGAACCAAGGTGCAAAGACGCAAGAC
Gene specific reverse primer for effector amplification from pENTR223.1	Kpn_3_ns_rev	TTATCTAGACGAACCCAGCGGTGAAATGTTTATCCAGTAC
Gene specific reverse primer for effector amplification from pENTR223.1	Ec6_12_ns_rev	TTATCTAGACGAACCTTGCATCGTTCCCTTTTGCCTG
Gene specific reverse primer for effector amplification from pENTR223.1	Ec6_17_ns_rev	TTATCTAGACGAACCGTTTCGCAAGTAGATCCATTCACC
Gene specific reverse primer for effector amplification from pENTR223.1	Ec6_10_ns_rev	TTATCTAGACGAACCTAGATAATTTTCGATTCTTTCGATAGTG
Gene specific reverse primer for effector amplification from pENTR223.1	Kpn_10_ns_rev	TTATCTAGACGAACCCTCTGTAATGTCACTGTTTTTTACCTCT
Gene specific reverse primer for effector amplification from pENTR223.1	Efe_11_ns_rev	TTATCTAGACGAACCACGTGTGACCGCGTTCAAAATG
Gene specific reverse primer for effector amplification from pENTR223.1	Efe_12_ns_rev	TTATCTAGACGAACCTTCGCGGCTGATAATGTCC
Gene specific reverse primer for effector amplification from pENTR223.1	Yen_7_ns_rev	TTATCTAGACGAACCGAGATGCAAGGATGCAAGACG
Gene specific reverse primer for effector amplification from pENTR223.1	Vfu_15_ns_rev	TTATCTAGACGAACCTTCGACATGAAAATGCGTTTTCAGC
Gene specific reverse primer for effector amplification from pENTR223.1	Ec2_1_ns_rev	TTATCTAGACGAACCATTATGACAGTCGCTCTCATTTGGTTG
Gene specific reverse primer for effector amplification from pENTR223.1	Efe_5_ns_rev	TTATCTAGACGAACCAAGGTGCAAAGACGCAAGACG
Gene specific reverse primer for effector amplification from pENTR223.1	met_7_ns_rev	TTATCTAGACGAACCATAGGTTTCGCCCAACGCG
Gene specific reverse primer for effector amplification from pENTR223.1	Kpn_9_ns_rev	TTATCTAGACGAACCAGGCTCGCCGCCCAC
Gene specific reverse primer for effector amplification from pENTR223.1	Cyo_1_ns_rev	TTATCTAGACGAACCTTTACTCTGTAGGTAGCTCTGTG
Gene specific reverse primer for effector amplification from pENTR223.1	Cyo_10_ns_rev	TTATCTAGACGAACCTTCGCCCGGTGCTCGA
Gene specific reverse primer for effector amplification from pENTR223.1	Cyo_13_ns_rev	TTATCTAGACGAACCTACCAGTGGATCGACTGGC
Gene specific reverse primer for effector amplification from pENTR223.1	Cyo_14_ns_rev	TTATCTAGACGAACCCACTTTTGGAGAATTTGCAGGC
Gene specific reverse primer for effector amplification from pENTR223.1	Cyo_16_ns_rev	TTATCTAGACGAACCTTTGATTTCCTTTGTATTTTCATGTGG
Gene specific reverse primer for effector amplification from pENTR223.1	Cyo_17_ns_rev	TTATCTAGACGAACCCATTTCTGGCTCAATACCTAATTTACG
Gene specific reverse primer for effector amplification from pENTR223.1	Cyo_18_ns_rev	TTATCTAGACGAACCTGTTTTTATTAATGTTTCGATCGCG
Gene specific reverse primer for effector amplification from pENTR223.1	Cyo_2_ns_rev	TTATCTAGACGAACCCGATTCTTTCCAGTACTTCTGC
Gene specific reverse primer for effector amplification from pENTR223.1	Cyo_24_ns_rev	TTATCTAGACGAACCATCAATGATACGCATAATTGCGT
Gene specific reverse primer for effector amplification from pENTR223.1	Cyo_26_ns_rev	TTATCTAGACGAACCGCAGCGGAACATGACTGA
Gene specific reverse primer for effector amplification from pENTR223.1	Cyo_27_ns_rev	TTATCTAGACGAACCTGCGAAGGCGATAATATCCG
Gene specific reverse primer for effector amplification from pENTR223.1	Cyo_28_ns_rev	TTATCTAGACGAACCGGCTTTACGTTCCGGCG
Gene specific reverse primer for effector amplification from pENTR223.1	Cyo_29_ns_rev	TTATCTAGACGAACCTTTCTTTAACCCACCTTTGCG
Gene specific reverse primer for effector amplification from pENTR223.1	Cyo_8_ns_rev	TTATCTAGACGAACCCAGAAAGGATTTAAACGGTAAATCC
Gene specific reverse primer for effector amplification from pENTR223.1	Ec6_15_ns_rev	TTATCTAGACGAACCGAACTTATATTTCAGGCCCACC
Gene specific reverse primer for effector amplification from pENTR223.1	Ec6_20_ns_rev	TTATCTAGACGAACCTTTGTAGGTTGCAATTGCAATATTG
Gene specific reverse primer for effector amplification from pENTR223.1	Ec6_25_ns_rev	TTATCTAGACGAACCTGGCAGATGTTTATTCCCATCTA
Gene specific reverse primer for effector amplification from pENTR223.1	Ec6_27_ns_rev	TTATCTAGACGAACCTCTTATCATCAGTTTCTGACCGT
Gene specific reverse primer for effector amplification from pENTR223.1	Ec6_3_ns_rev	TTATCTAGACGAACCTGCAGACTCCTCTGAATACTG
Gene specific reverse primer for effector amplification from pENTR223.1	Ec6_31_ns_rev	TTATCTAGACGAACCGTTACTCTGCAAGTCTTGCTG
Gene specific reverse primer for effector amplification from pENTR223.1	Ec6_34_ns_rev	TTATCTAGACGAACCATCTGTCGCTTCTCGCC
Gene specific reverse primer for effector amplification from pENTR223.1	Ec6_36_ns_rev	TTATCTAGACGAACCGCGGAATTTACGTCGATACTC
Gene specific reverse primer for effector amplification from pENTR223.1	Ec6_40_ns_rev	TTATCTAGACGAACCGGCATGGCACCCCCCC
Gene specific reverse primer for effector amplification from pENTR223.1	Ec6_43_ns_rev	TTATCTAGACGAACCACCGCGAAACATCGTGG
Gene specific reverse primer for effector amplification from pENTR223.1	Ec6_44_ns_rev	TTATCTAGACGAACCTGACTCACGATTCCCTGTG
Gene specific reverse primer for effector amplification from pENTR223.1	Ec6_45_ns_rev	TTATCTAGACGAACCATCTGCATCTCGCATAATATCTGC
Gene specific reverse primer for effector amplification from pENTR223.1	Ec6_46_ns_rev	TTATCTAGACGAACCTAAATCAGCAGTTGTTGCGG
Gene specific reverse primer for effector amplification from pENTR223.1	Ec6_48_ns_rev	TTATCTAGACGAACCTTTTTTAGCATTCGCATCC
Gene specific reverse primer for effector amplification from pENTR223.1	Ec6_5_ns_rev	TTATCTAGACGAACCCGGGCTCATTTCAGCGC
Gene specific reverse primer for effector amplification from pENTR223.1	Ec6_50_ns_rev	TTATCTAGACGAACCTGCAGCTTGATGATCTG
Gene specific reverse primer for effector amplification from pENTR223.1	Ec6_51_ns_rev	TTATCTAGACGAACCTGCGCGCTTCAGATAGC
Gene specific reverse primer for effector amplification from pENTR223.1	Ec6_52_ns_rev	TTATCTAGACGAACCCGCCGGAATTTTGTCAATCT
Gene specific reverse primer for effector amplification from pENTR223.1	Ec6_54_ns_rev	TTATCTAGACGAACCTTTCTCACTCATCCAATTAGGAGG
Gene specific reverse primer for effector amplification from pENTR223.1	Ec6_56_ns_rev	TTATCTAGACGAACCTGGGATTATATTCTGGTAATGATTTGATA
Gene specific reverse primer for effector amplification from pENTR223.1	Ec6_57_ns_rev	TTATCTAGACGAACCAAAAGGCCATGAACTGG
Gene specific reverse primer for effector amplification from pENTR223.1	Ec6_59_ns_rev	TTATCTAGACGAACCCGTCGGTGCCCCTTCC
Gene specific reverse primer for effector amplification from pENTR223.1	Ec6_6_ns_rev	TTATCTAGACGAACCATAACGTTCAGGGAGGTCTGG
Gene specific reverse primer for effector amplification from pENTR223.1	Ec6_8_ns_rev	TTATCTAGACGAACCATGTGCATGACCTGGATTCA
Gene specific reverse primer for effector amplification from pENTR223.1	Eta_11_ns_rev	TTATCTAGACGAACCCTCTATCGGGATATAGTGCTCTAAT
Gene specific reverse primer for effector amplification from pENTR223.1	Eta_2_ns_rev	TTATCTAGACGAACCTGCTGTCTCCTCTGCATATTG
Gene specific reverse primer for effector amplification from pENTR223.1	Eta_3_ns_rev	TTATCTAGACGAACCGGCGTGAGTTAATTCTCGC
Gene specific reverse primer for effector amplification from pENTR223.1	Eta_6_ns_rev	TTATCTAGACGAACCTACTGATTTCTCCTTCTCAGTACG
Gene specific reverse primer for effector amplification from pENTR223.1	Eta_9_ns_rev	TTATCTAGACGAACCATGTTTACAGGTGGGACAATCG
Gene specific reverse primer for effector amplification from pENTR223.1	Kpn_14_ns_rev	TTATCTAGACGAACCAGGCACATAATCGCGTGG
Gene specific reverse primer for effector amplification from pENTR223.1	Kpn_15_ns_rev	TTATCTAGACGAACCGTCTCCTGAATCCAGCAATATGA
Gene specific reverse primer for effector amplification from pENTR223.1	Kpn_17_ns_rev	TTATCTAGACGAACCACGCTTTTTAGCGAAAAGATGA
Gene specific reverse primer for effector amplification from pENTR223.1	Kpn_18_ns_rev	TTATCTAGACGAACCTAAATTTTTATTTATCGCCTTTTTGTCG
Gene specific reverse primer for effector amplification from pENTR223.1	Kpn_2_ns_rev	TTATCTAGACGAACCGTGGCGCAGATGTTC
Gene specific reverse primer for effector amplification from pENTR223.1	Kpn_20_ns_rev	TTATCTAGACGAACCTTTTCCGCTACAGAACGCC
Gene specific reverse primer for effector amplification from pENTR223.1	Kpn_23_ns_rev	TTATCTAGACGAACCCCACCGGAAAACGCCG
Gene specific reverse primer for effector amplification from pENTR223.1	Kpn_27_ns_rev	TTATCTAGACGAACCCAGGGACGGCAACCGT
Gene specific reverse primer for effector amplification from pENTR223.1	Kpn_30_ns_rev	TTATCTAGACGAACCAATATGGAACCCTTCCTCTTTCA
Gene specific reverse primer for effector amplification from pENTR223.1	Kpn_32_ns_rev	TTATCTAGACGAACCAAGTGACAGTTTGGCGGC
Gene specific reverse primer for effector amplification from pENTR223.1	Kpn_33_ns_rev	TTATCTAGACGAACCGACTCCTGGTTTCTCAAGCT
Gene specific reverse primer for effector amplification from pENTR223.1	Kpn_35_ns_rev	TTATCTAGACGAACCGCAAAGCGCGAAATTAG
Gene specific reverse primer for effector amplification from pENTR223.1	Kpn_38_ns_rev	TTATCTAGACGAACCATAATAGGCTTTCAGCGTCCG
Gene specific reverse primer for effector amplification from pENTR223.1	Kpn_39_ns_rev	TTATCTAGACGAACCGTCGTGGCTAACGGTATTGG
Gene specific reverse primer for effector amplification from pENTR223.1	Kpn_41_ns_rev	TTATCTAGACGAACCTGCGCGCCAGGCTTTA
Gene specific reverse primer for effector amplification from pENTR223.1	Kpn_5_ns_rev	TTATCTAGACGAACCGGCGTGGAGCGCTG
Gene specific reverse primer for effector amplification from pENTR223.1	Kpn_6_ns_rev	TTATCTAGACGAACCTTTCACACCCAGACGGC
Gene specific reverse primer for effector amplification from pENTR223.1	Pma_1_ns_rev	TTATCTAGACGAACCGATGTAGATGTCAATCTGATGATCG
Gene specific reverse primer for effector amplification from pENTR223.1	Pma_11_ns_rev	TTATCTAGACGAACCTAGCTTATTAAGGTCACTGGCA
Gene specific reverse primer for effector amplification from pENTR223.1	Pma_12_ns_rev	TTATCTAGACGAACCTGACGGCTCTCCGTACT
Gene specific reverse primer for effector amplification from pENTR223.1	Pma_17_ns_rev	TTATCTAGACGAACCCGCCTCCGGCGAACCT
Gene specific reverse primer for effector amplification from pENTR223.1	Pma_18_ns_rev	TTATCTAGACGAACCCAAGGGGATAACCAGAAGCT
Gene specific reverse primer for effector amplification from pENTR223.1	Pma_20_ns_rev	TTATCTAGACGAACCTCGTAGATTCTCCGTCG
Gene specific reverse primer for effector amplification from pENTR223.1	Pma_21_ns_rev	TTATCTAGACGAACCATGATACAAACTAGAGTGAATTTTTATGC
Gene specific reverse primer for effector amplification from pENTR223.1	Pma_23_ns_rev	TTATCTAGACGAACCTGCTTTAGGCTCAATGCCC
Gene specific reverse primer for effector amplification from pENTR223.1	Pma_28_ns_rev	TTATCTAGACGAACCGAACTTCCGCTTTCTGAAACC
Gene specific reverse primer for effector amplification from pENTR223.1	Pma_29_ns_rev	TTATCTAGACGAACCTTTGCCGAACCAATTATTACCTAC
Gene specific reverse primer for effector amplification from pENTR223.1	Pma_3_ns_rev	TTATCTAGACGAACCCGCCCAGTTTTTTCTCTTGC
Gene specific reverse primer for effector amplification from pENTR223.1	Pma_35_ns_rev	TTATCTAGACGAACCGCGGATAGAGAATCCATTGGT
Gene specific reverse primer for effector amplification from pENTR223.1	Pma_4_ns_rev	TTATCTAGACGAACCGTCACGAAGGGGTAAAAACTG
Gene specific reverse primer for effector amplification from pENTR223.1	Pma_7_ns_rev	TTATCTAGACGAACCTTTACTCTGTAAGTAACTCTGCACT
Gene specific reverse primer for effector amplification from pENTR223.1	Pma_9_ns_rev	TTATCTAGACGAACCCGCACGTGAAATGATGGC
Gene specific reverse primer for effector amplification from pENTR223.1	Pre_1_ns_rev	TTATCTAGACGAACCCTTCGATACTCTTTTGGTTTTAACTTT
Gene specific reverse primer for effector amplification from pENTR223.1	Pre_11_ns_rev	TTATCTAGACGAACCTCTCTTATCCTTTTCATTTGATAA
Gene specific reverse primer for effector amplification from pENTR223.1	Pre_12_ns_rev	TTATCTAGACGAACCTTCGAATAAGTTACTGTGCAAGG
Gene specific reverse primer for effector amplification from pENTR223.1	Pre_13_ns_rev	TTATCTAGACGAACCTTTCTCTAAAATTAAGTTATAAACTGT
Gene specific reverse primer for effector amplification from pENTR223.1	Pre_14_ns_rev	TTATCTAGACGAACCTTTGGAATCAGCTTTCTGTTTCC
Gene specific reverse primer for effector amplification from pENTR223.1	Pre_19_ns_rev	TTATCTAGACGAACCGGTATTTTTTACTGGGATTGTGTCC
Gene specific reverse primer for effector amplification from pENTR223.1	Pre_23_ns_rev	TTATCTAGACGAACCGACTGTTTTTACCTTGATAGGTTCC
Gene specific reverse primer for effector amplification from pENTR223.1	Pre_26_ns_rev	TTATCTAGACGAACCATGGACAGACAACTTCTGATAATTTG
Gene specific reverse primer for effector amplification from pENTR223.1	Pre_27_ns_rev	TTATCTAGACGAACCCAGCAACTTACTAACTGTTGAATCA
Gene specific reverse primer for effector amplification from pENTR223.1	Pre_29_ns_rev	TTATCTAGACGAACCATTTAAATATTCGATGTTAAGTTTGT
Gene specific reverse primer for effector amplification from pENTR223.1	Pre_3_ns_rev	TTATCTAGACGAACCAAGGATTAATTCGCTACGTCCT
Gene specific reverse primer for effector amplification from pENTR223.1	Pre_31_ns_rev	TTATCTAGACGAACCATAGTAGCCATTTCCTGTTTTATAGTC
Gene specific reverse primer for effector amplification from pENTR223.1	Pre_34_ns_rev	TTATCTAGACGAACCTTGTCGTGATAAACGACCTAGT
Gene specific reverse primer for effector amplification from pENTR223.1	Pse_2_ns_rev	TTATCTAGACGAACCGGGCGCGGTGTCCGCT
Gene specific reverse primer for effector amplification from pENTR223.1	Pse_3_ns_rev	TTATCTAGACGAACCGAAATGGTCGGCGATCGG
Gene specific reverse primer for effector amplification from pENTR223.1	Pse_5_ns_rev	TTATCTAGACGAACCACTGGCGCTTTTATCTGCG
Gene specific reverse primer for effector amplification from pENTR223.1	Pse_6_ns_rev	TTATCTAGACGAACCAAGATCGTCGAGGAAGGTGC
Gene specific reverse primer for effector amplification from pENTR223.1	Pse_7_ns_rev	TTATCTAGACGAACCTTTACCCTCTAAATACGCCTTAGT
Gene specific reverse primer for effector amplification from pENTR223.1	Pse_8_ns_rev	TTATCTAGACGAACCTTCATCGCCCGGTACGC
Gene specific reverse primer for effector amplification from pENTR223.1	Pse_9_ns_rev	TTATCTAGACGAACCGAGCGCCTTCACAGATATGG
Gene specific reverse primer for effector amplification from pENTR223.1	Pst_10_ns_rev	TTATCTAGACGAACCTTTTTTACGATTGCTAAGTTCATTAAGG
Gene specific reverse primer for effector amplification from pENTR223.1	Pst_14_ns_rev	TTATCTAGACGAACCACCTCTGGTTGCAACAGC
Gene specific reverse primer for effector amplification from pENTR223.1	Pst_15_ns_rev	TTATCTAGACGAACCTTTAGGGAAGCTTATACTGACCG
Gene specific reverse primer for effector amplification from pENTR223.1	Pst_18_ns_rev	TTATCTAGACGAACCACAGCGACCATGTGTAACA
Gene specific reverse primer for effector amplification from pENTR223.1	Pst_2_ns_rev	TTATCTAGACGAACCGTTTATGTTCTGTGGTGGTAAACA
Gene specific reverse primer for effector amplification from pENTR223.1	Pst_20_ns_rev	TTATCTAGACGAACCAACGGACTTTGCGACATTAAG
Gene specific reverse primer for effector amplification from pENTR223.1	Pst_21_ns_rev	TTATCTAGACGAACCTTTCCCCCTTATTTTGGTGATATATC
Gene specific reverse primer for effector amplification from pENTR223.1	Pst_22_ns_rev	TTATCTAGACGAACCATGATTGTTCTGGGCATTTAAGC
Gene specific reverse primer for effector amplification from pENTR223.1	Pst_24_ns_rev	TTATCTAGACGAACCTTTAACGAGCTCATCATCAGACT
Gene specific reverse primer for effector amplification from pENTR223.1	Pst_27_ns_rev	TTATCTAGACGAACCAAGTTGTTCAAAATAGCTAAAGGCT
Gene specific reverse primer for effector amplification from pENTR223.1	Pst_3_ns_rev	TTATCTAGACGAACCAGGTTTAGCGACAAAATAAGCAA
Gene specific reverse primer for effector amplification from pENTR223.1	Pst_32_ns_rev	TTATCTAGACGAACCATCACTAAGTAGCGCTCGAC
Gene specific reverse primer for effector amplification from pENTR223.1	Vfu_1_ns_rev	TTATCTAGACGAACCATGGAAAGCGGTCGGGA
Gene specific reverse primer for effector amplification from pENTR223.1	Vfu_11_ns_rev	TTATCTAGACGAACCACGCTGTTTGGCGTATTCC
Gene specific reverse primer for effector amplification from pENTR223.1	Vfu_12_ns_rev	TTATCTAGACGAACCGACGCTGATATCAAGGAGGC
Gene specific reverse primer for effector amplification from pENTR223.1	Vfu_13_ns_rev	TTATCTAGACGAACCTAGTGTGACCTTAAACGTGGT
Gene specific reverse primer for effector amplification from pENTR223.1	Vfu_2_ns_rev	TTATCTAGACGAACCAAGCAGTAACAAAATACTGCCG
Gene specific reverse primer for effector amplification from pENTR223.1	Vfu_20_ns_rev	TTATCTAGACGAACCGAGTGATTTACGATGACGGC
Gene specific reverse primer for effector amplification from pENTR223.1	Vfu_22_ns_rev	TTATCTAGACGAACCCGCGCGGGGGTAATCG
Gene specific reverse primer for effector amplification from pENTR223.1	Vfu_23_ns_rev	TTATCTAGACGAACCGTTTGAGTTCACTAACGCGT
Gene specific reverse primer for effector amplification from pENTR223.1	Vfu_26_ns_rev	TTATCTAGACGAACCGTGGGCCTCGTTCCCA
Gene specific reverse primer for effector amplification from pENTR223.1	Vfu_27_ns_rev	TTATCTAGACGAACCAGAAAACTGGCTTTGTAACCAAC
Gene specific reverse primer for effector amplification from pENTR223.1	Vfu_28_ns_rev	TTATCTAGACGAACCCTTAATCTGAGTCAACACATAGTCC
Gene specific reverse primer for effector amplification from pENTR223.1	Vfu_29_ns_rev	TTATCTAGACGAACCCAAAGGTGTGTTGGCAGAC
Gene specific reverse primer for effector amplification from pENTR223.1	Vfu_3_ns_rev	TTATCTAGACGAACCCTTCCTGAATTGAATTTTGCCG
Gene specific reverse primer for effector amplification from pENTR223.1	Vfu_30_ns_rev	TTATCTAGACGAACCTTCCACTTCGTTCAATTGCG
Gene specific reverse primer for effector amplification from pENTR223.1	Cda_11_ns_rev	TTATCTAGACGAACCACAAGAAGGTCTGAGGTAGCG
Gene specific reverse primer for effector amplification from pENTR223.1	met_34_ns_rev	TTATCTAGACGAACCCATTGGAGGGGGACTATTCTCC
Gene specific reverse primer for effector amplification from pENTR223.1	O52623_ns_rev	TTATCTAGACGAACCTTCAGTGGAATAATGATGAGCTATAAA
Gene specific reverse primer for effector amplification from pENTR223.1	A0A0F6B1Q8_ns_rev	TTATCTAGACGAACCAATATTTTCACTATAAAATTCGTTAAAGAGTG
Gene specific reverse primer for effector amplification from pENTR223.1	A0A0F6B5H5_ns_rev	TTATCTAGACGAACCTCGCCAGTAGGCGCTC
Gene specific reverse primer for effector amplification from pENTR223.1	D0ZRB2_ns_rev	TTATCTAGACGAACCCGCCCAGGCCAGTGGC
Gene specific reverse primer for effector amplification from pENTR223.1	Q8ZNR3_ns_rev	TTATCTAGACGAACCGGCCAGTACCTCGTCAGT
Gene specific reverse primer for effector amplification from pENTR223.1	P18009_ns_rev	TTATCTAGACGAACCAGCAGTAGTTTGTTGCAAAATTG
Gene specific reverse primer for effector amplification from pENTR223.1	P18011_ns_rev	TTATCTAGACGAACCTGAATGGTGCAGTTGTGAGC
Gene specific reverse primer for effector amplification from pENTR223.1	Q8VSC3_ns_rev	TTATCTAGACGAACCTAAATATTTCCTGTTTAATAACGAATAAAAATC
Gene specific reverse primer for effector amplification from pENTR223.1	A1JU68_ns_rev	TTATCTAGACGAACCTACTTTGAGAAGTGTTTTATATTCAGCTA
Gene specific reverse primer for effector amplification from pENTR223.1	A0A0N9NCU6_ns_rev	TTATCTAGACGAACCTCCCATAATACATTCTTGATCGCA
Forward primer for amplification of SipA from pMIB6433	pT10_SipA_fwd	TTAGGCCGTCAAGGCCATGGTTACAAGTGTAAGGACTCAGC
Reverse primer for amplification of SipA from pMIB6434	pT10_SipA_rev	TTCATTCTAGAACGCTGCATGTGCAAG
Forward primer for analytical PCR of pLac_FL_HiBit	Eff_pE_fwd_2	TTAGGCCGTCAAGGCCAG
Reverse primer for analytical PCR of pLac_FL_HiBit	rha_seq_rev	GCTACGGCGTTTCACTTCTG
