# Supplementary material for: Effector–host interactome map links type III secretion systems in healthy gut microbiomes to immune modulation
Source: Nat Microbiol. 2026 Jan 26;11(2):442–60. doi: 10.1038/s41564-025-02241-y (PMC12872453; doi:10.1038/s41564-025-02241-y)
Supplement: Supplementary file 11 — Phylogenetic assignments of strains used in this study. [file 41564_2025_2241_MOESM11_ESM.xlsx]

## Sheet: Summary
Supplementary Data 8: Species GTDB taxonomy IDs and abbreviations used in this study
Description	Details
Summary of phylogenetic assignment using GTDB for strains used in this study	GTDB taxonomy
	Abbreviation
	Catalog number

## Sheet: Supplementary Data 8
Supplementary Data 8: Species GTDB taxonomy IDs and abbreviations used in this study
GTDB taxonomy	Abbreviation	NCBI taxonomy ID	Catalog number
Aeromonas jandaei	Aja	650	DSM 7311
Cedecea davisae	Cda	566551	DSM 4568
Citrobacter pasteurii	Cpa	1563222	DSM 28879
Escherichia coli	Ec2	562	BEI HM-356
Escherichia coli	Ec6	562	BEI HM-347
Escherichia fergusonii	Efe	585054	DSM 13698
Edwardsiella tarda	Eta	500638	ATCC 23685
Klebsiella pneumoniae	Kpn	749535	BEI HM-354
Morganella morganii	Mmo	1223504	DSM 30164
Pseudocitrobacter faecalis	Pfa	1398493	DSM 27453
Phytobacter massiliensis	Pma	1095768	DSM 26120
Pseudomonas_E massiliensis	Pem	522492	DSM 29075
Providencia rettgeri_D	Pre	521000	DSM 1131
Pantoea septica	Pse	472695	DSM 24604
Providencia stuartii	Pst	471874	ATCC 25827
Vibrio furnissii	Vfu	29494	DSM 19622
Yersinia enterocolitica	Yen	930944	DSM 13030
Yokenella regensburgei	Yre	1002368	ATCC 43003
