# Supplementary material for: Effector–host interactome map links type III secretion systems in healthy gut microbiomes to immune modulation
Source: Nat Microbiol. 2026 Jan 26;11(2):442–60. doi: 10.1038/s41564-025-02241-y (PMC12872453; doi:10.1038/s41564-025-02241-y)
Supplement: Supplementary file 12 — Effector identifiers and abbreviations used in this study. [file 41564_2025_2241_MOESM12_ESM.xlsx]

## Sheet: Summary
Supplementary Data 9: Effector identifiers and abbreviations used in this study
Description	Details
Summary and lookup table for cloned effectors used in this study	Sequence ID
	Protein definition
	Strain abbreviation
	Effector short name

## Sheet: Supplementary Data 9
Supplementary Data 9: Effector identifiers and abbreviations used in this study
Sequence ID	NCBI protein definition	UniProt Accession	UniProt Entry Name	UniProt protein names	Strain abbreviation	Effector short name
WP_042030958.1	Hypothetical Protein				Aja	Aja_1
WP_042032056.1	Cell Division Inhibitor				Aja	Aja_2
WP_042032153.1	Chemotaxis Protein Chew				Aja	Aja_3
WP_005354370.1	Pts N-Acetylgalactosamine Transporter Subunit Iid				Aja	Aja_4
WP_042030140.1	Hypothetical Protein				Aja	Aja_5
WP_042031495.1	Virulence-Associated V Antigen				Aja	Aja_6
WP_042031532.1	Hypothetical Protein				Aja	Aja_7
WP_042032269.1	16S Rrna (Guanine(966)-N(2))-Methyltransferase Rsmd				Aja	Aja_8
WP_042033236.1	Hypothetical Protein				Aja	Aja_9
WP_042033505.1	Oxygen-Insensitive Nadph Nitroreductase				Aja	Aja_10
WP_042030965.1	Hypothetical Protein				Aja	Aja_11
WP_042031153.1	Hypothetical Protein				Aja	Aja_12
WP_082035530.1	Lytic Transglycosylase Domain-Containing Protein				Aja	Aja_13
WP_042032390.1	Enoyl-Coa Hydratase/Isomerase Family Protein				Aja	Aja_14
WP_042031545.1	Threonine/Serine Transporter Tdcc				Aja	Aja_15
WP_042032213.1	Serine/Threonine Protein Kinase				Aja	Aja_16
WP_042033246.1	Acetylornithine Deacetylase				Aja	Aja_17
WP_004864811.1	Ykgj Family Cysteine Cluster Protein				Cda	Cda_1
WP_016517497.1	Phosphonate C-P Lyase System Protein Phng	S3J5A9	S3J5A9_9ENTR	Phosphonate C-P lyase system protein PhnG	Cda	Cda_2
WP_016535503.1	Hypothetical Protein	S3JZY5	S3JZY5_9ENTR	Uncharacterized protein	Cda	Cda_3
WP_016535835.1	Flagellar Biosynthesis Anti-Sigma Factor Flgm	S3IWL9	S3IWL9_9ENTR	Negative regulator of flagellin synthesis (Anti-sigma-28 factor)	Cda	Cda_4
WP_016536389.1	Carbohydrate Abc Transporter Permease	S3IWA7	S3IWA7_9ENTR	ABC transporter, permease protein	Cda	Cda_5
WP_016536523.1	Chux/Hutx Family Heme-Like Substrate-Binding Protein	S3IVJ6	S3IVJ6_9ENTR	Hemin-degrading family protein	Cda	Cda_6
WP_016537909.1	Type Iii Secretion System Inner Rod Subunit Scti				Cda	Cda_7
WP_016538154.1	Biosynthetic Arginine Decarboxylase	S3IMR5	S3IMR5_9ENTR	Biosynthetic arginine decarboxylase (ADC) (EC 4.1.1.19)	Cda	Cda_8
WP_039898226.1	Hypothetical Protein				Cda	Cda_9
WP_039898535.1	Flxa-Like Family Protein				Cda	Cda_10
WP_055696404.1	Amidase Activator Acts				Cda	Cda_11
WP_083478381.1	Hypothetical Protein				Cda	Cda_12
WP_016517519.1	Glutathione-Dependent Disulfide-Bond Oxidoreductase	S3JJT9	S3JJT9_9ENTR	Glutathione S-transferase protein	Cda	Cda_13
WP_016517593.1	Pts N-Acetylgalactosamine Transporter Subunit Iid	S3J3S4	S3J3S4_9ENTR	PTS system, mannose/fructose/sorbose family, IID component	Cda	Cda_14
WP_016535238.1	Formate Dehydrogenase Subunit Beta	S3J1Y0	S3J1Y0_9ENTR	Formate dehydrogenase iron-sulfur subunit	Cda	Cda_15
WP_016535500.1	Hypothetical Protein	S3J1G5	S3J1G5_9ENTR	Uncharacterized protein	Cda	Cda_16
WP_016536247.1	Duf1852 Domain-Containing Protein	S3JBR6	S3JBR6_9ENTR	DUF1852 domain-containing protein	Cda	Cda_17
WP_016536444.1	N-Acetylmuramoyl-L-Alanine Amidase				Cda	Cda_18
WP_016536850.1	Arac Family Transcriptional Regulator				Cda	Cda_19
WP_016536932.1	Duf533 Domain-Containing Protein	S3J888	S3J888_9ENTR	Tellurite resistance TerB family protein	Cda	Cda_20
WP_016537145.1	Zincin-Like Metallopeptidase Domain-Containing Protein	S3IU23	S3IU23_9ENTR	Antirestriction protein ArdC	Cda	Cda_21
WP_016537795.1	Hypothetical Protein	S3IQG8	S3IQG8_9ENTR	Bacteriophage protein	Cda	Cda_22
WP_016537847.1	Hypothetical Protein	S3J4I3	S3J4I3_9ENTR	Phage protein	Cda	Cda_23
WP_016538749.1	Dipeptide Abc Transporter Permease Dppc				Cda	Cda_24
WP_055696403.1	Hypothetical Protein				Cda	Cda_25
WP_016517628.1	L-Ascorbate 6-Phosphate Lactonase	S3J3V5	S3J3V5_9ENTR	Metallo-beta-lactamase domain-containing protein	Cda	Cda_26
WP_016535304.1	Hypothetical Protein	S3J3F3	S3J3F3_9ENTR	Flagellar hook-associated protein	Cda	Cda_27
WP_016536503.1	Diguanylate Cyclase Dgcj				Cda	Cda_28
WP_039898184.1	Nel-Type E3 Ubiquitin Ligase Domain-Containing Protein				Cda	Cda_29
WP_039898519.1	Protease Modulator Hflc				Cda	Cda_30
WP_039898721.1	2-Isopropylmalate Synthase				Cda	Cda_31
WP_039898948.1	Inner Membrane Protein Yhjd				Cda	Cda_32
WP_016538147.1	Recombinase-Like Helix-Turn-Helix Domain-Containing Protein	S3JKF6	S3JKF6_9ENTR	Recombinase-like domain-containing protein	Cda	Cda_33
WP_039898229.1	Hypothetical Protein				Cda	Cda_34
WP_039898704.1	Hypothetical Protein				Cda	Cda_35
WP_016537275.1	Hypothetical Protein	S3ITD4	S3ITD4_9ENTR	Cytotoxic necrotizing factor Rho-activating domain-containing protein	Cda	Cda_36
WP_005129057.1	Flagellar Biosynthesis Anti-Sigma Factor Flgm	A0A6N6K9F6	A0A6N6K9F6_9ENTR	Negative regulator of flagellin synthesis (Anti-sigma-28 factor)	Cpa	Cpa_1
WP_005129187.1	D-Lactate Dehydrogenase	A0A6N6K997	A0A6N6K997_9ENTR	Quinone-dependent D-lactate dehydrogenase (EC 1.1.5.12) (D-lactate dehydrogenase) (D-LDH)	Cpa	Cpa_2
WP_005129207.1	Galactose/Methyl Galactoside Abc Transporter Atp-Binding Protein Mgla	A0A6N6KAR9	A0A6N6KAR9_9ENTR	Ribose/galactose/methyl galactoside import ATP-binding protein (EC 7.5.2.11)	Cpa	Cpa_3
WP_005131699.1	Threonine/Serine Transporter Tdcc	A0A6N6K3G5	A0A6N6K3G5_9ENTR	Threonine/serine transporter TdcC (H(+)/threonine-serine symporter)	Cpa	Cpa_4
WP_040229899.1	D-Lactate Dehydrogenase				Cpa	Cpa_5
WP_040230127.1	O-Succinylbenzoate--Coa Ligase				Cpa	Cpa_6
WP_040232070.1	Tellurite Resistance Domain Protein				Cpa	Cpa_7
WP_040232968.1	L-Ascorbate 6-Phosphate Lactonase				Cpa	Cpa_8
WP_040233404.1	Cysteine/O-Acetylserine Transporter				Cpa	Cpa_9
WP_072041464.1	Hypothetical Protein				Cpa	Cpa_10
WP_072041472.1	Hrpj Domain-Containing Protein				Cpa	Cpa_11
WP_080721914.1	Dna Repair Protein Radc				Cpa	Cpa_12
WP_082031767.1	Accessory Factor Ubik Family Protein				Cpa	Cpa_13
WP_072041503.1	Hypothetical Protein				Cpa	Cpa_14
WP_072041520.1	Ogr/Delta-Like Zinc Finger Family Protein				Cpa	Cpa_15
WP_001149870.1	Hypothetical Protein				Cpa	Cpa_16
WP_003844491.1	Toxin-Antitoxin System Hicb Family Antitoxin				Cpa	Cpa_17
WP_005120762.1	Type Iii Secretion System Inner Rod Subunit Scti				Cpa	Cpa_18
WP_005122932.1	Azlc Family Abc Transporter Permease	A0A6N6JXJ6	A0A6N6JXJ6_9ENTR	Branched-chain amino acid ABC transporter permease	Cpa	Cpa_19
WP_005126657.1	Ktsc Domain-Containing Protein	A0A6N6JYG4	A0A6N6JYG4_9ENTR	KTSC domain-containing protein	Cpa	Cpa_20
WP_005126712.1	Formate Dehydrogenase Subunit Beta	A0A6N6JYJ3	A0A6N6JYJ3_9ENTR	Formate dehydrogenase iron-sulfur subunit	Cpa	Cpa_21
WP_005132825.1	Glyoxylate Bypass Operon Transcriptional Repressor Iclr	A0A6N6K389	A0A6N6K389_9ENTR	Acetate operon transcriptional repressor IclR	Cpa	Cpa_22
WP_023184674.1	Ogr/Delta-Like Zinc Finger Family Protein				Cpa	Cpa_23
WP_040229922.1	Antirestriction Protein				Cpa	Cpa_24
WP_040231861.1	Virk/Ybjx Family Protein	A0A6N6K708	A0A6N6K708_9ENTR	DUF535 domain-containing protein	Cpa	Cpa_26
WP_040232101.1	Pts Mannitol Transporter Subunit Iia				Cpa	Cpa_27
WP_040232739.1	Hydrolase				Cpa	Cpa_28
WP_040233356.1	Helix-Turn-Helix Domain-Containing Protein				Cpa	Cpa_29
WP_040233602.1	Hypothetical Protein				Cpa	Cpa_30
WP_040233766.1	Cache Domain-Containing Protein				Cpa	Cpa_31
WP_052463753.1	Type 4 Pilus Major Pilin				Cpa	Cpa_33
WP_071887407.1	Hypothetical Protein				Cpa	Cpa_34
WP_072041455.1	Hypothetical Protein				Cpa	Cpa_35
WP_072041467.1	Hypothetical Protein				Cpa	Cpa_36
WP_072041502.1	Hypothetical Protein				Cpa	Cpa_37
WP_005121691.1	Catalase/Peroxidase Hpi				Cpa	Cpa_39
WP_005126378.1	Nark Family Nitrate/Nitrite Mfs Transporter	A0A6N6K5A9	A0A6N6K5A9_9ENTR	Nitrate/nitrite transporter	Cpa	Cpa_40
WP_040230231.1	Mfs Transporter	A0A6N6K7T5	A0A6N6K7T5_9ENTR	MFS transporter	Cpa	Cpa_41
WP_040230744.1	Hypothetical Protein				Cpa	Cpa_42
WP_040231102.1	Iron-Containing Alcohol Dehydrogenase				Cpa	Cpa_43
WP_040232312.1	Hypothetical Protein				Cpa	Cpa_44
WP_040232375.1	Type Iii Secretion System Translocon Subunit Scte				Cpa	Cpa_45
WP_040232376.1	Hypothetical Protein				Cpa	Cpa_46
WP_040232565.1	Citrate Lyase Subunit Alpha	A0A6N6K027	A0A6N6K027_9ENTR	Citrate lyase alpha chain (Citrase alpha chain) (EC 2.8.3.10) (EC 4.1.3.6) (Citrate (pro-3S)-lyase alpha chain) (Citrate CoA-transferase subunit)	Cpa	Cpa_47
WP_040232896.1	Plp-Dependent Cysteine Synthase Family Protein				Cpa	Cpa_48
WP_040233393.1	Diaminopropionate Ammonia-Lyase	A0A6N6JXL4	A0A6N6JXL4_9ENTR	Diaminopropionate ammonia-lyase (EC 4.3.1.15)	Cpa	Cpa_49
WP_052463763.1	Mfs Transporter				Cpa	Cpa_50
WP_005131490.1	L-Serine Ammonia-Lyase	A0A6N6K3M8	A0A6N6K3M8_9ENTR	L-serine dehydratase (EC 4.3.1.17)	Cpa	Cpa_51
WP_000004564.1	Tnsa Endonuclease N-Terminal Domain-Containing Protein	E0WH04	E0WH04_ECOLX	DNA-directed RNA polymerase, sigma subunit (Sigma70/sigma32) (RNA polymerase factor sigma-32) (RNA polymerase sigma factor) (RNA polymerase subunit sigma) (TnsA endonuclease N-terminal domain-containing protein)	Ec2	Ec2_1
WP_000083477.1	Duf1116 Domain-Containing Protein	A0A178STA0	A0A178STA0_ECOLX	DUF1116 domain-containing protein (Putative cytoplasmic protein)	Ec2	Ec2_2
WP_000220141.1	Duf2170 Family Protein	A0A192EYJ7	A0A192EYJ7_ECOLX	Cytoplasmic protein (DUF2170 family protein)	Ec2	Ec2_3
WP_000611436.1	Phosphonate C-P Lyase System Protein Phnl	A0A0J2DTK1	A0A0J2DTK1_ECOLX	Phosphonate C-P lyase system protein PhnL	Ec2	Ec2_4
WP_001298277.1	Dass Family Sodium-Coupled Anion Symporter	A0A192EW72	A0A192EW72_ECOLX	DASS family sodium-coupled anion symporter (Membrane-bound protein)	Ec2	Ec2_5
WP_001539170.1	Protease Elad				Ec2	Ec2_6
WP_001335497.1	Hypothetical Protein				Ec2	Ec2_7
WP_011579078.1	Hypothetical Protein				Ec2	Ec2_8
WP_001332471.1	Hypothetical Protein				Ec2	Ec2_9
WP_000120394.1	Duf3987 Domain-Containing Protein				Ec2	Ec2_10
WP_001335175.1	Hypothetical Protein				Ec2	Ec2_11
WP_001304629.1	Hypothetical Protein				Ec2	Ec2_12
WP_001332782.1	Hypothetical Protein				Ec2	Ec2_13
WP_000020887.1	Flagellar Biosynthesis Anti-Sigma Factor Flgm				Ec2	Ec2_14
WP_000334996.1	Hypothetical Protein	G4VU80	G4VU80_ECOLX	Plasmid conjugative transfer protein PilI domain-containing protein	Ec2	Ec2_15
WP_032294934.1	L-Ascorbate 6-Phosphate Lactonase, Partial				Ec2	Ec2_16
WP_001115606.1	Hypothetical Protein				Ec2	Ec2_17
WP_000582830.1	Prd Domain-Containing Protein	A0A0G9FNU4	A0A0G9FNU4_ECOLX	PRD domain-containing protein	Ec2	Ec2_18
WP_001298103.1	Alpha/Beta Hydrolase				Ec2	Ec2_19
WP_000057389.1	Hydrolase	A0A192EUD0	A0A192EUD0_ECOLX	Hydrolase	Ec2	Ec2_20
WP_000106767.1	Formyl-Coa Transferase				Ec2	Ec2_21
WP_032294942.1	Hypothetical Protein				Ec2	Ec2_22
WP_001335297.1	Mannitol Dehydrogenase Family Protein	A0A192EQP5	A0A192EQP5_ECOLX	Oxidoreductase yeiQ (EC 1.-.-.-, EC 1.1.1.67)	Ec2	Ec2_23
WP_000111853.1	Acyl-Coa Synthetase Fdra	A0A192EKS3	A0A192EKS3_ECOLX	Acyl-CoA synthetase FdrA	Ec2	Ec2_24
WP_001298077.1	Isovaleryl-Coa Dehydrogenase				Ec2	Ec2_25
WP_000191565.1	Cellulose Biosynthesis Protein Bcsg				Ec2	Ec2_26
WP_001335433.1	Hypothetical Protein				Ec2	Ec2_27
WP_000557383.1	Chaperone Napd				Ec2	Ec2_28
WP_000213694.1	Antirestriction Protein				Ec2	Ec2_29
WP_001139105.1	Aerotaxis Sensor Receptor Aer				Ec2	Ec2_30
WP_000075087.1	Duf1116 Domain-Containing Protein				Ec6	Ec6_1
WP_000097400.1	D-Lactate Dehydrogenase	A0A0J2DC39	A0A0J2DC39_ECOLX	Quinone-dependent D-lactate dehydrogenase (EC 1.1.5.12) (D-lactate dehydrogenase) (D-LDH)	Ec6	Ec6_2
WP_000155738.1	Phage Tail Sheath Subtilisin-Like Domain-Containing Protein				Ec6	Ec6_3
WP_000191595.1	Cellulose Biosynthesis Protein Bcsg	A0A1M0SS16	A0A1M0SS16_ECOLX	Cellulose biosynthesis protein BcsG (EC 2.7.8.-)	Ec6	Ec6_4
WP_000206655.1	Antirestriction Protein, Partial				Ec6	Ec6_5
WP_000258580.1	Putative Protein Ynek				Ec6	Ec6_6
WP_000611426.1	Phosphonate C-P Lyase System Protein Phnl	A0A024L7E8	A0A024L7E8_ECOLX	Phosphonate C-P lyase system protein PhnL (Phosphonates transport ATP-binding protein PhnL (EC 3.6.3.-))	Ec6	Ec6_7
WP_000804518.1	Hypothetical Protein	A0A0J3YQN2	A0A0J3YQN2_ECOLX	YgeF protein	Ec6	Ec6_8
WP_000961342.1	Duf5507 Domain-Containing Protein	A0A4Y8G4N0	A0A4Y8G4N0_ECOLX	Uncharacterized protein	Ec6	Ec6_9
WP_001059674.1	Ypo3983 Family Protein	A0A3T4TDH2	A0A3T4TDH2_ECOLX	DUF3289 family protein	Ec6	Ec6_10
WP_001093944.1	Duf1116 Domain-Containing Protein	A0A271U3U5	A0A271U3U5_ECOLX	DUF1116 domain-containing protein	Ec6	Ec6_11
WP_001267298.1	Fimbria/Pilus Periplasmic Chaperone	A0A1V2GIS6	A0A1V2GIS6_ECOLX	Fimbrial chaperone protein FimC (Putative fimbria chaperone protein)	Ec6	Ec6_12
WP_001327852.1	Hypothetical Protein				Ec6	Ec6_13
WP_001328837.1	Diguanylate Cyclase Dgcp				Ec6	Ec6_14
WP_001445762.1	Autotransporter Outer Membrane Beta-Barrel Domain-Containing Protein				Ec6	Ec6_15
WP_001445771.1	Cmd Domain-Containing Protein				Ec6	Ec6_16
WP_001445815.1	Duf2686 Family Protein				Ec6	Ec6_17
WP_001445845.1	Prd Domain-Containing Protein	A0A0J2E5H4	A0A0J2E5H4_ECOLX	Antiterminator (PRD domain-containing protein)	Ec6	Ec6_18
WP_032140136.1	Hypothetical Protein				Ec6	Ec6_19
WP_077626056.1	Hypothetical Protein				Ec6	Ec6_20
WP_071587545.1	Antirestriction Protein, Partial				Ec6	Ec6_21
WP_077473175.1	Hypothetical Protein				Ec6	Ec6_22
WP_032145775.1	Hypothetical Protein				Ec6	Ec6_23
WP_071528128.1	Hypothetical Protein				Ec6	Ec6_24
WP_001024524.1	Hypothetical Protein	A0A0J3V9D4	A0A0J3V9D4_ECOLX	Uncharacterized protein	Ec6	Ec6_25
WP_032156687.1	Hypothetical Protein				Ec6	Ec6_26
WP_001328716.1	Hypothetical Protein				Ec6	Ec6_27
WP_023148198.1	Hypothetical Protein				Ec6	Ec6_28
WP_071528137.1	Hypothetical Protein				Ec6	Ec6_29
WP_001135351.1	Hypothetical Protein				Ec6	Ec6_30
WP_000020875.1	Flagellar Biosynthesis Anti-Sigma Factor Flgm				Ec6	Ec6_31
WP_000868324.1	T3Ss Effector Espy2				Ec6	Ec6_32
WP_000189224.1	Cysteine/O-Acetylserine Transporter				Ec6	Ec6_33
WP_000873388.1	23S Rrna Pseudouridine(2457) Synthase Rlue				Ec6	Ec6_34
WP_000062538.1	Duf2686 Family Protein				Ec6	Ec6_35
WP_001067519.1	Transcriptional Regulator Fear	W8T1W3	W8T1W3_ECOLX	Transcriptional activator FeaR (Transcriptional regulator)	Ec6	Ec6_36
WP_000981716.1	Alpha/Beta Hydrolase	A0A0D8W8J7	A0A0D8W8J7_ECOLX	Hydrolase	Ec6	Ec6_37
WP_000241053.1	Virk/Ybjx Family Protein				Ec6	Ec6_43
WP_000057374.1	Hydrolase				Ec6	Ec6_39
WP_072108184.1	Host Cell Division Inhibitor Icd-Like Protein				Ec6	Ec6_40
WP_000183751.1	Hypothetical Protein	A0A0D8W6M3	A0A0D8W6M3_ECOLX	Uncharacterized protein	Ec6	Ec6_41
WP_000786551.1	Acetyl-Coa Acetyltransferase	A0A0V9P0J7	A0A0V9P0J7_ECOLX	Acetyl-CoA C-acetyltransferase (Acetyl-CoA acetyltransferase (EC 2.3.1.9))	Ec6	Ec6_42
WP_000139103.1	Uroporphyrinogen-Iii C-Methyltransferase				Ec6	Ec6_55
WP_000355772.1	Peptidase T	A0A0A1A5L2	A0A0A1A5L2_ECOLX	Peptidase T (EC 3.4.11.4)	Ec6	Ec6_44
WP_000338247.1	T3Ss Effector Pentapeptide Repeat Protein Espx5				Ec6	Ec6_45
WP_075208399.1	Hypothetical Protein				Ec6	Ec6_46
WP_001327845.1	Hypothetical Protein				Ec6	Ec6_47
WP_000155927.1	Hypothetical Protein	A0A0J2DSM9	A0A0J2DSM9_ECOLX	Uncharacterized protein	Ec6	Ec6_48
WP_001445816.1	Isovaleryl-Coa Dehydrogenase				Ec6	Ec6_49
WP_000407090.1	Aaa Family Atpase	B0EYP1	B0EYP1_ECOLX	ATP-dependent endonuclease	Ec6	Ec6_50
WP_000859964.1	Cyclic Di-Gmp Phosphodiesterase				Ec6	Ec6_51
WP_000077829.1	Catalase Hpii				Ec6	Ec6_52
WP_000013994.1	Biotin Sulfoxide Reductase				Ec6	Ec6_53
WP_001122065.1	Hypothetical Protein				Ec6	Ec6_54
WP_000102382.1	Tetratricopeptide Repeat Protein				Ec6	Ec6_38
WP_000004905.1	Hydrogenase Expression/Formation Protein				Ec6	Ec6_59
WP_000020636.1	Hypothetical Protein				Ec6	Ec6_56
WP_000671701.1	Leucine-Rich Repeat Domain-Containing Protein	A0A2T3SX70	A0A2T3SX70_ECOLX	Leucine-rich repeat domain-containing protein	Ec6	Ec6_57
WP_077626097.1	Hypothetical Protein				Ec6	Ec6_58
WP_000067801.1	Metallophosphoesterase	B7LP64	B7LP64_ESCF3	WipA-like phosphatase domain-containing protein	Efe	Efe_1
WP_000083435.1	Duf1116 Domain-Containing Protein	B7LT17	B7LT17_ESCF3	DUF1116 domain-containing protein	Efe	Efe_2
WP_000148644.1	Hypothetical Protein	B7LQZ3	B7LQZ3_ESCF3	Uncharacterized protein	Efe	Efe_3
WP_000178797.1	Phage Tail Sheath Subtilisin-Like Domain-Containing Protein	B7LJM8	B7LJM8_ESCF3	Tail sheath protein	Efe	Efe_4
WP_000255032.1	Galactose/Methyl Galactoside Abc Transporter Atp-Binding Protein Mgla	B7LVA9	B7LVA9_ESCF3	Ribose/galactose/methyl galactoside import ATP-binding protein (EC 7.5.2.11)	Efe	Efe_5
WP_000375129.1	Ftsh Protease Modulator Ycca	B7LNY0	B7LNY0_ESCF3	FtsH protease modulator YccA	Efe	Efe_6
WP_000508975.1	Hypothetical Protein	B7LNA6	B7LNA6_ESCF3	Uncharacterized protein	Efe	Efe_7
WP_000904613.1	Hypothetical Protein	B7LTY4	B7LTY4_ESCF3	DNA transfer protein gp7 from phage origin	Efe	Efe_8
WP_000999547.1	Hypothetical Protein	B7LR22	B7LR22_ESCF3	Acyl carrier protein-SH: acetate	Efe	Efe_9
WP_001182890.1	Toxin Ydat Domain-Containing Protein				Efe	Efe_10
WP_001235473.1	Antitermination Protein	B7LUA4	B7LUA4_ESCF3	Antitermination protein Q	Efe	Efe_11
WP_001237041.1	Pts Mannitol Transporter Subunit Iia	B7LPE1	B7LPE1_ESCF3	Mannitol-specific enzyme IIA component of PTS	Efe	Efe_12
WP_001272443.1	Restriction Endonuclease Subunit S	B7LQL4	B7LQL4_ESCF3	Specificity determinant for hsdM and hsdR (Modular protein)	Efe	Efe_13
WP_024256417.1	Hypothetical Protein				Efe	Efe_14
WP_000937458.1	Sugar Abc Transporter Atp-Binding Protein	B7LLM5	B7LLM5_ESCF3	Transport system ATP-binding protein for a carbohydrate-related molecule	Efe	Efe_15
WP_000020896.1	Flagellar Biosynthesis Anti-Sigma Factor Flgm	B7LT66	B7LT66_ESCF3	Negative regulator of flagellin synthesis (Anti-sigma-28 factor)	Efe	Efe_16
WP_000189184.1	Nitroreductase Nfsa	B7LN15	B7LN15_ESCF3	Oxygen-insensitive NADPH nitroreductase	Efe	Efe_17
WP_000781397.1	Pts N-Acetylgalactosamine Transporter Subunit Iid				Efe	Efe_18
WP_000995825.1	Hypothetical Protein				Efe	Efe_19
WP_001066218.1	Septation Initiation Protein	B7LLB5	B7LLB5_ESCF3	Capsid morphogenesis protein from phage ( head size determination protein)	Efe	Efe_20
WP_001067513.1	Transcriptional Regulator Fear	B7LRT7	B7LRT7_ESCF3	DNA-binding transcriptional dual regulator	Efe	Efe_21
WP_001147116.1	Accessory Factor Ubik Family Protein				Efe	Efe_22
WP_032243086.1	Rho Operon Leader Peptide Rhol				Efe	Efe_23
WP_071821796.1	Hypothetical Protein				Efe	Efe_24
WP_077626319.1	Hypothetical Protein				Efe	Efe_25
WP_077626322.1	Hypothetical Protein				Efe	Efe_26
WP_000099375.1	Threonine/Serine Transporter Tdcc	B7LQI2	TDCC_ESCF3	Threonine/serine transporter TdcC (H(+)/threonine-serine symporter)	Efe	Efe_27
WP_000786561.1	Acetyl-Coa Acetyltransferase	B7LM97	B7LM97_ESCF3	Acetyl-CoA acetyltransferase (EC 2.3.1.9)	Efe	Efe_28
WP_001016304.1	Methionine Gamma-Lyase				Efe	Efe_29
WP_001023055.1	Glycosyltransferase Family 4 Protein	B7LTC1	B7LTC1_ESCF3	Glycosyltransferase similar to rbfU encoded by Plasmid virulence plasmid pWR501 Plasmid pCP301 Plasmid pSF5	Efe	Efe_30
WP_001143213.1	Yjji Family Glycine Radical Enzyme	B7LNS0	B7LNS0_ESCF3	YjjI family glycine radical enzyme	Efe	Efe_31
WP_000208170.1	Fructuronate Reductase	B7LQG2	B7LQG2_ESCF3	D-mannonate oxidoreductase, NAD-binding (EC 1.1.1.57)	Efe	Efe_32
WP_000438625.1	Ggdef Domain-Containing Protein				Efe	Efe_33
WP_000077885.1	Catalase Hpii	B7LQ60	B7LQ60_ESCF3	Catalase (EC 1.11.1.6)	Efe	Efe_34
WP_000083190.1	Phosphotransferase Rcsd				Efe	Efe_35
WP_000557378.1	Chaperone Napd	B7LJU8	B7LJU8_ESCF3	Chaperone NapD (NapA signal peptide-binding chaperone NapD)	Efe	Efe_36
WP_000097994.1	Pas Domain-Containing Methyl-Accepting Chemotaxis Protein	B7LQF7	B7LQF7_ESCF3	Fused signal transducer for aerotaxis sensory component methyl accepting chemotaxis component	Efe	Efe_37
WP_005285281.1	Hypothetical Protein	D4F4Q2	D4F4Q2_EDWTA	Uncharacterized protein	Eta	Eta_1
WP_005288481.1	Phage Tail Sheath Subtilisin-Like Domain-Containing Protein	D4F805	D4F805_EDWTA	Bacteriophage Mu tail sheath protein (GpL)	Eta	Eta_2
WP_005294393.1	Hypothetical Protein				Eta	Eta_3
WP_005280619.1	Glutathione Peroxidase	D4F044	D4F044_EDWTA	Glutaredoxin-family domain protein	Eta	Eta_4
WP_005282518.1	Threonine/Serine Exporter Thre Family Protein				Eta	Eta_5
WP_005287789.1	Hypothetical Protein	D4F7B2	D4F7B2_EDWTA	Phage polarity suppression protein (Psu)	Eta	Eta_6
WP_005294415.1	Hypothetical Protein				Eta	Eta_7
WP_005294857.1	Cell Division Protein Ftsq				Eta	Eta_8
WP_005296212.1	Hypothetical Protein				Eta	Eta_9
WP_035595442.1	Formate Dehydrogenase Subunit Beta				Eta	Eta_10
WP_005283164.1	Helix-Turn-Helix Domain-Containing Protein	D4F2P5	D4F2P5_EDWTA	Transcriptional regulator, AraC family	Eta	Eta_11
WP_005284548.1	Duf4396 Domain-Containing Protein	D4F3Z8	D4F3Z8_EDWTA	DUF4396 domain-containing protein	Eta	Eta_12
WP_005283191.1	Threonine/Serine Transporter Tdcc	D4F2Q4	D4F2Q4_EDWTA	Threonine/serine transporter TdcC (H(+)/threonine-serine symporter)	Eta	Eta_13
WP_005286533.1	Anion Permease				Eta	Eta_14
WP_005289768.1	Ncs2 Family Permease	D4F9A7	D4F9A7_EDWTA	Putative permease	Eta	Eta_15
WP_002891634.1	Cytochrome O Ubiquinol Oxidase Subunit Iv				Kpn	Kpn_1
WP_002916607.1	Luxr Family Transcriptional Regulator				Kpn	Kpn_2
WP_004118237.1	Ferric Citrate Uptake Sigma Factor Regulator Fecr				Kpn	Kpn_3
WP_004145486.1	Threonine/Serine Transporter Tdcc				Kpn	Kpn_4
WP_004149975.1	Hypothetical Protein				Kpn	Kpn_5
WP_004152718.1	Hypothetical Protein				Kpn	Kpn_6
WP_004177339.1	Cysteine/O-Acetylserine Transporter				Kpn	Kpn_7
WP_004197606.1	Cnnm Family Magnesium/Cobalt Transport Protein Corc				Kpn	Kpn_8
WP_009484324.1	Dna-Binding Domain-Containing Protein, Partial				Kpn	Kpn_9
WP_009484876.1	Hypothetical Protein				Kpn	Kpn_10
WP_009486019.1	Hypothetical Protein				Kpn	Kpn_11
WP_009486529.1	Coa-Acylating Methylmalonate-Semialdehyde Dehydrogenase				Kpn	Kpn_12
WP_020317218.1	Oligopeptidase A				Kpn	Kpn_13
WP_032420351.1	Helix-Turn-Helix Transcriptional Regulator				Kpn	Kpn_14
WP_004150458.1	Hypothetical Protein				Kpn	Kpn_15
WP_004140501.1	Hypothetical Protein				Kpn	Kpn_16
WP_009484109.1	Hypothetical Protein				Kpn	Kpn_17
WP_020316952.1	Hypothetical Protein				Kpn	Kpn_18
WP_004225268.1	Hypothetical Protein				Kpn	Kpn_19
WP_032409076.1	Hypothetical Protein				Kpn	Kpn_20
WP_009486504.1	Hypothetical Protein				Kpn	Kpn_21
WP_049245346.1	Hypothetical Protein				Kpn	Kpn_22
WP_009483878.1	Hypothetical Protein				Kpn	Kpn_23
WP_009484937.1	Ig-Like Domain-Containing Protein				Kpn	Kpn_24
WP_002898814.1	Malonic Semialdehyde Reductase				Kpn	Kpn_25
WP_004210116.1	Hypothetical Protein				Kpn	Kpn_26
WP_004171426.1	Transposase				Kpn	Kpn_27
WP_002916742.1	Glutathione-Dependent Disulfide-Bond Oxidoreductase				Kpn	Kpn_29
WP_004179102.1	Lysr Substrate-Binding Domain-Containing Protein				Kpn	Kpn_30
WP_000155904.1	Zincin-Like Metallopeptidase Domain-Containing Protein				Kpn	Kpn_31
WP_002913732.1	Transaldolase				Kpn	Kpn_32
WP_004152062.1	Parb/Repb/Spo0J Family Plasmid Partition Protein				Kpn	Kpn_33
WP_002889847.1	Glutarate Dioxygenase Glah				Kpn	Kpn_34
WP_002909008.1	Duf1852 Domain-Containing Protein				Kpn	Kpn_35
WP_009485462.1	Cytoskeleton Protein Rodz				Kpn	Kpn_36
WP_019705807.1	Methionine Synthase				Kpn	Kpn_37
WP_004147894.1	Phosphate Starvation-Inducible Protein Phoh				Kpn	Kpn_38
WP_002912648.1	Mandelate Racemase Family Protein				Kpn	Kpn_39
WP_002916277.1	Peptide Mfs Transporter				Kpn	Kpn_40
WP_009484993.1	Glucose-6-Phosphate Isomerase				Kpn	Kpn_41
dime_meta_effector_159					met	met_1
dime_meta_effector_35					met	met_2
dime_meta_effector_114					met	met_3
dime_meta_effector_118					met	met_4
dime_meta_effector_119					met	met_5
dime_meta_effector_129					met	met_6
dime_meta_effector_140					met	met_10
dime_meta_effector_141					met	met_11
dime_meta_effector_144					met	met_12
dime_meta_effector_145					met	met_13
dime_meta_effector_147					met	met_14
dime_meta_effector_150					met	met_15
dime_meta_effector_157					met	met_16
dime_meta_effector_15					met	met_18
dime_meta_effector_169					met	met_19
dime_meta_effector_170					met	met_20
dime_meta_effector_175					met	met_21
dime_meta_effector_183					met	met_22
dime_meta_effector_20					met	met_23
dime_meta_effector_24					met	met_24
dime_meta_effector_28					met	met_25
dime_meta_effector_32					met	met_26
dime_meta_effector_33					met	met_27
dime_meta_effector_37					met	met_28
dime_meta_effector_38					met	met_29
dime_meta_effector_39					met	met_30
dime_meta_effector_41					met	met_31
dime_meta_effector_51					met	met_32
dime_meta_effector_56					met	met_33
dime_meta_effector_57					met	met_34
dime_meta_effector_65					met	met_36
dime_meta_effector_66					met	met_37
dime_meta_effector_68					met	met_38
dime_meta_effector_73					met	met_39
dime_meta_effector_77					met	met_40
dime_meta_effector_7					met	met_41
dime_meta_effector_86					met	met_42
dime_meta_effector_89					met	met_43
dime_meta_effector_93					met	met_44
dime_meta_effector_95					met	met_45
dime_meta_effector_97					met	met_46
dime_meta_effector_98					met	met_47
dime_meta_effector_9					met	met_48
dime_meta_effector_1					met	met_49
dime_meta_effector_2					met	met_50
dime_meta_effector_3					met	met_51
dime_meta_effector_4					met	met_52
dime_meta_effector_5					met	met_53
dime_meta_effector_11					met	met_54
dime_meta_effector_12					met	met_55
dime_meta_effector_13					met	met_56
dime_meta_effector_14					met	met_57
dime_meta_effector_16					met	met_58
dime_meta_effector_17					met	met_59
dime_meta_effector_18					met	met_60
dime_meta_effector_19					met	met_61
dime_meta_effector_21					met	met_62
dime_meta_effector_23					met	met_63
dime_meta_effector_25					met	met_64
dime_meta_effector_27					met	met_65
dime_meta_effector_29					met	met_66
dime_meta_effector_42					met	met_68
dime_meta_effector_43					met	met_69
dime_meta_effector_44					met	met_70
dime_meta_effector_45					met	met_71
dime_meta_effector_46					met	met_72
dime_meta_effector_49					met	met_74
dime_meta_effector_50					met	met_75
dime_meta_effector_52					met	met_76
dime_meta_effector_53					met	met_77
dime_meta_effector_54					met	met_78
dime_meta_effector_55					met	met_79
dime_meta_effector_58					met	met_80
dime_meta_effector_59					met	met_81
dime_meta_effector_60					met	met_82
dime_meta_effector_61					met	met_83
dime_meta_effector_62					met	met_84
dime_meta_effector_63					met	met_85
dime_meta_effector_64					met	met_86
dime_meta_effector_67					met	met_87
dime_meta_effector_69					met	met_88
dime_meta_effector_70					met	met_89
dime_meta_effector_74					met	met_91
dime_meta_effector_75					met	met_92
dime_meta_effector_76					met	met_93
dime_meta_effector_78					met	met_94
dime_meta_effector_79					met	met_95
dime_meta_effector_81					met	met_96
dime_meta_effector_82					met	met_97
dime_meta_effector_83					met	met_98
dime_meta_effector_84					met	met_99
dime_meta_effector_85					met	met_100
dime_meta_effector_87					met	met_101
dime_meta_effector_90					met	met_102
dime_meta_effector_91					met	met_103
dime_meta_effector_92					met	met_104
dime_meta_effector_94					met	met_105
dime_meta_effector_96					met	met_106
dime_meta_effector_99					met	met_107
dime_meta_effector_100					met	met_108
dime_meta_effector_101					met	met_109
dime_meta_effector_102					met	met_110
dime_meta_effector_103					met	met_111
dime_meta_effector_105					met	met_112
dime_meta_effector_106					met	met_113
dime_meta_effector_107					met	met_114
dime_meta_effector_108					met	met_115
dime_meta_effector_109					met	met_116
dime_meta_effector_111					met	met_117
dime_meta_effector_112					met	met_118
dime_meta_effector_113					met	met_119
dime_meta_effector_115					met	met_120
dime_meta_effector_116					met	met_121
dime_meta_effector_117					met	met_122
dime_meta_effector_121					met	met_123
dime_meta_effector_122					met	met_124
dime_meta_effector_125					met	met_126
dime_meta_effector_127					met	met_127
dime_meta_effector_128					met	met_128
dime_meta_effector_134					met	met_130
dime_meta_effector_135					met	met_131
dime_meta_effector_137					met	met_132
dime_meta_effector_138					met	met_133
dime_meta_effector_139					met	met_134
dime_meta_effector_142					met	met_135
dime_meta_effector_143					met	met_136
dime_meta_effector_146					met	met_137
dime_meta_effector_148					met	met_138
dime_meta_effector_151					met	met_139
dime_meta_effector_152					met	met_140
dime_meta_effector_153					met	met_141
dime_meta_effector_155					met	met_142
dime_meta_effector_156					met	met_143
dime_meta_effector_158					met	met_144
dime_meta_effector_161					met	met_146
dime_meta_effector_162					met	met_147
dime_meta_effector_163					met	met_148
dime_meta_effector_165					met	met_149
dime_meta_effector_167					met	met_150
dime_meta_effector_168					met	met_151
dime_meta_effector_171					met	met_152
dime_meta_effector_172					met	met_181
dime_meta_effector_173					met	met_154
dime_meta_effector_177					met	met_155
dime_meta_effector_178					met	met_156
dime_meta_effector_179					met	met_157
dime_meta_effector_180					met	met_158
dime_meta_effector_181					met	met_159
dime_meta_effector_182					met	met_160
dime_meta_effector_184					met	met_161
dime_meta_effector_185					met	met_162
dime_meta_effector_186					met	met_163
dime_meta_effector_124					met	met_164
dime_meta_effector_149					met	met_165
dime_meta_effector_160					met	met_166
dime_meta_effector_6					met	met_167
dime_meta_effector_8					met	met_168
dime_meta_effector_10					met	met_169
dime_meta_effector_26					met	met_170
dime_meta_effector_30					met	met_171
dime_meta_effector_40					met	met_172
dime_meta_effector_47					met	met_173
dime_meta_effector_71					met	met_174
dime_meta_effector_80					met	met_175
dime_meta_effector_88					met	met_176
dime_meta_effector_104					met	met_177
dime_meta_effector_110					met	met_178
dime_meta_effector_136					met	met_179
dime_meta_effector_176					met	met_180
WP_004234458.1	Amino Acid Permease				Mmo	Mmo_1
WP_004235425.1	Fe-S Cluster Assembly Scaffold Sufa				Mmo	Mmo_2
WP_004236571.1	Uracil-Xanthine Permease Family Protein				Mmo	Mmo_3
WP_004238406.1	N-Acetyltransferase				Mmo	Mmo_4
WP_004240712.1	Hypothetical Protein				Mmo	Mmo_5
WP_032098021.1	Hypothetical Protein				Mmo	Mmo_6
WP_036413302.1	Oligopeptidase A				Mmo	Mmo_7
WP_036417499.1	Ribose Operon Transcriptional Repressor Rbsr				Mmo	Mmo_8
WP_046024762.1	Hypothetical Protein				Mmo	Mmo_9
WP_062771682.1	Septum Site-Determining Protein Minc				Mmo	Mmo_10
WP_062772817.1	Hypothetical Protein				Mmo	Mmo_11
WP_062773522.1	Hypothetical Protein				Mmo	Mmo_12
WP_062773651.1	2-Thiouracil Desulfurase Family Protein				Mmo	Mmo_13
WP_004234829.1	Hypothetical Protein				Mmo	Mmo_14
WP_004235416.1	Pyruvate, Water Dikinase Regulatory Protein				Mmo	Mmo_15
WP_004235744.1	Hypothetical Protein				Mmo	Mmo_16
WP_004235986.1	Formate Dehydrogenase Subunit Beta				Mmo	Mmo_17
WP_004236694.1	Formate Dehydrogenase Subunit Beta				Mmo	Mmo_18
WP_004236839.1	Flagellar Hook Capping Flgd N-Terminal Domain-Containing Protein				Mmo	Mmo_19
WP_004238267.1	Helix-Turn-Helix Transcriptional Regulator				Mmo	Mmo_20
WP_004238584.1	Cation Diffusion Facilitator Family Transporter				Mmo	Mmo_21
WP_004238854.1	Terd Family Protein				Mmo	Mmo_22
WP_004241150.1	Gnat Family N-Acetyltransferase				Mmo	Mmo_23
WP_004242218.1	(2E,6E)-Farnesyl-Diphosphate-Specific Ditrans,Polycis-Undecaprenyl-Diphosphate Synthase				Mmo	Mmo_24
WP_004242347.1	Hsp20 Family Protein				Mmo	Mmo_25
WP_004242398.1	Phage Tail Protein				Mmo	Mmo_26
WP_024474672.1	Phage Tail Protein				Mmo	Mmo_27
WP_024475195.1	Hypothetical Protein				Mmo	Mmo_28
WP_032098087.1	Hemin Uptake Protein Hemp				Mmo	Mmo_29
WP_062771418.1	Phage Terminase Small Subunit P27 Family				Mmo	Mmo_30
WP_073970193.1	Hypothetical Protein				Mmo	Mmo_31
WP_080654118.1	Lysr Family Transcriptional Regulator				Mmo	Mmo_32
WP_004234853.1	Cytosine Permease				Mmo	Mmo_33
WP_004240526.1	Metalloprotease Pmba				Mmo	Mmo_34
WP_062773486.1	Pas Domain-Containing Methyl-Accepting Chemotaxis Protein				Mmo	Mmo_35
WP_062773581.1	Phosphogluconate Dehydratase				Mmo	Mmo_36
WP_062773673.1	Clpp-Like Prohead Protease/Major Capsid Protein Fusion Protein, Partial				Mmo	Mmo_37
WP_073970171.1	Restriction Endonuclease Subunit S				Mmo	Mmo_38
WP_073970177.1	Cyaa/Ef/Exoy Family Adenylyl Cyclase Toxin				Mmo	Mmo_39
WP_081113481.1	Laci Family Dna-Binding Transcriptional Regulator				Mmo	Mmo_40
WP_004241031.1	Aromatic Amino Acid Transporter				Mmo	Mmo_41
WP_004241218.1	Bifunctional O-Acetylhomoserine Aminocarboxypropyltransferase/Cysteine Synthase				Mmo	Mmo_42
WP_004904012.1	Threonine/Serine Transporter Tdcc				Mmo	Mmo_43
WP_015422612.1	Aminopeptidase Pepb				Mmo	Mmo_44
WP_036417208.1	Hypothetical Protein				Mmo	Mmo_45
WP_036416809.1	Aminomethyl-Transferring Glycine Dehydrogenase				Mmo	Mmo_46
WP_004235474.1	Rlua Family Pseudouridine Synthase				Mmo	Mmo_47
WP_040259375.1	Rna Polymerase-Binding Protein Dksa				Pem	Pem_1
WP_040260715.1	Sos-Induced Cell Division Inhibitor Sula				Pem	Pem_2
WP_040263025.1	Duf3618 Domain-Containing Protein				Pem	Pem_3
WP_040263420.1	Iron-Containing Redox Enzyme Family Protein				Pem	Pem_4
WP_040263598.1	Abc Transporter Permease				Pem	Pem_5
WP_084596144.1	Amino Acid Abc Transporter Atp-Binding Protein				Pem	Pem_6
WP_084596156.1	Membrane Protein Insertion Efficiency Factor Yidd				Pem	Pem_7
WP_084596184.1	Hypothetical Protein				Pem	Pem_8
WP_040259600.1	Polysaccharide Lyase Family 7 Protein				Pem	Pem_9
WP_040259956.1	Dna-Binding Transcriptional Regulator Fis				Pem	Pem_10
WP_040260490.1	Hypothetical Protein				Pem	Pem_11
WP_040261863.1	Lipopolysaccharide Kinase Inaa Family Protein				Pem	Pem_12
WP_040263293.1	Thioesterase Family Protein				Pem	Pem_13
WP_084596159.1	Helix-Turn-Helix Transcriptional Regulator				Pem	Pem_14
WP_084596289.1	Antibiotic Biosynthesis Monooxygenase				Pem	Pem_15
WP_084596314.1	Polysaccharide Lyase Family 7 Protein				Pem	Pem_16
WP_088776203.1	Hypothetical Protein				Pem	Pem_17
WP_040260997.1	Organic Hydroperoxide Resistance Protein				Pem	Pem_18
WP_040259943.1	Duf2333 Family Protein				Pem	Pem_19
WP_052469295.1	Flagellar Filament Capping Protein Flid				Pem	Pem_20
WP_088776180.1	Pyrroloquinoline Quinone Biosynthesis Protein Pqqe				Pem	Pem_21
WP_052469277.1	Hypothetical Protein				Pem	Pem_22
WP_040261153.1	Hypothetical Protein				Pem	Pem_23
WP_040262756.1	Ykgj Family Cysteine Cluster Protein				Pem	Pem_24
WP_040262478.1	M10 Family Metallopeptidase C-Terminal Domain-Containing Protein				Pem	Pem_25
WP_052469135.1	M10 Family Metallopeptidase C-Terminal Domain-Containing Protein				Pem	Pem_26
WP_000116680.1	Tellurium Resistance Membrane Protein Terd				Pfa	Pfa_1
WP_000703842.1	Hypothetical Protein				Pfa	Pfa_2
WP_001516695.1	Quinolone Resistance Pentapeptide Repeat Protein Qnrs1				Pfa	Pfa_3
WP_001531161.1	Hypothetical Protein				Pfa	Pfa_4
WP_015962672.1	Ferrous Iron Transporter A				Pfa	Pfa_5
WP_015963250.1	Duf3561 Family Protein				Pfa	Pfa_6
WP_108473469.1	Flxa-Like Family Protein				Pfa	Pfa_7
WP_108473773.1	Phosphoglycerate Transport Regulator Pgtc				Pfa	Pfa_8
WP_108473781.1	Ykgj Family Cysteine Cluster Protein				Pfa	Pfa_9
WP_108474309.1	L-Talarate/Galactarate Dehydratase				Pfa	Pfa_10
WP_113857302.1	Hypothetical Protein				Pfa	Pfa_11
WP_113857471.1	Molybdate Abc Transporter Atp-Binding Protein Modf				Pfa	Pfa_12
WP_113857569.1	Hypothetical Protein				Pfa	Pfa_13
WP_113857629.1	Hypothetical Protein				Pfa	Pfa_14
WP_113858483.1	Glutarate Dioxygenase Glah				Pfa	Pfa_15
WP_113858620.1	23S Rrna Pseudouridine(2457) Synthase Rlue				Pfa	Pfa_16
WP_113859044.1	Duf1116 Domain-Containing Protein				Pfa	Pfa_17
WP_113859080.1	Glycosyltransferase Family 2 Protein				Pfa	Pfa_18
WP_000490639.1	Hypothetical Protein				Pfa	Pfa_19
WP_000817037.1	Parb/Repb/Spo0J Family Plasmid Partition Protein				Pfa	Pfa_20
WP_000932975.1	Hypothetical Protein				Pfa	Pfa_21
WP_015963067.1	Luxr C-Terminal-Related Transcriptional Regulator				Pfa	Pfa_22
WP_020319858.1	Hypothetical Protein				Pfa	Pfa_23
WP_108474137.1	Transcriptional Regulator Fear				Pfa	Pfa_24
WP_108474230.1	Putative Selenium Delivery Protein Ydfz				Pfa	Pfa_25
WP_108474549.1	Sos-Induced Cell Division Inhibitor Sula				Pfa	Pfa_26
WP_108474640.1	Oxygen-Insensitive Nadph Nitroreductase				Pfa	Pfa_27
WP_108474922.1	Hypothetical Protein				Pfa	Pfa_28
WP_108475013.1	Deor Family Transcriptional Regulator				Pfa	Pfa_29
WP_108475618.1	Ymia Family Putative Membrane Protein				Pfa	Pfa_30
WP_108475752.1	Flagellar Biosynthesis Anti-Sigma Factor Flgm				Pfa	Pfa_31
WP_108475953.1	Hypothetical Protein				Pfa	Pfa_32
WP_113857422.1	Hnh Endonuclease Signature Motif Containing Protein				Pfa	Pfa_33
WP_113857724.1	Hypothetical Protein				Pfa	Pfa_34
WP_113858462.1	Duf1852 Domain-Containing Protein				Pfa	Pfa_35
WP_113858733.1	Hemin Uptake Protein Hemp				Pfa	Pfa_36
WP_113858817.1	Hypothetical Protein				Pfa	Pfa_37
WP_113858981.1	Glutathione-Dependent Disulfide-Bond Oxidoreductase				Pfa	Pfa_38
WP_011152995.1	Hypothetical Protein				Pfa	Pfa_39
WP_108476339.1	Haaap Family Serine/Threonine Permease				Pfa	Pfa_40
WP_108476447.1	Mfs Transporter				Pfa	Pfa_41
WP_113858661.1	Catalase Hpii				Pfa	Pfa_42
WP_113858928.1	Threonine/Serine Transporter Tdcc				Pfa	Pfa_43
WP_113857601.1	Phage Tail Protein				Pfa	Pfa_44
WP_113858376.1	Cellulose Biosynthesis Protein Bcsg				Pfa	Pfa_45
WP_108475277.1	Protein-Glutamate O-Methyltransferase Cher				Pfa	Pfa_46
WP_113844795.1	Hypothetical Protein				Pfa	Pfa_47
WP_044172624.1	Flxa-Like Family Protein				Pma	Pma_1
WP_044173012.1	Galactose/Methyl Galactoside Abc Transporter Atp-Binding Protein Mgla				Pma	Pma_2
WP_044173054.1	D-Lactate Dehydrogenase				Pma	Pma_3
WP_044174146.1	Protein Phosphatase 2C Domain-Containing Protein				Pma	Pma_4
WP_044176371.1	Excisionase				Pma	Pma_5
WP_044177448.1	Duf333 Domain-Containing Protein				Pma	Pma_6
WP_044177605.1	Flagellar Biosynthesis Anti-Sigma Factor Flgm				Pma	Pma_7
WP_044178555.1	Cnnm Family Magnesium/Cobalt Transport Protein Corc				Pma	Pma_8
WP_044180054.1	Pts Mannitol Transporter Subunit Iia				Pma	Pma_9
WP_044180332.1	Duf3561 Family Protein				Pma	Pma_10
WP_044180423.1	Hypothetical Protein				Pma	Pma_11
WP_044180429.1	Rna Ligase Family Protein				Pma	Pma_12
WP_044180562.1	Hypothetical Protein				Pma	Pma_13
WP_044183152.1	Iclr Family Transcriptional Regulator				Pma	Pma_14
WP_044183301.1	Cellulose Biosynthesis Protein Bcsg				Pma	Pma_15
WP_044183672.1	Ferrous Iron Transporter A				Pma	Pma_16
WP_071825927.1	Ribosome Biogenesis Gtp-Binding Protein Yiha/Ysxc				Pma	Pma_17
WP_081653590.1	Duf2264 Domain-Containing Protein				Pma	Pma_18
WP_044173357.1	Zincin-Like Metallopeptidase Domain-Containing Protein				Pma	Pma_19
WP_044177694.1	Hypothetical Protein				Pma	Pma_20
WP_044177823.1	Sos-Induced Cell Division Inhibitor Sula				Pma	Pma_21
WP_044179949.1	Glutathione-Dependent Disulfide-Bond Oxidoreductase				Pma	Pma_22
WP_044182945.1	Toxin-Antitoxin System Hicb Family Antitoxin				Pma	Pma_23
WP_052332703.1	Acyltransferase				Pma	Pma_24
WP_071825876.1	Type Ii Toxin-Antitoxin System Rata Family Toxin				Pma	Pma_26
WP_081653585.1	Ymia Family Putative Membrane Protein				Pma	Pma_27
WP_081653604.1	Colanic Acid Biosynthesis Glycosyltransferase Wcaa				Pma	Pma_28
WP_071825830.1	Terminase Gpa Endonuclease Subunit				Pma	Pma_29
WP_044182930.1	Glycoside Hydrolase Family 1 Protein				Pma	Pma_30
WP_044183362.1	Sty4199 Family Hepn Domain-Containing Protein				Pma	Pma_31
WP_044184806.1	Mfs Transporter				Pma	Pma_32
WP_052332698.1	Sugar Abc Transporter Atp-Binding Protein				Pma	Pma_33
WP_044177883.1	Chromosome Partition Protein Mukf				Pma	Pma_34
WP_044173232.1	Coa-Acylating Propionaldehyde Dehydrogenase Pdup				Pma	Pma_35
WP_004253606.1	Exodeoxyribonuclease Vii Large Subunit				Pre	Pre_1
WP_004253752.1	Hypothetical Protein				Pre	Pre_2
WP_004254983.1	Pyridoxine/Pyridoxal/Pyridoxamine Kinase				Pre	Pre_3
WP_004255002.1	Molecular Chaperone				Pre	Pre_4
WP_004255132.1	Tetratricopeptide Repeat Protein				Pre	Pre_5
WP_004256127.1	Lon Protease Family Protein				Pre	Pre_6
WP_004256756.1	Hypothetical Protein				Pre	Pre_7
WP_004257109.1	Class 1B Ribonucleoside-Diphosphate Reductase Subunit Beta				Pre	Pre_8
WP_004257971.1	Recombinase-Like Helix-Turn-Helix Domain-Containing Protein				Pre	Pre_9
WP_004258336.1	Hypothetical Protein				Pre	Pre_10
WP_004258949.1	Molecular Chaperone				Pre	Pre_11
WP_004261326.1	Lysine-Sensitive Aspartokinase 3				Pre	Pre_12
WP_004261459.1	Three Component Abc System Middle Component				Pre	Pre_13
WP_004261604.1	Sel1-Like Repeat Protein				Pre	Pre_14
WP_004261691.1	Aminotransferase Class V-Fold Plp-Dependent Enzyme				Pre	Pre_15
WP_004262673.1	Atp-Dependent Dna Helicase Recg				Pre	Pre_16
WP_004263067.1	Hypothetical Protein				Pre	Pre_17
WP_004264858.1	Peroxidase-Related Enzyme				Pre	Pre_18
WP_004264902.1	Enhanced Serine Sensitivity Protein Sseb C-Terminal Domain-Containing Protein				Pre	Pre_19
WP_004264927.1	Molecular Chaperone				Pre	Pre_20
WP_004905473.1	Exodeoxyribonuclease Vii Small Subunit				Pre	Pre_21
WP_004906048.1	Rna Ligase Rtcb Family Protein				Pre	Pre_22
WP_004912645.1	Bifunctional Trna (Adenosine(37)-C2)-Methyltransferase Trmg/Ribosomal Rna Large Subunit Methyltransferase Rlmn				Pre	Pre_23
WP_036957920.1	Hypothetical Protein				Pre	Pre_24
WP_004262987.1	Hypothetical Protein				Pre	Pre_25
WP_004253374.1	Hypothetical Protein				Pre	Pre_26
WP_004253768.1	Orf6N Domain-Containing Protein				Pre	Pre_27
WP_004254561.1	Duf1852 Domain-Containing Protein				Pre	Pre_28
WP_004254943.1	Septum Site-Determining Protein Minc				Pre	Pre_29
WP_004255405.1	Phage Antirepressor Ant				Pre	Pre_30
WP_004256486.1	Hypothetical Protein				Pre	Pre_31
WP_004256890.1	Hypothetical Protein				Pre	Pre_32
WP_004257237.1	Hypothetical Protein				Pre	Pre_33
WP_004257539.1	Nadph-Dependent 7-Cyano-7-Deazaguanine Reductase Quef				Pre	Pre_34
WP_004258015.1	Fimbria/Pilus Periplasmic Chaperone				Pre	Pre_35
WP_004258503.1	Hypothetical Protein				Pre	Pre_36
WP_004260627.1	Efem/Efeo Family Lipoprotein				Pre	Pre_37
WP_004261076.1	Flavin Reductase Family Protein				Pre	Pre_38
WP_004261765.1	Cation Diffusion Facilitator Family Transporter				Pre	Pre_39
WP_004261788.1	Arac Family Transcriptional Regulator				Pre	Pre_40
WP_004262117.1	Malonate Decarboxylase Holo-Acp Synthase				Pre	Pre_41
WP_004262890.1	Duf2569 Domain-Containing Protein				Pre	Pre_42
WP_004263051.1	Type Iii Secretion System Inner Rod Subunit Scti				Pre	Pre_43
WP_004263203.1	Spor Domain-Containing Protein				Pre	Pre_44
WP_004264245.1	Bro Family Protein				Pre	Pre_45
WP_004264319.1	Hypothetical Protein				Pre	Pre_46
WP_004264499.1	Sulfur Carrier Protein This				Pre	Pre_47
WP_004264896.1	Cytoskeleton Protein Rodz				Pre	Pre_48
WP_004265252.1	Nadph-Dependent Fmn Reductase				Pre	Pre_49
WP_004905275.1	Hypothetical Protein				Pre	Pre_50
WP_036957743.1	Gnat Family N-Acetyltransferase				Pre	Pre_51
WP_036957864.1	Hsp20 Family Protein				Pre	Pre_52
WP_036957904.1	Sos-Induced Cell Division Inhibitor Sula				Pre	Pre_53
WP_036958071.1	Hypothetical Protein				Pre	Pre_54
WP_080544449.1	Helix-Turn-Helix Transcriptional Regulator				Pre	Pre_55
WP_004265131.1	Lipopolysaccharide 3-Alpha-Galactosyltransferase				Pre	Pre_56
WP_004905318.1	Nad-Dependent Succinate-Semialdehyde Dehydrogenase				Pre	Pre_57
WP_004905395.1	Hypothetical Protein				Pre	Pre_58
WP_004906105.1	Eca Polysaccharide Chain Length Modulation Protein				Pre	Pre_59
WP_004906207.1	Formyl-Coa Transferase				Pre	Pre_60
WP_036957944.1	Potassium-Transporting Atpase Subunit Kdpb				Pre	Pre_61
WP_036958341.1	Arac Family Transcriptional Regulator				Pre	Pre_62
WP_036958442.1	Udp-Glucose--Hexose-1-Phosphate Uridylyltransferase				Pre	Pre_63
WP_036958542.1	Phosphoethanolamine Transferase Cpta				Pre	Pre_64
WP_004254299.1	Mfs Transporter				Pre	Pre_65
WP_004261181.1	Hypothetical Protein				Pre	Pre_66
WP_004261611.1	Sefir Domain-Containing Protein				Pre	Pre_67
WP_004262300.1	Aminotransferase Class V-Fold Plp-Dependent Enzyme				Pre	Pre_68
WP_004262383.1	Porin Family Protein				Pre	Pre_69
WP_004262559.1	Hypothetical Protein				Pre	Pre_70
WP_004262981.1	Hypothetical Protein				Pre	Pre_71
WP_004262990.1	Type Iii Secretion System Translocon Subunit Scte				Pre	Pre_72
WP_004263536.1	Transketolase				Pre	Pre_73
WP_004264507.1	Phosphomethylpyrimidine Synthase Thic				Pre	Pre_74
WP_004264615.1	Autotransporter Outer Membrane Beta-Barrel Domain-Containing Protein				Pre	Pre_75
WP_004256437.1	Serine/Threonine Transporter				Pre	Pre_76
WP_004256728.1	Elad/Ssel Family Deubiquitinase				Pre	Pre_77
WP_004257114.1	Glycine Betaine/L-Proline Abc Transporter Permease Prow				Pre	Pre_78
WP_004260254.1	Protein-Tyrosine Phosphatase Family Protein				Pre	Pre_79
WP_004260347.1	Mfs Transporter				Pre	Pre_80
WP_004256913.1	Duf4123 Domain-Containing Protein				Pre	Pre_81
WP_004257253.1	Hypothetical Protein				Pre	Pre_82
WP_004265549.1	Hypothetical Protein				Pre	Pre_83
WP_004254558.1	Methionine Synthase				Pre	Pre_84
WP_004256190.1	Chromosome Partition Protein Mukf				Pre	Pre_85
WP_036958458.1	Aminomethyl-Transferring Glycine Dehydrogenase				Pre	Pre_86
WP_033751802.1	Cnnm Family Magnesium/Cobalt Transport Protein Corc				Pse	Pse_1
WP_033791692.1	Ykgj Family Cysteine Cluster Protein				Pse	Pse_2
WP_033792202.1	Cupin Domain-Containing Protein				Pse	Pse_3
WP_033792699.1	Ribonuclease Z				Pse	Pse_4
WP_033747833.1	General Stress Protein				Pse	Pse_5
WP_033750506.1	Terminus Macrodomain Insulation Protein Yfbv				Pse	Pse_6
WP_033789480.1	Flagellar Biosynthesis Anti-Sigma Factor Flgm				Pse	Pse_7
WP_033793269.1	Duf1028 Domain-Containing Protein				Pse	Pse_8
WP_033753922.1	Bifunctional Trna (Adenosine(37)-C2)-Methyltransferase Trmg/Ribosomal Rna Large Subunit Methyltransferase Rlmn				Pse	Pse_9
WP_004915569.1	Rna Ligase Rtcb Family Protein				Pst	Pst_1
WP_004915712.1	Peptide-Methionine (S)-S-Oxide Reductase Msra				Pst	Pst_2
WP_004917132.1	Hypothetical Protein				Pst	Pst_3
WP_004917987.1	Hypothetical Protein				Pst	Pst_4
WP_004919332.1	Structural Protein				Pst	Pst_5
WP_004919757.1	Gnat Family N-Acetyltransferase				Pst	Pst_6
WP_004920813.1	Hypothetical Protein				Pst	Pst_7
WP_004921520.1	Ankyrin Repeat Domain-Containing Protein				Pst	Pst_8
WP_004922581.1	Molecular Chaperone				Pst	Pst_9
WP_004922866.1	Hypothetical Protein				Pst	Pst_10
WP_004924913.1	Cysteine Desulfurase Csda				Pst	Pst_11
WP_004925512.1	Hypothetical Protein				Pst	Pst_12
WP_004926210.1	Hypothetical Protein				Pst	Pst_13
WP_004926361.1	Hypothetical Protein				Pst	Pst_14
WP_004927264.1	Colicin Z Family Toxin				Pst	Pst_15
WP_042116632.1	Membrane Integrity Lipid Transport Subunit Yebs				Pst	Pst_16
WP_042117401.1	Fimbria/Pilus Periplasmic Chaperone				Pst	Pst_17
WP_052309238.1	Hypothetical Protein				Pst	Pst_18
WP_071599648.1	Spore Coat Protein U Domain-Containing Protein				Pst	Pst_19
WP_004923882.1	N-Acetylmuramic Acid 6-Phosphate Etherase				Pst	Pst_20
WP_004921749.1	Hypothetical Protein				Pst	Pst_21
WP_004917889.1	Outer Membrane Usher Protein				Pst	Pst_22
WP_004922318.1	Fimbria/Pilus Outer Membrane Usher Protein				Pst	Pst_23
WP_004916773.1	Polyprenyl Diphosphate Synthase				Pst	Pst_24
WP_004917276.1	Alpa Family Transcriptional Regulator				Pst	Pst_25
WP_004917489.1	Transposase				Pst	Pst_26
WP_004918835.1	Hypothetical Protein				Pst	Pst_27
WP_004919137.1	Hemin Uptake Protein Hemp				Pst	Pst_28
WP_004919494.1	Pyridoxine/Pyridoxal/Pyridoxamine Kinase				Pst	Pst_29
WP_004919570.1	Hypothetical Protein				Pst	Pst_30
WP_004919841.1	Glutathione-Dependent Disulfide-Bond Oxidoreductase				Pst	Pst_31
WP_004919855.1	Cerr Family C-Terminal Domain-Containing Protein				Pst	Pst_32
WP_004921504.1	Iclr Family Transcriptional Regulator				Pst	Pst_33
WP_004922704.1	Hypothetical Protein				Pst	Pst_34
WP_004923523.1	Duf2569 Family Protein				Pst	Pst_35
WP_004924665.1	Hypothetical Protein				Pst	Pst_36
WP_004925688.1	Hypothetical Protein				Pst	Pst_37
WP_004926354.1	Type Iii Secretion System Inner Rod Subunit Scti				Pst	Pst_38
WP_014657126.1	Spor Domain-Containing Protein				Pst	Pst_39
WP_014657167.1	Formate Dehydrogenase Subunit Beta				Pst	Pst_40
WP_014657408.1	Fimbrial Protein				Pst	Pst_41
WP_014658194.1	Lyse Family Translocator				Pst	Pst_42
WP_042116129.1	Hypothetical Protein, Partial				Pst	Pst_43
WP_042116289.1	Hypothetical Protein				Pst	Pst_44
WP_052038327.1	Hypothetical Protein				Pst	Pst_45
WP_071599635.1	Hypothetical Protein				Pst	Pst_46
WP_004915478.1	Eca Polysaccharide Chain Length Modulation Protein				Pst	Pst_47
WP_004915527.1	Uroporphyrinogen-Iii C-Methyltransferase				Pst	Pst_48
WP_004917597.1	Glycine Betaine/L-Proline Abc Transporter Permease Prow				Pst	Pst_49
WP_004918153.1	Chromosome Partition Protein Mukf				Pst	Pst_50
WP_004918358.1	Aliphatic Amidase				Pst	Pst_51
WP_004918442.1	Major Capsid Protein				Pst	Pst_52
WP_004918480.1	Hypothetical Protein				Pst	Pst_53
WP_004919091.1	Rhogap Domain-Containing Protein				Pst	Pst_54
WP_004919165.1	Cysteine Desulfurase Sufs				Pst	Pst_55
WP_004920058.1	Mfs Transporter				Pst	Pst_56
WP_004920817.1	Ammememoradisam System Radical Sam Enzyme				Pst	Pst_57
WP_004921265.1	Fad-Binding Oxidoreductase				Pst	Pst_58
WP_004921358.1	Bifunctional Trna (Adenosine(37)-C2)-Methyltransferase Trmg/Ribosomal Rna Large Subunit Methyltransferase Rlmn				Pst	Pst_59
WP_004921623.1	2-Methylcitrate Synthase				Pst	Pst_60
WP_004922117.1	Coa-Acylating Methylmalonate-Semialdehyde Dehydrogenase				Pst	Pst_61
WP_004922411.1	Lps O-Antigen Length Regulator Wzz(Fepe)				Pst	Pst_62
WP_004922896.1	Dna Mismatch Repair Protein Muts				Pst	Pst_63
WP_004924065.1	Hbl/Nhe Enterotoxin Family Protein				Pst	Pst_64
WP_004924072.1	Sgnh/Gdsl Hydrolase Family Protein				Pst	Pst_65
WP_004924254.1	Lipopolysaccharide 3-Alpha-Galactosyltransferase				Pst	Pst_66
WP_004924497.1	Dna-Processing Protein Dpra				Pst	Pst_67
WP_004924795.1	Phosphomethylpyrimidine Synthase Thic				Pst	Pst_68
WP_004925180.1	Pas Domain-Containing Methyl-Accepting Chemotaxis Protein				Pst	Pst_69
WP_004925244.1	Duf4402 Domain-Containing Protein				Pst	Pst_70
WP_004925746.1	Zinc/Cadmium/Mercury/Lead-Transporting Atpase				Pst	Pst_71
WP_004926047.1	Sdr Family Nad(P)-Dependent Oxidoreductase				Pst	Pst_72
WP_004926051.1	Rida Family Protein				Pst	Pst_73
WP_004927136.1	Fimbria/Pilus Outer Membrane Usher Protein				Pst	Pst_74
WP_004927154.1	Fimbria/Pilus Outer Membrane Usher Protein				Pst	Pst_75
WP_004927350.1	Nad-Dependent Succinate-Semialdehyde Dehydrogenase				Pst	Pst_76
WP_004927466.1	Fimbria/Pilus Outer Membrane Usher Protein, Partial				Pst	Pst_77
WP_014656289.1	Urocanate Hydratase				Pst	Pst_78
WP_036940590.1	Methyl-Accepting Chemotaxis Protein				Pst	Pst_79
WP_042117315.1	Hypothetical Protein				Pst	Pst_80
WP_004915373.1	Hypothetical Protein				Pst	Pst_81
WP_004917178.1	Dna Repair Protein Radc				Pst	Pst_82
WP_004917602.1	Class 1B Ribonucleoside-Diphosphate Reductase Subunit Beta				Pst	Pst_83
WP_004918964.1	Recombinase-Like Helix-Turn-Helix Domain-Containing Protein				Pst	Pst_84
WP_004925628.1	Duf4123 Domain-Containing Protein				Pst	Pst_85
WP_004726235.1	Hypothetical Protein				Vfu	Vfu_1
WP_004726603.1	Hypothetical Protein				Vfu	Vfu_2
WP_004726842.1	Phage Tail Sheath Subtilisin-Like Domain-Containing Protein				Vfu	Vfu_3
WP_004726871.1	Thioredoxin Trxc				Vfu	Vfu_4
WP_004727003.1	Sigma-54-Dependent Fis Family Transcriptional Regulator				Vfu	Vfu_5
WP_004727345.1	Iclr Family Transcriptional Regulator				Vfu	Vfu_6
WP_004727658.1	Curli Assembly Protein Csgf				Vfu	Vfu_7
WP_004727926.1	Atp-Binding Cassette Domain-Containing Protein				Vfu	Vfu_8
WP_004729371.1	Eal Domain-Containing Protein				Vfu	Vfu_9
WP_004729624.1	Eal Domain-Containing Protein				Vfu	Vfu_10
WP_014257346.1	Helix-Turn-Helix Transcriptional Regulator				Vfu	Vfu_11
WP_014257409.1	Hypothetical Protein				Vfu	Vfu_12
WP_014257429.1	Phage Gp46 Family Protein				Vfu	Vfu_13
WP_014258130.1	Abc Transporter Atp-Binding Protein				Vfu	Vfu_14
WP_038151258.1	Winged Helix-Turn-Helix Domain-Containing Protein				Vfu	Vfu_15
WP_038151743.1	Phosphate Abc Transporter Permease Subunit Pstc				Vfu	Vfu_16
WP_038151811.1	Qnr Family Pentapeptide Repeat Protein				Vfu	Vfu_17
WP_038152552.1	Lauroyl-Kdo(2)-Lipid Iv(A) Myristoyltransferase				Vfu	Vfu_18
WP_038152592.1	Fe-S Biogenesis Protein Nfua				Vfu	Vfu_19
WP_038152705.1	Eal Domain-Containing Protein				Vfu	Vfu_20
WP_115333225.1	Murein Hydrolase Activator Envc				Vfu	Vfu_21
WP_004724260.1	Yggs Family Pyridoxal Phosphate-Dependent Enzyme				Vfu	Vfu_22
WP_004726312.1	Flagellar Biosynthesis Anti-Sigma Factor Flgm				Vfu	Vfu_23
WP_004726677.1	Transcriptional Regulator				Vfu	Vfu_24
WP_004726765.1	Giy-Yig Nuclease Family Protein				Vfu	Vfu_25
WP_004727405.1	1-Pyrroline-5-Carboxylate Dehydrogenase				Vfu	Vfu_26
WP_004727644.1	Alpha/Beta Hydrolase				Vfu	Vfu_27
WP_004727675.1	M14 Family Metallocarboxypeptidase				Vfu	Vfu_28
WP_004727750.1	Duf1852 Domain-Containing Protein				Vfu	Vfu_29
WP_004728100.1	Murr/Rpir Family Transcriptional Regulator				Vfu	Vfu_30
WP_004728215.1	Lysr Family Transcriptional Regulator				Vfu	Vfu_31
WP_004728297.1	Glycosyltransferase Family 2 Protein				Vfu	Vfu_32
WP_004728834.1	Ribosome-Associated Translation Inhibitor Raia				Vfu	Vfu_33
WP_004729099.1	3',5'-Cyclic-Amp Phosphodiesterase				Vfu	Vfu_34
WP_004729399.1	Rodz Domain-Containing Protein				Vfu	Vfu_35
WP_038151273.1	Hypothetical Protein				Vfu	Vfu_36
WP_038151757.1	Hypothetical Protein				Vfu	Vfu_37
WP_038152841.1	Hypothetical Protein				Vfu	Vfu_38
WP_115333239.1	Hypothetical Protein				Vfu	Vfu_39
WP_004727628.1	Carbohydrate Abc Transporter Permease				Vfu	Vfu_40
WP_004728470.1	Hypothetical Protein				Vfu	Vfu_41
WP_004729387.1	Hypothetical Protein				Vfu	Vfu_42
WP_038152009.1	Hypothetical Protein				Vfu	Vfu_43
WP_115333279.1	Hypothetical Protein				Vfu	Vfu_44
WP_004726990.1	Abc Transporter Transmembrane Domain-Containing Protein				Vfu	Vfu_45
WP_004727567.1	Hypothetical Protein				Vfu	Vfu_46
WP_004727751.1	Methionine Synthase				Vfu	Vfu_47
WP_004728048.1	Aspartate Aminotransferase Family Protein				Vfu	Vfu_48
WP_004728083.1	Fic Family Protein				Vfu	Vfu_49
WP_004728310.1	Capsular Polysaccharide Biosynthesis Protein				Vfu	Vfu_50
WP_004729342.1	Replication Protein Repa				Vfu	Vfu_51
WP_038150968.1	Condensation Domain-Containing Protein				Vfu	Vfu_52
WP_081454518.1	Recombinase Rect				Vfu	Vfu_53
WP_086027288.1	2-Methylaconitate Cis-Trans Isomerase Prpf				Vfu	Vfu_54
WP_004725800.1	Hlyd Family Secretion Protein				Vfu	Vfu_55
WP_004725809.1	M20/M25/M40 Family Metallo-Hydrolase				Vfu	Vfu_56
WP_004725893.1	Bifunctional Molybdopterin-Guanine Dinucleotide Biosynthesis Adaptor Protein Mobb/Molybdopterin Molybdotransferase Moea				Vfu	Vfu_57
WP_004726164.1	Laci Family Dna-Binding Transcriptional Regulator				Vfu	Vfu_58
WP_004726428.1	Atp-Dependent Dna Helicase Ding				Vfu	Vfu_59
WP_004725751.1	Duf2947 Domain-Containing Protein				Vfu	Vfu_60
WP_038151352.1	Hypothetical Protein				Vfu	Vfu_61
WP_005156690.1	Hypothetical Protein				Yen	Yen_1
WP_005157598.1	Glcnac-Transferase Family Protein				Yen	Yen_2
WP_005157674.1	Cobalt-Precorrin-5B (C(1))-Methyltransferase Cbid				Yen	Yen_3
WP_005159058.1	Fic Family Protein				Yen	Yen_4
WP_005159145.1	O-Antigen Polysaccharide Ligase Waal-Ps				Yen	Yen_5
WP_005159272.1	O-Succinylbenzoate--Coa Ligase				Yen	Yen_6
WP_005162291.1	Galactose/Methyl Galactoside Abc Transporter Atp-Binding Protein Mgla				Yen	Yen_7
WP_005162694.1	Hypothetical Protein				Yen	Yen_8
WP_005162781.1	Leucyl/Phenylalanyl-Trna--Protein Transferase				Yen	Yen_9
WP_005163729.1	Duf2732 Family Protein				Yen	Yen_10
WP_005163816.1	Heme Acquisition Protein Hasa				Yen	Yen_11
WP_005164084.1	Fe3+-Hydroxamate Abc Transporter Atp-Binding Protein Fhuc				Yen	Yen_12
WP_005164331.1	Class Ib Ribonucleoside-Diphosphate Reductase Assembly Flavoprotein Nrdi				Yen	Yen_13
WP_005164542.1	Citrate Lyase Subunit Alpha				Yen	Yen_14
WP_005166097.1	2-Iminoacetate Synthase Thih				Yen	Yen_15
WP_005179029.1	Cysteine Desulfurase Sufs				Yen	Yen_16
WP_010891207.1	Type Iii Secretion System Translocon Subunit Yopd				Yen	Yen_17
WP_010891236.1	Type Iii Secretion System Chaperone Syce/Yera				Yen	Yen_18
WP_014609009.1	Duf2732 Family Protein				Yen	Yen_19
WP_014609475.1	T3Ss Polymerization Control Protein Yopr				Yen	Yen_20
WP_005164132.1	Lipocalin-Like Domain-Containing Protein				Yen	Yen_21
WP_005156531.1	Heme Anaerobic Degradation Radical Sam Methyltransferase Chuw/Hutw				Yen	Yen_22
WP_005160863.1	Virulence Factor Srfc Family Protein				Yen	Yen_23
WP_005156566.1	Yoeb-Yefm Toxin-Antitoxin System Antitoxin Yefm				Yen	Yen_24
WP_005156700.1	Chemotaxis Protein				Yen	Yen_25
WP_005157827.1	O-Antigen Export Abc Transporter Atp-Binding Protein Rfbe				Yen	Yen_26
WP_005158044.1	Hypothetical Protein				Yen	Yen_27
WP_005158295.1	Hypothetical Protein				Yen	Yen_28
WP_005158416.1	Cnnm Family Magnesium/Cobalt Transport Protein Corc				Yen	Yen_29
WP_005160776.1	Esterase Yqia				Yen	Yen_30
WP_005161939.1	Formate Dehydrogenase Subunit Beta				Yen	Yen_31
WP_005162175.1	Hypothetical Protein				Yen	Yen_32
WP_005162234.1	Hypothetical Protein				Yen	Yen_33
WP_005163332.1	Hypothetical Protein				Yen	Yen_34
WP_005164848.1	Flxa-Like Family Protein				Yen	Yen_35
WP_005165338.1	Hypothetical Protein				Yen	Yen_36
WP_005165350.1	Hypothetical Protein				Yen	Yen_37
WP_005179266.1	Coa Pyrophosphatase				Yen	Yen_38
WP_010891241.1	Luxr C-Terminal-Related Transcriptional Regulator				Yen	Yen_39
WP_014609447.1	Type Iii Secretion System Effector Yopk				Yen	Yen_40
WP_016266096.1	Pathogenicity Island 1 Protein Sopd2				Yen	Yen_41
WP_020282365.1	Duf3574 Domain-Containing Protein				Yen	Yen_42
WP_023160440.1	Methylthioribulose 1-Phosphate Dehydratase				Yen	Yen_43
WP_071598586.1	Hypothetical Protein				Yen	Yen_44
WP_080366037.1	Hypothetical Protein				Yen	Yen_45
WP_002229817.1	Replication Regulatory Protein Repa				Yen	Yen_46
WP_005160046.1	Sos-Induced Cell Division Inhibitor Sula				Yen	Yen_47
WP_005156692.1	Type Iii Secretion System Translocon Subunit Scte				Yen	Yen_48
WP_005157407.1	Methylaspartate Mutase Accessory Protein Glml				Yen	Yen_49
WP_005157433.1	Coa-Acylating Methylmalonate-Semialdehyde Dehydrogenase				Yen	Yen_50
WP_005158077.1	Pas Domain-Containing Methyl-Accepting Chemotaxis Protein				Yen	Yen_51
WP_005158896.1	D-Lactate Dehydrogenase				Yen	Yen_52
WP_005159587.1	Hypothetical Protein				Yen	Yen_53
WP_005164223.1	23S Rrna Pseudouridine(2605) Synthase Rlub				Yen	Yen_54
WP_005165873.1	Cyclic Di-Gmp Phosphodiesterase				Yen	Yen_55
WP_005179706.1	Pata/Patg Family Cyanobactin Maturation Protease				Yen	Yen_56
WP_014609219.1	Glucose-6-Phosphate Isomerase				Yen	Yen_57
WP_014609473.1	T3Ss Effector Protein-Tyrosine-Phosphatase Yoph				Yen	Yen_58
WP_016266437.1	Type Iii Secretion System Translocon Subunit Yopb				Yen	Yen_59
WP_005156400.1	Isovaleryl-Coa Dehydrogenase				Yen	Yen_60
WP_005157177.1	Hypothetical Protein				Yen	Yen_61
WP_005157512.1	Hypothetical Protein				Yen	Yen_62
WP_014609110.1	2-Oxoglutarate Dehydrogenase Complex Dihydrolipoyllysine-Residue Succinyltransferase				Yen	Yen_63
WP_014609336.1	Threonine/Serine Transporter Tdcc				Yen	Yen_64
WP_005163324.1	Hypothetical Protein				Yen	Yen_65
WP_005163567.1	Luxr C-Terminal-Related Transcriptional Regulator				Yen	Yen_66
WP_005166456.1	Autotransporter Outer Membrane Beta-Barrel Domain-Containing Protein				Yen	Yen_67
WP_010891206.1	Type Iii Secretion System Effector Yopm				Yen	Yen_68
WP_006817197.1	Fe3+-Hydroxamate Abc Transporter Atp-Binding Protein Fhuc				Yre	Yre_1
WP_006818175.1	Threonine/Serine Transporter Tdcc				Yre	Yre_2
WP_006818941.1	N-Acetylmuramic Acid 6-Phosphate Etherase				Yre	Yre_3
WP_006819702.1	Tyrosine-Type Recombinase/Integrase				Yre	Yre_4
WP_006820335.1	Secretion Protein				Yre	Yre_5
WP_006820832.1	D-Lactate Dehydrogenase				Yre	Yre_6
WP_006820847.1	Galactose/Methyl Galactoside Abc Transporter Atp-Binding Protein Mgla				Yre	Yre_7
WP_006821080.1	Winged Helix-Turn-Helix Domain-Containing Protein				Yre	Yre_8
WP_038254823.1	Flxa-Like Family Protein				Yre	Yre_9
WP_040903175.1	Lysr Family Transcriptional Regulator				Yre	Yre_10
WP_040903573.1	Transcriptional Regulator Melr				Yre	Yre_11
WP_050812366.1	Dhha2 Domain-Containing Protein				Yre	Yre_12
WP_071777502.1	Cell Division Protein Ftsn				Yre	Yre_13
WP_071777518.1	Hypothetical Protein				Yre	Yre_14
WP_006818167.1	Deor Family Transcriptional Regulator				Yre	Yre_15
WP_006818297.1	Glutathione-Dependent Disulfide-Bond Oxidoreductase				Yre	Yre_16
WP_006818304.1	Cation Diffusion Facilitator Family Transporter				Yre	Yre_17
WP_006818522.1	Duf3561 Family Protein				Yre	Yre_18
WP_006819026.1	Cnnm Family Magnesium/Cobalt Transport Protein Corc				Yre	Yre_19
WP_006819540.1	Glycosyltransferase Family 2 Protein				Yre	Yre_20
WP_006820008.1	Sis Domain-Containing Protein				Yre	Yre_21
WP_006820125.1	Tetr/Acrr Family Transcriptional Regulator				Yre	Yre_22
WP_038256778.1	Duf2594 Family Protein				Yre	Yre_23
WP_038258270.1	Flagellar Biosynthesis Anti-Sigma Factor Flgm				Yre	Yre_24
WP_040903561.1	Glyoxalase Iii Hcha				Yre	Yre_25
WP_071777494.1	Ogr/Delta-Like Zinc Finger Family Protein				Yre	Yre_26
WP_087943223.1	Hypothetical Protein				Yre	Yre_27
WP_006817680.1	Methionine Gamma-Lyase				Yre	Yre_28
WP_006818160.1	Sis Domain-Containing Protein				Yre	Yre_29
WP_006818482.1	Haaap Family Serine/Threonine Permease				Yre	Yre_30
WP_040902689.1	L-Ascorbate 6-Phosphate Lactonase				Yre	Yre_31
WP_071777524.1	Phosphate Starvation-Inducible Protein Phoh				Yre	Yre_32
WP_006820021.1	Amidohydrolase				Yre	Yre_33
WP_006820270.1	Hypothetical Protein				Yre	Yre_34
WP_006820308.1	Hypothetical Protein				Yre	Yre_35
WP_040902687.1	Isovaleryl-Coa Dehydrogenase				Yre	Yre_36
WP_081874660.1	Phosphotransferase Rcsd				Yre	Yre_37
WP_006818356.1	Recombinase-Like Helix-Turn-Helix Domain-Containing Protein				Yre	Yre_38
WP_006820296.1	Hypothetical Protein				Yre	Yre_39
WP_006820870.1	Ykgj Family Cysteine Cluster Protein				Yre	Yre_40
WP_038258506.1	Sos-Induced Cell Division Inhibitor Sula				Yre	Yre_41
