# Supplementary material for: Effector–host interactome map links type III secretion systems in healthy gut microbiomes to immune modulation
Source: Nat Microbiol. 2026 Jan 26;11(2):442–60. doi: 10.1038/s41564-025-02241-y (PMC12872453; doi:10.1038/s41564-025-02241-y)
Supplement: Supplementary file 13 — Injection assays raw data and statistics. [file 41564_2025_2241_MOESM13_ESM.xlsx]

## Sheet: Summary
Supplementary Data 10: Injection assays raw data and statistics
Table	Name	Description	Details
10A	Raw luminescence values from injection assay with S. Typhimurium strains	Luciferase measurements for five biological repeats, each with four technical repeats	Effector
			Pathogen effector Uniprot name
			Pathogen effector uniprot description
			Pathogen effector organism
			S. Typhimurium strain
			Biological and technical repeats
10B	Summary data of the injection assay with S. Typhimurium strains	Fold change calculated for Salmonella wild type and mutant strains for each biological repeat by dividing the average signal from each effector by the average signal from the corresponding mock control. Fold change of each effector in Salmonella wild type was compared to their fold change in Salmonella mutant.	Effector
			S. Typhimurium strain
			Fold change_R1-R5: Fold change for each of the five biological repeats
			P value for Wilcoxon test
10C	Raw luminescence values from injection assay with Edwardsiella tarda	Luciferase measurements for seven biological repeats, each with four technical repeats	Effector
			Bacterial strain
			Biological and technical repeats
10D	Summary data of the injection assay with Edwardsiella tarda	Average luminescence calculated for each Eta effector for each biological repeat and compared to average luminescence of SipA in Salmonella mutant.	Effector
			Bacterial strain
			Average R1-R7: Average of four technical repeats for each of the seven biological repeats
			P value for Wilcoxon test

## Sheet: 10A
Table 10A: Raw luminescence values from injection assay with S. Typhimurium strains
Effector	Pathogen effector Uniprot name	Pathogen effector uniprot description	pathogen effector organism	S. Typhimurium strain	Biological replicate	Technical repeat 1	Technical repeat 2	Technical repeat 3	Technical repeat 4	Biological replicate	Technical repeat 1	Technical repeat 2	Technical repeat 3	Technical repeat 4	Biological replicate	Technical repeat 1	Technical repeat 2	Technical repeat 3	Technical repeat 4	Biological replicate	Technical repeat 1	Technical repeat 2	Technical repeat 3	Technical repeat 4	Biological replicate	Technical repeat 1	Technical repeat 2	Technical repeat 3	Technical repeat 4
Cda_8				wild type	R1	2981	1810	1820	1612	R2	1263	2032	1712	2452	R3	2727	1279	2475	2213	R4	7317	10523	13404	8474	R5	1993	1203	3070	1960
Cda_8				mutant	R1	155	140	154	892	R2	607	160	185	157	R3	194	169	174	203	R4	176	203	215	329	R5	154	119	191	250
mock				wild type	R1	151	153	146	157	R2	193	220	183	183	R3	156	167	159	155	R4	131	123	128	123	R5	148	162	146	145
mock				mutant	R1	129	135	111	89	R2	159	157	154	124	R3	182	149	149	134	R4	135	138	140	121	R5	131	132	136	125
Cpa_12				wild type	R1	3817	4212	4650	4648	R2	4558	5915	5220	4468	R3	3361	3724	3634	3562	R4	2143	3998	5643	4451	R5	3261	7089	5594	5416
Cpa_12				mutant	R1	145	137	91	104	R2	183	221	200	198	R3	183	157	194	397	R4	287	261	160	94	R5	125	130	180	168
mock				wild type	R1	151	153	146	157	R2	193	220	183	183	R3	156	167	159	155	R4	111	122	126	108	R5	148	162	146	145
mock				mutant	R1	129	135	111	89	R2	159	157	154	124	R3	182	149	149	134	R4	82	98	88	104	R5	131	132	136	125
Kpn_9				wild type	R1	753	706	661	604	R2	378	571	587	569	R3	802	733	819	857	R4	2046	2011	2129	2003	R5	669	761	736	718
Kpn_9				mutant	R1	132	135	125	112	R2	148	154	157	154	R3	189	166	180	145	R4	149	140	124	126	R5	134	142	133	128
mock				wild type	R1	125	143	123	124	R2	193	220	183	183	R3	156	167	159	155	R4	131	123	128	123	R5	140	159	137	149
mock				mutant	R1	116	126	134	102	R2	159	157	154	124	R3	182	149	149	134	R4	135	138	140	121	R5	151	137	148	129
Ec6_12				wild type	R1	1484	1376	1465	1260	R2	21106	26018	22292	22177	R3	7883	7187	7500	7715	R4	26301	17537	28175	24773	R5	6592	6249	5440	7255
Ec6_12				mutant	R1	139	114	140	143	R2	215	237	178	160	R3	198	211	204	188	R4	171	176	184	174	R5	182	180	154	149
mock				wild type	R1	151	153	146	157	R2	193	220	183	183	R3	156	167	159	155	R4	153	143	154	160	R5	131	123	128	123
mock				mutant	R1	129	135	111	89	R2	159	157	154	124	R3	182	149	149	134	R4	151	161	139	125	R5	135	138	140	121
Ec2_1				wild type	R1	1027	920	1091	947	R2	620	632	644	563	R3	373	408	391	413	R4	777	861	828	819	R5	232	268	220	214
Ec2_1				mutant	R1	140	114	125	113	R2	171	174	174	152	R3	164	142	166	156	R4	129	154	149	138	R5	154	159	162	154
mock				wild type	R1	125	143	123	124	R2	193	220	183	183	R3	156	167	159	155	R4	131	123	128	123	R5	140	159	137	149
mock				mutant	R1	116	126	134	102	R2	159	157	154	124	R3	182	149	149	134	R4	135	138	140	121	R5	151	137	148	129
Cpa_10				wild type	R1	450	407	437	467	R2	845	615	706	734	R3	1088	1061	1097	1211	R4	1012	1046	1060	1049	R5	1173	1237	1212	1024
Cpa_10				mutant	R1	145	139	125	125	R2	140	152	139	145	R3	171	174	155	143	R4	160	149	138	114	R5	164	159	180	160
mock				wild type	R1	151	153	146	157	R2	152	163	151	212	R3	153	143	154	160	R4	131	123	128	123	R5	140	159	137	149
mock				mutant	R1	129	135	111	89	R2	146	163	123	146	R3	151	161	139	125	R4	135	138	140	121	R5	151	137	148	129
Cpa_13				wild type	R1	76747	54828	57857	49388	R2	35297	30127	28966	31496	R3	23177	21466	21626	25355	R4	21029	22228	21296	20411	R5	143861	144338	136622	139886
Cpa_13				mutant	R1	234	192	186	192	R2	200	172	169	185	R3	261	181	154	160	R4	151	190	136	128	R5	513	192	215	244
mock				wild type	R1	88	92	98	63	R2	193	220	183	183	R3	156	167	159	155	R4	155	137	131	136	R5	131	123	128	123
mock				mutant	R1	12	95	126	112	R2	159	157	154	124	R3	182	149	149	134	R4	108	113	117	119	R5	135	138	140	121
Cpa_17				wild type	R1	358	255	754	269	R2	359	417	398	322	R3	603	404	263	536	R4	754	463	569	672	R5	225	236	232	151
Cpa_17				mutant	R1	166	173	182	167	R2	206	175	233	188	R3	415	195	390	168	R4	186	131	145	134	R5	141	137	150	158
mock				wild type	R1	88	92	98	63	R2	193	220	183	183	R3	156	167	159	155	R4	131	123	128	123	R5	140	159	137	149
mock				mutant	R1	12	95	126	112	R2	159	157	154	124	R3	182	149	149	134	R4	135	138	140	121	R5	151	137	148	129
Cpa_27				wild type	R1	448	218	227	253	R2	199	530	766	146	R3	189	218	241	197	R4	184	246	197	193	R5	290	228	405	210
Cpa_27				mutant	R1	176	190	164	177	R2	151	166	148	125	R3	209	277	212	196	R4	352	155	773	157	R5	165	159	160	156
mock				wild type	R1	88	92	98	63	R2	152	163	151	212	R3	153	143	154	160	R4	131	123	128	123	R5	140	159	137	149
mock				mutant	R1	12	95	126	112	R2	146	163	123	146	R3	151	161	139	125	R4	135	138	140	121	R5	151	137	148	129
Cpa_29				wild type	R1	405	369	420	482	R2	343	428	448	356	R3	5876	9184	9931	8187	R4	3495	3047	3433	3463	R5	12024	8499	7293	8395
Cpa_29				mutant	R1	139	126	114	132	R2	267	303	272	110	R3	195	160	166	168	R4	146	151	157	138	R5	142	152	186	201
mock				wild type	R1	151	153	146	157	R2	152	163	151	212	R3	153	143	154	160	R4	131	123	128	123	R5	102	118	115	151
mock				mutant	R1	129	135	111	89	R2	146	163	123	146	R3	151	161	139	125	R4	135	138	140	121	R5	108	116	95	86
Ec6_25				wild type	R1	121871	100146	98388	82472	R2	12776	13270	12864	13648	R3	11023	10645	10167	12266	R4	47639	47533	43202	38278	R5	4030	3580	3528	3369
Ec6_25				mutant	R1	336	208	238	244	R2	199	202	165	144	R3	210	252	192	174	R4	263	266	249	267	R5	132	134	139	113
mock				wild type	R1	88	92	98	63	R2	193	220	183	183	R3	156	167	159	155	R4	138	171	177	176	R5	155	137	131	136
mock				mutant	R1	12	95	126	112	R2	159	157	154	124	R3	182	149	149	134	R4	148	213	160	100	R5	108	113	117	119
Ec6_27				wild type	R1	264	278	289	284	R2	223	234	275	242	R3	733	914	640	664	R4	467	538	485	514	R5	211	226	200	229
Ec6_27				mutant	R1	116	135	97	102	R2	126	120	120	111	R3	122	135	142	146	R4	136	149	174	129	R5	132	131	116	137
mock				wild type	R1	125	143	123	124	R2	152	163	151	212	R3	153	143	154	160	R4	120	121	126	117	R5	140	159	137	149
mock				mutant	R1	116	126	134	102	R2	146	163	123	146	R3	151	161	139	125	R4	102	113	115	129	R5	151	137	148	129
Ec6_31				wild type	R1	394	313	307	301	R2	189	204	185	136	R3	103	149	163	131	R4	198	149	169	255	R5	177	204	178	197
Ec6_31				mutant	R1	199	197	175	209	R2	1073	200	182	180	R3	153	136	148	180	R4	156	234	244	131	R5	146	201	175	255
mock				wild type	R1	88	92	98	63	R2	152	163	151	212	R3	153	143	154	160	R4	102	118	115	151	R5	140	159	137	149
mock				mutant	R1	12	95	126	112	R2	146	163	123	146	R3	151	161	139	125	R4	108	116	95	86	R5	151	137	148	129
Ec6_34				wild type	R1	731	512	798	406	R2	589	508	531	780	R3	2008	1370	2864	2852	R4	605	688	705	859	R5	310	613	580	603
Ec6_34				mutant	R1	168	169	173	162	R2	154	148	148	162	R3	167	178	167	146	R4	195	148	177	149	R5	125	327	163	117
mock				wild type	R1	88	92	98	63	R2	193	220	183	183	R3	156	167	159	155	R4	120	121	126	117	R5	106	90	111	90
mock				mutant	R1	12	95	126	112	R2	159	157	154	124	R3	182	149	149	134	R4	102	113	115	129	R5	73	82	99	82
Ec6_43				wild type	R1	251	190	247	245	R2	155	186	158	163	R3	168	163	173	154	R4	177	201	171	152	R5	206	195	166	159
Ec6_43				mutant	R1	148	156	145	109	R2	125	139	129	125	R3	162	129	133	143	R4	124	134	114	143	R5	84	90	76	85
mock				wild type	R1	88	92	98	63	R2	152	163	151	212	R3	153	143	154	160	R4	120	121	126	117	R5	106	90	111	90
mock				mutant	R1	12	95	126	112	R2	146	163	123	146	R3	151	161	139	125	R4	102	113	115	129	R5	73	82	99	82
Ec6_44				wild type	R1	7063	9514	10664	10758	R2	2040	2037	2540	1872	R3	6598	6913	8261	8640	R4	5208	3282	3638	4400	R5	25442	27391	27108	17224
Ec6_44				mutant	R1	142	191	173	376	R2	151	185	139	474	R3	166	160	152	159	R4	165	139	139	149	R5	231	200	198	246
mock				wild type	R1	88	92	98	63	R2	193	220	183	183	R3	156	167	159	155	R4	155	137	131	136	R5	120	121	126	117
mock				mutant	R1	12	95	126	112	R2	159	157	154	124	R3	182	149	149	134	R4	108	113	117	119	R5	102	113	115	129
Ec6_5				wild type	R1	382	380	406	391	R2	445	352	334	351	R3	212	196	195	219	R4	405	462	432	410	R5	534	558	561	540
Ec6_5				mutant	R1	101	121	130	121	R2	162	123	156	131	R3	118	135	132	115	R4	140	127	125	156	R5	105	90	93	100
mock				wild type	R1	125	143	123	124	R2	163	149	85	152	R3	114	115	143	130	R4	120	121	126	117	R5	106	90	111	90
mock				mutant	R1	116	126	134	102	R2	143	168	142	146	R3	135	127	124	124	R4	102	113	115	129	R5	73	82	99	82
Ec6_57				wild type	R1	594	620	566	545	R2	88	160	149	148	R3	139	148	183	151	R4	132	151	195	168	R5	113	90	106	85
Ec6_57				mutant	R1	118	105	112	137	R2	163	148	142	137	R3	148	144	122	133	R4	143	140	136	128	R5	86	83	106	95
mock				wild type	R1	155	137	131	136	R2	163	149	85	152	R3	114	115	143	130	R4	120	121	126	117	R5	106	90	111	90
mock				mutant	R1	108	113	117	119	R2	143	168	142	146	R3	135	127	124	124	R4	102	113	115	129	R5	73	82	99	82
Ec6_6				wild type	R1	482	584	535	512	R2	647	643	740	738	R3	551	541	651	797	R4	418	385	457	401	R5	237	244	240	243
Ec6_6				mutant	R1	113	108	116	124	R2	128	137	132	127	R3	119	114	144	155	R4	117	131	128	156	R5	91	91	99	80
mock				wild type	R1	152	163	151	212	R2	114	115	143	130	R3	123	129	136	123	R4	120	121	126	117	R5	106	90	111	90
mock				mutant	R1	146	163	123	146	R2	135	127	124	124	R3	114	109	103	116	R4	102	113	115	129	R5	73	82	99	82
Eta_3				wild type	R1	1252	886	924	1099	R2	552	492	487	593	R3	201	183	236	201	R4	653	357	326	321	R5	407	234	203	140
Eta_3				mutant	R1	140	169	181	140	R2	234	231	257	210	R3	186	246	165	177	R4	448	347	335	753	R5	108	76	93	88
mock				wild type	R1	155	137	131	136	R2	163	149	85	152	R3	114	115	143	130	R4	120	121	126	117	R5	106	90	111	90
mock				mutant	R1	108	113	117	119	R2	143	168	142	146	R3	135	127	124	124	R4	102	113	115	129	R5	73	82	99	82
Kpn_17				wild type	R1	2019	1889	1668	1699	R2	1577	1531	1568	933	R3	1828	1925	1919	2029	R4	4992	4646	4907	3791	R5	3150	3153	3047	3487
Kpn_17				mutant	R1	116	119	101	106	R2	169	152	153	145	R3	129	125	125	122	R4	113	98	94	126	R5	110	138	128	131
mock				wild type	R1	125	143	123	124	R2	163	149	85	152	R3	114	115	143	130	R4	120	121	126	117	R5	106	90	111	90
mock				mutant	R1	116	126	134	102	R2	143	168	142	146	R3	135	127	124	124	R4	102	113	115	129	R5	73	82	99	82
Kpn_18				wild type	R1	531	551	501	601	R2	311	320	320	296	R3	684	650	756	700	R4	2020	1661	1733	1546	R5	500	527	462	563
Kpn_18				mutant	R1	127	133	118	110	R2	131	152	163	125	R3	122	122	132	113	R4	145	140	132	136	R5	91	85	85	77
mock				wild type	R1	125	143	123	124	R2	163	149	85	152	R3	114	115	143	130	R4	127	126	133	97	R5	106	90	111	90
mock				mutant	R1	116	126	134	102	R2	143	168	142	146	R3	135	127	124	124	R4	125	121	120	109	R5	73	82	99	82
Kpn_41				wild type	R1	1681	2142	1410	1032	R2	277	459	836	833	R3	1633	961	1361	1237	R4	3027	588	4736	4384	R5	2392	1078	1880	1697
Kpn_41				mutant	R1	107	110	119	162	R2	152	128	153	146	R3	212	144	122	134	R4	233	206	290	313	R5	91	98	70	75
mock				wild type	R1	125	143	123	124	R2	163	149	85	152	R3	114	115	143	130	R4	127	126	133	97	R5	106	90	111	90
mock				mutant	R1	116	126	134	102	R2	143	168	142	146	R3	135	127	124	124	R4	125	121	120	109	R5	73	82	99	82
Pma_1				wild type	R1	2236	1814	877	313	R2	3200	1334	1245	1269	R3	480	276	412	286	R4	3411	3138	2287	3742	R5	445	398	309	262
Pma_1				mutant	R1	646	259	227	346	R2	552	392	608	499	R3	182	216	213	425	R4	140	172	142	100	R5	145	207	119	142
mock				wild type	R1	192	182	181	166	R2	163	149	85	152	R3	114	115	143	130	R4	102	118	115	151	R5	106	90	111	90
mock				mutant	R1	151	154	159	139	R2	143	168	142	146	R3	135	127	124	124	R4	108	116	95	86	R5	73	82	99	82
Pma_11				wild type	R1	336	378	345	304	R2	403	420	385	393	R3	388	371	420	373	R4	660	617	671	666	R5	780	744	800	622
Pma_11				mutant	R1	146	117	99	106	R2	163	135	129	90	R3	98	117	116	104	R4	140	138	129	215	R5	93	87	82	60
mock				wild type	R1	114	125	106	111	R2	163	149	85	152	R3	114	115	143	130	R4	127	126	133	97	R5	85	102	99	88
mock				mutant	R1	124	103	96	86	R2	143	168	142	146	R3	135	127	124	124	R4	125	121	120	109	R5	82	70	83	76
Pma_21				wild type	R1	8625	8036	7527	7662	R2	4601	5091	4979	5047	R3	3280	4202	3027	4185	R4	1208	1351	1203	1380	R5	4624	7183	6875	7385
Pma_21				mutant	R1	148	134	146	131	R2	116	111	116	100	R3	183	174	143	163	R4	149	227	169	143	R5	100	103	89	91
mock				wild type	R1	114	125	106	111	R2	114	115	143	130	R3	123	129	136	123	R4	127	126	133	97	R5	85	102	99	88
mock				mutant	R1	124	103	96	86	R2	135	127	124	124	R3	114	109	103	116	R4	125	121	120	109	R5	82	70	83	76
Pre_3				wild type	R1	117370	111743	102856	124738	R2	117557	104294	113092	98009	R3	36580	35136	41921	46682	R4	72638	50446	77298	93819	R5	56905	39003	44878	37607
Pre_3				mutant	R1	409	303	266	262	R2	241	176	146	169	R3	239	154	184	153	R4	275	203	137	198	R5	159	304	134	101
mock				wild type	R1	138	171	177	176	R2	172	170	171	168	R3	192	182	181	166	R4	127	126	133	97	R5	85	102	99	88
mock				mutant	R1	148	213	160	100	R2	133	140	142	126	R3	151	154	159	139	R4	125	121	120	109	R5	82	70	83	76
Pre_34				wild type	R1	772	590	756	1546	R2	290	485	474	357	R3	255	253	293	413	R4	508	275	607	477	R5	445	387	1418	789
Pre_34				mutant	R1	203	214	182	169	R2	193	214	159	189	R3	265	206	201	234	R4	204	146	441	203	R5	114	93	94	87
mock				wild type	R1	192	182	181	166	R2	172	170	171	168	R3	123	129	136	123	R4	127	126	133	97	R5	85	102	99	88
mock				mutant	R1	151	154	159	139	R2	133	140	142	126	R3	114	109	103	116	R4	125	121	120	109	R5	82	70	83	76
Pse_2				wild type	R1	1899	2622	2006	2325	R2	3906	4029	3498	3105	R3	2135	2063	2411	2196	R4	7896	7668	9087	9251	R5	3454	3454	4015	4115
Pse_2				mutant	R1	130	118	108	113	R2	147	155	151	149	R3	137	145	147	148	R4	155	128	130	131	R5	84	78	98	81
mock				wild type	R1	114	125	106	111	R2	172	170	171	168	R3	123	129	136	123	R4	127	126	133	97	R5	85	102	99	88
mock				mutant	R1	124	103	96	86	R2	133	140	142	126	R3	114	109	103	116	R4	125	121	120	109	R5	82	70	83	76
Pse_5				wild type	R1	41869	42336	39688	45905	R2	17931	12394	13172	14313	R3	16906	21191	17748	23924	R4	95408	86907	85013	92713	R5	40363	38341	34901	26398
Pse_5				mutant	R1	220	175	171	148	R2	171	149	177	154	R3	215	169	295	925	R4	284	259	158	263	R5	124	99	177	152
mock				wild type	R1	192	182	181	166	R2	172	170	171	168	R3	123	129	136	123	R4	127	126	133	97	R5	85	102	99	88
mock				mutant	R1	151	154	159	139	R2	133	140	142	126	R3	114	109	103	116	R4	125	121	120	109	R5	82	70	83	76
Pse_9				wild type	R1	1445	1647	1807	1643	R2	588	467	570	591	R3	843	882	963	1154	R4	251	745	287	294	R5	152	158	151	136
Pse_9				mutant	R1	126	129	126	103	R2	150	126	132	142	R3	160	159	182	145	R4	97	111	113	100	R5	97	110	84	78
mock				wild type	R1	114	125	106	111	R2	172	170	171	168	R3	123	129	136	123	R4	127	126	133	97	R5	85	102	99	88
mock				mutant	R1	124	103	96	86	R2	133	140	142	126	R3	114	109	103	116	R4	125	121	120	109	R5	82	70	83	76
Pst_18				wild type	R1	7902	7612	7100	8226	R2	6111	6906	5751	6317	R3	11830	12454	11437	13003	R4	19076	18825	20853	18020	R5	6459	6744	6235	7067
Pst_18				mutant	R1	166	132	136	149	R2	155	151	146	132	R3	175	149	160	137	R4	211	158	134	182	R5	93	97	76	70
mock				wild type	R1	192	182	181	166	R2	172	170	171	168	R3	123	129	136	123	R4	148	162	146	145	R5	85	102	99	88
mock				mutant	R1	151	154	159	139	R2	133	140	142	126	R3	114	109	103	116	R4	131	132	136	125	R5	82	70	83	76
Pst_2				wild type	R1	2788	3197	2989	3016	R2	911	710	874	808	R3	868	841	1897	1666	R4	4569	5705	6372	5497	R5	1350	815	1110	1119
Pst_2				mutant	R1	123	114	121	120	R2	140	139	140	129	R3	143	150	140	162	R4	140	139	144	116	R5	137	108	111	87
mock				wild type	R1	114	125	106	111	R2	172	170	171	168	R3	123	129	136	123	R4	148	162	146	145	R5	111	122	126	108
mock				mutant	R1	124	103	96	86	R2	133	140	142	126	R3	114	109	103	116	R4	131	132	136	125	R5	82	98	88	104
Pst_20				wild type	R1	4068	3439	2415	2483	R2	16586	9748	10004	12357	R3	9906	9717	11546	7466	R4	3536	1166	517	1546	R5	422	1032	470	266
Pst_20				mutant	R1	219	191	226	562	R2	317	247	218	336	R3	498	575	453	400	R4	321	335	370	228	R5	257	193	202	407
mock				wild type	R1	202	192	189	188	R2	172	170	171	168	R3	138	171	177	176	R4	148	162	146	145	R5	111	122	126	108
mock				mutant	R1	168	146	161	149	R2	133	140	142	126	R3	148	213	160	100	R4	131	132	136	125	R5	82	98	88	104
Vfu_11				wild type	R1	693	693	685	675	R2	358	476	413	353	R3	394	386	446	453	R4	520	735	639	867	R5	292	255	262	224
Vfu_11				mutant	R1	157	155	145	143	R2	152	139	148	137	R3	114	132	123	112	R4	153	154	144	131	R5	118	110	121	120
mock				wild type	R1	146	137	142	157	R2	172	170	171	168	R3	123	129	136	123	R4	148	162	146	145	R5	111	122	126	108
mock				mutant	R1	143	149	128	113	R2	133	140	142	126	R3	114	109	103	116	R4	131	132	136	125	R5	82	98	88	104
Vfu_12				wild type	R1	41571	43257	41496	39670	R2	24326	26037	23855	24231	R3	20320	15075	14313	17309	R4	22117	19541	24810	23966	R5	8047	8075	8325	7171
Vfu_12				mutant	R1	218	177	165	169	R2	151	148	125	189	R3	307	250	105	352	R4	191	183	174	170	R5	135	106	101	121
mock				wild type	R1	202	192	189	188	R2	172	170	171	168	R3	123	129	136	123	R4	148	162	146	145	R5	111	122	126	108
mock				mutant	R1	168	146	161	149	R2	133	140	142	126	R3	114	109	103	116	R4	131	132	136	125	R5	82	98	88	104
A0A0F6B1Q8	sseJ	Secreted effector protein	Salmonella typhimurium	wild type	R1	2548	2856	2670	2450	R2	10964	9600	9068	9525	R3	2739	3079	3163	3080	R4	1969	1794	2251	2359	R5	1136	1310	1311	1392
A0A0F6B1Q8	sseJ	Secreted effector protein	Salmonella typhimurium	mutant	R1	173	175	160	155	R2	161	163	136	119	R3	180	184	145	155	R4	149	137	119	143	R5	114	110	86	107
mock				wild type	R1	202	192	189	188	R2	152	163	151	212	R3	153	143	154	160	R4	148	162	146	145	R5	111	122	126	108
mock				mutant	R1	168	146	161	149	R2	146	163	123	146	R3	151	161	139	125	R4	131	132	136	125	R5	82	98	88	104
Q8ZNR3	sopA	E3 ubiquitin-protein ligase SopA	Salmonella typhimurium	wild type	R1	479	427	345	318	R2	243	279	253	254	R3	280	348	373	362	R4	229	229	223	241	R5	141	183	151	163
Q8ZNR3	sopA	E3 ubiquitin-protein ligase SopA	Salmonella typhimurium	mutant	R1	114	200	148	154	R2	156	149	143	137	R3	185	158	182	171	R4	126	129	113	114	R5	100	101	82	87
mock				wild type	R1	202	192	189	188	R2	152	163	151	212	R3	153	143	154	160	R4	148	162	146	145	R5	111	122	126	108
mock				mutant	R1	168	146	161	149	R2	146	163	123	146	R3	151	161	139	125	R4	131	132	136	125	R5	82	98	88	104
A0A0N9NCU6	yopJ	Serine/threonine-protein acetyltransferase YopJ	Yersinia pseudotuberculosis	wild type	R1	159208	128363	128507	132452	R2	91885	90333	93714	98712	R3	132071	172821	188800	165619	R4	28170	33244	38029	36232	R5	21400	37049	31870	27288
A0A0N9NCU6	yopJ	Serine/threonine-protein acetyltransferase YopJ	Yersinia pseudotuberculosis	mutant	R1	269	153	141	144	R2	267	206	145	145	R3	330	175	183	138	R4	159	129	113	120	R5	128	99	111	95
mock				wild type	R1	146	137	142	157	R2	152	163	151	212	R3	153	143	154	160	R4	148	162	146	145	R5	111	122	126	108
mock				mutant	R1	143	149	128	113	R2	146	163	123	146	R3	151	161	139	125	R4	131	132	136	125	R5	82	98	88	104
A0A0F6B5H5	pipB2	Secreted effector protein	Salmonella typhimurium	wild type	R1	247	263	192	189	R2	309	247	256	234	R3	256	255	239	224	R4	248	248	196	253	R5	517	563	554	598
A0A0F6B5H5	pipB2	Secreted effector protein	Salmonella typhimurium	mutant	R1	166	174	157	142	R2	252	210	279	230	R3	156	93	143	131	R4	174	145	125	145	R5	143	122	140	138
mock				wild type	R1	202	192	189	188	R2	132	152	123	151	R3	108	113	111	112	R4	155	174	183	166	R5	117	143	131	152
mock				mutant	R1	168	146	161	149	R2	161	182	146	101	R3	137	132	113	114	R4	162	170	134	168	R5	132	148	136	142
Q8VSC3	ipaH9.8	E3 ubiquitin-protein ligase ipaH9.8	Shigella flexneri	wild type	R1	173	180	161	180	R2	134	129	126	108	R3	149	198	186	198	R4	142	150	169	164	R5	121	134	137	160
Q8VSC3	ipaH9.8	E3 ubiquitin-protein ligase ipaH9.8	Shigella flexneri	mutant	R1	145	193	185	198	R2	128	131	122	134	R3	203	200	188	194	R4	169	182	126	180	R5	163	162	143	116
mock				wild type	R1	132	152	123	151	R2	108	113	111	112	R3	155	174	183	166	R4	155	174	183	166	R5	117	143	131	152
mock				mutant	R1	161	182	146	101	R2	137	132	113	114	R3	162	170	134	168	R4	162	170	134	168	R5	132	148	136	142
Q99PZ6	ospG	Protein kinase OspG	Shigella flexneri	wild type	R1	207	186	169	163	R2	259	178	219	273	R3	129	148	152	149	R4	282	303	151	310	R5	131	160	148	166
Q99PZ6	ospG	Protein kinase OspG	Shigella flexneri	mutant	R1	134	159	148	134	R2	201	175	169	207	R3	134	142	120	126	R4	214	176	180	231	R5	122	145	143	144
mock				wild type	R1	202	192	189	188	R2	132	152	123	151	R3	108	113	111	112	R4	155	174	183	166	R5	117	143	131	152
mock				mutant	R1	168	146	161	149	R2	161	182	146	101	R3	137	132	113	114	R4	162	170	134	168	R5	132	148	136	142
SipA				wild type	R1	10323	10945	11701	11467	R2	8171	7577	7677	7818	R3	16489	16620	16367	18323	R4	8790	8743	10031	8903	R5	7882	7879	7908	8293
SipA				mutant	R1	142	128	126	125	R2	143	142	155	157	R3	185	166	180	172	R4	172	114	108	112	R5	191	176	175	169
mock				wild type	R1	151	153	146	157	R2	193	220	183	183	R3	156	167	159	155	R4	155	137	131	136	R5	202	192	189	188
mock				mutant	R1	129	135	111	89	R2	159	157	154	124	R3	182	149	149	134	R4	108	113	117	119	R5	168	146	161	149

## Sheet: 10B
Table 10B: Summary data of the injection assay with S. Typhimurium strains
Effector	S. Typhimurium strain	Fold change _R1	Fold change _R2	Fold change _R3	Fold change _R4	Fold change _R5	P value
Cda_8	wild type	13.547	9.5751	13.6484	78.6495	13.6872	0.00396825
Cda_8	mutant	2.89009	1.867	1.20521	1.72846	1.3626
Cpa_12	wild type	28.5453	25.8806	22.4192	34.7645	35.5408	0.00396825
Cpa_12	mutant	1.02802	1.35017	1.51629	2.15591	1.15076
Kpn_9	wild type	5.28932	2.70218	5.04082	16.2158	4.92991	0.00396825
Kpn_9	mutant	1.05439	1.03199	1.10749	1.00936	0.950442
Ec6_12	wild type	9.20099	117.578	47.5432	158.666	50.5663	0.00396825
Ec6_12	mutant	1.15517	1.32997	1.30456	1.22396	1.24532
Ec2_1	wild type	7.73786	3.15661	2.48823	6.50495	1.59658	0.00396825
Ec2_1	mutant	1.02929	1.12963	1.0228	1.06742	1.11327
Cpa_10	wild type	2.90115	4.27729	7.30656	8.25149	7.94188	0.00396825
Cpa_10	mutant	1.15086	0.99654	1.11632	1.05056	1.17345
Cpa_13	wild type	700.352	161.599	143.837	151.993	1118.23	0.00396825
Cpa_13	mutant	2.33043	1.22222	1.23127	1.32385	2.17978
Cpa_17	wild type	4.79765	1.92041	2.83516	4.86733	1.44274	0.0277778
Cpa_17	mutant	1.9942	1.35017	1.90228	1.1161	1.03717
Cpa_27	wild type	3.3607	2.42035	1.38525	1.62376	1.93675	0.210317
Cpa_27	mutant	2.04928	1.02076	1.55208	2.69101	1.13274
Cpa_29	wild type	2.76112	2.32301	54.3902	26.6099	74.5082	0.00396825
Cpa_29	mutant	1.10129	1.64706	1.19618	1.10861	1.68148
Ec6_25	wild type	1181.46	67.4685	69.2323	266.846	25.9517	0.00396825
Ec6_25	mutant	2.97391	1.19529	1.34853	1.68277	1.13348
Ec6_27	wild type	2.16505	1.43658	4.8377	4.1405	1.48034	0.00396825
Ec6_27	mutant	0.941423	0.82526	0.946181	1.28105	0.913274
Ec6_31	wild type	3.8563	1.0531	0.895082	1.58642	1.29231	0.845238
Ec6_31	mutant	2.26087	2.82872	1.07118	1.88889	1.37522
Ec6_34	wild type	7.17595	3.09114	14.2763	5.90289	5.30479	0.00396825
Ec6_34	mutant	1.94783	1.0303	1.07166	1.45752	2.17857
Ec6_43	wild type	2.73607	0.976401	1.07869	1.44835	1.82872	0.154762
Ec6_43	mutant	1.61739	0.896194	0.984375	1.122	0.997024
Ec6_44	wild type	111.434	10.8973	47.7425	29.5671	200.754	0.00396825
Ec6_44	mutant	2.55652	1.59764	1.03746	1.2954	1.90632
Ec6_5	wild type	3.02718	2.69945	1.63745	3.53099	5.52393	0.00396825
Ec6_5	mutant	0.98954	0.954925	0.980392	1.1939	1.15476
Ec6_57	wild type	4.15921	0.992714	1.23705	1.33471	0.992443	0.210317
Ec6_57	mutant	1.03282	0.984975	1.07255	1.19172	1.10119
Ec6_6	wild type	3.11652	5.51394	4.97065	3.43182	2.42821	0.00396825
Ec6_6	mutant	0.797578	1.02745	1.20362	1.15904	1.0744
Eta_3	wild type	7.44365	3.86885	1.63546	3.42355	2.47859	0.047619
Eta_3	mutant	1.37856	1.55593	1.51765	4.1024	1.08631
Kpn_17	wild type	14.1262	10.2168	15.3406	37.8843	32.335	0.00396825
Kpn_17	mutant	0.924686	1.03339	0.982353	0.938998	1.50893
Kpn_18	wild type	4.24078	2.2714	5.55777	14.4099	5.16877	0.00396825
Kpn_18	mutant	1.02092	0.953255	0.958824	1.16421	1.00595
Kpn_41	wild type	12.165	4.38069	10.3426	26.3665	17.7506	0.00396825
Kpn_41	mutant	1.04184	0.966611	1.2	2.19368	0.994048
Pma_1	wild type	7.26768	12.8379	2.89641	25.8807	3.56171	0.00793651
Pma_1	mutant	2.45108	3.42404	2.03137	1.3679	1.8244
Pma_11	wild type	2.98904	2.91621	3.09163	5.41201	7.87701	0.00396825
Pma_11	mutant	1.14425	0.863105	0.852941	1.30947	1.03537
Pma_21	wild type	69.8465	39.2789	28.7554	10.646	69.6979	0.00396825
Pma_21	mutant	1.36675	0.868627	1.5	1.44842	1.23151
Pre_3	wild type	689.89	635.759	222.356	609.112	476.987	0.00396825
Pre_3	mutant	1.99678	1.35305	1.21061	1.71158	2.24437
Pre_34	wild type	5.08183	2.3583	2.37573	3.86542	8.12567	0.00396825
Pre_34	mutant	1.27363	1.39556	2.04977	2.09263	1.24759
Pse_2	wild type	19.4123	21.348	17.2309	70.1905	40.2086	0.00396825
Pse_2	mutant	1.1467	1.11275	1.30543	1.14526	1.09646
Pse_5	wild type	235.503	84.8899	156.104	745.427	374.34	0.00396825
Pse_5	mutant	1.18408	1.20333	3.62896	2.02947	1.77492
Pse_9	wild type	14.3465	3.25404	7.51859	3.26501	1.59626	0.00396825
Pse_9	mutant	1.18337	1.01664	1.46154	0.886316	1.1865
Pst_18	wild type	42.7739	36.8355	95.3503	127.744	70.869	0.00396825
Pst_18	mutant	0.966833	1.07948	1.40498	1.30725	1.08039
Pst_2	wild type	26.2939	4.85022	10.317	36.8436	9.40899	0.00396825
Pst_2	mutant	1.1687	1.01294	1.34615	1.02863	1.19086
Pst_20	wild type	16.0895	71.5051	58.361	11.2562	4.68951	0.00396825
Pst_20	mutant	1.91987	2.06654	3.10145	2.39313	2.84677
Vfu_11	wild type	4.71821	2.34949	3.28571	4.59401	2.21199	0.00396825
Vfu_11	mutant	1.1257	1.0647	1.08824	1.11069	1.26075
Vfu_12	wild type	215.297	144.565	131.149	150.473	67.7045	0.00396825
Vfu_12	mutant	1.16827	1.13309	2.29412	1.37023	1.24462
A0A0F6B1Q8	wild type	13.6498	57.7537	19.7721	13.9318	11.0257	0.00396825
A0A0F6B1Q8	mutant	1.0625	1.00173	1.15278	1.0458	1.12097
Q8ZNR3	wild type	2.03502	1.5177	2.23443	1.53411	1.36617	0.00396825
Q8ZNR3	mutant	0.987179	1.01211	1.20833	0.919847	0.994624
A0A0N9NCU6	wild type	942.491	552.572	1080.84	225.749	251.835	0.00396825
A0A0N9NCU6	mutant	1.32645	1.32007	1.43403	0.994275	1.16398
A0A0F6B5H5	wild type	1.15564	1.87455	2.19369	1.39381	4.1105	0.015873
A0A0F6B5H5	mutant	1.02404	1.64576	1.05444	0.929022	0.973118
Q8VSC3	wild type	1.24373	1.11937	1.07817	0.921829	1.01657	0.654762
Q8VSC3	mutant	1.22203	1.03831	1.23817	1.03628	1.04659
Q99PZ6	wild type	0.940337	1.66487	1.3018	1.54277	1.11418	0.111111
Q99PZ6	mutant	0.921474	1.27458	1.05242	1.26341	0.992832
SipA	wild type	73.2059	40.1065	106.435	65.2361	41.4553	0.00396825
SipA	mutant	1.12284	1.00505	1.14495	1.10722	1.13942

## Sheet: 10C
Table 10C: Raw values from injection assay with Edwardsiella tarda
Effector	Bacterial strain	Biological replicate	Technical repeat 1	Technical repeat 2	Technical repeat 3	Technical repeat 4	Biological replicate	Technical repeat 1	Technical repeat 2	Technical repeat 3	Technical repeat 4	Biological replicate	Technical repeat 1	Technical repeat 2	Technical repeat 3	Technical repeat 4	Biological replicate	Technical repeat 1	Technical repeat 2	Technical repeat 3	Technical repeat 4	Biological replicate	Technical repeat 1	Technical repeat 2	Technical repeat 3	Technical repeat 4	Biological replicate	Technical repeat 1	Technical repeat 2	Technical repeat 3	Technical repeat 4	Biological replicate	Technical repeat 1	Technical repeat 2	Technical repeat 3	Technical repeat 4
Eta_2	Edwardsiella tarda	R1	106	92	103	110	R2	162	529	81	87	R3	94	83	77	90	R4	94	84	85	101	R5	114	113	115	298	R6	492	1494	5356	765	R7	494	2835	1836	2041
mock	Edwardsiella tarda	R1	48	59	57	74	R2	71	61	67	57	R3	54	60	61	54	R4	64	54	62	59	R5	56	60	74	77	R6	58	61	71	71	R7	54	72	68	82
Eta_3	Edwardsiella tarda	R1	5523	4080	8875	12130	R2	279	117	136	371	R3	287	250	163	162	R4	267	124	149	123	R5	14431	174	4375	13673	R6	3517	17239	4520	5298	R7	2129	1284	5999	1306
mock	Edwardsiella tarda	R1	48	59	57	74	R2	71	61	67	57	R3	54	60	61	54	R4	64	54	62	59	R5	56	60	74	77	R6	58	61	71	71	R7	54	72	68	82
Eta_6	Edwardsiella tarda	R1	394	463	570	664	R2	526	1296	350	408	R3	277	319	381	399	R4	333	345	349	499	R5	459	1187	696	897	R6	74	67	102	77	R7	381	469	295	2015
mock	Edwardsiella tarda	R1	48	59	57	74	R2	71	61	67	57	R3	54	60	61	54	R4	64	54	62	59	R5	56	60	74	77	R6	58	61	71	71	R7	54	72	68	82
SipA	Salmonella wild type	R1	4058	4277	4125	3959	R2	4768	4965	4950	4619	R3	2660	2909	2236	2533	R4	4815	4903	4398	5344	R5	1580	1409	1551	1334	R6	3223	2165	2470	1738	R7	1657	1772	1800	931
SipA	Salmonella mutant	R1	192	193	194	170	R2	163	154	157	162	R3	163	177	161	143	R4	171	178	158	121	R5	214	128	134	160	R6	129	184	175	240	R7	80	105	609	161
mock	Salmonella wild type	R1	159	167	146	141	R2	123	147	154	148	R3	126	134	146	151	R4	148	165	142	156	R5	152	131	158	157	R6	97	70	88	63	R7	148	64	65	87
mock	Salmonella mutant	R1	194	166	166	158	R2	147	163	157	151	R3	159	174	172	142	R4	150	172	155	140	R5	356	165	165	238	R6	195	76	163	70	R7	96	162	122	168

## Sheet: 10D
Table 10D: Summary data of the injection assay with Edwardsiella tarda
Effector	Bacterial strain	Average_R1	Average_R2	Average_R3	Average_R4	Average_R5	Average_R6	Average_R7	P value
Eta_2	Edwardsiella tarda	102.75	214.75	86	91	160	2026.75	1801.5	0.60096
SipA	Salmonella mutant	187.25	159	161	157	159	182	238.75
Eta_3	Edwardsiella tarda	7652	225.75	215.5	165.75	8163.25	7643.5	2679.5	0.00754102
SipA	Salmonella mutant	187.25	159	161	157	159	182	238.75
Eta_6	Edwardsiella tarda	522.75	645	344	381.5	809.75	80	790	0.0148311
SipA	Salmonella mutant	187.25	159	161	157	159	182	238.75
SipA	Salmonella wild type	4104.75	4825.5	2584.5	4865	1468.5	2399	1540	0.00107035
SipA	Salmonella mutant	187.25	159	161	157	159	182	238.75
