# Supplementary material for: Effector–host interactome map links type III secretion systems in healthy gut microbiomes to immune modulation
Source: Nat Microbiol. 2026 Jan 26;11(2):442–60. doi: 10.1038/s41564-025-02241-y (PMC12872453; doi:10.1038/s41564-025-02241-y)
Supplement: Supplementary file 14 — Human–microbiome meta-interactome. [file 41564_2025_2241_MOESM14_ESM.xlsx]

## Sheet: Summary
Supplementary Data 11: Human-microbiome meta-interactome
Table	Name	Description	Details
11A	Total list of identified protein-protein interactions between effector and human proteins.	List of Host-effector interactions obtained by Y2H assays	Human Protein Symbol
			Human Uniprot Swiss-Prot ID
			Human Protein Description
			Effector Abbreviation
			MAIN: Logical value indicates if interaction was obtained from main assay
			REPEAT: Logical value indicates if interaction was obtained from repeat assay
			HOMOLOGY:Logical value indicates if interaction was obtained from Homology assay
			Strain
11B	Effector homology groups	Effector homology corresponding to sequence similarity > 40% over 90% of the common sequence length	Effector ID a
			Effector ID b
			Identity
			Similarity
			Cluster ID
11C	Human effector-degree distribution of HUMMIMAIN	A list of human proteins and number of interacting effecters	human protein
			Number of Interacting Effector(s)
			Bin used in figure 2f: At least ten human proteins were binned if they have the same number of interacting effector(s). n is the number of binned human proteins
11D	Effector human-degree distribution of HUMMIMAIN	A list of effector proteins and number of interacting human proteins	Effector Abbreviation
			Number of targeted human proteins
			Bin used in figure 2f: At least ten effector proteins were binned if they have the same human protein degree. n is the number of binned effectors
11E	Target summary and convergence results	A summary of human proteins targeted by bacterial effectors	Targeted Human Protein
			HuRI?: A logical value indicating whether the human protein is in HuRI
			met?: A logical value indicating whether the human protein is targeted by a meta-effector
			Convergence Value: Number of strains targeting the human protein (see methods, interspecies convergence)
			P value of Convergence Value: The probability of a value equal or higher than the convergence value in random distribution. The random distribution was obtained from the permutation test as described in the methods.
			Subject to Convergence?: A logical value indicating whether the human protein is targeted by 4 different strains (P value = 0.004)
			Targeted by pathogen effector?: A logical value indicating whether the human protein is targeted by pathogen effector(s) documented in iMEX (see 4D).
11F	Well-specific primers	Well-specific primers for the identification of Y2H interaction candidates by Next-Generation-Sequencing	Plate Name
			Well Position
			Sequence
11G	Plate-specific primers	Plate-specific primers for the identification of Y2H interaction candidates by Next-Generation-Sequencing	Primer Name
			Sequence

## Sheet: 11A
Table 11A: Total list of identified protein-protein interactions between effector and human proteins
Human protein symbol	Human uniprot swiss-prot ID	Human Protein Description	Effector Abbreviation	MAIN	REPEAT	HOMOLOGY	Strain
MFF	Q9GZY8	Mitochondrial fission factor	Cpa_4	TRUE	FALSE	TRUE	Cyo
MFF	Q9GZY8	Mitochondrial fission factor	Kpn_4	TRUE	FALSE	TRUE	Kpn
MFF	Q9GZY8	Mitochondrial fission factor	Yre_2	TRUE	FALSE	TRUE	Yre
MAGEA6	P43360	MAGE family member A6	Cda_4	FALSE	FALSE	TRUE	Cda
MAGEA6	P43360	MAGE family member A6	Pma_7	FALSE	FALSE	TRUE	Pma
MAGEA6	P43360	MAGE family member A6	Cpa_1	TRUE	FALSE	TRUE	Cyo
AGTRAP	Q6RW13	Angiotensin II receptor associated protein	Cpa_2	FALSE	FALSE	TRUE	Cyo
AGTRAP	Q6RW13	Angiotensin II receptor associated protein	Cpa_5	FALSE	FALSE	TRUE	Cyo
AGTRAP	Q6RW13	Angiotensin II receptor associated protein	Ec6_2	FALSE	FALSE	TRUE	Ec6
AGTRAP	Q6RW13	Angiotensin II receptor associated protein	Pma_3	FALSE	FALSE	TRUE	Pma
AGTRAP	Q6RW13	Angiotensin II receptor associated protein	Yre_6	FALSE	FALSE	TRUE	Yre
AGTRAP	Q6RW13	Angiotensin II receptor associated protein	met_36	FALSE	FALSE	TRUE	met
MAL2	Q969L2	Mal, T cell differentiation protein 2	Cpa_2	FALSE	FALSE	TRUE	Cyo
MAL2	Q969L2	Mal, T cell differentiation protein 2	Cpa_5	FALSE	FALSE	TRUE	Cyo
MAL2	Q969L2	Mal, T cell differentiation protein 2	Ec6_2	FALSE	FALSE	TRUE	Ec6
MAL2	Q969L2	Mal, T cell differentiation protein 2	Pma_3	FALSE	FALSE	TRUE	Pma
MAL2	Q969L2	Mal, T cell differentiation protein 2	Yre_6	FALSE	FALSE	TRUE	Yre
MAL2	Q969L2	Mal, T cell differentiation protein 2	met_36	FALSE	FALSE	TRUE	met
PER2	O15055	Period circadian regulator 2	met_36	FALSE	FALSE	TRUE	met
MAGEA6	P43360	MAGE family member A6	Yre_6	TRUE	FALSE	TRUE	Yre
PER2	O15055	Period circadian regulator 2	Pma_3	TRUE	FALSE	TRUE	Pma
EFHC2	Q5JST6	EF-hand domain containing 2	Cpa_3	FALSE	FALSE	TRUE	Cyo
EFHC2	Q5JST6	EF-hand domain containing 2	Yre_7	FALSE	FALSE	TRUE	Yre
TRIM27	P14373	Tripartite motif containing 27	Efe_5	FALSE	FALSE	TRUE	Efe
TRIM27	P14373	Tripartite motif containing 27	Pma_2	FALSE	FALSE	TRUE	Pma
TRIM27	P14373	Tripartite motif containing 27	Yre_7	FALSE	FALSE	TRUE	Yre
EFHC2	Q5JST6	EF-hand domain containing 2	Efe_5	TRUE	FALSE	TRUE	Efe
EFHC2	Q5JST6	EF-hand domain containing 2	Pma_2	TRUE	FALSE	TRUE	Pma
GIGYF1	O75420	GRB10 interacting GYF protein 1	Efe_5	TRUE	FALSE	TRUE	Efe
GIGYF1	O75420	GRB10 interacting GYF protein 1	Pma_2	TRUE	FALSE	TRUE	Pma
GIGYF1	O75420	GRB10 interacting GYF protein 1	Yen_7	TRUE	FALSE	TRUE	Yen
RNF20	Q5VTR2	Ring finger protein 20	Yen_7	TRUE	FALSE	TRUE	Yen
SFMBT1	Q9UHJ3	Scm like with four mbt domains 1	Yen_7	TRUE	FALSE	TRUE	Yen
TRAF2	Q12933	TNF receptor associated factor 2	Cpa_3	TRUE	FALSE	TRUE	Cyo
TRAF2	Q12933	TNF receptor associated factor 2	Efe_5	TRUE	FALSE	TRUE	Efe
TRAF2	Q12933	TNF receptor associated factor 2	Pma_2	TRUE	FALSE	TRUE	Pma
TRAF2	Q12933	TNF receptor associated factor 2	Yre_7	TRUE	FALSE	TRUE	Yre
TRIM27	P14373	Tripartite motif containing 27	Yen_7	TRUE	FALSE	TRUE	Yen
ZBED4	O75132	Zinc finger BED-type containing 4	Cpa_3	TRUE	FALSE	TRUE	Cyo
ZBED4	O75132	Zinc finger BED-type containing 4	Efe_5	TRUE	FALSE	TRUE	Efe
ZBED4	O75132	Zinc finger BED-type containing 4	Pma_2	TRUE	FALSE	TRUE	Pma
ZBED4	O75132	Zinc finger BED-type containing 4	Yre_7	TRUE	FALSE	TRUE	Yre
PM20D2	Q8IYS1	Peptidase M20 domain containing 2	met_23	FALSE	FALSE	TRUE	met
TEX11	Q8IYF3	Testis expressed 11	met_23	FALSE	FALSE	TRUE	met
KRTAP10-5	P60370	Keratin associated protein 10-5	Kpn_12	TRUE	FALSE	TRUE	Kpn
KRTAP4-5	Q9BYR2	Keratin associated protein 4-5	Kpn_12	TRUE	FALSE	TRUE	Kpn
KRTAP5-7	Q6L8G8	Keratin associated protein 5-7	Kpn_12	TRUE	FALSE	TRUE	Kpn
AGR2	O95994	Anterior gradient 2, protein disulphide isomerase family member	met_6	FALSE	FALSE	TRUE	met
EPN2	O95208	Epsin 2	met_6	FALSE	FALSE	TRUE	met
DYNLT1	P63172	Dynein light chain Tctex-type 1	Ec6_20	TRUE	FALSE	TRUE	Ec6
GOLGA6L9	A6NEM1	Golgin A6 family like 9	Ec6_9	FALSE	FALSE	TRUE	Ec6
GOLGA6L9	A6NEM1	Golgin A6 family like 9	met_13	FALSE	FALSE	TRUE	met
GOLGA6L9	A6NEM1	Golgin A6 family like 9	met_18	FALSE	FALSE	TRUE	met
PAX5	Q02548	Paired box 5	Ec6_9	FALSE	FALSE	TRUE	Ec6
PAX6	P26367	Paired box 6	Ec6_9	FALSE	FALSE	TRUE	Ec6
PAX6	P26367	Paired box 6	met_11	FALSE	FALSE	TRUE	met
PAX6	P26367	Paired box 6	met_13	FALSE	FALSE	TRUE	met
PROP1	O75360	PROP paired-like homeobox 1	Ec6_9	FALSE	FALSE	TRUE	Ec6
PROP1	O75360	PROP paired-like homeobox 1	met_13	FALSE	FALSE	TRUE	met
PROP1	O75360	PROP paired-like homeobox 1	met_18	FALSE	FALSE	TRUE	met
REL	Q04864	REL proto-oncogene, NF-kB subunit	Ec6_9	FALSE	FALSE	TRUE	Ec6
REL	Q04864	REL proto-oncogene, NF-kB subunit	met_13	FALSE	FALSE	TRUE	met
LHX2	P50458	LIM homeobox 2	Ec6_9	TRUE	FALSE	TRUE	Ec6
LBX1	P52954	Ladybird homeobox 1	Ec2_2	FALSE	FALSE	TRUE	Ec2
LBX1	P52954	Ladybird homeobox 1	Ec6_1	FALSE	FALSE	TRUE	Ec6
LBX1	P52954	Ladybird homeobox 1	Ec6_11	FALSE	FALSE	TRUE	Ec6
LBX1	P52954	Ladybird homeobox 1	Efe_2	FALSE	FALSE	TRUE	Efe
LBX1	P52954	Ladybird homeobox 1	Pfa_17	TRUE	FALSE	TRUE	Pfa
VAC14	Q08AM6	VAC14 component of PIKFYVE complex	Efe_2	TRUE	FALSE	TRUE	Efe
REL	Q04864	REL proto-oncogene, NF-kB subunit	met_45	FALSE	FALSE	TRUE	met
RAB3IP	Q96QF0	RAB3A interacting protein	met_42	FALSE	FALSE	TRUE	met
ZBTB26	Q9HCK0	Zinc finger and BTB domain containing 26	met_42	FALSE	FALSE	TRUE	met
CIB1	Q99828	Calcium and integrin binding 1	Pma_8	TRUE	FALSE	TRUE	Pma
CIB1	Q99828	Calcium and integrin binding 1	Kpn_8	TRUE	FALSE	TRUE	Kpn
CIB1	Q99828	Calcium and integrin binding 1	Pse_1	TRUE	FALSE	TRUE	Pse
PATJ	Q8NI35	PATJ crumbs cell polarity complex component	Pma_1	TRUE	TRUE	TRUE	Pma
PATJ	Q8NI35	PATJ crumbs cell polarity complex component	Cda_10	TRUE	TRUE	TRUE	Cda
PATJ	Q8NI35	PATJ crumbs cell polarity complex component	Yre_9	TRUE	TRUE	TRUE	Yre
PATJ	Q8NI35	PATJ crumbs cell polarity complex component	Pfa_7	TRUE	FALSE	TRUE	Pfa
NOL4	O94818	Nucleolar protein 4	Yre_9	TRUE	FALSE	TRUE	Yre
PTPN21	Q16825	Protein tyrosine phosphatase non-receptor type 21	Yre_9	TRUE	FALSE	TRUE	Yre
MFF	Q9GZY8	Mitochondrial fission factor	Ec6_4	TRUE	FALSE	TRUE	Ec6
MFF	Q9GZY8	Mitochondrial fission factor	Pma_15	TRUE	FALSE	TRUE	Pma
COG6	Q9Y2V7	Component of oligomeric golgi complex 6	Pre_15	TRUE	FALSE	TRUE	Pre
LPIN2	Q92539	Lipin 2	Pre_15	TRUE	FALSE	TRUE	Pre
RDM1	Q8NG50	RAD52 motif containing 1	Yen_16	TRUE	FALSE	TRUE	Yen
REL	Q04864	REL proto-oncogene, NF-kB subunit	Pst_11	TRUE	FALSE	TRUE	Pst
RPIA	P49247	Ribose 5-phosphate isomerase A	Pre_15	TRUE	FALSE	TRUE	Pre
SERTAD1	Q9UHV2	SERTA domain containing 1	Pre_15	TRUE	FALSE	TRUE	Pre
TRAF3	Q13114	TNF receptor associated factor 3	Pst_11	TRUE	FALSE	TRUE	Pst
TSN	Q15631	Translin	Pre_15	TRUE	FALSE	TRUE	Pre
ZBED1	O96006	Zinc finger BED-type containing 1	Pre_15	TRUE	FALSE	TRUE	Pre
KRTAP10-9	P60411	Keratin associated protein 10-9	Cda_1	FALSE	FALSE	TRUE	Cda
KRTAP1-3	Q8IUG1	Keratin associated protein 1-3	Cda_1	FALSE	FALSE	TRUE	Cda
OTX1	P32242	Orthodenticle homeobox 1	Cda_1	FALSE	FALSE	TRUE	Cda
OTX1	P32242	Orthodenticle homeobox 1	Pfa_9	FALSE	FALSE	TRUE	Pfa
TCF4	P15884	Transcription factor 4	Pfa_9	FALSE	FALSE	TRUE	Pfa
REL	Q04864	REL proto-oncogene, NF-kB subunit	Pse_2	TRUE	TRUE	TRUE	Pse
APBB1IP	Q7Z5R6	Amyloid beta precursor protein binding family B member 1 interacting protein	Pse_2	TRUE	FALSE	TRUE	Pse
GLRX3	O76003	Glutaredoxin 3	Cda_1	TRUE	FALSE	TRUE	Cda
GLRX3	O76003	Glutaredoxin 3	Pse_2	TRUE	FALSE	TRUE	Pse
KRT31	Q15323	Keratin 31	Cda_1	TRUE	FALSE	TRUE	Cda
KRT31	Q15323	Keratin 31	Pse_2	TRUE	FALSE	TRUE	Pse
KRT38	O76015	Keratin 38	Pse_2	TRUE	FALSE	TRUE	Pse
KRT39	Q6A163	Keratin 39	Pse_2	TRUE	FALSE	TRUE	Pse
KRTAP10-5	P60370	Keratin associated protein 10-5	Pse_2	TRUE	FALSE	TRUE	Pse
KRTAP10-9	P60411	Keratin associated protein 10-9	Pse_2	TRUE	FALSE	TRUE	Pse
KRTAP1-3	Q8IUG1	Keratin associated protein 1-3	Pse_2	TRUE	FALSE	TRUE	Pse
NOTO	A8MTQ0	Notochord homeobox	Pse_2	TRUE	FALSE	TRUE	Pse
OTX1	P32242	Orthodenticle homeobox 1	Pse_2	TRUE	FALSE	TRUE	Pse
PAX5	Q02548	Paired box 5	Pse_2	TRUE	FALSE	TRUE	Pse
POF1B	Q8WVV4	POF1B actin binding protein	Pse_2	TRUE	FALSE	TRUE	Pse
RAB3IP	Q96QF0	RAB3A interacting protein	Pse_2	TRUE	FALSE	TRUE	Pse
RIMBP3	Q9UFD9	RIMS binding protein 3	Pse_2	TRUE	FALSE	TRUE	Pse
ROPN1	Q9HAT0	Rhophilin associated tail protein 1	Pfa_9	TRUE	FALSE	TRUE	Pfa
TCF4	P15884	Transcription factor 4	Pse_2	TRUE	FALSE	TRUE	Pse
USP54	Q70EL1	Ubiquitin specific peptidase 54	Pse_2	TRUE	FALSE	TRUE	Pse
CLTCL1	P53675	Clathrin heavy chain like 1	Ec6_3	TRUE	FALSE	TRUE	Ec6
CLTCL1	P53675	Clathrin heavy chain like 1	Efe_4	TRUE	FALSE	TRUE	Efe
CLTCL1	P53675	Clathrin heavy chain like 1	Eta_2	TRUE	FALSE	TRUE	Eta
PRKAR1B	P31321	Protein kinase cAMP-dependent type I regulatory subunit beta	Pre_23	TRUE	FALSE	TRUE	Pre
VAC14	Q08AM6	VAC14 component of PIKFYVE complex	Cpa_8	TRUE	FALSE	TRUE	Cyo
ANKRD28	O15084	Ankyrin repeat domain 28	Vfu_6	TRUE	FALSE	TRUE	Vfu
CEP70	Q8NHQ1	Centrosomal protein 70	Vfu_6	TRUE	FALSE	TRUE	Vfu
LZTFL1	Q9NQ48	Leucine zipper transcription factor like 1	Ec2_4	FALSE	TRUE	TRUE	Ec2
LZTFL1	Q9NQ48	Leucine zipper transcription factor like 1	Ec6_7	FALSE	TRUE	TRUE	Ec6
CCDC172	P0C7W6	Coiled-coil domain containing 172	Vfu_14	TRUE	FALSE	TRUE	Vfu
NOTO	A8MTQ0	Notochord homeobox	Vfu_14	TRUE	FALSE	TRUE	Vfu
REL	Q04864	REL proto-oncogene, NF-kB subunit	Vfu_14	TRUE	FALSE	TRUE	Vfu
PROP1	O75360	PROP paired-like homeobox 1	Pfa_3	FALSE	FALSE	TRUE	Pfa
RBAK	Q9NYW8	RB associated KRAB zinc finger	Pfa_3	FALSE	FALSE	TRUE	Pfa
SP4	Q02446	Sp4 transcription factor	Vfu_17	TRUE	FALSE	TRUE	Vfu
ZNF263	O14978	Zinc finger protein 263	Pfa_3	FALSE	FALSE	TRUE	Pfa
ZNF398	Q8TD17	Zinc finger protein 398	Pfa_3	FALSE	FALSE	TRUE	Pfa
KCTD9	Q7L273	Potassium channel tetramerization domain containing 9	Vfu_17	TRUE	FALSE	TRUE	Vfu
MAT2A	P31153	Methionine adenosyltransferase 2A	Vfu_17	TRUE	FALSE	TRUE	Vfu
RBAK	Q9NYW8	RB associated KRAB zinc finger	Vfu_17	TRUE	FALSE	TRUE	Vfu
REL	Q04864	REL proto-oncogene, NF-kB subunit	Vfu_17	TRUE	FALSE	TRUE	Vfu
TSNAX	Q99598	Translin associated factor X	Vfu_17	TRUE	FALSE	TRUE	Vfu
VPS52	Q8N1B4	VPS52 subunit of GARP complex	Vfu_17	TRUE	FALSE	TRUE	Vfu
ZBTB14	O43829	Zinc finger and BTB domain containing 14	Vfu_17	TRUE	FALSE	TRUE	Vfu
ZNF250	P15622	Zinc finger protein 250	Vfu_17	TRUE	FALSE	TRUE	Vfu
ZNF263	O14978	Zinc finger protein 263	Vfu_17	TRUE	FALSE	TRUE	Vfu
ZNF398	Q8TD17	Zinc finger protein 398	Vfu_17	TRUE	FALSE	TRUE	Vfu
ZNF473	Q8WTR7	Zinc finger protein 473	Vfu_17	TRUE	FALSE	TRUE	Vfu
ZNF699	Q32M78	Zinc finger protein 699	Vfu_17	TRUE	FALSE	TRUE	Vfu
UBQLN1	Q9UMX0	Ubiquilin 1	Cpa_9	TRUE	FALSE	TRUE	Cyo
UBQLN1	Q9UMX0	Ubiquilin 1	Kpn_7	TRUE	FALSE	TRUE	Kpn
REL	Q04864	REL proto-oncogene, NF-kB subunit	Pma_9	TRUE	TRUE	TRUE	Pma
CEACAM6	P40199	CEA cell adhesion molecule 6	Efe_12	TRUE	FALSE	TRUE	Efe
REL	Q04864	REL proto-oncogene, NF-kB subunit	Efe_12	TRUE	FALSE	TRUE	Efe
USHBP1	Q8N6Y0	USH1 protein network component harmonin binding protein 1	Efe_12	TRUE	FALSE	TRUE	Efe
ZBED1	O96006	Zinc finger BED-type containing 1	Efe_12	TRUE	FALSE	TRUE	Efe
MARCO	Q9UEW3	Macrophage receptor with collagenous structure	Pma_10	TRUE	FALSE	TRUE	Pma
MARCO	Q9UEW3	Macrophage receptor with collagenous structure	Pfa_6	TRUE	FALSE	TRUE	Pfa
MFF	Q9GZY8	Mitochondrial fission factor	Pma_10	TRUE	FALSE	TRUE	Pma
MFF	Q9GZY8	Mitochondrial fission factor	Pfa_6	TRUE	FALSE	TRUE	Pfa
BEGAIN	Q9BUH8	Brain enriched guanylate kinase associated	Kpn_13	TRUE	TRUE	TRUE	Kpn
BEGAIN	Q9BUH8	Brain enriched guanylate kinase associated	Mmo_7	TRUE	TRUE	TRUE	Mmo
RAI1	Q7Z5J4	Retinoic acid induced 1	Mmo_7	TRUE	FALSE	TRUE	Mmo
SEC16B	Q96JE7	SEC16 homolog B, endoplasmic reticulum export factor	Mmo_7	TRUE	FALSE	TRUE	Mmo
ZBED1	O96006	Zinc finger BED-type containing 1	Mmo_7	TRUE	FALSE	TRUE	Mmo
LBX1	P52954	Ladybird homeobox 1	Vfu_10	FALSE	FALSE	TRUE	Vfu
LBX1	P52954	Ladybird homeobox 1	Vfu_9	TRUE	FALSE	TRUE	Vfu
CCHCR1	Q8TD31	Coiled-coil alpha-helical rod protein 1	met_4	FALSE	FALSE	TRUE	met
E2F4	Q16254	E2F transcription factor 4	met_4	FALSE	FALSE	TRUE	met
EXOSC8	Q96B26	Exosome component 8	met_4	FALSE	FALSE	TRUE	met
KRT75	O95678	Keratin 75	met_4	FALSE	FALSE	TRUE	met
MID1	O15344	Midline 1	met_4	FALSE	FALSE	TRUE	met
MID2	Q9UJV3	Midline 2	met_4	FALSE	FALSE	TRUE	met
NEDD4	P46934	NEDD4 E3 ubiquitin protein ligase	met_4	FALSE	FALSE	TRUE	met
NOTO	A8MTQ0	Notochord homeobox	met_4	FALSE	FALSE	TRUE	met
PPP1R13B	Q96KQ4	Protein phosphatase 1 regulatory subunit 13B	met_4	FALSE	FALSE	TRUE	met
PROP1	O75360	PROP paired-like homeobox 1	met_4	FALSE	FALSE	TRUE	met
SEC23IP	Q9Y6Y8	SEC23 interacting protein	met_4	FALSE	FALSE	TRUE	met
SEC23IP	Q9Y6Y8	SEC23 interacting protein	met_5	FALSE	FALSE	TRUE	met
SERTAD2	Q14140	SERTA domain containing 2	met_4	FALSE	FALSE	TRUE	met
SYCE1	Q8N0S2	Synaptonemal complex central element protein 1	met_4	FALSE	FALSE	TRUE	met
TAX1BP1	Q86VP1	Tax1 binding protein 1	met_4	FALSE	FALSE	TRUE	met
USHBP1	Q8N6Y0	USH1 protein network component harmonin binding protein 1	met_4	FALSE	FALSE	TRUE	met
USP54	Q70EL1	Ubiquitin specific peptidase 54	met_4	FALSE	FALSE	TRUE	met
LNPK	Q9C0E8	Lunapark, ER junction formation factor	met_4	TRUE	FALSE	TRUE	met
EVI5	O60447	Ecotropic viral integration site 5	Yen_14	TRUE	FALSE	TRUE	Yen
GOLGA6L9	A6NEM1	Golgin A6 family like 9	Yen_14	TRUE	FALSE	TRUE	Yen
L3MBTL3	Q96JM7	L3MBTL histone methyl-lysine binding protein 3	Yen_14	TRUE	FALSE	TRUE	Yen
PNMA1	Q8ND90	PNMA family member 1	Yen_14	TRUE	FALSE	TRUE	Yen
REL	Q04864	REL proto-oncogene, NF-kB subunit	Yen_14	TRUE	FALSE	TRUE	Yen
VPS52	Q8N1B4	VPS52 subunit of GARP complex	Yen_14	TRUE	FALSE	TRUE	Yen
NOTO	A8MTQ0	Notochord homeobox	Yen_6	FALSE	FALSE	TRUE	Yen
ZMYND12	Q9H0C1	Zinc finger MYND-type containing 12	Yen_6	FALSE	FALSE	TRUE	Yen
ACOT8	O14734	Acyl-CoA thioesterase 8	Cpa_6	TRUE	FALSE	TRUE	Cyo
CECR2	Q9BXF3	CECR2 histone acetyl-lysine reader	Yen_6	TRUE	FALSE	TRUE	Yen
CNOT2	Q9NZN8	CCR4-NOT transcription complex subunit 2	Yen_6	TRUE	FALSE	TRUE	Yen
EFHC2	Q5JST6	EF-hand domain containing 2	Yen_6	TRUE	FALSE	TRUE	Yen
IKZF3	Q9UKT9	IKAROS family zinc finger 3	Yen_6	TRUE	FALSE	TRUE	Yen
KRT75	O95678	Keratin 75	Yen_6	TRUE	FALSE	TRUE	Yen
KRT76	Q01546	Keratin 76	Yen_6	TRUE	FALSE	TRUE	Yen
NAB2	Q15742	NGFI-A binding protein 2	Yen_6	TRUE	FALSE	TRUE	Yen
NEDD4	P46934	NEDD4 E3 ubiquitin protein ligase	Yen_6	TRUE	FALSE	TRUE	Yen
NOTO	A8MTQ0	Notochord homeobox	Cpa_6	TRUE	FALSE	TRUE	Cyo
PROP1	O75360	PROP paired-like homeobox 1	Yen_6	TRUE	FALSE	TRUE	Yen
REL	Q04864	REL proto-oncogene, NF-kB subunit	Cpa_6	TRUE	FALSE	TRUE	Cyo
STAU1	O95793	Staufen double-stranded RNA binding protein 1	Yen_6	TRUE	FALSE	TRUE	Yen
UBAP1	Q9NZ09	Ubiquitin associated protein 1	Yen_6	TRUE	FALSE	TRUE	Yen
ZBTB10	Q96DT7	Zinc finger and BTB domain containing 10	Yen_6	TRUE	FALSE	TRUE	Yen
ZMYND12	Q9H0C1	Zinc finger MYND-type containing 12	Cpa_6	TRUE	FALSE	TRUE	Cyo
MED1	Q15648	Mediator complex subunit 1	met_2	FALSE	FALSE	TRUE	met
RAB3IL1	Q8TBN0	RAB3A interacting protein like 1	met_2	FALSE	FALSE	TRUE	met
RAB3IP	Q96QF0	RAB3A interacting protein	met_2	TRUE	FALSE	TRUE	met
RAB3IP	Q96QF0	RAB3A interacting protein	met_48	FALSE	FALSE	TRUE	met
ZMYND12	Q9H0C1	Zinc finger MYND-type containing 12	met_48	FALSE	FALSE	TRUE	met
GPRASP3	Q6PI77	G protein-coupled receptor associated sorting protein family member 3	met_16	FALSE	FALSE	TRUE	met
CCDC102B	Q68D86	Coiled-coil domain containing 102B	met_16	FALSE	FALSE	TRUE	met
CEP250	Q9BV73	Centrosomal protein 250	met_24	FALSE	FALSE	TRUE	met
EFHC2	Q5JST6	EF-hand domain containing 2	met_16	FALSE	FALSE	TRUE	met
EFHC2	Q5JST6	EF-hand domain containing 2	met_24	FALSE	FALSE	TRUE	met
ETV6	P41212	ETS variant transcription factor 6	met_16	FALSE	FALSE	TRUE	met
ETV6	P41212	ETS variant transcription factor 6	met_24	FALSE	FALSE	TRUE	met
IKZF3	Q9UKT9	IKAROS family zinc finger 3	met_24	FALSE	FALSE	TRUE	met
KCTD13	Q8WZ19	Potassium channel tetramerization domain containing 13	met_24	FALSE	FALSE	TRUE	met
KIFC3	Q9BVG8	Kinesin family member C3	met_16	FALSE	FALSE	TRUE	met
KIFC3	Q9BVG8	Kinesin family member C3	met_24	FALSE	FALSE	TRUE	met
KRT75	O95678	Keratin 75	met_24	FALSE	FALSE	TRUE	met
KRT76	Q01546	Keratin 76	met_24	FALSE	FALSE	TRUE	met
LBX1	P52954	Ladybird homeobox 1	met_16	FALSE	FALSE	TRUE	met
LBX1	P52954	Ladybird homeobox 1	met_24	FALSE	FALSE	TRUE	met
DNAAF11	Q86X45	Dynein axonemal assembly factor 11	met_24	FALSE	FALSE	TRUE	met
MAP3K5	Q99683	Mitogen-activated protein kinase kinase kinase 5	met_24	FALSE	FALSE	TRUE	met
NEDD4	P46934	NEDD4 E3 ubiquitin protein ligase	met_24	FALSE	FALSE	TRUE	met
NIF3L1	Q9GZT8	NGG1 interacting factor 3 like 1	met_16	FALSE	FALSE	TRUE	met
NOTO	A8MTQ0	Notochord homeobox	met_24	FALSE	FALSE	TRUE	met
PAX5	Q02548	Paired box 5	met_24	FALSE	FALSE	TRUE	met
PAX6	P26367	Paired box 6	met_16	FALSE	FALSE	TRUE	met
PAX6	P26367	Paired box 6	met_24	FALSE	FALSE	TRUE	met
RAB3IP	Q96QF0	RAB3A interacting protein	met_16	FALSE	FALSE	TRUE	met
RBAK	Q9NYW8	RB associated KRAB zinc finger	met_16	FALSE	FALSE	TRUE	met
RBAK	Q9NYW8	RB associated KRAB zinc finger	met_24	FALSE	FALSE	TRUE	met
REL	Q04864	REL proto-oncogene, NF-kB subunit	met_16	FALSE	FALSE	TRUE	met
REL	Q04864	REL proto-oncogene, NF-kB subunit	met_24	FALSE	FALSE	TRUE	met
RPS18	P62269	Ribosomal protein S18	met_24	FALSE	FALSE	TRUE	met
SERTAD1	Q9UHV2	SERTA domain containing 1	met_16	FALSE	FALSE	TRUE	met
SERTAD1	Q9UHV2	SERTA domain containing 1	met_24	FALSE	FALSE	TRUE	met
SERTAD2	Q14140	SERTA domain containing 2	met_16	FALSE	FALSE	TRUE	met
SERTAD2	Q14140	SERTA domain containing 2	met_24	FALSE	FALSE	TRUE	met
SFN	P31947	Stratifin	met_16	FALSE	FALSE	TRUE	met
SH3RF1	Q7Z6J0	SH3 domain containing ring finger 1	met_16	FALSE	FALSE	TRUE	met
SP4	Q02446	Sp4 transcription factor	met_16	FALSE	FALSE	TRUE	met
SP4	Q02446	Sp4 transcription factor	met_24	FALSE	FALSE	TRUE	met
SYCE1	Q8N0S2	Synaptonemal complex central element protein 1	met_24	FALSE	FALSE	TRUE	met
TCF4	P15884	Transcription factor 4	met_24	FALSE	FALSE	TRUE	met
TFIP11	Q9UBB9	Tuftelin interacting protein 11	met_16	FALSE	FALSE	TRUE	met
TFIP11	Q9UBB9	Tuftelin interacting protein 11	met_24	FALSE	FALSE	TRUE	met
TP53BP2	Q13625	Tumor protein p53 binding protein 2	met_24	FALSE	FALSE	TRUE	met
TRAF2	Q12933	TNF receptor associated factor 2	met_16	FALSE	FALSE	TRUE	met
TRAF2	Q12933	TNF receptor associated factor 2	met_24	FALSE	FALSE	TRUE	met
VAC14	Q08AM6	VAC14 component of PIKFYVE complex	met_24	FALSE	FALSE	TRUE	met
VPS52	Q8N1B4	VPS52 subunit of GARP complex	met_24	FALSE	FALSE	TRUE	met
ZBTB1	Q9Y2K1	Zinc finger and BTB domain containing 1	met_24	FALSE	FALSE	TRUE	met
ZBTB10	Q96DT7	Zinc finger and BTB domain containing 10	met_24	FALSE	FALSE	TRUE	met
ZBTB26	Q9HCK0	Zinc finger and BTB domain containing 26	met_16	FALSE	FALSE	TRUE	met
ZBTB34	#N/A	Zinc finger and BTB domain containing 34	met_16	FALSE	FALSE	TRUE	met
ZNF143	P52747	Zinc finger protein 143	met_16	FALSE	FALSE	TRUE	met
ZNF263	O14978	Zinc finger protein 263	met_16	FALSE	FALSE	TRUE	met
ZNF451	Q9Y4E5	Zinc finger protein 451	met_24	FALSE	FALSE	TRUE	met
CCDC102B	Q68D86	Coiled-coil domain containing 102B	met_24	TRUE	FALSE	TRUE	met
KRTAP10-6	P60371	Keratin associated protein 10-6	Pre_22	FALSE	FALSE	TRUE	Pre
BACH2	Q9BYV9	BTB domain and CNC homolog 2	Pre_22	TRUE	FALSE	TRUE	Pre
BACH2	Q9BYV9	BTB domain and CNC homolog 2	Pst_1	TRUE	FALSE	TRUE	Pst
CEP44	Q9C0F1	Centrosomal protein 44	Pre_22	TRUE	FALSE	TRUE	Pre
CNTROB	Q8N137	Centrobin, centriole duplication and spindle assembly protein	Pst_1	TRUE	FALSE	TRUE	Pst
DISC1	Q9NRI5	DISC1 scaffold protein	Pst_1	TRUE	FALSE	TRUE	Pst
FOXP2	O15409	Forkhead box P2	Pst_1	TRUE	FALSE	TRUE	Pst
KRTAP10-6	P60371	Keratin associated protein 10-6	Pst_1	TRUE	FALSE	TRUE	Pst
COG6	Q9Y2V7	Component of oligomeric golgi complex 6	Ec6_16	FALSE	FALSE	TRUE	Ec6
REL	Q04864	REL proto-oncogene, NF-kB subunit	Yen_4	TRUE	FALSE	TRUE	Yen
CLTCL1	P53675	Clathrin heavy chain like 1	met_28	FALSE	FALSE	TRUE	met
PAX5	Q02548	Paired box 5	met_28	FALSE	FALSE	TRUE	met
PAX6	P26367	Paired box 6	Ec6_6	FALSE	FALSE	TRUE	Ec6
PAX6	P26367	Paired box 6	met_28	FALSE	FALSE	TRUE	met
PROP1	O75360	PROP paired-like homeobox 1	met_28	FALSE	FALSE	TRUE	met
REL	Q04864	REL proto-oncogene, NF-kB subunit	Ec6_6	FALSE	FALSE	TRUE	Ec6
REL	Q04864	REL proto-oncogene, NF-kB subunit	met_28	FALSE	FALSE	TRUE	met
TCL1A	P56279	TCL1 family AKT coactivator A	Ec6_6	FALSE	FALSE	TRUE	Ec6
TCL1A	P56279	TCL1 family AKT coactivator A	met_28	FALSE	FALSE	TRUE	met
ZBTB10	Q96DT7	Zinc finger and BTB domain containing 10	met_28	FALSE	FALSE	TRUE	met
EIF2B1	Q14232	Eukaryotic translation initiation factor 2B subunit alpha	Ec6_6	TRUE	FALSE	TRUE	Ec6
KIAA1328	Q86T90	KIAA1328	Ec6_6	TRUE	FALSE	TRUE	Ec6
PAX5	Q02548	Paired box 5	Ec6_6	TRUE	FALSE	TRUE	Ec6
TRIM23	P36406	Tripartite motif containing 23	Ec6_6	TRUE	FALSE	TRUE	Ec6
VAC14	Q08AM6	VAC14 component of PIKFYVE complex	met_37	FALSE	FALSE	TRUE	met
VAC14	Q08AM6	VAC14 component of PIKFYVE complex	met_43	FALSE	FALSE	TRUE	met
FAM131C	Q96AQ9	Family with sequence similarity 131 member C	Pfa_15	TRUE	FALSE	TRUE	Pfa
GOLGA6L9	A6NEM1	Golgin A6 family like 9	Pfa_15	TRUE	FALSE	TRUE	Pfa
L3MBTL3	Q96JM7	L3MBTL histone methyl-lysine binding protein 3	Pfa_15	TRUE	FALSE	TRUE	Pfa
REL	Q04864	REL proto-oncogene, NF-kB subunit	Pfa_15	TRUE	FALSE	TRUE	Pfa
REL	Q04864	REL proto-oncogene, NF-kB subunit	Yre_3	TRUE	TRUE	TRUE	Yre
PAX5	Q02548	Paired box 5	Yre_3	TRUE	FALSE	TRUE	Yre
VAC14	Q08AM6	VAC14 component of PIKFYVE complex	Yre_3	TRUE	FALSE	TRUE	Yre
PDCL2	Q8N4E4	Phosducin like 2	Pre_3	TRUE	FALSE	TRUE	Pre
CCNB1IP1	Q9NPC3	Cyclin B1 interacting protein 1	Ec6_18	TRUE	FALSE	TRUE	Ec6
TAF7L	Q5H9L4	TATA-box binding protein associated factor 7 like	Pma_14	TRUE	FALSE	TRUE	Pma
REL	Q04864	REL proto-oncogene, NF-kB subunit	Yre_1	TRUE	TRUE	TRUE	Yre
CADPS	Q9ULU8	Calcium dependent secretion activator	Yen_12	TRUE	FALSE	TRUE	Yen
DZIP3	Q86Y13	DAZ interacting zinc finger protein 3	Yen_12	TRUE	FALSE	TRUE	Yen
EIF2B1	Q14232	Eukaryotic translation initiation factor 2B subunit alpha	Yre_1	TRUE	FALSE	TRUE	Yre
REL	Q04864	REL proto-oncogene, NF-kB subunit	Yen_12	TRUE	FALSE	TRUE	Yen
REL	Q04864	REL proto-oncogene, NF-kB subunit	Ec6_17	FALSE	TRUE	TRUE	Ec6
DAZAP2	Q15038	DAZ associated protein 2	Ec6_17	FALSE	FALSE	TRUE	Ec6
DAZAP2	Q15038	DAZ associated protein 2	met_44	FALSE	FALSE	TRUE	met
REL	Q04864	REL proto-oncogene, NF-kB subunit	met_44	FALSE	FALSE	TRUE	met
SH3RF1	Q7Z6J0	SH3 domain containing ring finger 1	Ec6_17	FALSE	FALSE	TRUE	Ec6
SH3RF1	Q7Z6J0	SH3 domain containing ring finger 1	met_44	FALSE	FALSE	TRUE	met
TFIP11	Q9UBB9	Tuftelin interacting protein 11	Ec6_17	FALSE	FALSE	TRUE	Ec6
TFIP11	Q9UBB9	Tuftelin interacting protein 11	met_44	FALSE	FALSE	TRUE	met
TP53BP2	Q13625	Tumor protein p53 binding protein 2	Ec6_17	FALSE	FALSE	TRUE	Ec6
TP53BP2	Q13625	Tumor protein p53 binding protein 2	met_44	FALSE	FALSE	TRUE	met
VAC14	Q08AM6	VAC14 component of PIKFYVE complex	Ec6_17	FALSE	FALSE	TRUE	Ec6
VAC14	Q08AM6	VAC14 component of PIKFYVE complex	met_44	FALSE	FALSE	TRUE	met
REL	Q04864	REL proto-oncogene, NF-kB subunit	Pst_6	TRUE	FALSE	TRUE	Pst
TRAF6	Q9Y4K3	TNF receptor associated factor 6	Pst_6	TRUE	FALSE	TRUE	Pst
UBQLN2	Q9UHD9	Ubiquilin 2	Pre_4	FALSE	FALSE	TRUE	Pre
CCDC184	Q52MB2	Coiled-coil domain containing 184	Pre_11	TRUE	FALSE	TRUE	Pre
CCDC102B	Q68D86	Coiled-coil domain containing 102B	Pre_11	TRUE	FALSE	TRUE	Pre
UBQLN2	Q9UHD9	Ubiquilin 2	Pre_11	TRUE	FALSE	TRUE	Pre
KLHL12	Q53G59	Kelch like family member 12	Mmo_10	TRUE	FALSE	TRUE	Mmo
REL	Q04864	REL proto-oncogene, NF-kB subunit	Mmo_10	TRUE	FALSE	TRUE	Mmo
AMOT	Q4VCS5	Angiomotin	Pre_20	TRUE	FALSE	TRUE	Pre
SGTA	O43765	Small glutamine rich tetratricopeptide repeat co-chaperone alpha	Pre_20	TRUE	FALSE	TRUE	Pre
SGTB	Q96EQ0	Small glutamine rich tetratricopeptide repeat co-chaperone beta	Pre_20	TRUE	FALSE	TRUE	Pre
TAX1BP1	Q86VP1	Tax1 binding protein 1	Pst_9	TRUE	FALSE	TRUE	Pst
UBQLN1	Q9UMX0	Ubiquilin 1	Pre_20	TRUE	FALSE	TRUE	Pre
UBQLN1	Q9UMX0	Ubiquilin 1	Pst_9	TRUE	FALSE	TRUE	Pst
UBQLN2	Q9UHD9	Ubiquilin 2	Pre_20	TRUE	FALSE	TRUE	Pre
UBQLN2	Q9UHD9	Ubiquilin 2	Pst_9	TRUE	FALSE	TRUE	Pst
LONRF1	Q17RB8	LON peptidase N-terminal domain and ring finger 1	Kpn_2	TRUE	FALSE	TRUE	Kpn
MRFAP1L1	Q96HT8	Morf4 family associated protein 1 like 1	Pfa_16	TRUE	FALSE	TRUE	Pfa
AGR2	O95994	Anterior gradient 2, protein disulphide isomerase family member	Pfa_1	TRUE	FALSE	TRUE	Pfa
LBX1	P52954	Ladybird homeobox 1	met_14	FALSE	FALSE	TRUE	met
LBX1	P52954	Ladybird homeobox 1	met_1	FALSE	FALSE	TRUE	met
NOTO	A8MTQ0	Notochord homeobox	met_14	FALSE	FALSE	TRUE	met
RAB3IP	Q96QF0	RAB3A interacting protein	met_14	FALSE	FALSE	TRUE	met
REL	Q04864	REL proto-oncogene, NF-kB subunit	met_14	FALSE	FALSE	TRUE	met
REL	Q04864	REL proto-oncogene, NF-kB subunit	met_1	FALSE	FALSE	TRUE	met
SERTAD1	Q9UHV2	SERTA domain containing 1	met_14	FALSE	FALSE	TRUE	met
SERTAD1	Q9UHV2	SERTA domain containing 1	met_1	FALSE	FALSE	TRUE	met
TCF4	P15884	Transcription factor 4	met_14	FALSE	FALSE	TRUE	met
TCF4	P15884	Transcription factor 4	met_1	FALSE	FALSE	TRUE	met
RAB3IP	Q96QF0	RAB3A interacting protein	met_1	TRUE	FALSE	TRUE	met
TH	P07101	Tyrosine hydroxylase	Cpa_13	TRUE	FALSE	TRUE	Cyo
MTUS2	Q5JR59	Microtubule associated scaffold protein 2	Pre_10	TRUE	FALSE	TRUE	Pre
REL	Q04864	REL proto-oncogene, NF-kB subunit	Pst_12	TRUE	FALSE	TRUE	Pst
VCP	P55072	Valosin containing protein	Pre_10	TRUE	FALSE	TRUE	Pre
PATJ	Q8NI35	PATJ crumbs cell polarity complex component	Cda_7	FALSE	TRUE	TRUE	Cda
ZNF639	Q9UID6	Zinc finger protein 639	Yen_19	FALSE	FALSE	TRUE	Yen
CDR2L	Q86X02	Cerebellar degeneration related protein 2 like	Yen_10	TRUE	FALSE	TRUE	Yen
CDR2L	Q86X02	Cerebellar degeneration related protein 2 like	Yen_19	TRUE	FALSE	TRUE	Yen
KRT75	O95678	Keratin 75	Yen_10	TRUE	FALSE	TRUE	Yen
KRT75	O95678	Keratin 75	Yen_19	TRUE	FALSE	TRUE	Yen
PAX5	Q02548	Paired box 5	Yen_19	TRUE	FALSE	TRUE	Yen
PAX6	P26367	Paired box 6	Yen_19	TRUE	FALSE	TRUE	Yen
PRPSAP2	O60256	Phosphoribosyl pyrophosphate synthetase associated protein 2	Yen_19	TRUE	FALSE	TRUE	Yen
REL	Q04864	REL proto-oncogene, NF-kB subunit	Yen_10	TRUE	FALSE	TRUE	Yen
RREB1	Q92766	Ras responsive element binding protein 1	Yen_19	TRUE	FALSE	TRUE	Yen
TCF4	P15884	Transcription factor 4	Yen_19	TRUE	FALSE	TRUE	Yen
ZBTB10	Q96DT7	Zinc finger and BTB domain containing 10	Yen_19	TRUE	FALSE	TRUE	Yen
ZNF639	Q9UID6	Zinc finger protein 639	Yen_10	TRUE	FALSE	TRUE	Yen
CLTCL1	P53675	Clathrin heavy chain like 1	Pfa_13	TRUE	FALSE	TRUE	Pfa
GOLGA6L9	A6NEM1	Golgin A6 family like 9	Pfa_11	TRUE	FALSE	TRUE	Pfa
KIFC3	Q9BVG8	Kinesin family member C3	Pfa_13	TRUE	FALSE	TRUE	Pfa
LBX1	P52954	Ladybird homeobox 1	Pfa_13	TRUE	FALSE	TRUE	Pfa
MYOG	P15173	Myogenin	Pfa_13	TRUE	FALSE	TRUE	Pfa
PSMC6	P62333	Proteasome 26S subunit, ATPase 6	Pfa_11	TRUE	FALSE	TRUE	Pfa
TCF4	P15884	Transcription factor 4	Pfa_11	TRUE	FALSE	TRUE	Pfa
GOLGA2	Q08379	Golgin A2	Pfa_11	TRUE	FALSE	TRUE	Pfa
GOLGA2	Q08379	Golgin A2	Pfa_13	TRUE	FALSE	TRUE	Pfa
NOTO	A8MTQ0	Notochord homeobox	Pfa_11	TRUE	FALSE	TRUE	Pfa
NOTO	A8MTQ0	Notochord homeobox	Pfa_13	TRUE	FALSE	TRUE	Pfa
PNMA1	Q8ND90	PNMA family member 1	Pfa_11	TRUE	FALSE	TRUE	Pfa
PNMA1	Q8ND90	PNMA family member 1	Pfa_13	TRUE	FALSE	TRUE	Pfa
PROP1	O75360	PROP paired-like homeobox 1	Pfa_13	TRUE	FALSE	TRUE	Pfa
REL	Q04864	REL proto-oncogene, NF-kB subunit	Pfa_11	TRUE	FALSE	TRUE	Pfa
REL	Q04864	REL proto-oncogene, NF-kB subunit	Pfa_13	TRUE	FALSE	TRUE	Pfa
CAP1	Q01518	Cyclase associated actin cytoskeleton regulatory protein 1	Pma_16	FALSE	FALSE	TRUE	Pma
CAP1	Q01518	Cyclase associated actin cytoskeleton regulatory protein 1	Pfa_5	TRUE	FALSE	TRUE	Pfa
KIFC3	Q9BVG8	Kinesin family member C3	Pma_16	TRUE	FALSE	TRUE	Pma
TRAF2	Q12933	TNF receptor associated factor 2	Pfa_5	TRUE	FALSE	TRUE	Pfa
CDR2	Q01850	Cerebellar degeneration related protein 2	Kpn_9	TRUE	TRUE	FALSE	Kpn
ZRANB1	Q9UGI0	Zinc finger RANBP2-type containing 1	Kpn_9	TRUE	TRUE	FALSE	Kpn
FOXJ2	Q9P0K8	Forkhead box J2	Kpn_10	TRUE	TRUE	FALSE	Kpn
REL	Q04864	REL proto-oncogene, NF-kB subunit	Kpn_9	TRUE	TRUE	FALSE	Kpn
REL	Q04864	REL proto-oncogene, NF-kB subunit	Ec6_12	FALSE	TRUE	FALSE	Ec6
SCYL3	Q8IZE3	SCY1 like pseudokinase 3	Ec6_12	TRUE	TRUE	FALSE	Ec6
THAP1	Q9NVV9	THAP domain containing 1	Kpn_9	FALSE	TRUE	FALSE	Kpn
VPS52	Q8N1B4	VPS52 subunit of GARP complex	Ec6_12	TRUE	TRUE	FALSE	Ec6
VPS52	Q8N1B4	VPS52 subunit of GARP complex	Kpn_9	TRUE	TRUE	FALSE	Kpn
ZNF143	P52747	Zinc finger protein 143	Ec6_12	TRUE	TRUE	FALSE	Ec6
MIF4GD	A9UHW6	MIF4G domain containing	Vfu_8	FALSE	TRUE	FALSE	Vfu
CDR2	Q01850	Cerebellar degeneration related protein 2	Kpn_3	FALSE	TRUE	FALSE	Kpn
DPPA4	Q7L190	Developmental pluripotency associated 4	Ec2_3	TRUE	TRUE	FALSE	Ec2
KCNIP2	Q9NS61	Potassium voltage-gated channel interacting protein 2	Pse_3	FALSE	TRUE	FALSE	Pse
PRKAR1B	P31321	Protein kinase cAMP-dependent type I regulatory subunit beta	Ec6_8	TRUE	TRUE	FALSE	Ec6
PRPSAP2	O60256	Phosphoribosyl pyrophosphate synthetase associated protein 2	Ec2_3	TRUE	TRUE	FALSE	Ec2
REL	Q04864	REL proto-oncogene, NF-kB subunit	Ec6_10	TRUE	TRUE	FALSE	Ec6
REL	Q04864	REL proto-oncogene, NF-kB subunit	Pma_4	TRUE	TRUE	FALSE	Pma
REL	Q04864	REL proto-oncogene, NF-kB subunit	Kpn_3	TRUE	TRUE	FALSE	Kpn
REL	Q04864	REL proto-oncogene, NF-kB subunit	Pse_3	FALSE	TRUE	FALSE	Pse
REL	Q04864	REL proto-oncogene, NF-kB subunit	Yre_12	FALSE	TRUE	FALSE	Yre
THAP1	Q9NVV9	THAP domain containing 1	Kpn_3	FALSE	TRUE	FALSE	Kpn
VPS52	Q8N1B4	VPS52 subunit of GARP complex	Ec6_10	TRUE	TRUE	FALSE	Ec6
VPS52	Q8N1B4	VPS52 subunit of GARP complex	Kpn_3	TRUE	TRUE	FALSE	Kpn
ZC4H2	Q9NQZ6	Zinc finger C4H2-type containing	Cda_8	FALSE	TRUE	FALSE	Cda
ZRANB1	Q9UGI0	Zinc finger RANBP2-type containing 1	Kpn_3	TRUE	TRUE	FALSE	Kpn
ACCS	Q96QU6	1-aminocyclopropane-1-carboxylate synthase homolog (inactive)	Pfa_8	TRUE	FALSE	FALSE	Pfa
AGR2	O95994	Anterior gradient 2, protein disulphide isomerase family member	Cda_9	TRUE	FALSE	FALSE	Cda
AGR2	O95994	Anterior gradient 2, protein disulphide isomerase family member	Pst_13	TRUE	FALSE	FALSE	Pst
AGR2	O95994	Anterior gradient 2, protein disulphide isomerase family member	Yen_20	TRUE	FALSE	FALSE	Yen
AGTRAP	Q6RW13	Angiotensin II receptor associated protein	Ec6_19	TRUE	FALSE	FALSE	Ec6
AKAP9	Q99996	A-kinase anchoring protein 9	Kpn_3	TRUE	FALSE	FALSE	Kpn
ALAS1	P13196	5'-aminolevulinate synthase 1	Pma_4	TRUE	FALSE	FALSE	Pma
ALAS1	P13196	5'-aminolevulinate synthase 1	met_15	TRUE	FALSE	FALSE	met
AMOT	Q4VCS5	Angiomotin	Mmo_12	TRUE	FALSE	FALSE	Mmo
ANKRD28	O15084	Ankyrin repeat domain 28	Kpn_9	TRUE	FALSE	FALSE	Kpn
APBB1IP	Q7Z5R6	Amyloid beta precursor protein binding family B member 1 interacting protein	Pre_2	TRUE	FALSE	FALSE	Pre
APPBP2	Q92624	Amyloid beta precursor protein binding protein 2	Pem_4	TRUE	FALSE	FALSE	Pem
APPL2	Q8NEU8	Adaptor protein, phosphotyrosine interacting with PH domain and leucine zipper 2	Ec6_12	TRUE	FALSE	FALSE	Ec6
APPL2	Q8NEU8	Adaptor protein, phosphotyrosine interacting with PH domain and leucine zipper 2	Pem_6	TRUE	FALSE	FALSE	Pem
ARID3A	Q99856	AT-rich interaction domain 3A	Mmo_5	TRUE	FALSE	FALSE	Mmo
ARL6IP1	Q15041	ADP ribosylation factor like GTPase 6 interacting protein 1	Kpn_3	TRUE	FALSE	FALSE	Kpn
ARRDC3	Q96B67	Arrestin domain containing 3	Ec6_19	TRUE	FALSE	FALSE	Ec6
ASPG	Q86U10	Asparaginase	Kpn_3	TRUE	FALSE	FALSE	Kpn
ATN1	P54259	Atrophin 1	Pst_7	TRUE	FALSE	FALSE	Pst
ATP5F1B	P06576	ATP synthase F1 subunit beta	Pre_16	TRUE	FALSE	FALSE	Pre
ATP6V0D1	P61421	ATPase H+ transporting V0 subunit d1	met_10	TRUE	FALSE	FALSE	met
ATP5IF1	Q9UII2	ATP synthase inhibitory factor subunit 1	Mmo_5	TRUE	FALSE	FALSE	Mmo
BANP	Q8N9N5	BTG3 associated nuclear protein	Ec6_12	TRUE	FALSE	FALSE	Ec6
BANP	Q8N9N5	BTG3 associated nuclear protein	Kpn_9	TRUE	FALSE	FALSE	Kpn
BANP	Q8N9N5	BTG3 associated nuclear protein	Pre_24	TRUE	FALSE	FALSE	Pre
BANP	Q8N9N5	BTG3 associated nuclear protein	Pst_17	TRUE	FALSE	FALSE	Pst
BCAR3	O75815	BCAR3 adaptor protein, NSP family member	Vfu_4	TRUE	FALSE	FALSE	Vfu
BCKDK	O14874	Branched chain keto acid dehydrogenase kinase	Pre_21	TRUE	FALSE	FALSE	Pre
BCL6	P41182	BCL6 transcription repressor	Pst_5	TRUE	FALSE	FALSE	Pst
BIRC7	Q96CA5	Baculoviral IAP repeat containing 7	Ec2_1	TRUE	FALSE	FALSE	Ec2
BIRC7	Q96CA5	Baculoviral IAP repeat containing 7	Kpn_9	TRUE	FALSE	FALSE	Kpn
BNC2	Q6ZN30	Basonuclin 2	Efe_11	TRUE	FALSE	FALSE	Efe
BNC2	Q6ZN30	Basonuclin 2	Pma_18	TRUE	FALSE	FALSE	Pma
BNC2	Q6ZN30	Basonuclin 2	Pre_19	TRUE	FALSE	FALSE	Pre
BNIP2	Q12982	BCL2 interacting protein 2	Pre_16	TRUE	FALSE	FALSE	Pre
CCDC184	Q52MB2	Coiled-coil domain containing 184	Ec6_12	TRUE	FALSE	FALSE	Ec6
CCDC184	Q52MB2	Coiled-coil domain containing 184	Pst_17	TRUE	FALSE	FALSE	Pst
NUTM1	Q86Y26	NUT midline carcinoma family member 1	Efe_11	TRUE	FALSE	FALSE	Efe
NUTM1	Q86Y26	NUT midline carcinoma family member 1	Kpn_9	TRUE	FALSE	FALSE	Kpn
NUTM1	Q86Y26	NUT midline carcinoma family member 1	Vfu_21	TRUE	FALSE	FALSE	Vfu
HID1	Q8IV36	HID1 domain containing	Pma_4	TRUE	FALSE	FALSE	Pma
BORCS6	Q96GS4	BLOC-1 related complex subunit 6	Mmo_5	TRUE	FALSE	FALSE	Mmo
GUCD1	Q96NT3	Guanylyl cyclase domain containing 1	Vfu_4	TRUE	FALSE	FALSE	Vfu
CADPS	Q9ULU8	Calcium dependent secretion activator	Kpn_3	TRUE	FALSE	FALSE	Kpn
CAGE1	Q8TC20	Cancer antigen 1	Pre_21	TRUE	FALSE	FALSE	Pre
CALCOCO1	Q9P1Z2	Calcium binding and coiled-coil domain 1	Cda_11	TRUE	FALSE	FALSE	Cda
CALCOCO1	Q9P1Z2	Calcium binding and coiled-coil domain 1	Kpn_10	TRUE	FALSE	FALSE	Kpn
CARD10	Q9BWT7	Caspase recruitment domain family member 10	Efe_11	TRUE	FALSE	FALSE	Efe
CARD10	Q9BWT7	Caspase recruitment domain family member 10	Kpn_9	TRUE	FALSE	FALSE	Kpn
CARD9	Q9H257	Caspase recruitment domain family member 9	Kpn_10	TRUE	FALSE	FALSE	Kpn
CASK	O14936	Calcium/calmodulin dependent serine protein kinase	Efe_14	TRUE	FALSE	FALSE	Efe
CASK	O14936	Calcium/calmodulin dependent serine protein kinase	Pre_9	TRUE	FALSE	FALSE	Pre
CASK	O14936	Calcium/calmodulin dependent serine protein kinase	Pse_3	TRUE	FALSE	FALSE	Pse
CBR1	P16152	Carbonyl reductase 1	Yre_12	TRUE	FALSE	FALSE	Yre
CBY1	Q9Y3M2	Chibby family member 1, beta catenin antagonist	Pma_17	TRUE	FALSE	FALSE	Pma
CCDC102B	Q68D86	Coiled-coil domain containing 102B	Ec2_1	TRUE	FALSE	FALSE	Ec2
CCDC102B	Q68D86	Coiled-coil domain containing 102B	Ec6_12	TRUE	FALSE	FALSE	Ec6
CCDC102B	Q68D86	Coiled-coil domain containing 102B	Kpn_3	TRUE	FALSE	FALSE	Kpn
CCDC102B	Q68D86	Coiled-coil domain containing 102B	Kpn_9	TRUE	FALSE	FALSE	Kpn
CCDC102B	Q68D86	Coiled-coil domain containing 102B	Pst_17	TRUE	FALSE	FALSE	Pst
CCDC102B	Q68D86	Coiled-coil domain containing 102B	met_15	TRUE	FALSE	FALSE	met
CCDC125	Q86Z20	Coiled-coil domain containing 125	Ec2_1	TRUE	FALSE	FALSE	Ec2
CCDC125	Q86Z20	Coiled-coil domain containing 125	Kpn_9	TRUE	FALSE	FALSE	Kpn
CCDC125	Q86Z20	Coiled-coil domain containing 125	Mmo_12	TRUE	FALSE	FALSE	Mmo
CCDC136	Q96JN2	Coiled-coil domain containing 136	Cda_11	TRUE	FALSE	FALSE	Cda
CCDC136	Q96JN2	Coiled-coil domain containing 136	Kpn_9	TRUE	FALSE	FALSE	Kpn
CCDC158	Q5M9N0	Coiled-coil domain containing 158	Pre_16	TRUE	FALSE	FALSE	Pre
CCDC57	Q2TAC2	Coiled-coil domain containing 57	Pfa_10	TRUE	FALSE	FALSE	Pfa
CCDC57	Q2TAC2	Coiled-coil domain containing 57	Yen_20	TRUE	FALSE	FALSE	Yen
CCDC91	Q7Z6B0	Coiled-coil domain containing 91	Pst_8	TRUE	FALSE	FALSE	Pst
CCHCR1	Q8TD31	Coiled-coil alpha-helical rod protein 1	Pma_4	TRUE	FALSE	FALSE	Pma
CCHCR1	Q8TD31	Coiled-coil alpha-helical rod protein 1	Pre_21	TRUE	FALSE	FALSE	Pre
CCHCR1	Q8TD31	Coiled-coil alpha-helical rod protein 1	Yen_18	TRUE	FALSE	FALSE	Yen
CCNDBP1	O95273	Cyclin D1 binding protein 1	Ec6_12	TRUE	FALSE	FALSE	Ec6
CCNDBP1	O95273	Cyclin D1 binding protein 1	Efe_11	TRUE	FALSE	FALSE	Efe
CCNDBP1	O95273	Cyclin D1 binding protein 1	Pma_5	TRUE	FALSE	FALSE	Pma
CCNDBP1	O95273	Cyclin D1 binding protein 1	Kpn_9	TRUE	FALSE	FALSE	Kpn
CCR9	P51686	C-C motif chemokine receptor 9	Pre_5	TRUE	FALSE	FALSE	Pre
CDR2	Q01850	Cerebellar degeneration related protein 2	Mmo_5	TRUE	FALSE	FALSE	Mmo
CDR2L	Q86X02	Cerebellar degeneration related protein 2 like	Kpn_9	TRUE	FALSE	FALSE	Kpn
CENPH	Q9H3R5	Centromere protein H	Pre_14	TRUE	FALSE	FALSE	Pre
CENPK	Q9BS16	Centromere protein K	Efe_13	TRUE	FALSE	FALSE	Efe
CENPK	Q9BS16	Centromere protein K	Pre_21	TRUE	FALSE	FALSE	Pre
CEP250	Q9BV73	Centrosomal protein 250	Cda_11	TRUE	FALSE	FALSE	Cda
CEP250	Q9BV73	Centrosomal protein 250	Kpn_9	TRUE	FALSE	FALSE	Kpn
CEP250	Q9BV73	Centrosomal protein 250	Mmo_11	TRUE	FALSE	FALSE	Mmo
CEP250	Q9BV73	Centrosomal protein 250	Pre_21	TRUE	FALSE	FALSE	Pre
CEP44	Q9C0F1	Centrosomal protein 44	Yen_8	TRUE	FALSE	FALSE	Yen
CEP63	Q96MT8	Centrosomal protein 63	Efe_13	TRUE	FALSE	FALSE	Efe
CEP70	Q8NHQ1	Centrosomal protein 70	Ec6_12	TRUE	FALSE	FALSE	Ec6
CEP70	Q8NHQ1	Centrosomal protein 70	Kpn_9	TRUE	FALSE	FALSE	Kpn
CEP70	Q8NHQ1	Centrosomal protein 70	Kpn_14	TRUE	FALSE	FALSE	Kpn
CEP76	Q8TAP6	Centrosomal protein 76	Cda_6	TRUE	FALSE	FALSE	Cda
CEP76	Q8TAP6	Centrosomal protein 76	Mmo_5	TRUE	FALSE	FALSE	Mmo
CEP76	Q8TAP6	Centrosomal protein 76	met_25	TRUE	FALSE	FALSE	met
CIB1	Q99828	Calcium and integrin binding 1	Pse_3	TRUE	FALSE	FALSE	Pse
CIT	O14578	Citron rho-interacting serine/threonine kinase	Kpn_3	TRUE	FALSE	FALSE	Kpn
CLEC17A	Q6ZS10	C-type lectin domain containing 17A	Pem_5	TRUE	FALSE	FALSE	Pem
CLTCL1	P53675	Clathrin heavy chain like 1	Efe_11	TRUE	FALSE	FALSE	Efe
CNNM1	Q9NRU3	Cyclin and CBS domain divalent metal cation transport mediator 1	Ec2_1	TRUE	FALSE	FALSE	Ec2
CNOT7	Q9UIV1	CCR4-NOT transcription complex subunit 7	Vfu_1	TRUE	FALSE	FALSE	Vfu
CNTROB	Q8N137	Centrobin, centriole duplication and spindle assembly protein	Ec2_1	TRUE	FALSE	FALSE	Ec2
COG6	Q9Y2V7	Component of oligomeric golgi complex 6	Cpa_11	TRUE	FALSE	FALSE	Cyo
COG6	Q9Y2V7	Component of oligomeric golgi complex 6	Ec6_10	TRUE	FALSE	FALSE	Ec6
COG6	Q9Y2V7	Component of oligomeric golgi complex 6	Efe_11	TRUE	FALSE	FALSE	Efe
COG6	Q9Y2V7	Component of oligomeric golgi complex 6	Kpn_3	TRUE	FALSE	FALSE	Kpn
COG6	Q9Y2V7	Component of oligomeric golgi complex 6	Kpn_9	TRUE	FALSE	FALSE	Kpn
COG6	Q9Y2V7	Component of oligomeric golgi complex 6	Vfu_21	TRUE	FALSE	FALSE	Vfu
COG6	Q9Y2V7	Component of oligomeric golgi complex 6	met_15	TRUE	FALSE	FALSE	met
COL17A1	Q9UMD9	Collagen type XVII alpha 1 chain	Cpa_7	TRUE	FALSE	FALSE	Cyo
COL17A1	Q9UMD9	Collagen type XVII alpha 1 chain	Eta_1	TRUE	FALSE	FALSE	Eta
COL17A1	Q9UMD9	Collagen type XVII alpha 1 chain	Kpn_3	TRUE	FALSE	FALSE	Kpn
COL17A1	Q9UMD9	Collagen type XVII alpha 1 chain	Vfu_21	TRUE	FALSE	FALSE	Vfu
COL17A1	Q9UMD9	Collagen type XVII alpha 1 chain	met_41	TRUE	FALSE	FALSE	met
CREB3L1	Q96BA8	CAMP responsive element binding protein 3 like 1	Pem_5	TRUE	FALSE	FALSE	Pem
CREB3L1	Q96BA8	CAMP responsive element binding protein 3 like 1	Pst_16	TRUE	FALSE	FALSE	Pst
CREBZF	Q9NS37	CREB/ATF bZIP transcription factor	Pre_21	TRUE	FALSE	FALSE	Pre
CRTC2	Q53ET0	CREB regulated transcription coactivator 2	Mmo_12	TRUE	FALSE	FALSE	Mmo
CTDSP2	O14595	CTD small phosphatase 2	Yen_20	TRUE	FALSE	FALSE	Yen
CUL9	Q8IWT3	Cullin 9	Vfu_1	TRUE	FALSE	FALSE	Vfu
DNAAF6	Q9NQM4	Dynein axonemal assembly factor 6	Cda_2	TRUE	FALSE	FALSE	Cda
DNAAF6	Q9NQM4	Dynein axonemal assembly factor 6	Pre_24	TRUE	FALSE	FALSE	Pre
CYB5B	O43169	Cytochrome b5 type B	Cda_6	TRUE	FALSE	FALSE	Cda
DCP1B	Q8IZD4	Decapping mRNA 1B	Pma_4	TRUE	FALSE	FALSE	Pma
DCTN2	Q13561	Dynactin subunit 2	Pre_21	TRUE	FALSE	FALSE	Pre
DDIT4L	Q96D03	DNA damage inducible transcript 4 like	Vfu_4	TRUE	FALSE	FALSE	Vfu
DDX17	Q92841	DEAD-box helicase 17	Pma_17	TRUE	FALSE	FALSE	Pma
DLG2	Q15700	Discs large MAGUK scaffold protein 2	met_26	TRUE	FALSE	FALSE	met
DLG2	Q15700	Discs large MAGUK scaffold protein 2	met_46	TRUE	FALSE	FALSE	met
DLG3	Q92796	Discs large MAGUK scaffold protein 3	met_46	TRUE	FALSE	FALSE	met
DMD	P11532	Dystrophin	Ec6_14	TRUE	FALSE	FALSE	Ec6
DNM2	P50570	Dynamin 2	Kpn_3	TRUE	FALSE	FALSE	Kpn
DNM2	P50570	Dynamin 2	Pst_17	TRUE	FALSE	FALSE	Pst
DPPA4	Q7L190	Developmental pluripotency associated 4	Pre_21	TRUE	FALSE	FALSE	Pre
DYNLT1	P63172	Dynein light chain Tctex-type 1	Cpa_10	TRUE	FALSE	FALSE	Cyo
DYNLT1	P63172	Dynein light chain Tctex-type 1	Mmo_6	TRUE	FALSE	FALSE	Mmo
DYNLT1	P63172	Dynein light chain Tctex-type 1	Pst_19	TRUE	FALSE	FALSE	Pst
EDA	Q92838	Ectodysplasin A	Kpn_1	TRUE	FALSE	FALSE	Kpn
EDA	Q92838	Ectodysplasin A	Pem_7	TRUE	FALSE	FALSE	Pem
EFHC2	Q5JST6	EF-hand domain containing 2	Ec6_10	TRUE	FALSE	FALSE	Ec6
EFHC2	Q5JST6	EF-hand domain containing 2	Kpn_3	TRUE	FALSE	FALSE	Kpn
EFHC2	Q5JST6	EF-hand domain containing 2	Vfu_20	TRUE	FALSE	FALSE	Vfu
EFHC2	Q5JST6	EF-hand domain containing 2	Yre_12	TRUE	FALSE	FALSE	Yre
EFHC2	Q5JST6	EF-hand domain containing 2	met_25	TRUE	FALSE	FALSE	met
EHMT2	Q96KQ7	Euchromatic histone lysine methyltransferase 2	Ec2_1	TRUE	FALSE	FALSE	Ec2
EHMT2	Q96KQ7	Euchromatic histone lysine methyltransferase 2	Kpn_9	TRUE	FALSE	FALSE	Kpn
EMILIN1	Q9Y6C2	Elastin microfibril interfacer 1	Pre_21	TRUE	FALSE	FALSE	Pre
ETV6	P41212	ETS variant transcription factor 6	Cda_11	TRUE	FALSE	FALSE	Cda
EVI5	O60447	Ecotropic viral integration site 5	Kpn_9	TRUE	FALSE	FALSE	Kpn
EVI5	O60447	Ecotropic viral integration site 5	Mmo_5	TRUE	FALSE	FALSE	Mmo
EVI5	O60447	Ecotropic viral integration site 5	Mmo_13	TRUE	FALSE	FALSE	Mmo
MINDY3	Q9H8M7	MINDY lysine 48 deubiquitinase 3	Ec2_1	TRUE	FALSE	FALSE	Ec2
FAM9A	Q8IZU1	Family with sequence similarity 9 member A	Pst_17	TRUE	FALSE	FALSE	Pst
FAM9B	Q8IZU0	Family with sequence similarity 9 member B	Pma_5	TRUE	FALSE	FALSE	Pma
FAM9B	Q8IZU0	Family with sequence similarity 9 member B	Pem_1	TRUE	FALSE	FALSE	Pem
FES	P07332	FES proto-oncogene, tyrosine kinase	Mmo_9	TRUE	FALSE	FALSE	Mmo
FHL3	Q13643	Four and a half LIM domains 3	met_29	TRUE	FALSE	FALSE	met
FOXH1	O75593	Forkhead box H1	Vfu_4	TRUE	FALSE	FALSE	Vfu
FOXJ2	Q9P0K8	Forkhead box J2	Pst_17	TRUE	FALSE	FALSE	Pst
FOXP2	O15409	Forkhead box P2	Vfu_20	TRUE	FALSE	FALSE	Vfu
FSD2	A1L4K1	Fibronectin type III and SPRY domain containing 2	Kpn_3	TRUE	FALSE	FALSE	Kpn
FSD2	A1L4K1	Fibronectin type III and SPRY domain containing 2	Kpn_9	TRUE	FALSE	FALSE	Kpn
FSD2	A1L4K1	Fibronectin type III and SPRY domain containing 2	Pre_1	TRUE	FALSE	FALSE	Pre
FSD2	A1L4K1	Fibronectin type III and SPRY domain containing 2	Pst_4	TRUE	FALSE	FALSE	Pst
FXR2	P51116	FMR1 autosomal homolog 2	Pem_8	TRUE	FALSE	FALSE	Pem
GADD45G	O95257	Growth arrest and DNA damage inducible gamma	Pre_7	TRUE	FALSE	FALSE	Pre
GADD45G	O95257	Growth arrest and DNA damage inducible gamma	met_10	TRUE	FALSE	FALSE	met
GGA1	Q9UJY5	Golgi associated, gamma adaptin ear containing, ARF binding protein 1	Yen_11	TRUE	FALSE	FALSE	Yen
GIGYF1	O75420	GRB10 interacting GYF protein 1	Cda_11	TRUE	FALSE	FALSE	Cda
GMCL1	Q96IK5	Germ cell-less 1, spermatogenesis associated	Vfu_15	TRUE	FALSE	FALSE	Vfu
GMCL1	Q96IK5	Germ cell-less 1, spermatogenesis associated	Yen_11	TRUE	FALSE	FALSE	Yen
GMPPA	Q96IJ6	GDP-mannose pyrophosphorylase A	Pst_13	TRUE	FALSE	FALSE	Pst
GOLGA2	Q08379	Golgin A2	Cda_6	TRUE	FALSE	FALSE	Cda
GOLGA2	Q08379	Golgin A2	Cda_11	TRUE	FALSE	FALSE	Cda
GOLGA2	Q08379	Golgin A2	Ec6_10	TRUE	FALSE	FALSE	Ec6
GOLGA2	Q08379	Golgin A2	Efe_11	TRUE	FALSE	FALSE	Efe
GOLGA2	Q08379	Golgin A2	Kpn_3	TRUE	FALSE	FALSE	Kpn
GOLGA2	Q08379	Golgin A2	Kpn_9	TRUE	FALSE	FALSE	Kpn
GOLGA2	Q08379	Golgin A2	met_33	TRUE	FALSE	FALSE	met
GOLGA6A	Q9NYA3	Golgin A6 family member A	Cda_11	TRUE	FALSE	FALSE	Cda
GOLGA6A	Q9NYA3	Golgin A6 family member A	Ec6_12	TRUE	FALSE	FALSE	Ec6
GOLGA6A	Q9NYA3	Golgin A6 family member A	Efe_13	TRUE	FALSE	FALSE	Efe
GOLGA6L9	A6NEM1	Golgin A6 family like 9	Cda_11	TRUE	FALSE	FALSE	Cda
GOLGA6L9	A6NEM1	Golgin A6 family like 9	Cpa_10	TRUE	FALSE	FALSE	Cyo
GOLGA6L9	A6NEM1	Golgin A6 family like 9	Ec6_12	TRUE	FALSE	FALSE	Ec6
GOLGA6L9	A6NEM1	Golgin A6 family like 9	Efe_11	TRUE	FALSE	FALSE	Efe
GOLGA6L9	A6NEM1	Golgin A6 family like 9	Efe_13	TRUE	FALSE	FALSE	Efe
GOLGA6L9	A6NEM1	Golgin A6 family like 9	Kpn_3	TRUE	FALSE	FALSE	Kpn
GOLGA6L9	A6NEM1	Golgin A6 family like 9	Kpn_9	TRUE	FALSE	FALSE	Kpn
GOLGA6L9	A6NEM1	Golgin A6 family like 9	Pfa_10	TRUE	FALSE	FALSE	Pfa
GOLGA6L9	A6NEM1	Golgin A6 family like 9	Pem_2	TRUE	FALSE	FALSE	Pem
GOLGA6L9	A6NEM1	Golgin A6 family like 9	Pre_1	TRUE	FALSE	FALSE	Pre
GOLGA6L9	A6NEM1	Golgin A6 family like 9	Pre_21	TRUE	FALSE	FALSE	Pre
GOLGA6L9	A6NEM1	Golgin A6 family like 9	Vfu_21	TRUE	FALSE	FALSE	Vfu
GOLGA6L9	A6NEM1	Golgin A6 family like 9	met_20	TRUE	FALSE	FALSE	met
GRIP1	Q9Y3R0	Glutamate receptor interacting protein 1	Yen_18	TRUE	FALSE	FALSE	Yen
GSTA4	O15217	Glutathione S-transferase alpha 4	Pma_4	TRUE	FALSE	FALSE	Pma
HACE1	Q8IYU2	HECT domain and ankyrin repeat containing E3 ubiquitin protein ligase 1	Cpa_11	TRUE	FALSE	FALSE	Cyo
HINT2	Q9BX68	Histidine triad nucleotide binding protein 2	Mmo_5	TRUE	FALSE	FALSE	Mmo
HIP1	O00291	Huntingtin interacting protein 1	Kpn_3	TRUE	FALSE	FALSE	Kpn
HMBOX1	Q6NT76	Homeobox containing 1	Cda_11	TRUE	FALSE	FALSE	Cda
HMBOX1	Q6NT76	Homeobox containing 1	Ec6_12	TRUE	FALSE	FALSE	Ec6
HMBOX1	Q6NT76	Homeobox containing 1	Kpn_9	TRUE	FALSE	FALSE	Kpn
HMG20A	Q9NP66	High mobility group 20A	Pst_7	TRUE	FALSE	FALSE	Pst
HNRNPC	P07910	Heterogeneous nuclear ribonucleoprotein C	Yre_11	TRUE	FALSE	FALSE	Yre
HOMER3	Q9NSC5	Homer scaffold protein 3	Yen_18	TRUE	FALSE	FALSE	Yen
HOMEZ	Q8IX15	Homeobox and leucine zipper encoding	Ec2_1	TRUE	FALSE	FALSE	Ec2
HOMEZ	Q8IX15	Homeobox and leucine zipper encoding	Ec6_12	TRUE	FALSE	FALSE	Ec6
HOMEZ	Q8IX15	Homeobox and leucine zipper encoding	Efe_11	TRUE	FALSE	FALSE	Efe
HOMEZ	Q8IX15	Homeobox and leucine zipper encoding	Kpn_9	TRUE	FALSE	FALSE	Kpn
HOMEZ	Q8IX15	Homeobox and leucine zipper encoding	Vfu_20	TRUE	FALSE	FALSE	Vfu
HOMEZ	Q8IX15	Homeobox and leucine zipper encoding	Yen_2	TRUE	FALSE	FALSE	Yen
HOMEZ	Q8IX15	Homeobox and leucine zipper encoding	met_10	TRUE	FALSE	FALSE	met
HOMEZ	Q8IX15	Homeobox and leucine zipper encoding	met_40	TRUE	FALSE	FALSE	met
HOOK2	Q96ED9	Hook microtubule tethering protein 2	Efe_11	TRUE	FALSE	FALSE	Efe
HSF2BP	O75031	Heat shock transcription factor 2 binding protein	Cda_6	TRUE	FALSE	FALSE	Cda
HSF2BP	O75031	Heat shock transcription factor 2 binding protein	Cda_11	TRUE	FALSE	FALSE	Cda
HSF2BP	O75031	Heat shock transcription factor 2 binding protein	Cpa_10	TRUE	FALSE	FALSE	Cyo
HSF2BP	O75031	Heat shock transcription factor 2 binding protein	Kpn_6	TRUE	FALSE	FALSE	Kpn
HSF2BP	O75031	Heat shock transcription factor 2 binding protein	Kpn_9	TRUE	FALSE	FALSE	Kpn
HSF2BP	O75031	Heat shock transcription factor 2 binding protein	met_22	TRUE	FALSE	FALSE	met
HSPB8	Q9UJY1	Heat shock protein family B (small) member 8	Ec2_1	TRUE	FALSE	FALSE	Ec2
HSPB8	Q9UJY1	Heat shock protein family B (small) member 8	Ec6_13	TRUE	FALSE	FALSE	Ec6
IFT88	Q13099	Intraflagellar transport 88	Ec2_3	TRUE	FALSE	FALSE	Ec2
IFT88	Q13099	Intraflagellar transport 88	Ec6_10	TRUE	FALSE	FALSE	Ec6
IFT88	Q13099	Intraflagellar transport 88	Efe_11	TRUE	FALSE	FALSE	Efe
IKBKG	Q9Y6K9	Inhibitor of nuclear factor kappa B kinase regulatory subunit gamma	Cpa_12	TRUE	FALSE	FALSE	Cyo
IKBKG	Q9Y6K9	Inhibitor of nuclear factor kappa B kinase regulatory subunit gamma	Ec6_12	TRUE	FALSE	FALSE	Ec6
IKBKG	Q9Y6K9	Inhibitor of nuclear factor kappa B kinase regulatory subunit gamma	Vfu_11	TRUE	FALSE	FALSE	Vfu
IKZF3	Q9UKT9	IKAROS family zinc finger 3	Efe_11	TRUE	FALSE	FALSE	Efe
IKZF3	Q9UKT9	IKAROS family zinc finger 3	Kpn_9	TRUE	FALSE	FALSE	Kpn
IKZF3	Q9UKT9	IKAROS family zinc finger 3	Yen_18	TRUE	FALSE	FALSE	Yen
IKZF3	Q9UKT9	IKAROS family zinc finger 3	met_21	TRUE	FALSE	FALSE	met
IKZF4	Q9H2S9	IKAROS family zinc finger 4	Cda_11	TRUE	FALSE	FALSE	Cda
PATJ	Q8NI35	PATJ crumbs cell polarity complex component	Efe_14	TRUE	FALSE	FALSE	Efe
PATJ	Q8NI35	PATJ crumbs cell polarity complex component	Pre_17	TRUE	FALSE	FALSE	Pre
INTS10	Q9NVR2	Integrator complex subunit 10	Mmo_12	TRUE	FALSE	FALSE	Mmo
IP6K2	Q9UHH9	Inositol hexakisphosphate kinase 2	Vfu_15	TRUE	FALSE	FALSE	Vfu
JSRP1	Q96MG2	Junctional sarcoplasmic reticulum protein 1	Efe_6	TRUE	FALSE	FALSE	Efe
KANK1	Q14678	KN motif and ankyrin repeat domains 1	Efe_13	TRUE	FALSE	FALSE	Efe
KANK4	Q5T7N3	KN motif and ankyrin repeat domains 4	Ec6_12	TRUE	FALSE	FALSE	Ec6
KCNIP1	Q9NZI2	Potassium voltage-gated channel interacting protein 1	met_41	TRUE	FALSE	FALSE	met
KCTD10	Q9H3F6	Potassium channel tetramerization domain containing 10	Mmo_12	TRUE	FALSE	FALSE	Mmo
KCTD6	Q8NC69	Potassium channel tetramerization domain containing 6	Ec2_1	TRUE	FALSE	FALSE	Ec2
KCTD6	Q8NC69	Potassium channel tetramerization domain containing 6	Ec6_10	TRUE	FALSE	FALSE	Ec6
KCTD6	Q8NC69	Potassium channel tetramerization domain containing 6	Efe_11	TRUE	FALSE	FALSE	Efe
KCTD6	Q8NC69	Potassium channel tetramerization domain containing 6	Kpn_3	TRUE	FALSE	FALSE	Kpn
KCTD6	Q8NC69	Potassium channel tetramerization domain containing 6	Kpn_9	TRUE	FALSE	FALSE	Kpn
KCTD6	Q8NC69	Potassium channel tetramerization domain containing 6	Yen_3	TRUE	FALSE	FALSE	Yen
KCTD6	Q8NC69	Potassium channel tetramerization domain containing 6	Yre_13	TRUE	FALSE	FALSE	Yre
KCTD6	Q8NC69	Potassium channel tetramerization domain containing 6	met_10	TRUE	FALSE	FALSE	met
KCTD9	Q7L273	Potassium channel tetramerization domain containing 9	Ec2_1	TRUE	FALSE	FALSE	Ec2
KCTD9	Q7L273	Potassium channel tetramerization domain containing 9	Ec6_12	TRUE	FALSE	FALSE	Ec6
KCTD9	Q7L273	Potassium channel tetramerization domain containing 9	Kpn_3	TRUE	FALSE	FALSE	Kpn
KCTD9	Q7L273	Potassium channel tetramerization domain containing 9	Pst_7	TRUE	FALSE	FALSE	Pst
KCTD9	Q7L273	Potassium channel tetramerization domain containing 9	met_25	TRUE	FALSE	FALSE	met
KEAP1	Q14145	Kelch like ECH associated protein 1	Pst_3	TRUE	FALSE	FALSE	Pst
KEAP1	Q14145	Kelch like ECH associated protein 1	Vfu_7	TRUE	FALSE	FALSE	Vfu
KEAP1	Q14145	Kelch like ECH associated protein 1	met_26	TRUE	FALSE	FALSE	met
MINAR1	Q9UPX6	Membrane integral NOTCH2 associated receptor 1	Cda_11	TRUE	FALSE	FALSE	Cda
KIAA1328	Q86T90	KIAA1328	Mmo_12	TRUE	FALSE	FALSE	Mmo
CEP126	Q9P2H0	Centrosomal protein 126	met_25	TRUE	FALSE	FALSE	met
KIAA1958	Q8N8K9	KIAA1958	Mmo_5	TRUE	FALSE	FALSE	Mmo
KIAA1958	Q8N8K9	KIAA1958	Vfu_4	TRUE	FALSE	FALSE	Vfu
KIAA1958	Q8N8K9	KIAA1958	Yen_11	TRUE	FALSE	FALSE	Yen
KIFAP3	Q92845	Kinesin associated protein 3	Kpn_14	TRUE	FALSE	FALSE	Kpn
KIFC3	Q9BVG8	Kinesin family member C3	Ec6_10	TRUE	FALSE	FALSE	Ec6
KIFC3	Q9BVG8	Kinesin family member C3	Efe_11	TRUE	FALSE	FALSE	Efe
KIFC3	Q9BVG8	Kinesin family member C3	Kpn_3	TRUE	FALSE	FALSE	Kpn
KIFC3	Q9BVG8	Kinesin family member C3	Kpn_9	TRUE	FALSE	FALSE	Kpn
KIFC3	Q9BVG8	Kinesin family member C3	Mmo_12	TRUE	FALSE	FALSE	Mmo
KIFC3	Q9BVG8	Kinesin family member C3	Pre_21	TRUE	FALSE	FALSE	Pre
KIFC3	Q9BVG8	Kinesin family member C3	met_3	TRUE	FALSE	FALSE	met
KIFC3	Q9BVG8	Kinesin family member C3	met_33	TRUE	FALSE	FALSE	met
KLHL2	O95198	Kelch like family member 2	Kpn_3	TRUE	FALSE	FALSE	Kpn
KLHL2	O95198	Kelch like family member 2	Pse_3	TRUE	FALSE	FALSE	Pse
KLHL2	O95198	Kelch like family member 2	Pst_10	TRUE	FALSE	FALSE	Pst
KLHL2	O95198	Kelch like family member 2	Vfu_18	TRUE	FALSE	FALSE	Vfu
KLHL3	Q9UH77	Kelch like family member 3	Yen_18	TRUE	FALSE	FALSE	Yen
KPRP	Q5T749	Keratinocyte proline rich protein	Vfu_4	TRUE	FALSE	FALSE	Vfu
KRT10	P13645	Keratin 10	Pre_1	TRUE	FALSE	FALSE	Pre
KRT27	Q7Z3Y8	Keratin 27	Cda_11	TRUE	FALSE	FALSE	Cda
KRT27	Q7Z3Y8	Keratin 27	Efe_11	TRUE	FALSE	FALSE	Efe
KRT27	Q7Z3Y8	Keratin 27	Efe_13	TRUE	FALSE	FALSE	Efe
KRT27	Q7Z3Y8	Keratin 27	Kpn_3	TRUE	FALSE	FALSE	Kpn
KRT27	Q7Z3Y8	Keratin 27	Kpn_9	TRUE	FALSE	FALSE	Kpn
KRT27	Q7Z3Y8	Keratin 27	Mmo_12	TRUE	FALSE	FALSE	Mmo
KRT27	Q7Z3Y8	Keratin 27	Pre_1	TRUE	FALSE	FALSE	Pre
KRT27	Q7Z3Y8	Keratin 27	Pre_21	TRUE	FALSE	FALSE	Pre
KRT27	Q7Z3Y8	Keratin 27	Vfu_21	TRUE	FALSE	FALSE	Vfu
KRT31	Q15323	Keratin 31	Efe_11	TRUE	FALSE	FALSE	Efe
KRT31	Q15323	Keratin 31	Kpn_3	TRUE	FALSE	FALSE	Kpn
KRT31	Q15323	Keratin 31	Kpn_9	TRUE	FALSE	FALSE	Kpn
KRT31	Q15323	Keratin 31	Pem_8	TRUE	FALSE	FALSE	Pem
KRT31	Q15323	Keratin 31	Vfu_4	TRUE	FALSE	FALSE	Vfu
KRT34	O76011	Keratin 34	Efe_11	TRUE	FALSE	FALSE	Efe
KRT75	O95678	Keratin 75	Cpa_11	TRUE	FALSE	FALSE	Cyo
KRT75	O95678	Keratin 75	Ec6_10	TRUE	FALSE	FALSE	Ec6
KRT75	O95678	Keratin 75	Ec6_14	TRUE	FALSE	FALSE	Ec6
KRT75	O95678	Keratin 75	Efe_11	TRUE	FALSE	FALSE	Efe
KRT75	O95678	Keratin 75	Pma_4	TRUE	FALSE	FALSE	Pma
KRT75	O95678	Keratin 75	Kpn_3	TRUE	FALSE	FALSE	Kpn
KRT75	O95678	Keratin 75	Kpn_9	TRUE	FALSE	FALSE	Kpn
KRT75	O95678	Keratin 75	Pre_9	TRUE	FALSE	FALSE	Pre
KRT75	O95678	Keratin 75	Vfu_20	TRUE	FALSE	FALSE	Vfu
KRT75	O95678	Keratin 75	Yen_9	TRUE	FALSE	FALSE	Yen
KRT75	O95678	Keratin 75	Yre_12	TRUE	FALSE	FALSE	Yre
KRT75	O95678	Keratin 75	met_25	TRUE	FALSE	FALSE	met
KRT76	Q01546	Keratin 76	Cpa_11	TRUE	FALSE	FALSE	Cyo
KRT76	Q01546	Keratin 76	Ec6_14	TRUE	FALSE	FALSE	Ec6
KRT76	Q01546	Keratin 76	Pma_4	TRUE	FALSE	FALSE	Pma
KRT76	Q01546	Keratin 76	Kpn_3	TRUE	FALSE	FALSE	Kpn
KRT76	Q01546	Keratin 76	Vfu_4	TRUE	FALSE	FALSE	Vfu
KRT76	Q01546	Keratin 76	Vfu_20	TRUE	FALSE	FALSE	Vfu
KRT76	Q01546	Keratin 76	Yen_9	TRUE	FALSE	FALSE	Yen
KRT76	Q01546	Keratin 76	met_25	TRUE	FALSE	FALSE	met
KRTAP10-5	P60370	Keratin associated protein 10-5	Ec2_1	TRUE	FALSE	FALSE	Ec2
KRTAP10-5	P60370	Keratin associated protein 10-5	Kpn_9	TRUE	FALSE	FALSE	Kpn
KRTAP10-5	P60370	Keratin associated protein 10-5	Pfa_10	TRUE	FALSE	FALSE	Pfa
KRTAP10-5	P60370	Keratin associated protein 10-5	met_10	TRUE	FALSE	FALSE	met
KRTAP10-6	P60371	Keratin associated protein 10-6	Pfa_10	TRUE	FALSE	FALSE	Pfa
KRTAP10-6	P60371	Keratin associated protein 10-6	met_10	TRUE	FALSE	FALSE	met
KRTAP10-9	P60411	Keratin associated protein 10-9	Kpn_9	TRUE	FALSE	FALSE	Kpn
KRTAP1-1	Q07627	Keratin associated protein 1-1	met_10	TRUE	FALSE	FALSE	met
KRTAP1-3	Q8IUG1	Keratin associated protein 1-3	met_10	TRUE	FALSE	FALSE	met
KRTAP5-1	Q6L8H4	Keratin associated protein 5-1	Kpn_3	TRUE	FALSE	FALSE	Kpn
KRTAP5-1	Q6L8H4	Keratin associated protein 5-1	met_10	TRUE	FALSE	FALSE	met
KRTAP5-2	Q701N4	Keratin associated protein 5-2	met_10	TRUE	FALSE	FALSE	met
KRTAP5-7	Q6L8G8	Keratin associated protein 5-7	Kpn_3	TRUE	FALSE	FALSE	Kpn
KRTAP5-7	Q6L8G8	Keratin associated protein 5-7	Pfa_10	TRUE	FALSE	FALSE	Pfa
KRTAP5-7	Q6L8G8	Keratin associated protein 5-7	met_10	TRUE	FALSE	FALSE	met
KRTAP5-8	O75690	Keratin associated protein 5-8	met_10	TRUE	FALSE	FALSE	met
L3MBTL3	Q96JM7	L3MBTL histone methyl-lysine binding protein 3	Kpn_3	TRUE	FALSE	FALSE	Kpn
L3MBTL3	Q96JM7	L3MBTL histone methyl-lysine binding protein 3	Yen_11	TRUE	FALSE	FALSE	Yen
LATS2	Q9NRM7	Large tumor suppressor kinase 2	Ec6_14	TRUE	FALSE	FALSE	Ec6
LATS2	Q9NRM7	Large tumor suppressor kinase 2	Efe_11	TRUE	FALSE	FALSE	Efe
LBX1	P52954	Ladybird homeobox 1	Ec6_12	TRUE	FALSE	FALSE	Ec6
LBX1	P52954	Ladybird homeobox 1	Kpn_3	TRUE	FALSE	FALSE	Kpn
LBX1	P52954	Ladybird homeobox 1	Pfa_4	TRUE	FALSE	FALSE	Pfa
LBX1	P52954	Ladybird homeobox 1	Pem_2	TRUE	FALSE	FALSE	Pem
LBX1	P52954	Ladybird homeobox 1	met_15	TRUE	FALSE	FALSE	met
LCE2C	Q5TA81	Late cornified envelope 2C	Kpn_3	TRUE	FALSE	FALSE	Kpn
LCN2	P80188	Lipocalin 2	Vfu_4	TRUE	FALSE	FALSE	Vfu
LDB2	O43679	LIM domain binding 2	Pre_9	TRUE	FALSE	FALSE	Pre
LDOC1	O95751	LDOC1 regulator of NFKB signaling	Efe_11	TRUE	FALSE	FALSE	Efe
LHX2	P50458	LIM homeobox 2	Vfu_15	TRUE	FALSE	FALSE	Vfu
LHX3	Q9UBR4	LIM homeobox 3	Pma_11	TRUE	FALSE	FALSE	Pma
LHX3	Q9UBR4	LIM homeobox 3	Kpn_9	TRUE	FALSE	FALSE	Kpn
LONRF1	Q17RB8	LON peptidase N-terminal domain and ring finger 1	met_25	TRUE	FALSE	FALSE	met
DNAAF11	Q86X45	Dynein axonemal assembly factor 11	met_12	TRUE	FALSE	FALSE	met
DNAAF11	Q86X45	Dynein axonemal assembly factor 11	met_32	TRUE	FALSE	FALSE	met
LRRC73	Q5JTD7	Leucine rich repeat containing 73	Efe_10	TRUE	FALSE	FALSE	Efe
LZTFL1	Q9NQ48	Leucine zipper transcription factor like 1	Pre_21	TRUE	FALSE	FALSE	Pre
LZTS2	Q9BRK4	Leucine zipper tumor suppressor 2	Cda_11	TRUE	FALSE	FALSE	Cda
LZTS2	Q9BRK4	Leucine zipper tumor suppressor 2	Efe_11	TRUE	FALSE	FALSE	Efe
LZTS2	Q9BRK4	Leucine zipper tumor suppressor 2	Kpn_9	TRUE	FALSE	FALSE	Kpn
LZTS2	Q9BRK4	Leucine zipper tumor suppressor 2	Yen_9	TRUE	FALSE	FALSE	Yen
LZTS2	Q9BRK4	Leucine zipper tumor suppressor 2	met_3	TRUE	FALSE	FALSE	met
MAGEA12	P43365	MAGE family member A12	met_38	TRUE	FALSE	FALSE	met
MAGEA8	P43361	MAGE family member A8	Kpn_5	TRUE	FALSE	FALSE	Kpn
MAGEB4	O15481	MAGE family member B4	Pma_12	TRUE	FALSE	FALSE	Pma
MAGI1	Q96QZ7	Membrane associated guanylate kinase, WW and PDZ domain containing 1	met_26	TRUE	FALSE	FALSE	met
MAGI2	Q86UL8	Membrane associated guanylate kinase, WW and PDZ domain containing 2	Mmo_2	TRUE	FALSE	FALSE	Mmo
MAGI2	Q86UL8	Membrane associated guanylate kinase, WW and PDZ domain containing 2	met_26	TRUE	FALSE	FALSE	met
MCC	P23508	MCC regulator of WNT signaling pathway	Efe_13	TRUE	FALSE	FALSE	Efe
MCC	P23508	MCC regulator of WNT signaling pathway	Kpn_10	TRUE	FALSE	FALSE	Kpn
MCM6	Q14566	Minichromosome maintenance complex component 6	Ec6_12	TRUE	FALSE	FALSE	Ec6
MDFI	Q99750	MyoD family inhibitor	Kpn_11	TRUE	FALSE	FALSE	Kpn
MDFI	Q99750	MyoD family inhibitor	Kpn_9	TRUE	FALSE	FALSE	Kpn
MFF	Q9GZY8	Mitochondrial fission factor	Cda_5	TRUE	FALSE	FALSE	Cda
MFF	Q9GZY8	Mitochondrial fission factor	Ec2_5	TRUE	FALSE	FALSE	Ec2
MFF	Q9GZY8	Mitochondrial fission factor	Mmo_1	TRUE	FALSE	FALSE	Mmo
MFF	Q9GZY8	Mitochondrial fission factor	Pst_16	TRUE	FALSE	FALSE	Pst
MFF	Q9GZY8	Mitochondrial fission factor	Vfu_16	TRUE	FALSE	FALSE	Vfu
MFF	Q9GZY8	Mitochondrial fission factor	Yen_5	TRUE	FALSE	FALSE	Yen
MFF	Q9GZY8	Mitochondrial fission factor	Yre_8	TRUE	FALSE	FALSE	Yre
MID1	O15344	Midline 1	Ec6_12	TRUE	FALSE	FALSE	Ec6
MID2	Q9UJV3	Midline 2	Cda_11	TRUE	FALSE	FALSE	Cda
MID2	Q9UJV3	Midline 2	Efe_11	TRUE	FALSE	FALSE	Efe
MID2	Q9UJV3	Midline 2	Kpn_9	TRUE	FALSE	FALSE	Kpn
MID2	Q9UJV3	Midline 2	Kpn_3	TRUE	FALSE	FALSE	Kpn
MID2	Q9UJV3	Midline 2	Vfu_21	TRUE	FALSE	FALSE	Vfu
MID2	Q9UJV3	Midline 2	met_10	TRUE	FALSE	FALSE	met
MMS22L	Q6ZRQ5	MMS22 like, DNA repair protein	Vfu_21	TRUE	FALSE	FALSE	Vfu
MPDZ	O75970	Multiple PDZ domain crumbs cell polarity complex component	Efe_14	TRUE	FALSE	FALSE	Efe
MPDZ	O75970	Multiple PDZ domain crumbs cell polarity complex component	met_26	TRUE	FALSE	FALSE	met
MPP7	Q5T2T1	MAGUK p55 scaffold protein 7	Efe_14	TRUE	FALSE	FALSE	Efe
MRFAP1L1	Q96HT8	Morf4 family associated protein 1 like 1	Kpn_3	TRUE	FALSE	FALSE	Kpn
MSANTD4	Q8NCY6	Myb/SANT DNA binding domain containing 4 with coiled-coils	Kpn_9	TRUE	FALSE	FALSE	Kpn
MSANTD4	Q8NCY6	Myb/SANT DNA binding domain containing 4 with coiled-coils	Kpn_10	TRUE	FALSE	FALSE	Kpn
MTUS2	Q5JR59	Microtubule associated scaffold protein 2	Cda_11	TRUE	FALSE	FALSE	Cda
MTUS2	Q5JR59	Microtubule associated scaffold protein 2	Ec6_12	TRUE	FALSE	FALSE	Ec6
MTUS2	Q5JR59	Microtubule associated scaffold protein 2	Kpn_3	TRUE	FALSE	FALSE	Kpn
MTUS2	Q5JR59	Microtubule associated scaffold protein 2	Kpn_9	TRUE	FALSE	FALSE	Kpn
MTUS2	Q5JR59	Microtubule associated scaffold protein 2	Pre_1	TRUE	FALSE	FALSE	Pre
N4BP1	O75113	NEDD4 binding protein 1	Vfu_15	TRUE	FALSE	FALSE	Vfu
N4BP1	O75113	NEDD4 binding protein 1	Vfu_21	TRUE	FALSE	FALSE	Vfu
N4BP2	Q86UW6	NEDD4 binding protein 2	Kpn_3	TRUE	FALSE	FALSE	Kpn
N4BP2	Q86UW6	NEDD4 binding protein 2	Vfu_4	TRUE	FALSE	FALSE	Vfu
N4BP2	Q86UW6	NEDD4 binding protein 2	Yen_9	TRUE	FALSE	FALSE	Yen
NAB2	Q15742	NGFI-A binding protein 2	Vfu_20	TRUE	FALSE	FALSE	Vfu
NAB2	Q15742	NGFI-A binding protein 2	met_25	TRUE	FALSE	FALSE	met
NAGK	Q9UJ70	N-acetylglucosamine kinase	Yre_4	TRUE	FALSE	FALSE	Yre
NAP1L2	Q9ULW6	Nucleosome assembly protein 1 like 2	Efe_13	TRUE	FALSE	FALSE	Efe
NAV2	Q8IVL1	Neuron navigator 2	Cda_11	TRUE	FALSE	FALSE	Cda
NEBL	O76041	Nebulette	Mmo_5	TRUE	FALSE	FALSE	Mmo
NEBL	O76041	Nebulette	Yen_9	TRUE	FALSE	FALSE	Yen
NEBL	O76041	Nebulette	met_25	TRUE	FALSE	FALSE	met
NECAB1	Q8N987	N-terminal EF-hand calcium binding protein 1	Ec6_12	TRUE	FALSE	FALSE	Ec6
NECAB1	Q8N987	N-terminal EF-hand calcium binding protein 1	Efe_13	TRUE	FALSE	FALSE	Efe
NECAB1	Q8N987	N-terminal EF-hand calcium binding protein 1	Pma_11	TRUE	FALSE	FALSE	Pma
NECAB1	Q8N987	N-terminal EF-hand calcium binding protein 1	Kpn_9	TRUE	FALSE	FALSE	Kpn
NECAB2	Q7Z6G3	N-terminal EF-hand calcium binding protein 2	Ec2_1	TRUE	FALSE	FALSE	Ec2
NECAB2	Q7Z6G3	N-terminal EF-hand calcium binding protein 2	Efe_13	TRUE	FALSE	FALSE	Efe
NECAB2	Q7Z6G3	N-terminal EF-hand calcium binding protein 2	Kpn_3	TRUE	FALSE	FALSE	Kpn
NECAB2	Q7Z6G3	N-terminal EF-hand calcium binding protein 2	Kpn_9	TRUE	FALSE	FALSE	Kpn
NECAB2	Q7Z6G3	N-terminal EF-hand calcium binding protein 2	Pre_21	TRUE	FALSE	FALSE	Pre
NECAB2	Q7Z6G3	N-terminal EF-hand calcium binding protein 2	Pst_4	TRUE	FALSE	FALSE	Pst
NECAB2	Q7Z6G3	N-terminal EF-hand calcium binding protein 2	Vfu_21	TRUE	FALSE	FALSE	Vfu
NEDD9	Q14511	Neural precursor cell expressed, developmentally down-regulated 9	Pem_8	TRUE	FALSE	FALSE	Pem
NFE2L1	Q14494	NFE2 like bZIP transcription factor 1	Mmo_5	TRUE	FALSE	FALSE	Mmo
NFIX	Q14938	Nuclear factor I X	Mmo_12	TRUE	FALSE	FALSE	Mmo
NOL4	O94818	Nucleolar protein 4	Yen_2	TRUE	FALSE	FALSE	Yen
NOTO	A8MTQ0	Notochord homeobox	Kpn_9	TRUE	FALSE	FALSE	Kpn
NOTO	A8MTQ0	Notochord homeobox	Mmo_12	TRUE	FALSE	FALSE	Mmo
NOTO	A8MTQ0	Notochord homeobox	Pfa_4	TRUE	FALSE	FALSE	Pfa
NOTO	A8MTQ0	Notochord homeobox	Pem_2	TRUE	FALSE	FALSE	Pem
NOTO	A8MTQ0	Notochord homeobox	Pst_13	TRUE	FALSE	FALSE	Pst
NOTO	A8MTQ0	Notochord homeobox	Vfu_15	TRUE	FALSE	FALSE	Vfu
NRBP1	Q9UHY1	Nuclear receptor binding protein 1	Cda_6	TRUE	FALSE	FALSE	Cda
NUP62	P37198	Nucleoporin 62	Ec6_12	TRUE	FALSE	FALSE	Ec6
NUP62	P37198	Nucleoporin 62	Efe_13	TRUE	FALSE	FALSE	Efe
NUP62	P37198	Nucleoporin 62	Pre_1	TRUE	FALSE	FALSE	Pre
OPLAH	O14841	5-oxoprolinase, ATP-hydrolysing	met_20	TRUE	FALSE	FALSE	met
PAIP1	Q9H074	Poly(A) binding protein interacting protein 1	Pfa_18	TRUE	FALSE	FALSE	Pfa
PAK5	Q9P286	p21 (RAC1) activated kinase 5	Vfu_20	TRUE	FALSE	FALSE	Vfu
PAX5	Q02548	Paired box 5	Aja_3	TRUE	FALSE	FALSE	Aja
PAX5	Q02548	Paired box 5	Efe_11	TRUE	FALSE	FALSE	Efe
PAX5	Q02548	Paired box 5	Pma_4	TRUE	FALSE	FALSE	Pma
PAX5	Q02548	Paired box 5	Kpn_3	TRUE	FALSE	FALSE	Kpn
PAX5	Q02548	Paired box 5	Pem_2	TRUE	FALSE	FALSE	Pem
PAX5	Q02548	Paired box 5	Pre_19	TRUE	FALSE	FALSE	Pre
PAX5	Q02548	Paired box 5	Pse_3	TRUE	FALSE	FALSE	Pse
PAX5	Q02548	Paired box 5	Yre_12	TRUE	FALSE	FALSE	Yre
PAX5	Q02548	Paired box 5	met_27	TRUE	FALSE	FALSE	met
PAX6	P26367	Paired box 6	Ec2_1	TRUE	FALSE	FALSE	Ec2
PAX6	P26367	Paired box 6	Efe_11	TRUE	FALSE	FALSE	Efe
PAX6	P26367	Paired box 6	Kpn_3	TRUE	FALSE	FALSE	Kpn
PAX6	P26367	Paired box 6	Mmo_12	TRUE	FALSE	FALSE	Mmo
PAX6	P26367	Paired box 6	Pre_8	TRUE	FALSE	FALSE	Pre
PAX6	P26367	Paired box 6	Pre_9	TRUE	FALSE	FALSE	Pre
PAX6	P26367	Paired box 6	Pre_21	TRUE	FALSE	FALSE	Pre
PAX6	P26367	Paired box 6	Pst_13	TRUE	FALSE	FALSE	Pst
PAX6	P26367	Paired box 6	Vfu_15	TRUE	FALSE	FALSE	Vfu
PAX6	P26367	Paired box 6	Vfu_20	TRUE	FALSE	FALSE	Vfu
PAX6	P26367	Paired box 6	Yen_20	TRUE	FALSE	FALSE	Yen
PAX6	P26367	Paired box 6	Yre_12	TRUE	FALSE	FALSE	Yre
PCYT1A	P49585	Phosphate cytidylyltransferase 1A, choline	Mmo_5	TRUE	FALSE	FALSE	Mmo
PCYT1A	P49585	Phosphate cytidylyltransferase 1A, choline	Pre_21	TRUE	FALSE	FALSE	Pre
PDCL2	Q8N4E4	Phosducin like 2	Cda_11	TRUE	FALSE	FALSE	Cda
PDE4DIP	Q5VU43	Phosphodiesterase 4D interacting protein	Cda_11	TRUE	FALSE	FALSE	Cda
PDE4DIP	Q5VU43	Phosphodiesterase 4D interacting protein	Efe_11	TRUE	FALSE	FALSE	Efe
PDE4DIP	Q5VU43	Phosphodiesterase 4D interacting protein	Kpn_9	TRUE	FALSE	FALSE	Kpn
PDZK1	Q5T2W1	PDZ domain containing 1	met_26	TRUE	FALSE	FALSE	met
PIBF1	Q8WXW3	Progesterone immunomodulatory binding factor 1	Kpn_3	TRUE	FALSE	FALSE	Kpn
PIBF1	Q8WXW3	Progesterone immunomodulatory binding factor 1	Kpn_9	TRUE	FALSE	FALSE	Kpn
PIBF1	Q8WXW3	Progesterone immunomodulatory binding factor 1	Kpn_10	TRUE	FALSE	FALSE	Kpn
PICK1	Q9NRD5	Protein interacting with PRKCA 1	Cda_6	TRUE	FALSE	FALSE	Cda
PICK1	Q9NRD5	Protein interacting with PRKCA 1	Cda_11	TRUE	FALSE	FALSE	Cda
PICK1	Q9NRD5	Protein interacting with PRKCA 1	Efe_11	TRUE	FALSE	FALSE	Efe
PICK1	Q9NRD5	Protein interacting with PRKCA 1	Kpn_3	TRUE	FALSE	FALSE	Kpn
PICK1	Q9NRD5	Protein interacting with PRKCA 1	Kpn_9	TRUE	FALSE	FALSE	Kpn
PICK1	Q9NRD5	Protein interacting with PRKCA 1	Pst_2	TRUE	FALSE	FALSE	Pst
PICK1	Q9NRD5	Protein interacting with PRKCA 1	Vfu_12	TRUE	FALSE	FALSE	Vfu
PICK1	Q9NRD5	Protein interacting with PRKCA 1	met_31	TRUE	FALSE	FALSE	met
PKNOX1	P55347	PBX/knotted 1 homeobox 1	Pre_21	TRUE	FALSE	FALSE	Pre
PKNOX1	P55347	PBX/knotted 1 homeobox 1	met_46	TRUE	FALSE	FALSE	met
PKNOX2	Q96KN3	PBX/knotted 1 homeobox 2	Mmo_5	TRUE	FALSE	FALSE	Mmo
PKNOX2	Q96KN3	PBX/knotted 1 homeobox 2	met_46	TRUE	FALSE	FALSE	met
PML	P29590	PML nuclear body scaffold	Mmo_5	TRUE	FALSE	FALSE	Mmo
PNMA1	Q8ND90	PNMA family member 1	Ec6_12	TRUE	FALSE	FALSE	Ec6
PNMA1	Q8ND90	PNMA family member 1	Efe_11	TRUE	FALSE	FALSE	Efe
PNMA1	Q8ND90	PNMA family member 1	Kpn_3	TRUE	FALSE	FALSE	Kpn
PNMA1	Q8ND90	PNMA family member 1	Kpn_9	TRUE	FALSE	FALSE	Kpn
PNMA1	Q8ND90	PNMA family member 1	Mmo_4	TRUE	FALSE	FALSE	Mmo
PNMA1	Q8ND90	PNMA family member 1	Pfa_12	TRUE	FALSE	FALSE	Pfa
PNMA1	Q8ND90	PNMA family member 1	Pst_17	TRUE	FALSE	FALSE	Pst
PNMA1	Q8ND90	PNMA family member 1	Vfu_21	TRUE	FALSE	FALSE	Vfu
PNMA1	Q8ND90	PNMA family member 1	met_15	TRUE	FALSE	FALSE	met
PNMA2	Q9UL42	PNMA family member 2	Ec6_12	TRUE	FALSE	FALSE	Ec6
PNMA2	Q9UL42	PNMA family member 2	Kpn_3	TRUE	FALSE	FALSE	Kpn
PNMA2	Q9UL42	PNMA family member 2	Kpn_9	TRUE	FALSE	FALSE	Kpn
PNMA5	Q96PV4	PNMA family member 5	Efe_11	TRUE	FALSE	FALSE	Efe
PNMA5	Q96PV4	PNMA family member 5	Kpn_9	TRUE	FALSE	FALSE	Kpn
POU2F1	P14859	POU class 2 homeobox 1	Vfu_4	TRUE	FALSE	FALSE	Vfu
PPCDC	Q96CD2	Phosphopantothenoylcysteine decarboxylase	Pma_17	TRUE	FALSE	FALSE	Pma
PPFIBP1	Q86W92	PPFIA binding protein 1	Efe_13	TRUE	FALSE	FALSE	Efe
PPP1R13B	Q96KQ4	Protein phosphatase 1 regulatory subunit 13B	Efe_11	TRUE	FALSE	FALSE	Efe
PPP1R13B	Q96KQ4	Protein phosphatase 1 regulatory subunit 13B	Kpn_9	TRUE	FALSE	FALSE	Kpn
PPP1R13B	Q96KQ4	Protein phosphatase 1 regulatory subunit 13B	Pre_9	TRUE	FALSE	FALSE	Pre
PPP1R13B	Q96KQ4	Protein phosphatase 1 regulatory subunit 13B	Pre_21	TRUE	FALSE	FALSE	Pre
PPP1R13B	Q96KQ4	Protein phosphatase 1 regulatory subunit 13B	Yen_9	TRUE	FALSE	FALSE	Yen
PRDM13	Q9H4Q3	PR/SET domain 13	Ec6_14	TRUE	FALSE	FALSE	Ec6
PRDM16	Q9HAZ2	PR/SET domain 16	Efe_11	TRUE	FALSE	FALSE	Efe
PRDM16	Q9HAZ2	PR/SET domain 16	Vfu_20	TRUE	FALSE	FALSE	Vfu
PRDM6	Q9NQX0	PR/SET domain 6	Cda_6	TRUE	FALSE	FALSE	Cda
PRDM6	Q9NQX0	PR/SET domain 6	Kpn_3	TRUE	FALSE	FALSE	Kpn
PROP1	O75360	PROP paired-like homeobox 1	Efe_11	TRUE	FALSE	FALSE	Efe
PROP1	O75360	PROP paired-like homeobox 1	Pst_2	TRUE	FALSE	FALSE	Pst
PROP1	O75360	PROP paired-like homeobox 1	Pst_13	TRUE	FALSE	FALSE	Pst
PROP1	O75360	PROP paired-like homeobox 1	Yre_12	TRUE	FALSE	FALSE	Yre
PRPH	P41219	Peripherin	Yen_9	TRUE	FALSE	FALSE	Yen
PRPSAP2	O60256	Phosphoribosyl pyrophosphate synthetase associated protein 2	Yen_18	TRUE	FALSE	FALSE	Yen
PSME3	P61289	Proteasome activator subunit 3	Vfu_4	TRUE	FALSE	FALSE	Vfu
PSTPIP1	O43586	Proline-serine-threonine phosphatase interacting protein 1	Pma_13	TRUE	FALSE	FALSE	Pma
PSTPIP1	O43586	Proline-serine-threonine phosphatase interacting protein 1	Kpn_3	TRUE	FALSE	FALSE	Kpn
PUF60	Q9UHX1	Poly(U) binding splicing factor 60	Pse_4	TRUE	FALSE	FALSE	Pse
RAB11FIP3	O75154	RAB11 family interacting protein 3	Cda_11	TRUE	FALSE	FALSE	Cda
RAB3IL1	Q8TBN0	RAB3A interacting protein like 1	met_38	TRUE	FALSE	FALSE	met
RAB3IP	Q96QF0	RAB3A interacting protein	Kpn_9	TRUE	FALSE	FALSE	Kpn
RALYL	Q86SE5	RALY RNA binding protein like	Ec6_12	TRUE	FALSE	FALSE	Ec6
RALYL	Q86SE5	RALY RNA binding protein like	Pre_21	TRUE	FALSE	FALSE	Pre
RBAK	Q9NYW8	RB associated KRAB zinc finger	Efe_11	TRUE	FALSE	FALSE	Efe
RBM42	Q9BTD8	RNA binding motif protein 42	Yen_9	TRUE	FALSE	FALSE	Yen
REEP6	Q96HR9	Receptor accessory protein 6	Efe_7	TRUE	FALSE	FALSE	Efe
REL	Q04864	REL proto-oncogene, NF-kB subunit	Ec2_1	TRUE	FALSE	FALSE	Ec2
REL	Q04864	REL proto-oncogene, NF-kB subunit	Ec2_3	TRUE	FALSE	FALSE	Ec2
REL	Q04864	REL proto-oncogene, NF-kB subunit	Efe_3	TRUE	FALSE	FALSE	Efe
REL	Q04864	REL proto-oncogene, NF-kB subunit	Efe_9	TRUE	FALSE	FALSE	Efe
REL	Q04864	REL proto-oncogene, NF-kB subunit	Efe_11	TRUE	FALSE	FALSE	Efe
REL	Q04864	REL proto-oncogene, NF-kB subunit	Mmo_8	TRUE	FALSE	FALSE	Mmo
REL	Q04864	REL proto-oncogene, NF-kB subunit	Mmo_12	TRUE	FALSE	FALSE	Mmo
REL	Q04864	REL proto-oncogene, NF-kB subunit	Pfa_4	TRUE	FALSE	FALSE	Pfa
REL	Q04864	REL proto-oncogene, NF-kB subunit	Pfa_14	TRUE	FALSE	FALSE	Pfa
REL	Q04864	REL proto-oncogene, NF-kB subunit	Pem_2	TRUE	FALSE	FALSE	Pem
REL	Q04864	REL proto-oncogene, NF-kB subunit	Pem_8	TRUE	FALSE	FALSE	Pem
REL	Q04864	REL proto-oncogene, NF-kB subunit	Pre_5	TRUE	FALSE	FALSE	Pre
REL	Q04864	REL proto-oncogene, NF-kB subunit	Pre_9	TRUE	FALSE	FALSE	Pre
REL	Q04864	REL proto-oncogene, NF-kB subunit	Pre_16	TRUE	FALSE	FALSE	Pre
REL	Q04864	REL proto-oncogene, NF-kB subunit	Pre_21	TRUE	FALSE	FALSE	Pre
REL	Q04864	REL proto-oncogene, NF-kB subunit	Pst_2	TRUE	FALSE	FALSE	Pst
REL	Q04864	REL proto-oncogene, NF-kB subunit	Pst_13	TRUE	FALSE	FALSE	Pst
REL	Q04864	REL proto-oncogene, NF-kB subunit	Pst_17	TRUE	FALSE	FALSE	Pst
REL	Q04864	REL proto-oncogene, NF-kB subunit	Vfu_1	TRUE	FALSE	FALSE	Vfu
REL	Q04864	REL proto-oncogene, NF-kB subunit	Vfu_4	TRUE	FALSE	FALSE	Vfu
REL	Q04864	REL proto-oncogene, NF-kB subunit	Vfu_12	TRUE	FALSE	FALSE	Vfu
REL	Q04864	REL proto-oncogene, NF-kB subunit	Vfu_13	TRUE	FALSE	FALSE	Vfu
REL	Q04864	REL proto-oncogene, NF-kB subunit	Vfu_15	TRUE	FALSE	FALSE	Vfu
REL	Q04864	REL proto-oncogene, NF-kB subunit	Yen_2	TRUE	FALSE	FALSE	Yen
REL	Q04864	REL proto-oncogene, NF-kB subunit	Yen_11	TRUE	FALSE	FALSE	Yen
REL	Q04864	REL proto-oncogene, NF-kB subunit	Yen_13	TRUE	FALSE	FALSE	Yen
REL	Q04864	REL proto-oncogene, NF-kB subunit	Yen_15	TRUE	FALSE	FALSE	Yen
REL	Q04864	REL proto-oncogene, NF-kB subunit	Yen_18	TRUE	FALSE	FALSE	Yen
REL	Q04864	REL proto-oncogene, NF-kB subunit	met_25	TRUE	FALSE	FALSE	met
REL	Q04864	REL proto-oncogene, NF-kB subunit	met_47	TRUE	FALSE	FALSE	met
RFX6	Q8HWS3	Regulatory factor X6	Kpn_3	TRUE	FALSE	FALSE	Kpn
RFX6	Q8HWS3	Regulatory factor X6	Pre_2	TRUE	FALSE	FALSE	Pre
RFX6	Q8HWS3	Regulatory factor X6	Vfu_4	TRUE	FALSE	FALSE	Vfu
RHOXF2	Q9BQY4	Rhox homeobox family member 2	Aja_2	TRUE	FALSE	FALSE	Aja
RHOXF2	Q9BQY4	Rhox homeobox family member 2	Ec6_5	TRUE	FALSE	FALSE	Ec6
RHOXF2	Q9BQY4	Rhox homeobox family member 2	Mmo_8	TRUE	FALSE	FALSE	Mmo
RHOXF2	Q9BQY4	Rhox homeobox family member 2	Mmo_12	TRUE	FALSE	FALSE	Mmo
RINT1	Q6NUQ1	RAD50 interactor 1	Efe_11	TRUE	FALSE	FALSE	Efe
RINT1	Q6NUQ1	RAD50 interactor 1	Vfu_1	TRUE	FALSE	FALSE	Vfu
RNF135	Q8IUD6	Ring finger protein 135	Pre_21	TRUE	FALSE	FALSE	Pre
RNF41	Q9H4P4	Ring finger protein 41	met_19	TRUE	FALSE	FALSE	met
RNF41	Q9H4P4	Ring finger protein 41	met_22	TRUE	FALSE	FALSE	met
ROPN1	Q9HAT0	Rhophilin associated tail protein 1	Pma_4	TRUE	FALSE	FALSE	Pma
ROPN1	Q9HAT0	Rhophilin associated tail protein 1	Kpn_9	TRUE	FALSE	FALSE	Kpn
RREB1	Q92766	Ras responsive element binding protein 1	Yen_11	TRUE	FALSE	FALSE	Yen
RREB1	Q92766	Ras responsive element binding protein 1	Yen_18	TRUE	FALSE	FALSE	Yen
RRM2B	Q7LG56	Ribonucleotide reductase regulatory TP53 inducible subunit M2B	Pst_17	TRUE	FALSE	FALSE	Pst
RUNX1	Q01196	RUNX family transcription factor 1	Vfu_4	TRUE	FALSE	FALSE	Vfu
S100A1	P23297	S100 calcium binding protein A1	Vfu_4	TRUE	FALSE	FALSE	Vfu
SCYL3	Q8IZE3	SCY1 like pseudokinase 3	Pst_17	TRUE	FALSE	FALSE	Pst
SDCBP	O00560	Syndecan binding protein	Pre_17	TRUE	FALSE	FALSE	Pre
CAVIN2	O95810	Caveolae associated protein 2	Pre_9	TRUE	FALSE	FALSE	Pre
SEC24C	P53992	SEC24 homolog C, COPII coat complex component	met_26	TRUE	FALSE	FALSE	met
SEPTIN3	Q9UH03	Septin 3	Ec6_12	TRUE	FALSE	FALSE	Ec6
SERTAD1	Q9UHV2	SERTA domain containing 1	Ec6_12	TRUE	FALSE	FALSE	Ec6
SERTAD1	Q9UHV2	SERTA domain containing 1	Efe_11	TRUE	FALSE	FALSE	Efe
SERTAD1	Q9UHV2	SERTA domain containing 1	Kpn_3	TRUE	FALSE	FALSE	Kpn
SERTAD1	Q9UHV2	SERTA domain containing 1	Kpn_9	TRUE	FALSE	FALSE	Kpn
SERTAD1	Q9UHV2	SERTA domain containing 1	Pfa_2	TRUE	FALSE	FALSE	Pfa
SERTAD1	Q9UHV2	SERTA domain containing 1	Pre_1	TRUE	FALSE	FALSE	Pre
SERTAD1	Q9UHV2	SERTA domain containing 1	Pre_9	TRUE	FALSE	FALSE	Pre
SERTAD3	Q9UJW9	SERTA domain containing 3	Efe_11	TRUE	FALSE	FALSE	Efe
SERTAD3	Q9UJW9	SERTA domain containing 3	Kpn_3	TRUE	FALSE	FALSE	Kpn
SF3B4	Q15427	Splicing factor 3b subunit 4	Kpn_3	TRUE	FALSE	FALSE	Kpn
SFMBT1	Q9UHJ3	Scm like with four mbt domains 1	Mmo_12	TRUE	FALSE	FALSE	Mmo
SFN	P31947	Stratifin	met_10	TRUE	FALSE	FALSE	met
SGTA	O43765	Small glutamine rich tetratricopeptide repeat co-chaperone alpha	Aja_1	TRUE	FALSE	FALSE	Aja
SGTA	O43765	Small glutamine rich tetratricopeptide repeat co-chaperone alpha	met_41	TRUE	FALSE	FALSE	met
SGTB	Q96EQ0	Small glutamine rich tetratricopeptide repeat co-chaperone beta	met_41	TRUE	FALSE	FALSE	met
SH3RF1	Q7Z6J0	SH3 domain containing ring finger 1	Cda_12	TRUE	FALSE	FALSE	Cda
SHANK2	Q9UPX8	SH3 and multiple ankyrin repeat domains 2	Cda_11	TRUE	FALSE	FALSE	Cda
SHANK2	Q9UPX8	SH3 and multiple ankyrin repeat domains 2	met_30	TRUE	FALSE	FALSE	met
SMARCE1	Q969G3	SWI/SNF related, matrix associated, actin dependent regulator of chromatin, subfamily e, member 1	Mmo_5	TRUE	FALSE	FALSE	Mmo
SORBS3	O60504	Sorbin and SH3 domain containing 3	Ec2_1	TRUE	FALSE	FALSE	Ec2
SP4	Q02446	Sp4 transcription factor	Cda_11	TRUE	FALSE	FALSE	Cda
SP4	Q02446	Sp4 transcription factor	Ec6_12	TRUE	FALSE	FALSE	Ec6
SP4	Q02446	Sp4 transcription factor	Pst_17	TRUE	FALSE	FALSE	Pst
SPAG5	Q96R06	Sperm associated antigen 5	Cda_11	TRUE	FALSE	FALSE	Cda
SPAG5	Q96R06	Sperm associated antigen 5	Efe_11	TRUE	FALSE	FALSE	Efe
SPAG5	Q96R06	Sperm associated antigen 5	Kpn_3	TRUE	FALSE	FALSE	Kpn
SPAG5	Q96R06	Sperm associated antigen 5	Kpn_9	TRUE	FALSE	FALSE	Kpn
SPAG5	Q96R06	Sperm associated antigen 5	Pre_21	TRUE	FALSE	FALSE	Pre
SPAG5	Q96R06	Sperm associated antigen 5	Vfu_21	TRUE	FALSE	FALSE	Vfu
SPATA18	Q8TC71	Spermatogenesis associated 18	Pre_18	TRUE	FALSE	FALSE	Pre
CBY2	Q8NA61	Chibby family member 2	Kpn_3	TRUE	FALSE	FALSE	Kpn
CBY2	Q8NA61	Chibby family member 2	Yen_1	TRUE	FALSE	FALSE	Yen
SPTA1	P02549	Spectrin alpha, erythrocytic 1	Kpn_3	TRUE	FALSE	FALSE	Kpn
SPTA1	P02549	Spectrin alpha, erythrocytic 1	Kpn_9	TRUE	FALSE	FALSE	Kpn
SPTA1	P02549	Spectrin alpha, erythrocytic 1	Pem_6	TRUE	FALSE	FALSE	Pem
SPTA1	P02549	Spectrin alpha, erythrocytic 1	Pre_1	TRUE	FALSE	FALSE	Pre
SRSF11	Q05519	Serine and arginine rich splicing factor 11	Pst_17	TRUE	FALSE	FALSE	Pst
SSBP3	Q9BWW4	Single stranded DNA binding protein 3	Cpa_11	TRUE	FALSE	FALSE	Cyo
SSBP3	Q9BWW4	Single stranded DNA binding protein 3	Vfu_1	TRUE	FALSE	FALSE	Vfu
SSX2IP	Q9Y2D8	SSX family member 2 interacting protein	Efe_11	TRUE	FALSE	FALSE	Efe
SSX2IP	Q9Y2D8	SSX family member 2 interacting protein	Kpn_9	TRUE	FALSE	FALSE	Kpn
STX2	P32856	Syntaxin 2	Mmo_3	TRUE	FALSE	FALSE	Mmo
SYCE2	Q6PIF2	Synaptonemal complex central element protein 2	Ec6_15	TRUE	FALSE	FALSE	Ec6
TACC1	O75410	Transforming acidic coiled-coil containing protein 1	Ec6_12	TRUE	FALSE	FALSE	Ec6
TACC1	O75410	Transforming acidic coiled-coil containing protein 1	Kpn_3	TRUE	FALSE	FALSE	Kpn
TACC1	O75410	Transforming acidic coiled-coil containing protein 1	Pst_17	TRUE	FALSE	FALSE	Pst
TADA3	O75528	Transcriptional adaptor 3	Efe_13	TRUE	FALSE	FALSE	Efe
TAX1BP1	Q86VP1	Tax1 binding protein 1	Ec6_12	TRUE	FALSE	FALSE	Ec6
TAX1BP1	Q86VP1	Tax1 binding protein 1	Kpn_3	TRUE	FALSE	FALSE	Kpn
TAX1BP1	Q86VP1	Tax1 binding protein 1	Kpn_10	TRUE	FALSE	FALSE	Kpn
TAX1BP1	Q86VP1	Tax1 binding protein 1	Pst_17	TRUE	FALSE	FALSE	Pst
TBC1D25	Q3MII6	TBC1 domain family member 25	Mmo_5	TRUE	FALSE	FALSE	Mmo
TBC1D5	Q92609	TBC1 domain family member 5	Kpn_10	TRUE	FALSE	FALSE	Kpn
TBC1D5	Q92609	TBC1 domain family member 5	Mmo_12	TRUE	FALSE	FALSE	Mmo
TCF4	P15884	Transcription factor 4	Cda_11	TRUE	FALSE	FALSE	Cda
TCF4	P15884	Transcription factor 4	Ec2_1	TRUE	FALSE	FALSE	Ec2
TCF4	P15884	Transcription factor 4	Ec6_10	TRUE	FALSE	FALSE	Ec6
TCF4	P15884	Transcription factor 4	Efe_11	TRUE	FALSE	FALSE	Efe
TCF4	P15884	Transcription factor 4	Pma_4	TRUE	FALSE	FALSE	Pma
TCF4	P15884	Transcription factor 4	Kpn_3	TRUE	FALSE	FALSE	Kpn
TCF4	P15884	Transcription factor 4	Kpn_9	TRUE	FALSE	FALSE	Kpn
TCF4	P15884	Transcription factor 4	Pem_2	TRUE	FALSE	FALSE	Pem
TCF4	P15884	Transcription factor 4	Pem_8	TRUE	FALSE	FALSE	Pem
TCF4	P15884	Transcription factor 4	Pst_7	TRUE	FALSE	FALSE	Pst
TCF4	P15884	Transcription factor 4	Pst_13	TRUE	FALSE	FALSE	Pst
TCF4	P15884	Transcription factor 4	Vfu_4	TRUE	FALSE	FALSE	Vfu
TCF4	P15884	Transcription factor 4	Vfu_15	TRUE	FALSE	FALSE	Vfu
TCF4	P15884	Transcription factor 4	Vfu_20	TRUE	FALSE	FALSE	Vfu
TCF4	P15884	Transcription factor 4	Yen_2	TRUE	FALSE	FALSE	Yen
TCF4	P15884	Transcription factor 4	Yen_8	TRUE	FALSE	FALSE	Yen
TCF4	P15884	Transcription factor 4	Yre_12	TRUE	FALSE	FALSE	Yre
TEKT2	Q9UIF3	Tektin 2	Kpn_10	TRUE	FALSE	FALSE	Kpn
TEX13A	Q9BXU3	Testis expressed 13A	Pre_21	TRUE	FALSE	FALSE	Pre
TEX9	Q8N6V9	Testis expressed 9	Mmo_5	TRUE	FALSE	FALSE	Mmo
TFIP11	Q9UBB9	Tuftelin interacting protein 11	Cda_11	TRUE	FALSE	FALSE	Cda
TFIP11	Q9UBB9	Tuftelin interacting protein 11	Ec6_12	TRUE	FALSE	FALSE	Ec6
TFIP11	Q9UBB9	Tuftelin interacting protein 11	Efe_11	TRUE	FALSE	FALSE	Efe
TFIP11	Q9UBB9	Tuftelin interacting protein 11	Efe_13	TRUE	FALSE	FALSE	Efe
TFIP11	Q9UBB9	Tuftelin interacting protein 11	Kpn_3	TRUE	FALSE	FALSE	Kpn
TFIP11	Q9UBB9	Tuftelin interacting protein 11	Kpn_9	TRUE	FALSE	FALSE	Kpn
TFIP11	Q9UBB9	Tuftelin interacting protein 11	Pfa_4	TRUE	FALSE	FALSE	Pfa
TFIP11	Q9UBB9	Tuftelin interacting protein 11	Pre_1	TRUE	FALSE	FALSE	Pre
TFIP11	Q9UBB9	Tuftelin interacting protein 11	Vfu_21	TRUE	FALSE	FALSE	Vfu
TFIP11	Q9UBB9	Tuftelin interacting protein 11	Yen_9	TRUE	FALSE	FALSE	Yen
TFIP11	Q9UBB9	Tuftelin interacting protein 11	met_15	TRUE	FALSE	FALSE	met
TNIP1	Q15025	TNFAIP3 interacting protein 1	Cda_11	TRUE	FALSE	FALSE	Cda
TNIP1	Q15025	TNFAIP3 interacting protein 1	Ec2_1	TRUE	FALSE	FALSE	Ec2
TNIP1	Q15025	TNFAIP3 interacting protein 1	Efe_13	TRUE	FALSE	FALSE	Efe
TNIP1	Q15025	TNFAIP3 interacting protein 1	Yen_18	TRUE	FALSE	FALSE	Yen
TOLLIP	Q9H0E2	Toll interacting protein	Vfu_5	TRUE	FALSE	FALSE	Vfu
TOX3	O15405	TOX high mobility group box family member 3	Kpn_3	TRUE	FALSE	FALSE	Kpn
TOX3	O15405	TOX high mobility group box family member 3	Pst_19	TRUE	FALSE	FALSE	Pst
TOX3	O15405	TOX high mobility group box family member 3	met_33	TRUE	FALSE	FALSE	met
TP53BP2	Q13625	Tumor protein p53 binding protein 2	Kpn_9	TRUE	FALSE	FALSE	Kpn
TPD52L1	Q16890	TPD52 like 1	Mmo_5	TRUE	FALSE	FALSE	Mmo
TRA2B	P62995	Transformer 2 beta homolog	Kpn_3	TRUE	FALSE	FALSE	Kpn
TRAF1	Q13077	TNF receptor associated factor 1	Efe_11	TRUE	FALSE	FALSE	Efe
TRAF1	Q13077	TNF receptor associated factor 1	Kpn_3	TRUE	FALSE	FALSE	Kpn
TRAF1	Q13077	TNF receptor associated factor 1	Kpn_9	TRUE	FALSE	FALSE	Kpn
TRAF1	Q13077	TNF receptor associated factor 1	Pre_1	TRUE	FALSE	FALSE	Pre
TRAF1	Q13077	TNF receptor associated factor 1	met_34	TRUE	FALSE	FALSE	met
TRAF2	Q12933	TNF receptor associated factor 2	Cda_6	TRUE	FALSE	FALSE	Cda
TRAF2	Q12933	TNF receptor associated factor 2	Cda_8	TRUE	FALSE	FALSE	Cda
TRAF2	Q12933	TNF receptor associated factor 2	Cpa_12	TRUE	FALSE	FALSE	Cyo
TRAF2	Q12933	TNF receptor associated factor 2	Efe_3	TRUE	FALSE	FALSE	Efe
TRAF2	Q12933	TNF receptor associated factor 2	Efe_11	TRUE	FALSE	FALSE	Efe
TRAF2	Q12933	TNF receptor associated factor 2	Kpn_3	TRUE	FALSE	FALSE	Kpn
TRAF2	Q12933	TNF receptor associated factor 2	Kpn_9	TRUE	FALSE	FALSE	Kpn
TRAF2	Q12933	TNF receptor associated factor 2	Pem_8	TRUE	FALSE	FALSE	Pem
TRAF2	Q12933	TNF receptor associated factor 2	Pst_2	TRUE	FALSE	FALSE	Pst
TRAF2	Q12933	TNF receptor associated factor 2	Yre_14	TRUE	FALSE	FALSE	Yre
TRAF3	Q13114	TNF receptor associated factor 3	Kpn_3	TRUE	FALSE	FALSE	Kpn
TRAF3	Q13114	TNF receptor associated factor 3	Mmo_11	TRUE	FALSE	FALSE	Mmo
TRIM2	Q9C040	Tripartite motif containing 2	Pst_14	TRUE	FALSE	FALSE	Pst
TRIM27	P14373	Tripartite motif containing 27	Ec2_1	TRUE	FALSE	FALSE	Ec2
TRIM27	P14373	Tripartite motif containing 27	Ec6_10	TRUE	FALSE	FALSE	Ec6
TRIM27	P14373	Tripartite motif containing 27	Efe_11	TRUE	FALSE	FALSE	Efe
TRIM27	P14373	Tripartite motif containing 27	Kpn_3	TRUE	FALSE	FALSE	Kpn
TRIM27	P14373	Tripartite motif containing 27	Kpn_9	TRUE	FALSE	FALSE	Kpn
TRIM27	P14373	Tripartite motif containing 27	Pfa_14	TRUE	FALSE	FALSE	Pfa
TRIM3	O75382	Tripartite motif containing 3	Pre_21	TRUE	FALSE	FALSE	Pre
TRIM3	O75382	Tripartite motif containing 3	Pst_14	TRUE	FALSE	FALSE	Pst
TRIM32	Q13049	Tripartite motif containing 32	Efe_11	TRUE	FALSE	FALSE	Efe
TRIM37	O94972	Tripartite motif containing 37	met_15	TRUE	FALSE	FALSE	met
TRIM38	O00635	Tripartite motif containing 38	Mmo_5	TRUE	FALSE	FALSE	Mmo
TRIM41	Q8WV44	Tripartite motif containing 41	Vfu_15	TRUE	FALSE	FALSE	Vfu
TRIM50	Q86XT4	Tripartite motif containing 50	Ec6_10	TRUE	FALSE	FALSE	Ec6
TRIM54	Q9BYV2	Tripartite motif containing 54	Ec6_12	TRUE	FALSE	FALSE	Ec6
TRIM54	Q9BYV2	Tripartite motif containing 54	Efe_11	TRUE	FALSE	FALSE	Efe
TRIM54	Q9BYV2	Tripartite motif containing 54	Kpn_10	TRUE	FALSE	FALSE	Kpn
TRIM72	Q6ZMU5	Tripartite motif containing 72	Pst_17	TRUE	FALSE	FALSE	Pst
TRIM9	Q9C026	Tripartite motif containing 9	Ec2_1	TRUE	FALSE	FALSE	Ec2
TRIM9	Q9C026	Tripartite motif containing 9	Pre_21	TRUE	FALSE	FALSE	Pre
TRIM9	Q9C026	Tripartite motif containing 9	Vfu_21	TRUE	FALSE	FALSE	Vfu
TRIP10	Q15642	Thyroid hormone receptor interactor 10	Pst_15	TRUE	FALSE	FALSE	Pst
TRIP4	Q15650	Thyroid hormone receptor interactor 4	met_3	TRUE	FALSE	FALSE	met
TRIP6	Q15654	Thyroid hormone receptor interactor 6	Cda_11	TRUE	FALSE	FALSE	Cda
TRIP6	Q15654	Thyroid hormone receptor interactor 6	Kpn_3	TRUE	FALSE	FALSE	Kpn
TRIP6	Q15654	Thyroid hormone receptor interactor 6	Vfu_4	TRUE	FALSE	FALSE	Vfu
TSGA10	Q9BZW7	Testis specific 10	Kpn_10	TRUE	FALSE	FALSE	Kpn
TSN	Q15631	Translin	Ec6_12	TRUE	FALSE	FALSE	Ec6
TSN	Q15631	Translin	Kpn_3	TRUE	FALSE	FALSE	Kpn
TSN	Q15631	Translin	Pst_17	TRUE	FALSE	FALSE	Pst
UBAP1	Q9NZ09	Ubiquitin associated protein 1	Ec2_1	TRUE	FALSE	FALSE	Ec2
UBAP1	Q9NZ09	Ubiquitin associated protein 1	Ec6_12	TRUE	FALSE	FALSE	Ec6
UBAP1	Q9NZ09	Ubiquitin associated protein 1	Pst_17	TRUE	FALSE	FALSE	Pst
UBE4A	Q14139	Ubiquitination factor E4A	Eta_3	TRUE	FALSE	FALSE	Eta
UBQLN1	Q9UMX0	Ubiquilin 1	Yen_17	TRUE	FALSE	FALSE	Yen
UBQLN2	Q9UHD9	Ubiquilin 2	Cda_11	TRUE	FALSE	FALSE	Cda
UBQLN2	Q9UHD9	Ubiquilin 2	Ec6_12	TRUE	FALSE	FALSE	Ec6
UBQLN2	Q9UHD9	Ubiquilin 2	Efe_8	TRUE	FALSE	FALSE	Efe
UBQLN2	Q9UHD9	Ubiquilin 2	Efe_11	TRUE	FALSE	FALSE	Efe
UBQLN2	Q9UHD9	Ubiquilin 2	Pma_6	TRUE	FALSE	FALSE	Pma
UBQLN2	Q9UHD9	Ubiquilin 2	Kpn_3	TRUE	FALSE	FALSE	Kpn
UBQLN2	Q9UHD9	Ubiquilin 2	Pem_3	TRUE	FALSE	FALSE	Pem
UBQLN2	Q9UHD9	Ubiquilin 2	Pst_17	TRUE	FALSE	FALSE	Pst
UBQLN2	Q9UHD9	Ubiquilin 2	Vfu_2	TRUE	FALSE	FALSE	Vfu
UBQLN2	Q9UHD9	Ubiquilin 2	Yen_17	TRUE	FALSE	FALSE	Yen
UBQLN2	Q9UHD9	Ubiquilin 2	met_41	TRUE	FALSE	FALSE	met
UBXN7	O94888	UBX domain protein 7	Cda_11	TRUE	FALSE	FALSE	Cda
USH1C	Q9Y6N9	USH1 protein network component harmonin	Pre_2	TRUE	FALSE	FALSE	Pre
USHBP1	Q8N6Y0	USH1 protein network component harmonin binding protein 1	Efe_11	TRUE	FALSE	FALSE	Efe
USHBP1	Q8N6Y0	USH1 protein network component harmonin binding protein 1	Kpn_3	TRUE	FALSE	FALSE	Kpn
USHBP1	Q8N6Y0	USH1 protein network component harmonin binding protein 1	Kpn_9	TRUE	FALSE	FALSE	Kpn
USHBP1	Q8N6Y0	USH1 protein network component harmonin binding protein 1	Pre_21	TRUE	FALSE	FALSE	Pre
USHBP1	Q8N6Y0	USH1 protein network component harmonin binding protein 1	Vfu_21	TRUE	FALSE	FALSE	Vfu
USP54	Q70EL1	Ubiquitin specific peptidase 54	Vfu_4	TRUE	FALSE	FALSE	Vfu
USP54	Q70EL1	Ubiquitin specific peptidase 54	Yen_2	TRUE	FALSE	FALSE	Yen
USP54	Q70EL1	Ubiquitin specific peptidase 54	met_25	TRUE	FALSE	FALSE	met
VAC14	Q08AM6	VAC14 component of PIKFYVE complex	Cda_3	TRUE	FALSE	FALSE	Cda
VAC14	Q08AM6	VAC14 component of PIKFYVE complex	Cpa_12	TRUE	FALSE	FALSE	Cyo
VAC14	Q08AM6	VAC14 component of PIKFYVE complex	Ec6_5	TRUE	FALSE	FALSE	Ec6
VAC14	Q08AM6	VAC14 component of PIKFYVE complex	Efe_1	TRUE	FALSE	FALSE	Efe
VAC14	Q08AM6	VAC14 component of PIKFYVE complex	Pre_6	TRUE	FALSE	FALSE	Pre
VAC14	Q08AM6	VAC14 component of PIKFYVE complex	Pst_18	TRUE	FALSE	FALSE	Pst
VAC14	Q08AM6	VAC14 component of PIKFYVE complex	Vfu_3	TRUE	FALSE	FALSE	Vfu
VCP	P55072	Valosin containing protein	Ec6_12	TRUE	FALSE	FALSE	Ec6
VCP	P55072	Valosin containing protein	Pst_17	TRUE	FALSE	FALSE	Pst
VIM	P08670	Vimentin	Ec2_1	TRUE	FALSE	FALSE	Ec2
VIM	P08670	Vimentin	Ec6_10	TRUE	FALSE	FALSE	Ec6
VIM	P08670	Vimentin	Efe_11	TRUE	FALSE	FALSE	Efe
VIM	P08670	Vimentin	Kpn_3	TRUE	FALSE	FALSE	Kpn
VIM	P08670	Vimentin	Kpn_9	TRUE	FALSE	FALSE	Kpn
VIM	P08670	Vimentin	Mmo_12	TRUE	FALSE	FALSE	Mmo
VPS37B	Q9H9H4	VPS37B subunit of ESCRT-I	Efe_11	TRUE	FALSE	FALSE	Efe
VPS37B	Q9H9H4	VPS37B subunit of ESCRT-I	Kpn_3	TRUE	FALSE	FALSE	Kpn
VPS37B	Q9H9H4	VPS37B subunit of ESCRT-I	Pst_17	TRUE	FALSE	FALSE	Pst
VPS37B	Q9H9H4	VPS37B subunit of ESCRT-I	Vfu_4	TRUE	FALSE	FALSE	Vfu
VPS52	Q8N1B4	VPS52 subunit of GARP complex	Ec2_1	TRUE	FALSE	FALSE	Ec2
VPS52	Q8N1B4	VPS52 subunit of GARP complex	Efe_11	TRUE	FALSE	FALSE	Efe
VPS52	Q8N1B4	VPS52 subunit of GARP complex	Mmo_5	TRUE	FALSE	FALSE	Mmo
VPS52	Q8N1B4	VPS52 subunit of GARP complex	Pem_2	TRUE	FALSE	FALSE	Pem
VPS53	Q5VIR6	VPS53 subunit of GARP complex	Mmo_5	TRUE	FALSE	FALSE	Mmo
WAC	Q9BTA9	WW domain containing adaptor with coiled-coil	Mmo_12	TRUE	FALSE	FALSE	Mmo
WAC	Q9BTA9	WW domain containing adaptor with coiled-coil	Vfu_8	TRUE	FALSE	FALSE	Vfu
WASF1	Q92558	WASP family member 1	met_15	TRUE	FALSE	FALSE	met
XIRP1	Q702N8	Xin actin binding repeat containing 1	Pre_12	TRUE	FALSE	FALSE	Pre
XRCC4	Q13426	X-ray repair cross complementing 4	Pre_21	TRUE	FALSE	FALSE	Pre
ZBED1	O96006	Zinc finger BED-type containing 1	Ec6_12	TRUE	FALSE	FALSE	Ec6
ZBED1	O96006	Zinc finger BED-type containing 1	Efe_9	TRUE	FALSE	FALSE	Efe
ZBED1	O96006	Zinc finger BED-type containing 1	Kpn_3	TRUE	FALSE	FALSE	Kpn
ZBED1	O96006	Zinc finger BED-type containing 1	Pem_6	TRUE	FALSE	FALSE	Pem
ZBED1	O96006	Zinc finger BED-type containing 1	Pre_13	TRUE	FALSE	FALSE	Pre
ZBED1	O96006	Zinc finger BED-type containing 1	Pst_17	TRUE	FALSE	FALSE	Pst
ZBED1	O96006	Zinc finger BED-type containing 1	Vfu_20	TRUE	FALSE	FALSE	Vfu
ZBED1	O96006	Zinc finger BED-type containing 1	Yre_10	TRUE	FALSE	FALSE	Yre
ZBED4	O75132	Zinc finger BED-type containing 4	Cda_11	TRUE	FALSE	FALSE	Cda
ZBED4	O75132	Zinc finger BED-type containing 4	Efe_11	TRUE	FALSE	FALSE	Efe
ZBED4	O75132	Zinc finger BED-type containing 4	Vfu_21	TRUE	FALSE	FALSE	Vfu
ZBTB1	Q9Y2K1	Zinc finger and BTB domain containing 1	Pma_17	TRUE	FALSE	FALSE	Pma
ZBTB10	Q96DT7	Zinc finger and BTB domain containing 10	Ec6_12	TRUE	FALSE	FALSE	Ec6
ZBTB10	Q96DT7	Zinc finger and BTB domain containing 10	Efe_11	TRUE	FALSE	FALSE	Efe
ZBTB10	Q96DT7	Zinc finger and BTB domain containing 10	Kpn_3	TRUE	FALSE	FALSE	Kpn
ZBTB10	Q96DT7	Zinc finger and BTB domain containing 10	Kpn_9	TRUE	FALSE	FALSE	Kpn
ZBTB10	Q96DT7	Zinc finger and BTB domain containing 10	Pre_9	TRUE	FALSE	FALSE	Pre
ZBTB10	Q96DT7	Zinc finger and BTB domain containing 10	Pre_16	TRUE	FALSE	FALSE	Pre
ZBTB10	Q96DT7	Zinc finger and BTB domain containing 10	Pst_13	TRUE	FALSE	FALSE	Pst
ZBTB10	Q96DT7	Zinc finger and BTB domain containing 10	Pst_17	TRUE	FALSE	FALSE	Pst
ZBTB10	Q96DT7	Zinc finger and BTB domain containing 10	Vfu_19	TRUE	FALSE	FALSE	Vfu
ZBTB10	Q96DT7	Zinc finger and BTB domain containing 10	Yen_11	TRUE	FALSE	FALSE	Yen
ZBTB10	Q96DT7	Zinc finger and BTB domain containing 10	Yen_20	TRUE	FALSE	FALSE	Yen
ZBTB10	Q96DT7	Zinc finger and BTB domain containing 10	Yre_5	TRUE	FALSE	FALSE	Yre
ZBTB2	Q8N680	Zinc finger and BTB domain containing 2	Vfu_15	TRUE	FALSE	FALSE	Vfu
ZBTB22	O15209	Zinc finger and BTB domain containing 22	Efe_6	TRUE	FALSE	FALSE	Efe
ZBTB33	Q86T24	Zinc finger and BTB domain containing 33	Mmo_12	TRUE	FALSE	FALSE	Mmo
ZBTB39	O15060	Zinc finger and BTB domain containing 39	Ec2_3	TRUE	FALSE	FALSE	Ec2
ZBTB39	O15060	Zinc finger and BTB domain containing 39	Vfu_15	TRUE	FALSE	FALSE	Vfu
ZBTB48	P10074	Zinc finger and BTB domain containing 48	Yre_12	TRUE	FALSE	FALSE	Yre
ZBTB7B	O15156	Zinc finger and BTB domain containing 7B	Ec2_1	TRUE	FALSE	FALSE	Ec2
ZBTB7B	O15156	Zinc finger and BTB domain containing 7B	Efe_11	TRUE	FALSE	FALSE	Efe
ZBTB7B	O15156	Zinc finger and BTB domain containing 7B	Kpn_3	TRUE	FALSE	FALSE	Kpn
ZBTB7B	O15156	Zinc finger and BTB domain containing 7B	Kpn_9	TRUE	FALSE	FALSE	Kpn
ZBTB8A	Q96BR9	Zinc finger and BTB domain containing 8A	Ec2_1	TRUE	FALSE	FALSE	Ec2
ZBTB8A	Q96BR9	Zinc finger and BTB domain containing 8A	Kpn_9	TRUE	FALSE	FALSE	Kpn
ZBTB9	Q96C00	Zinc finger and BTB domain containing 9	Pst_7	TRUE	FALSE	FALSE	Pst
ZC4H2	Q9NQZ6	Zinc finger C4H2-type containing	Kpn_3	TRUE	FALSE	FALSE	Kpn
ZC4H2	Q9NQZ6	Zinc finger C4H2-type containing	Yen_9	TRUE	FALSE	FALSE	Yen
ZEB1	P37275	Zinc finger E-box binding homeobox 1	Pfa_4	TRUE	FALSE	FALSE	Pfa
ZBTB14	O43829	Zinc finger and BTB domain containing 14	Ec6_12	TRUE	FALSE	FALSE	Ec6
ZBTB14	O43829	Zinc finger and BTB domain containing 14	Mmo_12	TRUE	FALSE	FALSE	Mmo
ZMYND12	Q9H0C1	Zinc finger MYND-type containing 12	Ec2_1	TRUE	FALSE	FALSE	Ec2
ZMYND12	Q9H0C1	Zinc finger MYND-type containing 12	Ec6_10	TRUE	FALSE	FALSE	Ec6
ZNF143	P52747	Zinc finger protein 143	Kpn_9	TRUE	FALSE	FALSE	Kpn
ZNF175	Q9Y473	Zinc finger protein 175	Cda_11	TRUE	FALSE	FALSE	Cda
ZNF326	Q5BKZ1	Zinc finger protein 326	Mmo_12	TRUE	FALSE	FALSE	Mmo
ZNF326	Q5BKZ1	Zinc finger protein 326	Pst_17	TRUE	FALSE	FALSE	Pst
ZNF398	Q8TD17	Zinc finger protein 398	Kpn_9	TRUE	FALSE	FALSE	Kpn
ZNF398	Q8TD17	Zinc finger protein 398	Vfu_20	TRUE	FALSE	FALSE	Vfu
ZNF398	Q8TD17	Zinc finger protein 398	Yen_9	TRUE	FALSE	FALSE	Yen
ZNF408	Q9H9D4	Zinc finger protein 408	Pma_18	TRUE	FALSE	FALSE	Pma
ZNF446	Q9NWS9	Zinc finger protein 446	Mmo_12	TRUE	FALSE	FALSE	Mmo
ZNF639	Q9UID6	Zinc finger protein 639	met_10	TRUE	FALSE	FALSE	met
ZNF699	Q32M78	Zinc finger protein 699	Pem_1	TRUE	FALSE	FALSE	Pem
ZRANB1	Q9UGI0	Zinc finger RANBP2-type containing 1	Efe_11	TRUE	FALSE	FALSE	Efe
ZRANB1	Q9UGI0	Zinc finger RANBP2-type containing 1	Pfa_18	TRUE	FALSE	FALSE	Pfa
ZRANB1	Q9UGI0	Zinc finger RANBP2-type containing 1	Vfu_1	TRUE	FALSE	FALSE	Vfu
LBX1	P52954	Ladybird homeobox 1	Pfa_11	FALSE	FALSE	TRUE	Pfa
TCF4	P15884	Transcription factor 4	Pfa_13	FALSE	FALSE	TRUE	Pfa
GOLGA6L9	A6NEM1	Golgin A6 family like 9	Pfa_13	FALSE	FALSE	TRUE	Pfa
KIFC3	Q9BVG8	Kinesin family member C3	Pfa_11	FALSE	FALSE	TRUE	Pfa
PSMC6	P62333	Proteasome 26S subunit, ATPase 6	Pfa_13	FALSE	FALSE	TRUE	Pfa
MYOG	P15173	Myogenin	Pfa_11	FALSE	FALSE	TRUE	Pfa
CLTCL1	P53675	Clathrin heavy chain like 1	Pfa_11	FALSE	FALSE	TRUE	Pfa
PROP1	O75360	PROP paired-like homeobox 1	met_39	FALSE	FALSE	TRUE	met

## Sheet: 11B
Table 11B: Effector homology groups
Effector ID a	Effector ID b	Identity	Similarity	Cluster ID
Kpn_4	Efe_27	87.1	94.1	0
Pre_76	Efe_27	49.9	65.6	0
Mmo_43	Efe_27	75.9	86.7	0
Cpa_4	Efe_27	88.3	95.3	0
Eta_13	Efe_27	75.8	88	0
Yre_2	Efe_27	85.3	93.2	0
Yre_30	Efe_27	49.7	68.5	0
Yen_64	Efe_27	84	91.6	0
Aja_15	Efe_27	81.8	91	0
Aja_16	Efe_27	34.5	57	0
Pfa_40	Efe_27	51.2	70.3	0
Pfa_43	Efe_27	87.6	94.1	0
Pre_76	Kpn_4	48.1	66	0
Mmo_43	Kpn_4	75.9	86	0
Cpa_4	Kpn_4	93.9	97.7	0
Eta_13	Kpn_4	76.1	87.6	0
Yre_2	Kpn_4	88.5	94.8	0
Yre_30	Kpn_4	49.1	69.1	0
Yen_64	Kpn_4	82.4	90.4	0
Aja_15	Kpn_4	83.7	92.8	0
Aja_16	Kpn_4	36	56.1	0
Pfa_40	Kpn_4	49.8	70.4	0
Pfa_43	Kpn_4	91.2	97.5	0
Mmo_43	Pre_76	48.2	65.2	0
Cpa_4	Pre_76	49.4	65.6	0
Eta_13	Pre_76	47.2	64.9	0
Yre_2	Pre_76	49.7	65.8	0
Yre_30	Pre_76	66.1	79.4	0
Yen_64	Pre_76	47.7	64.2	0
Aja_15	Pre_76	48	65.4	0
Aja_16	Pre_76	40.9	64.6	0
Pfa_40	Pre_76	67.4	81.7	0
Pfa_43	Pre_76	49.1	65.9	0
Cpa_4	Mmo_43	77.7	86.5	0
Eta_13	Mmo_43	72.5	84.2	0
Yre_2	Mmo_43	78.8	87.2	0
Yre_30	Mmo_43	50.3	68.8	0
Yen_64	Mmo_43	75.7	86.1	0
Aja_15	Mmo_43	77.9	86.2	0
Aja_16	Mmo_43	34.7	57.1	0
Pfa_40	Mmo_43	50.1	68.8	0
Pfa_43	Mmo_43	77.7	86	0
Eta_13	Cpa_4	76.5	88	0
Yre_2	Cpa_4	91	96.4	0
Yre_30	Cpa_4	49.9	69	0
Yen_64	Cpa_4	84	91.6	0
Aja_15	Cpa_4	84.3	92.4	0
Aja_16	Cpa_4	35	56.6	0
Pfa_40	Cpa_4	51.2	69.9	0
Pfa_43	Cpa_4	93	98	0
Yre_2	Eta_13	76.1	88.5	0
Yre_30	Eta_13	48.3	68.3	0
Yen_64	Eta_13	73.6	86.7	0
Aja_15	Eta_13	75.9	86.3	0
Aja_16	Eta_13	34.1	55.8	0
Pfa_40	Eta_13	48.1	68.8	0
Pfa_43	Eta_13	77.2	87.4	0
Yre_30	Yre_2	51.7	69.4	0
Yen_64	Yre_2	84.7	91.2	0
Aja_15	Yre_2	82.9	91.7	0
Aja_16	Yre_2	35.5	57	0
Pfa_40	Yre_2	51.7	70.6	0
Pfa_43	Yre_2	90.3	95	0
Yen_64	Yre_30	48.5	66.7	0
Aja_15	Yre_30	48.1	67.6	0
Aja_16	Yre_30	41.4	67.1	0
Pfa_40	Yre_30	92.3	95.8	0
Pfa_43	Yre_30	49.9	68.8	0
Aja_15	Yen_64	81.7	92.8	0
Aja_16	Yen_64	34.3	56.8	0
Pfa_40	Yen_64	49.2	68	0
Pfa_43	Yen_64	84	90.4	0
Aja_16	Aja_15	35.8	57.8	0
Pfa_40	Aja_15	49.4	69.6	0
Pfa_43	Aja_15	85.4	92.6	0
Pfa_40	Aja_16	43.3	68.4	0
Pfa_43	Aja_16	35.7	57	0
Pfa_43	Pfa_40	51.3	71.3	0
Ec2_14	Ec6_31	95.9	95.9	1
Efe_16	Ec6_31	73.2	77.3	1
Cpa_1	Ec6_31	76.3	82.5	1
Cda_4	Ec6_31	73.2	78.4	1
Pse_7	Ec6_31	58	71	1
Yre_24	Ec6_31	71.1	78.4	1
Pma_7	Ec6_31	71.1	76.3	1
Pfa_31	Ec6_31	60.8	67	1
Efe_16	Ec2_14	75.3	79.4	1
Cpa_1	Ec2_14	77.3	84.5	1
Cda_4	Ec2_14	74.2	80.4	1
Pse_7	Ec2_14	60	75	1
Yre_24	Ec2_14	72.2	79.4	1
Pma_7	Ec2_14	73.2	79.4	1
Pfa_31	Ec2_14	61.9	68	1
Cpa_1	Efe_16	78.4	83.5	1
Cda_4	Efe_16	75.3	81.4	1
Pse_7	Efe_16	57	70	1
Yre_24	Efe_16	70.1	75.3	1
Pma_7	Efe_16	75.3	78.4	1
Pfa_31	Efe_16	69.1	75.3	1
Cda_4	Cpa_1	83.5	90.7	1
Pse_7	Cpa_1	60	76	1
Yre_24	Cpa_1	76.3	86.6	1
Pma_7	Cpa_1	81.4	85.6	1
Pfa_31	Cpa_1	69.1	77.3	1
Pse_7	Cda_4	63	76	1
Yre_24	Cda_4	77.3	86.6	1
Pma_7	Cda_4	82.5	88.7	1
Pfa_31	Cda_4	71.1	79.4	1
Yre_24	Pse_7	59.6	75	1
Pma_7	Pse_7	61	76	1
Pfa_31	Pse_7	58	71	1
Pma_7	Yre_24	74.2	82.5	1
Pfa_31	Yre_24	69.1	80.4	1
Pfa_31	Pma_7	69.1	77.3	1
Ec6_2	met_36	83.3	89.3	2
Cpa_2	met_36	82.3	89	2
Yen_52	met_36	65.8	79.4	2
Yre_6	met_36	82.5	89.2	2
Cpa_5	met_36	79.3	87.6	2
Pma_3	met_36	81.1	87.5	2
Cpa_2	Ec6_2	90.7	95.3	2
Yen_52	Ec6_2	64.4	80	2
Yre_6	Ec6_2	85.7	92	2
Cpa_5	Ec6_2	86	91.4	2
Pma_3	Ec6_2	82.5	89.5	2
Yen_52	Cpa_2	66.7	80.9	2
Yre_6	Cpa_2	86.6	93.2	2
Cpa_5	Cpa_2	86	92.3	2
Pma_3	Cpa_2	81.6	90.2	2
Yre_6	Yen_52	66.9	80.1	2
Cpa_5	Yen_52	65.8	80.2	2
Pma_3	Yen_52	65.4	79.5	2
Cpa_5	Yre_6	81	90.4	2
Pma_3	Yre_6	80.7	89.4	2
Pma_3	Cpa_5	79.1	88.2	2
Efe_15	Efe_5	36.8	63.1	3
Cpa_3	Efe_5	96.2	99	3
Yen_7	Efe_5	89.3	95.3	3
Yre_7	Efe_5	95.1	98	3
Pma_2	Efe_5	94.5	97.6	3
Pma_33	Efe_5	36.4	56.1	3
Cpa_3	Efe_15	36.9	61.7	3
Yen_7	Efe_15	36	62.9	3
Yre_7	Efe_15	37.1	61.5	3
Pma_2	Efe_15	37.1	61.9	3
Pma_33	Efe_15	47.8	67.6	3
Yen_7	Cpa_3	89.3	95.7	3
Yre_7	Cpa_3	96.4	98.8	3
Pma_2	Cpa_3	95.5	98.6	3
Pma_33	Cpa_3	36.9	56.1	3
Yre_7	Yen_7	89.7	95.1	3
Pma_2	Yen_7	90.1	95.7	3
Pma_33	Yen_7	35.2	56.5	3
Pma_2	Yre_7	96.6	98.4	3
Pma_33	Yre_7	37.3	56.3	3
Pma_33	Pma_2	37	56.5	3
Mmo_18	Mmo_17	71.9	81.5	4
Cpa_21	Mmo_17	85.1	92.2	4
Yen_31	Mmo_17	69.3	79.6	4
Pst_40	Mmo_17	72	80.9	4
Cda_15	Mmo_17	83.4	92.6	4
Eta_10	Mmo_17	72.8	82.5	4
Cpa_21	Mmo_18	71.6	80.8	4
Yen_31	Mmo_18	74.2	83.3	4
Pst_40	Mmo_18	88.5	93.3	4
Cda_15	Mmo_18	69.6	81.2	4
Eta_10	Mmo_18	72.6	81.6	4
Yen_31	Cpa_21	69.3	78.6	4
Pst_40	Cpa_21	71.7	80.3	4
Cda_15	Cpa_21	83.4	92.2	4
Eta_10	Cpa_21	72.4	82.4	4
Pst_40	Yen_31	77.6	87.1	4
Cda_15	Yen_31	69	79.6	4
Eta_10	Yen_31	75.4	83.4	4
Cda_15	Pst_40	69.1	80.9	4
Eta_10	Pst_40	70.8	81.4	4
Eta_10	Cda_15	71.1	82.7	4
met_137	met_112	68	77.6	5
met_51	met_112	69.8	78.5	5
met_54	met_112	66.8	76.7	5
met_23	met_112	68.4	76.9	5
Ec6_46	met_112	66.4	76	5
met_51	met_137	87	93.5	5
met_54	met_137	87.2	91.2	5
met_23	met_137	85.8	91	5
Ec6_46	met_137	86.9	90.6	5
met_54	met_51	84	90.3	5
met_23	met_51	88.4	91.9	5
Ec6_46	met_51	83.7	89.7	5
met_23	met_54	88.6	93.7	5
Ec6_46	met_54	98.6	98.9	5
Ec6_46	met_23	88.3	93.1	5
Kpn_35	met_142	76.7	91.1	6
Pre_28	met_142	96.9	98.8	6
Vfu_29	met_142	71.7	83.7	6
Cda_17	met_142	76.9	86.8	6
Pfa_35	met_142	77.5	88.9	6
Pre_28	Kpn_35	77.3	91.7	6
Vfu_29	Kpn_35	67.8	81	6
Cda_17	Kpn_35	73.3	85.3	6
Pfa_35	Kpn_35	77.9	89	6
Vfu_29	Pre_28	72.3	84	6
Cda_17	Pre_28	76.3	85.8	6
Pfa_35	Pre_28	77.2	88.3	6
Cda_17	Vfu_29	71.7	82.2	6
Pfa_35	Vfu_29	71.1	80	6
Pfa_35	Cda_17	76	84.3	6
Pst_31	Kpn_29	65.6	75.3	7
Yre_16	Kpn_29	89.6	95.1	7
Cda_13	Kpn_29	75	84.4	7
Pma_22	Kpn_29	84.7	91	7
Pfa_38	Kpn_29	89.9	94.1	7
Yre_16	Pst_31	63.9	76	7
Cda_13	Pst_31	66.1	76	7
Pma_22	Pst_31	67.4	76.4	7
Pfa_38	Pst_31	67	76.7	7
Cda_13	Yre_16	74.3	86.1	7
Pma_22	Yre_16	83	91.3	7
Pfa_38	Yre_16	89.9	94.1	7
Pma_22	Cda_13	77.8	86.5	7
Pfa_38	Cda_13	72.9	84.4	7
Pfa_38	Pma_22	83.7	90.3	7
Pst_61	Pre_57	29.3	48.6	8
Pst_76	Pre_57	92.2	96.1	8
Yen_50	Pre_57	27.9	47.1	8
Kpn_12	Pre_57	28.4	47.5	8
Pst_76	Pst_61	29.8	48.5	8
Yen_50	Pst_61	62.9	77.6	8
Kpn_12	Pst_61	63.3	78	8
Yen_50	Pst_76	26.9	45.3	8
Kpn_12	Pst_76	27	45.3	8
Kpn_12	Yen_50	78	87.6	8
met_52	met_6	54.4	68	9
met_59	met_6	56.7	69.4	9
met_95	met_6	43.6	62.2	9
Ec6_20	met_6	94	95.5	9
met_59	met_52	58.7	72.2	9
met_95	met_52	41.4	60.6	9
Ec6_20	met_52	54.2	66.9	9
met_95	met_59	72	82.7	9
Ec6_20	met_59	55.3	68.2	9
Ec6_20	met_95	42.4	61.5	9
met_13	met_11	68.2	76.9	10
met_18	met_11	66.8	75.9	10
met_86	met_11	83.7	90.3	10
Ec6_9	met_11	75.7	82.3	10
met_18	met_13	78.1	82	10
met_86	met_13	76.7	82.1	10
Ec6_9	met_13	72.1	78.1	10
met_86	met_18	72	79.6	10
Ec6_9	met_18	86	90.5	10
Ec6_9	met_86	69.1	79.3	10
Efe_2	Ec6_1	98.9	99.4	11
Ec2_2	Ec6_1	98.7	99.4	11
Ec6_11	Ec6_1	45.1	62.6	11
Pfa_17	Ec6_1	98.5	99.6	11
Ec2_2	Efe_2	98.9	99.2	11
Ec6_11	Efe_2	45.1	62.4	11
Pfa_17	Efe_2	98.3	98.9	11
Ec6_11	Ec2_2	45.1	62.4	11
Pfa_17	Ec2_2	98.3	98.9	11
Pfa_17	Ec6_11	44.9	62.6	11
met_66	met_130	40.4	57.6	12
met_87	met_130	39.3	55.4	12
met_96	met_130	73.6	82.1	12
met_45	met_130	36.6	52.6	12
met_87	met_66	60.2	72	12
met_96	met_66	51.4	66.1	12
met_45	met_66	46	60.1	12
met_96	met_87	47.8	62.8	12
met_45	met_87	41.3	56.6	12
met_45	met_96	59.3	68.2	12
Efe_29	met_42	38.5	59	13
Mmo_42	met_42	30.8	51.4	13
Pre_68	met_42	87.6	87.9	13
Yre_28	met_42	37.5	59.5	13
Mmo_42	Efe_29	40.3	59	13
Pre_68	Efe_29	35.5	55	13
Yre_28	Efe_29	84.9	92.5	13
Pre_68	Mmo_42	28.4	47.7	13
Yre_28	Mmo_42	40.3	59.3	13
Yre_28	Pre_68	34.5	55	13
Yen_29	Kpn_8	86	94.9	14
Yre_19	Kpn_8	97.6	99.3	14
Pse_1	Kpn_8	85	92.8	14
Pma_8	Kpn_8	94.2	98.3	14
Yre_19	Yen_29	86.6	94.9	14
Pse_1	Yen_29	85.3	95.2	14
Pma_8	Yen_29	85.3	94.5	14
Pse_1	Yre_19	84.6	92.5	14
Pma_8	Yre_19	93.8	99	14
Pma_8	Pse_1	84.3	93.2	14
Yre_9	Yen_35	32.8	54.3	15
Cda_10	Yen_35	35.9	58.6	15
Pma_1	Yen_35	38.9	67.3	15
Pfa_7	Yen_35	34.7	60.2	15
Cda_10	Yre_9	52.8	65.9	15
Pma_1	Yre_9	49.6	68.1	15
Pfa_7	Yre_9	47.4	71.9	15
Pma_1	Cda_10	53.2	72.6	15
Pfa_7	Cda_10	41.1	65.3	15
Pfa_7	Pma_1	51.7	67.2	15
Ec6_4	Ec2_26	99.1	99.5	16
Pma_15	Ec2_26	77	87.5	16
Pfa_45	Ec2_26	79.1	86.8	16
Pma_15	Ec6_4	77.1	87.7	16
Pfa_45	Ec6_4	78.9	87.1	16
Pfa_45	Pma_15	76	86.6	16
Pst_55	Pre_15	30.2	48.4	17
Pst_11	Pre_15	25.4	44.2	17
Yen_16	Pre_15	29.8	48.3	17
Pst_11	Pst_55	36.1	57.2	17
Yen_16	Pst_55	62.3	74.6	17
Yen_16	Pst_11	38.7	58	17
Aja_10	Efe_17	56.8	73.4	18
Pfa_27	Efe_17	85.8	92.1	18
Pfa_27	Aja_10	58.9	74.7	18
Pse_2	Cda_1	63.1	71.4	19
Pfa_9	Cda_1	64.3	72.6	19
Pfa_9	Pse_2	76.2	83.3	19
Pst_74	Pst_23	31.9	51.8	20
Pst_77	Pst_23	31.6	51.1	20
Pst_77	Pst_74	99	99	20
met_160	met_159	39.6	53.2	21
Yen_23	met_159	43.9	61	21
Yen_23	met_160	38.5	51.7	21
Efe_34	Ec6_52	98.4	99.3	22
Pfa_42	Ec6_52	82.8	89.8	22
Pfa_42	Efe_34	82.9	89.5	22
Ec6_49	Ec2_25	98	99.3	23
Yre_36	Ec2_25	81.1	88.4	23
Yre_36	Ec6_49	81	88.5	23
Yen_51	Pst_69	42.3	61	24
Mmo_35	Pst_69	37.1	57.4	24
Mmo_35	Yen_51	47	65.6	24
Efe_4	Ec6_3	98	99	25
Eta_2	Ec6_3	85.5	92.6	25
Eta_2	Efe_4	84.5	92	25
met_99	met_84	82.4	88.1	26
met_102	met_84	56.2	71.2	26
met_102	met_99	58.8	75.3	26
met_74	met_65	86.9	92.8	27
met_83	met_65	98.8	99	27
met_83	met_74	87.6	93.3	27
Pst_59	Pre_23	93.6	96.4	28
Pse_9	Pre_23	82.2	90.6	28
Pse_9	Pst_59	82.7	91.9	28
Cpa_8	Cda_26	92.9	96.6	29
Yre_31	Cda_26	91.5	95.8	29
Yre_31	Cpa_8	95.2	97.7	29
Vfu_35	Pre_48	31.2	49.3	30
Kpn_36	Pre_48	43	54.9	30
Kpn_36	Vfu_35	36.3	54.2	30
Cda_21	Kpn_31	90.5	93	31
Pma_19	Kpn_31	92.1	95.6	31
Pma_19	Cda_21	92.7	94.9	31
Pre_39	Mmo_21	61.8	76.4	32
Yre_17	Mmo_21	53.1	70.5	32
Yre_17	Pre_39	55.4	69.7	32
Ec6_36	Efe_21	99.7	100	33
Pfa_24	Efe_21	81.4	89.7	33
Pfa_24	Ec6_36	81.4	89.7	33
Aja_4	Efe_18	82.7	90.1	34
Cda_14	Efe_18	89.8	94.6	34
Cda_14	Aja_4	78.5	85.5	34
Pst_24	Mmo_24	67.7	82.9	35
Vfu_6	met_100	32.5	50.4	36
Pst_33	met_100	77	88.1	36
Pst_33	Vfu_6	29.1	47.2	36
Ec2_4	Ec6_7	98.7	99.6	37
Vfu_14	Ec6_7	34	52.5	37
Vfu_14	Ec2_4	33.2	53.2	37
Pfa_3	met_39	100	100	38
Vfu_17	met_39	64.7	80.3	38
Vfu_17	Pfa_3	64.7	80.3	38
Kpn_7	Ec6_33	67.3	77.6	39
Cpa_9	Ec6_33	84.1	90.8	39
Cpa_9	Kpn_7	70.9	79.6	39
Pre_53	Yen_47	45.5	62.5	40
Pma_21	Yen_47	51.4	65	40
Pma_21	Pre_53	39.9	59.6	40
Cpa_27	Efe_12	76.9	86.4	41
Pma_9	Efe_12	72.1	83	41
Pma_9	Cpa_27	73.5	86.4	41
Pfa_6	Yre_18	67.9	83.5	42
Pma_10	Yre_18	66.7	81.5	42
Pma_10	Pfa_6	66.7	81.5	42
Yre_26	Cpa_23	97.2	97.2	43
Cpa_15	Cpa_23	63.9	73.6	43
Cpa_15	Yre_26	65.3	75	43
Mmo_46	met_156	76.7	85.7	44
Yre_37	Efe_35	81.1	90	45
met_161	met_151	97.5	98.4	46
Mmo_7	Kpn_13	75.7	87.8	47
Yen_55	Ec6_51	59.5	74.7	48
Pst_68	Pre_74	92.6	95.2	49
met_149	met_148	98	98	50
met_154	met_150	79	85.7	51
Vfu_10	Vfu_9	99.8	100	52
met_5	met_4	64	77.1	53
Cda_31	met_133	68	79.4	54
Yen_57	Kpn_41	85.8	91.6	55
met_93	met_56	82.7	86.3	56
met_69	met_64	89	94.3	57
met_97	met_127	75.6	79.7	58
Cpa_47	Yen_14	78.8	87.3	59
Ec2_23	Efe_32	56.4	70.2	60
Ec6_48	met_134	79.2	85.2	61
Cpa_6	Yen_6	52.1	65.2	62
met_82	met_62	76.6	83.9	63
Pst_67	met_136	71.7	80.5	64
Pst_53	Pst_81	97.3	98.4	65
Pma_34	Pst_50	76.2	90	66
Pst_56	Pre_65	83.2	91.5	67
Pre_60	Ec2_21	79.2	87.8	68
met_2	met_48	83.2	87.5	69
Pst_48	Ec6_55	50	68.2	70
Pma_32	Pre_80	72	84.6	71
Efe_28	Ec6_42	96.7	98.2	72
Pst_49	Pre_78	79.4	89.1	74
met_24	met_16	88.9	92.9	76
Pst_1	Pre_22	78.3	89.4	77
Yen_4	Vfu_49	54.8	68.3	79
Ec6_6	met_28	82.7	91.1	80
Yre_32	Kpn_38	80.3	83.9	81
Pst_47	Pre_59	90.6	95.5	83
Cpa_46	met_114	53.2	69.9	84
Kpn_37	Vfu_47	82.8	91	85
met_43	met_37	46.2	60.5	86
Ec2_20	Ec6_39	99.1	99.7	87
Pst_66	Pre_56	80.1	90.2	88
Cpa_26	Ec6_43	57.3	73.9	89
Pfa_15	Kpn_34	86.5	91.7	90
Kpn_33	Pfa_20	99.4	100	91
Ec2_19	Ec6_37	99.7	99.7	92
Yre_3	Pst_20	47.2	61.6	93
Pst_39	Pre_44	70.8	77.7	94
Pst_29	Pre_3	84	92.2	95
Ec6_18	Ec2_18	96.7	97.8	96
Pma_14	met_138	29.1	50	97
Pfa_29	Yre_15	82.5	90.7	98
Yre_1	Yen_12	78.5	87.9	99
Ec6_17	met_44	96.6	98.1	100
Pre_51	Pst_6	86	92.2	101
Eta_6	Efe_20	81.2	88.4	102
Pre_11	Pre_4	33.2	51.6	103
Mmo_10	Pre_29	64.4	82.6	104
Pst_9	Pre_20	31.7	52.3	105
Pfa_22	Kpn_2	78.3	88.5	106
Pfa_16	Ec6_34	75.6	86.2	107
Mmo_22	Pfa_1	88.5	93.8	108
met_1	met_14	89.5	93.2	109
Ec6_32	met_58	88.9	93.1	110
Mmo_27	Mmo_26	99.5	99.5	111
Pre_52	Mmo_25	80.9	92.8	112
Aja_7	met_107	69.1	84.2	113
met_92	met_68	71.1	80	114
Cpa_13	Efe_22	84.7	90.7	115
Pst_12	Pre_10	74.5	85.5	116
Cda_7	Cpa_18	32.4	55.2	117
Yen_19	Yen_10	84.4	93.3	118
Pfa_13	Pfa_11	97.5	100	119
Pma_16	Pfa_5	85.3	94.7	120
Pma_23	Cpa_17	87.3	90.5	121
Pfa_30	Pma_27	75.5	90.6	122

## Sheet: 11C
Table 11C: Human effector-degree distribution of HUMMIMAIN
Human Protein	Number of Interacting Effector(s)	Bin used in figure 2f
ACCS	1	bin_1 (n = 210)
ACOT8	1	bin_1 (n = 210)
AGTRAP	1	bin_1 (n = 210)
AKAP9	1	bin_1 (n = 210)
APPBP2	1	bin_1 (n = 210)
ARID3A	1	bin_1 (n = 210)
ARL6IP1	1	bin_1 (n = 210)
ARRDC3	1	bin_1 (n = 210)
ASPG	1	bin_1 (n = 210)
ATN1	1	bin_1 (n = 210)
ATP5B	1	bin_1 (n = 210)
ATP6V0D1	1	bin_1 (n = 210)
ATPIF1	1	bin_1 (n = 210)
BCAR3	1	bin_1 (n = 210)
BCKDK	1	bin_1 (n = 210)
BCL6	1	bin_1 (n = 210)
BNIP2	1	bin_1 (n = 210)
C10orf96	1	bin_1 (n = 210)
C11orf74	1	bin_1 (n = 210)
C17orf28	1	bin_1 (n = 210)
C17orf59	1	bin_1 (n = 210)
C22orf13	1	bin_1 (n = 210)
CAGE1	1	bin_1 (n = 210)
CAP1	1	bin_1 (n = 210)
CARD9	1	bin_1 (n = 210)
CBR1	1	bin_1 (n = 210)
CBY1	1	bin_1 (n = 210)
CCDC158	1	bin_1 (n = 210)
CCDC91	1	bin_1 (n = 210)
CCNB1IP1	1	bin_1 (n = 210)
CCR9	1	bin_1 (n = 210)
CEACAM6	1	bin_1 (n = 210)
CECR2	1	bin_1 (n = 210)
CENPH	1	bin_1 (n = 210)
CEP63	1	bin_1 (n = 210)
CIT	1	bin_1 (n = 210)
CLEC17A	1	bin_1 (n = 210)
CNNM1	1	bin_1 (n = 210)
CNOT2	1	bin_1 (n = 210)
CNOT7	1	bin_1 (n = 210)
CREBZF	1	bin_1 (n = 210)
CRTC2	1	bin_1 (n = 210)
CTDSP2	1	bin_1 (n = 210)
CUL9	1	bin_1 (n = 210)
CYB5B	1	bin_1 (n = 210)
DCP1B	1	bin_1 (n = 210)
DCTN2	1	bin_1 (n = 210)
DDIT4L	1	bin_1 (n = 210)
DDX17	1	bin_1 (n = 210)
DISC1	1	bin_1 (n = 210)
DLG3	1	bin_1 (n = 210)
DMD	1	bin_1 (n = 210)
DZIP3	1	bin_1 (n = 210)
EMILIN1	1	bin_1 (n = 210)
ETV6	1	bin_1 (n = 210)
FAM131C	1	bin_1 (n = 210)
FAM188A	1	bin_1 (n = 210)
FAM9A	1	bin_1 (n = 210)
FES	1	bin_1 (n = 210)
FHL3	1	bin_1 (n = 210)
FOXH1	1	bin_1 (n = 210)
FXR2	1	bin_1 (n = 210)
GGA1	1	bin_1 (n = 210)
GMPPA	1	bin_1 (n = 210)
GRIP1	1	bin_1 (n = 210)
GSTA4	1	bin_1 (n = 210)
HACE1	1	bin_1 (n = 210)
HINT2	1	bin_1 (n = 210)
HIP1	1	bin_1 (n = 210)
HMG20A	1	bin_1 (n = 210)
HNRNPC	1	bin_1 (n = 210)
HOMER3	1	bin_1 (n = 210)
HOOK2	1	bin_1 (n = 210)
IKZF4	1	bin_1 (n = 210)
INTS10	1	bin_1 (n = 210)
IP6K2	1	bin_1 (n = 210)
JSRP1	1	bin_1 (n = 210)
KANK1	1	bin_1 (n = 210)
KANK4	1	bin_1 (n = 210)
KCNIP1	1	bin_1 (n = 210)
KCTD10	1	bin_1 (n = 210)
KIAA1024	1	bin_1 (n = 210)
KIAA1377	1	bin_1 (n = 210)
KIAA1715	1	bin_1 (n = 210)
KIFAP3	1	bin_1 (n = 210)
KLHL12	1	bin_1 (n = 210)
KLHL3	1	bin_1 (n = 210)
KPRP	1	bin_1 (n = 210)
KRT10	1	bin_1 (n = 210)
KRT34	1	bin_1 (n = 210)
KRT38	1	bin_1 (n = 210)
KRT39	1	bin_1 (n = 210)
KRTAP1-1	1	bin_1 (n = 210)
KRTAP4-5	1	bin_1 (n = 210)
KRTAP5-2	1	bin_1 (n = 210)
KRTAP5-8	1	bin_1 (n = 210)
LCE2C	1	bin_1 (n = 210)
LCN2	1	bin_1 (n = 210)
LDB2	1	bin_1 (n = 210)
LDOC1	1	bin_1 (n = 210)
LPIN2	1	bin_1 (n = 210)
LRRC73	1	bin_1 (n = 210)
LZTFL1	1	bin_1 (n = 210)
MAGEA12	1	bin_1 (n = 210)
MAGEA8	1	bin_1 (n = 210)
MAGEB4	1	bin_1 (n = 210)
MAGI1	1	bin_1 (n = 210)
MAT2A	1	bin_1 (n = 210)
MCM6	1	bin_1 (n = 210)
MID1	1	bin_1 (n = 210)
MMS22L	1	bin_1 (n = 210)
MPP7	1	bin_1 (n = 210)
MYOG	1	bin_1 (n = 210)
NAGK	1	bin_1 (n = 210)
NAP1L2	1	bin_1 (n = 210)
NAV2	1	bin_1 (n = 210)
NEDD4	1	bin_1 (n = 210)
NEDD9	1	bin_1 (n = 210)
NFE2L1	1	bin_1 (n = 210)
NFIX	1	bin_1 (n = 210)
NRBP1	1	bin_1 (n = 210)
OPLAH	1	bin_1 (n = 210)
OTX1	1	bin_1 (n = 210)
PAIP1	1	bin_1 (n = 210)
PAK5	1	bin_1 (n = 210)
PDZK1	1	bin_1 (n = 210)
PER2	1	bin_1 (n = 210)
PML	1	bin_1 (n = 210)
POF1B	1	bin_1 (n = 210)
POU2F1	1	bin_1 (n = 210)
PPCDC	1	bin_1 (n = 210)
PPFIBP1	1	bin_1 (n = 210)
PRDM13	1	bin_1 (n = 210)
PRPH	1	bin_1 (n = 210)
PSMC6	1	bin_1 (n = 210)
PSME3	1	bin_1 (n = 210)
PTPN21	1	bin_1 (n = 210)
PUF60	1	bin_1 (n = 210)
RAB11FIP3	1	bin_1 (n = 210)
RAB3IL1	1	bin_1 (n = 210)
RAI1	1	bin_1 (n = 210)
RBM42	1	bin_1 (n = 210)
RDM1	1	bin_1 (n = 210)
REEP6	1	bin_1 (n = 210)
RIMBP3	1	bin_1 (n = 210)
RNF135	1	bin_1 (n = 210)
RNF20	1	bin_1 (n = 210)
RPIA	1	bin_1 (n = 210)
RRM2B	1	bin_1 (n = 210)
RUNX1	1	bin_1 (n = 210)
S100A1	1	bin_1 (n = 210)
SDCBP	1	bin_1 (n = 210)
SDPR	1	bin_1 (n = 210)
SEC16B	1	bin_1 (n = 210)
SEC24C	1	bin_1 (n = 210)
SEPTIN3	1	bin_1 (n = 210)
SF3B4	1	bin_1 (n = 210)
SFN	1	bin_1 (n = 210)
SH3RF1	1	bin_1 (n = 210)
SMARCE1	1	bin_1 (n = 210)
SORBS3	1	bin_1 (n = 210)
SPATA18	1	bin_1 (n = 210)
SRSF11	1	bin_1 (n = 210)
STAU1	1	bin_1 (n = 210)
STX2	1	bin_1 (n = 210)
SYCE2	1	bin_1 (n = 210)
TADA3	1	bin_1 (n = 210)
TAF7L	1	bin_1 (n = 210)
TBC1D25	1	bin_1 (n = 210)
TEKT2	1	bin_1 (n = 210)
TEX13A	1	bin_1 (n = 210)
TEX9	1	bin_1 (n = 210)
TH	1	bin_1 (n = 210)
TOLLIP	1	bin_1 (n = 210)
TP53BP2	1	bin_1 (n = 210)
TPD52L1	1	bin_1 (n = 210)
TRA2B	1	bin_1 (n = 210)
TRAF6	1	bin_1 (n = 210)
TRIM2	1	bin_1 (n = 210)
TRIM23	1	bin_1 (n = 210)
TRIM32	1	bin_1 (n = 210)
TRIM37	1	bin_1 (n = 210)
TRIM38	1	bin_1 (n = 210)
TRIM41	1	bin_1 (n = 210)
TRIM50	1	bin_1 (n = 210)
TRIM72	1	bin_1 (n = 210)
TRIP10	1	bin_1 (n = 210)
TRIP4	1	bin_1 (n = 210)
TSGA10	1	bin_1 (n = 210)
TSNAX	1	bin_1 (n = 210)
UBE4A	1	bin_1 (n = 210)
UBXN7	1	bin_1 (n = 210)
USH1C	1	bin_1 (n = 210)
VPS53	1	bin_1 (n = 210)
WASF1	1	bin_1 (n = 210)
XIRP1	1	bin_1 (n = 210)
XRCC4	1	bin_1 (n = 210)
ZBTB1	1	bin_1 (n = 210)
ZBTB2	1	bin_1 (n = 210)
ZBTB22	1	bin_1 (n = 210)
ZBTB33	1	bin_1 (n = 210)
ZBTB48	1	bin_1 (n = 210)
ZBTB9	1	bin_1 (n = 210)
ZEB1	1	bin_1 (n = 210)
ZNF175	1	bin_1 (n = 210)
ZNF250	1	bin_1 (n = 210)
ZNF263	1	bin_1 (n = 210)
ZNF408	1	bin_1 (n = 210)
ZNF446	1	bin_1 (n = 210)
ZNF473	1	bin_1 (n = 210)
ALAS1	2	bin_2 (n = 82)
AMOT	2	bin_2 (n = 82)
ANKRD28	2	bin_2 (n = 82)
APBB1IP	2	bin_2 (n = 82)
APPL2	2	bin_2 (n = 82)
BACH2	2	bin_2 (n = 82)
BEGAIN	2	bin_2 (n = 82)
BIRC7	2	bin_2 (n = 82)
CADPS	2	bin_2 (n = 82)
CALCOCO1	2	bin_2 (n = 82)
CARD10	2	bin_2 (n = 82)
CCDC136	2	bin_2 (n = 82)
CCDC57	2	bin_2 (n = 82)
CDR2	2	bin_2 (n = 82)
CENPK	2	bin_2 (n = 82)
CEP44	2	bin_2 (n = 82)
CNTROB	2	bin_2 (n = 82)
CREB3L1	2	bin_2 (n = 82)
CXorf41	2	bin_2 (n = 82)
DLG2	2	bin_2 (n = 82)
DNM2	2	bin_2 (n = 82)
DPPA4	2	bin_2 (n = 82)
EDA	2	bin_2 (n = 82)
EHMT2	2	bin_2 (n = 82)
EIF2B1	2	bin_2 (n = 82)
FAM9B	2	bin_2 (n = 82)
FOXJ2	2	bin_2 (n = 82)
FOXP2	2	bin_2 (n = 82)
GADD45G	2	bin_2 (n = 82)
GLRX3	2	bin_2 (n = 82)
GMCL1	2	bin_2 (n = 82)
HSPB8	2	bin_2 (n = 82)
KIAA1328	2	bin_2 (n = 82)
KRTAP1-3	2	bin_2 (n = 82)
KRTAP10-9	2	bin_2 (n = 82)
KRTAP5-1	2	bin_2 (n = 82)
LATS2	2	bin_2 (n = 82)
LHX2	2	bin_2 (n = 82)
LHX3	2	bin_2 (n = 82)
LONRF1	2	bin_2 (n = 82)
LRRC6	2	bin_2 (n = 82)
MAGEA6	2	bin_2 (n = 82)
MAGI2	2	bin_2 (n = 82)
MARCO	2	bin_2 (n = 82)
MCC	2	bin_2 (n = 82)
MDFI	2	bin_2 (n = 82)
MPDZ	2	bin_2 (n = 82)
MRFAP1L1	2	bin_2 (n = 82)
MSANTD4	2	bin_2 (n = 82)
N4BP1	2	bin_2 (n = 82)
NOL4	2	bin_2 (n = 82)
PCYT1A	2	bin_2 (n = 82)
PDCL2	2	bin_2 (n = 82)
PKNOX1	2	bin_2 (n = 82)
PKNOX2	2	bin_2 (n = 82)
PNMA5	2	bin_2 (n = 82)
PRDM16	2	bin_2 (n = 82)
PRDM6	2	bin_2 (n = 82)
PRKAR1B	2	bin_2 (n = 82)
PSTPIP1	2	bin_2 (n = 82)
RALYL	2	bin_2 (n = 82)
RBAK	2	bin_2 (n = 82)
RINT1	2	bin_2 (n = 82)
RNF41	2	bin_2 (n = 82)
SCYL3	2	bin_2 (n = 82)
SERTAD3	2	bin_2 (n = 82)
SFMBT1	2	bin_2 (n = 82)
SGTB	2	bin_2 (n = 82)
SHANK2	2	bin_2 (n = 82)
SPERT	2	bin_2 (n = 82)
SSBP3	2	bin_2 (n = 82)
SSX2IP	2	bin_2 (n = 82)
TBC1D5	2	bin_2 (n = 82)
TRIM3	2	bin_2 (n = 82)
WAC	2	bin_2 (n = 82)
ZBTB39	2	bin_2 (n = 82)
ZBTB8A	2	bin_2 (n = 82)
ZC4H2	2	bin_2 (n = 82)
ZNF143	2	bin_2 (n = 82)
ZNF326	2	bin_2 (n = 82)
ZNF639	2	bin_2 (n = 82)
ZNF699	2	bin_2 (n = 82)
BNC2	3	bin_3 (n = 36)
C12orf68	3	bin_3 (n = 36)
C15orf55	3	bin_3 (n = 36)
CASK	3	bin_3 (n = 36)
CCDC125	3	bin_3 (n = 36)
CCHCR1	3	bin_3 (n = 36)
CDR2L	3	bin_3 (n = 36)
CEP76	3	bin_3 (n = 36)
GOLGA6A	3	bin_3 (n = 36)
HMBOX1	3	bin_3 (n = 36)
IFT88	3	bin_3 (n = 36)
IKBKG	3	bin_3 (n = 36)
KEAP1	3	bin_3 (n = 36)
KIAA1958	3	bin_3 (n = 36)
KRTAP10-6	3	bin_3 (n = 36)
N4BP2	3	bin_3 (n = 36)
NAB2	3	bin_3 (n = 36)
NEBL	3	bin_3 (n = 36)
NUP62	3	bin_3 (n = 36)
PDE4DIP	3	bin_3 (n = 36)
PIBF1	3	bin_3 (n = 36)
PNMA2	3	bin_3 (n = 36)
PRPSAP2	3	bin_3 (n = 36)
RFX6	3	bin_3 (n = 36)
ROPN1	3	bin_3 (n = 36)
RREB1	3	bin_3 (n = 36)
SGTA	3	bin_3 (n = 36)
TACC1	3	bin_3 (n = 36)
TOX3	3	bin_3 (n = 36)
TRAF3	3	bin_3 (n = 36)
TRIM54	3	bin_3 (n = 36)
TRIM9	3	bin_3 (n = 36)
TRIP6	3	bin_3 (n = 36)
VCP	3	bin_3 (n = 36)
ZFP161	3	bin_3 (n = 36)
ZMYND12	3	bin_3 (n = 36)
AGR2	4	bin_4 (n = 24)
BANP	4	bin_4 (n = 24)
CCNDBP1	4	bin_4 (n = 24)
CEP250	4	bin_4 (n = 24)
CEP70	4	bin_4 (n = 24)
CIB1	4	bin_4 (n = 24)
DYNLT1	4	bin_4 (n = 24)
EVI5	4	bin_4 (n = 24)
FSD2	4	bin_4 (n = 24)
GIGYF1	4	bin_4 (n = 24)
KLHL2	4	bin_4 (n = 24)
KRTAP5-7	4	bin_4 (n = 24)
L3MBTL3	4	bin_4 (n = 24)
NECAB1	4	bin_4 (n = 24)
RHOXF2	4	bin_4 (n = 24)
SP4	4	bin_4 (n = 24)
SPTA1	4	bin_4 (n = 24)
TNIP1	4	bin_4 (n = 24)
TSN	4	bin_4 (n = 24)
UBAP1	4	bin_4 (n = 24)
USP54	4	bin_4 (n = 24)
VPS37B	4	bin_4 (n = 24)
ZBTB7B	4	bin_4 (n = 24)
ZNF398	4	bin_4 (n = 24)
CLTCL1	5	bin_5 (n = 10)
COL17A1	5	bin_5 (n = 10)
IKZF3	5	bin_5 (n = 10)
LZTS2	5	bin_5 (n = 10)
PPP1R13B	5	bin_5 (n = 10)
RAB3IP	5	bin_5 (n = 10)
TAX1BP1	5	bin_5 (n = 10)
TRAF1	5	bin_5 (n = 10)
ZRANB1	5	bin_5 (n = 10)
HSF2BP	6	bin_6 (n = 11)
INADL	6	bin_6 (n = 11)
KCTD9	6	bin_6 (n = 11)
KRTAP11-5	6	bin_6 (n = 11)
MID2	6	bin_6 (n = 11)
MTUS2	6	bin_6 (n = 11)
PROP1	6	bin_6 (n = 11)
SPAG5	6	bin_6 (n = 11)
UBQLN1	5	bin_5 (n = 10)
USHBP1	6	bin_6 (n = 11)
VIM	6	bin_6 (n = 11)
KRT31	7	-
NECAB2	7	-
TRIM27	7	-
ZBED4	7	-
CCDC102B	8	bin_8 (n = 8)
COG6	8	bin_8 (n = 8)
EFHC2	8	bin_8 (n = 8)
HOMEZ	8	bin_8 (n = 8)
KCTD6	8	bin_8 (n = 8)
LBX1	8	bin_8 (n = 8)
PICK1	8	bin_8 (n = 8)
SERTAD1	8	bin_8 (n = 8)
GOLGA2	9	-
KRT27	9	-
KRT76	9	-
KIFC3	10	-
VAC14	10	-
VPS52	10	-
NOTO	11	-
TFIP11	11	-
ZBED1	11	-
PNMA1	12	-
PAX5	13	-
PAX6	13	-
MFF	14	-
UBQLN2	14	-
ZBTB10	14	-
KRT75	15	-
TRAF2	15	-
GOLGA6L9	16	-
TCF4	20	-
REL	53	-

## Sheet: 11D
Table 11D: Effector human-degree distribution of HUMMIMAIN
Effector Abbreviation	Number of targeted human proteins	Bin
met_1	1	bin_1 (n = 132)
met_2	1	bin_1 (n = 132)
met_4	1	bin_1 (n = 132)
met_12	1	bin_1 (n = 132)
met_1	1	bin_1 (n = 132)
met_19	1	bin_1 (n = 132)
met_21	1	bin_1 (n = 132)
met_24	1	bin_1 (n = 132)
met_27	1	bin_1 (n = 132)
met_29	1	bin_1 (n = 132)
met_30	1	bin_1 (n = 132)
met_31	1	bin_1 (n = 132)
met_32	1	bin_1 (n = 132)
met_34	1	bin_1 (n = 132)
met_40	1	bin_1 (n = 132)
met_47	1	bin_1 (n = 132)
Efe_1	1	bin_1 (n = 132)
Efe_2	1	bin_1 (n = 132)
Pfa_1	1	bin_1 (n = 132)
Ec6_3	1	bin_1 (n = 132)
Efe_4	1	bin_1 (n = 132)
Ec6_4	1	bin_1 (n = 132)
Efe_7	1	bin_1 (n = 132)
Pfa_2	1	bin_1 (n = 132)
Ec6_8	1	bin_1 (n = 132)
Efe_8	1	bin_1 (n = 132)
Ec6_9	1	bin_1 (n = 132)
Efe_10	1	bin_1 (n = 132)
Ec2_5	1	bin_1 (n = 132)
Ec6_13	1	bin_1 (n = 132)
Ec6_15	1	bin_1 (n = 132)
Ec6_18	1	bin_1 (n = 132)
Kpn_1	1	bin_1 (n = 132)
Kpn_2	1	bin_1 (n = 132)
Kpn_4	1	bin_1 (n = 132)
Kpn_5	1	bin_1 (n = 132)
Kpn_6	1	bin_1 (n = 132)
Kpn_7	1	bin_1 (n = 132)
Kpn_8	1	bin_1 (n = 132)
Mmo_1	1	bin_1 (n = 132)
Mmo_2	1	bin_1 (n = 132)
Mmo_3	1	bin_1 (n = 132)
Mmo_4	1	bin_1 (n = 132)
Pre_3	1	bin_1 (n = 132)
Pre_6	1	bin_1 (n = 132)
Pre_7	1	bin_1 (n = 132)
Pre_8	1	bin_1 (n = 132)
Pre_12	1	bin_1 (n = 132)
Pre_13	1	bin_1 (n = 132)
Pre_14	1	bin_1 (n = 132)
Pre_18	1	bin_1 (n = 132)
Vfu_2	1	bin_1 (n = 132)
Vfu_3	1	bin_1 (n = 132)
Vfu_5	1	bin_1 (n = 132)
Vfu_7	1	bin_1 (n = 132)
Vfu_8	1	bin_1 (n = 132)
Vfu_9	1	bin_1 (n = 132)
Pre_23	1	bin_1 (n = 132)
Pst_3	1	bin_1 (n = 132)
Pst_5	1	bin_1 (n = 132)
Pst_8	1	bin_1 (n = 132)
Pst_10	1	bin_1 (n = 132)
Pst_12	1	bin_1 (n = 132)
Pst_15	1	bin_1 (n = 132)
Cpa_1	1	bin_1 (n = 132)
Cpa_4	1	bin_1 (n = 132)
Yen_1	1	bin_1 (n = 132)
Yen_3	1	bin_1 (n = 132)
Yen_4	1	bin_1 (n = 132)
Yen_5	1	bin_1 (n = 132)
Yen_13	1	bin_1 (n = 132)
Yen_15	1	bin_1 (n = 132)
Yen_16	1	bin_1 (n = 132)
Eta_1	1	bin_1 (n = 132)
Eta_2	1	bin_1 (n = 132)
Eta_3	1	bin_1 (n = 132)
Yre_2	1	bin_1 (n = 132)
Yre_4	1	bin_1 (n = 132)
Yre_5	1	bin_1 (n = 132)
Yre_6	1	bin_1 (n = 132)
Yre_8	1	bin_1 (n = 132)
Kpn_11	1	bin_1 (n = 132)
Vfu_11	1	bin_1 (n = 132)
Vfu_13	1	bin_1 (n = 132)
Cda_2	1	bin_1 (n = 132)
Cda_3	1	bin_1 (n = 132)
Cda_5	1	bin_1 (n = 132)
Cda_8	1	bin_1 (n = 132)
Kpn_13	1	bin_1 (n = 132)
Mmo_6	1	bin_1 (n = 132)
Pse_1	1	bin_1 (n = 132)
Pse_4	1	bin_1 (n = 132)
Vfu_16	1	bin_1 (n = 132)
Vfu_18	1	bin_1 (n = 132)
Vfu_19	1	bin_1 (n = 132)
Cda_9	1	bin_1 (n = 132)
Cda_10	1	bin_1 (n = 132)
Cpa_7	1	bin_1 (n = 132)
Cpa_8	1	bin_1 (n = 132)
Cpa_9	1	bin_1 (n = 132)
Pem_3	1	bin_1 (n = 132)
Pem_4	1	bin_1 (n = 132)
Yre_10	1	bin_1 (n = 132)
Yre_11	1	bin_1 (n = 132)
Aja_1	1	bin_1 (n = 132)
Aja_2	1	bin_1 (n = 132)
Aja_3	1	bin_1 (n = 132)
Pma_1	1	bin_1 (n = 132)
Pma_3	1	bin_1 (n = 132)
Pma_6	1	bin_1 (n = 132)
Pma_8	1	bin_1 (n = 132)
Pma_9	1	bin_1 (n = 132)
Pma_12	1	bin_1 (n = 132)
Pma_13	1	bin_1 (n = 132)
Pma_14	1	bin_1 (n = 132)
Pma_15	1	bin_1 (n = 132)
Pma_16	1	bin_1 (n = 132)
Mmo_9	1	bin_1 (n = 132)
Pst_18	1	bin_1 (n = 132)
Mmo_13	1	bin_1 (n = 132)
Yre_13	1	bin_1 (n = 132)
Yre_14	1	bin_1 (n = 132)
Ec6_20	1	bin_1 (n = 132)
Cpa_13	1	bin_1 (n = 132)
Cda_12	1	bin_1 (n = 132)
Pem_7	1	bin_1 (n = 132)
Pfa_7	1	bin_1 (n = 132)
Pfa_8	1	bin_1 (n = 132)
Pfa_9	1	bin_1 (n = 132)
Pfa_12	1	bin_1 (n = 132)
Pfa_16	1	bin_1 (n = 132)
Pfa_17	1	bin_1 (n = 132)
met_20	2	bin_2 (n = 42)
met_22	2	bin_2 (n = 42)
met_38	2	bin_2 (n = 42)
Efe_3	2	bin_2 (n = 42)
Ec6_5	2	bin_2 (n = 42)
Efe_6	2	bin_2 (n = 42)
Efe_9	2	bin_2 (n = 42)
Pre_5	2	bin_2 (n = 42)
Pre_10	2	bin_2 (n = 42)
Pre_17	2	bin_2 (n = 42)
Pre_19	2	bin_2 (n = 42)
Vfu_6	2	bin_2 (n = 42)
Cda_1	2	bin_2 (n = 42)
Pre_22	2	bin_2 (n = 42)
Pst_4	2	bin_2 (n = 42)
Pst_6	2	bin_2 (n = 42)
Pst_11	2	bin_2 (n = 42)
Pst_14	2	bin_2 (n = 42)
Cpa_3	2	bin_2 (n = 42)
Yen_8	2	bin_2 (n = 42)
Yre_1	2	bin_2 (n = 42)
Yre_7	2	bin_2 (n = 42)
Yen_17	2	bin_2 (n = 42)
Vfu_12	2	bin_2 (n = 42)
Pfa_5	2	bin_2 (n = 42)
Pfa_6	2	bin_2 (n = 42)
Ec6_19	2	bin_2 (n = 42)
Kpn_14	2	bin_2 (n = 42)
Mmo_8	2	bin_2 (n = 42)
Pre_24	2	bin_2 (n = 42)
Pem_1	2	bin_2 (n = 42)
Pem_5	2	bin_2 (n = 42)
Pst_16	2	bin_2 (n = 42)
Pma_5	2	bin_2 (n = 42)
Pma_10	2	bin_2 (n = 42)
Pma_11	2	bin_2 (n = 42)
Mmo_10	2	bin_2 (n = 42)
Mmo_11	2	bin_2 (n = 42)
Pst_19	2	bin_2 (n = 42)
Pma_18	2	bin_2 (n = 42)
Pfa_14	2	bin_2 (n = 42)
Pfa_18	2	bin_2 (n = 42)
met_3	3	bin_3 (n = 13)
met_33	3	bin_3 (n = 13)
Pre_2	3	bin_3 (n = 13)
Pre_11	3	bin_3 (n = 13)
Pst_9	3	bin_3 (n = 13)
Yen_12	3	bin_3 (n = 13)
Yre_3	3	bin_3 (n = 13)
Kpn_12	3	bin_3 (n = 13)
Vfu_14	3	bin_3 (n = 13)
Yre_9	3	bin_3 (n = 13)
Cpa_10	3	bin_3 (n = 13)
Cpa_12	3	bin_3 (n = 13)
Pem_6	3	bin_3 (n = 13)
met_46	4	bin_4 (n = 14)
Efe_5	4	bin_4 (n = 14)
Ec6_6	4	bin_4 (n = 14)
Efe_12	4	bin_4 (n = 14)
Pst_2	4	bin_4 (n = 14)
Yen_7	4	bin_4 (n = 14)
Yen_10	4	bin_4 (n = 14)
Efe_14	4	bin_4 (n = 14)
Pse_3	4	bin_4 (n = 14)
Mmo_7	4	bin_4 (n = 14)
Cpa_6	4	bin_4 (n = 14)
Pma_2	4	bin_4 (n = 14)
Pma_17	4	bin_4 (n = 14)
Pfa_15	4	bin_4 (n = 14)
met_41	5	bin_5 (n = 12)
Ec2_3	5	bin_5 (n = 12)
Ec6_14	5	bin_5 (n = 12)
Pfa_4	5	bin_5 (n = 12)
Pre_16	5	bin_5 (n = 12)
Pre_20	5	bin_5 (n = 12)
Pst_1	5	bin_5 (n = 12)
Pst_7	5	bin_5 (n = 12)
Yen_2	5	bin_5 (n = 12)
Yen_20	5	bin_5 (n = 12)
Cpa_11	5	bin_5 (n = 12)
Pfa_10	5	bin_5 (n = 12)
Pre_15	6	-
Vfu_1	6	-
Yen_14	6	-
Pem_8	6	-
met_26	7	-
Yen_11	7	-
Pem_2	7	-
Pfa_11	7	-
met_15	8	-
Pst_13	8	-
Yen_19	8	-
Cda_6	8	-
Yre_12	8	-
Pre_9	9	-
Yen_18	9	-
Pfa_13	9	-
Pre_1	10	-
met_25	11	-
Yen_9	11	-
Kpn_10	11	-
Vfu_15	11	-
Pma_4	11	-
Yen_6	12	-
Vfu_20	12	-
Vfu_17	13	-
Ec6_10	14	-
met_10	15	-
Efe_13	15	-
Vfu_21	15	-
Pse_2	17	-
Mmo_5	20	-
Vfu_4	20	-
Mmo_12	21	-
Pst_17	23	-
Ec2_1	26	-
Pre_21	27	-
Cda_11	32	-
Ec6_12	39	-
Efe_11	54	-
Kpn_9	68	-
Kpn_3	70	-

## Sheet: 11E
Table 11E: Target summary and convergence results
Targeted Human Protein	HuRI?	met?	Convergence Value	P value (Permutation test)	Subject to Convergence?	Targeted by pathogen effector(s)?
ACCS	FALSE	FALSE	1	0.864567	FALSE	FALSE
ACOT8	TRUE	FALSE	1	0.864567	FALSE	FALSE
AGR2	TRUE	FALSE	4	0.00379694	TRUE	FALSE
AGTRAP	TRUE	FALSE	1	0.864567	FALSE	FALSE
AKAP9	TRUE	FALSE	1	0.864567	FALSE	FALSE
ALAS1	TRUE	FALSE	2	0.438086	FALSE	FALSE
AMOT	TRUE	FALSE	2	0.438086	FALSE	FALSE
ANKRD28	TRUE	FALSE	2	0.438086	FALSE	FALSE
APBB1IP	TRUE	FALSE	2	0.438086	FALSE	FALSE
APPBP2	TRUE	FALSE	1	0.864567	FALSE	FALSE
APPL2	TRUE	FALSE	2	0.438086	FALSE	FALSE
ARID3A	TRUE	FALSE	1	0.864567	FALSE	FALSE
ARL6IP1	TRUE	FALSE	1	0.864567	FALSE	FALSE
ARRDC3	TRUE	FALSE	1	0.864567	FALSE	FALSE
ASPG	TRUE	FALSE	1	0.864567	FALSE	FALSE
ATN1	TRUE	FALSE	1	0.864567	FALSE	FALSE
ATP5F1B	TRUE	FALSE	1	0.864567	FALSE	FALSE
ATP6V0D1	TRUE	TRUE	1	0.864567	FALSE	FALSE
ATP5IF1	TRUE	FALSE	1	0.864567	FALSE	FALSE
BACH2	TRUE	FALSE	2	0.438086	FALSE	FALSE
BANP	TRUE	FALSE	4	0.00379694	TRUE	FALSE
BCAR3	TRUE	FALSE	1	0.864567	FALSE	FALSE
BCKDK	TRUE	FALSE	1	0.864567	FALSE	FALSE
BCL6	TRUE	FALSE	1	0.864567	FALSE	FALSE
BEGAIN	TRUE	FALSE	2	0.438086	FALSE	FALSE
BIRC7	TRUE	FALSE	2	0.438086	FALSE	FALSE
BNC2	TRUE	FALSE	3	0.0788692	FALSE	FALSE
BNIP2	TRUE	FALSE	1	0.864567	FALSE	FALSE
CCDC172	TRUE	FALSE	1	0.864567	FALSE	FALSE
IFTAP	FALSE	FALSE	1	0.864567	FALSE	FALSE
CCDC184	TRUE	FALSE	3	0.0788692	FALSE	FALSE
NUTM1	TRUE	FALSE	3	0.0788692	FALSE	FALSE
HID1	TRUE	FALSE	1	0.864567	FALSE	FALSE
BORCS6	TRUE	FALSE	1	0.864567	FALSE	FALSE
GUCD1	TRUE	FALSE	1	0.864567	FALSE	FALSE
CADPS	TRUE	FALSE	2	0.438086	FALSE	FALSE
CAGE1	TRUE	FALSE	1	0.864567	FALSE	FALSE
CALCOCO1	TRUE	FALSE	2	0.438086	FALSE	FALSE
CAP1	FALSE	FALSE	1	0.864567	FALSE	FALSE
CARD10	TRUE	FALSE	2	0.438086	FALSE	FALSE
CARD9	TRUE	FALSE	1	0.864567	FALSE	FALSE
CASK	TRUE	FALSE	3	0.0788692	FALSE	FALSE
CBR1	FALSE	FALSE	1	0.864567	FALSE	FALSE
CBY1	TRUE	FALSE	1	0.864567	FALSE	FALSE
CCDC102B	TRUE	FALSE	6	0	TRUE	FALSE
CCDC125	TRUE	FALSE	3	0.0788692	FALSE	FALSE
CCDC136	TRUE	FALSE	2	0.438086	FALSE	FALSE
CCDC158	TRUE	FALSE	1	0.864567	FALSE	FALSE
CCDC57	TRUE	FALSE	2	0.438086	FALSE	FALSE
CCDC91	TRUE	FALSE	1	0.864567	FALSE	FALSE
CCHCR1	TRUE	FALSE	3	0.0788692	FALSE	TRUE
CCNB1IP1	TRUE	FALSE	1	0.864567	FALSE	FALSE
CCNDBP1	TRUE	FALSE	4	0.00379694	TRUE	FALSE
CCR9	FALSE	FALSE	1	0.864567	FALSE	FALSE
CDR2	TRUE	FALSE	2	0.438086	FALSE	FALSE
CDR2L	TRUE	FALSE	2	0.438086	FALSE	FALSE
CEACAM6	TRUE	FALSE	1	0.864567	FALSE	FALSE
CECR2	FALSE	FALSE	1	0.864567	FALSE	FALSE
CENPH	TRUE	FALSE	1	0.864567	FALSE	TRUE
CENPK	TRUE	FALSE	2	0.438086	FALSE	FALSE
CEP250	FALSE	FALSE	4	0.00379694	FALSE	FALSE
CEP44	TRUE	FALSE	2	0.438086	FALSE	FALSE
CEP63	TRUE	FALSE	1	0.864567	FALSE	FALSE
CEP70	TRUE	FALSE	3	0.0788692	FALSE	FALSE
CEP76	TRUE	FALSE	3	0.0788692	FALSE	FALSE
CIB1	TRUE	FALSE	3	0.0788692	FALSE	FALSE
CIT	FALSE	FALSE	1	0.864567	FALSE	FALSE
CLEC17A	TRUE	FALSE	1	0.864567	FALSE	FALSE
CLTCL1	FALSE	FALSE	4	0.00379694	FALSE	FALSE
CNNM1	TRUE	FALSE	1	0.864567	FALSE	FALSE
CNOT2	TRUE	FALSE	1	0.864567	FALSE	FALSE
CNOT7	TRUE	FALSE	1	0.864567	FALSE	FALSE
CNTROB	TRUE	FALSE	2	0.438086	FALSE	FALSE
COG6	TRUE	FALSE	7	0	TRUE	FALSE
COL17A1	TRUE	FALSE	5	4.30942e-05	TRUE	FALSE
CREB3L1	TRUE	FALSE	2	0.438086	FALSE	FALSE
CREBZF	TRUE	FALSE	1	0.864567	FALSE	FALSE
CRTC2	TRUE	FALSE	1	0.864567	FALSE	FALSE
CTDSP2	TRUE	FALSE	1	0.864567	FALSE	FALSE
CUL9	FALSE	FALSE	1	0.864567	FALSE	FALSE
DNAAF6	TRUE	FALSE	2	0.438086	FALSE	FALSE
CYB5B	TRUE	FALSE	1	0.864567	FALSE	FALSE
DCP1B	TRUE	FALSE	1	0.864567	FALSE	FALSE
DCTN2	TRUE	FALSE	1	0.864567	FALSE	FALSE
DDIT4L	TRUE	FALSE	1	0.864567	FALSE	FALSE
DDX17	TRUE	FALSE	1	0.864567	FALSE	FALSE
DISC1	TRUE	FALSE	1	0.864567	FALSE	FALSE
DLG2	TRUE	TRUE	1	0.864567	FALSE	FALSE
DLG3	TRUE	TRUE	1	0.864567	FALSE	FALSE
DMD	TRUE	FALSE	1	0.864567	FALSE	FALSE
DNM2	TRUE	FALSE	2	0.438086	FALSE	FALSE
DPPA4	TRUE	FALSE	2	0.438086	FALSE	FALSE
DYNLT1	TRUE	FALSE	4	0.00379694	TRUE	TRUE
DZIP3	TRUE	FALSE	1	0.864567	FALSE	FALSE
EDA	TRUE	FALSE	2	0.438086	FALSE	FALSE
EFHC2	TRUE	FALSE	8	0	TRUE	FALSE
EHMT2	TRUE	FALSE	2	0.438086	FALSE	FALSE
EIF2B1	TRUE	FALSE	2	0.438086	FALSE	FALSE
EMILIN1	TRUE	FALSE	1	0.864567	FALSE	FALSE
ETV6	TRUE	FALSE	1	0.864567	FALSE	FALSE
EVI5	TRUE	FALSE	3	0.0788692	FALSE	FALSE
FAM131C	TRUE	FALSE	1	0.864567	FALSE	FALSE
MINDY3	TRUE	FALSE	1	0.864567	FALSE	FALSE
FAM9A	TRUE	FALSE	1	0.864567	FALSE	FALSE
FAM9B	TRUE	FALSE	2	0.438086	FALSE	FALSE
FES	FALSE	FALSE	1	0.864567	FALSE	FALSE
FHL3	TRUE	TRUE	1	0.864567	FALSE	FALSE
FOXH1	TRUE	FALSE	1	0.864567	FALSE	FALSE
FOXJ2	TRUE	FALSE	2	0.438086	FALSE	FALSE
FOXP2	TRUE	FALSE	2	0.438086	FALSE	FALSE
FSD2	TRUE	FALSE	3	0.0788692	FALSE	FALSE
FXR2	TRUE	FALSE	1	0.864567	FALSE	FALSE
GADD45G	TRUE	FALSE	2	0.438086	FALSE	FALSE
GGA1	TRUE	FALSE	1	0.864567	FALSE	FALSE
GIGYF1	TRUE	FALSE	4	0.00379694	TRUE	FALSE
GLRX3	TRUE	FALSE	2	0.438086	FALSE	FALSE
GMCL1	TRUE	FALSE	2	0.438086	FALSE	FALSE
GMPPA	TRUE	FALSE	1	0.864567	FALSE	FALSE
GOLGA2	TRUE	FALSE	6	0	TRUE	FALSE
GOLGA6A	TRUE	FALSE	3	0.0788692	FALSE	FALSE
GOLGA6L9	TRUE	FALSE	11	0	TRUE	FALSE
GRIP1	TRUE	FALSE	1	0.864567	FALSE	FALSE
GSTA4	TRUE	FALSE	1	0.864567	FALSE	FALSE
HACE1	TRUE	FALSE	1	0.864567	FALSE	FALSE
HINT2	FALSE	FALSE	1	0.864567	FALSE	FALSE
HIP1	TRUE	FALSE	1	0.864567	FALSE	FALSE
HMBOX1	TRUE	FALSE	3	0.0788692	FALSE	FALSE
HMG20A	TRUE	FALSE	1	0.864567	FALSE	FALSE
HNRNPC	TRUE	FALSE	1	0.864567	FALSE	FALSE
HOMER3	TRUE	FALSE	1	0.864567	FALSE	FALSE
HOMEZ	TRUE	FALSE	7	0	TRUE	FALSE
HOOK2	TRUE	FALSE	1	0.864567	FALSE	FALSE
HSF2BP	TRUE	FALSE	4	0.00379694	TRUE	FALSE
HSPB8	TRUE	FALSE	2	0.438086	FALSE	FALSE
IFT88	TRUE	FALSE	3	0.0788692	FALSE	FALSE
IKBKG	TRUE	FALSE	3	0.0788692	FALSE	FALSE
IKZF3	TRUE	FALSE	4	0.00379694	TRUE	FALSE
IKZF4	TRUE	FALSE	1	0.864567	FALSE	FALSE
PATJ	TRUE	FALSE	6	0	TRUE	FALSE
INTS10	TRUE	FALSE	1	0.864567	FALSE	FALSE
IP6K2	TRUE	FALSE	1	0.864567	FALSE	FALSE
JSRP1	TRUE	FALSE	1	0.864567	FALSE	FALSE
KANK1	FALSE	FALSE	1	0.864567	FALSE	FALSE
KANK4	TRUE	FALSE	1	0.864567	FALSE	FALSE
KCNIP1	TRUE	TRUE	1	0.864567	FALSE	FALSE
KCTD10	TRUE	FALSE	1	0.864567	FALSE	FALSE
KCTD6	TRUE	FALSE	7	0	TRUE	FALSE
KCTD9	TRUE	FALSE	6	0	TRUE	FALSE
KEAP1	TRUE	FALSE	3	0.0788692	FALSE	FALSE
MINAR1	TRUE	FALSE	1	0.864567	FALSE	FALSE
KIAA1328	TRUE	FALSE	2	0.438086	FALSE	FALSE
CEP126	FALSE	FALSE	1	0.864567	FALSE	FALSE
LNPK	TRUE	FALSE	1	0.864567	FALSE	FALSE
KIAA1958	TRUE	FALSE	3	0.0788692	FALSE	FALSE
KIFAP3	TRUE	FALSE	1	0.864567	FALSE	FALSE
KIFC3	TRUE	FALSE	8	0	TRUE	FALSE
KLHL12	TRUE	FALSE	1	0.864567	FALSE	FALSE
KLHL2	TRUE	FALSE	4	0.00379694	TRUE	FALSE
KLHL3	TRUE	FALSE	1	0.864567	FALSE	FALSE
KPRP	TRUE	FALSE	1	0.864567	FALSE	FALSE
KRT10	FALSE	FALSE	1	0.864567	FALSE	FALSE
KRT27	TRUE	FALSE	6	0	TRUE	FALSE
KRT31	TRUE	FALSE	6	0	TRUE	FALSE
KRT34	TRUE	FALSE	1	0.864567	FALSE	FALSE
KRT38	TRUE	FALSE	1	0.864567	FALSE	FALSE
KRT39	TRUE	FALSE	1	0.864567	FALSE	FALSE
KRT75	TRUE	FALSE	10	0	TRUE	FALSE
KRT76	TRUE	FALSE	7	0	TRUE	FALSE
KRTAP1-1	TRUE	TRUE	1	0.864567	FALSE	FALSE
KRTAP1-3	TRUE	FALSE	2	0.438086	FALSE	FALSE
KRTAP10-5	TRUE	FALSE	5	4.30942e-05	TRUE	FALSE
KRTAP10-6	TRUE	FALSE	3	0.0788692	FALSE	FALSE
KRTAP10-9	TRUE	FALSE	2	0.438086	FALSE	FALSE
KRTAP4-5	TRUE	FALSE	1	0.864567	FALSE	FALSE
KRTAP5-1	TRUE	FALSE	2	0.438086	FALSE	FALSE
KRTAP5-2	TRUE	TRUE	1	0.864567	FALSE	FALSE
KRTAP5-7	TRUE	FALSE	3	0.0788692	FALSE	FALSE
KRTAP5-8	TRUE	TRUE	1	0.864567	FALSE	FALSE
L3MBTL3	TRUE	FALSE	3	0.0788692	FALSE	FALSE
LATS2	FALSE	FALSE	2	0.438086	FALSE	FALSE
LBX1	TRUE	FALSE	6	0	TRUE	FALSE
LCE2C	TRUE	FALSE	1	0.864567	FALSE	FALSE
LCN2	TRUE	FALSE	1	0.864567	FALSE	FALSE
LDB2	TRUE	FALSE	1	0.864567	FALSE	FALSE
LDOC1	TRUE	FALSE	1	0.864567	FALSE	FALSE
LHX2	TRUE	FALSE	2	0.438086	FALSE	FALSE
LHX3	TRUE	FALSE	2	0.438086	FALSE	FALSE
LONRF1	TRUE	FALSE	2	0.438086	FALSE	FALSE
LPIN2	FALSE	FALSE	1	0.864567	FALSE	FALSE
DNAAF11	FALSE	FALSE	1	0.864567	FALSE	FALSE
LRRC73	TRUE	FALSE	1	0.864567	FALSE	FALSE
LZTFL1	TRUE	FALSE	1	0.864567	FALSE	FALSE
LZTS2	TRUE	FALSE	5	4.30942e-05	TRUE	FALSE
MAGEA12	TRUE	TRUE	1	0.864567	FALSE	FALSE
MAGEA6	TRUE	FALSE	2	0.438086	FALSE	FALSE
MAGEA8	TRUE	FALSE	1	0.864567	FALSE	FALSE
MAGEB4	TRUE	FALSE	1	0.864567	FALSE	FALSE
MAGI1	TRUE	TRUE	1	0.864567	FALSE	FALSE
MAGI2	TRUE	FALSE	2	0.438086	FALSE	TRUE
MARCO	FALSE	FALSE	2	0.438086	FALSE	FALSE
MAT2A	TRUE	FALSE	1	0.864567	FALSE	TRUE
MCC	TRUE	FALSE	2	0.438086	FALSE	FALSE
MCM6	FALSE	FALSE	1	0.864567	FALSE	FALSE
MDFI	TRUE	FALSE	1	0.864567	FALSE	FALSE
MFF	TRUE	FALSE	12	0	TRUE	FALSE
MID1	TRUE	FALSE	1	0.864567	FALSE	FALSE
MID2	TRUE	FALSE	5	4.30942e-05	TRUE	FALSE
MMS22L	FALSE	FALSE	1	0.864567	FALSE	FALSE
MPDZ	FALSE	FALSE	2	0.438086	FALSE	FALSE
MPP7	TRUE	FALSE	1	0.864567	FALSE	FALSE
MRFAP1L1	TRUE	FALSE	2	0.438086	FALSE	TRUE
MSANTD4	TRUE	FALSE	1	0.864567	FALSE	FALSE
MTUS2	TRUE	FALSE	4	0.00379694	TRUE	FALSE
MYOG	TRUE	FALSE	1	0.864567	FALSE	FALSE
N4BP1	TRUE	FALSE	1	0.864567	FALSE	FALSE
N4BP2	FALSE	FALSE	3	0.0788692	FALSE	FALSE
NAB2	TRUE	FALSE	3	0.0788692	FALSE	FALSE
NAGK	TRUE	FALSE	1	0.864567	FALSE	FALSE
NAP1L2	TRUE	FALSE	1	0.864567	FALSE	FALSE
NAV2	FALSE	FALSE	1	0.864567	FALSE	FALSE
NEBL	TRUE	FALSE	3	0.0788692	FALSE	FALSE
NECAB1	TRUE	FALSE	4	0.00379694	TRUE	FALSE
NECAB2	TRUE	FALSE	6	0	TRUE	FALSE
NEDD4	TRUE	FALSE	1	0.864567	FALSE	FALSE
NEDD9	TRUE	FALSE	1	0.864567	FALSE	FALSE
NFE2L1	FALSE	FALSE	1	0.864567	FALSE	FALSE
NFIX	TRUE	FALSE	1	0.864567	FALSE	FALSE
NOL4	TRUE	FALSE	2	0.438086	FALSE	FALSE
NOTO	TRUE	FALSE	8	0	TRUE	FALSE
NRBP1	TRUE	FALSE	1	0.864567	FALSE	FALSE
NUP62	TRUE	FALSE	3	0.0788692	FALSE	FALSE
OPLAH	TRUE	TRUE	1	0.864567	FALSE	FALSE
OTX1	TRUE	FALSE	1	0.864567	FALSE	FALSE
PAIP1	TRUE	FALSE	1	0.864567	FALSE	FALSE
PAK5	TRUE	FALSE	1	0.864567	FALSE	FALSE
PAX5	TRUE	FALSE	11	0	TRUE	FALSE
PAX6	TRUE	FALSE	9	0	TRUE	FALSE
PCYT1A	TRUE	FALSE	2	0.438086	FALSE	FALSE
PDCL2	TRUE	FALSE	2	0.438086	FALSE	FALSE
PDE4DIP	TRUE	FALSE	3	0.0788692	FALSE	TRUE
PDZK1	FALSE	TRUE	1	0.864567	FALSE	FALSE
PER2	TRUE	FALSE	1	0.864567	FALSE	FALSE
PIBF1	TRUE	FALSE	1	0.864567	FALSE	FALSE
PICK1	TRUE	FALSE	6	0	TRUE	FALSE
PKNOX1	TRUE	FALSE	2	0.438086	FALSE	FALSE
PKNOX2	TRUE	FALSE	2	0.438086	FALSE	FALSE
PML	FALSE	FALSE	1	0.864567	FALSE	FALSE
PNMA1	TRUE	FALSE	9	0	TRUE	FALSE
PNMA2	TRUE	FALSE	2	0.438086	FALSE	FALSE
PNMA5	TRUE	FALSE	2	0.438086	FALSE	FALSE
POF1B	TRUE	FALSE	1	0.864567	FALSE	FALSE
POU2F1	TRUE	FALSE	1	0.864567	FALSE	FALSE
PPCDC	TRUE	FALSE	1	0.864567	FALSE	FALSE
PPFIBP1	TRUE	FALSE	1	0.864567	FALSE	FALSE
PPP1R13B	TRUE	FALSE	4	0.00379694	TRUE	FALSE
PRDM13	FALSE	FALSE	1	0.864567	FALSE	FALSE
PRDM16	TRUE	FALSE	2	0.438086	FALSE	FALSE
PRDM6	TRUE	FALSE	2	0.438086	FALSE	FALSE
PRKAR1B	TRUE	FALSE	2	0.438086	FALSE	FALSE
PROP1	TRUE	FALSE	5	4.30942e-05	TRUE	FALSE
PRPH	TRUE	FALSE	1	0.864567	FALSE	FALSE
PRPSAP2	TRUE	FALSE	2	0.438086	FALSE	FALSE
PSMC6	TRUE	FALSE	1	0.864567	FALSE	FALSE
PSME3	TRUE	FALSE	1	0.864567	FALSE	TRUE
PSTPIP1	TRUE	FALSE	2	0.438086	FALSE	FALSE
PTPN21	TRUE	FALSE	1	0.864567	FALSE	FALSE
PUF60	TRUE	FALSE	1	0.864567	FALSE	FALSE
RAB11FIP3	FALSE	FALSE	1	0.864567	FALSE	FALSE
RAB3IL1	TRUE	TRUE	1	0.864567	FALSE	FALSE
RAB3IP	TRUE	FALSE	3	0.0788692	FALSE	FALSE
RAI1	FALSE	FALSE	1	0.864567	FALSE	FALSE
RALYL	TRUE	FALSE	2	0.438086	FALSE	FALSE
RBAK	TRUE	FALSE	2	0.438086	FALSE	FALSE
RBM42	TRUE	FALSE	1	0.864567	FALSE	FALSE
RDM1	TRUE	FALSE	1	0.864567	FALSE	FALSE
REEP6	TRUE	FALSE	1	0.864567	FALSE	FALSE
REL	TRUE	FALSE	16	0	TRUE	FALSE
RFX6	TRUE	FALSE	3	0.0788692	FALSE	FALSE
RHOXF2	TRUE	FALSE	3	0.0788692	FALSE	FALSE
RIMBP3	FALSE	FALSE	1	0.864567	FALSE	FALSE
RINT1	TRUE	FALSE	2	0.438086	FALSE	FALSE
RNF135	TRUE	FALSE	1	0.864567	FALSE	FALSE
RNF20	TRUE	FALSE	1	0.864567	FALSE	FALSE
RNF41	TRUE	TRUE	1	0.864567	FALSE	FALSE
ROPN1	TRUE	FALSE	3	0.0788692	FALSE	FALSE
RPIA	TRUE	FALSE	1	0.864567	FALSE	FALSE
RREB1	FALSE	FALSE	1	0.864567	FALSE	FALSE
RRM2B	FALSE	FALSE	1	0.864567	FALSE	FALSE
RUNX1	TRUE	FALSE	1	0.864567	FALSE	FALSE
S100A1	TRUE	FALSE	1	0.864567	FALSE	FALSE
SCYL3	TRUE	FALSE	2	0.438086	FALSE	FALSE
SDCBP	TRUE	FALSE	1	0.864567	FALSE	FALSE
CAVIN2	TRUE	FALSE	1	0.864567	FALSE	FALSE
SEC16B	TRUE	FALSE	1	0.864567	FALSE	FALSE
SEC24C	FALSE	TRUE	1	0.864567	FALSE	FALSE
SEPTIN3	TRUE	FALSE	1	0.864567	FALSE	FALSE
SERTAD1	TRUE	FALSE	5	4.30942e-05	TRUE	TRUE
SERTAD3	TRUE	FALSE	2	0.438086	FALSE	FALSE
SF3B4	TRUE	FALSE	1	0.864567	FALSE	FALSE
SFMBT1	TRUE	FALSE	2	0.438086	FALSE	FALSE
SFN	TRUE	TRUE	1	0.864567	FALSE	FALSE
SGTA	TRUE	FALSE	3	0.0788692	FALSE	FALSE
SGTB	TRUE	FALSE	2	0.438086	FALSE	FALSE
SH3RF1	TRUE	FALSE	1	0.864567	FALSE	FALSE
SHANK2	TRUE	FALSE	2	0.438086	FALSE	FALSE
SMARCE1	TRUE	FALSE	1	0.864567	FALSE	FALSE
SORBS3	TRUE	FALSE	1	0.864567	FALSE	TRUE
SP4	TRUE	FALSE	4	0.00379694	TRUE	FALSE
SPAG5	TRUE	FALSE	5	4.30942e-05	TRUE	FALSE
SPATA18	TRUE	FALSE	1	0.864567	FALSE	FALSE
CBY2	TRUE	FALSE	2	0.438086	FALSE	FALSE
SPTA1	TRUE	FALSE	3	0.0788692	FALSE	FALSE
SRSF11	TRUE	FALSE	1	0.864567	FALSE	FALSE
SSBP3	TRUE	FALSE	2	0.438086	FALSE	FALSE
SSX2IP	TRUE	FALSE	2	0.438086	FALSE	FALSE
STAU1	TRUE	FALSE	1	0.864567	FALSE	FALSE
STX2	TRUE	FALSE	1	0.864567	FALSE	FALSE
SYCE2	TRUE	FALSE	1	0.864567	FALSE	FALSE
TACC1	TRUE	FALSE	3	0.0788692	FALSE	FALSE
TADA3	TRUE	FALSE	1	0.864567	FALSE	FALSE
TAF7L	TRUE	FALSE	1	0.864567	FALSE	FALSE
TAX1BP1	TRUE	FALSE	3	0.0788692	FALSE	FALSE
TBC1D25	TRUE	FALSE	1	0.864567	FALSE	FALSE
TBC1D5	TRUE	FALSE	2	0.438086	FALSE	FALSE
TCF4	TRUE	FALSE	13	0	TRUE	FALSE
TEKT2	FALSE	FALSE	1	0.864567	FALSE	FALSE
TEX13A	TRUE	FALSE	1	0.864567	FALSE	FALSE
TEX9	TRUE	FALSE	1	0.864567	FALSE	FALSE
TFIP11	TRUE	FALSE	9	0	TRUE	FALSE
TH	TRUE	FALSE	1	0.864567	FALSE	FALSE
TNIP1	TRUE	FALSE	4	0.00379694	TRUE	TRUE
TOLLIP	TRUE	FALSE	1	0.864567	FALSE	FALSE
TOX3	TRUE	FALSE	3	0.0788692	FALSE	FALSE
TP53BP2	TRUE	FALSE	1	0.864567	FALSE	FALSE
TPD52L1	TRUE	FALSE	1	0.864567	FALSE	FALSE
TRA2B	TRUE	FALSE	1	0.864567	FALSE	FALSE
TRAF1	TRUE	FALSE	4	0.00379694	TRUE	FALSE
TRAF2	TRUE	FALSE	9	0	TRUE	FALSE
TRAF3	TRUE	FALSE	3	0.0788692	FALSE	FALSE
TRAF6	TRUE	FALSE	1	0.864567	FALSE	FALSE
TRIM2	TRUE	FALSE	1	0.864567	FALSE	FALSE
TRIM23	TRUE	FALSE	1	0.864567	FALSE	FALSE
TRIM27	TRUE	FALSE	6	0	TRUE	FALSE
TRIM3	TRUE	FALSE	2	0.438086	FALSE	FALSE
TRIM32	TRUE	FALSE	1	0.864567	FALSE	FALSE
TRIM37	TRUE	TRUE	1	0.864567	FALSE	FALSE
TRIM38	TRUE	FALSE	1	0.864567	FALSE	FALSE
TRIM41	TRUE	FALSE	1	0.864567	FALSE	FALSE
TRIM50	TRUE	FALSE	1	0.864567	FALSE	FALSE
TRIM54	TRUE	FALSE	3	0.0788692	FALSE	FALSE
TRIM72	TRUE	FALSE	1	0.864567	FALSE	FALSE
TRIM9	TRUE	FALSE	3	0.0788692	FALSE	FALSE
TRIP10	TRUE	FALSE	1	0.864567	FALSE	FALSE
TRIP4	FALSE	TRUE	1	0.864567	FALSE	FALSE
TRIP6	TRUE	FALSE	3	0.0788692	FALSE	TRUE
TSGA10	TRUE	FALSE	1	0.864567	FALSE	FALSE
TSN	TRUE	FALSE	4	0.00379694	TRUE	FALSE
TSNAX	TRUE	FALSE	1	0.864567	FALSE	FALSE
UBAP1	FALSE	FALSE	4	0.00379694	FALSE	FALSE
UBE4A	TRUE	FALSE	1	0.864567	FALSE	FALSE
UBQLN1	TRUE	FALSE	6	0	TRUE	FALSE
UBQLN2	TRUE	FALSE	11	0	TRUE	FALSE
UBXN7	TRUE	FALSE	1	0.864567	FALSE	FALSE
USH1C	TRUE	FALSE	1	0.864567	FALSE	FALSE
USHBP1	TRUE	FALSE	4	0.00379694	TRUE	FALSE
USP54	TRUE	FALSE	4	0.00379694	TRUE	FALSE
VAC14	TRUE	FALSE	8	0	TRUE	FALSE
VCP	TRUE	FALSE	3	0.0788692	FALSE	FALSE
VIM	TRUE	FALSE	5	4.30942e-05	TRUE	FALSE
VPS37B	TRUE	FALSE	4	0.00379694	TRUE	FALSE
VPS52	TRUE	FALSE	8	0	TRUE	FALSE
VPS53	FALSE	FALSE	1	0.864567	FALSE	FALSE
WAC	TRUE	FALSE	2	0.438086	FALSE	FALSE
WASF1	TRUE	FALSE	1	0.864567	FALSE	FALSE
XIRP1	TRUE	FALSE	1	0.864567	FALSE	FALSE
XRCC4	TRUE	FALSE	1	0.864567	FALSE	FALSE
ZBED1	TRUE	FALSE	9	0	TRUE	FALSE
ZBED4	FALSE	FALSE	6	0	FALSE	FALSE
ZBTB1	TRUE	FALSE	1	0.864567	FALSE	FALSE
ZBTB10	TRUE	FALSE	8	0	TRUE	FALSE
ZBTB2	TRUE	FALSE	1	0.864567	FALSE	FALSE
ZBTB22	TRUE	FALSE	1	0.864567	FALSE	FALSE
ZBTB33	TRUE	FALSE	1	0.864567	FALSE	FALSE
ZBTB39	TRUE	FALSE	2	0.438086	FALSE	FALSE
ZBTB48	TRUE	FALSE	1	0.864567	FALSE	FALSE
ZBTB7B	TRUE	FALSE	3	0.0788692	FALSE	FALSE
ZBTB8A	TRUE	FALSE	2	0.438086	FALSE	FALSE
ZBTB9	TRUE	FALSE	1	0.864567	FALSE	FALSE
ZC4H2	TRUE	FALSE	2	0.438086	FALSE	FALSE
ZEB1	FALSE	FALSE	1	0.864567	FALSE	TRUE
ZBTB14	TRUE	FALSE	3	0.0788692	FALSE	FALSE
ZMYND12	TRUE	FALSE	3	0.0788692	FALSE	FALSE
ZNF143	TRUE	FALSE	2	0.438086	FALSE	FALSE
ZNF175	TRUE	FALSE	1	0.864567	FALSE	FALSE
ZNF250	TRUE	FALSE	1	0.864567	FALSE	FALSE
ZNF263	TRUE	FALSE	1	0.864567	FALSE	FALSE
ZNF326	TRUE	FALSE	2	0.438086	FALSE	FALSE
ZNF398	TRUE	FALSE	3	0.0788692	FALSE	FALSE
ZNF408	TRUE	FALSE	1	0.864567	FALSE	FALSE
ZNF446	TRUE	FALSE	1	0.864567	FALSE	FALSE
ZNF473	TRUE	FALSE	1	0.864567	FALSE	FALSE
ZNF639	TRUE	FALSE	2	0.438086	FALSE	FALSE
ZNF699	TRUE	FALSE	2	0.438086	FALSE	FALSE
ZRANB1	TRUE	FALSE	4	0.00379694	TRUE	FALSE

## Sheet: 11F
Table 11F: Well-specific primers
Plate Name	Well Position	Sequence
AD_idx96	A01	AGA CGT GTG CTC TTC CGA TCT GCT TTG TGG ATC TCG ATG ATG AAG ATA CCC CAC CA
AD_idx96	A02	AGA CGT GTG CTC TTC CGA TCT TCA GAC AAG AGC GCG ATG ATG AAG ATA CCC CAC CA
AD_idx96	A03	AGA CGT GTG CTC TTC CGA TCT GCG GGA CAT TCA TCG ATG ATG AAG ATA CCC CAC CA
AD_idx96	A04	AGA CGT GTG CTC TTC CGA TCT ATA GAG GAA CCA CCG ATG ATG AAG ATA CCC CAC CA
AD_idx96	A05	AGA CGT GTG CTC TTC CGA TCT GAT TCA CGT ACA ACG ATG ATG AAG ATA CCC CAC CA
AD_idx96	A06	AGA CGT GTG CTC TTC CGA TCT CGC ACG CCG TAA ACG ATG ATG AAG ATA CCC CAC CA
AD_idx96	A07	AGA CGT GTG CTC TTC CGA TCT GTT TGT CTC ATT CCG ATG ATG AAG ATA CCC CAC CA
AD_idx96	A08	AGA CGT GTG CTC TTC CGA TCT ATT CTG GAA ATC GCG ATG ATG AAG ATA CCC CAC CA
AD_idx96	A09	AGA CGT GTG CTC TTC CGA TCT CTT CCT AAC CTT GCG ATG ATG AAG ATA CCC CAC CA
AD_idx96	A10	AGA CGT GTG CTC TTC CGA TCT CGT GCC GAT AGT GCG ATG ATG AAG ATA CCC CAC CA
AD_idx96	A11	AGA CGT GTG CTC TTC CGA TCT AGC CAA AGA CTG ACG ATG ATG AAG ATA CCC CAC CA
AD_idx96	A12	AGA CGT GTG CTC TTC CGA TCT TTC TCG CAT TTC GCG ATG ATG AAG ATA CCC CAC CA
AD_idx96	B01	AGA CGT GTG CTC TTC CGA TCT TAT AGC GGC ACA TCG ATG ATG AAG ATA CCC CAC CA
AD_idx96	B02	AGA CGT GTG CTC TTC CGA TCT TAC GCA CAT AGG TCG ATG ATG AAG ATA CCC CAC CA
AD_idx96	B03	AGA CGT GTG CTC TTC CGA TCT CTG GCT GGA TTG GCG ATG ATG AAG ATA CCC CAC CA
AD_idx96	B04	AGA CGT GTG CTC TTC CGA TCT CGC TAG TAC TCC ACG ATG ATG AAG ATA CCC CAC CA
AD_idx96	B05	AGA CGT GTG CTC TTC CGA TCT GTA GTG ATA TTC GCG ATG ATG AAG ATA CCC CAC CA
AD_idx96	B06	AGA CGT GTG CTC TTC CGA TCT CGC CAT ACT GTG TCG ATG ATG AAG ATA CCC CAC CA
AD_idx96	B07	AGA CGT GTG CTC TTC CGA TCT TCT AAT GTC ATG CCG ATG ATG AAG ATA CCC CAC CA
AD_idx96	B08	AGA CGT GTG CTC TTC CGA TCT ATT TGG GTT GAC ACG ATG ATG AAG ATA CCC CAC CA
AD_idx96	B09	AGA CGT GTG CTC TTC CGA TCT GCT TGC TGG AAA CCG ATG ATG AAG ATA CCC CAC CA
AD_idx96	B10	AGA CGT GTG CTC TTC CGA TCT ACT AGT GGC CAA CCG ATG ATG AAG ATA CCC CAC CA
AD_idx96	B11	AGA CGT GTG CTC TTC CGA TCT TTT CGA ATG TGT CCG ATG ATG AAG ATA CCC CAC CA
AD_idx96	B12	AGA CGT GTG CTC TTC CGA TCT TTC TGC TAA AGG GCG ATG ATG AAG ATA CCC CAC CA
AD_idx96	C01	AGA CGT GTG CTC TTC CGA TCT ATA CTT GAA GCT GCG ATG ATG AAG ATA CCC CAC CA
AD_idx96	C02	AGA CGT GTG CTC TTC CGA TCT GCA ATT ATG ACA CCG ATG ATG AAG ATA CCC CAC CA
AD_idx96	C03	AGA CGT GTG CTC TTC CGA TCT ACA TAA CGC AGT TCG ATG ATG AAG ATA CCC CAC CA
AD_idx96	C04	AGA CGT GTG CTC TTC CGA TCT AAA CAG AAG CGG GCG ATG ATG AAG ATA CCC CAC CA
AD_idx96	C05	AGA CGT GTG CTC TTC CGA TCT TCA ATC GGA CCG GCG ATG ATG AAG ATA CCC CAC CA
AD_idx96	C06	AGA CGT GTG CTC TTC CGA TCT TCT CAG TAG GAG TCG ATG ATG AAG ATA CCC CAC CA
AD_idx96	C07	AGA CGT GTG CTC TTC CGA TCT GCG TAT GGC TCA ACG ATG ATG AAG ATA CCC CAC CA
AD_idx96	C08	AGA CGT GTG CTC TTC CGA TCT GCT ACT TCG CTG GCG ATG ATG AAG ATA CCC CAC CA
AD_idx96	C09	AGA CGT GTG CTC TTC CGA TCT AGG TTC CAT GTT CCG ATG ATG AAG ATA CCC CAC CA
AD_idx96	C10	AGA CGT GTG CTC TTC CGA TCT AGA TTA TGC ACA CCG ATG ATG AAG ATA CCC CAC CA
AD_idx96	C11	AGA CGT GTG CTC TTC CGA TCT AAA GAA TCC CAT CCG ATG ATG AAG ATA CCC CAC CA
AD_idx96	C12	AGA CGT GTG CTC TTC CGA TCT TCG CAA GAT GTT GCG ATG ATG AAG ATA CCC CAC CA
AD_idx96	D01	AGA CGT GTG CTC TTC CGA TCT AGT CAT TGA CCA ACG ATG ATG AAG ATA CCC CAC CA
AD_idx96	D02	AGA CGT GTG CTC TTC CGA TCT ACT GCT GGA ATT ACG ATG ATG AAG ATA CCC CAC CA
AD_idx96	D03	AGA CGT GTG CTC TTC CGA TCT TAT ACT TAT GCG CCG ATG ATG AAG ATA CCC CAC CA
AD_idx96	D04	AGA CGT GTG CTC TTC CGA TCT TGT TTG CTT AGC ACG ATG ATG AAG ATA CCC CAC CA
AD_idx96	D05	AGA CGT GTG CTC TTC CGA TCT ATG GCT CCG AAC ACG ATG ATG AAG ATA CCC CAC CA
AD_idx96	D06	AGA CGT GTG CTC TTC CGA TCT ATG TAG ATC AGC TCG ATG ATG AAG ATA CCC CAC CA
AD_idx96	D07	AGA CGT GTG CTC TTC CGA TCT AGT CCT CTT GTC CCG ATG ATG AAG ATA CCC CAC CA
AD_idx96	D08	AGA CGT GTG CTC TTC CGA TCT GTT GGT TGT CTT GCG ATG ATG AAG ATA CCC CAC CA
AD_idx96	D09	AGA CGT GTG CTC TTC CGA TCT GCT TGT TAA GGG CCG ATG ATG AAG ATA CCC CAC CA
AD_idx96	D10	AGA CGT GTG CTC TTC CGA TCT GCC ATT AAA TCA GCG ATG ATG AAG ATA CCC CAC CA
AD_idx96	D11	AGA CGT GTG CTC TTC CGA TCT AAC GTA TAC TAC GCG ATG ATG AAG ATA CCC CAC CA
AD_idx96	D12	AGA CGT GTG CTC TTC CGA TCT GTC CAT CCA TTA GCG ATG ATG AAG ATA CCC CAC CA
AD_idx96	E01	AGA CGT GTG CTC TTC CGA TCT GTC CGG ACG AAA GCG ATG ATG AAG ATA CCC CAC CA
AD_idx96	E02	AGA CGT GTG CTC TTC CGA TCT TAC CAG TGA CAC ACG ATG ATG AAG ATA CCC CAC CA
AD_idx96	E03	AGA CGT GTG CTC TTC CGA TCT TAT TAA GTG CCG GCG ATG ATG AAG ATA CCC CAC CA
AD_idx96	E04	AGA CGT GTG CTC TTC CGA TCT CGA GCC TAT ATG ACG ATG ATG AAG ATA CCC CAC CA
AD_idx96	E05	AGA CGT GTG CTC TTC CGA TCT TCG GCA GAA GCT CCG ATG ATG AAG ATA CCC CAC CA
AD_idx96	E06	AGA CGT GTG CTC TTC CGA TCT GTG GCC TTT GAT TCG ATG ATG AAG ATA CCC CAC CA
AD_idx96	E07	AGA CGT GTG CTC TTC CGA TCT AGA TCT CGA AAT CCG ATG ATG AAG ATA CCC CAC CA
AD_idx96	E08	AGA CGT GTG CTC TTC CGA TCT AAG TGT GCG TTC GCG ATG ATG AAG ATA CCC CAC CA
AD_idx96	E09	AGA CGT GTG CTC TTC CGA TCT ACG AGT AGA GGG ACG ATG ATG AAG ATA CCC CAC CA
AD_idx96	E10	AGA CGT GTG CTC TTC CGA TCT CCG GGT TGA CAC ACG ATG ATG AAG ATA CCC CAC CA
AD_idx96	E11	AGA CGT GTG CTC TTC CGA TCT ACA ACG TCA AAC TCG ATG ATG AAG ATA CCC CAC CA
AD_idx96	E12	AGA CGT GTG CTC TTC CGA TCT ATC GAG CAG TAG ACG ATG ATG AAG ATA CCC CAC CA
AD_idx96	F01	AGA CGT GTG CTC TTC CGA TCT TAA GAG GTC TGA ACG ATG ATG AAG ATA CCC CAC CA
AD_idx96	F02	AGA CGT GTG CTC TTC CGA TCT CCC AAT CTC TTC ACG ATG ATG AAG ATA CCC CAC CA
AD_idx96	F03	AGA CGT GTG CTC TTC CGA TCT GGT TCA TAT ACC CCG ATG ATG AAG ATA CCC CAC CA
AD_idx96	F04	AGA CGT GTG CTC TTC CGA TCT CCT TAC ACA TGC GCG ATG ATG AAG ATA CCC CAC CA
AD_idx96	F05	AGA CGT GTG CTC TTC CGA TCT ACA CTG GTC CAG ACG ATG ATG AAG ATA CCC CAC CA
AD_idx96	F06	AGA CGT GTG CTC TTC CGA TCT AGT AAC CTG AAC TCG ATG ATG AAG ATA CCC CAC CA
AD_idx96	F07	AGA CGT GTG CTC TTC CGA TCT TGT TCC GGT GAG GCG ATG ATG AAG ATA CCC CAC CA
AD_idx96	F08	AGA CGT GTG CTC TTC CGA TCT TTC GTT CGG GTT GCG ATG ATG AAG ATA CCC CAC CA
AD_idx96	F09	AGA CGT GTG CTC TTC CGA TCT GTA CTA GTG TCG GCG ATG ATG AAG ATA CCC CAC CA
AD_idx96	F10	AGA CGT GTG CTC TTC CGA TCT AGG GAT TCA GAA CCG ATG ATG AAG ATA CCC CAC CA
AD_idx96	F11	AGA CGT GTG CTC TTC CGA TCT CGA TTG CTC TGA CCG ATG ATG AAG ATA CCC CAC CA
AD_idx96	F12	AGA CGT GTG CTC TTC CGA TCT GCT ATG CAA GAC CCG ATG ATG AAG ATA CCC CAC CA
AD_idx96	G01	AGA CGT GTG CTC TTC CGA TCT GCA CGG AGT TTG TCG ATG ATG AAG ATA CCC CAC CA
AD_idx96	G02	AGA CGT GTG CTC TTC CGA TCT CCC GAT TCA TGC ACG ATG ATG AAG ATA CCC CAC CA
AD_idx96	G03	AGA CGT GTG CTC TTC CGA TCT CTT AGA GCG CAA TCG ATG ATG AAG ATA CCC CAC CA
AD_idx96	G04	AGA CGT GTG CTC TTC CGA TCT ACG AAC TAC TAC ACG ATG ATG AAG ATA CCC CAC CA
AD_idx96	G05	AGA CGT GTG CTC TTC CGA TCT GTG CTA GAT CCA GCG ATG ATG AAG ATA CCC CAC CA
AD_idx96	G06	AGA CGT GTG CTC TTC CGA TCT ATC TTT ATC ACC CCG ATG ATG AAG ATA CCC CAC CA
AD_idx96	G07	AGA CGT GTG CTC TTC CGA TCT TGT GTA ATT CCC ACG ATG ATG AAG ATA CCC CAC CA
AD_idx96	G08	AGA CGT GTG CTC TTC CGA TCT CCT CAT GAT AGC CCG ATG ATG AAG ATA CCC CAC CA
AD_idx96	G09	AGA CGT GTG CTC TTC CGA TCT CAA TTT CCC GGT GCG ATG ATG AAG ATA CCC CAC CA
AD_idx96	G10	AGA CGT GTG CTC TTC CGA TCT GGG TCA TGA CAA ACG ATG ATG AAG ATA CCC CAC CA
AD_idx96	G11	AGA CGT GTG CTC TTC CGA TCT CCT GCG AAT ACT CCG ATG ATG AAG ATA CCC CAC CA
AD_idx96	G12	AGA CGT GTG CTC TTC CGA TCT GCA GCT CAT CCC ACG ATG ATG AAG ATA CCC CAC CA
AD_idx96	H01	AGA CGT GTG CTC TTC CGA TCT CTC ACA TGT TTC CCG ATG ATG AAG ATA CCC CAC CA
AD_idx96	H02	AGA CGT GTG CTC TTC CGA TCT ATC GAC TTT GTG CCG ATG ATG AAG ATA CCC CAC CA
AD_idx96	H03	AGA CGT GTG CTC TTC CGA TCT GTA CTC CGA CGA ACG ATG ATG AAG ATA CCC CAC CA
AD_idx96	H04	AGA CGT GTG CTC TTC CGA TCT GGG CTC GCA ATA TCG ATG ATG AAG ATA CCC CAC CA
AD_idx96	H05	AGA CGT GTG CTC TTC CGA TCT GGT CTA GCA CAA CCG ATG ATG AAG ATA CCC CAC CA
AD_idx96	H06	AGA CGT GTG CTC TTC CGA TCT ATT TCG GGC AGC ACG ATG ATG AAG ATA CCC CAC CA
AD_idx96	H07	AGA CGT GTG CTC TTC CGA TCT GGG CTC TAA TCC CCG ATG ATG AAG ATA CCC CAC CA
AD_idx96	H08	AGA CGT GTG CTC TTC CGA TCT ATA GAT GTA GGG CCG ATG ATG AAG ATA CCC CAC CA
AD_idx96	H09	AGA CGT GTG CTC TTC CGA TCT AGA AAT GTT ACC CCG ATG ATG AAG ATA CCC CAC CA
AD_idx96	H10	AGA CGT GTG CTC TTC CGA TCT CAG CGG AAC AAC ACG ATG ATG AAG ATA CCC CAC CA
AD_idx96	H11	AGA CGT GTG CTC TTC CGA TCT GCC TAC CTC AAG CCG ATG ATG AAG ATA CCC CAC CA
AD_idx96	H12	AGA CGT GTG CTC TTC CGA TCT GTC TTT GGC CCG ACG ATG ATG AAG ATA CCC CAC CA
DB_idx96	A01	AGA CGT GTG CTC TTC CGA TCT GCA GCT TTA CGG AGG TCA AAG ACA GTT GAC TGT ATC GT
DB_idx96	A02	AGA CGT GTG CTC TTC CGA TCT ACG CGC TTT ATC AGG TCA AAG ACA GTT GAC TGT ATC GT
DB_idx96	A03	AGA CGT GTG CTC TTC CGA TCT TTC TCG TCT AAC CGG TCA AAG ACA GTT GAC TGT ATC GT
DB_idx96	A04	AGA CGT GTG CTC TTC CGA TCT GCA TGA GCT GAC TGG TCA AAG ACA GTT GAC TGT ATC GT
DB_idx96	A05	AGA CGT GTG CTC TTC CGA TCT AAC ATG ACC TAC AGG TCA AAG ACA GTT GAC TGT ATC GT
DB_idx96	A06	AGA CGT GTG CTC TTC CGA TCT TCG TAG TTG TTA CGG TCA AAG ACA GTT GAC TGT ATC GT
DB_idx96	A07	AGA CGT GTG CTC TTC CGA TCT TTG AAT CCT GCG CGG TCA AAG ACA GTT GAC TGT ATC GT
DB_idx96	A08	AGA CGT GTG CTC TTC CGA TCT TGG TCA TTT GTA CGG TCA AAG ACA GTT GAC TGT ATC GT
DB_idx96	A09	AGA CGT GTG CTC TTC CGA TCT CGG TCG GAG ATA AGG TCA AAG ACA GTT GAC TGT ATC GT
DB_idx96	A10	AGA CGT GTG CTC TTC CGA TCT CAC CTT TAG TCG GGG TCA AAG ACA GTT GAC TGT ATC GT
DB_idx96	A11	AGA CGT GTG CTC TTC CGA TCT CTT TGA TTA AGC CGG TCA AAG ACA GTT GAC TGT ATC GT
DB_idx96	A12	AGA CGT GTG CTC TTC CGA TCT TCG CAG GCA TTA AGG TCA AAG ACA GTT GAC TGT ATC GT
DB_idx96	B01	AGA CGT GTG CTC TTC CGA TCT TCA TAC CAG TTC AGG TCA AAG ACA GTT GAC TGT ATC GT
DB_idx96	B02	AGA CGT GTG CTC TTC CGA TCT TGT TAA GTC CTA CGG TCA AAG ACA GTT GAC TGT ATC GT
DB_idx96	B03	AGA CGT GTG CTC TTC CGA TCT GAT AAG TTC AGG GGG TCA AAG ACA GTT GAC TGT ATC GT
DB_idx96	B04	AGA CGT GTG CTC TTC CGA TCT GCA TGA CTC AAC GGG TCA AAG ACA GTT GAC TGT ATC GT
DB_idx96	B05	AGA CGT GTG CTC TTC CGA TCT GGA GGT TAA TGA CGG TCA AAG ACA GTT GAC TGT ATC GT
DB_idx96	B06	AGA CGT GTG CTC TTC CGA TCT GGA AGA GAC CAG AGG TCA AAG ACA GTT GAC TGT ATC GT
DB_idx96	B07	AGA CGT GTG CTC TTC CGA TCT GCT TGT CTA TCC CGG TCA AAG ACA GTT GAC TGT ATC GT
DB_idx96	B08	AGA CGT GTG CTC TTC CGA TCT TGT GTA GGA GGC AGG TCA AAG ACA GTT GAC TGT ATC GT
DB_idx96	B09	AGA CGT GTG CTC TTC CGA TCT GTC TTA AGA CAC AGG TCA AAG ACA GTT GAC TGT ATC GT
DB_idx96	B10	AGA CGT GTG CTC TTC CGA TCT CTG GGC AGA TGA AGG TCA AAG ACA GTT GAC TGT ATC GT
DB_idx96	B11	AGA CGT GTG CTC TTC CGA TCT CGG TGA TAA AGT AGG TCA AAG ACA GTT GAC TGT ATC GT
DB_idx96	B12	AGA CGT GTG CTC TTC CGA TCT ATA CCA AGA TTG CGG TCA AAG ACA GTT GAC TGT ATC GT
DB_idx96	C01	AGA CGT GTG CTC TTC CGA TCT AGC AAC AAC GTC CGG TCA AAG ACA GTT GAC TGT ATC GT
DB_idx96	C02	AGA CGT GTG CTC TTC CGA TCT GGC ACG AGA CAA CGG TCA AAG ACA GTT GAC TGT ATC GT
DB_idx96	C03	AGA CGT GTG CTC TTC CGA TCT CCC GTC GGA ATA GGG TCA AAG ACA GTT GAC TGT ATC GT
DB_idx96	C04	AGA CGT GTG CTC TTC CGA TCT ATA CGC TCG TGA GGG TCA AAG ACA GTT GAC TGT ATC GT
DB_idx96	C05	AGA CGT GTG CTC TTC CGA TCT CCT ATT GGC TTC TGG TCA AAG ACA GTT GAC TGT ATC GT
DB_idx96	C06	AGA CGT GTG CTC TTC CGA TCT GCA CCT TGC GAA AGG TCA AAG ACA GTT GAC TGT ATC GT
DB_idx96	C07	AGA CGT GTG CTC TTC CGA TCT AGC TCC GTC ACA CGG TCA AAG ACA GTT GAC TGT ATC GT
DB_idx96	C08	AGA CGT GTG CTC TTC CGA TCT GTC CCT TAT GTA GGG TCA AAG ACA GTT GAC TGT ATC GT
DB_idx96	C09	AGA CGT GTG CTC TTC CGA TCT GCA AAG ACT ACG AGG TCA AAG ACA GTT GAC TGT ATC GT
DB_idx96	C10	AGA CGT GTG CTC TTC CGA TCT CAA ATT AGG CAG AGG TCA AAG ACA GTT GAC TGT ATC GT
DB_idx96	C11	AGA CGT GTG CTC TTC CGA TCT GCA TGA AAG CCA AGG TCA AAG ACA GTT GAC TGT ATC GT
DB_idx96	C12	AGA CGT GTG CTC TTC CGA TCT GTC TGA GTG GCA TGG TCA AAG ACA GTT GAC TGT ATC GT
DB_idx96	D01	AGA CGT GTG CTC TTC CGA TCT GAC GAC ACG AAT AGG TCA AAG ACA GTT GAC TGT ATC GT
DB_idx96	D02	AGA CGT GTG CTC TTC CGA TCT CCG GCG GAT TTG AGG TCA AAG ACA GTT GAC TGT ATC GT
DB_idx96	D03	AGA CGT GTG CTC TTC CGA TCT CCC TTA TAT AGC AGG TCA AAG ACA GTT GAC TGT ATC GT
DB_idx96	D04	AGA CGT GTG CTC TTC CGA TCT TTC GCA AAC TTC AGG TCA AAG ACA GTT GAC TGT ATC GT
DB_idx96	D05	AGA CGT GTG CTC TTC CGA TCT GGG TGA GAA CCA CGG TCA AAG ACA GTT GAC TGT ATC GT
DB_idx96	D06	AGA CGT GTG CTC TTC CGA TCT CCA TTG ATA GGC AGG TCA AAG ACA GTT GAC TGT ATC GT
DB_idx96	D07	AGA CGT GTG CTC TTC CGA TCT CCT TTC ATC GAC TGG TCA AAG ACA GTT GAC TGT ATC GT
DB_idx96	D08	AGA CGT GTG CTC TTC CGA TCT AAC TGG GAA AGC TGG TCA AAG ACA GTT GAC TGT ATC GT
DB_idx96	D09	AGA CGT GTG CTC TTC CGA TCT ATC AGG TAC CGC AGG TCA AAG ACA GTT GAC TGT ATC GT
DB_idx96	D10	AGA CGT GTG CTC TTC CGA TCT GTC CAT TGC ATC AGG TCA AAG ACA GTT GAC TGT ATC GT
DB_idx96	D11	AGA CGT GTG CTC TTC CGA TCT TAC CGA CAA AGT CGG TCA AAG ACA GTT GAC TGT ATC GT
DB_idx96	D12	AGA CGT GTG CTC TTC CGA TCT CTT CAA CTC CCG CGG TCA AAG ACA GTT GAC TGT ATC GT
DB_idx96	E01	AGA CGT GTG CTC TTC CGA TCT CAC GAC TAG CTT CGG TCA AAG ACA GTT GAC TGT ATC GT
DB_idx96	E02	AGA CGT GTG CTC TTC CGA TCT AGA GAG ATG AAC AGG TCA AAG ACA GTT GAC TGT ATC GT
DB_idx96	E03	AGA CGT GTG CTC TTC CGA TCT AAT GCG ATG ACG AGG TCA AAG ACA GTT GAC TGT ATC GT
DB_idx96	E04	AGA CGT GTG CTC TTC CGA TCT GGC GTT TCC AGA AGG TCA AAG ACA GTT GAC TGT ATC GT
DB_idx96	E05	AGA CGT GTG CTC TTC CGA TCT ACG AAG CCG TGG AGG TCA AAG ACA GTT GAC TGT ATC GT
DB_idx96	E06	AGA CGT GTG CTC TTC CGA TCT GGA GGC TTT GCA TGG TCA AAG ACA GTT GAC TGT ATC GT
DB_idx96	E07	AGA CGT GTG CTC TTC CGA TCT TAG TGC GTG GGA AGG TCA AAG ACA GTT GAC TGT ATC GT
DB_idx96	E08	AGA CGT GTG CTC TTC CGA TCT TGA GTG CTG TTG AGG TCA AAG ACA GTT GAC TGT ATC GT
DB_idx96	E09	AGA CGT GTG CTC TTC CGA TCT TTC ATG GAG ACA CGG TCA AAG ACA GTT GAC TGT ATC GT
DB_idx96	E10	AGA CGT GTG CTC TTC CGA TCT GAC GAG GTG ATG CGG TCA AAG ACA GTT GAC TGT ATC GT
DB_idx96	E11	AGA CGT GTG CTC TTC CGA TCT ATA CAT AGC CGG CGG TCA AAG ACA GTT GAC TGT ATC GT
DB_idx96	E12	AGA CGT GTG CTC TTC CGA TCT CCG GAT AAG CAG AGG TCA AAG ACA GTT GAC TGT ATC GT
DB_idx96	F01	AGA CGT GTG CTC TTC CGA TCT ATG ATG CTA TGC AGG TCA AAG ACA GTT GAC TGT ATC GT
DB_idx96	F02	AGA CGT GTG CTC TTC CGA TCT CCA GGG CAC TAA CGG TCA AAG ACA GTT GAC TGT ATC GT
DB_idx96	F03	AGA CGT GTG CTC TTC CGA TCT CCT ATC TCC ACC GGG TCA AAG ACA GTT GAC TGT ATC GT
DB_idx96	F04	AGA CGT GTG CTC TTC CGA TCT GAT GTA TCC CTC AGG TCA AAG ACA GTT GAC TGT ATC GT
DB_idx96	F05	AGA CGT GTG CTC TTC CGA TCT CGG TTG ATC ACA AGG TCA AAG ACA GTT GAC TGT ATC GT
DB_idx96	F06	AGA CGT GTG CTC TTC CGA TCT ACA GGC GCC GAA AGG TCA AAG ACA GTT GAC TGT ATC GT
DB_idx96	F07	AGA CGT GTG CTC TTC CGA TCT AGT CGC AGG TTC AGG TCA AAG ACA GTT GAC TGT ATC GT
DB_idx96	F08	AGA CGT GTG CTC TTC CGA TCT ACG CAA CCT CCA CGG TCA AAG ACA GTT GAC TGT ATC GT
DB_idx96	F09	AGA CGT GTG CTC TTC CGA TCT AAG TCC CAT TCT GGG TCA AAG ACA GTT GAC TGT ATC GT
DB_idx96	F10	AGA CGT GTG CTC TTC CGA TCT TCG TAT ATT TGG CGG TCA AAG ACA GTT GAC TGT ATC GT
DB_idx96	F11	AGA CGT GTG CTC TTC CGA TCT AAT CCG ATT GGG CGG TCA AAG ACA GTT GAC TGT ATC GT
DB_idx96	F12	AGA CGT GTG CTC TTC CGA TCT TTC TCC AAG ATA CGG TCA AAG ACA GTT GAC TGT ATC GT
DB_idx96	G01	AGA CGT GTG CTC TTC CGA TCT CTC GTA TAC GCG TGG TCA AAG ACA GTT GAC TGT ATC GT
DB_idx96	G02	AGA CGT GTG CTC TTC CGA TCT GTC TAG TGG AGT CGG TCA AAG ACA GTT GAC TGT ATC GT
DB_idx96	G03	AGA CGT GTG CTC TTC CGA TCT AAT CTC ATT CCG GGG TCA AAG ACA GTT GAC TGT ATC GT
DB_idx96	G04	AGA CGT GTG CTC TTC CGA TCT ATG GAA TAG GCA CGG TCA AAG ACA GTT GAC TGT ATC GT
DB_idx96	G05	AGA CGT GTG CTC TTC CGA TCT CCA GAA GGC AAC AGG TCA AAG ACA GTT GAC TGT ATC GT
DB_idx96	G06	AGA CGT GTG CTC TTC CGA TCT CTA CTC AAA CAG GGG TCA AAG ACA GTT GAC TGT ATC GT
DB_idx96	G07	AGA CGT GTG CTC TTC CGA TCT GCG AGC TCA TTA GGG TCA AAG ACA GTT GAC TGT ATC GT
DB_idx96	G08	AGA CGT GTG CTC TTC CGA TCT AAG GTG TTT GTT GGG TCA AAG ACA GTT GAC TGT ATC GT
DB_idx96	G09	AGA CGT GTG CTC TTC CGA TCT AAA GGC GAA TGG GGG TCA AAG ACA GTT GAC TGT ATC GT
DB_idx96	G10	AGA CGT GTG CTC TTC CGA TCT TCT ACG AAA GGA AGG TCA AAG ACA GTT GAC TGT ATC GT
DB_idx96	G11	AGA CGT GTG CTC TTC CGA TCT GTA TAC GGA CCC AGG TCA AAG ACA GTT GAC TGT ATC GT
DB_idx96	G12	AGA CGT GTG CTC TTC CGA TCT GAG GTA AGA CCC GGG TCA AAG ACA GTT GAC TGT ATC GT
DB_idx96	H01	AGA CGT GTG CTC TTC CGA TCT TTT GCA ATT CGG TGG TCA AAG ACA GTT GAC TGT ATC GT
DB_idx96	H02	AGA CGT GTG CTC TTC CGA TCT CCG CCA TCC TCT AGG TCA AAG ACA GTT GAC TGT ATC GT
DB_idx96	H03	AGA CGT GTG CTC TTC CGA TCT GGT TGG GTA TTT AGG TCA AAG ACA GTT GAC TGT ATC GT
DB_idx96	H04	AGA CGT GTG CTC TTC CGA TCT ACA TAT TCG CCC AGG TCA AAG ACA GTT GAC TGT ATC GT
DB_idx96	H05	AGA CGT GTG CTC TTC CGA TCT GAC GTT GTT GGA CGG TCA AAG ACA GTT GAC TGT ATC GT
DB_idx96	H06	AGA CGT GTG CTC TTC CGA TCT CGC TAA GAT AAA GGG TCA AAG ACA GTT GAC TGT ATC GT
DB_idx96	H07	AGA CGT GTG CTC TTC CGA TCT CCT GCA GTA ACC TGG TCA AAG ACA GTT GAC TGT ATC GT
DB_idx96	H08	AGA CGT GTG CTC TTC CGA TCT ATT GAG GTT AGT CGG TCA AAG ACA GTT GAC TGT ATC GT
DB_idx96	H09	AGA CGT GTG CTC TTC CGA TCT TAT CTG GCG GAT AGG TCA AAG ACA GTT GAC TGT ATC GT
DB_idx96	H10	AGA CGT GTG CTC TTC CGA TCT TGG CAC CCA CAG AGG TCA AAG ACA GTT GAC TGT ATC GT
DB_idx96	H11	AGA CGT GTG CTC TTC CGA TCT GAT CCA CAT CCC GGG TCA AAG ACA GTT GAC TGT ATC GT
DB_idx96	H12	AGA CGT GTG CTC TTC CGA TCT GAC AAT CTG CAG CGG TCA AAG ACA GTT GAC TGT ATC GT

## Sheet: 11G
Table 11G: Plate-specific primers
Primer Name	Sequence
Nextera.i5.idxA	AATGATACGGCGACCACCGAGATCTACAC TAGATCGC TCGTCGGCAGCGTCAGATGTGTATAAGAGACAG
Nextera.i5.idxB	AATGATACGGCGACCACCGAGATCTACAC CTCTCTAT TCGTCGGCAGCGTCAGATGTGTATAAGAGACAG
Nextera.i5.idxC	AATGATACGGCGACCACCGAGATCTACAC TATCCTCT TCGTCGGCAGCGTCAGATGTGTATAAGAGACAG
Nextera.i5.idxD	AATGATACGGCGACCACCGAGATCTACAC AGAGTAGA TCGTCGGCAGCGTCAGATGTGTATAAGAGACAG
Nextera.i5.idxE	AATGATACGGCGACCACCGAGATCTACAC GTAAGGAG TCGTCGGCAGCGTCAGATGTGTATAAGAGACAG
Nextera.i5.idxF	AATGATACGGCGACCACCGAGATCTACAC ACTGCATA TCGTCGGCAGCGTCAGATGTGTATAAGAGACAG
Nextera.i5.idxG	AATGATACGGCGACCACCGAGATCTACAC AAGGAGTA TCGTCGGCAGCGTCAGATGTGTATAAGAGACAG
Nextera.i5.idxH	AATGATACGGCGACCACCGAGATCTACAC CTAAGCCT TCGTCGGCAGCGTCAGATGTGTATAAGAGACAG
TruSeq_NXTi7_idx1	CAAGCAGAAGACGGCATACGAGAT TCGCCTTA GTGACTGGAGTTCAGACGTGTGCTCTTCCGATC
TruSeq_NXTi7_idx2	CAAGCAGAAGACGGCATACGAGAT CTAGTACG GTGACTGGAGTTCAGACGTGTGCTCTTCCGATC
TruSeq_NXTi7_idx3	CAAGCAGAAGACGGCATACGAGAT TTCTGCCT GTGACTGGAGTTCAGACGTGTGCTCTTCCGATC
TruSeq_NXTi7_idx4	CAAGCAGAAGACGGCATACGAGAT GCTCAGGA GTGACTGGAGTTCAGACGTGTGCTCTTCCGATC
TruSeq_NXTi7_idx5	CAAGCAGAAGACGGCATACGAGAT AGGAGTCC GTGACTGGAGTTCAGACGTGTGCTCTTCCGATC
TruSeq_NXTi7_idx6	CAAGCAGAAGACGGCATACGAGAT CATGCCTA GTGACTGGAGTTCAGACGTGTGCTCTTCCGATC
TruSeq_NXTi7_idx7	CAAGCAGAAGACGGCATACGAGAT GTAGAGAG GTGACTGGAGTTCAGACGTGTGCTCTTCCGATC
TruSeq_NXTi7_idx8	CAAGCAGAAGACGGCATACGAGAT CCTCTCTG GTGACTGGAGTTCAGACGTGTGCTCTTCCGATC
TruSeq_NXTi7_idx9	CAAGCAGAAGACGGCATACGAGAT AGCGTAGC GTGACTGGAGTTCAGACGTGTGCTCTTCCGATC
TruSeq_NXTi7_idx10	CAAGCAGAAGACGGCATACGAGAT CAGCCTCG GTGACTGGAGTTCAGACGTGTGCTCTTCCGATC
TruSeq_NXTi7_idx11	CAAGCAGAAGACGGCATACGAGAT TGCCTCTT GTGACTGGAGTTCAGACGTGTGCTCTTCCGATC
TruSeq_NXTi7_idx12	CAAGCAGAAGACGGCATACGAGAT TCCTCTAC GTGACTGGAGTTCAGACGTGTGCTCTTCCGATC
TruSeq_NXTi7_idx13	CAAGCAGAAGACGGCATACGAGAT ACCGCGTT GTGACTGGAGTTCAGACGTGTGCTCTTCCGATC
TruSeq_NXTi7_idx14	CAAGCAGAAGACGGCATACGAGAT ACTTGCGC GTGACTGGAGTTCAGACGTGTGCTCTTCCGATC
TruSeq_NXTi7_idx15	CAAGCAGAAGACGGCATACGAGAT ATCCATTC GTGACTGGAGTTCAGACGTGTGCTCTTCCGATC
