# Supplementary material for: Effector–host interactome map links type III secretion systems in healthy gut microbiomes to immune modulation
Source: Nat Microbiol. 2026 Jan 26;11(2):442–60. doi: 10.1038/s41564-025-02241-y (PMC12872453; doi:10.1038/s41564-025-02241-y)
Supplement: Supplementary file 15 — Reference interaction sets. [file 41564_2025_2241_MOESM15_ESM.xlsx]

## Sheet: Summary
Supplementary Data 12: Reference sets
Table	Name	Description	Details
12A	A curated list of previously identified binary interactions between bacterial pathogenic effectors and human proteins (bhLit-BM-v1).		Effector uniprot identifier
			Human official symbol
			Reference Pubmed ID
12B	A negative control reference set of random bacterial and human protein pairs (bhRRS-v1)		Effector Abbreviation
			Human Protein Symbol

## Sheet: 12A
Table 12A: A curated list of previously identified binary interactions between bacterial pathogenic effectors and human proteins (bhLit-BM-v1)
Effector uniprot identifier	Human official symbol	Reference Pubmed ID
Q7DB68	SLC7A5	20374249
Q56935	RACK1	21347310
Q8XAL7	CASP4	23516580
Q8XAL7	CASP8	23516580
Q8XAL7	CASP9	23516580, 25519916, 25519916
Q8XAL7	DHFR	25519916, 25519916
Q8XAL7	ERI3	25519916, 25519916
Q8XAL7	HMGN2	25519916, 25519916
Q8XAL7	LMO4	25519916, 25519916
Q8XAL7	TRNT1	25519916, 25519916
Q99PZ6	UBE2D1	16162672, 16162672
Q99PZ6	UBE2D2	16162672, 16162672
Q99PZ6	UBE2L3	16162672, 16162672, 24856362, 24856362
Q99PZ6	UBE2D3	16162672, 24446487
P0AE20	RHPN1	25519916, 25519916, 27018634
B7UM88	SNX9	16585770, 16585770, 17893247, 17893247
Q8XB62	CENPH	25519916, 25519916, 27018634
Q8XB62	MRFAP1L1	25519916, 25519916
Q8XB62	RIC8A	25519916, 25519916, 27018634
A0A0H3JGR6	METTL2A	25519916, 25519916
O52623	CDC42	9630225, 12093730, 12093730
Q8XA11	CDKN2AIPNL	25519916, 25519916
Q8XA11	CLK1	25519916, 25519916
Q8XA11	DNAJC14	25519916, 25519916
Q8XA11	PIH1D1	25519916, 25519916
Q8XA11	PSMC1	25519916, 25519916
Q8XA11	ZNHIT1	25519916, 25519916
Q63K41	CDC42	12897019
Q63K41	RAC1	12897019
A0A0N9NCU6	MAP2K2	10489373
Q8XC86	RBCK1	25519916, 25519916
B7UI21	FADD	23955153, 24025841, 24025841
B7UI21	RIPK1	23955153, 24025841, 24025841
B7UI21	TRADD	23955153, 24025841
Q8XBX8	FADD	24025841, 27018634
Q8XBX8	RIPK1	24025841, 27018634
Q8XBX8	DRG2	25519916, 25519916, 27018634
Q8XBX8	POLR2E	25519916, 25519916, 27018634
A0A0F6B5H5	KLC1	16938850, 16938850
Q8X9A5	KIF15	28630074, 28630074
A1JU68	PKN2	12626518, 20957203
A1JU68	RPS6KA1	12626518, 20957203
Q7DB50	NMI	25519916, 25519916
A0A0F6B1Q8	RHOA	18996344, 19887681, 22740689
B7UR60	SLC9A3R2	17979986, 20618342
B7UR60	SNTA1	17979986
Q8XAJ5	SEC24A	18005731, 22432415
Q8XAJ5	SEC24B	22432415, 27018634
Q8XAJ5	SEC24D	22432415
Q8XAJ5	DSCR4	25519916, 25519916, 27018634
Q8XAJ5	FRMD3	25519916, 25519916, 27018634
Q8XAJ5	PENK	25519916, 25519916, 27018634
Q8XAJ5	PTP4A1	25519916, 25519916, 27018634
Q8VSC3	IKBKG	20010814
Q7DB77	ARRB1	25519916, 25519916
Q7DB77	BAIAP2L1	25519916, 25519916, 19286134, 19366662, 22921828
B7UM99	HPCAL1	25519916
B7UM99	NCALD	25519916
B7UM99	STK16	25519916
B7UM99	KRT18	14710194, 14710194, 16367866
Q7DB77	HPCAL4	25519916, 25519916
Q7DB77	PDE6D	25519916, 25519916
P18009	RELA	23083102
P18011	MAD2L2	17719540, 17719540
D0ZRB2	TXN	19690162, 19690162, 19690162
D0ZRB2	DNAJB11	20335166, 20335166
Q8ZNR3	RNF5	16176924, 16176924

## Sheet: 12B
Table 12B: A negative control reference set of random bacterial and human protein pairs (bhRRS-v1)
Effector Abbreviation	Human Protein Symbol
met_117	OMA1
met_119	TMEM230
met_126	EXOSC5
met_156	BAZ2B
met_162	TPPP2
A0A0F6B5H5	PTPRM
B7UM88	TGOLN2
met_50	SPIN2B
Q7DB77	TNFRSF25
Q8ZNR3	TRIP11
met_54	AHDC1
met_66	AKAP11
met_2	PIPOX
met_71	FBXL7
met_33	HELLS
met_36	COQ6
met_97	ADAMTSL5
met_46	TMEM79
Pfa_19	NAALADL1
Ec2_4	ZNF140
Ec6_8	LRRC28
Cpa_16	PRPF38A
Kpn_27	PATZ1
Mmo_1	SSTR3
Mmo_42	RBM33
Pre_2	IPO13
Pre_5	TMEM60
Pre_9	ORC6
Pre_11	KIAA0930
Pre_38	RPS15
Pre_70	DOCK3
Pre_25	SCP2
Pre_48	PRNP
Vfu_3	ARL3
Vfu_31	SLC35G1
Vfu_32	RDM1
Pre_21	MED24
Pre_22	PCDHGB5
Pst_81	DCAF16
Pst_3	LPAR1
Pst_52	ACER2
Pst_56	YPEL5
Cpa_20	HDAC10
Yen_51	SYNGR2
Yen_53	SLC39A11
Yen_7	FAM72B
Yre_17	PLK2
Kpn_36	ACAD8
Ec2_8	BMT2
Pst_40	FASTKD2
Mmo_44	CSN3
Pfa_6	FAHD2A
Cda_19	DPP9
Kpn_13	GADD45GIP1
Ec6_23	CHCT1
Pre_54	RPS26
Vfu_52	SETD9
Cda_9	KRT33B
Cda_31	ELL3
Cpa_47	KCNJ6
Cpa_49	GSTO2
Yre_31	OLFML1
Pst_80	EPS15L1
Pma_7	NEK5
Pma_11	USP1
Pma_23	DNM3
Cpa_33	DGAT2
Cda_11	HPF1
Mmo_35	KAZN
Ec6_29	L2HGDH
Yre_26	SYCP3
Yre_13	SELENOP
Yre_32	COA5
