# Supplementary material for: Effector–host interactome map links type III secretion systems in healthy gut microbiomes to immune modulation
Source: Nat Microbiol. 2026 Jan 26;11(2):442–60. doi: 10.1038/s41564-025-02241-y (PMC12872453; doi:10.1038/s41564-025-02241-y)
Supplement: Supplementary file 16 — Assay sensitivity. [file 41564_2025_2241_MOESM16_ESM.xlsx]

## Sheet: Summary
Supplementary Data 13: Assay sensitivity
Table	Name	Description	Details
13A	Yeast growth scoring and identification of interacting pairs for bhLit-BM-v1 and bhRRS-v1 by Y2H.		DB-X
			AD-Y
			Set
			DBempty AD-hs
			DB-Eff. ADempty
			DB-Eff. AD-hs R1
			DB-Eff. AD-hs R2
			DB-Eff. AD-hs R3
			DB-Eff. AD-hs R4
			Growth on controls?
			Min. 3 positive?
			Average score
			Interaction: A logical value indicates if the interaction exists
13B	Y2H scoring summary for bhLit-BM-v1 and bhRRS-v1		Set
			Number of Tested Pairs
			Positive Pairs
			Ratio
13C	Yeast growth scoring and identification of interacting pairs for hsPRS-v2 and hsRRS-v2 in configuration 1.		See details in 13A
13D	Yeast growth scoring and identification of interacting pairs for hsPRS-v2 and hsRRS-v2 in configuration 2.		See details in 13A
13E	Y2H scoring summary for hsPRS-v2 and hsRRS-v2		Set
			Number of Tested Pairs
			Positive Pairs
			Ratio

## Sheet: 13A
Table 13A: Yeast growth scoring and identification of interacting pairs for bhLit-BM-v1 and bhRRS-v1 by Y2H
			Growth score on SC-LWH +1mM 3AT
DB-X	AD-Y	Set	DBempty AD-hs	DB-Eff. ADempty	DB-Eff. AD-hs R1	DB-Eff. AD-hs R2	DB-Eff. AD-hs R3	DB-Eff. AD-hs R4	Growth on controls?	Min. 3 positive?	Average score	Interaction?
Pre_54	RPS26	bhRRS-v1	0	0	0	0	0	0	FALSE	FALSE	0	FALSE
Vfu_52	SETD9	bhRRS-v1	0	0	0	0	0	0	FALSE	FALSE	0	FALSE
Q7DB77	TNFRSF25	bhRRS-v1	0	0	0	0	0	0	FALSE	FALSE	0	FALSE
Cpa_16	PRPF38A	bhRRS-v1	0	0	0	0	0	0	FALSE	FALSE	0	FALSE
Cda_19	DPP9	bhRRS-v1	0	0	0	0	0	0	FALSE	FALSE	0	FALSE
Mmo_35	KAZN	bhRRS-v1	0	0	0	0	0	0	FALSE	FALSE	0	FALSE
Mmo_42	RBM33	bhRRS-v1	0	0	0	0	0	0	FALSE	FALSE	0	FALSE
Vfu_31	SLC35G1	bhRRS-v1	0	0	0	0	0	0	FALSE	FALSE	0	FALSE
Q99PZ6	UBE2L3	bhLit-BM-v1	0	0	4	4	3	3	FALSE	TRUE	3.5	TRUE
Q8XB62	RIC8A	bhLit-BM-v1	0	0	0	0	0	0	FALSE	FALSE	0	FALSE
A0A0H3JGR6	METTL2A	bhLit-BM-v1	0	0	0	0	0	0	FALSE	FALSE	0	FALSE
Q63K41	RAC1	bhLit-BM-v1	0	0	0	0	0	0	FALSE	FALSE	0	FALSE
A0A0N9NCU6	MAP2K2	bhLit-BM-v1	0	0	0	0	0	0	FALSE	FALSE	0	FALSE
A0A0F6B5H5	KLC1	bhLit-BM-v1	0	5	5	5	5	5	TRUE	TRUE	5	FALSE
A1JU68	RPS6KA1	bhLit-BM-v1	0	4	4	4	4	4	TRUE	TRUE	4	FALSE
Pre_48	PRNP	bhRRS-v1	0	0	0	0	0	0	FALSE	FALSE	0	FALSE
met_71	FBXL7	bhRRS-v1	0	0	0	0	0	0	FALSE	FALSE	0	FALSE
Pre_9	ORC6	bhRRS-v1	0	1	1	1	0	1	TRUE	TRUE	0.75	FALSE
met_36	COQ6	bhRRS-v1	0	0	0	0	0	0	FALSE	FALSE	0	FALSE
Pma_11	USP1	bhRRS-v1	0	0	0	0	0	0	FALSE	FALSE	0	FALSE
Ec6_23	CHCT1	bhRRS-v1	0	0	0	0	0	0	FALSE	FALSE	0	FALSE
Q7DB50	NMI	bhLit-BM-v1	0	0	5	5	5	5	FALSE	TRUE	5	TRUE
Q8XAJ5	SEC24D	bhLit-BM-v1	0	5	5	5	5	5	TRUE	TRUE	5	FALSE
B7UM99	STK16	bhLit-BM-v1	0	0	0	0	0	0	FALSE	FALSE	0	FALSE
P18009	RELA	bhLit-BM-v1	0	0	0	0	0	0	FALSE	FALSE	0	FALSE
Q8XA11	ZNHIT1	bhLit-BM-v1	0	0	0	0	0	0	FALSE	FALSE	0	FALSE
O52623	CDC42	bhLit-BM-v1	0	0	0	0	0	0	FALSE	FALSE	0	FALSE
A1JU68	PKN2	bhLit-BM-v1	0	4	5	5	5	5	TRUE	TRUE	5	FALSE
B7UR60	SLC9A3R2	bhLit-BM-v1	0	0	0	0	0	0	FALSE	FALSE	0	FALSE
met_156	BAZ2B	bhRRS-v1	0	0	0	0	0	0	FALSE	FALSE	0	FALSE
met_46	TMEM79	bhRRS-v1	0	0	0	0	0	0	FALSE	FALSE	0	FALSE
Ec2_8	BMT2	bhRRS-v1	0	0	0	0	0	0	FALSE	FALSE	0	FALSE
Pre_22	PCDHGB5	bhRRS-v1	0	0	0	0	0	0	FALSE	FALSE	0	FALSE
Kpn_13	GADD45GIP1	bhRRS-v1	0	0	0	0	0	0	FALSE	FALSE	0	FALSE
Ec6_29	L2HGDH	bhRRS-v1	0	0	0	0	0	0	FALSE	FALSE	0	FALSE
Pst_81	DCAF16	bhRRS-v1	0	0	0	0	0	0	FALSE	FALSE	0	FALSE
D0ZRB2	DNAJB11	bhLit-BM-v1	0	0	0	0	0	0	FALSE	FALSE	0	FALSE
P18011	MAD2L2	bhLit-BM-v1	0	0	0	0	0	0	FALSE	FALSE	0	FALSE
B7UM88	SNX9	bhLit-BM-v1	0	0	5	5	5	5	FALSE	TRUE	5	TRUE
Q8XB62	CENPH	bhLit-BM-v1	0	0	0	0	0	0	FALSE	FALSE	0	FALSE
Q8XB62	MRFAP1L1	bhLit-BM-v1	0	0	0	0	0	0	FALSE	FALSE	0	FALSE
B7UI21	FADD	bhLit-BM-v1	0	0	0	0	0	0	FALSE	FALSE	0	FALSE
met_66	AKAP11	bhRRS-v1	0	0	0	0	0	0	FALSE	FALSE	0	FALSE
Pre_38	RPS15	bhRRS-v1	0	0	0	0	0	0	FALSE	FALSE	0	FALSE
Cda_9	KRT33B	bhRRS-v1	0	0	0	0	0	0	FALSE	FALSE	0	FALSE
B7UI21	RIPK1	bhLit-BM-v1	0	0	5	5	5	5	FALSE	TRUE	5	TRUE
Q8XAL7	TRNT1	bhLit-BM-v1	0	5	5	5	5	5	TRUE	TRUE	5	FALSE
Q99PZ6	UBE2D1	bhLit-BM-v1	0	0	0	0	0	0	FALSE	FALSE	0	FALSE
Q99PZ6	UBE2D2	bhLit-BM-v1	0	0	0	0	0	0	FALSE	FALSE	0	FALSE
Q99PZ6	UBE2D3	bhLit-BM-v1	0	0	0	0	0	0	FALSE	FALSE	0	FALSE
Q8XBX8	DRG2	bhLit-BM-v1	0	0	0	0	0	0	FALSE	FALSE	0	FALSE
Q8XBX8	FADD	bhLit-BM-v1	0	0	0	0	0	0	FALSE	FALSE	0	FALSE
Q8XBX8	POLR2E	bhLit-BM-v1	0	0	0	0	0	0	FALSE	FALSE	0	FALSE
Pre_11	KIAA0930	bhRRS-v1	0	0	0	0	0	0	FALSE	FALSE	0	FALSE
Pfa_19	NAALADL1	bhRRS-v1	0	0	0	0	0	0	FALSE	FALSE	0	FALSE
Cpa_47	KCNJ6	bhRRS-v1	0	0	0	0	0	0	FALSE	FALSE	0	FALSE
Yre_17	PLK2	bhRRS-v1	0	0	0	0	0	0	FALSE	FALSE	0	FALSE
Yen_51	SYNGR2	bhRRS-v1	0	0	0	0	0	0	FALSE	FALSE	0	FALSE
Q63K41	CDC42	bhLit-BM-v1	0	0	0	0	0	0	FALSE	FALSE	0	FALSE
Q8XA11	CDKN2AIPNL	bhLit-BM-v1	0	0	0	0	0	0	FALSE	FALSE	0	FALSE
Q8XA11	CLK1	bhLit-BM-v1	0	0	0	0	0	0	FALSE	FALSE	0	FALSE
Q8XA11	DNAJC14	bhLit-BM-v1	0	0	0	0	0	0	FALSE	FALSE	0	FALSE
Q8XA11	PSMC1	bhLit-BM-v1	0	0	0	0	0	0	FALSE	FALSE	0	FALSE
met_119	TMEM230	bhRRS-v1	0	0	0	0	0	0	FALSE	FALSE	0	FALSE
Pre_70	DOCK3	bhRRS-v1	0	0	0	0	0	0	FALSE	FALSE	0	FALSE
Q8ZNR3	TRIP11	bhRRS-v1	0	0	0	0	0	0	FALSE	FALSE	0	FALSE
Pst_40	FASTKD2	bhRRS-v1	0	0	0	0	0	0	FALSE	FALSE	0	FALSE
Q8XAJ5	FRMD3	bhLit-BM-v1	0	5	5	5	5	5	TRUE	TRUE	5	FALSE
Q8XAJ5	PENK	bhLit-BM-v1	0	5	5	5	5	5	TRUE	TRUE	5	FALSE
Q8XAJ5	PTP4A1	bhLit-BM-v1	0	5	5	5	5	5	TRUE	TRUE	5	FALSE
Q8VSC3	IKBKG	bhLit-BM-v1	0	1	0	0	0	0	TRUE	FALSE	0	FALSE
Q7DB77	BAIAP2L1	bhLit-BM-v1	0	0	0	0	0	0	FALSE	FALSE	0	FALSE
B7UM99	HPCAL1	bhLit-BM-v1	0	0	5	5	5	5	FALSE	TRUE	5	TRUE
met_97	ADAMTSL5	bhRRS-v1	0	0	0	0	0	0	FALSE	FALSE	0	FALSE
Kpn_27	PATZ1	bhRRS-v1	0	0	0	0	0	0	FALSE	FALSE	0	FALSE
Yen_7	FAM72B	bhRRS-v1	0	0	0	0	0	0	FALSE	FALSE	0	FALSE
met_50	SPIN2B	bhRRS-v1	0	0	0	0	0	0	FALSE	FALSE	0	FALSE
Pst_3	LPAR1	bhRRS-v1	0	0	0	0	0	0	FALSE	FALSE	0	FALSE
Vfu_3	ARL3	bhRRS-v1	0	0	0	0	0	0	FALSE	FALSE	0	FALSE
Pre_5	TMEM60	bhRRS-v1	0	0	0	0	0	0	FALSE	FALSE	0	FALSE
Pst_56	YPEL5	bhRRS-v1	0	0	0	0	0	0	FALSE	FALSE	0	FALSE
B7UM99	KRT18	bhLit-BM-v1	0	0	0	0	0	0	FALSE	FALSE	0	FALSE
B7UM99	NCALD	bhLit-BM-v1	0	0	3	3	3	3	FALSE	TRUE	3	TRUE
Q56935	RACK1/GNB2L1	bhLit-BM-v1	0	0	0	0	0	0	FALSE	FALSE	0	FALSE
Q8XAL7	CASP8	bhLit-BM-v1	0	5	4	4	4	4	TRUE	TRUE	4	FALSE
Q8XAL7	CASP9	bhLit-BM-v1	0	5	4	4	4	4	TRUE	TRUE	4	FALSE
Q8XAL7	DHFR	bhLit-BM-v1	0	5	5	5	5	5	TRUE	TRUE	5	FALSE
Q8XAL7	ERI3	bhLit-BM-v1	0	5	4	5	5	5	TRUE	TRUE	4.75	FALSE
met_2	PIPOX	bhRRS-v1	0	0	0	0	0	0	FALSE	FALSE	0	FALSE
Mmo_1	SSTR3	bhRRS-v1	3	0	0	0	0	0	TRUE	FALSE	0	FALSE
Pma_23	DNM3	bhRRS-v1	0	0	0	0	0	0	FALSE	FALSE	0	FALSE
Pst_52	ACER2	bhRRS-v1	0	0	0	0	0	0	FALSE	FALSE	0	FALSE
Yre_26	SYCP3	bhRRS-v1	0	0	0	0	0	0	FALSE	FALSE	0	FALSE
Pre_2	IPO13	bhRRS-v1	0	0	0	0	0	0	FALSE	FALSE	0	FALSE
met_54	AHDC1	bhRRS-v1	0	0	0	0	0	0	FALSE	FALSE	0	FALSE
Q8XAL7	HMGN2	bhLit-BM-v1	0	5	5	5	5	5	TRUE	TRUE	5	FALSE
Q8XAL7	LMO4	bhLit-BM-v1	0	5	5	5	5	5	TRUE	TRUE	5	FALSE
P0AE20	RHPN1	bhLit-BM-v1	0	2	2	2	2	2	TRUE	TRUE	2	FALSE
Q8XBX8	RIPK1	bhLit-BM-v1	0	0	3	3	3	3	FALSE	TRUE	3	TRUE
Cpa_49	GSTO2	bhRRS-v1	0	0	0	0	0	0	FALSE	FALSE	0	FALSE
A0A0F6B5H5	PTPRM	bhRRS-v1	0	5	5	5	5	5	TRUE	TRUE	5	FALSE
Ec2_4	ZNF140	bhRRS-v1	0	0	0	0	0	0	FALSE	FALSE	0	FALSE
Yre_13	SELENOP	bhRRS-v1	0	0	0	0	0	0	FALSE	FALSE	0	FALSE
Pma_7	NEK5	bhRRS-v1	0	0	0	0	0	0	FALSE	FALSE	0	FALSE
Pst_80	EPS15L1	bhRRS-v1	0	0	0	0	0	0	FALSE	FALSE	0	FALSE
B7UM88	TGOLN2	bhRRS-v1	0	0	0	0	0	0	FALSE	FALSE	0	FALSE
Q7DB77	ARRB1	bhLit-BM-v1	0	0	0	0	0	0	FALSE	FALSE	0	FALSE
D0ZRB2	TXN	bhLit-BM-v1	0	0	0	0	0	0	FALSE	FALSE	0	FALSE
Q8ZNR3	RNF5	bhLit-BM-v1	0	0	0	0	0	0	FALSE	FALSE	0	FALSE
Cda_11	HPF1	bhRRS-v1	0	0	0	0	0	0	FALSE	FALSE	0	FALSE
Cda_31	ELL3	bhRRS-v1	0	0	0	0	0	0	FALSE	FALSE	0	FALSE
Pfa_6	FAHD2A	bhRRS-v1	0	0	0	0	0	0	FALSE	FALSE	0	FALSE
Yre_32	COA5	bhRRS-v1	0	0	0	0	0	0	FALSE	FALSE	0	FALSE
Yre_31	OLFML1	bhRRS-v1	0	0	0	0	0	0	FALSE	FALSE	0	FALSE
Kpn_36	ACAD8	bhRRS-v1	0	0	0	0	0	0	FALSE	FALSE	0	FALSE
Ec6_8	LRRC28	bhRRS-v1	0	0	0	0	0	0	FALSE	FALSE	0	FALSE
met_33	HELLS	bhRRS-v1	0	0	0	0	0	0	FALSE	FALSE	0	FALSE
met_117	OMA1	bhRRS-v1	0	0	0	0	0	0	FALSE	FALSE	0	FALSE
Pre_25	SCP2	bhRRS-v1	0	0	0	0	0	0	FALSE	FALSE	0	FALSE
met_162	TPPP2	bhRRS-v1	0	0	0	0	0	0	FALSE	FALSE	0	FALSE
Cpa_20	HDAC10	bhRRS-v1	0	0	0	0	0	0	FALSE	FALSE	0	FALSE
Mmo_44	CSN3	bhRRS-v1	0	0	0	0	0	0	FALSE	FALSE	0	FALSE
Vfu_32	RDM1	bhRRS-v1	0	0	0	0	0	0	FALSE	FALSE	0	FALSE
Cpa_33	DGAT2	bhRRS-v1	0	0	0	0	0	0	FALSE	FALSE	0	FALSE
Yen_53	SLC39A11	bhRRS-v1	0	0	0	0	0	0	FALSE	FALSE	0	FALSE
met_126	EXOSC5	bhRRS-v1	0	0	0	0	0	0	FALSE	FALSE	0	FALSE

## Sheet: 13B
Table 13B: Y2H scoring summary for bhLit-BM-v1 and bhRRS-v1
Set	Number of Tested Pairs	Positive Pairs	Ratio
bhLit-BM-v1	54	7	0.12963
bhRRS-v1	72	0	0

## Sheet: 13C
Table 13C: Yeast growth scoring and identification of interacting pairs for hsPRS-v2 and hsRRS-v2 in configuration 1
			Growth score on SC-LWH +1mM 3AT
DB-X	AD-Y	Set	ADempty DB-hs	AD-hs DBempty	AD-hs DB-hs R1	AD-hs DB-hs R2	AD-hs DB-hs R3	AD-hs DB-hs R4	Growth On Controls?	Min. 3 positive?	Average score	Interaction?
NCK1	LCP2	hsPRS-v2	0	0	0	0	0	0	FALSE	FALSE	0	FALSE
STAC3	SHMT2	hsRRS-v2	0	0	0	0	0	0	FALSE	FALSE	0	FALSE
ARMC1	EMD	hsRRS-v2	0	0	0	0	0	0	FALSE	FALSE	0	FALSE
ZC3HC1	PDHB	hsRRS-v2	0	0	0	0	0	0	FALSE	FALSE	0	FALSE
NQO2	FKBP3	hsRRS-v2	0	0	0	0	0	0	FALSE	FALSE	0	FALSE
BOC	RAB3B	hsRRS-v2	0	0	0	0	0	0	FALSE	FALSE	0	FALSE
GRAP2	LCP2	hsPRS-v2	5	0	5	5	5	5	TRUE	TRUE	5	FALSE
LSM2	LSM3	hsPRS-v2	0	0	5	5	5	5	FALSE	TRUE	5	TRUE
MCCC1	GALK1	hsRRS-v2	0	0	0	0	0	0	FALSE	FALSE	0	FALSE
C22orf29	GPD2	hsRRS-v2	0	0	0	0	0	0	FALSE	FALSE	0	FALSE
SLC22A15	PSMD5	hsRRS-v2	0	0	0	0	0	0	FALSE	FALSE	0	FALSE
EIF3E	IFIT1	hsPRS-v2	0	0	0	0	0	0	FALSE	FALSE	0	FALSE
ZNF350	PPP6C	hsRRS-v2	0	0	0	0	0	0	FALSE	FALSE	0	FALSE
NPC2	CD81	hsRRS-v2	0	0	0	0	0	0	FALSE	FALSE	0	FALSE
RAD23A	PSMD4	hsPRS-v2	0	0	0	0	0	0	FALSE	FALSE	0	FALSE
BAT2L1	BTC	hsRRS-v2	0	0	0	0	0	0	FALSE	FALSE	0	FALSE
MCM3	MCM2	hsPRS-v2	0	0	0	0	0	0	FALSE	FALSE	0	FALSE
BCL2L1	BAK1	hsPRS-v2	0	0	4	4	4	4	FALSE	TRUE	4	TRUE
MCM10	ORC2L	hsPRS-v2	0	0	0	0	0	0	FALSE	FALSE	0	FALSE
CKS1B	CDK2	hsPRS-v2	0	0	0	0	0	0	FALSE	FALSE	0	FALSE
WDR41	CD151	hsRRS-v2	0	0	0	0	0	0	FALSE	FALSE	0	FALSE
BCL2L1	BAD	hsPRS-v2	0	0	0	0	0	0	FALSE	FALSE	0	FALSE
TP53	HIF1A	hsPRS-v2	5	0	5	5	5	5	TRUE	TRUE	5	FALSE
NTF4	BDNF	hsPRS-v2	0	0	0	0	0	0	FALSE	FALSE	0	FALSE
REM2	PDE9A	hsRRS-v2	0	0	0	0	0	0	FALSE	FALSE	0	FALSE
ATAD2	CANX	hsRRS-v2	0	0	0	0	0	0	FALSE	FALSE	0	FALSE
MAD1L1	MAD2L1	hsPRS-v2	0	0	5	5	4	5	FALSE	TRUE	4.75	TRUE
BATF	JUNB	hsPRS-v2	0	0	0	0	0	0	FALSE	FALSE	0	FALSE
ZCCHC9	GCDH	hsRRS-v2	0	0	0	0	0	0	FALSE	FALSE	0	FALSE
ARL6IP6	GRIK2	hsRRS-v2	0	0	0	0	0	0	FALSE	FALSE	0	FALSE
ABCF3	RGR	hsRRS-v2	0	0	0	0	0	0	FALSE	FALSE	0	FALSE
FOS	DDIT3	hsPRS-v2	5	0	5	5	5	5	TRUE	TRUE	5	FALSE
UBE2G2	LAMP2	hsRRS-v2	2	0	3	4	3	3	TRUE	TRUE	3.25	FALSE
ZNF688	OSM	hsRRS-v2	0	0	0	0	0	0	FALSE	FALSE	0	FALSE
GMPPA	MNAT1	hsRRS-v2	0	0	0	0	0	0	FALSE	FALSE	0	FALSE
STX5	FABP7	hsRRS-v2	0	0	0	0	0	0	FALSE	FALSE	0	FALSE
NFE2L1	MAFG	hsPRS-v2	5	0	5	5	5	5	TRUE	TRUE	5	FALSE
DCTN6	SERPINB3	hsRRS-v2	0	0	0	0	0	0	FALSE	FALSE	0	FALSE
SALL2	HCLS1	hsRRS-v2	0	0	0	0	0	0	FALSE	FALSE	0	FALSE
HSP90AA1	NR3C1	hsPRS-v2	0	0	0	0	0	0	FALSE	FALSE	0	FALSE
ZBTB25	FIGF	hsRRS-v2	0	0	0	0	0	0	FALSE	FALSE	0	FALSE
TMEM22	ITPK1	hsRRS-v2	0	0	0	0	0	0	FALSE	FALSE	0	FALSE
STK25	PROS1	hsRRS-v2	0	0	0	0	0	0	FALSE	FALSE	0	FALSE
ZBTB16	HDAC1	hsPRS-v2	0	0	0	0	1	0	FALSE	FALSE	0.25	FALSE
DDIT3	ATF3	hsPRS-v2	5	0	5	5	5	5	TRUE	TRUE	5	FALSE
NDFIP1	PDGFRA	hsRRS-v2	0	0	0	0	0	0	FALSE	FALSE	0	FALSE
PSEN2	HLA-DMB	hsRRS-v2	0	0	0	0	0	0	FALSE	FALSE	0	FALSE
TM4SF4	SLC6A1	hsRRS-v2	0	0	0	0	0	0	FALSE	FALSE	0	FALSE
PCNA	FEN1	hsPRS-v2	0	0	0	0	0	0	FALSE	FALSE	0	FALSE
IGFBP4	IGF2	hsPRS-v2	0	0	0	0	0	0	FALSE	FALSE	0	FALSE
BEST1	NONO	hsRRS-v2	0	0	0	0	0	0	FALSE	FALSE	0	FALSE
PEX11B	PEX19	hsPRS-v2	0	0	0	0	0	0	FALSE	FALSE	0	FALSE
NCBP2	NCBP1	hsPRS-v2	0	0	0	0	0	0	FALSE	FALSE	0	FALSE
FANCG	FANCA	hsPRS-v2	3	0	5	5	5	5	TRUE	TRUE	5	FALSE
SKP2	SKP1	hsPRS-v2	0	0	0	0	0	0	FALSE	FALSE	0	FALSE
GRB2	CBLB	hsPRS-v2	0	0	5	5	5	5	FALSE	TRUE	5	TRUE
LMBR1L	ETF1	hsRRS-v2	0	0	0	0	0	0	FALSE	FALSE	0	FALSE
GCG	FABP4	hsRRS-v2	0	0	0	0	0	0	FALSE	FALSE	0	FALSE
MUC7	APOD	hsRRS-v2	0	0	0	0	0	0	FALSE	FALSE	0	FALSE
RAN	RCC1	hsPRS-v2	0	0	0	0	0	0	FALSE	FALSE	0	FALSE
HGS	NF2	hsPRS-v2	0	0	0	2	0	0	FALSE	FALSE	0.5	FALSE
GINS3	ASS1	hsRRS-v2	0	0	0	0	0	0	FALSE	FALSE	0	FALSE
DBN1	ARSA	hsRRS-v2	0	0	1	2	0	0	FALSE	FALSE	0.75	FALSE
ZNF213	SLC25A6	hsRRS-v2	0	0	0	0	0	0	FALSE	FALSE	0	FALSE
FOS	CEBPG	hsPRS-v2	0	0	0	0	0	0	FALSE	FALSE	0	FALSE
PThsPRS-v2	CA2	hsRRS-v2	0	0	0	0	0	0	FALSE	FALSE	0	FALSE
KLHL6	RCC1	hsRRS-v2	0	0	0	0	0	0	FALSE	FALSE	0	FALSE
CASP3	XIAP	hsPRS-v2	0	0	0	0	0	0	FALSE	FALSE	0	FALSE
PPIL3	CENPA	hsRRS-v2	0	0	0	0	0	0	FALSE	FALSE	0	FALSE
TIRAP	NFIB	hsRRS-v2	0	0	0	0	0	0	FALSE	FALSE	0	FALSE
CXCL11	RXRB	hsRRS-v2	0	0	0	0	0	0	FALSE	FALSE	0	FALSE
UGGT2	LUM	hsRRS-v2	0	0	0	0	0	0	FALSE	FALSE	0	FALSE
PCNA	GADD45A	hsPRS-v2	0	0	0	0	0	0	FALSE	FALSE	0	FALSE
LMNB1	LMNA	hsPRS-v2	0	0	3	3	3	3	FALSE	TRUE	3	TRUE
VAV1	GRB2	hsPRS-v2	0	0	0	0	0	0	FALSE	FALSE	0	FALSE
SLC39A14	COPB1	hsRRS-v2	0	0	0	0	0	0	FALSE	FALSE	0	FALSE
FANCC	FANCA	hsPRS-v2	0	0	0	0	0	0	FALSE	FALSE	0	FALSE
UBLCP1	INPP1	hsRRS-v2	0	0	0	0	0	0	FALSE	FALSE	0	FALSE
WDR62	ITPA	hsRRS-v2	5	0	5	5	5	5	TRUE	TRUE	5	FALSE
RAB3IP	DLX4	hsRRS-v2	0	0	0	0	0	0	FALSE	FALSE	0	FALSE
NUP62CL	RHOC	hsRRS-v2	0	0	0	0	2	0	FALSE	FALSE	0.5	FALSE
ARHGEF15	CANX	hsRRS-v2	0	0	0	0	0	0	FALSE	FALSE	0	FALSE
C19orf40	DUT	hsRRS-v2	0	0	0	0	0	0	FALSE	FALSE	0	FALSE
NOD1	RIPK2	hsPRS-v2	0	0	0	0	0	0	FALSE	FALSE	0	FALSE
PEX19	PEX14	hsPRS-v2	4	0	5	5	5	5	TRUE	TRUE	5	FALSE
ARFIP2	ARF1	hsPRS-v2	0	0	0	0	0	0	FALSE	FALSE	0	FALSE
RB1	LMNA	hsPRS-v2	0	0	0	0	0	0	FALSE	FALSE	0	FALSE
PEX3	PEX19	hsPRS-v2	0	0	5	5	5	5	FALSE	TRUE	5	TRUE
DNAJA1	NAT2	hsRRS-v2	0	0	0	0	0	0	FALSE	FALSE	0	FALSE
TSTD2	DEFA3	hsRRS-v2	0	0	0	0	0	0	FALSE	FALSE	0	FALSE
CRIPT	PSMD12	hsRRS-v2	0	0	0	0	0	0	FALSE	FALSE	0	FALSE
PHF21B	SCARB1	hsRRS-v2	0	0	0	0	0	0	FALSE	FALSE	0	FALSE
CASP9	XIAP	hsPRS-v2	0	0	5	5	5	5	FALSE	TRUE	5	TRUE
ARHGAP1	RHOA	hsPRS-v2	0	0	0	0	0	0	FALSE	FALSE	0	FALSE
MRPS25	MOBP	hsRRS-v2	0	0	0	0	0	0	FALSE	FALSE	0	FALSE
SYCE1	PSMD5	hsRRS-v2	3	0	3	3	3	3	TRUE	TRUE	3	FALSE
L3MBTL2	CLPTM1	hsRRS-v2	0	0	0	0	0	0	FALSE	FALSE	0	FALSE
CASP7	XIAP	hsPRS-v2	0	0	0	0	0	0	FALSE	FALSE	0	FALSE
LSM3	FAS	hsRRS-v2	0	0	0	0	0	0	FALSE	FALSE	0	FALSE
RIC3	PMCH	hsRRS-v2	0	0	0	0	0	0	FALSE	FALSE	0	FALSE
PEX16	PEX19	hsPRS-v2	0	0	0	0	0	0	FALSE	FALSE	0	FALSE
UBE2I	TP53	hsPRS-v2	0	0	0	0	0	0	FALSE	FALSE	0	FALSE
SNX21	CD34	hsRRS-v2	0	0	0	0	0	0	FALSE	FALSE	0	FALSE
PDPK1	AKT1	hsPRS-v2	0	0	0	0	0	0	FALSE	FALSE	0	FALSE
NUDT4	NDP	hsRRS-v2	0	0	0	0	0	0	FALSE	FALSE	0	FALSE
NPDC1	HIST1H1C	hsRRS-v2	0	0	0	0	0	0	FALSE	FALSE	0	FALSE
SEMA4G	RFX3	hsRRS-v2	0	0	0	0	0	0	FALSE	FALSE	0	FALSE
BTRC	SKP1	hsPRS-v2	0	0	0	0	0	0	FALSE	FALSE	0	FALSE
CSGALNACT2	NKX2-5	hsRRS-v2	0	0	0	0	0	0	FALSE	FALSE	0	FALSE
ARFIP2	RAC1	hsPRS-v2	0	0	0	0	0	0	FALSE	FALSE	0	FALSE
C10orf119	BMP5	hsRRS-v2	0	0	0	0	0	0	FALSE	FALSE	0	FALSE
PGAP2	CNN1	hsRRS-v2	0	0	0	0	0	0	FALSE	FALSE	0	FALSE
NRG1	ERBB3	hsPRS-v2	0	0	0	0	0	0	FALSE	FALSE	0	FALSE
HPCAL4	COPB1	hsRRS-v2	0	0	0	0	0	0	FALSE	FALSE	0	FALSE
LAT	GRB2	hsPRS-v2	0	0	0	0	0	0	FALSE	FALSE	0	FALSE
PLXNA4	MCM2	hsRRS-v2	0	0	0	0	0	0	FALSE	FALSE	0	FALSE
HNRPLL	GPR18	hsRRS-v2	0	0	0	0	0	0	FALSE	FALSE	0	FALSE
CRADD	CASP2	hsPRS-v2	0	0	2	2	2	2	FALSE	TRUE	2	TRUE
CTCF	MAOB	hsRRS-v2	0	0	0	0	0	0	FALSE	FALSE	0	FALSE
CWF19L1	ACVR1	hsRRS-v2	0	0	0	0	0	0	FALSE	FALSE	0	FALSE
MIIP	NUDT2	hsRRS-v2	0	0	0	0	0	0	FALSE	FALSE	0	FALSE
CGB5	CGA	hsPRS-v2	0	0	0	0	0	0	FALSE	FALSE	0	FALSE
GNB2L1	PDE4D	hsPRS-v2	0	0	0	0	0	0	FALSE	FALSE	0	FALSE
SF3A1	RBM3	hsRRS-v2	0	0	0	0	0	0	FALSE	FALSE	0	FALSE
DCP1A	SMAD4	hsPRS-v2	5	0	5	5	5	5	TRUE	TRUE	5	FALSE
PPP3R1	PPP3CA	hsPRS-v2	0	0	0	0	0	0	FALSE	FALSE	0	FALSE
PVRL2	GP1BA	hsRRS-v2	0	0	0	0	0	0	FALSE	FALSE	0	FALSE
SMAD4	SMAD1	hsPRS-v2	1	0	0	0	0	0	TRUE	FALSE	0	FALSE
VILL	PBX2	hsRRS-v2	0	0	0	0	0	0	FALSE	FALSE	0	FALSE
GTF2F2	GTF2F1	hsPRS-v2	0	0	0	0	0	0	FALSE	FALSE	0	FALSE
MCM5	MCM2	hsPRS-v2	0	0	0	0	0	0	FALSE	FALSE	0	FALSE
DRAP1	DR1	hsPRS-v2	0	0	5	4	5	5	FALSE	TRUE	4.75	TRUE
CLEC2D	ATP5O	hsRRS-v2	0	0	0	0	0	0	FALSE	FALSE	0	FALSE
KIAA0907	BYSL	hsRRS-v2	0	0	0	0	0	0	FALSE	FALSE	0	FALSE
HBB	HBA2	hsPRS-v2	0	0	0	0	0	0	FALSE	FALSE	0	FALSE
ORC4L	ORC2L	hsPRS-v2	0	0	0	0	0	0	FALSE	FALSE	0	FALSE
HBZ	CKB	hsRRS-v2	0	0	0	0	0	0	FALSE	FALSE	0	FALSE
C3orf38	ERBB3	hsRRS-v2	0	0	0	0	0	0	FALSE	FALSE	0	FALSE

## Sheet: 13D
Table 13D: Yeast growth scoring and identification of interacting pairs for hsPRS-v2 and hsRRS-v2 in configuration 2
			Growth score on SC-LWH +1mM 3AT
AD-hs	DB-hs	Set	ADempty DB-hs	AD-hs DBempty	AD-hs DB-hs R1	AD-hs DB-hs R2	AD-hs DB-hs R3	AD-hs DB-hs R4	Growth on controls?	Min. 3 positive?	Average score	Interaction?
NCK1	LCP2	hsPRS-v2	0	0	0	0	0	0	FALSE	FALSE	0	FALSE
STAC3	SHMT2	hsRRS-v2	0	0	0	0	0	0	FALSE	FALSE	0	FALSE
ARMC1	EMD	hsRRS-v2	0	0	0	0	0	0	FALSE	FALSE	0	FALSE
ZC3HC1	PDHB	hsRRS-v2	0	0	0	0	0	0	FALSE	FALSE	0	FALSE
NQO2	FKBP3	hsRRS-v2	0	0	0	0	0	0	FALSE	FALSE	0	FALSE
BOC	RAB3B	hsRRS-v2	0	0	0	0	0	0	FALSE	FALSE	0	FALSE
GRAP2	LCP2	hsPRS-v2	0	0	5	5	5	5	FALSE	TRUE	5	TRUE
LSM2	LSM3	hsPRS-v2	0	0	5	5	5	5	FALSE	TRUE	5	TRUE
MCCC1	GALK1	hsRRS-v2	0	0	0	0	0	0	FALSE	FALSE	0	FALSE
C22orf29	GPD2	hsRRS-v2	0	0	0	0	0	0	FALSE	FALSE	0	FALSE
SLC22A15	PSMD5	hsRRS-v2	0	0	0	0	0	0	FALSE	FALSE	0	FALSE
EIF3E	IFIT1	hsPRS-v2	0	0	0	0	0	0	FALSE	FALSE	0	FALSE
ZNF350	PPP6C	hsRRS-v2	0	0	0	0	0	0	FALSE	FALSE	0	FALSE
NPC2	CD81	hsRRS-v2	0	0	0	0	0	0	FALSE	FALSE	0	FALSE
RAD23A	PSMD4	hsPRS-v2	2	0	3	5	3	4	TRUE	TRUE	3.75	FALSE
BAT2L1	BTC	hsRRS-v2	0	0	0	0	0	0	FALSE	FALSE	0	FALSE
MCM3	MCM2	hsPRS-v2	0	0	0	0	0	0	FALSE	FALSE	0	FALSE
BCL2L1	BAK1	hsPRS-v2	0	0	4	4	4	4	FALSE	TRUE	4	TRUE
MCM10	ORC2L	hsPRS-v2	4	0	3	2	3	4	TRUE	TRUE	3	FALSE
CKS1B	CDK2	hsPRS-v2	0	0	2	2	2	2	FALSE	TRUE	2	TRUE
WDR41	CD151	hsRRS-v2	0	0	0	0	0	0	FALSE	FALSE	0	FALSE
BCL2L1	BAD	hsPRS-v2	0	0	0	0	0	0	FALSE	FALSE	0	FALSE
TP53	HIF1A	hsPRS-v2	5	0	5	5	5	5	TRUE	TRUE	5	FALSE
NTF4	BDNF	hsPRS-v2	0	0	0	0	0	0	FALSE	FALSE	0	FALSE
REM2	PDE9A	hsRRS-v2	0	0	0	0	0	0	FALSE	FALSE	0	FALSE
ATAD2	CANX	hsRRS-v2	0	0	0	0	0	0	FALSE	FALSE	0	FALSE
MAD1L1	MAD2L1	hsPRS-v2	0	0	5	5	5	5	FALSE	TRUE	5	TRUE
BATF	JUNB	hsPRS-v2	0	0	2	2	2	2	FALSE	TRUE	2	TRUE
ZCCHC9	GCDH	hsRRS-v2	0	0	0	0	0	0	FALSE	FALSE	0	FALSE
ARL6IP6	GRIK2	hsRRS-v2	0	0	0	0	0	0	FALSE	FALSE	0	FALSE
ABCF3	RGR	hsRRS-v2	0	0	0	0	0	0	FALSE	FALSE	0	FALSE
FOS	DDIT3	hsPRS-v2	5	0	5	5	5	5	TRUE	TRUE	5	FALSE
UBE2G2	LAMP2	hsRRS-v2	0	0	0	0	0	0	FALSE	FALSE	0	FALSE
ZNF688	OSM	hsRRS-v2	0	0	0	0	0	0	FALSE	FALSE	0	FALSE
GMPPA	MNAT1	hsRRS-v2	0	0	0	0	0	0	FALSE	FALSE	0	FALSE
STX5	FABP7	hsRRS-v2	0	0	0	0	0	0	FALSE	FALSE	0	FALSE
NFE2L1	MAFG	hsPRS-v2	0	0	0	0	0	0	FALSE	FALSE	0	FALSE
DCTN6	SERPINB3	hsRRS-v2	0	0	0	0	0	0	FALSE	FALSE	0	FALSE
SALL2	HCLS1	hsRRS-v2	5	0	5	5	5	5	TRUE	TRUE	5	FALSE
HSP90AA1	NR3C1	hsPRS-v2	2	0	2	2	2	2	TRUE	TRUE	2	FALSE
ZBTB25	FIGF	hsRRS-v2	0	0	0	0	0	0	FALSE	FALSE	0	FALSE
TMEM22	ITPK1	hsRRS-v2	0	0	0	0	0	0	FALSE	FALSE	0	FALSE
STK25	PROS1	hsRRS-v2	0	0	0	0	0	0	FALSE	FALSE	0	FALSE
ZBTB16	HDAC1	hsPRS-v2	0	0	0	0	0	0	FALSE	FALSE	0	FALSE
DDIT3	ATF3	hsPRS-v2	0	0	5	5	5	5	FALSE	TRUE	5	TRUE
NDFIP1	PDGFRA	hsRRS-v2	0	0	0	0	0	0	FALSE	FALSE	0	FALSE
PSEN2	HLA-DMB	hsRRS-v2	0	0	0	0	0	0	FALSE	FALSE	0	FALSE
TM4SF4	SLC6A1	hsRRS-v2	0	0	0	0	0	0	FALSE	FALSE	0	FALSE
PCNA	FEN1	hsPRS-v2	0	0	0	0	0	0	FALSE	FALSE	0	FALSE
IGFBP4	IGF2	hsPRS-v2	0	0	0	0	0	0	FALSE	FALSE	0	FALSE
BEST1	NONO	hsRRS-v2	0	0	0	0	0	0	FALSE	FALSE	0	FALSE
PEX11B	PEX19	hsPRS-v2	4	0	5	5	5	5	TRUE	TRUE	5	FALSE
NCBP2	NCBP1	hsPRS-v2	0	0	0	0	0	0	FALSE	FALSE	0	FALSE
FANCG	FANCA	hsPRS-v2	0	0	0	0	0	0	FALSE	FALSE	0	FALSE
SKP2	SKP1	hsPRS-v2	0	0	0	0	0	0	FALSE	FALSE	0	FALSE
GRB2	CBLB	hsPRS-v2	0	0	3	3	3	3	FALSE	TRUE	3	TRUE
LMBR1L	ETF1	hsRRS-v2	5	0	5	5	5	5	TRUE	TRUE	5	FALSE
GCG	FABP4	hsRRS-v2	0	0	0	0	0	0	FALSE	FALSE	0	FALSE
MUC7	APOD	hsRRS-v2	0	0	0	0	0	0	FALSE	FALSE	0	FALSE
RAN	RCC1	hsPRS-v2	0	0	0	0	0	0	FALSE	FALSE	0	FALSE
HGS	NF2	hsPRS-v2	0	0	0	0	0	0	FALSE	FALSE	0	FALSE
GINS3	ASS1	hsRRS-v2	0	0	0	0	0	0	FALSE	FALSE	0	FALSE
DBN1	ARSA	hsRRS-v2	0	0	0	0	0	0	FALSE	FALSE	0	FALSE
ZNF213	SLC25A6	hsRRS-v2	0	0	0	0	0	0	FALSE	FALSE	0	FALSE
FOS	CEBPG	hsPRS-v2	0	0	0	0	0	0	FALSE	FALSE	0	FALSE
PThsPRS-v2	CA2	hsRRS-v2	0	0	0	0	0	0	FALSE	FALSE	0	FALSE
KLHL6	RCC1	hsRRS-v2	0	0	0	0	0	0	FALSE	FALSE	0	FALSE
CASP3	XIAP	hsPRS-v2	0	0	1	0	0	0	FALSE	FALSE	0.25	FALSE
PPIL3	CENPA	hsRRS-v2	0	0	0	0	0	0	FALSE	FALSE	0	FALSE
TIRAP	NFIB	hsRRS-v2	0	0	0	0	0	0	FALSE	FALSE	0	FALSE
CXCL11	RXRB	hsRRS-v2	0	0	0	0	0	0	FALSE	FALSE	0	FALSE
UGGT2	LUM	hsRRS-v2	0	0	0	0	0	0	FALSE	FALSE	0	FALSE
PCNA	GADD45A	hsPRS-v2	0	0	1	1	0	0	FALSE	FALSE	0.5	FALSE
LMNB1	LMNA	hsPRS-v2	0	0	5	5	5	5	FALSE	TRUE	5	TRUE
VAV1	GRB2	hsPRS-v2	0	0	0	0	0	0	FALSE	FALSE	0	FALSE
SLC39A14	COPB1	hsRRS-v2	0	0	0	0	0	0	FALSE	FALSE	0	FALSE
FANCC	FANCA	hsPRS-v2	0	0	0	0	0	0	FALSE	FALSE	0	FALSE
UBLCP1	INPP1	hsRRS-v2	0	0	0	0	0	0	FALSE	FALSE	0	FALSE
WDR62	ITPA	hsRRS-v2	0	0	0	0	0	0	FALSE	FALSE	0	FALSE
RAB3IP	DLX4	hsRRS-v2	3	0	3	3	3	4	TRUE	TRUE	3.25	FALSE
NUP62CL	RHOC	hsRRS-v2	0	0	0	0	0	0	FALSE	FALSE	0	FALSE
ARHGEF15	CANX	hsRRS-v2	0	0	0	0	0	0	FALSE	FALSE	0	FALSE
C19orf40	DUT	hsRRS-v2	0	0	0	0	0	0	FALSE	FALSE	0	FALSE
NOD1	RIPK2	hsPRS-v2	0	0	0	0	0	0	FALSE	FALSE	0	FALSE
PEX19	PEX14	hsPRS-v2	0	0	0	0	0	0	FALSE	FALSE	0	FALSE
ARFIP2	ARF1	hsPRS-v2	0	0	0	0	0	0	FALSE	FALSE	0	FALSE
RB1	LMNA	hsPRS-v2	0	0	0	0	0	0	FALSE	FALSE	0	FALSE
PEX3	PEX19	hsPRS-v2	4	0	5	5	5	5	TRUE	TRUE	5	FALSE
DNAJA1	NAT2	hsRRS-v2	0	0	0	0	0	0	FALSE	FALSE	0	FALSE
TSTD2	DEFA3	hsRRS-v2	0	0	0	0	0	0	FALSE	FALSE	0	FALSE
CRIPT	PSMD12	hsRRS-v2	0	0	0	0	0	0	FALSE	FALSE	0	FALSE
PHF21B	SCARB1	hsRRS-v2	0	0	0	0	0	0	FALSE	FALSE	0	FALSE
CASP9	XIAP	hsPRS-v2	0	0	0	2	3	1	FALSE	FALSE	1.5	FALSE
ARHGAP1	RHOA	hsPRS-v2	0	0	0	0	0	0	FALSE	FALSE	0	FALSE
MRPS25	MOBP	hsRRS-v2	0	0	0	0	0	0	FALSE	FALSE	0	FALSE
SYCE1	PSMD5	hsRRS-v2	0	0	0	0	0	0	FALSE	FALSE	0	FALSE
L3MBTL2	CLPTM1	hsRRS-v2	0	0	0	0	0	0	FALSE	FALSE	0	FALSE
CASP7	XIAP	hsPRS-v2	0	0	0	0	0	0	FALSE	FALSE	0	FALSE
LSM3	FAS	hsRRS-v2	0	0	0	0	0	0	FALSE	FALSE	0	FALSE
RIC3	PMCH	hsRRS-v2	0	0	0	0	0	0	FALSE	FALSE	0	FALSE
PEX16	PEX19	hsPRS-v2	4	0	5	4	5	5	TRUE	TRUE	4.75	FALSE
UBE2I	TP53	hsPRS-v2	5	0	5	5	5	5	TRUE	TRUE	5	FALSE
SNX21	CD34	hsRRS-v2	0	0	0	0	0	0	FALSE	FALSE	0	FALSE
PDPK1	AKT1	hsPRS-v2	0	0	0	0	0	0	FALSE	FALSE	0	FALSE
NUDT4	NDP	hsRRS-v2	0	0	0	0	0	0	FALSE	FALSE	0	FALSE
NPDC1	HIST1H1C	hsRRS-v2	0	0	0	0	0	0	FALSE	FALSE	0	FALSE
SEMA4G	RFX3	hsRRS-v2	0	0	0	0	0	0	FALSE	FALSE	0	FALSE
BTRC	SKP1	hsPRS-v2	0	0	0	0	0	0	FALSE	FALSE	0	FALSE
CSGALNACT2	NKX2-5	hsRRS-v2	0	0	0	0	0	0	FALSE	FALSE	0	FALSE
ARFIP2	RAC1	hsPRS-v2	0	0	0	0	0	0	FALSE	FALSE	0	FALSE
C10orf119	BMP5	hsRRS-v2	0	0	0	0	0	0	FALSE	FALSE	0	FALSE
PGAP2	CNN1	hsRRS-v2	0	0	0	0	0	0	FALSE	FALSE	0	FALSE
NRG1	ERBB3	hsPRS-v2	0	0	0	0	0	0	FALSE	FALSE	0	FALSE
HPCAL4	COPB1	hsRRS-v2	0	0	0	0	0	0	FALSE	FALSE	0	FALSE
LAT	GRB2	hsPRS-v2	0	0	0	0	0	0	FALSE	FALSE	0	FALSE
PLXNA4	MCM2	hsRRS-v2	0	0	0	0	0	0	FALSE	FALSE	0	FALSE
HNRPLL	GPR18	hsRRS-v2	0	0	0	0	0	0	FALSE	FALSE	0	FALSE
CRADD	CASP2	hsPRS-v2	0	0	0	0	0	0	FALSE	FALSE	0	FALSE
CTCF	MAOB	hsRRS-v2	0	0	0	0	0	0	FALSE	FALSE	0	FALSE
CWF19L1	ACVR1	hsRRS-v2	0	0	0	0	0	0	FALSE	FALSE	0	FALSE
MIIP	NUDT2	hsRRS-v2	0	0	0	0	0	0	FALSE	FALSE	0	FALSE
CGB5	CGA	hsPRS-v2	0	0	0	0	0	0	FALSE	FALSE	0	FALSE
GNB2L1	PDE4D	hsPRS-v2	0	0	0	0	0	0	FALSE	FALSE	0	FALSE
SF3A1	RBM3	hsRRS-v2	0	0	0	0	0	0	FALSE	FALSE	0	FALSE
DCP1A	SMAD4	hsPRS-v2	0	0	5	5	5	5	FALSE	TRUE	5	TRUE
PPP3R1	PPP3CA	hsPRS-v2	0	0	0	0	0	0	FALSE	FALSE	0	FALSE
PVRL2	GP1BA	hsRRS-v2	0	0	0	0	0	0	FALSE	FALSE	0	FALSE
SMAD4	SMAD1	hsPRS-v2	0	0	3	2	0	3	FALSE	TRUE	2	TRUE
VILL	PBX2	hsRRS-v2	5	0	5	5	5	5	TRUE	TRUE	5	FALSE
GTF2F2	GTF2F1	hsPRS-v2	0	0	0	0	0	0	FALSE	FALSE	0	FALSE
MCM5	MCM2	hsPRS-v2	0	0	0	0	0	0	FALSE	FALSE	0	FALSE
DRAP1	DR1	hsPRS-v2	0	0	5	5	5	5	FALSE	TRUE	5	TRUE
CLEC2D	ATP5O	hsRRS-v2	0	0	0	0	0	0	FALSE	FALSE	0	FALSE
KIAA0907	BYSL	hsRRS-v2	0	0	0	0	0	0	FALSE	FALSE	0	FALSE
HBB	HBA2	hsPRS-v2	0	0	0	0	0	0	FALSE	FALSE	0	FALSE
ORC4L	ORC2L	hsPRS-v2	2	0	4	5	0	5	TRUE	TRUE	3.5	FALSE
HBZ	CKB	hsRRS-v2	0	0	0	0	0	0	FALSE	FALSE	0	FALSE
C3orf38	ERBB3	hsRRS-v2	0	0	0	0	0	0	FALSE	FALSE	0	FALSE

## Sheet: 13E
Table 13E: Y2H scoring summary for hsPRS-v2 and hsRRS-v2
Set	Number of Tested Pairs	Positive Pairs	Ratio
hsPRS-v2 c1	60	9	0.15
hsRRS-v2 c1	78	0	0
hsPRS-v2 c2	60	12	0.2
hsRRS-v2 c2	78	0	0
			Average ratio
hsPRS-v2			0.175
hsRRS-v2			0
