# Supplementary material for: Effector–host interactome map links type III secretion systems in healthy gut microbiomes to immune modulation
Source: Nat Microbiol. 2026 Jan 26;11(2):442–60. doi: 10.1038/s41564-025-02241-y (PMC12872453; doi:10.1038/s41564-025-02241-y)
Supplement: Supplementary file 17 — Validation rate. [file 41564_2025_2241_MOESM17_ESM.xlsx]

## Sheet: Summary
Supplementary Data 14: Validation rate
Table	Name	Description	Details
14A	Raw data yN2H	Raw data luminescence (RLU) yN2H validation.	N1-X: Nanoluciferase fragment 1 fusion protein
			N2-Y: Nanoluciferase fragment 2 fusion protein
			Dataset: Origin of protein pairs X and Y
			Pair number: Internal pair ID
			RLU N1-X N2-Y - Luminescence (RLU)
			RLU N1empty N2-Y: Background luminescence 1 (RLU)
			RLU N1-X N2empty: Background luminescence 2 (RLU)
			High background: Background luminescence for NLR
			NLR: Normalized luminescence ratio (RLU N1-X N2-Y/RLU high background)
			NLR (log(2))
14B	yN2H result summary	Number of hits above threshold (log2 NLR=0), total number of pair configurations tested and tests of the difference in validation rate between protein pair sets (Fisher's exact test).	Dataset 1: Dataset origin of protein pairs
			Dataset 2
			Positive: Number of pair configurations above threshold
			Total: Number of pair configurations tested
			P value (Fisher's exact test)

## Sheet: 14A
Table 14A: Raw data yN2H
N1-X	N2-Y	Dataset	Pair Number	RLU N1-X N2-Y	RLU N1empty N2-Y	RLU N1-X N2empty	High Background	NLR	NLR (Log2)
SCARB1	PHF21B	hsRRS-v2	660	2	54	14	54	0.037037	-4.75489
Q8XAJ5	PTP4A1	bhLit-BM-v1	470	64	10	1175	1175	0.0544681	-4.19845
met_46	TMEM79	bhRRS-v1	499	887	393	1822	1822	0.486828	-1.03852
Ec6_10	ZMYND12	HuMMI	11	115	5	4914	4914	0.0234025	-5.41719
Yre_13	KCTD6	HuMMI	91	6611	3951	489	3951	1.67325	0.742651
Pre_48	PRNP	bhRRS-v1	492	257	16	1506	1506	0.170651	-2.55088
Pma_7	NEK5	bhRRS-v1	542	17	1	6224	6224	0.00273136	-8.51616
Pst_56	YPEL5	bhRRS-v1	529	33	14	1829	1829	0.0180426	-5.79245
Kpn_3	PNMA2	HuMMI	102	159	19	2197	2197	0.0723714	-3.78844
Q8XB62	RIC8A	bhLit-BM-v1	449	30	7	432	432	0.0694444	-3.848
B7UR60	SNTA1	bhLit-BM-v1	466	882	6	1647	1647	0.535519	-0.90099
Q63K41	RAC1	bhLit-BM-v1	454	176	56	631	631	0.278922	-1.84206
CD34	SNX21	hsRRS-v2	619	31	12	90	90	0.344444	-1.53766
met_2	PIPOX	bhRRS-v1	530	7437	39	9726	9726	0.764651	-0.387126
Cda_31	ELL3	bhRRS-v1	545	2274	487	1762	1762	1.29058	0.368018
Efe_13	NAP1L2	HuMMI	147	32951	10	4839	4839	6.80946	2.76754
Pre_21	CENPK	HuMMI	139	629	17	12721	12721	0.0494458	-4.33801
Kpn_3	PICK1	HuMMI	9	1894	14	2314	2314	0.818496	-0.288953
Q7DB77	PDE6D	bhLit-BM-v1	479	1207	65	7275	7275	0.165911	-2.59152
Efe_11	KRT31	HuMMI	32	80	35	2392	2392	0.0334448	-4.90207
met_126	EXOSC5	bhRRS-v1	564	2820	24	5100	5100	0.552941	-0.854802
Vfu_4	N4BP2	HuMMI	144	13107	28	16215	16215	0.808326	-0.306992
Q8XAJ5	FRMD3	bhLit-BM-v1	468	2303	174	1684	1684	1.36758	0.451622
Pma_17	CBY1	HuMMI	115	234	10	26012	26012	0.00899585	-6.79652
Yre_26	SYCP3	bhRRS-v1	535	83	3	257	257	0.322957	-1.63059
Pre_9	ORC6	bhRRS-v1	494	185	8	2662	2662	0.0694966	-3.84691
Ec2_4	ZNF140	bhRRS-v1	540	18	5	8047	8047	0.00223686	-8.80431
PPP3CA	PPP3R1	hsPRS-v2	607	15	1	142	142	0.105634	-3.24286
Ec6_26	RBMY2FP	bhRRS-v1	563	8	31	45	45	0.177778	-2.49185
Efe_13	NUP62	HuMMI	29	1085	39	8823	8823	0.122974	-3.02357
met_119	TMEM230	bhRRS-v1	519	149	99	92	99	1.50505	0.589812
Pst_17	FOXJ2	HuMMI	3	1010	11	512	512	1.97266	0.98014
Eta_2	CLTCL1	HuMMI	44	2175	42	9851	9851	0.22079	-2.17925
Pst_40	FASTKD2	bhRRS-v1	522	5	3	779	779	0.00641849	-7.28355
B7UM88	TGOLN2	bhRRS-v1	543	65	8	1885	1885	0.0344828	-4.85798
met_26	MAGI1	HuMMI	152	1156772	3915	10649	10649	108.627	6.76324
Kpn_9	HSF2BP	HuMMI	104	1252	50	109	109	11.4862	3.52183
Pma_14	TAF7L	HuMMI	136	44	2	2263	2263	0.0194432	-5.68459
P18009	RELA	bhLit-BM-v1	480	89	27	2571	2571	0.0346169	-4.85238
Pfa_19	NAALADL1	bhRRS-v1	513	113	181	109	181	0.624309	-0.679667
Kpn_31	CD19	bhRRS-v1	509	275	33	3314	3314	0.0829813	-3.59107
Yre_31	OLFML1	bhRRS-v1	548	55	6	4594	4594	0.0119721	-6.38418
Q8XAL7	CASP8	bhLit-BM-v1	436	225	73	5104	5104	0.0440831	-4.50363
Ec6_23	CHCT1	bhRRS-v1	497	5	4	106	106	0.0471698	-4.40599
Pre_51	PDE6D	bhRRS-v1	521	1004	54	9940	9940	0.101006	-3.30749
Mmo_8	REL	HuMMI	18	12	11	607	607	0.0197694	-5.66059
met_10	KRTAP1-1	HuMMI	137	475	61	4415	4415	0.107588	-3.21641
DEFA3	TSTD2	hsRRS-v2	625	2	1	30	30	0.0666667	-3.90689
Yen_8	CEP44	HuMMI	7	1868	7742	90	7742	0.241281	-2.05121
Kpn_11	MDFI	HuMMI	106	164	279	573	573	0.286213	-1.80484
Ec6_20	DYNLT1	HuMMI	108	13531	242	1415	1415	9.56254	3.25739
Cpa_6	REL	HuMMI	35	42	26	12997	12997	0.00323151	-8.27357
Pre_2	IPO13	bhRRS-v1	536	133	10	23670	23670	0.00561893	-7.47549
Yre_14	ACOT12	bhRRS-v1	558	451	1032	393	1032	0.437016	-1.19424
Q8XAJ5	SEC24D	bhLit-BM-v1	467	24613	2557	1340	2557	9.62573	3.2669
Pfa_10	KRTAP10-5	HuMMI	73	400	5	163	163	2.45399	1.29513
met_46	PKNOX1	HuMMI	117	2153	55	3068	3068	0.70176	-0.51095
Efe_14	MPP7	HuMMI	76	154073	469	15829	15829	9.73359	3.28297
Kpn_9	TCF4	HuMMI	148	231	5	173	173	1.33526	0.417121
Pst_5	BCL6	HuMMI	36	1902	68	19405	19405	0.098016	-3.35084
Vfu_3	ARL3	bhRRS-v1	527	50	2	2573	2573	0.0194326	-5.68538
Cda_19	DPP9	bhRRS-v1	488	281	5723	79	5723	0.0491001	-4.34813
EMD	ARMC1	hsRRS-v2	628	2362	56	7460	7460	0.316622	-1.65917
Pst_17	TSN	HuMMI	67	185	11	864	864	0.21412	-2.22351
met_117	OMA1	bhRRS-v1	551	64	4	4660	4660	0.0137339	-6.18611
Kpn_3	SERTAD1	HuMMI	110	448	113	1788	1788	0.250559	-1.99678
Yre_13	SELENOP	bhRRS-v1	541	4	2	711	711	0.00562588	-7.47371
MCM2	MCM5	hsPRS-v2	608	19	110	175	175	0.108571	-3.20328
Yen_7	FAM72B	bhRRS-v1	524	106	3	9285	9285	0.0114163	-6.45277
Efe_11	KRT34	HuMMI	112	44	25	3001	3001	0.0146618	-6.0918
GADD45A	PCNA	hsPRS-v2	603	70	232	51	232	0.301724	-1.7287
Q8VSC3	IKBKG	bhLit-BM-v1	471	10697	44	10408	10408	1.02777	0.0395134
B7UI21	RIPK1	bhLit-BM-v1	457	2514	906	2827	2827	0.889282	-0.169287
Q99PZ6	UBE2D3	bhLit-BM-v1	445	771	2	3221	3221	0.239367	-2.06271
Q7DB77	ARRB1	bhLit-BM-v1	472	1172	60	6937	6937	0.168949	-2.56534
Pst_13	PROP1	HuMMI	151	168	19	14169	14169	0.0118569	-6.39813
Vfu_52	SETD9	bhRRS-v1	486	294	2	25931	25931	0.0113378	-6.46272
MOBP	MRPS25	hsRRS-v2	642	17	16	195	195	0.0871795	-3.51987
Vfu_32	RDM1	bhRRS-v1	561	11	8	136	136	0.0808824	-3.62803
Cda_9	KRT33B	bhRRS-v1	508	228	15	12426	12426	0.0183486	-5.76818
Ec6_10	TRIM50	HuMMI	51	84	7	8766	8766	0.00958248	-6.70539
Efe_11	LZTS2	HuMMI	45	545	73	2763	2763	0.197249	-2.34191
PDE9A	REM2	hsRRS-v2	648	4434	90	8239	8239	0.538172	-0.89386
Ec6_29	L2HGDH	bhRRS-v1	503	23	6	621	621	0.037037	-4.75489
met_10	ZNF639	HuMMI	149	272	3	5561	5561	0.0489121	-4.35367
Pfa_18	PAIP1	HuMMI	16	3605	190	3981	3981	0.905551	-0.143132
Ec6_12	IKBKG	HuMMI	80	2204	359	963	963	2.28868	1.19452
Pem_6	ZBED1	HuMMI	133	240	74	503	503	0.477137	-1.06752
LUM	UGGT2	hsRRS-v2	639	16	34	31	34	0.470588	-1.08746
RIPK2	NOD1	hsPRS-v2	604	409	213	279	279	1.46595	0.551836
Cpa_49	GSTO2	bhRRS-v1	539	524	15	15274	15274	0.0343067	-4.86537
Pst_52	ACER2	bhRRS-v1	534	4	2	697	697	0.00573888	-7.44501
Ec6_6	EIF2B1	HuMMI	57	34662	12023	3309	12023	2.88297	1.52756
Q8XAL7	ERI3	bhLit-BM-v1	439	86	102	3442	3442	0.0249855	-5.32277
Cda_6	CEP76	HuMMI	119	1527	2381	556	2381	0.641327	-0.640868
Q8XA11	ZNHIT1	bhLit-BM-v1	452	59	82	4287	4287	0.0137625	-6.18311
Kpn_9	TRAF1	HuMMI	5	34	360	69	360	0.0944444	-3.40439
Pst_2	PICK1	HuMMI	26	3928	540	13618	13618	0.288442	-1.79365
FIGF	ZBTB25	hsRRS-v2	632	83	122	5115	5115	0.0162268	-5.94548
P18011	MAD2L2	bhLit-BM-v1	481	262	1350	313	1350	0.194074	-2.36532
OSM	ZNF688	hsRRS-v2	647	16	24168	21	24168	0.000662032	-10.5608
Q8XAL7	DHFR	bhLit-BM-v1	438	61429	12895	2624	12895	4.76378	2.25211
met_66	AKAP11	bhRRS-v1	505	2352	853	14826	14826	0.15864	-2.65617
Cda_11	PDE4DIP	HuMMI	43	296	810	1821	1821	0.162548	-2.62106
Q8XAL7	LMO4	bhLit-BM-v1	441	973	190	2892	2892	0.336445	-1.57156
Pre_21	CREBZF	HuMMI	99	6423	847	4870	4870	1.31889	0.399326
Cpa_12	IKBKG	HuMMI	98	4059	4086	8041	8041	0.504788	-0.986251
met_10	KRTAP5-1	HuMMI	54	5885	7110	4916	7110	0.827707	-0.272807
Kpn_9	RAB3IP	HuMMI	28	378	13066	97	13066	0.02893	-5.11129
Ec6_12	UBQLN2	HuMMI	94	102986	399	276	399	258.11	8.01184
Mmo_44	CSN3	bhRRS-v1	557	422	27	2289	2289	0.18436	-2.4394
Kpn_3	TRAF2	HuMMI	6	2387	3786	906	3786	0.630481	-0.665476
CANX	ATAD2	hsRRS-v2	618	9110	6570	11311	11311	0.805411	-0.312204
Pre_54	RPS26	bhRRS-v1	485	54	64	100	100	0.54	-0.888969
Pse_2	RAB3IP	HuMMI	130	1822	12817	172	12817	0.142155	-2.81446
CANX	ARHGEF15	hsRRS-v2	617	3911	4303	6262	6262	0.624561	-0.679086
XIAP	CASP7	hsPRS-v2	598	672	19058	33	19058	0.0352608	-4.82579
Q8XBX8	RIPK1	bhLit-BM-v1	459	3172	6172	911	6172	0.513934	-0.960345
D0ZRB2	TXN	bhLit-BM-v1	482	42352	3401	8480	8480	4.99434	2.32029
Pre_21	PPP1R13B	HuMMI	66	68745	12827	8489	12827	5.3594	2.42207
Vfu_21	GOLGA6L9	HuMMI	31	283	315	231	315	0.898413	-0.15455
Vfu_31	SLC35G1	bhRRS-v1	491	13	73	208	208	0.0625	-4
ARSA	DBN1	hsRRS-v2	611	21	3751	17	3751	0.00559851	-7.48074
B7UR60	SLC9A3R2	bhLit-BM-v1	465	2458	1641	2483	2483	0.989932	-0.0145993
met_110	KCNH8	bhRRS-v1	501	361	4781	85	4781	0.0755072	-3.72724
met_31	SHANK2	HuMMI	34	1118	8559	62	8559	0.130623	-2.93652
Vfu_15	REL	HuMMI	109	30	77	1298	1298	0.0231125	-5.43518
Kpn_9	SSX2IP	HuMMI	82	1026	3615	54	3615	0.283817	-1.81696
A0A0N9NCU6	MAP2K2	bhLit-BM-v1	455	67048	75802	245	75802	0.884515	-0.177042
Pma_23	DNM3	bhRRS-v1	532	879	1355	1819	1819	0.483233	-1.04921
Pst_17	ZNF326	HuMMI	10	234	2586	562	2586	0.0904872	-3.46614
Efe_25	DEFB115	bhRRS-v1	555	8	79	52	79	0.101266	-3.30378
Vfu_20	TCF4	HuMMI	97	28	153	49	153	0.183007	-2.45003
Kpn_12	KRTAP10-5	HuMMI	46	141	117	1925	1925	0.0732468	-3.77109
Yen_51	SYNGR2	bhRRS-v1	517	3309	2129	734	2129	1.55425	0.636219
Efe_13	TADA3	HuMMI	126	7834	99	3564	3564	2.19809	1.13625
Efe_11	GOLGA2	HuMMI	23	376	895	423	895	0.420112	-1.25116
Vfu_4	S100A1	HuMMI	61	3539	631	15112	15112	0.234185	-2.09428
Pfa_10	CCDC57	HuMMI	42	70	633	96	633	0.110585	-3.17678
Vfu_17	ZFP161	HuMMI	77	241	78	7702	7702	0.0312906	-4.99813
Yen_11	GMCL1	HuMMI	83	182	1525	83	1525	0.119344	-3.0668
Efe_5	ZBED4	HuMMI	95	31867	15532	6608	15532	2.0517	1.03682
Q8XAJ5	PENK	bhLit-BM-v1	469	22	66	1568	1568	0.0140306	-6.15528
Pre_13	LOC144742	bhRRS-v1	506	34	100	2235	2235	0.0152125	-6.0386
Vfu_21	C15orf55	HuMMI	58	959	7273	196	7273	0.131858	-2.92295
Q8XAL7	HMGN2	bhLit-BM-v1	440	3023	5403	5321	5403	0.559504	-0.83778
Kpn_36	ACAD8	bhRRS-v1	549	18	128	485	485	0.0371134	-4.75192
Cpa_16	PRPF38A	bhRRS-v1	487	53	961	102	961	0.0551509	-4.18047
PDHB	ZC3HC1	hsRRS-v2	649	19	282	27	282	0.0673759	-3.89162
ERBB3	NRG1	hsPRS-v2	594	17	437	17	437	0.0389016	-4.68403
COPB1	HPCAL4	hsRRS-v2	623	12	152	6	152	0.0789474	-3.66297
Pre_70	DOCK3	bhRRS-v1	520	83	1532	100	1532	0.0541775	-4.20616
Pre_5	TMEM60	bhRRS-v1	528	8	48	480	480	0.0166667	-5.90689
TP53	UBE2I	hsPRS-v2	586	1698	20887	56	20887	0.0812946	-3.6207
Kpn_9	ZBTB8A	HuMMI	142	13	104	87	104	0.125	-3
met_50	SPIN2B	bhRRS-v1	525	223	28177	48	28177	0.00791426	-6.98133
Vfu_20	KRT75	HuMMI	72	278	10041	23	10041	0.0276865	-5.17467
Kpn_3	TFIP11	HuMMI	19	1738	889	387	889	1.95501	0.967173
Cpa_33	DGAT2	bhRRS-v1	562	89	121	321	321	0.277259	-1.8507
Cda_11	HPF1	bhRRS-v1	544	1053	9195	1800	9195	0.114519	-3.12634
PSMD12	CRIPT	hsRRS-v2	653	13	217	111	217	0.0599078	-4.06111
met_36	COQ6	bhRRS-v1	495	48	110	8456	8456	0.00567644	-7.4608
Yre_32	COA5	bhRRS-v1	547	218	281	6430	6430	0.0339036	-4.88242
Mmo_35	KAZN	bhRRS-v1	489	325	652	3070	3070	0.105863	-3.23973
Pfa_13	REL	HuMMI	85	83	106	515	515	0.161165	-2.63339
GRB2	VAV1	hsPRS-v2	587	1445	57	37	57	25.3509	4.66396
Pst_3	LPAR1	bhRRS-v1	526	655	185	6677	6677	0.0980979	-3.34963
Ec6_12	APPL2	HuMMI	79	1415	4965	412	4965	0.284995	-1.81099
Pre_21	RNF135	HuMMI	65	25	41	3918	3918	0.00638081	-7.29205
Pst_17	BANP	HuMMI	52	11	50	266	266	0.0413534	-4.59585
Mmo_13	EVI5	HuMMI	153	37	1688	31	1688	0.0219194	-5.51165
NONO	BEST1	hsRRS-v2	645	35	22	49	49	0.714286	-0.485427
DR1	DRAP1	hsPRS-v2	566	583970	231	2911	2911	200.608	7.64824
B7UM99	KRT18	bhLit-BM-v1	477	1267	561	1584	1584	0.799874	-0.322156
Ec6_2	SPANXC	bhRRS-v1	514	174	189	2867	2867	0.0606906	-4.04238
Yen_10	ZNF639	HuMMI	14	75	273	484	484	0.154959	-2.69004
Pre_21	DCTN2	HuMMI	128	17506	610	2218	2218	7.8927	2.98052
Cpa_1	MAGEA6	HuMMI	2	13457	6128	9653	9653	1.39407	0.479308
Ec2_8	BMT2	bhRRS-v1	500	898	1603	39	1603	0.5602	-0.835987
Q7DB68	SLC7A5	bhLit-BM-v1	433	2183	269	356	356	6.13202	2.61636
Cda_11	PICK1	HuMMI	48	111	700	1454	1454	0.0763411	-3.7114
Yen_14	VPS52	HuMMI	40	561	185	8792	8792	0.063808	-3.97012
BAK1	BCL2L1	hsPRS-v2	569	249833	4736	130	4736	52.7519	5.72115
Kpn_9	PDE4DIP	HuMMI	124	890	1559	115	1559	0.570879	-0.808744
met_10	KRTAP10-6	HuMMI	78	18437	16765	3850	16765	1.09973	0.137151
Cda_22	ECHDC3	bhRRS-v1	559	46	231	83	231	0.199134	-2.32819
CBLB	GRB2	hsPRS-v2	582	74	247	17	247	0.299595	-1.73891
Pse_4	PUF60	HuMMI	96	1984	1292	2781	2781	0.713412	-0.487192
Q8XBX8	POLR2E	bhLit-BM-v1	461	186	317	1862	1862	0.0998926	-3.32348
Vfu_1	CUL9	HuMMI	49	2534	2147	131	2147	1.18025	0.239094
Vfu_17	TSNAX	HuMMI	30	1530	908	5095	5095	0.300294	-1.73555
Pst_17	C12orf68	HuMMI	138	989	383	345	383	2.58225	1.36863
HCLS1	SALL2	hsRRS-v2	636	6783	8731	5977	8731	0.776887	-0.364223
Q99PZ6	UBE2D1	bhLit-BM-v1	443	152	53	222	222	0.684685	-0.546488
Aja_1	SGTA	HuMMI	21	12	11	535	535	0.0224299	-5.47843
MAOB	CTCF	hsRRS-v2	640	159	541	45	541	0.2939	-1.7666
Efe_8	UBQLN2	HuMMI	141	16	310	146	310	0.0516129	-4.27612
met_81	TTLL13	bhRRS-v1	538	149	617	371	617	0.241491	-2.04996
Efe_11	CLTCL1	HuMMI	53	58	16	42	42	1.38095	0.465664
A0A0F6B5H5	KLC1	bhLit-BM-v1	462	153845	2331	9306	9306	16.5318	4.04717
Pma_6	UBQLN2	HuMMI	68	322	401	129	401	0.802993	-0.316542
Q8XAL7	CASP4	bhLit-BM-v1	435	2229	5058	1670	5058	0.440688	-1.18217
DUT	C19orf40	hsRRS-v2	627	10	369	9	369	0.0271003	-5.20555
Q8XA11	CDKN2AIPNL	bhLit-BM-v1	450	950	2846	449	2846	0.333802	-1.58294
Q8XAL7	CASP9	bhLit-BM-v1	437	223	21	3266	3266	0.0682792	-3.87241
Ec6_12	TAX1BP1	HuMMI	116	37	4	210	210	0.17619	-2.50479
Mmo_1	SSTR3	bhRRS-v1	531	63	67	512	512	0.123047	-3.02272
Pfa_15	L3MBTL3	HuMMI	145	96	180	1215	1215	0.0790123	-3.66178
Kpn_6	HSF2BP	HuMMI	81	73	233	178	233	0.313305	-1.67436
A0A0F6B1Q8	RHOA	bhLit-BM-v1	464	3339	205	515	515	6.4835	2.69677
Pem_1	ZNF699	HuMMI	86	87	18	4214	4214	0.0206455	-5.59803
Pst_60	PAPPA2	bhRRS-v1	512	148	14	23564	23564	0.00628077	-7.31484
Pfa_6	FAHD2A	bhRRS-v1	546	37	76	715	715	0.0517483	-4.27235
SMAD4	DCP1A	hsPRS-v2	590	1330	99	1179	1179	1.12807	0.173863
Pem_3	UBQLN2	HuMMI	25	541	69	770	770	0.702597	-0.50923
Ec2_3	REL	HuMMI	59	7	22	15	22	0.318182	-1.65208
Cpa_10	DYNLT1	HuMMI	154	860	501	300	501	1.71657	0.779526
GRIK2	ARL6IP6	hsRRS-v2	635	28	115	947	947	0.0295671	-5.07987
Yen_54	TBCCD1	bhRRS-v1	560	43	13	3800	3800	0.0113158	-6.46552
Kpn_3	TRIM27	HuMMI	92	522	324	59	324	1.61111	0.688056
Yen_10	CDR2L	HuMMI	27	42	269	238	269	0.156134	-2.67914
Yen_7	TRIM27	HuMMI	20	370	465	178	465	0.795699	-0.329705
Cpa_11	SSBP3	HuMMI	55	13	59	9	59	0.220339	-2.1822
Pem_2	TCF4	HuMMI	101	30	101	318	318	0.0943396	-3.40599
Yen_9	ZNF398	HuMMI	24	195	140	4678	4678	0.0416845	-4.58435
Yre_17	PLK2	bhRRS-v1	516	1592	1592	87	1592	1	0
Q8XB62	MRFAP1L1	bhLit-BM-v1	448	12	62	158	158	0.0759494	-3.71882
B7UM99	HPCAL1	bhLit-BM-v1	474	723	826	1201	1201	0.601998	-0.732169
Efe_13	CENPK	HuMMI	87	1911	47	2846	2846	0.671469	-0.574608
Q56935	RACK1	bhLit-BM-v1	434	968	23391	21	23391	0.0413834	-4.5948
Pem_5	CREB3L1	HuMMI	123	68	114	40	114	0.596491	-0.745427
PEX19	PEX11B	hsPRS-v2	574	283	28	1162	1162	0.243546	-2.03774
Pst_17	TACC1	HuMMI	120	368	2011	230	2011	0.182994	-2.45014
Q8XBX8	DRG2	bhLit-BM-v1	460	82	122	1209	1209	0.0678246	-3.88205
SKP1	SKP2	hsPRS-v2	572	342	195	249	249	1.37349	0.457851
met_156	BAZ2B	bhRRS-v1	498	2	2	4924	4924	0.000406174	-11.2656
Pre_21	CCHCR1	HuMMI	17	2423	681	4018	4018	0.603036	-0.729683
GTF2F1	GTF2F2	hsPRS-v2	578	166	275	117	275	0.603636	-0.728248
Mmo_12	ZFP161	HuMMI	13	20	86	203	203	0.0985222	-3.34341
Kpn_10	MSANTD4	HuMMI	113	6191	4233	117	4233	1.46256	0.548492
Pre_22	PCDHGB5	bhRRS-v1	502	102	22	17204	17204	0.00592885	-7.39803
P0AE20	RHPN1	bhLit-BM-v1	446	823	290	14619	14619	0.0562966	-4.15081
Vfu_13	REL	HuMMI	121	22	44	1382	1382	0.015919	-5.97311
Efe_7	REEP6	HuMMI	70	161	709	346	709	0.22708	-2.13872
BDNF	NTF4	hsPRS-v2	601	17	260	37	260	0.0653846	-3.9349
Vfu_20	ZBED1	HuMMI	63	6	386	42	386	0.015544	-6.00749
Pre_21	CAGE1	HuMMI	69	807	201	5807	5807	0.13897	-2.84715
met_54	AHDC1	bhRRS-v1	537	265	73	19245	19245	0.0137698	-6.18235
Pre_21	MED24	bhRRS-v1	518	58	48	7979	7979	0.00726908	-7.10401
Cpa_20	HDAC10	bhRRS-v1	554	176	120	264	264	0.666667	-0.584963
FAS	LSM3	hsRRS-v2	631	9	537	8	537	0.0167598	-5.89885
Pse_2	USP54	HuMMI	89	287	1398	181	1398	0.205293	-2.28424
Cpa_47	KCNJ6	bhRRS-v1	515	23663	9363	11905	11905	1.98765	0.991065
Pre_11	KIAA0930	bhRRS-v1	511	102	560	204	560	0.182143	-2.45686
Yen_6	PROP1	HuMMI	125	61	224	2705	2705	0.0225508	-5.47068
Kpn_3	TSN	HuMMI	132	67	129	1359	1359	0.049301	-4.34224
ATF3	DDIT3	hsPRS-v2	577	6068	22263	1575	22263	0.27256	-1.87536
Pre_38	RPS15	bhRRS-v1	507	34	123	175	175	0.194286	-2.36375
NF2	HGS	hsPRS-v2	585	9	73	18	73	0.123288	-3.0199
NDP	NUDT4	hsRRS-v2	643	37	280	47	280	0.132143	-2.91983
LCP2	GRAP2	hsPRS-v2	568	25496	12596	1074	12596	2.02413	1.01731
Pst_4	FSD2	HuMMI	62	1616	121	7434	7434	0.21738	-2.20171
PEX14	PEX19	hsPRS-v2	573	14301	17372	118	17372	0.823221	-0.280648
met_71	FBXL7	bhRRS-v1	493	409	19084	137	19084	0.0214316	-5.54412
Pre_16	ATP5B	HuMMI	129	6447	3063	8508	8508	0.757757	-0.400192
Pst_81	DCAF16	bhRRS-v1	504	613	541	3526	3526	0.173851	-2.52407
Yre_12	PROP1	HuMMI	122	93	154	2212	2212	0.0420434	-4.57198
Yen_9	KRT75	HuMMI	12	6782	898	5740	5740	1.18153	0.24066
Kpn_9	ZBTB7B	HuMMI	41	31	335	130	335	0.0925373	-3.43382
Ec2_1	VPS52	HuMMI	56	303	134	1918	1918	0.157977	-2.66221
BAD	BCL2L1	hsPRS-v2	570	697948	5842	769	5842	119.471	6.90051
ATP5O	CLEC2D	hsRRS-v2	613	737	564	27	564	1.30674	0.385969
RHOC	NUP62CL	hsRRS-v2	658	12	135	21	135	0.0888889	-3.49185
Q8XBX8	FADD	bhLit-BM-v1	458	6526	8805	3182	8805	0.74117	-0.432124
ACVR1	CWF19L1	hsRRS-v2	610	115	683	27	683	0.168375	-2.57025
Pst_8	CCDC91	HuMMI	127	726	418	73	418	1.73684	0.796467
Yre_12	PAX5	HuMMI	39	460	519	2168	2168	0.212177	-2.23666
Pst_7	HMG20A	HuMMI	140	4235	849	10518	10518	0.402643	-1.31243
Mmo_5	EVI5	HuMMI	37	4817	1949	5659	5659	0.85121	-0.232412
D0ZRB2	DNAJB11	bhLit-BM-v1	483	60	33	7449	7449	0.00805477	-6.95594
Q8XAL7	TRNT1	bhLit-BM-v1	442	610	643	5050	5050	0.120792	-3.0494
Ec2_3	PRPSAP2	HuMMI	8	186	739	311	739	0.251691	-1.99027
DDIT3	FOS	hsPRS-v2	575	6	30	68	68	0.0882353	-3.5025
MCM2	MCM3	hsPRS-v2	583	31	341	29	341	0.0909091	-3.45943
Yen_9	PPP1R13B	HuMMI	1	19052	17349	14441	17349	1.09816	0.13509
Yen_2	TCF4	HuMMI	155	48	201	855	855	0.0561404	-4.15482
Q7DB50	NMI	bhLit-BM-v1	463	5446	2846	1654	2846	1.91356	0.936261
Q99PZ6	UBE2D2	bhLit-BM-v1	444	6016	128	1442	1442	4.17198	2.06073
Mmo_42	RBM33	bhRRS-v1	490	351	334	7356	7356	0.0477162	-4.38938
Mmo_12	KIFC3	HuMMI	88	10	145	58	145	0.0689655	-3.85798
XIAP	CASP3	hsPRS-v2	602	363	7391	70	7391	0.0491138	-4.34773
Ec6_12	SERTAD1	HuMMI	71	223	1128	471	1128	0.197695	-2.33865
Pre_21	DPPA4	HuMMI	114	1215	556	7639	7639	0.159052	-2.65243
Efe_12	C2orf61	bhRRS-v1	510	7	22	3239	3239	0.00216116	-8.85398
Pre_25	SCP2	bhRRS-v1	552	73	40	1369	1369	0.0533236	-4.22908
LMNA	RB1	hsPRS-v2	597	30	1679	47	1679	0.0178678	-5.8065
met_162	TPPP2	bhRRS-v1	553	119	111	10963	10963	0.0108547	-6.52554
B7UM99	STK16	bhLit-BM-v1	476	1771	4429	1604	4429	0.399865	-1.32242
A0A6M7GVE3	GADD45G	bhRRS-v1	565	6	33	179	179	0.0335196	-4.89885
Ec6_12	MTUS2	HuMMI	146	35	339	250	339	0.103245	-3.27586
Pfa_35	COLEC12	bhRRS-v1	556	1148	1231	13846	13846	0.082912	-3.59227
Ec2_1	TCF4	HuMMI	15	83	186	2107	2107	0.0393925	-4.66594
Q7DB77	BAIAP2L1	bhLit-BM-v1	473	659	1421	3724	3724	0.17696	-2.4985
Pma_17	ZBTB1	HuMMI	131	1078	274	29440	29440	0.0366168	-4.77135
Pem_2	NOTO	HuMMI	75	937	560	394	560	1.67321	0.742622
B7UM99	NCALD	bhLit-BM-v1	475	151389	334	1713	1713	88.3765	6.46559
Pma_13	PSTPIP1	HuMMI	150	208	5451	103	5451	0.0381581	-4.71187
B7UI21	FADD	bhLit-BM-v1	456	3251	4759	561	4759	0.683127	-0.549775
Pre_16	REL	HuMMI	74	49	38	8822	8822	0.0055543	-7.49218
Yen_13	REL	HuMMI	90	14	35	228	228	0.0614035	-4.02554
Q7DB77	HPCAL4	bhLit-BM-v1	478	188	183	4741	4741	0.0396541	-4.65639
Pse_3	CIB1	HuMMI	103	11343	1494	3524	3524	3.21879	1.68652
Efe_11	PROP1	HuMMI	22	42	125	993	993	0.0422961	-4.56333
Pst_17	FAM9A	HuMMI	84	676	597	810	810	0.834568	-0.260899
met_124	FLJ38668	bhRRS-v1	533	34	227	151	227	0.14978	-2.73909
Q8XA11	PSMC1	bhLit-BM-v1	451	14047	5946	7895	7895	1.77923	0.831251
Q8XB62	CENPH	bhLit-BM-v1	447	603	409	480	480	1.25625	0.329124
Pst_17	SRSF11	HuMMI	134	45	185	294	294	0.153061	-2.70782
met_10	GADD45G	HuMMI	60	23	25	1905	1905	0.0120735	-6.37201
GPD2	C22orf29	hsRRS-v2	633	496	2453	79	2453	0.202201	-2.30614
Kpn_3	TCF4	HuMMI	64	61	109	557	557	0.109515	-3.1908
Pma_11	USP1	bhRRS-v1	496	19	60	316	316	0.0601266	-4.05585
Pfa_4	TFIP11	HuMMI	47	301	528	152	528	0.570076	-0.810774
Kpn_3	HIP1	HuMMI	143	804	1436	322	1436	0.559889	-0.836788
Kpn_9	KRT27	HuMMI	4	33	991	28	991	0.0332997	-4.90835
Ec6_6	KIAA1328	HuMMI	50	107	237	1167	1167	0.0916881	-3.44712
Mmo_11	CEP250	HuMMI	107	13353	11110	782	11110	1.20189	0.265305
Vfu_16	MFF	HuMMI	105	3219	4911	109	4911	0.655467	-0.609404
Q8ZNR3	RNF5	bhLit-BM-v1	484	2304	700	887	887	2.59752	1.37713
Kpn_27	PATZ1	bhRRS-v1	523	9	87	100	100	0.09	-3.47393
met_34	HELLS	bhRRS-v1	550	18	27	113	113	0.159292	-2.65025
Kpn_9	NECAB2	HuMMI	118	18	107	38	107	0.168224	-2.57154
Pst_3	KEAP1	HuMMI	38	3378	14239	1258	14239	0.237236	-2.07561
Kpn_3	TAX1BP1	HuMMI	33	8	5	515	515	0.015534	-6.00843
Pse_1	CIB1	HuMMI	135	1778	363	9794	9794	0.18154	-2.46164
Cpa_6	NOTO	HuMMI	111	229	515	1885	1885	0.121485	-3.04115
met_32	PICK1	HuMMI	93	444	242	481	481	0.923077	-0.115477
Q63K41	CDC42	bhLit-BM-v1	453	26	91	430	430	0.0604651	-4.04775
TBCCD1	Yen_54	bhRRS-v1	560_rev	189	112628	18	112628	0.00167809	-9.21896
CNOT7	Vfu_1	HuMMI	671_rev	61	818	67	818	0.0745721	-3.74522
GPR18	HNRPLL	hsRRS-v2	634	95	672	74	672	0.141369	-2.82246
NOTO	Cpa_6	HuMMI	111_rev	280	15592	554	15592	0.0179579	-5.79924
TTLL13	met_81	bhRRS-v1	538_rev	1187	25457	66	25457	0.0466276	-4.42267
HPCAL4	Q7DB77	bhLit-BM-v1	478_rev	337	42161	54	42161	0.00799317	-6.96702
UBE2D3	Q99PZ6	bhLit-BM-v1	445_rev	2032	24212	72	24212	0.0839253	-3.57475
PDE6D	Pre_51	bhRRS-v1	521_rev	1032	41747	68	41747	0.0247203	-5.33816
DOCK3	Pre_70	bhRRS-v1	520_rev	10	258	66	258	0.0387597	-4.6893
FSD2	Pst_4	HuMMI	62_rev	1249	37826	86	37826	0.0330196	-4.92053
TSN	Pre_15	HuMMI	665_rev	52	60064	14	60064	0.000865743	-10.1738
COPB1	SLC39A14	hsRRS-v2	624	41	153	30	153	0.267974	-1.89984
KCNH8	met_110	bhRRS-v1	501_rev	190	394	1154	1154	0.164645	-2.60257
ZNF639	met_10	HuMMI	149_rev	4911	59494	51	59494	0.0825461	-3.59866
NOTO	Pem_2	HuMMI	75_rev	598	2662	519	2662	0.224643	-2.15429
CGA	CGB5	hsPRS-v2	595	8	79	13	79	0.101266	-3.30378
CEBPG	FOS	hsPRS-v2	589	21	189	242	242	0.0867769	-3.52655
REL	Mmo_8	HuMMI	18_rev	58	7250	19	7250	0.008	-6.96578
KRT75	met_25	HuMMI	666_rev	8088	32730	1185	32730	0.247113	-2.01676
ARRB1	Q7DB77	bhLit-BM-v1	472_rev	2145	29290	237	29290	0.0732332	-3.77136
NMI	Q7DB50	bhLit-BM-v1	463_rev	3908	5125	1126	5125	0.762537	-0.391122
PPP1R13B	Yen_9	HuMMI	1_rev	8535	17290	2109	17290	0.493638	-1.01847
SMAD1	SMAD4	hsPRS-v2	588	1591	41038	191	41038	0.0387689	-4.68895
PLK2	Yre_17	bhRRS-v1	516_rev	22745	11315	1008	11315	2.01016	1.00731
PENK	Q8XAJ5	bhLit-BM-v1	469_rev	50	4969	50	4969	0.0100624	-6.63488
GSTO2	Cpa_49	bhRRS-v1	539_rev	780	21697	77	21697	0.0359497	-4.79788
TCF4	Vfu_20	HuMMI	97_rev	333	11703	90	11703	0.0284542	-5.13521
RBMY2FP	Ec6_26	bhRRS-v1	563_rev	27	487	314	487	0.0554415	-4.17289
L3MBTL3	Pfa_15	HuMMI	145_rev	69	107801	10	107801	0.000640068	-10.6095
GOLGA2	Efe_11	HuMMI	23_rev	1140	10058	337	10058	0.113343	-3.14124
COG6	Pre_15	HuMMI	675_rev	28120	121686	4098	121686	0.231087	-2.11349
ZBED4	Efe_5	HuMMI	95_rev	16681	67282	2953	67282	0.247927	-2.01201
PTPRM	A0A0F6B5H5	bhRRS-v1	703_rev	306	39225	38	39225	0.00780115	-7.0021
ARL3	Vfu_3	bhRRS-v1	527_rev	100	12212	14	12212	0.00818867	-6.93216
FAHD2A	Pfa_6	bhRRS-v1	546_rev	1112	43185	160	43185	0.0257497	-5.2793
HPF1	Cda_11	bhRRS-v1	544_rev	2789	15203	2876	15203	0.183451	-2.44654
HBA2	HBB	hsPRS-v2	609	85	252	20	252	0.337302	-1.56789
PEX19	PEX3	hsPRS-v2	580	401136	1258	7334	7334	54.6954	5.77335
STK16	B7UM99	bhLit-BM-v1	476_rev	7417	25986	2297	25986	0.285423	-1.80883
MTUS2	Ec6_12	HuMMI	146_rev	49	10895	75	10895	0.00449748	-7.79667
ITPA	WDR62	hsRRS-v2	638	27	1189	29	1189	0.0227082	-5.46065
VAC14	Efe_1	HuMMI	667_rev	83707	58294	10790	58294	1.43595	0.522001
SSTR3	Mmo_1	bhRRS-v1	531_rev	894	6751	70	6751	0.132425	-2.91675
SHANK2	met_31	HuMMI	34_rev	523	348	870	870	0.601149	-0.734204
C15orf55	Vfu_21	HuMMI	58_rev	3275	3997	2834	3997	0.819365	-0.287423
GOLGA6L9	Vfu_21	HuMMI	31_rev	536	4295	135	4295	0.124796	-3.00235
PNMA2	Kpn_3	HuMMI	102_rev	1769	16473	557	16473	0.107388	-3.2191
BTC	BAT2L1	hsRRS-v2	615	6	112	34	112	0.0535714	-4.22239
REL	Vfu_13	HuMMI	121_rev	112	17567	14	17567	0.00637559	-7.29323
TSN	Kpn_3	HuMMI	132_rev	164	17910	28	17910	0.0091569	-6.77093
REL	Cpa_6	HuMMI	35_rev	14	3128	28	3128	0.0044757	-7.80367
ERI3	Q8XAL7	bhLit-BM-v1	439_rev	451	46946	36	46946	0.00960678	-6.70173
PDE4D	RACK1	hsPRS-v2	606	1149	39179	250	39179	0.0293269	-5.09163
NEK5	Pma_7	bhRRS-v1	542_rev	147	46699	15	46699	0.00314782	-8.31143
LPIN2	Pre_15	HuMMI	664_rev	8115	71417	2386	71417	0.113628	-3.1376
SETD9	Vfu_52	bhRRS-v1	486_rev	187	19657	106	19657	0.00951315	-6.71586
PICK1	Pst_2	HuMMI	26_rev	22647	151945	3020	151945	0.149047	-2.74616
ZMYND12	Ec6_10	HuMMI	11_rev	1761	22831	110	22831	0.077132	-3.69653
RDM1	Vfu_32	bhRRS-v1	561_rev	139	630	102	630	0.220635	-2.18027
BYSL	KIAA0907	hsRRS-v2	616	69	416	1285	1285	0.0536965	-4.21903
DPPA4	Pre_21	HuMMI	114_rev	1027	36475	323	36475	0.0281563	-5.1504
YPEL5	Pst_56	bhRRS-v1	529_rev	6236	24285	3781	24285	0.256784	-1.96137
DCAF16	Pst_81	bhRRS-v1	504_rev	44	16183	25	16183	0.0027189	-8.52276
RGR	ABCF3	hsRRS-v2	657	86	45998	20	45998	0.00186965	-9.06302
MPP7	Efe_14	HuMMI	76_rev	59685	51432	18610	51432	1.16046	0.214702
TACC1	Pst_17	HuMMI	120_rev	1333	3858	2022	3858	0.345516	-1.53318
VPS52	Ec2_1	HuMMI	56_rev	695	9650	144	9650	0.0720207	-3.79544
NAP1L2	Efe_13	HuMMI	147_rev	173046	28312	424	28312	6.11211	2.61167
CDC42	Q63K41	bhLit-BM-v1	453_rev	88	3369	38	3369	0.0261205	-5.25867
COA5	Yre_32	bhRRS-v1	547_rev	525	56747	149	56747	0.00925159	-6.75608
HMGN2	Q8XAL7	bhLit-BM-v1	440_rev	3239	31320	636	31320	0.103416	-3.27346
RAC1	ARFIP2	hsPRS-v2	593	123	6414	88	6414	0.0191768	-5.70449
CEP76	Cda_6	HuMMI	119_rev	2723	17071	1062	17071	0.15951	-2.64828
TCF4	Ec2_1	HuMMI	15_rev	261	8596	113	8596	0.030363	-5.04154
POLR2E	Q8XBX8	bhLit-BM-v1	461_rev	91	29984	53	29984	0.00303495	-8.36411
ZFP161	Mmo_12	HuMMI	13_rev	191	15574	54	15574	0.012264	-6.34942
SCP2	Pre_25	bhRRS-v1	552_rev	27	6938	12	6938	0.00389161	-8.00542
FABP4	GCG	hsRRS-v2	630	261	284	11377	11377	0.022941	-5.44593
REL	Ec2_3	HuMMI	59_rev	68	4877	35	4877	0.013943	-6.16432
PDE4DIP	Kpn_9	HuMMI	124_rev	218	311	207	311	0.700965	-0.512586
KRT27	Kpn_9	HuMMI	4_rev	174	212	2439	2439	0.0713407	-3.80913
RNF20	Yen_7	HuMMI	676_rev	609	35246	250	35246	0.0172786	-5.85487
CASP8	Q8XAL7	bhLit-BM-v1	436_rev	2323	37734	137	37734	0.0615625	-4.0218
RBM33	Mmo_42	bhRRS-v1	490_rev	3029	51901	28	51901	0.0583611	-4.09885
UBE2D2	Q99PZ6	bhLit-BM-v1	444_rev	5776	32966	45	32966	0.175211	-2.51284
RNF5	Q8ZNR3	bhLit-BM-v1	484_rev	10309	45594	217	45594	0.226104	-2.14494
CHCT1	Ec6_23	bhRRS-v1	497_rev	2	208	18	208	0.00961538	-6.70044
REL	Pre_16	HuMMI	74_rev	215	68084	14	68084	0.00315786	-8.30684
CIB1	Pse_1	HuMMI	135_rev	3732	10687	613	10687	0.349209	-1.51784
CBY1	Pma_17	HuMMI	115_rev	261	38314	31	38314	0.00681213	-7.19768
DHFR	Q8XAL7	bhLit-BM-v1	438_rev	134	50531	31	50531	0.00265184	-8.55879
NFIB	TIRAP	hsRRS-v2	644	8	304	5	304	0.0263158	-5.24793
PROP1	Pst_13	HuMMI	151_rev	84	15261	52	15261	0.00550423	-7.50524
REL	Yen_13	HuMMI	90_rev	31	2595	18	2595	0.0119461	-6.38732
FSD2	Pre_1	HuMMI	668_rev	21	189	83	189	0.111111	-3.16993
CASP9	Q8XAL7	bhLit-BM-v1	437_rev	16	63682	5	63682	0.000251248	-11.9586
REL	Pfa_13	HuMMI	85_rev	21	1278	10	1278	0.0164319	-5.92735
TADA3	Efe_13	HuMMI	126_rev	1022	1166	26	1166	0.876501	-0.190173
UBQLN2	Ec6_12	HuMMI	94_rev	210414	2663	103	2663	79.0139	6.30403
LPAR1	Pst_3	bhRRS-v1	526_rev	345	28082	18	28082	0.0122854	-6.34691
HSF2BP	Kpn_9	HuMMI	104_rev	7	168	44	168	0.0416667	-4.58496
NUP62	Efe_13	HuMMI	29_rev	85	3267	83	3267	0.0260178	-5.26436
SELENOP	Yre_13	bhRRS-v1	541_rev	9	11940	9	11940	0.000753769	-10.3736
GOLGA2	Pfa_11	HuMMI	670_rev	1864	6888	597	6888	0.270616	-1.88568
GADD45G	A0A6M7GVE3	bhRRS-v1	565_rev	10	112	33	112	0.0892857	-3.48543
ZNF699	Pem_1	HuMMI	86_rev	13	16763	9	16763	0.000775518	-10.3326
PTP4A1	Q8XAJ5	bhLit-BM-v1	470_rev	11	980	57	980	0.0112245	-6.47721
FLJ38668	met_124	bhRRS-v1	533_rev	10	128	141	141	0.070922	-3.81762
FOXJ2	Pst_17	HuMMI	3_rev	8	436	48	436	0.0183486	-5.76818
TCF4	Pem_2	HuMMI	101_rev	24	887	140	887	0.0270575	-5.20783
FAM72B	Yen_7	bhRRS-v1	524_rev	27	2548	12	2548	0.0105965	-6.56026
BAIAP2L1	Q7DB77	bhLit-BM-v1	473_rev	921	8537	49	8537	0.107883	-3.21246
RIC8A	Q8XB62	bhLit-BM-v1	449_rev	30	2054	32	2054	0.0146056	-6.09733
PROP1	Efe_11	HuMMI	22_rev	90	3791	70	3791	0.0237404	-5.39651
SYCP3	Yre_26	bhRRS-v1	535_rev	40	6127	87	6127	0.00652848	-7.25904
CD81	NPC2	hsRRS-v2	620	1074	45347	136	45347	0.023684	-5.39994
USP54	Pse_2	HuMMI	89_rev	159	201	318	318	0.5	-1
GRB2	LAT	hsPRS-v2	605	432	6795	146	6795	0.0635762	-3.97537
ZNHIT1	Q8XA11	bhLit-BM-v1	452_rev	128	25978	50	25978	0.00492725	-7.665
CASP2	CRADD	hsPRS-v2	591	73	260	111	260	0.280769	-1.83254
KIAA1328	Ec6_6	HuMMI	50_rev	670	6396	79	6396	0.104753	-3.25494
CCDC102B	met_15	HuMMI	663_rev	1013	18222	172	18222	0.0555921	-4.16898
ACOT12	Yre_14	bhRRS-v1	558_rev	69	493	153	493	0.139959	-2.83692
PCDHGB5	Pre_22	bhRRS-v1	502_rev	105	17574	14	17574	0.00597474	-7.38691
MFF	Vfu_16	HuMMI	105_rev	19118	1713	2942	2942	6.4983	2.70006
PATZ1	Kpn_27	bhRRS-v1	523_rev	25	6152	17	6152	0.00406372	-7.94298
VPS52	Yen_14	HuMMI	40_rev	562	3604	19	3604	0.155938	-2.68096
PSTPIP1	Pma_13	HuMMI	150_rev	5718	298	1946	1946	2.93834	1.555
SSX2IP	Kpn_9	HuMMI	82_rev	198	198	736	736	0.269022	-1.89421
TGOLN2	B7UM88	bhRRS-v1	543_rev	4	1223	17	1223	0.00327065	-8.25621
SSBP3	Cpa_11	HuMMI	55_rev	31	176	15	176	0.176136	-2.50524
TSNAX	Vfu_17	HuMMI	30_rev	788	2858	26	2858	0.275717	-1.85874
AKAP11	met_66	bhRRS-v1	505_rev	2259	7063	423	7063	0.319836	-1.6446
AHDC1	met_54	bhRRS-v1	537_rev	61	1377	45	1377	0.0442992	-4.49658
COLEC12	Pfa_35	bhRRS-v1	556_rev	377	5711	221	5711	0.066013	-3.92111
RAC1	Q63K41	bhLit-BM-v1	454_rev	80	2032	54	2032	0.0393701	-4.66676
TFIP11	Kpn_3	HuMMI	19_rev	440	19446	47	19446	0.0226268	-5.46583
BAZ2B	met_156	bhRRS-v1	498_rev	323	10114	245	10114	0.0319359	-4.96868
PAIP1	Pfa_18	HuMMI	16_rev	737	13551	25	13551	0.0543871	-4.20059
RPS26	Pre_54	bhRRS-v1	485_rev	25	447	51	447	0.0559284	-4.16027
COG6	Efe_11	HuMMI	672_rev	1840	19325	508	19325	0.0952135	-3.39269
CIB1	Pse_3	HuMMI	103_rev	2185	9170	1146	9170	0.238277	-2.06929
CENPK	Pre_21	HuMMI	139_rev	591	20862	20	20862	0.028329	-5.14158
PDE6D	Q7DB77	bhLit-BM-v1	479_rev	71	19388	34	19388	0.00366206	-8.09313
DYNLT1	Ec6_20	HuMMI	108_rev	1422	1042	325	1042	1.36468	0.448566
CAGE1	Pre_21	HuMMI	69_rev	366	20822	8	20822	0.0175776	-5.83012
ZBED1	Vfu_20	HuMMI	63_rev	12	3881	14	3881	0.00309199	-8.33725
ZFP161	Vfu_17	HuMMI	77_rev	313	25070	5	25070	0.012485	-6.32366
TSN	Pst_17	HuMMI	67_rev	46	6827	28	6827	0.00673795	-7.21347
PROS1	STK25	hsRRS-v2	652	5	339	10	339	0.0147493	-6.08321
ZNF398	Yen_9	HuMMI	24_rev	27	10381	13	10381	0.00260091	-8.58677
MCM2	PLXNA4	hsRRS-v2	641	3	212	34	212	0.0141509	-6.14296
TAF7L	Pma_14	HuMMI	136_rev	32	28679	17	28679	0.0011158	-9.80771
C2orf61	Efe_12	bhRRS-v1	510_rev	132	25726	84	25726	0.005131	-7.60655
CCDC57	Pfa_10	HuMMI	42_rev	15	2171	44	2171	0.00690926	-7.17725
SGTA	Aja_1	HuMMI	21_rev	1127	23017	26	23017	0.0489638	-4.35214
C12orf68	Pst_17	HuMMI	138_rev	669	4118	227	4118	0.162458	-2.62187
PAPPA2	Pst_60	bhRRS-v1	512_rev	54	16515	16	16515	0.00326975	-8.2566
HELLS	met_34	bhRRS-v1	550_rev	31	1313	39	1313	0.0236101	-5.40445
ORC2L	MCM10	hsPRS-v2	600	5	301	89	301	0.0166113	-5.91169
PRPSAP2	Ec2_3	HuMMI	8_rev	11	3183	15	3183	0.00345586	-8.17674
PKNOX1	met_46	HuMMI	117_rev	662	11114	38	11114	0.0595645	-4.0694
PAX5	Yre_12	HuMMI	39_rev	42	8151	69	8151	0.00515274	-7.60044
NAALADL1	Pfa_19	bhRRS-v1	513_rev	11	182	132	182	0.0604396	-4.04836
KRTAP1-1	met_10	HuMMI	137_rev	44	9387	12	9387	0.00468733	-7.73702
PDE4DIP	Cda_11	HuMMI	43_rev	29	12040	76	12040	0.00240864	-8.69757
DYNLT1	Cpa_10	HuMMI	154_rev	551	2329	436	2329	0.236582	-2.07959
LMO4	Q8XAL7	bhLit-BM-v1	441_rev	843	33727	63	33727	0.0249948	-5.32223
TRAF1	Kpn_9	HuMMI	5_rev	14	594	21	594	0.023569	-5.40696
CLK1	Q8XA11	bhLit-BM-v1	699_rev	63	57395	7	57395	0.00109766	-9.83136
BANP	Pst_17	HuMMI	52_rev	10	4499	9	4499	0.00222272	-8.81346
PRPF38A	Cpa_16	bhRRS-v1	487_rev	24	161	177	177	0.135593	-2.88264
KRT75	Vfu_20	HuMMI	72_rev	767	9575	1279	9575	0.0801044	-3.64197
TRNT1	Q8XAL7	bhLit-BM-v1	442_rev	3	31706	336	31706	9.46193e-05	-13.3675
ORC6	Pre_9	bhRRS-v1	494_rev	6	3341	17	3341	0.00179587	-9.1211
UBQLN2	Pem_3	HuMMI	25_rev	12	728	28	728	0.0164835	-5.92283
REL	Vfu_15	HuMMI	109_rev	5	3796	7	3796	0.00131718	-9.56834
DNAJB11	D0ZRB2	bhLit-BM-v1	483_rev	26	15703	11	15703	0.00165573	-9.23831
MED24	Pre_21	bhRRS-v1	518_rev	43	29633	11	29633	0.00145108	-9.42865
JUNB	BATF	hsPRS-v2	567	220	371	55	371	0.592992	-0.753916
XIAP	CASP9	hsPRS-v2	592	10	196	22	196	0.0510204	-4.29278
KCTD6	Yre_13	HuMMI	91_rev	1164	12404	263	12404	0.0938407	-3.41364
ASS1	GINS3	hsRRS-v2	612	1075	74	2	74	14.527	3.86067
KLC1	A0A0F6B5H5	bhLit-BM-v1	462_rev	530	33327	22	33327	0.015903	-5.97456
PSMD5	SYCE1	hsRRS-v2	655	119	528	4761	4761	0.0249947	-5.32223
DGAT2	Cpa_33	bhRRS-v1	562_rev	1024	471	2	471	2.1741	1.12042
FAM9A	Pst_17	HuMMI	84_rev	1162	878	36	878	1.32346	0.404317
FASTKD2	Pst_40	bhRRS-v1	522_rev	1419	5950	175	5950	0.238487	-2.06802
USP1	Pma_11	bhRRS-v1	496_rev	32	868	15	868	0.0368664	-4.76155
ZNF326	Pst_17	HuMMI	10_rev	127	4761	237	4761	0.0266751	-5.22836
KAZN	Mmo_35	bhRRS-v1	489_rev	143	6224	28	6224	0.0229756	-5.44376
IFIT1	EIF3E	hsPRS-v2	599	50	73	314	314	0.159236	-2.65076
MSANTD4	Kpn_10	HuMMI	113_rev	1717	4040	87	4040	0.425	-1.23447
DRG2	Q8XBX8	bhLit-BM-v1	460_rev	126	23191	9	23191	0.00543314	-7.524
HSF2BP	Kpn_6	HuMMI	81_rev	13	384	8	384	0.0338542	-4.88452
GRIP1	Yen_18	HuMMI	673_rev	7732	11372	28	11372	0.679916	-0.556572
KRTAP5-1	met_10	HuMMI	54_rev	591	4526	200	4526	0.130579	-2.93701
CDK2	CKS1B	hsPRS-v2	579	3430	545	237	545	6.29358	2.65388
KCNJ6	Cpa_47	bhRRS-v1	515_rev	1519	71930	156	71930	0.0211178	-5.5654
RPS15	Pre_38	bhRRS-v1	507_rev	726	1699	48	1699	0.42731	-1.22664
SYNGR2	Yen_51	bhRRS-v1	517_rev	713	2407	175	2407	0.296219	-1.75526
RHOA	A0A0F6B1Q8	bhLit-BM-v1	464_rev	769	9984	6	9984	0.0770232	-3.69856
ATP5B	Pre_16	HuMMI	129_rev	1522	106067	604	106067	0.0143494	-6.12286
CSN3	Mmo_44	bhRRS-v1	557_rev	38	33182	5	33182	0.0011452	-9.77019
PMCH	RIC3	hsRRS-v2	650	3	137	54	137	0.0218978	-5.51307
ZBTB8A	Kpn_9	HuMMI	142_rev	13	551	3	551	0.0235935	-5.40547
UBQLN2	Pma_6	HuMMI	68_rev	8	203	14	203	0.0394089	-4.66534
UBQLN2	Efe_8	HuMMI	141_rev	5	315	78	315	0.015873	-5.97728
NUDT2	MIIP	hsRRS-v2	646	21	322	3008	3008	0.00698138	-7.16227
KRT75	Yen_9	HuMMI	12_rev	1008	5553	102	5553	0.181524	-2.46177
GADD45G	met_10	HuMMI	60_rev	1002	7729	8	7729	0.129642	-2.9474
CD19	Kpn_31	bhRRS-v1	509_rev	40	2631	483	2631	0.0152033	-6.03947
LOC144742	Pre_13	bhRRS-v1	506_rev	80	52095	67	52095	0.00153566	-9.34693
CLTCL1	Eta_2	HuMMI	44_rev	8	53857	37	53857	0.000148542	-12.7168
EFHC2	Pma_2	HuMMI	677_rev	661	27236	46	27236	0.0242693	-5.36472
INPP1	UBLCP1	hsRRS-v2	637	20	714	52	714	0.0280112	-5.15785
SEC24D	Q8XAJ5	bhLit-BM-v1	467_rev	6398	2380	16001	16001	0.39985	-1.32247
CCDC91	Pst_8	HuMMI	127_rev	564	1251	41	1251	0.450839	-1.14931
PSMC1	Q8XA11	bhLit-BM-v1	451_rev	1709	97442	770	97442	0.0175386	-5.83332
MDFI	Kpn_11	HuMMI	106_rev	39	350	99	350	0.111429	-3.16581
CENPK	Efe_13	HuMMI	87_rev	886	6970	67	6970	0.127116	-2.97578
RFX3	SEMA4G	hsRRS-v2	656	8	113	37	113	0.0707965	-3.82018
EPS15L1	Pst_80	bhRRS-v1	704_rev	50	2100	31	2100	0.0238095	-5.39232
PICK1	Kpn_3	HuMMI	9_rev	1182	13964	653	13964	0.0846462	-3.56241
TRIM50	Ec6_10	HuMMI	51_rev	41	18651	22	18651	0.00219827	-8.82941
REL	Pfa_11	HuMMI	674_rev	92	13278	9	13278	0.00692875	-7.17319
HPCAL1	B7UM99	bhLit-BM-v1	474_rev	17329	7029	138	7029	2.46536	1.3018
DCTN2	Pre_21	HuMMI	128_rev	22150	50107	97	50107	0.442054	-1.17771
SDCBP	Pre_17	HuMMI	669_rev	401	11867	95	11867	0.0337912	-4.88721
S100A1	Vfu_4	HuMMI	61_rev	226	2774	85	2774	0.0814708	-3.61757
FRMD3	Q8XAJ5	bhLit-BM-v1	468_rev	106	2709	204	2709	0.0391288	-4.67562
PROP1	Yen_6	HuMMI	125_rev	231	41623	56	41623	0.00554982	-7.49334
PSMD5	SLC22A15	hsRRS-v2	654	26	114	6514	6514	0.0039914	-7.96889
TCF4	Kpn_9	HuMMI	148_rev	68	445	34	445	0.152809	-2.7102
CDC42	O52623	bhLit-BM-v1	698_rev	27	589	4	589	0.0458404	-4.44724
KRT34	Efe_11	HuMMI	112_rev	48	14934	13	14934	0.00321414	-8.28135
ELL3	Cda_31	bhRRS-v1	545_rev	2972	32357	111	32357	0.0918503	-3.44457
CORO1B	Ec6_50	bhRRS-v1	705_rev	232	11012	33	11012	0.0210679	-5.56881
ARF1	ARFIP2	hsPRS-v2	596	107	1288	82	1288	0.0830745	-3.58945
UBE2D1	Q99PZ6	bhLit-BM-v1	443_rev	61	20372	6	20372	0.00299431	-8.38356
EIF2B1	Ec6_6	HuMMI	57_rev	30304	26809	3971	26809	1.13037	0.176791
MAD2L2	P18011	bhLit-BM-v1	481_rev	392	30335	113	30335	0.0129224	-6.27399
LCP2	NCK1	hsPRS-v2	581	35673	109894	1822	109894	0.324613	-1.62321
TCF4	Yen_2	HuMMI	155_rev	65	5538	54	5538	0.0117371	-6.41278
CEP250	Mmo_11	HuMMI	107_rev	4	2987	4	2987	0.00133914	-9.54448
FEN1	PCNA	hsPRS-v2	576	44	26599	7	26599	0.0016542	-9.23965
NECAB2	Kpn_9	HuMMI	118_rev	50	642	23	642	0.0778816	-3.68257
CASP4	Q8XAL7	bhLit-BM-v1	435_rev	6880	57095	1607	57095	0.120501	-3.05288
PPP6C	ZNF350	hsRRS-v2	651	71	11539	67	11539	0.00615305	-7.34448
CLPTM1	L3MBTL2	hsRRS-v2	621	5	515	5	515	0.00970874	-6.6865
DEFB115	Efe_25	bhRRS-v1	555_rev	26	126	32	126	0.206349	-2.27684
ZBED1	Pem_6	HuMMI	133_rev	149	5724	35	5724	0.0260307	-5.26364
KCTD9	met_25	HuMMI	678_rev	52	14965	12	14965	0.00347477	-8.16886
SPANXC	Ec6_2	bhRRS-v1	514_rev	53	5395	13	5395	0.00982391	-6.66949
TRAF2	Kpn_3	HuMMI	6_rev	1305	36837	146	36837	0.0354263	-4.81903
PICK1	Cda_11	HuMMI	48_rev	503	9500	1250	9500	0.0529474	-4.2393
TCF4	Kpn_3	HuMMI	64_rev	253	30683	47	30683	0.00824561	-6.92216
PROP1	Yre_12	HuMMI	122_rev	66	15828	66	15828	0.00416983	-7.9058
TRDV2	Ec6_20	bhRRS-v1	701_rev	8	1376	42	1376	0.00581395	-7.42626
RELA	P18009	bhLit-BM-v1	480_rev	67	13755	44	13755	0.00487096	-7.68158
CLTCL1	Efe_11	HuMMI	53_rev	23	10754	127	10754	0.00213874	-8.86902
AKT1	PDPK1	hsPRS-v2	584	1967	2445	47	2445	0.804499	-0.313838
TXN	D0ZRB2	bhLit-BM-v1	482_rev	12926	12647	69	12647	1.02206	0.0314807
EXOSC5	met_126	bhRRS-v1	564_rev	1631	59514	118	59514	0.0274053	-5.1894
MRFAP1L1	Q8XB62	bhLit-BM-v1	448_rev	58	1678	47	1678	0.034565	-4.85455
DLX4	RAB3IP	hsRRS-v2	626	1052	24300	166	24300	0.0432922	-4.52975
ERBB3	C3orf38	hsRRS-v2	629	17	764	12	764	0.0222513	-5.48997
TRIM27	Yen_7	HuMMI	20_rev	140	6530	38	6530	0.0214395	-5.54358
TFIP11	Pfa_4	HuMMI	47_rev	330	12349	162	12349	0.0267228	-5.22578
CNN1	PGAP2	hsRRS-v2	622	6	117	59	117	0.0512821	-4.2854
REEP6	Efe_7	HuMMI	70_rev	128	2393	67	2393	0.0534893	-4.2246
BMP5	C10orf119	hsRRS-v2	614	38	538	2	538	0.070632	-3.82353
PPP1R13B	Pre_21	HuMMI	66_rev	32699	20450	377	20450	1.59897	0.677146
SKP1	BTRC	hsPRS-v2	571	6204	1022	454	1022	6.07045	2.6018
PUF60	Pse_4	HuMMI	96_rev	3372	3042	2943	3042	1.10848	0.148584
CREBZF	Pre_21	HuMMI	99_rev	1963	23948	13	23948	0.0819693	-3.60877
RHPN1	P0AE20	bhLit-BM-v1	446_rev	13	10416	8	10416	0.00124808	-9.64607
RXRB	CXCL11	hsRRS-v2	659	19	114	22	114	0.166667	-2.58496
VAC14	Yre_3	HuMMI	662_rev	6476	208	1105	1105	5.86063	2.55106
N4BP2	Vfu_4	HuMMI	144_rev	252	4330	113	4330	0.0581986	-4.10287
DSCR4	Q8XAJ5	bhLit-BM-v1	700_rev	200	2615	90	2615	0.0764818	-3.70874
GMCL1	Yen_11	HuMMI	83_rev	40	167	162	167	0.239521	-2.06178
HMG20A	Pst_7	HuMMI	140_rev	3889	56733	131	56733	0.0685492	-3.86672
BMT2	Ec2_8	bhRRS-v1	500_rev	34	118	71	118	0.288136	-1.79518
TRIM27	Kpn_3	HuMMI	92_rev	594	12820	17	12820	0.0463339	-4.43179
CUL9	Vfu_1	HuMMI	49_rev	76	550	219	550	0.138182	-2.85536
NCALD	B7UM99	bhLit-BM-v1	475_rev	194998	14827	100	14827	13.1515	3.71716
USP54	met_25	HuMMI	661_rev	3963	20898	1005	20898	0.189635	-2.3987
SLC35G1	Vfu_31	bhRRS-v1	491_rev	162	18835	47	18835	0.00860101	-6.86128

## Sheet: 14B
Table 14B: yN2H result summary
Dataset 1	Dataset 2	Positive	Total	P value (Fisher's exact test)
HuMMI	n.a.	44	294	n.a.
bhLit-BM-v1	n.a.	17	94	n.a.
bhRRS-v1	n.a.	6	144	n.a.
hsPRS-v2	n.a.	11	44	n.a.
hsRRS-v2	n.a.	2	51	n.a.
HuMMI	bhLit-BM-v1	n.a.	n.a.	0.5152
HuMMI	bhRRS-v1	n.a.	n.a.	0.00064
bhLit-BM-v1	bhRRS-v1	n.a.	n.a.	0.00057
HuMMI	hsPRS-v2	n.a.	n.a.	0.1224
bhLit-BM-v1	hsPRS-v2	n.a.	n.a.	0.3694
hsPRS-v2	hsRRS-v2	n.a.	n.a.	0.00526
HuMMI	hsRRS-v2	n.a.	n.a.	0.04159
