# Supplementary material for: Effector–host interactome map links type III secretion systems in healthy gut microbiomes to immune modulation
Source: Nat Microbiol. 2026 Jan 26;11(2):442–60. doi: 10.1038/s41564-025-02241-y (PMC12872453; doi:10.1038/s41564-025-02241-y)
Supplement: Supplementary file 18 — Interactions between pathogens effectors and human proteins downloaded from IMEXs. [file 41564_2025_2241_MOESM18_ESM.xlsx]

## Sheet: Summary
Supplementary Data 15: Interactions between pathogen effectors and human proteins downloaded from IMEx
Description	Details
Interactions between pathogen effector proteins and human targets curated from the IMEx consortium database. The table lists UniProt identifiers for both effectors and human proteins, gene symbols, taxonomic identifiers, interaction types, detection methods, and supporting PubMed references.	Effector uniprot identifier
	Human uniprot swiss-prot ID
	Target symbol
	NCBI taxonomy ID_effector
	NCBI taxonomy ID_target
	Type of interaction
	Detection method
	Reference Pubmed ID

## Sheet: Supplementary Data 15
Supplementary Data 15: Interactions between pathogen effectors and human proteins downloaded from IMEx
Effector uniprot identifier	Human uniprot swiss-prot ID	Target symbol	NCBI taxonomy ID_effector	NCBI taxonomy ID_target	Type of interaction	Detection method	Reference Pubmed ID
B7UM99	P27348	YWHAQ	574521	9606	physical association	two hybrid pooling approach	16367866
Q7DB77	Q9UHR4	BAIAP2L1	83334	9606	physical association	luminescence based mammalian interactome mapping	25519916
Q8XAL7	Q96Q11	TRNT1	83334	9606	physical association	two hybrid	25519916
Q8X4X3	P62837	UBE2D2	83334	9606	direct interaction	fluorescence polarization spectroscopy	20585566
O52302	P40967	PMEL	562	9606	physical association	two hybrid	20374249
D2TJZ4	Q13428	TCOF1	637910	9606	physical association	two hybrid	17979986
A0A3N4AWL6	P10321	HLA-C	632	9606	physical association	two hybrid pooling approach	20711500
P17778	P04233	CD74	632	9606	physical association	two hybrid pooling approach	20711500
Q6XVY7	P63000-1	RAC1	623	9606	direct interaction	gdp/gtp exchange assay	19620963
Q6XVY7	P60953-2	CDC42	623	9606	direct interaction	gdp/gtp exchange assay	19620963
A0A0F6AZQ1	Q8NEN9	PDZD8	588858	9606	physical association	two hybrid	34237247
Q8XC86	Q9BYM8	RBCK1	83334	9606	physical association	two hybrid	25519916
Q9FD10	P08134	RHOC	99287	9606	direct interaction	molecular sieving	19887681
Q8XAL7	P49755	TMED10	83334	9606	direct interaction	anti tag coimmunoprecipitation	23434013
B7UR60	Q96L92	SNX27	574521	9606	physical association	two hybrid pooling approach	17979986
B7UMA0	Q15599	NHERF2	574521	9606	direct interaction	protein array	20618342
P0CE12	P61077	UBE2D3	99287	9606	physical association	nuclear magnetic resonance	20133640
P68590	Q68CP9	ARID2	632	9606	physical association	two hybrid pooling approach	20711500
Q8X482	Q9UQB8	BAIAP2	83334	9606	direct interaction	enzyme linked immunosorbent assay	22544751
Q8VSP9	P28482	MAPK1	623	9606	direct interaction	molecular sieving	18060821
Q8XAL7	P05204	HMGN2	83334	9606	physical association	two hybrid	25519916
Q7DB85	Q9UI95	MAD2L2	83334	9606	physical association	two hybrid	25519916
P42713	P01911	HLA-DRB1	632	9606	physical association	two hybrid pooling approach	20711500
B7UR60	Q9NUP9	LIN7C	574521	9606	physical association	two hybrid pooling approach	17979986
B7UR60	Q13428	TCOF1	574521	9606	physical association	two hybrid pooling approach	17979986
Q8XAJ5	A2A2Y4	FRMD3	83334	9606	physical association	two hybrid	25519916
Q8ZNR3	P68036-1	UBE2L3	99287	9606	direct interaction	fluorescence polarization spectroscopy	18066077
Q7DB77	Q9UQB8-4	BAIAP2	83334	9606	direct interaction	x-ray crystallography	21893288
O68703	Q9UI14	RABAC1	632	9606	physical association	two hybrid array	21911467
P17778	Q9Y618	NCOR2	632	9606	physical association	two hybrid pooling approach	20711500
P0DJ88	Q9UHR4	BAIAP2L1	83334	9606	direct interaction	nuclear magnetic resonance	22921828
Q8XBX8	P55039	DRG2	83334	9606	physical association	two hybrid	25519916
P42713	Q9H355		632	9606	physical association	two hybrid pooling approach	20711500
P0A2M9	Q13164	MAPK7	99287	9606	direct interaction	isothermal titration calorimetry	18060821
Q7DB77	P61601	NCALD	83334	9606	physical association	two hybrid	25519916
Q99PZ6	P68036-1	UBE2L3	623	9606	physical association	molecular sieving	24856362
Q8CZY2	Q9Y3Q8	TSC22D4	632	9606	physical association	two hybrid pooling approach	20711500
O52302	Q01151	CD83	562	9606	physical association	two hybrid	20374249
P61416	Q12805	EFEMP1	632	9606	physical association	two hybrid array	21911467
P17778	Q14289	PTK2B	632	9606	physical association	two hybrid pooling approach	20711500
P17778	P01857	IGHG1	632	9606	physical association	two hybrid pooling approach	20711500
P42713	P26599	PTBP1	632	9606	physical association	two hybrid pooling approach	20711500
B7UR60	Q96L92	SNX27	574521	9606	physical association	two hybrid	17979986
A0A2S9PME5	Q96T58	SPEN	632	9606	physical association	two hybrid pooling approach	20711500
P0DJ88	Q9UHR4	BAIAP2L1	83334	9606	direct interaction	isothermal titration calorimetry	22921828
Q8XAL7	Q96Q11	TRNT1	83334	9606	physical association	two hybrid	25519916
Q7DB77	P49407	ARRB1	83334	9606	physical association	two hybrid	25519916
A0A2S9PME5	O60888	CUTA	632	9606	physical association	two hybrid pooling approach	20711500
D0ZRB2	P10599	TXN	588858	9606	physical association	two hybrid	19690162
P17778	P27986	PIK3R1	632	9606	physical association	two hybrid pooling approach	20711500
B7UR60	Q5TCQ9	MAGI3	574521	9606	direct interaction	protein array	17979986
D2TJZ4	Q5EBL8	PDZD11	637910	9606	physical association	two hybrid	17979986
P61416	Q5VU43	PDE4DIP	632	9606	physical association	two hybrid array	21911467
P17778	Q9Y2Z2	MTO1	632	9606	physical association	two hybrid pooling approach	20711500
Q7DB77	O43924	PDE6D	83334	9606	physical association	luminescence based mammalian interactome mapping	25519916
O68704	Q9UHV2	SERTAD1	632	9606	physical association	two hybrid array	21911467
P69984	P31153	MAT2A	632	9606	physical association	two hybrid pooling approach	20711500
D2TJZ4	Q96L92	SNX27	637910	9606	physical association	two hybrid	17979986
B7UM99	P63104	YWHAZ	574521	9606	physical association	two hybrid pooling approach	16367866
Q8X509	P62837	UBE2D2	83334	9606	direct interaction	nuclear magnetic resonance	20585566
B7UM99	Q9UHR4	BAIAP2L1	574521	9606	physical association	two hybrid	25519916
P17778	Q6ZMY6	WDR88	632	9606	physical association	two hybrid pooling approach	20711500
Q7DB77	P61601	NCALD	83334	9606	physical association	two hybrid	25519916
Q93KQ6	P23528	CFL1	630	9606	physical association	molecular sieving	25664724
O68699	P19838	NFKB1	632	9606	physical association	two hybrid pooling approach	20711500
Q8XAJ5	P56555		83334	9606	physical association	two hybrid	25519916
B7UR60	O95487	SEC24B	574521	9606	physical association	two hybrid pooling approach	17979986
B7UM99	P37235	HPCAL1	574521	9606	physical association	two hybrid	25519916
P18011	Q9UI95	MAD2L2	623	9606	physical association	two hybrid	17719540
P17778	P40305	IFI27	632	9606	physical association	two hybrid pooling approach	20711500
Q7DB50	Q13287	NMI	83334	9606	physical association	two hybrid	25519916
P0DJ88	Q9UHR4	BAIAP2L1	83334	9606	direct interaction	isothermal titration calorimetry	21098279
P42713	O94979	SEC31A	632	9606	physical association	two hybrid pooling approach	20711500
P17778	Q96QC0	PPP1R10	632	9606	physical association	two hybrid pooling approach	20711500
P68590	P49796	RGS3	632	9606	physical association	two hybrid pooling approach	20711500
A0A0H2USG1	P62837	UBE2D2	623	9606	direct interaction	fluorescence polarization spectroscopy	18997778
Q99PZ6	P0CG48	UBC	623	9606	physical association	isothermal titration calorimetry	24446487
A0A4Y1WDN0	Q9BXK5	BCL2L13	1392	9606	physical association	two hybrid pooling approach	20711500
B7UM99	P05783	KRT18	574521	9606	physical association	two hybrid	14710194
A0A4Y1WDN0	Q7Z7F0	KHDC4	1392	9606	physical association	two hybrid pooling approach	20711500
A0A0D6GID3	Q9Y4G2	PLEKHM1	90371	9606	direct interaction	pull down	25500191
A0A3N4AWL6	Q9Y6D6	ARFGEF1	632	9606	physical association	two hybrid pooling approach	20711500
P61416	Q96EP0	RNF31	632	9606	physical association	two hybrid array	21911467
Q7DB76	Q8TCX5	RHPN1	83334	9606	physical association	two hybrid	25519916
P0C7U7	Q9NQC3	RTN4	632	9606	physical association	two hybrid pooling approach	20711500
Q8CZY2	Q15047	SETDB1	632	9606	physical association	two hybrid pooling approach	20711500
P0DJ88	Q9UHR4	BAIAP2L1	83334	9606	direct interaction	peptide array	21098279
P61416	O14964	HGS	632	9606	physical association	two hybrid array	21911467
Q8XAL7	P61968	LMO4	83334	9606	physical association	two hybrid	25519916
Q824H6	Q05397	PTK2	227941	9606	physical association	two hybrid	25193659
Q6XW05	P63000-1	RAC1	623	9606	direct interaction	gdp/gtp exchange assay	19620963
O52302	P08962	CD63	562	9606	physical association	two hybrid	20374249
P31493	Q04206	RELA	632	9606	physical association	two hybrid array	21911467
P17778	P61956	SUMO2	632	9606	physical association	two hybrid pooling approach	20711500
Q7DB77	P61601	NCALD	83334	9606	physical association	luminescence based mammalian interactome mapping	25519916
P17778	Q96BP3	PPWD1	632	9606	physical association	two hybrid pooling approach	20711500
Q7DB77	Q9UQB8	BAIAP2	83334	9606	physical association	luminescence based mammalian interactome mapping	25519916
B7UI21	Q13546	RIPK1	574521	9606	physical association	two hybrid	24025841
Q9RI12	Q92956	TNFRSF14	632	9606	physical association	two hybrid pooling approach	20711500
B7UM99	P29350	PTPN6	574521	9606	direct interaction	pull down	23001144
P18010	P18206	VCL	623	9606	direct interaction	x-ray crystallography	17932491
Q9RI12	P50552	VASP	632	9606	physical association	two hybrid array	21911467
A0A4Y1WDN0	Q9UHF7	TRPS1	1392	9606	physical association	two hybrid pooling approach	20711500
Q0WIW7	P04233	CD74	632	9606	physical association	two hybrid pooling approach	20711500
P17778	P01834		632	9606	physical association	two hybrid pooling approach	20711500
P17778	Q86U86	PBRM1	632	9606	physical association	two hybrid pooling approach	20711500
P17778	P08758	ANXA5	632	9606	physical association	two hybrid pooling approach	20711500
B7UR60	Q86UL8	MAGI2	574521	9606	direct interaction	protein array	17979986
B7UI21	Q13158	FADD	574521	9606	physical association	two hybrid	24025841
P61416	Q6PKC3	TXNDC11	632	9606	physical association	two hybrid array	21911467
A0A4Y1WDN0	Q96SB8	SMC6	1392	9606	physical association	two hybrid pooling approach	20711500
P68590	P30043	BLVRB	632	9606	physical association	two hybrid pooling approach	20711500
D2TJZ4	O95487	SEC24B	637910	9606	physical association	two hybrid	17979986
Q7DB77	O43924	PDE6D	83334	9606	physical association	two hybrid	25519916
A0A0F6B1Q8	P61586	RHOA	588858	9606	direct interaction	pull down	22740689
P18010	P18206	VCL	623	9606	direct interaction	solid phase assay	17932491
P0DJ88	Q68DY1	ZNF626	83334	9606	physical association	two hybrid	25519916
P18010	P18206	VCL	623	9606	direct interaction	blue native page	21525010
B7UM99	P27348	YWHAQ	574521	9606	direct interaction	enzyme linked immunosorbent assay	16367866
B7UM99	P31946	YWHAB	574521	9606	direct interaction	enzyme linked immunosorbent assay	16367866
Q7DB77	O75716	STK16	83334	9606	physical association	two hybrid	25519916
A0A6L8PF80	Q6PKG0	LARP1	1392	9606	physical association	two hybrid pooling approach	20711500
B7UR60	Q13428	TCOF1	574521	9606	physical association	two hybrid	17979986
Q9RI13	P63172	DYNLT1	632	9606	physical association	two hybrid array	21911467
O68704	O00339	MATN2	632	9606	physical association	two hybrid array	21911467
O52302	P14209	CD99	562	9606	physical association	two hybrid	20374249
Q7ARI8	O95967	EFEMP2	632	9606	physical association	two hybrid array	21911467
B7UR60	O95487	SEC24B	574521	9606	physical association	two hybrid	17979986
P0DJ88	P42768	WAS	83334	9606	direct interaction	nuclear magnetic resonance	18650809
Q7DB77	Q9UM19	HPCAL4	83334	9606	physical association	two hybrid	25519916
B7UR60	Q13424	SNTA1	574521	9606	physical association	two hybrid pooling approach	17979986
A0A2S9PME5	P17931	LGALS3	632	9606	physical association	two hybrid pooling approach	20711500
P61416	Q8TD31	CCHCR1	632	9606	physical association	two hybrid array	21911467
Q8XAL7	P55211	CASP9	83334	9606	physical association	two hybrid pooling approach	23516580
P17778	Q9UEE5	STK17A	632	9606	physical association	two hybrid pooling approach	20711500
P17778	P41091	EIF2S3	632	9606	physical association	two hybrid pooling approach	20711500
Q9FD10	P61586	RHOA	99287	9606	direct interaction	molecular sieving	19887681
P0A2M9	P28482	MAPK1	99287	9606	direct interaction	pull down	18060821
Q6XVZ2	P18206	VCL	623	9606	direct interaction	filter binding	17289036
Q8CZY2	P40692	MLH1	632	9606	physical association	two hybrid pooling approach	20711500
P17778	Q9UJ98	STAG3	632	9606	physical association	two hybrid pooling approach	20711500
Q8XAL7	P55211	CASP9	83334	9606	physical association	luminescence based mammalian interactome mapping	23516580
D2TJZ4	Q13424	SNTA1	637910	9606	physical association	two hybrid	17979986
Q9R8E4	P60953-2	CDC42	562	9606	direct interaction	x-ray crystallography	19620963
P68590	Q3YBR2	TBRG1	632	9606	physical association	two hybrid pooling approach	20711500
B7UR60	Q5EBL8	PDZD11	574521	9606	physical association	two hybrid pooling approach	17979986
Q7DB77	Q9UM19	HPCAL4	83334	9606	physical association	luminescence based mammalian interactome mapping	25519916
P0DJ88	P42768	WAS	83334	9606	direct interaction	molecular sieving	18650809
B7UI21	Q15628	TRADD	574521	9606	physical association	two hybrid	23955153
Q99PZ6	P61077	UBE2D3	623	9606	physical association	nuclear magnetic resonance	24446487
Q7DB77	P49407	ARRB1	83334	9606	physical association	luminescence based mammalian interactome mapping	25519916
B7UM99	P31946	YWHAB	574521	9606	physical association	two hybrid pooling approach	16367866
Q8XAJ5	P56555		83334	9606	physical association	two hybrid	25519916
Q8CZY2	P63244	RACK1	632	9606	physical association	two hybrid pooling approach	20711500
P17778	Q6GPH4	XAF1	632	9606	physical association	two hybrid pooling approach	20711500
Q7DB85	Q8WV41	SNX33	83334	9606	physical association	two hybrid	25519916
Q7DB77	Q9UM19	HPCAL4	83334	9606	physical association	two hybrid	25519916
Q8XAL7	P55211	CASP9	83334	9606	direct interaction	force measurement	23516580
A0A3N4AWL6	P46939	UTRN	632	9606	physical association	two hybrid pooling approach	20711500
O68699	P46379	BAG6	632	9606	physical association	two hybrid array	21911467
Q93KQ6	P40121	CAPG	630	9606	physical association	molecular sieving	25664724
B7UMA0	O14745	NHERF1	574521	9606	direct interaction	protein array	20618342
Q8X482	O00401	WASL	83334	9606	direct interaction	far western blotting	15296718
Q8X831	Q15599	NHERF2	83334	9606	direct interaction	protein array	20618342
P17778	Q8NC42	RNF149	632	9606	physical association	two hybrid pooling approach	20711500
Q6XVZ2	P18206	VCL	623	9606	direct interaction	fluorescence technology	16826238
P17778	P13693	TPT1	632	9606	physical association	two hybrid pooling approach	20711500
P18010	P18206	VCL	623	9606	direct interaction	solid phase assay	17932491
P0DJ88	O00401	WASL	83334	9606	direct interaction	isothermal titration calorimetry	18650809
Q99PZ6	P68036-1	UBE2L3	623	9606	direct interaction	isothermal titration calorimetry	24856362
B7UR60	Q5EBL8	PDZD11	574521	9606	physical association	two hybrid	17979986
A0A6L8PF80	Q30154	HLA-DRB5	1392	9606	physical association	two hybrid pooling approach	20711500
O52302	P58340	MLF1	562	9606	physical association	two hybrid	20374249
Q8CZY2	Q92617	NPIPB3	632	9606	physical association	two hybrid pooling approach	20711500
Q8XAL7	P55211	CASP9	83334	9606	physical association	two hybrid	25519916
Q7DB77	P37235	HPCAL1	83334	9606	physical association	luminescence based mammalian interactome mapping	25519916
Q8X482	Q9UHR4	BAIAP2L1	83334	9606	direct interaction	enzyme linked immunosorbent assay	22544751
P61416	Q99816	TSG101	632	9606	physical association	two hybrid array	21911467
Q93KQ6	P60709	ACTB	630	9606	direct interaction	classical fluorescence spectroscopy	25664724
Q7DB77	Q9UQB8-4	BAIAP2	83334	9606	direct interaction	isothermal titration calorimetry	21893288
Q7DB77	O43924	PDE6D	83334	9606	physical association	two hybrid	25519916
O30916	P60953	CDC42	99287	9606	direct interaction	anti tag coimmunoprecipitation	21435037
P18010	P18206	VCL	623	9606	physical association	blue native page	21525010
Q7DB77	P37235	HPCAL1	83334	9606	physical association	two hybrid	25519916
P17778	P49756	RBM25	632	9606	physical association	two hybrid pooling approach	20711500
B7UR60	Q9NUP9	LIN7C	574521	9606	physical association	two hybrid	17979986
D0ZIB5	O95466	FMNL1	588858	9606	direct interaction	molecular sieving	34237247
Q8X834	Q05D32	CTDSPL2	83334	9606	physical association	two hybrid	25519916
Q9RI12	P17036	ZNF3	632	9606	physical association	two hybrid pooling approach	20711500
P17778	Q9NW64	RBM22	632	9606	physical association	two hybrid pooling approach	20711500
A0A0F6B063	Q8IWE5	PLEKHM2	588858	9606	direct interaction	anti tag coimmunoprecipitation	18996344
Q933J5	P63104	YWHAZ	287	9606	direct interaction	x-ray crystallography	17235285
Q99PZ6	P0CG48	UBC	623	9606	physical association	nuclear magnetic resonance	24446487
Q7DB77	P07355	ANXA2	83334	9606	direct interaction	far western blotting	22587461
Q9RI12	P19838	NFKB1	632	9606	physical association	two hybrid pooling approach	20711500
B7UM99	O75716	STK16	574521	9606	physical association	two hybrid	25519916
P69980	O00555	CACNA1A	632	9606	physical association	two hybrid pooling approach	20711500
Q56061	Q8IWE5	PLEKHM2	99287	9606	direct interaction	x-ray crystallography	18996344
Q8XAL7	P55211	CASP9	83334	9606	direct interaction	x-ray crystallography	23516580
Q8XAL7	P00374	DHFR	83334	9606	physical association	two hybrid	25519916
Q99PZ6	P61077	UBE2D3	623	9606	physical association	isothermal titration calorimetry	24446487
Q9RI12	P39023	RPL3	632	9606	physical association	two hybrid array	21911467
B7UM99	P27348	YWHAQ	574521	9606	physical association	two hybrid	16367866
A0A3N4AWL6	Q13352	ITGB3BP	632	9606	physical association	two hybrid pooling approach	20711500
Q8XAJ5	A2A2Y4	FRMD3	83334	9606	physical association	two hybrid	25519916
Q6XW05	P60953-2	CDC42	623	9606	direct interaction	gdp/gtp exchange assay	19620963
Q8XAL7	Q9BPZ3	PAIP2	83334	9606	physical association	two hybrid pooling approach	23434013
Q8XAL7	P49755	TMED10	83334	9606	physical association	two hybrid	23434013
P31493	Q15025	TNIP1	632	9606	physical association	two hybrid array	21911467
A0A0F6B063	Q8IWE5	PLEKHM2	588858	9606	direct interaction	isothermal titration calorimetry	18996344
Q8X831	Q15599	NHERF2	83334	9606	direct interaction	far western blotting	20618342
A0A6L8P333	O60749	SNX2	1392	9606	physical association	two hybrid pooling approach	20711500
Q6XVZ2	P18206	VCL	623	9606	direct interaction	x-ray crystallography	16826238
P61416	O95967	EFEMP2	632	9606	physical association	two hybrid array	21911467
P17778	Q8WUW1	BRK1	632	9606	physical association	two hybrid pooling approach	20711500
P68590	Q15276	RABEP1	632	9606	physical association	two hybrid array	21911467
P69980	Q6P2H3	CEP85	632	9606	physical association	two hybrid pooling approach	20711500
A0A6L8PF80	P40763	STAT3	1392	9606	physical association	two hybrid pooling approach	20711500
Q8ZNR3	P68036-1	UBE2L3	99287	9606	direct interaction	pull down	18066077
O52302	P08195	SLC3A2	562	9606	physical association	two hybrid	20374249
Q8XB62	Q8IY31	IFT20	83334	9606	physical association	two hybrid	25519916
P17778	Q96GS6	ABHD17A	632	9606	physical association	two hybrid pooling approach	20711500
A0A0H3JGR6	Q96IZ6	METTL2A	83334	9606	physical association	two hybrid	25519916
P17778	Q584P1		632	9606	physical association	two hybrid pooling approach	20711500
B7UM99	P61601	NCALD	574521	9606	physical association	two hybrid	25519916
O68698	Q16799	RTN1	632	9606	physical association	two hybrid array	21911467
Q8CZY2	Q96R05	RBP7	632	9606	physical association	two hybrid pooling approach	20711500
Q6XVZ2	P18206	VCL	623	9606	direct interaction	molecular sieving	16826238
P18010	P18206	VCL	623	9606	direct interaction	x-ray crystallography	21525010
P68590	P56645	PER3	632	9606	physical association	two hybrid pooling approach	20711500
Q9RI12	Q96FW1	OTUB1	632	9606	phosphorylation reaction	protein kinase assay	16364312
P17778	Q9H2L4	TMEM60	632	9606	physical association	two hybrid pooling approach	20711500
B7UR60	Q15599	NHERF2	574521	9606	direct interaction	far western blotting	20618342
Q8XAL7	P05204	HMGN2	83334	9606	physical association	two hybrid	25519916
P17778	Q2TB18	ASTE1	632	9606	physical association	two hybrid pooling approach	20711500
Q7DB77	Q9UHR4	BAIAP2L1	83334	9606	physical association	two hybrid	25519916
B7UMA0	Q15599	NHERF2	574521	9606	direct interaction	far western blotting	20618342
P17778	P49796	RGS3	632	9606	physical association	two hybrid pooling approach	20711500
Q8XB62	Q96HT8	MRFAP1L1	83334	9606	physical association	two hybrid	25519916
Q7DB77	Q9UQB8	BAIAP2	83334	9606	physical association	two hybrid	25519916
A0A4Y1WDN0	A8K451		1392	9606	physical association	two hybrid pooling approach	20711500
P68590	P37275	ZEB1	632	9606	physical association	two hybrid pooling approach	20711500
P17778	A4D0T8	GPR85	632	9606	physical association	two hybrid pooling approach	20711500
P0DJI4	Q9UNH7	SNX6	272561	9606	direct interaction	pull down	26118995
A0A6L8PF80	Q9ULJ6	ZMIZ1	1392	9606	physical association	two hybrid pooling approach	20711500
P42713	Q9Y6X2	PIAS3	632	9606	physical association	two hybrid pooling approach	20711500
Q8XAL7	P49662	CASP4	83334	9606	physical association	luminescence based mammalian interactome mapping	23516580
P17778	Q13427	PPIG	632	9606	physical association	two hybrid pooling approach	20711500
Q8XB62	Q9NPQ8	RIC8A	83334	9606	physical association	two hybrid	25519916
P0DJ88	Q9UHR4	BAIAP2L1	83334	9606	physical association	nuclear magnetic resonance	22921828
P0DJ88	Q9UHR4	BAIAP2L1	83334	9606	direct interaction	nuclear magnetic resonance	22921828
Q9R8E4	P60953-2	CDC42	562	9606	direct interaction	gdp/gtp exchange assay	19620963
Q7ARI8	O15162	PLSCR1	632	9606	physical association	two hybrid array	21911467
Q99PZ6	P68036-1	UBE2L3	623	9606	direct interaction	x-ray crystallography	24856362
P69980	Q8WWB7	GLMP	632	9606	physical association	two hybrid pooling approach	20711500
B7UM99	Q9UQB8	BAIAP2	574521	9606	physical association	two hybrid	25519916
P42713	Q9UK58	CCNL1	632	9606	physical association	two hybrid pooling approach	20711500
Q8VSP9	P06400	RB1	623	9606	direct interaction	pull down	19017275
Q9R8E4	P60953-2	CDC42	562	9606	direct interaction	pull down	19620963
Q8ZQQ2	Q9UBS4	DNAJB11	99287	9606	physical association	two hybrid	20335166
B7UM99	Q9UQB8-4	BAIAP2	574521	9606	direct interaction	isothermal titration calorimetry	21893288
Q8ZQ79	Q15654-1	TRIP6	99287	9606	physical association	two hybrid	17095609
Q8ZMM8	Q07866	KLC1	99287	9606	physical association	two hybrid	16938850
Q8XAL7	O43414	ERI3	83334	9606	physical association	two hybrid	25519916
P17778	Q6UB98	ANKRD12	632	9606	physical association	two hybrid pooling approach	20711500
B7UI22	Q8N5C8-1	TAB3	574521	9606	physical association	two hybrid	22158122
Q8X482	Q5T0N5-3	FNBP1L	83334	9606	physical association	two hybrid	22544751
Q51451	P31946	YWHAB	287	9606	direct interaction	x-ray crystallography	17085597
Q8XAJ5	Q93096	PTP4A1	83334	9606	physical association	two hybrid	25519916
Q8CZY2	Q14192	FHL2	632	9606	physical association	two hybrid pooling approach	20711500
P69980	Q92802	N4BP2L2	632	9606	physical association	two hybrid pooling approach	20711500
Q8XAL7	P55211	CASP9	83334	9606	physical association	two hybrid	25519916
Q8XAL7	P48509	CD151	83334	9606	physical association	two hybrid pooling approach	23434013
Q8XB62	Q9H3R5	CENPH	83334	9606	physical association	two hybrid	25519916
Q8XAL7	P49755	TMED10	83334	9606	physical association	two hybrid pooling approach	23434013
P17778	Q659D1		632	9606	physical association	two hybrid pooling approach	20711500
Q6XW05	P61586	RHOA	623	9606	direct interaction	gdp/gtp exchange assay	19620963
Q8X482	Q5T0N5-3	FNBP1L	83334	9606	direct interaction	far western blotting	22544751
Q7BHL5	P07355	ANXA2	67825	9606	direct interaction	far western blotting	22587461
Q8XC86	O75716	STK16	83334	9606	physical association	two hybrid	25519916
B7UR60	Q13425	SNTB2	574521	9606	direct interaction	protein array	17979986
O52302	Q96DB9	FXYD5	562	9606	physical association	two hybrid	20374249
Q7DB50	P62330	ARF6	83334	9606	physical association	x-ray crystallography	22939626
P17778	P01023	A2M	632	9606	physical association	two hybrid pooling approach	20711500
B7UR60	Q15599	NHERF2	574521	9606	direct interaction	protein array	17979986
Q99PZ6	P0CG48	UBC	623	9606	physical association	x-ray crystallography	24446487
Q7DB50	P62820	RAB1A	83334	9606	physical association	x-ray crystallography	22939626
Q8X834	Q9Y4M8		83334	9606	physical association	two hybrid	25519916
P0DJ88	Q9UHR4	BAIAP2L1	83334	9606	direct interaction	nuclear magnetic resonance	21098279
P18010	P18206	VCL	623	9606	direct interaction	surface plasmon resonance	21525010
Q7DB77	P37235	HPCAL1	83334	9606	physical association	two hybrid	25519916
Q9RI12	Q9UI08	EVL	632	9606	physical association	two hybrid array	21911467
Q99PZ6	P68036-1	UBE2L3	623	9606	physical association	isothermal titration calorimetry	24856362
Q8X831	Q15599	NHERF2	83334	9606	direct interaction	far western blotting	20618342
A0A6L8PF80	O43251	RBFOX2	1392	9606	physical association	two hybrid pooling approach	20711500
P61416	P05783	KRT18	632	9606	physical association	two hybrid array	21911467
O52302	Q7Z692	CEACAM19	562	9606	physical association	two hybrid	20374249
O52623	P60953	CDC42	90371	9606	direct interaction	x-ray crystallography	12093730
A0A4Y1WDN0	Q16875	PFKFB3	1392	9606	physical association	two hybrid pooling approach	20711500
B7UM99	P07355	ANXA2	574521	9606	direct interaction	far western blotting	22587461
O52302	Q15365	PCBP1	562	9606	physical association	two hybrid	20374249
A0A2S9PME5	O43464	HTRA2	632	9606	physical association	two hybrid pooling approach	20711500
P17778	P78552	IL13RA1	632	9606	physical association	two hybrid pooling approach	20711500
Q8ZMM8	Q07866	KLC1	99287	9606	direct interaction	pull down	16938850
Q0WIW7	Q8N5X7	EIF4E3	632	9606	physical association	two hybrid pooling approach	20711500
Q7DB50	Q13287	NMI	83334	9606	physical association	two hybrid	25519916
A0A3N4AWL6	Q15173	PPP2R5B	632	9606	physical association	two hybrid pooling approach	20711500
Q9RI12	Q9H3K2	GHITM	632	9606	physical association	two hybrid pooling approach	20711500
Q8XBX8	Q8N456	LRRC18	83334	9606	physical association	two hybrid	25519916
B7UR60	Q15599	NHERF2	574521	9606	direct interaction	far western blotting	20618342
D0ZIB5	O95466	FMNL1	588858	9606	direct interaction	protein kinase assay	34237247
Q8XB62	Q9NPQ8	RIC8A	83334	9606	physical association	two hybrid	25519916
Q7ARI8	Q9UBX5	FBLN5	632	9606	physical association	two hybrid array	21911467
Q8XAJ5	P01210	PENK	83334	9606	physical association	two hybrid	25519916
Q7ARI8	Q12805	EFEMP1	632	9606	physical association	two hybrid array	21911467
A0A4Y1WDN0	Q5VXU9	SHOC1	1392	9606	physical association	two hybrid pooling approach	20711500
Q9RI12	Q9UNF0	PACSIN2	632	9606	physical association	two hybrid pooling approach	20711500
Q7DB85	Q9Y5X1	SNX9	83334	9606	physical association	two hybrid	25519916
D0ZRB2	P10599	TXN	588858	9606	physical association	two hybrid	19690162
Q9RI12	P60709	ACTB	632	9606	physical association	two hybrid array	21911467
Q99PZ6	P61077	UBE2D3	623	9606	physical association	x-ray crystallography	24446487
P0DJ88	Q9UHR4	BAIAP2L1	83334	9606	direct interaction	two hybrid	22921828
P0DJ88	O00401	WASL	83334	9606	direct interaction	isothermal titration calorimetry	22921828
Q7DB76	Q15599	NHERF2	83334	9606	physical association	two hybrid	25519916
D2TJZ4	Q9NUP9	LIN7C	637910	9606	physical association	two hybrid	17979986
P0A2N1	Q13164	MAPK7	149539	9606	direct interaction	x-ray crystallography	18060821
B7UR60	Q13424	SNTA1	574521	9606	physical association	two hybrid	17979986
Q8VSC3	P62837	UBE2D2	623	9606	direct interaction	pull down	18997778
Q8XAL6	Q9Y3C8	UFC1	83334	9606	physical association	two hybrid	25519916
P61416	P61289	PSME3	632	9606	physical association	two hybrid array	21911467
A0A0F6B1Q8	P61586	RHOA	588858	9606	direct interaction	nuclear magnetic resonance	22740689
Q8XAJ5	Q93096	PTP4A1	83334	9606	physical association	two hybrid	25519916
Q7DB85	Q9Y5X1	SNX9	83334	9606	physical association	two hybrid	25519916
Q8XBX8	P19388	POLR2E	83334	9606	physical association	two hybrid	25519916
P61416	Q6UWE0	LRSAM1	632	9606	physical association	two hybrid array	21911467
C8UFK8	P16333	NCK1	585396	9606	direct interaction	fluorescence polarization spectroscopy	33436498
P0DJ88	P42768	WAS	83334	9606	direct interaction	pull down	18650809
Q8X482	O00401	WASL	83334	9606	direct interaction	filter binding	15527496
P17778	P18583	ANO2	632	9606	physical association	two hybrid pooling approach	20711500
Q8XBX8	P55039	DRG2	83334	9606	physical association	two hybrid	25519916
P61416	Q9UHV2	SERTAD1	632	9606	physical association	two hybrid array	21911467
Q7DB77	O75716	STK16	83334	9606	physical association	luminescence based mammalian interactome mapping	25519916
Q7ARI8	O60504	SORBS3	632	9606	physical association	two hybrid array	21911467
Q8XAL7	Q14790	CASP8	83334	9606	physical association	luminescence based mammalian interactome mapping	23516580
