# Supplementary material for: Effector–host interactome map links type III secretion systems in healthy gut microbiomes to immune modulation
Source: Nat Microbiol. 2026 Jan 26;11(2):442–60. doi: 10.1038/s41564-025-02241-y (PMC12872453; doi:10.1038/s41564-025-02241-y)
Supplement: Supplementary file 19 — Relationship between effector interaction profile and effector sequence similarity. [file 41564_2025_2241_MOESM19_ESM.xlsx]

## Sheet: Summary
Supplementary Data 16: The relationship between effector interaction profile and effector sequence similarity
Description	Details
Effector-effector interaction profile similarity using jaccard index based on sequence similarity.	Effector A Abbreviation
	Effector B Abbreviation
	Jaccard Index: Jaccard index measures the interaction profile similarity of effector A and B
	Sequence Similarity
	Homology Cluster id

## Sheet: Supplementary Data 16
Supplementary Data 16: The relationship between effector interaction profile and effector sequence similarity
Effector A Abbreviation	Effector B Abbreviation	Jaccard Index	Sequence Similarity	Homology cluster id
Cpa_4	Kpn_4	1	97.7	0
Yre_2	Kpn_4	1	94.8	0
Yre_2	Cpa_4	1	96.4	0
Cda_4	Cpa_1	1	90.7	1
Pma_7	Cpa_1	1	85.6	1
Pma_7	Cda_4	1	88.7	1
Ec6_2	met_36	0.666667	89.3	2
Cpa_2	met_36	0.666667	89	2
Yre_6	met_36	0.5	89.2	2
Cpa_5	met_36	0.666667	87.6	2
Pma_3	met_36	1	87.5	2
Cpa_2	Ec6_2	1	95.3	2
Yre_6	Ec6_2	0.666667	92	2
Cpa_5	Ec6_2	1	91.4	2
Pma_3	Ec6_2	0.666667	89.5	2
Yre_6	Cpa_2	0.666667	93.2	2
Cpa_5	Cpa_2	1	92.3	2
Pma_3	Cpa_2	0.666667	90.2	2
Cpa_5	Yre_6	0.666667	90.4	2
Pma_3	Yre_6	0.5	89.4	2
Pma_3	Cpa_5	0.666667	88.2	2
Cpa_3	Efe_5	0.6	99	3
Yen_7	Efe_5	0.285714	95.3	3
Yre_7	Efe_5	0.8	98	3
Pma_2	Efe_5	1	97.6	3
Yen_7	Cpa_3	0	95.7	3
Yre_7	Cpa_3	0.75	98.8	3
Pma_2	Cpa_3	0.6	98.6	3
Yre_7	Yen_7	0.142857	95.1	3
Pma_2	Yen_7	0.285714	95.7	3
Pma_2	Yre_7	0.8	98.4	3
Ec6_20	met_6	0	95.5	9
met_13	met_11	0.25	76.9	10
met_18	met_11	0	75.9	10
Ec6_9	met_11	0.166667	82.3	10
met_18	met_13	0.5	82	10
Ec6_9	met_13	0.666667	78.1	10
Ec6_9	met_18	0.333333	90.5	10
Efe_2	Ec6_1	0.5	99.4	11
Ec2_2	Ec6_1	1	99.4	11
Ec6_11	Ec6_1	1	62.6	11
Pfa_17	Ec6_1	1	99.6	11
Ec2_2	Efe_2	0.5	99.2	11
Ec6_11	Efe_2	0.5	62.4	11
Pfa_17	Efe_2	0.5	98.9	11
Ec6_11	Ec2_2	1	62.4	11
Pfa_17	Ec2_2	1	98.9	11
Pfa_17	Ec6_11	1	62.6	11
Pse_1	Kpn_8	1	92.8	14
Pma_8	Kpn_8	1	98.3	14
Pma_8	Pse_1	1	93.2	14
Cda_10	Yre_9	0.333333	65.9	15
Pma_1	Yre_9	0.333333	68.1	15
Pfa_7	Yre_9	0.333333	71.9	15
Pma_1	Cda_10	1	72.6	15
Pfa_7	Cda_10	1	65.3	15
Pfa_7	Pma_1	1	67.2	15
Pma_15	Ec6_4	1	87.7	16
Pst_11	Pre_15	0	44.2	17
Yen_16	Pre_15	0	48.3	17
Yen_16	Pst_11	0	58	17
Pse_2	Cda_1	0.294118	71.4	19
Pfa_9	Cda_1	0.142857	72.6	19
Pfa_9	Pse_2	0.111111	83.3	19
Efe_4	Ec6_3	1	99	25
Eta_2	Ec6_3	1	92.6	25
Eta_2	Efe_4	1	92	25
Ec2_4	Ec6_7	1	99.6	37
Vfu_14	Ec6_7	0	52.5	37
Vfu_14	Ec2_4	0	53.2	37
Pfa_3	met_39	0.25	100	38
Vfu_17	met_39	0	80.3	38
Vfu_17	Pfa_3	0.214286	80.3	38
Cpa_9	Kpn_7	1	79.6	39
Pma_9	Efe_12	0.25	83	41
Pma_10	Pfa_6	1	81.5	42
Mmo_7	Kpn_13	0.25	87.8	47
Vfu_10	Vfu_9	1	100	52
met_5	met_4	0.0588235	77.1	53
Cpa_6	Yen_6	0.125	65.2	62
met_2	met_48	0.25	87.5	69
met_24	met_16	0.317073	92.9	76
Pst_1	Pre_22	0.333333	89.4	77
Ec6_6	met_28	0.4	91.1	80
met_43	met_37	1	60.5	86
Yre_1	Yen_12	0.25	87.9	99
Ec6_17	met_44	1	98.1	100
Pre_11	Pre_4	0.333333	51.6	103
Pst_9	Pre_20	0.333333	52.3	105
met_1	met_14	0.833333	93.2	109
Pst_12	Pre_10	0	85.5	116
Yen_19	Yen_10	0.3	93.3	118
Pfa_13	Pfa_11	0.916667	100	119
Pma_16	Pfa_5	0.333333	94.7	120
