# Supplementary material for: Effector–host interactome map links type III secretion systems in healthy gut microbiomes to immune modulation
Source: Nat Microbiol. 2026 Jan 26;11(2):442–60. doi: 10.1038/s41564-025-02241-y (PMC12872453; doi:10.1038/s41564-025-02241-y)
Supplement: Supplementary file 20 — AlphaFold2 interaction interface in HuMMI. [file 41564_2025_2241_MOESM20_ESM.xlsx]

## Sheet: Summary
Supplementary Data 17: AlphaFold2 interaction interface in HuMMI
Table	Name	Description	Details
17A	Prediction of interaction interface structure by AlphaFold2	The confident AlphaFold2 models of 123 interface structure interactions with ≥ 5 residue-residue contacts with PAE < 4 Å	Human Protein Symbol
			Effector Abbreviation
			Confident contacts count (CCC): Number of residues-residue contacts with PAE ≤ 4.
			iPAE: Median interface PAE; predicted aligned error.
			Model confidence score: 0.8 iPTM + 0.2 PTM
			Contact probability: maximum probability of two residues, one from each protein, being < 12 Å.
			pDockQ: interface predicted DockQ; logistic function of average interface plDDT times number of contacts, trained to predict DockQ.
			Predicted interface structure: A link to the image of the predicted structure
17B	Human interface structure similarity	Effector-effector (n = 42 pairs) similarity based on targeted human protein interface residues at different PAE cutoffs. Only those human proteins (n = 21) that are targeted by at least two effectors were considered.	Effector a
			Effector b
			Targeted human protein
			Number of overlapping human contacts: number of human-interface amino acids that are common between the corresponding effector pair.
			Total number of human contacts: total number of human-interface amino acids of the corresponding effector pair.
			Jaccard index
			Interface similarity: Categorizes the similarity of protein interfaces as "Distinct," "Same," or "Overlapping." These categories are determined based on the Jaccard index: "Distinct" if ≤ 0.1, "Same" if ≥ 0.6, and "Overlapping" for values in between.
17C	Effector interface structure similarity	Human protein-protein (n = 141 pairs) similarity based on the targeting effector protein interface residues at different PAE cutoffs. Only those effector proteins (n = 22) targeting at least two human proteins were considered.	Human protein a
			human protein b
			Targeting effector protein
			Number of overlapping effector contacts: number of effector-interface amino acids that are common between the corresponding human protein pair.
			Total number of effector contacts: total number of effector-interface amino acids of the corresponding human protein pair.
			Jaccard index
			Interface similarity: Categorizes the similarity of protein interfaces as "Distinct," "Same," or "Overlapping." These categories are determined based on the Jaccard index: "Distinct" if ≤ 0.1, "Same" if ≥ 0.6, and "Overlapping" for values in between.
17D	Interface domain annotation	Human domains overlap with AlphaFold modeled HuMMI PPI interfaces	Pair: HuMMI interaction pair
			Predicted interface structure (from 17A)
			Human protein
			Human protein length
			Domain database
			Accession: accession number from database
			Description: description of protein
			Domain_start
			Domain_end
			Score: confidence score (lower the score higher the confidence)
			InterPro Accession
			InterPro Description
			n_interface_residues_in_domain: number of interface residues in domain
			n_residues _in_interace: number of residues in interace
			IF%: percentage of interface in domain
			Domain length
			Domain%: percentage of domain in protein

## Sheet: 17A
Table 17A: Prediction of interaction interface structure by AlphaFold2
Human protein symbol	Effector Abbreviation	Confident contacts count (CCC)	iPAE	Model confidence score	Contact probability	pDockQ
MAGEA8	Kpn_5	62	3.94274	0.621622	0.999055	0.344
BNC2	Pre_19	62	22.9314	0.722342	0.991693	0.276
CNOT7	Vfu_1	61	2.23297	0.825794	0.999749	0.504
PKNOX2	Mmo_5	57	5.96016	0.6945	0.998748	0.47
NOTO	Pfa_4	56	3.73525	0.660448	0.999213	0.492
SPAG5	Pre_21	54	4.62383	0.656263	0.977393	0.286
ZEB1	Pfa_4	54	16.2003	0.653697	0.992494	0.22
NUTM1	Kpn_9	53	11.3522	0.649519	0.987273	0.239
TPD52L1	Mmo_5	53	16.9019	0.746083	0.997212	0.396
BORCS6	Mmo_5	51	4.303	0.69425	0.981744	0.487
RALYL	Pre_21	51	4.41363	0.61039	0.990869	0.244
DNAAF6	Pre_24	50	2.39283	0.454293	0.999626	0.349
TEX13A	Pre_21	50	12.2254	0.667271	0.980934	0.196
DYNLT1	Cpa_10	48	7.83082	0.699705	0.99962	0.229
MAGEA6	Cpa_1	47	8.58132	0.612453	0.999741	0.333
MAGEA6	Pma_7	46	7.42083	0.611543	0.999732	0.34
MAGEA6	Cda_4	46	9.60115	0.611215	0.999735	0.326
HSF2BP	Cpa_10	45	16.112	0.673409	0.993199	0.382
HSPB8	Ec6_13	44	2.95205	0.471041	0.997349	0.199
TSNAX	Vfu_17	43	3.80261	0.847586	0.98378	0.191
BANP	Pst_17	43	13.2676	0.716249	0.987641	0.278
CCDC136	Cda_11	43	16.8471	0.552432	0.984952	0.21
REL	Yen_11	42	5.25966	0.699377	0.990127	0.313
AGR2	Cda_9	41	3.51242	0.652271	0.999627	0.326
CCDC172	Vfu_14	41	6.08273	0.742734	0.967991	0.224
CYB5B	Cda_6	40	2.19565	0.84757	0.997215	0.418
ZBED1	Pst_17	40	2.46212	0.797638	0.994204	0.444
PNMA1	Mmo_4	40	4.38901	0.707606	0.985271	0.253
SFN	met_10	40	6.55701	0.777009	0.983063	0.333
MPP7	Efe_14	40	24.9663	0.48432	0.990049	0.294
KRT27	Cda_11	39	23.6101	0.503321	0.965297	0.312
PICK1	Cda_6	38	5.25411	0.739486	0.972373	0.266
RFX6	Kpn_3	38	16.0566	0.644319	0.993685	0.163
ZBED4	Cda_11	37	17.175	0.55249	0.975769	0.238
HOMEZ	met_40	37	24.2692	0.735545	0.990929	0.361
PROP1	met_18	37	24.3196	0.449774	0.996676	0.076
ARRDC3	Ec6_19	36	11.7248	0.628448	0.988243	0.273
PAX5	Pre_19	36	16.0765	0.666113	0.981867	0.278
EVI5	Kpn_9	36	19.1958	0.545122	0.982375	0.28
DPPA4	Ec2_3	35	8.81984	0.794096	0.991159	0.416
SEPTIN3	Ec6_12	34	5.16574	0.713363	0.971321	0.386
NUTM1	Efe_11	34	25.7655	0.674488	0.990448	0.299
TCF4	Pfa_9	33	2.51683	0.810119	0.993733	0.255
PAX6	met_16	32	5.6323	0.690498	0.993628	0.253
NEDD9	Pem_8	32	9.3362	0.363337	0.997779	0.093
PROP1	Ec6_9	32	13.7247	0.476439	0.989383	0.067
USP54	Vfu_4	31	10.7192	0.724487	0.980755	0.489
TCF4	Pse_2	30	3.36358	0.799675	0.996143	0.25
CCDC102B	Pre_11	30	5.46675	0.702359	0.939875	0.191
LBX1	Pfa_13	30	5.65826	0.732712	0.96622	0.169
NOTO	met_24	30	6.99084	0.755613	0.999305	0.2
ZBTB10	met_24	30	25.7275	0.609743	0.974055	0.242
GADD45G	Pre_7	29	6.86272	0.780863	0.984342	0.255
SGTA	Aja_1	29	21.0199	0.394847	0.942984	0.24
VAC14	met_44	29	25.6231	0.53821	0.970561	0.266
FXR2	Pem_8	29	27.2951	0.360744	0.977969	0.156
HOMER3	Yen_18	27	4.17443	0.487495	0.970168	0.282
ROPN1	Kpn_9	27	5.55809	0.603412	0.985934	0.302
NECAB2	Pst_4	27	18.5162	0.482672	0.969513	0.214
KCTD13	met_24	27	19.2507	0.438989	0.983479	0.136
HSF2BP	Cda_11	26	8.9811	0.629403	0.973307	0.3
SERTAD1	Ec6_12	26	20.7131	0.663183	0.99596	0.198
CNNM1	Ec2_1	26	25.3883	0.440166	0.945828	0.124
VAC14	Ec6_17	26	25.5326	0.538396	0.964771	0.252
UBAP1	Ec2_1	26	25.7973	0.620197	0.985756	0.091
LZTS2	Cda_11	25	4.13486	0.479316	0.971935	0.21
LBX1	met_24	25	7.44319	0.703818	0.995576	0.227
KPRP	Vfu_4	25	16.5101	0.741828	0.994953	0.322
NECAB2	Kpn_9	25	17.3679	0.498886	0.980038	0.193
APPL2	Ec6_12	25	21.4889	0.650347	0.960212	0.294
LBX1	Pfa_11	24	6.17103	0.72862	0.963525	0.171
ZBED4	Efe_11	24	26.1665	0.681823	0.977725	0.337
LBX1	Pfa_4	23	1.72303	0.668776	0.999845	0.226
UBAP1	Pst_17	23	6.41502	0.756586	0.994394	0.309
VPS37B	Kpn_3	23	6.44208	0.659466	0.967021	0.364
KCTD6	Efe_11	23	8.43104	0.605255	0.966733	0.252
CCDC125	Kpn_9	23	8.55953	0.477515	0.976192	0.147
UBE4A	Eta_3	22	6.15943	0.826795	0.950138	0.214
CENPK	Pre_21	21	10.9296	0.556112	0.950388	0.26
KCTD6	Ec6_10	21	11.0505	0.648871	0.956071	0.088
TCF4	Yen_2	20	24.2501	0.739222	0.968643	0.297
SP4	Ec6_12	20	25.9997	0.617848	0.945682	0.117
HOMEZ	Yen_2	18	23.0503	0.731782	0.99007	0.365
SHANK2	met_30	18	25.114	0.35346	0.955409	0.099
SORBS3	Ec2_1	18	29.0496	0.459942	0.934204	0.193
IKZF3	Yen_18	16	13.3734	0.668912	0.931375	0.172
TRAF2	Kpn_9	16	25.4068	0.459658	0.921711	0.384
CBR1	Yre_12	15	5.15083	0.736454	0.924845	0.42
RHOXF2	Aja_2	15	19.8182	0.497458	0.953771	0.145
EHMT2	Ec2_1	15	27.9483	0.471176	0.925711	0.092
ALAS1	met_15	14	5.20968	0.645582	0.896565	0.164
PAX6	Ec2_1	14	18.0528	0.464411	0.980371	0.063
CCNB1IP1	Ec6_18	13	7.80347	0.597287	0.957797	0.282
PROP1	Pst_13	13	14.3494	0.504964	0.964329	0.227
TRAF2	Efe_11	13	26.7627	0.599291	0.947854	0.246
KEAP1	Vfu_7	12	5.42712	0.563812	0.923483	0.277
MFF	Pst_16	12	10.8112	0.638833	0.977697	0.179
REL	Pma_4	12	13.0498	0.704117	0.972179	0.272
TRIM50	Ec6_10	11	8.40025	0.674606	0.901237	0.189
PICK1	Vfu_12	11	11.8539	0.508721	0.936753	0.24
DNAAF11	met_12	10	7.02601	0.719621	0.982986	0.286
DAZAP2	Ec6_17	9	21.247	0.561648	0.933403	0.114
N4BP2	Yen_9	9	21.9086	0.724643	0.907229	0.292
SSX2IP	Kpn_9	8	5.91439	0.393745	0.902154	0.106
LZTS2	met_3	8	24.6176	0.659466	0.941585	0.265
MDFI	Kpn_11	7	14.0248	0.323567	0.946308	0.038
PDE4DIP	Efe_11	7	15.2807	0.657036	0.923784	0.111
SP4	Pst_17	7	22.4412	0.609657	0.959059	0.175
FOXH1	Vfu_4	7	23.0305	0.623659	0.972331	0.408
PRDM16	Efe_11	7	27.7896	0.625018	0.939088	0.092
PAX6	Efe_11	6	4.41583	0.515617	0.950896	0.119
PAX5	Pse_2	6	8.30492	0.642729	0.974037	0.176
PAX5	met_24	6	9.77022	0.588096	0.987927	0.135
TRIP6	Cda_11	6	11.9824	0.453353	0.912658	0.17
NAB2	Yen_6	6	17.0191	0.63109	0.938626	0.296
ANKRD28	Kpn_9	6	19.7514	0.445699	0.938229	0.416
HSF2BP	Kpn_9	5	8.65836	0.457153	0.913179	0.295
TRAF2	Pem_8	5	10.5305	0.283917	0.937042	0.206
REL	Yen_13	5	23.2372	0.680744	0.956034	0.229
PDE4DIP	Kpn_9	5	24.608	0.403954	0.92442	0.048
SEC24C	met_26	5	25.5356	0.587862	0.902854	0.263

## Sheet: 17B
Table 17B: Human interface structure similarity
			PAE ≤ 3.5				PAE ≤ 9				PAE ≤ 28				PAE ≤ 30
Effector a	Effector b	Targeted human protein	Number of overlapping human contacts	Total number of human contacts	Jaccard index	Interface similarity	Number of overlapping contacts	Total number of human contacts	Jaccard index	Interface similarity	Number of overlapping human contacts	Total number of human contacts	Jaccard index	Interface similarity	Number of overlapping human contacts	Total number of human contacts	Jaccard index	Interface similarity
Pfa_4	met_24	NOTO	8	23	0.347826	Overlapping	11	31	0.354839	Overlapping	19	42	0.452381	Overlapping	19	42	0.452381	Overlapping
Kpn_9	Efe_11	NUTM1	9	32	0.28125	Overlapping	13	43	0.302326	Overlapping	31	100	0.31	Overlapping	35	100	0.35	Overlapping
Cpa_1	Pma_7	MAGEA6	25	25	1	Same	32	34	0.941176	Same	40	54	0.740741	Same	40	54	0.740741	Same
Cpa_1	Cda_4	MAGEA6	24	25	0.96	Same	33	35	0.942857	Same	45	59	0.762712	Same	45	59	0.762712	Same
Pma_7	Cda_4	MAGEA6	24	25	0.96	Same	32	33	0.969697	Same	39	51	0.764706	Same	39	51	0.764706	Same
Cpa_10	Cda_11	HSF2BP	12	27	0.444444	Overlapping	23	32	0.71875	Same	31	64	0.484375	Overlapping	31	64	0.484375	Overlapping
Cpa_10	Kpn_9	HSF2BP	1	22	0.0454545	Distinct	17	27	0.62963	Same	24	60	0.4	Overlapping	24	60	0.4	Overlapping
Cda_11	Kpn_9	HSF2BP	1	15	0.0666667	Distinct	14	31	0.451613	Overlapping	21	50	0.42	Overlapping	21	50	0.42	Overlapping
Yen_11	Pma_4	REL	4	13	0.307692	Overlapping	12	35	0.342857	Overlapping	17	42	0.404762	Overlapping	17	42	0.404762	Overlapping
Yen_11	Yen_13	REL	0	14	0	Distinct	0	39	0	Distinct	0	54	0	Distinct	0	54	0	Distinct
Pma_4	Yen_13	REL	1	5	0.2	Overlapping	5	18	0.277778	Overlapping	6	39	0.153846	Overlapping	6	39	0.153846	Overlapping
Cda_6	Vfu_12	PICK1	4	15	0.266667	Overlapping	21	43	0.488372	Overlapping	26	68	0.382353	Overlapping	26	68	0.382353	Overlapping
Cda_11	Efe_11	ZBED4	0	18	0	Distinct	0	23	0	Distinct	4	55	0.0727273	Distinct	4	68	0.0588235	Distinct
met_40	Yen_2	HOMEZ	0	21	0	Distinct	0	37	0	Distinct	14	93	0.150538	Overlapping	14	97	0.14433	Overlapping
met_18	Ec6_9	PROP1	11	15	0.733333	Same	12	15	0.8	Same	18	38	0.473684	Overlapping	20	51	0.392157	Overlapping
met_18	Pst_13	PROP1	0	16	0	Distinct	7	28	0.25	Overlapping	20	51	0.392157	Overlapping	20	62	0.322581	Overlapping
Ec6_9	Pst_13	PROP1	1	12	0.0833333	Distinct	11	25	0.44	Overlapping	18	49	0.367347	Overlapping	18	53	0.339623	Overlapping
Pre_19	Pse_2	PAX5	1	10	0.1	Distinct	2	27	0.0740741	Distinct	2	47	0.0425532	Distinct	2	47	0.0425532	Distinct
Pre_19	met_24	PAX5	0	12	0	Distinct	1	28	0.0357143	Distinct	4	58	0.0689655	Distinct	4	58	0.0689655	Distinct
Pse_2	met_24	PAX5	0	4	0	Distinct	0	23	0	Distinct	0	39	0	Distinct	0	39	0	Distinct
Pfa_9	Pse_2	TCF4	7	8	0.875	Same	10	10	1	Same	10	11	0.909091	Same	10	11	0.909091	Same
Pfa_9	Yen_2	TCF4	0	15	0	Distinct	0	22	0	Distinct	0	71	0	Distinct	0	72	0	Distinct
Pse_2	Yen_2	TCF4	0	14	0	Distinct	0	22	0	Distinct	0	72	0	Distinct	0	73	0	Distinct
met_16	Ec2_1	PAX6	4	12	0.333333	Overlapping	4	17	0.235294	Overlapping	4	24	0.166667	Overlapping	4	27	0.148148	Overlapping
met_16	Efe_11	PAX6	1	12	0.0833333	Distinct	1	19	0.0526316	Distinct	1	26	0.0384615	Distinct	1	26	0.0384615	Distinct
Ec2_1	Efe_11	PAX6	0	10	0	Distinct	1	13	0.0769231	Distinct	1	14	0.0714286	Distinct	1	17	0.0588235	Distinct
Pfa_13	met_24	LBX1	1	15	0.0666667	Distinct	2	25	0.08	Distinct	2	37	0.0540541	Distinct	2	38	0.0526316	Distinct
Pfa_13	Pfa_11	LBX1	6	6	1	Same	12	13	0.923077	Same	18	20	0.9	Same	18	21	0.857143	Same
Pfa_13	Pfa_4	LBX1	0	18	0	Distinct	0	25	0	Distinct	3	31	0.0967742	Distinct	3	32	0.09375	Distinct
met_24	Pfa_11	LBX1	0	15	0	Distinct	2	24	0.0833333	Distinct	2	37	0.0540541	Distinct	2	37	0.0540541	Distinct
met_24	Pfa_4	LBX1	2	19	0.105263	Overlapping	2	24	0.0833333	Distinct	2	33	0.0606061	Distinct	2	33	0.0606061	Distinct
Pfa_11	Pfa_4	LBX1	0	18	0	Distinct	0	24	0	Distinct	3	31	0.0967742	Distinct	3	31	0.0967742	Distinct
met_44	Ec6_17	VAC14	16	16	1	Same	25	26	0.961538	Same	46	53	0.867925	Same	46	55	0.836364	Same
Pst_4	Kpn_9	NECAB2	8	23	0.347826	Overlapping	14	47	0.297872	Overlapping	26	75	0.346667	Overlapping	26	75	0.346667	Overlapping
Ec2_1	Pst_17	UBAP1	7	16	0.4375	Overlapping	7	18	0.388889	Overlapping	10	48	0.208333	Overlapping	10	57	0.175439	Overlapping
Cda_11	met_3	LZTS2	0	9	0	Distinct	0	21	0	Distinct	8	34	0.235294	Overlapping	8	35	0.228571	Overlapping
Efe_11	Ec6_10	KCTD6	0	13	0	Distinct	0	47	0	Distinct	0	71	0	Distinct	0	71	0	Distinct
Ec6_12	Pst_17	SP4	1	8	0.125	Overlapping	9	15	0.6	Same	18	60	0.3	Overlapping	18	72	0.25	Overlapping
Kpn_9	Efe_11	TRAF2	6	6	1	Same	9	15	0.6	Same	20	57	0.350877	Overlapping	20	69	0.289855	Overlapping
Kpn_9	Pem_8	TRAF2	0	5	0	Distinct	16	32	0.5	Overlapping	16	58	0.275862	Overlapping	16	58	0.275862	Overlapping
Efe_11	Pem_8	TRAF2	0	7	0	Distinct	8	28	0.285714	Overlapping	11	58	0.189655	Overlapping	11	68	0.161765	Overlapping
Efe_11	Kpn_9	PDE4DIP	0	3	0	Distinct	0	18	0	Distinct	6	36	0.166667	Overlapping	7	43	0.162791	Overlapping

## Sheet: 17C
Table 17C: Effector interface structure similarity
			PAE ≤ 3.4 (25th percentile)				PAE ≤ 9 (50th percentile)				PAE ≤ 28 (75th percentile)				PAE ≤ 31 (95th percentile)
Human protein a	Human protein b	Targeting effector	Number of overlapping effector contacts	Total number of human contacts	Jaccard index	Interface similarity	Number of overlapping effector contacts	Total number of human contacts	Jaccard index	Interface similarity	Number of overlapping effector contacts	Total number of human contacts	Jaccard index	Interface similarity	Number of overlapping effector contacts	Total number of human contacts	Jaccard index	Interface similarity
BNC2	PAX5	Pre_19	9	41	0.219512	Overlapping	36	50	0.72	Same	41	84	0.488095	Overlapping	41	84	0.488095	Overlapping
PKNOX2	TPD52L1	Mmo_5	22	37	0.594595	Overlapping	24	49	0.489796	Overlapping	28	67	0.41791	Overlapping	28	67	0.41791	Overlapping
PKNOX2	BORCS6	Mmo_5	23	35	0.657143	Same	27	51	0.529412	Overlapping	27	56	0.482143	Overlapping	27	56	0.482143	Overlapping
TPD52L1	BORCS6	Mmo_5	20	29	0.689655	Same	31	36	0.861111	Same	31	51	0.607843	Same	31	51	0.607843	Same
NOTO	ZEB1	Pfa_4	14	47	0.297872	Overlapping	15	54	0.277778	Overlapping	24	71	0.338028	Overlapping	24	71	0.338028	Overlapping
NOTO	LBX1	Pfa_4	0	34	0	Distinct	0	39	0	Distinct	0	53	0	Distinct	0	53	0	Distinct
ZEB1	LBX1	Pfa_4	9	31	0.290323	Overlapping	9	37	0.243243	Overlapping	10	52	0.192308	Overlapping	10	52	0.192308	Overlapping
SPAG5	RALYL	Pre_21	21	26	0.807692	Same	23	29	0.793103	Same	24	32	0.75	Same	24	32	0.75	Same
SPAG5	TEX13A	Pre_21	22	25	0.88	Same	24	29	0.827586	Same	26	47	0.553191	Overlapping	26	47	0.553191	Overlapping
SPAG5	CENPK	Pre_21	3	21	0.142857	Overlapping	23	35	0.657143	Same	25	50	0.5	Overlapping	25	50	0.5	Overlapping
RALYL	TEX13A	Pre_21	21	26	0.807692	Same	23	28	0.821429	Same	24	47	0.510638	Overlapping	24	47	0.510638	Overlapping
RALYL	CENPK	Pre_21	3	22	0.136364	Overlapping	20	35	0.571429	Overlapping	22	51	0.431373	Overlapping	22	51	0.431373	Overlapping
TEX13A	CENPK	Pre_21	3	23	0.130435	Overlapping	24	36	0.666667	Same	32	58	0.551724	Overlapping	32	58	0.551724	Overlapping
MID1	COG6	met_7	16	28	0.571429	Overlapping	21	39	0.538462	Overlapping	23	59	0.389831	Overlapping	23	59	0.389831	Overlapping
NUTM1	EVI5	Kpn_9	10	30	0.333333	Overlapping	16	50	0.32	Overlapping	34	85	0.4	Overlapping	34	85	0.4	Overlapping
NUTM1	ROPN1	Kpn_9	6	25	0.24	Overlapping	6	42	0.142857	Overlapping	14	85	0.164706	Overlapping	14	85	0.164706	Overlapping
NUTM1	NECAB2	Kpn_9	8	25	0.32	Overlapping	14	43	0.325581	Overlapping	26	95	0.273684	Overlapping	26	95	0.273684	Overlapping
NUTM1	CCDC125	Kpn_9	12	27	0.444444	Overlapping	12	39	0.307692	Overlapping	20	79	0.253165	Overlapping	20	79	0.253165	Overlapping
NUTM1	TRAF2	Kpn_9	1	23	0.0434783	Distinct	3	42	0.0714286	Distinct	10	91	0.10989	Overlapping	10	91	0.10989	Overlapping
NUTM1	SSX2IP	Kpn_9	0	21	0	Distinct	0	51	0	Distinct	0	90	0	Distinct	1	90	0.0111111	Distinct
NUTM1	ANKRD28	Kpn_9	0	21	0	Distinct	5	55	0.0909091	Distinct	25	101	0.247525	Overlapping	25	105	0.238095	Overlapping
NUTM1	HSF2BP	Kpn_9	1	21	0.047619	Distinct	8	46	0.173913	Overlapping	16	78	0.205128	Overlapping	16	78	0.205128	Overlapping
NUTM1	PDE4DIP	Kpn_9	1	20	0.05	Distinct	9	38	0.236842	Overlapping	14	81	0.17284	Overlapping	15	87	0.172414	Overlapping
EVI5	ROPN1	Kpn_9	6	21	0.285714	Overlapping	6	28	0.214286	Overlapping	12	56	0.214286	Overlapping	12	56	0.214286	Overlapping
EVI5	NECAB2	Kpn_9	8	14	0.571429	Overlapping	13	24	0.541667	Overlapping	23	67	0.343284	Overlapping	23	67	0.343284	Overlapping
EVI5	CCDC125	Kpn_9	11	18	0.611111	Same	11	25	0.44	Overlapping	15	53	0.283019	Overlapping	15	53	0.283019	Overlapping
EVI5	TRAF2	Kpn_9	0	14	0	Distinct	0	29	0	Distinct	5	65	0.0769231	Distinct	5	65	0.0769231	Distinct
EVI5	SSX2IP	Kpn_9	0	12	0	Distinct	0	37	0	Distinct	0	59	0	Distinct	1	59	0.0169492	Distinct
EVI5	ANKRD28	Kpn_9	0	12	0	Distinct	5	36	0.138889	Overlapping	19	76	0.25	Overlapping	19	80	0.2375	Overlapping
EVI5	HSF2BP	Kpn_9	0	12	0	Distinct	4	32	0.125	Overlapping	13	50	0.26	Overlapping	13	50	0.26	Overlapping
EVI5	PDE4DIP	Kpn_9	1	11	0.0909091	Distinct	8	24	0.333333	Overlapping	13	51	0.254902	Overlapping	14	57	0.245614	Overlapping
ROPN1	NECAB2	Kpn_9	4	16	0.25	Overlapping	9	23	0.391304	Overlapping	19	51	0.372549	Overlapping	19	51	0.372549	Overlapping
ROPN1	CCDC125	Kpn_9	5	20	0.25	Overlapping	5	21	0.238095	Overlapping	6	42	0.142857	Overlapping	6	42	0.142857	Overlapping
ROPN1	TRAF2	Kpn_9	0	14	0	Distinct	0	19	0	Distinct	2	48	0.0416667	Distinct	2	48	0.0416667	Distinct
ROPN1	SSX2IP	Kpn_9	0	12	0	Distinct	2	26	0.0769231	Distinct	2	37	0.0540541	Distinct	2	38	0.0526316	Distinct
ROPN1	ANKRD28	Kpn_9	0	12	0	Distinct	7	31	0.225806	Overlapping	13	62	0.209677	Overlapping	13	66	0.19697	Overlapping
ROPN1	HSF2BP	Kpn_9	0	12	0	Distinct	0	22	0	Distinct	0	43	0	Distinct	0	43	0	Distinct
ROPN1	PDE4DIP	Kpn_9	1	11	0.0909091	Distinct	4	18	0.222222	Overlapping	10	34	0.294118	Overlapping	11	40	0.275	Overlapping
NECAB2	CCDC125	Kpn_9	12	15	0.8	Same	12	21	0.571429	Overlapping	17	53	0.320755	Overlapping	17	53	0.320755	Overlapping
NECAB2	TRAF2	Kpn_9	0	12	0	Distinct	0	22	0	Distinct	7	65	0.107692	Overlapping	7	65	0.107692	Overlapping
NECAB2	SSX2IP	Kpn_9	0	10	0	Distinct	5	30	0.166667	Overlapping	5	56	0.0892857	Distinct	5	57	0.0877193	Distinct
NECAB2	ANKRD28	Kpn_9	0	10	0	Distinct	9	30	0.3	Overlapping	22	75	0.293333	Overlapping	22	79	0.278481	Overlapping
NECAB2	HSF2BP	Kpn_9	0	10	0	Distinct	0	25	0	Distinct	1	64	0.015625	Distinct	1	64	0.015625	Distinct
NECAB2	PDE4DIP	Kpn_9	1	9	0.111111	Overlapping	9	19	0.473684	Overlapping	14	52	0.269231	Overlapping	16	57	0.280702	Overlapping
CCDC125	TRAF2	Kpn_9	0	17	0	Distinct	0	21	0	Distinct	6	44	0.136364	Overlapping	6	44	0.136364	Overlapping
CCDC125	SSX2IP	Kpn_9	0	15	0	Distinct	0	29	0	Distinct	0	39	0	Distinct	0	40	0	Distinct
CCDC125	ANKRD28	Kpn_9	0	15	0	Distinct	0	33	0	Distinct	10	65	0.153846	Overlapping	10	69	0.144928	Overlapping
CCDC125	HSF2BP	Kpn_9	0	15	0	Distinct	0	24	0	Distinct	1	42	0.0238095	Distinct	1	42	0.0238095	Distinct
CCDC125	PDE4DIP	Kpn_9	1	14	0.0714286	Distinct	10	14	0.714286	Same	11	33	0.333333	Overlapping	11	40	0.275	Overlapping
TRAF2	SSX2IP	Kpn_9	0	4	0	Distinct	0	22	0	Distinct	0	41	0	Distinct	0	42	0	Distinct
TRAF2	ANKRD28	Kpn_9	0	4	0	Distinct	9	26	0.346154	Overlapping	17	60	0.283333	Overlapping	18	63	0.285714	Overlapping
TRAF2	HSF2BP	Kpn_9	0	4	0	Distinct	0	17	0	Distinct	0	45	0	Distinct	0	45	0	Distinct
TRAF2	PDE4DIP	Kpn_9	1	4	0.25	Overlapping	3	17	0.176471	Overlapping	3	43	0.0697674	Distinct	6	47	0.12766	Overlapping
SSX2IP	ANKRD28	Kpn_9	0	2	0	Distinct	0	34	0	Distinct	7	60	0.116667	Overlapping	7	64	0.109375	Overlapping
SSX2IP	HSF2BP	Kpn_9	0	2	0	Distinct	1	25	0.04	Distinct	1	34	0.0294118	Distinct	1	34	0.0294118	Distinct
SSX2IP	PDE4DIP	Kpn_9	0	2	0	Distinct	0	25	0	Distinct	1	34	0.0294118	Distinct	1	42	0.0238095	Distinct
ANKRD28	HSF2BP	Kpn_9	1	2	0.5	Overlapping	8	29	0.275862	Overlapping	9	61	0.147541	Overlapping	9	65	0.138462	Overlapping
ANKRD28	PDE4DIP	Kpn_9	1	2	0.5	Overlapping	7	29	0.241379	Overlapping	13	58	0.224138	Overlapping	15	67	0.223881	Overlapping
HSF2BP	PDE4DIP	Kpn_9	0	2	0	Distinct	0	20	0	Distinct	0	39	0	Distinct	0	46	0	Distinct
DYNLT1	HSF2BP	Cpa_10	0	19	0	Distinct	0	28	0	Distinct	11	44	0.25	Overlapping	11	44	0.25	Overlapping
BANP	ZBED1	Pst_17	3	35	0.0857143	Distinct	3	50	0.06	Distinct	4	65	0.0615385	Distinct	4	69	0.057971	Distinct
BANP	UBAP1	Pst_17	6	30	0.2	Overlapping	6	39	0.153846	Overlapping	14	64	0.21875	Overlapping	14	68	0.205882	Overlapping
BANP	SP4	Pst_17	3	21	0.142857	Overlapping	14	40	0.35	Overlapping	27	68	0.397059	Overlapping	27	73	0.369863	Overlapping
ZBED1	UBAP1	Pst_17	0	31	0	Distinct	0	31	0	Distinct	10	41	0.243902	Overlapping	10	41	0.243902	Overlapping
ZBED1	SP4	Pst_17	4	18	0.222222	Overlapping	7	30	0.233333	Overlapping	8	60	0.133333	Overlapping	8	61	0.131148	Overlapping
UBAP1	SP4	Pst_17	4	17	0.235294	Overlapping	10	31	0.322581	Overlapping	14	63	0.222222	Overlapping	14	64	0.21875	Overlapping
CCDC136	KRT27	Cda_11	19	22	0.863636	Same	22	26	0.846154	Same	22	51	0.431373	Overlapping	22	57	0.385965	Overlapping
CCDC136	ZBED4	Cda_11	17	23	0.73913	Same	22	28	0.785714	Same	26	45	0.577778	Overlapping	27	53	0.509434	Overlapping
CCDC136	HSF2BP	Cda_11	4	25	0.16	Overlapping	4	37	0.108108	Overlapping	9	57	0.157895	Overlapping	9	62	0.145161	Overlapping
CCDC136	LZTS2	Cda_11	7	23	0.304348	Overlapping	17	27	0.62963	Same	17	39	0.435897	Overlapping	17	44	0.386364	Overlapping
CCDC136	TRIP6	Cda_11	0	21	0	Distinct	21	28	0.75	Same	25	44	0.568182	Overlapping	25	49	0.510204	Overlapping
KRT27	ZBED4	Cda_11	15	23	0.652174	Same	21	27	0.777778	Same	22	48	0.458333	Overlapping	25	50	0.5	Overlapping
KRT27	HSF2BP	Cda_11	3	25	0.12	Overlapping	3	37	0.0810811	Distinct	3	62	0.0483871	Distinct	3	63	0.047619	Distinct
KRT27	LZTS2	Cda_11	6	22	0.272727	Overlapping	16	26	0.615385	Same	16	39	0.410256	Overlapping	16	40	0.4	Overlapping
KRT27	TRIP6	Cda_11	0	21	0	Distinct	21	26	0.807692	Same	21	47	0.446809	Overlapping	21	48	0.4375	Overlapping
ZBED4	HSF2BP	Cda_11	5	21	0.238095	Overlapping	6	37	0.162162	Overlapping	8	55	0.145455	Overlapping	8	59	0.135593	Overlapping
ZBED4	LZTS2	Cda_11	6	20	0.3	Overlapping	16	28	0.571429	Overlapping	16	37	0.432432	Overlapping	16	41	0.390244	Overlapping
ZBED4	TRIP6	Cda_11	0	19	0	Distinct	22	28	0.785714	Same	25	41	0.609756	Same	25	45	0.555556	Overlapping
HSF2BP	LZTS2	Cda_11	0	16	0	Distinct	2	34	0.0588235	Distinct	2	46	0.0434783	Distinct	2	46	0.0434783	Distinct
HSF2BP	TRIP6	Cda_11	0	9	0	Distinct	3	38	0.0789474	Distinct	5	56	0.0892857	Distinct	5	56	0.0892857	Distinct
LZTS2	TRIP6	Cda_11	0	9	0	Distinct	15	28	0.535714	Overlapping	15	36	0.416667	Overlapping	15	36	0.416667	Overlapping
CYB5B	PICK1	Cda_6	0	25	0	Distinct	0	38	0	Distinct	1	41	0.0243902	Distinct	1	41	0.0243902	Distinct
RFX6	VPS37B	Kpn_3	3	18	0.166667	Overlapping	16	37	0.432432	Overlapping	17	62	0.274194	Overlapping	17	62	0.274194	Overlapping
SEPTIN3	SERTAD1	Ec6_12	2	20	0.1	Distinct	2	46	0.0434783	Distinct	4	74	0.0540541	Distinct	4	74	0.0540541	Distinct
SEPTIN3	APPL2	Ec6_12	3	15	0.2	Overlapping	7	33	0.212121	Overlapping	8	51	0.156863	Overlapping	8	51	0.156863	Overlapping
SEPTIN3	SP4	Ec6_12	0	17	0	Distinct	0	43	0	Distinct	6	69	0.0869565	Distinct	7	70	0.1	Distinct
SERTAD1	APPL2	Ec6_12	2	15	0.133333	Overlapping	4	33	0.121212	Overlapping	7	72	0.0972222	Distinct	7	72	0.0972222	Distinct
SERTAD1	SP4	Ec6_12	6	13	0.461538	Overlapping	12	26	0.461538	Overlapping	29	66	0.439394	Overlapping	29	68	0.426471	Overlapping
APPL2	SP4	Ec6_12	4	12	0.333333	Overlapping	7	28	0.25	Overlapping	11	65	0.169231	Overlapping	12	66	0.181818	Overlapping
NUTM1	ZBED4	Efe_11	8	21	0.380952	Overlapping	11	26	0.423077	Overlapping	25	84	0.297619	Overlapping	29	89	0.325843	Overlapping
NUTM1	KCTD6	Efe_11	6	24	0.25	Overlapping	12	47	0.255319	Overlapping	17	90	0.188889	Overlapping	17	94	0.180851	Overlapping
NUTM1	TRAF2	Efe_11	1	24	0.0416667	Distinct	1	29	0.0344828	Distinct	15	90	0.166667	Overlapping	17	93	0.182796	Overlapping
NUTM1	PDE4DIP	Efe_11	0	21	0	Distinct	0	36	0	Distinct	1	93	0.0107527	Distinct	2	98	0.0204082	Distinct
NUTM1	PRDM16	Efe_11	1	18	0.0555556	Distinct	14	24	0.583333	Overlapping	28	99	0.282828	Overlapping	33	103	0.320388	Overlapping
NUTM1	PAX6	Efe_11	2	20	0.1	Distinct	7	33	0.212121	Overlapping	7	71	0.0985915	Distinct	7	76	0.0921053	Distinct
ZBED4	KCTD6	Efe_11	7	17	0.411765	Overlapping	15	40	0.375	Overlapping	21	61	0.344262	Overlapping	21	64	0.328125	Overlapping
ZBED4	TRAF2	Efe_11	0	16	0	Distinct	0	21	0	Distinct	10	67	0.149254	Overlapping	10	74	0.135135	Overlapping
ZBED4	PDE4DIP	Efe_11	0	13	0	Distinct	0	28	0	Distinct	3	66	0.0454545	Distinct	3	71	0.0422535	Distinct
ZBED4	PRDM16	Efe_11	1	10	0.1	Distinct	9	22	0.409091	Overlapping	23	75	0.306667	Overlapping	24	86	0.27907	Overlapping
ZBED4	PAX6	Efe_11	0	12	0	Distinct	5	25	0.2	Overlapping	5	48	0.104167	Distinct	5	52	0.0961538	Distinct
KCTD6	TRAF2	Efe_11	0	13	0	Distinct	0	33	0	Distinct	18	55	0.327273	Overlapping	18	59	0.305085	Overlapping
KCTD6	PDE4DIP	Efe_11	0	10	0	Distinct	2	38	0.0526316	Distinct	5	61	0.0819672	Distinct	5	62	0.0806452	Distinct
KCTD6	PRDM16	Efe_11	0	8	0	Distinct	2	40	0.05	Distinct	19	75	0.253333	Overlapping	20	83	0.240964	Overlapping
KCTD6	PAX6	Efe_11	2	9	0.222222	Overlapping	10	28	0.357143	Overlapping	10	40	0.25	Overlapping	10	40	0.25	Overlapping
TRAF2	PDE4DIP	Efe_11	0	9	0	Distinct	0	21	0	Distinct	3	58	0.0517241	Distinct	4	62	0.0645161	Distinct
TRAF2	PRDM16	Efe_11	0	7	0	Distinct	0	23	0	Distinct	21	70	0.3	Overlapping	23	79	0.291139	Overlapping
TRAF2	PAX6	Efe_11	0	8	0	Distinct	3	18	0.166667	Overlapping	3	42	0.0714286	Distinct	3	46	0.0652174	Distinct
PDE4DIP	PRDM16	Efe_11	0	4	0	Distinct	0	30	0	Distinct	1	82	0.0121951	Distinct	4	88	0.0454545	Distinct
PDE4DIP	PAX6	Efe_11	0	5	0	Distinct	2	25	0.08	Distinct	2	36	0.0555556	Distinct	2	37	0.0540541	Distinct
PRDM16	PAX6	Efe_11	1	3	0.333333	Overlapping	3	27	0.111111	Overlapping	3	64	0.046875	Distinct	3	72	0.0416667	Distinct
NEDD9	FXR2	Pem_8	0	15	0	Distinct	0	23	0	Distinct	0	45	0	Distinct	1	54	0.0185185	Distinct
NEDD9	TRAF2	Pem_8	0	9	0	Distinct	0	22	0	Distinct	1	34	0.0294118	Distinct	1	37	0.027027	Distinct
FXR2	TRAF2	Pem_8	0	8	0	Distinct	8	21	0.380952	Overlapping	10	39	0.25641	Overlapping	10	45	0.222222	Overlapping
USP54	KPRP	Vfu_4	10	22	0.454545	Overlapping	11	32	0.34375	Overlapping	27	47	0.574468	Overlapping	27	47	0.574468	Overlapping
USP54	FOXH1	Vfu_4	1	13	0.0769231	Distinct	15	31	0.483871	Overlapping	32	56	0.571429	Overlapping	32	56	0.571429	Overlapping
KPRP	FOXH1	Vfu_4	1	12	0.0833333	Distinct	14	28	0.5	Overlapping	27	49	0.55102	Overlapping	27	49	0.55102	Overlapping
TCF4	PAX5	Pse_2	1	16	0.0625	Distinct	13	24	0.541667	Overlapping	15	27	0.555556	Overlapping	15	27	0.555556	Overlapping
NOTO	ZBTB10	met_24	2	25	0.08	Distinct	8	46	0.173913	Overlapping	30	83	0.361446	Overlapping	30	84	0.357143	Overlapping
NOTO	KCTD13	met_24	4	22	0.181818	Overlapping	6	29	0.206897	Overlapping	12	55	0.218182	Overlapping	12	55	0.218182	Overlapping
NOTO	LBX1	met_24	13	17	0.764706	Same	16	29	0.551724	Overlapping	25	51	0.490196	Overlapping	25	51	0.490196	Overlapping
NOTO	PAX5	met_24	2	16	0.125	Overlapping	13	23	0.565217	Overlapping	22	44	0.5	Overlapping	22	44	0.5	Overlapping
ZBTB10	KCTD13	met_24	5	16	0.3125	Overlapping	7	38	0.184211	Overlapping	21	83	0.253012	Overlapping	21	84	0.25	Overlapping
ZBTB10	LBX1	met_24	9	23	0.391304	Overlapping	14	46	0.304348	Overlapping	26	87	0.298851	Overlapping	26	88	0.295455	Overlapping
ZBTB10	PAX5	met_24	2	12	0.166667	Overlapping	12	39	0.307692	Overlapping	26	77	0.337662	Overlapping	26	78	0.333333	Overlapping
KCTD13	LBX1	met_24	4	20	0.2	Overlapping	5	32	0.15625	Overlapping	10	57	0.175439	Overlapping	10	57	0.175439	Overlapping
KCTD13	PAX5	met_24	1	8	0.125	Overlapping	6	24	0.25	Overlapping	11	46	0.23913	Overlapping	11	46	0.23913	Overlapping
LBX1	PAX5	met_24	2	14	0.142857	Overlapping	14	23	0.608696	Same	22	44	0.5	Overlapping	22	44	0.5	Overlapping
HOMER3	IKZF3	Yen_18	0	10	0	Distinct	0	39	0	Distinct	4	53	0.0754717	Distinct	4	53	0.0754717	Distinct
CNNM1	UBAP1	Ec2_1	4	14	0.285714	Overlapping	4	16	0.25	Overlapping	10	65	0.153846	Overlapping	11	79	0.139241	Overlapping
CNNM1	SORBS3	Ec2_1	5	15	0.333333	Overlapping	8	28	0.285714	Overlapping	14	75	0.186667	Overlapping	14	103	0.135922	Overlapping
CNNM1	EHMT2	Ec2_1	3	10	0.3	Overlapping	8	11	0.727273	Same	13	59	0.220339	Overlapping	13	83	0.156627	Overlapping
CNNM1	PAX6	Ec2_1	4	9	0.444444	Overlapping	5	10	0.5	Overlapping	6	35	0.171429	Overlapping	6	49	0.122449	Overlapping
UBAP1	SORBS3	Ec2_1	4	15	0.266667	Overlapping	14	28	0.5	Overlapping	26	68	0.382353	Overlapping	30	91	0.32967	Overlapping
UBAP1	EHMT2	Ec2_1	1	12	0.0833333	Distinct	2	17	0.117647	Overlapping	10	70	0.142857	Overlapping	10	90	0.111111	Overlapping
UBAP1	PAX6	Ec2_1	2	11	0.181818	Overlapping	3	12	0.25	Overlapping	3	43	0.0697674	Distinct	3	56	0.0535714	Distinct
SORBS3	EHMT2	Ec2_1	4	10	0.4	Overlapping	6	27	0.222222	Overlapping	21	77	0.272727	Overlapping	21	106	0.198113	Overlapping
SORBS3	PAX6	Ec2_1	2	10	0.2	Overlapping	3	23	0.130435	Overlapping	3	57	0.0526316	Distinct	7	79	0.0886076	Distinct
EHMT2	PAX6	Ec2_1	4	6	0.666667	Same	4	10	0.4	Overlapping	5	37	0.135135	Overlapping	6	59	0.101695	Distinct
VAC14	DAZAP2	Ec6_17	0	10	0	Distinct	1	32	0.03125	Distinct	7	99	0.0707071	Distinct	7	99	0.0707071	Distinct
KCTD6	TRIM50	Ec6_10	0	9	0	Distinct	18	35	0.514286	Overlapping	18	43	0.418605	Overlapping	18	43	0.418605	Overlapping
TCF4	HOMEZ	Yen_2	5	16	0.3125	Overlapping	17	31	0.548387	Overlapping	25	95	0.263158	Overlapping	25	95	0.263158	Overlapping

## Sheet: 17D
Table 17D: Interface domain annotation
Pair	Human protein	Human protein length	Domain database	Accession	Description	Domain_start	Domain_end	Score	InterPro accession	InterPro description	n_interface_residues_in_domain	n_residues _in_interace	IF%	Domain length	Domain%
AGR2_Cda_9	AGR2	175	Pfam	PF13899	Thioredoxin-like	54	133	6e-22	-	-	9	17	52.9412	80	45.7143
ALAS1_met_15	ALAS1	640	Gene3D	G3DSA:3.90.1150.10	Aspartate Aminotransferase, domain 1	493	597	1.7e-28	IPR015422	Pyridoxal phosphate-dependent transferase, small domain	9	9	100	105	16.4062
ALAS1_met_15	ALAS1	640	FunFam	G3DSA:3.90.1150.10:FF:000045	5-aminolevulinate synthase	492	598	1.3e-67	-	-	9	9	100	107	16.7188
ANKRD28_Kpn_9	ANKRD28	1053	Pfam	PF12796	Ankyrin repeats (3 copies)	376	466	4.5e-16	IPR002110	Ankyrin repeat	5	5	100	91	8.64198
ANKRD28_Kpn_9	ANKRD28	1053	ProSiteProfiles	PS50088	Ankyrin repeat profile.	437	469	1089985	IPR002110	Ankyrin repeat	3	5	60	33	3.1339
ANKRD28_Kpn_9	ANKRD28	1053	ProSiteProfiles	PS50297	Ankyrin repeat region circular profile.	437	469	954257	-	-	3	5	60	33	3.1339
ANKRD28_Kpn_9	ANKRD28	1053	SUPERFAMILY	SSF48403	Ankyrin repeat	288	525	1.69e-59	IPR036770	Ankyrin repeat-containing domain superfamily	5	5	100	238	22.6021
ANKRD28_Kpn_9	ANKRD28	1053	SMART	SM00248	ANK_2a	437	466	0.00031	IPR002110	Ankyrin repeat	3	5	60	30	2.849
ANKRD28_Kpn_9	ANKRD28	1053	FunFam	G3DSA:1.25.40.20:FF:000405	Serine/threonine-protein phosphatase 6 regulatory ankyrin repeat subunit A	439	524	3.7e-59	-	-	3	5	60	86	8.16714
ANKRD28_Kpn_9	ANKRD28	1053	Gene3D	G3DSA:1.25.40.20	-	439	524	7.6e-22	IPR036770	Ankyrin repeat-containing domain superfamily	3	5	60	86	8.16714
ANKRD28_Kpn_9	ANKRD28	1053	PANTHER	PTHR24173	ANKYRIN REPEAT CONTAINING	301	492	0	-	-	5	5	100	192	18.2336
APPL2_Ec6_12	APPL2	664	FunFam	G3DSA:2.30.29.30:FF:000067	Putative DCC-interacting protein 13-beta isoform 2	265	385	3.4e-71	-	-	10	10	100	121	18.2229
APPL2_Ec6_12	APPL2	664	CDD	cd13247	BAR-PH_APPL	252	376	1.10657e-68	IPR047236	DCC-interacting protein 13-alpha/beta, PH domain	10	10	100	125	18.8253
APPL2_Ec6_12	APPL2	664	Pfam	PF00169	PH domain	280	374	6.5e-05	IPR001849	Pleckstrin homology domain	10	10	100	95	14.3072
APPL2_Ec6_12	APPL2	664	SUPERFAMILY	SSF50729	PH domain-like	278	373	1.46e-23	-	-	10	10	100	96	14.4578
APPL2_Ec6_12	APPL2	664	ProSiteProfiles	PS50003	PH domain profile.	277	375	114401	IPR001849	Pleckstrin homology domain	10	10	100	99	14.9096
APPL2_Ec6_12	APPL2	664	SMART	SM00233	PH_update	278	377	1.2e-07	IPR001849	Pleckstrin homology domain	10	10	100	100	15.0602
APPL2_Ec6_12	APPL2	664	Gene3D	G3DSA:2.30.29.30	-	265	385	7.7e-30	IPR011993	PH-like domain superfamily	10	10	100	121	18.2229
ARRDC3_Ec6_19	ARRDC3	414	Gene3D	G3DSA:2.60.40.640	-	168	311	2.3e-46	IPR014752	Arrestin-like, C-terminal	10	19	52.6316	144	34.7826
ARRDC3_Ec6_19	ARRDC3	414	SUPERFAMILY	SSF81296	E set domains	172	343	1.12e-31	IPR014756	Immunoglobulin E-set	10	19	52.6316	172	41.5459
ARRDC3_Ec6_19	ARRDC3	414	SMART	SM01017	Arrestin_C_2	187	314	6.6e-31	IPR011022	Arrestin C-terminal-like domain	10	19	52.6316	128	30.9179
ARRDC3_Ec6_19	ARRDC3	414	FunFam	G3DSA:2.60.40.640:FF:000005	Arrestin domain-containing protein 3	168	311	1.8e-91	-	-	10	19	52.6316	144	34.7826
ARRDC3_Ec6_19	ARRDC3	414	FunFam	G3DSA:2.60.40.640:FF:000007	Arrestin domain-containing protein 3 mRNA	1	167	1.3e-96	-	-	9	19	47.3684	167	40.3382
ARRDC3_Ec6_19	ARRDC3	414	Pfam	PF02752	Arrestin (or S-antigen), C-terminal domain	188	314	5.2e-24	IPR011022	Arrestin C-terminal-like domain	10	19	52.6316	127	30.6763
ARRDC3_Ec6_19	ARRDC3	414	Gene3D	G3DSA:2.60.40.640	-	1	167	1.1e-58	IPR014752	Arrestin-like, C-terminal	9	19	47.3684	167	40.3382
ARRDC3_Ec6_19	ARRDC3	414	Pfam	PF00339	Arrestin (or S-antigen), N-terminal domain	18	165	1.1e-32	IPR011021	Arrestin-like, N-terminal	9	19	47.3684	148	35.7488
ARRDC3_Ec6_19	ARRDC3	414	SUPERFAMILY	SSF81296	E set domains	11	171	1.54e-27	IPR014756	Immunoglobulin E-set	9	19	47.3684	161	38.8889
BNC2_Pre_19	BNC2	1099	Gene3D	G3DSA:3.30.160.60	Classic Zinc Finger	416	494	1e-05	-	-	9	9	100	79	7.18835
BORCS6_Mmo_5	BORCS6	223	Pfam	PF10157	BLOC-1-related complex sub-unit 6 C-terminal helix	120	219	4.8e-27	IPR046465	BLOC-1-related complex subunit 6, C-terminal helix	18	18	100	100	44.843
CCDC102B_Pre_11	CCDC102B	297	Coils	Coil	Coil	200	297	-	-	-	11	15	73.3333	98	32.9966
CCDC125_Kpn_9	CCDC125	511	Coils	Coil	Coil	204	238	-	-	-	6	8	75	35	6.84932
CCDC136_Cda_11	CCDC136	704	Coils	Coil	Coil	1	92	-	-	-	14	14	100	92	13.0682
CCDC172_Vfu_14	CCDC172	258	Coils	Coil	Coil	17	62	-	-	-	6	13	46.1538	46	17.8295
CCNB1IP1_Ec6_18	CCNB1IP1	277	Pfam	PF14634	zinc-RING finger domain	10	52	0.0029	IPR001841	Zinc finger, RING-type	3	6	50	43	15.5235
CNNM1_Ec2_1	CNNM1	586	SUPERFAMILY	SSF54631	CBS-domain pair	51	196	1.1e-14	IPR046342	CBS domain superfamily	13	13	100	146	24.9147
CNNM1_Ec2_1	CNNM1	586	Gene3D	G3DSA:3.10.580.10	-	47	203	7.8e-58	IPR046342	CBS domain superfamily	13	13	100	157	26.7918
CNNM1_Ec2_1	CNNM1	586	FunFam	G3DSA:3.10.580.10:FF:000001	Putative metal transporter CNNM3 isoform 2	47	203	3.1e-87	-	-	13	13	100	157	26.7918
CNNM1_Ec2_1	CNNM1	586	CDD	cd04590	CBS_pair_CorC_HlyC_assoc	63	188	4.62316e-26	IPR044751	Ion transporter-like, CBS domain	9	13	69.2308	126	21.5017
CNOT7_Vfu_1	CNOT7	285	Pfam	PF04857	CAF1 family ribonuclease	15	132	1.2e-10	IPR006941	Ribonuclease CAF1	21	23	91.3043	118	41.4035
CYB5B_Cda_6	CYB5B	146	Pfam	PF00173	Cytochrome b5-like Heme/Steroid binding domain	25	95	1.5e-24	IPR001199	Cytochrome b5-like heme/steroid binding domain	16	16	100	71	48.6301
DNAAF11_met_12	DNAAF11	466	SUPERFAMILY	SSF52058	L domain-like	19	153	7.82e-30	-	-	6	6	100	135	28.97
DNAAF11_met_12	DNAAF11	466	Pfam	PF14580	Leucine-rich repeat	5	161	8.5e-10	-	-	6	6	100	157	33.691
DNAAF11_met_12	DNAAF11	466	FunFam	G3DSA:3.80.10.10:FF:000052	Leucine rich repeat containing 6	2	175	4.9e-92	-	-	6	6	100	174	37.3391
DNAAF11_met_12	DNAAF11	466	Gene3D	G3DSA:3.80.10.10	Ribonuclease Inhibitor	1	174	8.4e-39	IPR032675	Leucine-rich repeat domain superfamily	6	6	100	174	37.3391
DNAAF6_Pre_24	DNAAF6	214	Pfam	PF18201	PIH1 CS-like domain	110	203	0.0091	IPR041442	PIH1D1/2/3, CS-like domain	22	22	100	94	43.9252
DPPA4_Ec2_3	DPPA4	294	Pfam	PF14047	Dppa2/4 conserved region	217	284	8.2e-34	IPR025891	Developmental pluripotency-associated protein 2/4, C-terminal domain	11	11	100	68	23.1293
EHMT2_Ec2_1	EHMT2	1001	SUPERFAMILY	SSF48403	Ankyrin repeat	444	683	1.13e-65	IPR036770	Ankyrin repeat-containing domain superfamily	10	10	100	240	23.976
EHMT2_Ec2_1	EHMT2	1001	FunFam	G3DSA:1.25.40.20:FF:000029	histone-lysine N-methyltransferase EHMT1 isoform X2	467	702	0	-	-	10	10	100	236	23.5764
EHMT2_Ec2_1	EHMT2	1001	Gene3D	G3DSA:1.25.40.20	-	467	702	1.1e-78	IPR036770	Ankyrin repeat-containing domain superfamily	10	10	100	236	23.5764
EVI5_Kpn_9	EVI5	810	SUPERFAMILY	SSF47923	Ypt/Rab-GAP domain of gyp1p	137	308	1.49e-45	IPR035969	Rab-GAP-TBC domain superfamily	9	19	47.3684	172	21.2346
EVI5_Kpn_9	EVI5	810	Gene3D	G3DSA:1.10.8.270	putative rabgap domain of human tbc1 domain family member 14 like domains	180	272	9.9e-29	-	-	8	19	42.1053	93	11.4815
EVI5_Kpn_9	EVI5	810	SUPERFAMILY	SSF47923	Ypt/Rab-GAP domain of gyp1p	286	404	7.59e-32	IPR035969	Rab-GAP-TBC domain superfamily	11	19	57.8947	119	14.6914
EVI5_Kpn_9	EVI5	810	Pfam	PF00566	Rab-GTPase-TBC domain	167	368	7e-53	IPR000195	Rab-GAP-TBC domain	18	19	94.7368	202	24.9383
EVI5_Kpn_9	EVI5	810	FunFam	G3DSA:1.10.472.80:FF:000002	Ecotropic viral integration site 5	273	423	4.5e-90	-	-	11	19	57.8947	151	18.642
EVI5_Kpn_9	EVI5	810	FunFam	G3DSA:1.10.8.270:FF:000003	Ecotropic viral integration site 5	180	272	1.7e-59	-	-	8	19	42.1053	93	11.4815
EVI5_Kpn_9	EVI5	810	ProSiteProfiles	PS50086	TBC/rab GAP domain profile.	163	348	35240685	IPR000195	Rab-GAP-TBC domain	18	19	94.7368	186	22.963
EVI5_Kpn_9	EVI5	810	SMART	SM00164	tbc_4	160	371	1.2e-89	IPR000195	Rab-GAP-TBC domain	18	19	94.7368	212	26.1728
EVI5_Kpn_9	EVI5	810	Gene3D	G3DSA:1.10.472.80	-	273	423	2.6e-46	-	-	11	19	57.8947	151	18.642
FXR2_Pem_8	FXR2	673	Pfam	PF00013	KH domain	295	362	1.1e-06	IPR004088	K Homology domain, type 1	12	12	100	68	10.104
FXR2_Pem_8	FXR2	673	Gene3D	G3DSA:3.30.1370.10	K Homology domain, type 1	290	369	2.4e-40	IPR036612	K Homology domain, type 1 superfamily	12	12	100	80	11.8871
FXR2_Pem_8	FXR2	673	CDD	cd22511	KH_I_FXR2_rpt3	291	368	7.91411e-46	-	-	12	12	100	78	11.5899
FXR2_Pem_8	FXR2	673	FunFam	G3DSA:3.30.1370.10:FF:000017	Fragile X mental retardation syndrome-related protein 1	290	369	6.4e-49	-	-	12	12	100	80	11.8871
FXR2_Pem_8	FXR2	673	ProSiteProfiles	PS50084	Type-1 KH domain profile.	291	361	1421472	-	-	12	12	100	71	10.5498
FXR2_Pem_8	FXR2	673	SUPERFAMILY	SSF54791	Eukaryotic type KH-domain (KH-domain type I)	296	366	1.82e-11	IPR036612	K Homology domain, type 1 superfamily	12	12	100	71	10.5498
FXR2_Pem_8	FXR2	673	SMART	SM00322	kh_6	295	366	7.3e-05	IPR004087	K Homology domain	12	12	100	72	10.6984
HOMER3_Yen_18	HOMER3	361	Gene3D	G3DSA:2.30.29.30	-	2	118	6.4e-43	IPR011993	PH-like domain superfamily	16	16	100	117	32.41
HOMER3_Yen_18	HOMER3	361	SUPERFAMILY	SSF50729	PH domain-like	5	143	3.58e-45	-	-	16	16	100	139	38.5042
HOMER3_Yen_18	HOMER3	361	Pfam	PF00568	WH1 domain	6	109	2e-32	IPR000697	WH1/EVH1 domain	16	16	100	104	28.8089
HOMER3_Yen_18	HOMER3	361	ProSiteProfiles	PS50229	WH1 domain profile.	1	113	23872402	IPR000697	WH1/EVH1 domain	16	16	100	113	31.3019
HOMER3_Yen_18	HOMER3	361	FunFam	G3DSA:2.30.29.30:FF:000014	Homer homolog 1 (Drosophila)	4	118	9.4e-68	-	-	16	16	100	115	31.856
HOMER3_Yen_18	HOMER3	361	SMART	SM00461	WH1_2	4	110	1.3e-37	IPR000697	WH1/EVH1 domain	16	16	100	107	29.6399
HOMER3_Yen_18	HOMER3	361	CDD	cd01206	EVH1_Homer_Vesl	6	114	2.36807e-75	IPR044100	Homer, EVH1 domain	16	16	100	109	30.1939
HOMEZ_met_40	HOMEZ	525	SUPERFAMILY	SSF46689	Homeodomain-like	44	95	1.5e-08	IPR009057	Homedomain-like superfamily	13	14	92.8571	52	9.90476
HOMEZ_met_40	HOMEZ	525	Gene3D	G3DSA:1.10.10.60	-	35	86	1.6e-05	-	-	13	14	92.8571	52	9.90476
HOMEZ_met_40	HOMEZ	525	ProSiteProfiles	PS50071	'Homeobox' domain profile.	46	85	8519152	IPR001356	Homeodomain	13	14	92.8571	40	7.61905
HOMEZ_met_40	HOMEZ	525	SMART	SM00389	HOX_1	31	93	0.042	IPR001356	Homeodomain	13	14	92.8571	63	12
HOMEZ_met_40	HOMEZ	525	CDD	cd00086	homeodomain	41	90	1.49016	IPR001356	Homeodomain	13	14	92.8571	50	9.52381
HOMEZ_Yen_2	HOMEZ	525	FunFam	G3DSA:1.10.10.60:FF:000211	Homeobox and leucine zipper protein Homez	423	487	4.4e-40	-	-	9	9	100	65	12.381
HOMEZ_Yen_2	HOMEZ	525	Pfam	PF11569	Homeodomain leucine-zipper encoding, Homez	429	485	3.2e-25	IPR024578	Homez, homeobox domain	9	9	100	57	10.8571
HOMEZ_Yen_2	HOMEZ	525	Gene3D	G3DSA:1.10.10.60	Homeodomain-like	423	487	4.8e-30	-	-	9	9	100	65	12.381
HSPB8_Ec6_13	HSPB8	196	Gene3D	G3DSA:2.60.40.790	-	93	176	1.3e-20	IPR008978	HSP20-like chaperone	17	17	100	84	42.8571
HSPB8_Ec6_13	HSPB8	196	CDD	cd06480	ACD_HspB8_like	80	170	3.05622e-53	IPR042790	Heat shock protein beta-8, alpha-crystallin domain (ACD)	17	17	100	91	46.4286
HSPB8_Ec6_13	HSPB8	196	SUPERFAMILY	SSF49764	HSP20-like chaperones	94	173	3.84e-10	IPR008978	HSP20-like chaperone	17	17	100	80	40.8163
HSPB8_Ec6_13	HSPB8	196	FunFam	G3DSA:2.60.40.790:FF:000028	Heat shock protein beta-8	93	177	1.4e-58	-	-	17	17	100	85	43.3673
HSPB8_Ec6_13	HSPB8	196	PRINTS	PR00299	Alpha crystallin signature	149	170	6e-15	IPR001436	Alpha crystallin/Small heat shock protein, animal type	8	17	47.0588	22	11.2245
HSPB8_Ec6_13	HSPB8	196	Pfam	PF00011	Hsp20/alpha crystallin family	95	173	2.8e-13	IPR002068	Alpha crystallin/Hsp20 domain	17	17	100	79	40.3061
KCTD6_Ec6_10	KCTD6	237	Gene3D	G3DSA:3.30.710.10	Potassium Channel Kv1.1; Chain A	9	109	4.8e-34	IPR011333	SKP1/BTB/POZ domain superfamily	11	11	100	101	42.616
KCTD6_Ec6_10	KCTD6	237	CDD	cd18394	BTB_POZ_KCTD6	10	113	9.89551e-78	-	-	11	11	100	104	43.8819
KCTD6_Ec6_10	KCTD6	237	FunFam	G3DSA:3.30.710.10:FF:000003	BTB/POZ domain-containing protein KCTD6 isoform X2	9	111	1.3e-51	-	-	11	11	100	103	43.4599
KCTD6_Ec6_10	KCTD6	237	Pfam	PF02214	BTB/POZ domain	14	101	2e-17	IPR003131	Potassium channel tetramerisation-type BTB domain	11	11	100	88	37.1308
KCTD6_Ec6_10	KCTD6	237	SMART	SM00225	BTB_4	12	113	1.1e-08	IPR000210	BTB/POZ domain	11	11	100	102	43.038
KCTD6_Ec6_10	KCTD6	237	SUPERFAMILY	SSF54695	POZ domain	12	106	5.89e-32	IPR011333	SKP1/BTB/POZ domain superfamily	11	11	100	95	40.0844
KEAP1_Vfu_7	KEAP1	624	Pfam	PF24681	KLHDC2/KLHL20/DRC7 Kelch-repeats domain	459	599	9.3e-15	-	-	5	9	55.5556	141	22.5962
KEAP1_Vfu_7	KEAP1	624	SUPERFAMILY	SSF117281	Kelch motif	327	608	6.54e-86	IPR015915	Kelch-type beta-propeller	9	9	100	282	45.1923
KRT27_Cda_11	KRT27	459	Gene3D	G3DSA:1.20.5.1160	-	128	237	5.8e-34	-	-	14	14	100	110	23.9651
KRT27_Cda_11	KRT27	459	Coils	Coil	Coil	198	232	-	-	-	12	14	85.7143	35	7.62527
KRT27_Cda_11	KRT27	459	FunFam	G3DSA:1.20.5.1160:FF:000002	Type I keratin 10	127	238	1.1e-52	-	-	14	14	100	112	24.4009
KRT27_Cda_11	KRT27	459	PRINTS	PR01248	Type I keratin signature	187	210	9.8e-47	IPR002957	Keratin, type I	12	14	85.7143	24	5.22876
KRT27_Cda_11	KRT27	459	SUPERFAMILY	SSF90257	Myosin rod fragments	129	229	6.54e-05	-	-	14	14	100	101	22.0044
LBX1_met_24	LBX1	281	SMART	SM00389	HOX_1	125	187	6.9e-26	IPR001356	Homeodomain	9	9	100	63	22.4199
LBX1_met_24	LBX1	281	Gene3D	G3DSA:1.10.10.60	-	117	184	1.9e-24	-	-	8	9	88.8889	68	24.1993
LBX1_met_24	LBX1	281	Coils	Coil	Coil	170	197	-	-	-	6	9	66.6667	28	9.96441
LBX1_met_24	LBX1	281	CDD	cd00086	homeodomain	126	182	1.61607e-17	IPR001356	Homeodomain	8	9	88.8889	57	20.2847
LBX1_met_24	LBX1	281	SUPERFAMILY	SSF46689	Homeodomain-like	116	182	2.51e-23	IPR009057	Homedomain-like superfamily	8	9	88.8889	67	23.8434
LBX1_met_24	LBX1	281	PRINTS	PR00031	Lambda-repressor HTH signature	163	179	3.7e-05	IPR000047	Helix-turn-helix motif	7	9	77.7778	17	6.04982
LBX1_met_24	LBX1	281	ProSiteProfiles	PS50071	'Homeobox' domain profile.	123	183	20811384	IPR001356	Homeodomain	8	9	88.8889	61	21.7082
LBX1_met_24	LBX1	281	FunFam	G3DSA:1.10.10.60:FF:000098	Transcription factor LBX1	117	184	6e-46	-	-	8	9	88.8889	68	24.1993
LBX1_met_24	LBX1	281	Pfam	PF00046	Homeodomain	126	182	9.5e-19	IPR001356	Homeodomain	8	9	88.8889	57	20.2847
LBX1_met_24	LBX1	281	ProSitePatterns	PS00027	'Homeobox' domain signature.	158	181	-	IPR017970	Homeobox, conserved site	7	9	77.7778	24	8.54093
LBX1_Pfa_11	LBX1	281	SMART	SM00389	HOX_1	125	187	6.9e-26	IPR001356	Homeodomain	9	9	100	63	22.4199
LBX1_Pfa_11	LBX1	281	Gene3D	G3DSA:1.10.10.60	-	117	184	1.9e-24	-	-	9	9	100	68	24.1993
LBX1_Pfa_11	LBX1	281	CDD	cd00086	homeodomain	126	182	1.61607e-17	IPR001356	Homeodomain	9	9	100	57	20.2847
LBX1_Pfa_11	LBX1	281	SUPERFAMILY	SSF46689	Homeodomain-like	116	182	2.51e-23	IPR009057	Homedomain-like superfamily	9	9	100	67	23.8434
LBX1_Pfa_11	LBX1	281	ProSiteProfiles	PS50071	'Homeobox' domain profile.	123	183	20811384	IPR001356	Homeodomain	9	9	100	61	21.7082
LBX1_Pfa_11	LBX1	281	FunFam	G3DSA:1.10.10.60:FF:000098	Transcription factor LBX1	117	184	6e-46	-	-	9	9	100	68	24.1993
LBX1_Pfa_11	LBX1	281	Pfam	PF00046	Homeodomain	126	182	9.5e-19	IPR001356	Homeodomain	9	9	100	57	20.2847
LBX1_Pfa_13	LBX1	281	SMART	SM00389	HOX_1	125	187	6.9e-26	IPR001356	Homeodomain	12	12	100	63	22.4199
LBX1_Pfa_13	LBX1	281	Gene3D	G3DSA:1.10.10.60	-	117	184	1.9e-24	-	-	12	12	100	68	24.1993
LBX1_Pfa_13	LBX1	281	CDD	cd00086	homeodomain	126	182	1.61607e-17	IPR001356	Homeodomain	12	12	100	57	20.2847
LBX1_Pfa_13	LBX1	281	SUPERFAMILY	SSF46689	Homeodomain-like	116	182	2.51e-23	IPR009057	Homedomain-like superfamily	12	12	100	67	23.8434
LBX1_Pfa_13	LBX1	281	ProSiteProfiles	PS50071	'Homeobox' domain profile.	123	183	20811384	IPR001356	Homeodomain	12	12	100	61	21.7082
LBX1_Pfa_13	LBX1	281	FunFam	G3DSA:1.10.10.60:FF:000098	Transcription factor LBX1	117	184	6e-46	-	-	12	12	100	68	24.1993
LBX1_Pfa_13	LBX1	281	Pfam	PF00046	Homeodomain	126	182	9.5e-19	IPR001356	Homeodomain	12	12	100	57	20.2847
LBX1_Pfa_4	LBX1	281	SMART	SM00389	HOX_1	125	187	6.9e-26	IPR001356	Homeodomain	12	12	100	63	22.4199
LBX1_Pfa_4	LBX1	281	Gene3D	G3DSA:1.10.10.60	-	117	184	1.9e-24	-	-	12	12	100	68	24.1993
LBX1_Pfa_4	LBX1	281	CDD	cd00086	homeodomain	126	182	1.61607e-17	IPR001356	Homeodomain	12	12	100	57	20.2847
LBX1_Pfa_4	LBX1	281	SUPERFAMILY	SSF46689	Homeodomain-like	116	182	2.51e-23	IPR009057	Homedomain-like superfamily	12	12	100	67	23.8434
LBX1_Pfa_4	LBX1	281	PRINTS	PR00031	Lambda-repressor HTH signature	163	179	3.7e-05	IPR000047	Helix-turn-helix motif	5	12	41.6667	17	6.04982
LBX1_Pfa_4	LBX1	281	ProSiteProfiles	PS50071	'Homeobox' domain profile.	123	183	20811384	IPR001356	Homeodomain	12	12	100	61	21.7082
LBX1_Pfa_4	LBX1	281	FunFam	G3DSA:1.10.10.60:FF:000098	Transcription factor LBX1	117	184	6e-46	-	-	12	12	100	68	24.1993
LBX1_Pfa_4	LBX1	281	Pfam	PF00046	Homeodomain	126	182	9.5e-19	IPR001356	Homeodomain	12	12	100	57	20.2847
LBX1_Pfa_4	LBX1	281	ProSitePatterns	PS00027	'Homeobox' domain signature.	158	181	-	IPR017970	Homeobox, conserved site	5	12	41.6667	24	8.54093
LZTS2_Cda_11	LZTS2	669	Pfam	PF06818	Fez1	439	636	2.2e-66	-	-	8	9	88.8889	198	29.5964
MAGEA6_Cda_4	MAGEA6	314	Gene3D	G3DSA:1.10.10.1200	MAGE homology domain, winged helix WH1 motif	81	190	2.8e-29	IPR041898	MAGE homology domain, winged helix WH1 motif	11	25	44	110	35.0318
MAGEA6_Cda_4	MAGEA6	314	Gene3D	G3DSA:1.10.10.1210	MAGE homology domain, winged helix WH2 motif	193	314	1.1e-38	IPR041899	MAGE homology domain, winged helix WH2 motif	14	25	56	122	38.8535
MAGEA6_Cda_4	MAGEA6	314	FunFam	G3DSA:1.10.10.1210:FF:000001	melanoma-associated antigen D1	188	314	1.6e-46	-	-	14	25	56	127	40.4459
MAGEA6_Cda_4	MAGEA6	314	FunFam	G3DSA:1.10.10.1200:FF:000002	MAGE family member A11	82	190	1.6e-52	-	-	11	25	44	109	34.7134
MAGEA6_Cpa_1	MAGEA6	314	Gene3D	G3DSA:1.10.10.1200	MAGE homology domain, winged helix WH1 motif	81	190	2.8e-29	IPR041898	MAGE homology domain, winged helix WH1 motif	11	25	44	110	35.0318
MAGEA6_Cpa_1	MAGEA6	314	Gene3D	G3DSA:1.10.10.1210	MAGE homology domain, winged helix WH2 motif	193	314	1.1e-38	IPR041899	MAGE homology domain, winged helix WH2 motif	14	25	56	122	38.8535
MAGEA6_Cpa_1	MAGEA6	314	FunFam	G3DSA:1.10.10.1210:FF:000001	melanoma-associated antigen D1	188	314	1.6e-46	-	-	14	25	56	127	40.4459
MAGEA6_Cpa_1	MAGEA6	314	FunFam	G3DSA:1.10.10.1200:FF:000002	MAGE family member A11	82	190	1.6e-52	-	-	11	25	44	109	34.7134
MAGEA6_Pma_7	MAGEA6	314	Gene3D	G3DSA:1.10.10.1200	MAGE homology domain, winged helix WH1 motif	81	190	2.8e-29	IPR041898	MAGE homology domain, winged helix WH1 motif	11	25	44	110	35.0318
MAGEA6_Pma_7	MAGEA6	314	Gene3D	G3DSA:1.10.10.1210	MAGE homology domain, winged helix WH2 motif	193	314	1.1e-38	IPR041899	MAGE homology domain, winged helix WH2 motif	14	25	56	122	38.8535
MAGEA6_Pma_7	MAGEA6	314	FunFam	G3DSA:1.10.10.1210:FF:000001	melanoma-associated antigen D1	188	314	1.6e-46	-	-	14	25	56	127	40.4459
MAGEA6_Pma_7	MAGEA6	314	FunFam	G3DSA:1.10.10.1200:FF:000002	MAGE family member A11	82	190	1.6e-52	-	-	11	25	44	109	34.7134
MAGEA8_Kpn_5	MAGEA8	318	Gene3D	G3DSA:1.10.10.1200	MAGE homology domain, winged helix WH1 motif	82	193	3.1e-40	IPR041898	MAGE homology domain, winged helix WH1 motif	13	29	44.8276	112	35.2201
MAGEA8_Kpn_5	MAGEA8	318	Gene3D	G3DSA:1.10.10.1210	MAGE homology domain, winged helix WH2 motif	196	317	4.7e-41	IPR041899	MAGE homology domain, winged helix WH2 motif	16	29	55.1724	122	38.3648
MAGEA8_Kpn_5	MAGEA8	318	FunFam	G3DSA:1.10.10.1210:FF:000001	melanoma-associated antigen D1	191	317	1e-47	-	-	16	29	55.1724	127	39.9371
MAGEA8_Kpn_5	MAGEA8	318	FunFam	G3DSA:1.10.10.1200:FF:000002	MAGE family member A11	82	193	1.6e-55	-	-	13	29	44.8276	112	35.2201
MFF_Pst_16	MFF	238	Pfam	PF05644	Mitochondrial and peroxisomal fission factor Mff	150	238	2.6e-38	IPR039433	Mff-like domain	6	6	100	89	37.395
MFF_Pst_16	MFF	238	Phobius	TRANSMEMBRANE	Region of a membrane-bound protein predicted to be embedded in the membrane.	218	236	-	-	-	6	6	100	19	7.98319
MFF_Pst_16	MFF	238	TMHMM	TMhelix	Region of a membrane-bound protein predicted to be embedded in the membrane.	219	236	-	-	-	6	6	100	18	7.56303
MID1_met_7	MID1	667	Pfam	PF22586	ANCHR-like B-box zinc-binding domain	118	160	3.8e-07	-	-	15	15	100	43	6.44678
MID1_met_7	MID1	667	CDD	cd19836	Bbox1_MID1_C-I	115	164	2.60097e-26	IPR047095	Midline-1, B-box-type 1 zinc finger	15	15	100	50	7.49625
MID1_met_7	MID1	667	Gene3D	G3DSA:4.10.830.40	-	92	159	1.4e-31	-	-	15	15	100	68	10.1949
MID1_met_7	MID1	667	FunFam	G3DSA:4.10.830.40:FF:000002	probable E3 ubiquitin-protein ligase MID2	92	159	2.7e-38	-	-	15	15	100	68	10.1949
MID1_met_7	MID1	667	SMART	SM00336	bboxneu5	114	164	2.4e-08	IPR000315	B-box-type zinc finger	15	15	100	51	7.64618
MPP7_Efe_14	MPP7	576	ProSiteProfiles	PS50106	PDZ domain profile.	139	220	159432	IPR001478	PDZ domain	19	24	79.1667	82	14.2361
MPP7_Efe_14	MPP7	576	Gene3D	G3DSA:2.30.42.10	-	133	222	2.8e-37	IPR036034	PDZ superfamily	19	24	79.1667	90	15.625
MPP7_Efe_14	MPP7	576	SUPERFAMILY	SSF50156	PDZ domain-like	115	221	3.42e-21	IPR036034	PDZ superfamily	19	24	79.1667	107	18.5764
MPP7_Efe_14	MPP7	576	FunFam	G3DSA:2.30.42.10:FF:000046	MAGUK p55 subfamily member 7	133	221	8.3e-48	-	-	19	24	79.1667	89	15.4514
MPP7_Efe_14	MPP7	576	SMART	SM00228	pdz_new	147	220	8.9e-16	IPR001478	PDZ domain	19	24	79.1667	74	12.8472
MPP7_Efe_14	MPP7	576	CDD	cd06799	PDZ_MPP3-MPP4-MPP7-like	138	218	9.64456e-49	-	-	19	24	79.1667	81	14.0625
MPP7_Efe_14	MPP7	576	Pfam	PF00595	PDZ domain	141	216	1.2e-10	IPR001478	PDZ domain	19	24	79.1667	76	13.1944
N4BP2_Yen_9	N4BP2	1770	Pfam	PF08590	Domain of unknown function (DUF1771)	1619	1682	1.5e-13	IPR013899	Domain of unknown function DUF1771	5	5	100	64	3.61582
N4BP2_Yen_9	N4BP2	1770	SMART	SM01162	DUF1771_2	1618	1683	8.1e-23	IPR013899	Domain of unknown function DUF1771	5	5	100	66	3.72881
NAB2_Yen_6	NAB2	525	Pfam	PF04905	NAB conserved region 2 (NCD2)	237	364	1.4e-49	IPR006989	NAB co-repressor, domain	4	4	100	128	24.381
NAB2_Yen_6	NAB2	525	Gene3D	G3DSA:1.20.120.2010	NAB conserved domain 2	230	366	1e-45	IPR038398	NAB co-repressor domain 2 superfamily	4	4	100	137	26.0952
NAB2_Yen_6	NAB2	525	FunFam	G3DSA:1.20.120.2010:FF:000001	NGFI-A-binding protein 1 isoform X1	230	368	7.9e-66	-	-	4	4	100	139	26.4762
NECAB2_Kpn_9	NECAB2	239	Gene3D	G3DSA:3.30.70.100	-	140	227	6.7e-10	-	-	14	14	100	88	36.8201
NECAB2_Kpn_9	NECAB2	239	FunFam	G3DSA:3.30.70.100:FF:000028	N-terminal EF-hand calcium-binding protein 2	139	228	8.5e-47	-	-	14	14	100	90	37.6569
NECAB2_Kpn_9	NECAB2	239	SUPERFAMILY	SSF54909	Dimeric alpha+beta barrel	134	224	1.51e-17	IPR011008	Dimeric alpha-beta barrel	14	14	100	91	38.0753
NECAB2_Kpn_9	NECAB2	239	ProSiteProfiles	PS51725	ABM domain profile.	139	228	16671667	IPR007138	Antibiotic biosynthesis monooxygenase domain	14	14	100	90	37.6569
NECAB2_Kpn_9	NECAB2	239	Pfam	PF03992	Antibiotic biosynthesis monooxygenase	141	211	2.7e-13	IPR007138	Antibiotic biosynthesis monooxygenase domain	14	14	100	71	29.7071
NECAB2_Pst_4	NECAB2	239	Coils	Coil	Coil	27	54	-	-	-	7	10	70	28	11.7155
NEDD9_Pem_8	NEDD9	174	SMART	SM00326	SH3_2	6	64	6.6e-17	IPR001452	SH3 domain	17	17	100	59	33.908
NEDD9_Pem_8	NEDD9	174	CDD	cd12002	SH3_NEDD9	7	63	1.59734e-37	IPR035746	Enhancer of filamentation 1, SH3 domain	17	17	100	57	32.7586
NEDD9_Pem_8	NEDD9	174	SUPERFAMILY	SSF50044	SH3-domain	6	84	1.58e-18	IPR036028	SH3-like domain superfamily	17	17	100	79	45.4023
NEDD9_Pem_8	NEDD9	174	ProSiteProfiles	PS50002	Src homology 3 (SH3) domain profile.	3	65	24077515	IPR001452	SH3 domain	17	17	100	63	36.2069
NEDD9_Pem_8	NEDD9	174	Gene3D	G3DSA:2.30.30.40	SH3 Domains	3	65	7.9e-21	-	-	17	17	100	63	36.2069
NEDD9_Pem_8	NEDD9	174	Pfam	PF14604	Variant SH3 domain	10	61	8.8e-10	IPR001452	SH3 domain	17	17	100	52	29.8851
NEDD9_Pem_8	NEDD9	174	FunFam	G3DSA:2.30.30.40:FF:000009	Breast cancer anti-estrogen resistance 1	4	66	1.9e-35	-	-	17	17	100	63	36.2069
NOTO_met_24	NOTO	251	FunFam	G3DSA:1.10.10.60:FF:000318	homeobox protein notochord	151	238	1.4e-53	-	-	10	10	100	88	35.0598
NOTO_met_24	NOTO	251	SMART	SM00389	HOX_1	156	218	8.9e-21	IPR001356	Homeodomain	10	10	100	63	25.0996
NOTO_met_24	NOTO	251	SUPERFAMILY	SSF46689	Homeodomain-like	140	216	6.27e-21	IPR009057	Homedomain-like superfamily	10	10	100	77	30.6773
NOTO_met_24	NOTO	251	Gene3D	G3DSA:1.10.10.60	-	151	234	1.3e-21	-	-	10	10	100	84	33.4661
NOTO_met_24	NOTO	251	CDD	cd00086	homeodomain	157	215	7.7608e-17	IPR001356	Homeodomain	10	10	100	59	23.506
NOTO_met_24	NOTO	251	ProSiteProfiles	PS50071	'Homeobox' domain profile.	154	214	19289026	IPR001356	Homeodomain	10	10	100	61	24.3028
NOTO_met_24	NOTO	251	Pfam	PF00046	Homeodomain	157	213	4.9e-16	IPR001356	Homeodomain	9	10	90	57	22.7092
NOTO_Pfa_4	NOTO	251	FunFam	G3DSA:1.10.10.60:FF:000318	homeobox protein notochord	151	238	1.4e-53	-	-	21	21	100	88	35.0598
NOTO_Pfa_4	NOTO	251	SMART	SM00389	HOX_1	156	218	8.9e-21	IPR001356	Homeodomain	21	21	100	63	25.0996
NOTO_Pfa_4	NOTO	251	SUPERFAMILY	SSF46689	Homeodomain-like	140	216	6.27e-21	IPR009057	Homedomain-like superfamily	21	21	100	77	30.6773
NOTO_Pfa_4	NOTO	251	Gene3D	G3DSA:1.10.10.60	-	151	234	1.3e-21	-	-	21	21	100	84	33.4661
NOTO_Pfa_4	NOTO	251	CDD	cd00086	homeodomain	157	215	7.7608e-17	IPR001356	Homeodomain	20	21	95.2381	59	23.506
NOTO_Pfa_4	NOTO	251	ProSiteProfiles	PS50071	'Homeobox' domain profile.	154	214	19289026	IPR001356	Homeodomain	20	21	95.2381	61	24.3028
NOTO_Pfa_4	NOTO	251	Pfam	PF00046	Homeodomain	157	213	4.9e-16	IPR001356	Homeodomain	19	21	90.4762	57	22.7092
PAX5_met_24	PAX5	391	ProSiteProfiles	PS51057	Paired DNA-binding domain profile.	16	142	65343895	IPR001523	Paired domain	4	4	100	127	32.4808
PAX5_met_24	PAX5	391	SUPERFAMILY	SSF46689	Homeodomain-like	18	140	3.58e-40	IPR009057	Homedomain-like superfamily	4	4	100	123	31.4578
PAX5_met_24	PAX5	391	SMART	SM00351	pax3	16	140	5.6e-96	IPR001523	Paired domain	4	4	100	125	31.9693
PAX5_met_24	PAX5	391	ProSitePatterns	PS00034	Paired DNA-binding domain signature.	50	66	-	IPR043182	Paired DNA-binding domain	4	4	100	17	4.34783
PAX5_met_24	PAX5	391	PRINTS	PR00027	Paired box signature	38	56	7.4e-45	IPR001523	Paired domain	3	4	75	19	4.85934
PAX5_met_24	PAX5	391	CDD	cd00131	PAX	16	142	7.30814e-79	IPR001523	Paired domain	4	4	100	127	32.4808
PAX5_met_24	PAX5	391	FunFam	G3DSA:1.10.10.10:FF:000013	Paired box 8 isoform 1	10	84	4.2e-48	-	-	4	4	100	75	19.1816
PAX5_met_24	PAX5	391	Pfam	PF00292	'Paired box' domain	16	140	1.5e-71	IPR001523	Paired domain	4	4	100	125	31.9693
PAX5_met_24	PAX5	391	Gene3D	G3DSA:1.10.10.10	-	10	84	1e-42	IPR036388	Winged helix-like DNA-binding domain superfamily	4	4	100	75	19.1816
PAX5_Pre_19	PAX5	391	Pfam	PF12403	Paired-box protein 2 C terminal	283	390	9.4e-49	IPR022130	Paired-box protein 2 C-terminal	9	9	100	108	27.6215
PAX5_Pse_2	PAX5	391	ProSiteProfiles	PS51057	Paired DNA-binding domain profile.	16	142	65343895	IPR001523	Paired domain	3	3	100	127	32.4808
PAX5_Pse_2	PAX5	391	FunFam	G3DSA:1.10.10.10:FF:000003	Paired box protein Pax-6	85	148	2.6e-37	-	-	3	3	100	64	16.3683
PAX5_Pse_2	PAX5	391	SUPERFAMILY	SSF46689	Homeodomain-like	18	140	3.58e-40	IPR009057	Homedomain-like superfamily	3	3	100	123	31.4578
PAX5_Pse_2	PAX5	391	Gene3D	G3DSA:1.10.10.10	-	85	149	1.4e-34	IPR036388	Winged helix-like DNA-binding domain superfamily	3	3	100	65	16.624
PAX5_Pse_2	PAX5	391	SMART	SM00351	pax3	16	140	5.6e-96	IPR001523	Paired domain	3	3	100	125	31.9693
PAX5_Pse_2	PAX5	391	PRINTS	PR00027	Paired box signature	76	93	7.4e-45	IPR001523	Paired domain	3	3	100	18	4.60358
PAX5_Pse_2	PAX5	391	CDD	cd00131	PAX	16	142	7.30814e-79	IPR001523	Paired domain	3	3	100	127	32.4808
PAX5_Pse_2	PAX5	391	Pfam	PF00292	'Paired box' domain	16	140	1.5e-71	IPR001523	Paired domain	3	3	100	125	31.9693
PAX6_Ec2_1	PAX6	422	SMART	SM00389	HOX_1	210	272	6.9e-26	IPR001356	Homeodomain	7	7	100	63	14.9289
PAX6_Ec2_1	PAX6	422	Gene3D	G3DSA:1.10.10.60	-	217	273	5.4e-28	-	-	7	7	100	57	13.5071
PAX6_Ec2_1	PAX6	422	CDD	cd00086	homeodomain	212	269	2.40032e-19	IPR001356	Homeodomain	7	7	100	58	13.7441
PAX6_Ec2_1	PAX6	422	FunFam	G3DSA:1.10.10.60:FF:000028	Paired box protein Pax-6	217	273	3.4e-40	-	-	7	7	100	57	13.5071
PAX6_Ec2_1	PAX6	422	ProSitePatterns	PS00027	'Homeobox' domain signature.	243	266	-	IPR017970	Homeobox, conserved site	4	7	57.1429	24	5.6872
PAX6_Ec2_1	PAX6	422	ProSiteProfiles	PS50071	'Homeobox' domain profile.	208	268	20163572	IPR001356	Homeodomain	7	7	100	61	14.455
PAX6_Ec2_1	PAX6	422	Pfam	PF00046	Homeodomain	212	267	2.1e-19	IPR001356	Homeodomain	7	7	100	56	13.2701
PAX6_Ec2_1	PAX6	422	SUPERFAMILY	SSF46689	Homeodomain-like	191	269	5.31e-24	IPR009057	Homedomain-like superfamily	7	7	100	79	18.7204
PAX6_Efe_11	PAX6	422	SMART	SM00351	pax3	4	128	7.3e-92	IPR001523	Paired domain	4	4	100	125	29.6209
PAX6_Efe_11	PAX6	422	Gene3D	G3DSA:1.10.10.10	-	1	72	1.3e-40	IPR036388	Winged helix-like DNA-binding domain superfamily	4	4	100	72	17.0616
PAX6_Efe_11	PAX6	422	CDD	cd00131	PAX	5	131	4.89152e-78	IPR001523	Paired domain	4	4	100	127	30.0948
PAX6_Efe_11	PAX6	422	FunFam	G3DSA:1.10.10.10:FF:000069	Paired box protein Pax-6	1	72	1e-47	-	-	4	4	100	72	17.0616
PAX6_Efe_11	PAX6	422	Pfam	PF00292	'Paired box' domain	4	128	1.7e-69	IPR001523	Paired domain	4	4	100	125	29.6209
PAX6_Efe_11	PAX6	422	ProSiteProfiles	PS51057	Paired DNA-binding domain profile.	4	130	64941338	IPR001523	Paired domain	4	4	100	127	30.0948
PAX6_Efe_11	PAX6	422	SUPERFAMILY	SSF46689	Homeodomain-like	6	129	1.85e-39	IPR009057	Homedomain-like superfamily	4	4	100	124	29.3839
PAX6_Efe_11	PAX6	422	PRINTS	PR00027	Paired box signature	8	23	1.5e-43	IPR001523	Paired domain	3	4	75	16	3.79147
PAX6_met_16	PAX6	422	SMART	SM00351	pax3	4	128	7.3e-92	IPR001523	Paired domain	9	13	69.2308	125	29.6209
PAX6_met_16	PAX6	422	Gene3D	G3DSA:1.10.10.10	-	1	72	1.3e-40	IPR036388	Winged helix-like DNA-binding domain superfamily	9	13	69.2308	72	17.0616
PAX6_met_16	PAX6	422	CDD	cd00131	PAX	5	131	4.89152e-78	IPR001523	Paired domain	9	13	69.2308	127	30.0948
PAX6_met_16	PAX6	422	FunFam	G3DSA:1.10.10.10:FF:000069	Paired box protein Pax-6	1	72	1e-47	-	-	9	13	69.2308	72	17.0616
PAX6_met_16	PAX6	422	Pfam	PF00292	'Paired box' domain	4	128	1.7e-69	IPR001523	Paired domain	9	13	69.2308	125	29.6209
PAX6_met_16	PAX6	422	ProSiteProfiles	PS51057	Paired DNA-binding domain profile.	4	130	64941338	IPR001523	Paired domain	9	13	69.2308	127	30.0948
PAX6_met_16	PAX6	422	SUPERFAMILY	SSF46689	Homeodomain-like	6	129	1.85e-39	IPR009057	Homedomain-like superfamily	9	13	69.2308	124	29.3839
PDE4DIP_Efe_11	PDE4DIP	1132	Pfam	PF07776	Zinc-finger associated domain (zf-AD)	4	73	0.0032	IPR012934	Zinc finger, AD-type	3	3	100	70	6.18375
PDE4DIP_Kpn_9	PDE4DIP	1132	Pfam	PF18615	Short myomegalin-like EB1 binding proteins, N-terminal domain	114	359	4.4e-98	IPR040947	Short myomegalin-like EB1 binding protein, N-terminal	4	4	100	246	21.7314
PICK1_Cda_6	PICK1	415	SMART	SM00228	pdz_new	31	105	5.4e-13	IPR001478	PDZ domain	13	18	72.2222	75	18.0723
PICK1_Cda_6	PICK1	415	SUPERFAMILY	SSF50156	PDZ domain-like	18	100	1.58e-17	IPR036034	PDZ superfamily	15	18	83.3333	83	20
PICK1_Cda_6	PICK1	415	FunFam	G3DSA:2.30.42.10:FF:000073	Interacting with PRKCA	15	126	7.1e-62	-	-	15	18	83.3333	112	26.988
PICK1_Cda_6	PICK1	415	CDD	cd06722	PDZ_PICK1-like	21	104	1.54229e-53	-	-	15	18	83.3333	84	20.241
PICK1_Cda_6	PICK1	415	Gene3D	G3DSA:2.30.42.10	-	15	126	2e-37	IPR036034	PDZ superfamily	15	18	83.3333	112	26.988
PICK1_Cda_6	PICK1	415	ProSiteProfiles	PS50106	PDZ domain profile.	22	105	17249701	IPR001478	PDZ domain	15	18	83.3333	84	20.241
PICK1_Cda_6	PICK1	415	Pfam	PF00595	PDZ domain	23	99	7.1e-07	IPR001478	PDZ domain	15	18	83.3333	77	18.5542
PICK1_Vfu_12	PICK1	415	SMART	SM00228	pdz_new	31	105	5.4e-13	IPR001478	PDZ domain	9	10	90	75	18.0723
PICK1_Vfu_12	PICK1	415	SUPERFAMILY	SSF50156	PDZ domain-like	18	100	1.58e-17	IPR036034	PDZ superfamily	10	10	100	83	20
PICK1_Vfu_12	PICK1	415	FunFam	G3DSA:2.30.42.10:FF:000073	Interacting with PRKCA	15	126	7.1e-62	-	-	10	10	100	112	26.988
PICK1_Vfu_12	PICK1	415	CDD	cd06722	PDZ_PICK1-like	21	104	1.54229e-53	-	-	10	10	100	84	20.241
PICK1_Vfu_12	PICK1	415	Gene3D	G3DSA:2.30.42.10	-	15	126	2e-37	IPR036034	PDZ superfamily	10	10	100	112	26.988
PICK1_Vfu_12	PICK1	415	ProSiteProfiles	PS50106	PDZ domain profile.	22	105	17249701	IPR001478	PDZ domain	10	10	100	84	20.241
PICK1_Vfu_12	PICK1	415	Pfam	PF00595	PDZ domain	23	99	7.1e-07	IPR001478	PDZ domain	10	10	100	77	18.5542
PKNOX2_Mmo_5	PKNOX2	472	Pfam	PF16493	TALE/MEIS homeobox family N-terminal domain	68	173	2.9e-44	IPR032453	Homeobox protein PKNOX/Meis, N-terminal	24	24	100	106	22.4576
PNMA1_Mmo_4	PNMA1	353	Pfam	PF14893	PNMA	164	325	2.3e-68	IPR048270	Paraneoplastic antigen Ma-like, C-terminal domain	18	18	100	162	45.8924
PROP1_Ec6_9	PROP1	226	PRINTS	PR00031	Lambda-repressor HTH signature	107	123	6.2e-05	IPR000047	Helix-turn-helix motif	5	12	41.6667	17	7.52212
PROP1_Ec6_9	PROP1	226	CDD	cd00086	homeodomain	70	128	3.10384e-18	IPR001356	Homeodomain	12	12	100	59	26.1062
PROP1_Ec6_9	PROP1	226	SMART	SM00389	HOX_1	69	131	2.9e-26	IPR001356	Homeodomain	12	12	100	63	27.8761
PROP1_Ec6_9	PROP1	226	Pfam	PF00046	Homeodomain	70	126	1.2e-19	IPR001356	Homeodomain	12	12	100	57	25.2212
PROP1_Ec6_9	PROP1	226	ProSiteProfiles	PS50071	'Homeobox' domain profile.	67	127	20536064	IPR001356	Homeodomain	12	12	100	61	26.9912
PROP1_Ec6_9	PROP1	226	SUPERFAMILY	SSF46689	Homeodomain-like	65	131	7.27e-26	IPR009057	Homedomain-like superfamily	12	12	100	67	29.646
PROP1_Ec6_9	PROP1	226	Gene3D	G3DSA:1.10.10.60	-	66	130	1.2e-26	-	-	12	12	100	65	28.7611
PROP1_Ec6_9	PROP1	226	FunFam	G3DSA:1.10.10.60:FF:000138	Homeobox protein prophet of Pit-1	66	131	8.4e-40	-	-	12	12	100	66	29.2035
PROP1_Ec6_9	PROP1	226	ProSitePatterns	PS00027	'Homeobox' domain signature.	102	125	-	IPR017970	Homeobox, conserved site	5	12	41.6667	24	10.6195
PROP1_met_18	PROP1	226	PRINTS	PR00031	Lambda-repressor HTH signature	107	123	6.2e-05	IPR000047	Helix-turn-helix motif	8	15	53.3333	17	7.52212
PROP1_met_18	PROP1	226	CDD	cd00086	homeodomain	70	128	3.10384e-18	IPR001356	Homeodomain	15	15	100	59	26.1062
PROP1_met_18	PROP1	226	SMART	SM00389	HOX_1	69	131	2.9e-26	IPR001356	Homeodomain	15	15	100	63	27.8761
PROP1_met_18	PROP1	226	Pfam	PF00046	Homeodomain	70	126	1.2e-19	IPR001356	Homeodomain	15	15	100	57	25.2212
PROP1_met_18	PROP1	226	ProSiteProfiles	PS50071	'Homeobox' domain profile.	67	127	20536064	IPR001356	Homeodomain	15	15	100	61	26.9912
PROP1_met_18	PROP1	226	SUPERFAMILY	SSF46689	Homeodomain-like	65	131	7.27e-26	IPR009057	Homedomain-like superfamily	15	15	100	67	29.646
PROP1_met_18	PROP1	226	Gene3D	G3DSA:1.10.10.60	-	66	130	1.2e-26	-	-	15	15	100	65	28.7611
PROP1_met_18	PROP1	226	FunFam	G3DSA:1.10.10.60:FF:000138	Homeobox protein prophet of Pit-1	66	131	8.4e-40	-	-	15	15	100	66	29.2035
PROP1_met_18	PROP1	226	ProSitePatterns	PS00027	'Homeobox' domain signature.	102	125	-	IPR017970	Homeobox, conserved site	8	15	53.3333	24	10.6195
PROP1_Pst_13	PROP1	226	CDD	cd00086	homeodomain	70	128	3.10384e-18	IPR001356	Homeodomain	5	7	71.4286	59	26.1062
PROP1_Pst_13	PROP1	226	SMART	SM00389	HOX_1	69	131	2.9e-26	IPR001356	Homeodomain	7	7	100	63	27.8761
PROP1_Pst_13	PROP1	226	Pfam	PF00046	Homeodomain	70	126	1.2e-19	IPR001356	Homeodomain	3	7	42.8571	57	25.2212
PROP1_Pst_13	PROP1	226	ProSiteProfiles	PS50071	'Homeobox' domain profile.	67	127	20536064	IPR001356	Homeodomain	4	7	57.1429	61	26.9912
PROP1_Pst_13	PROP1	226	SUPERFAMILY	SSF46689	Homeodomain-like	65	131	7.27e-26	IPR009057	Homedomain-like superfamily	7	7	100	67	29.646
PROP1_Pst_13	PROP1	226	Gene3D	G3DSA:1.10.10.60	-	66	130	1.2e-26	-	-	6	7	85.7143	65	28.7611
PROP1_Pst_13	PROP1	226	FunFam	G3DSA:1.10.10.60:FF:000138	Homeobox protein prophet of Pit-1	66	131	8.4e-40	-	-	7	7	100	66	29.2035
RALYL_Pre_21	RALYL	291	Coils	Coil	Coil	196	245	-	-	-	18	18	100	50	17.1821
REL_Pma_4	REL	587	ProSiteProfiles	PS50254	NF-kappa-B/Rel/dorsal domain profile.	5	182	8104007	IPR011539	Rel homology domain, DNA-binding domain	5	5	100	178	30.3237
REL_Pma_4	REL	587	Gene3D	G3DSA:2.60.40.340	-	8	179	6.9e-69	IPR037059	Rel homology domain (RHD), DNA-binding domain superfamily	5	5	100	172	29.3015
REL_Pma_4	REL	587	SUPERFAMILY	SSF49417	p53-like transcription factors	7	188	5.59e-76	IPR008967	p53-like transcription factor, DNA-binding domain superfamily	5	5	100	182	31.0051
REL_Pma_4	REL	587	ProSitePatterns	PS01204	NF-kappa-B/Rel/dorsal domain signature.	23	29	-	IPR030492	Rel homology domain, conserved site	4	5	80	7	1.1925
REL_Pma_4	REL	587	CDD	cd07933	RHD-n_c-Rel	8	179	1.94345e-120	IPR042845	Proto-oncogene c-Rel, RHD, N-terminal subdomain	5	5	100	172	29.3015
REL_Pma_4	REL	587	PRINTS	PR00057	Transcription factor NF-KB signature	14	31	2.7e-48	IPR000451	NF-kappa-B/Dorsal	5	5	100	18	3.06644
REL_Pma_4	REL	587	FunFam	G3DSA:2.60.40.340:FF:000003	NFkB p65 transcription factor	3	179	2.7e-101	-	-	5	5	100	177	30.1533
REL_Pma_4	REL	587	Pfam	PF00554	Rel homology DNA-binding domain	10	178	1.1e-73	IPR011539	Rel homology domain, DNA-binding domain	5	5	100	169	28.7905
REL_Yen_11	REL	587	SUPERFAMILY	SSF81296	E set domains	183	304	4.9e-45	IPR014756	Immunoglobulin E-set	13	20	65	122	20.7836
REL_Yen_11	REL	587	Pfam	PF16179	Rel homology dimerisation domain	187	282	2.4e-33	IPR032397	Rel homology dimerisation domain	13	20	65	96	16.3543
REL_Yen_11	REL	587	Gene3D	G3DSA:2.60.40.10	Immunoglobulins	183	295	2.3e-44	IPR013783	Immunoglobulin-like fold	13	20	65	113	19.2504
REL_Yen_11	REL	587	SMART	SM00429	iptmega2	185	280	5.8e-24	IPR002909	IPT domain	13	20	65	96	16.3543
REL_Yen_11	REL	587	CDD	cd01177	IPT_NFkappaB	186	281	4.99969e-50	IPR033926	NFkappaB IPT domain	13	20	65	96	16.3543
REL_Yen_11	REL	587	FunFam	G3DSA:2.60.40.10:FF:000046	Nuclear factor NF-kappa-B p105 subunit	183	295	1.9e-54	-	-	13	20	65	113	19.2504
RFX6_Kpn_3	RFX6	928	Pfam	PF25340	RFX BCD domain	264	542	2e-95	IPR057321	RFX1-4/6/8-like, BCD domain	19	19	100	279	30.0647
RHOXF2_Aja_2	RHOXF2	288	Coils	Coil	Coil	25	45	-	-	-	5	5	100	21	7.29167
RHOXF2_Aja_2	RHOXF2	288	MobiDBLite	mobidb-lite	consensus disorder prediction	16	136	-	-	-	5	5	100	121	42.0139
SEC24C_met_26	SEC24C	1094	Gene3D	G3DSA:1.20.120.730	Sec23/Sec24 helical domain	832	1089	0	-	-	4	4	100	258	23.5832
SEC24C_met_26	SEC24C	1094	FunFam	G3DSA:1.20.120.730:FF:000002	Protein transport protein Sec24C isoform C	832	957	6.6e-67	-	-	4	4	100	126	11.5174
SEC24C_met_26	SEC24C	1094	SUPERFAMILY	SSF81811	Helical domain of Sec23/24	844	948	7.06e-31	IPR036175	Sec23/Sec24 helical domain superfamily	4	4	100	105	9.59781
SEC24C_met_26	SEC24C	1094	Pfam	PF04815	Sec23/Sec24 helical domain	844	943	1.1e-25	IPR006900	Sec23/Sec24, helical domain	4	4	100	100	9.14077
SGTA_Aja_1	SGTA	313	FunFam	G3DSA:1.25.40.10:FF:000108	Small glutamine-rich tetratricopeptide repeat-containing protein alpha	82	212	5.3e-81	-	-	18	18	100	131	41.853
SGTA_Aja_1	SGTA	313	Gene3D	G3DSA:1.25.40.10	Tetratricopeptide repeat domain	82	224	4.1e-41	IPR011990	Tetratricopeptide-like helical domain superfamily	18	18	100	143	45.6869
SGTA_Aja_1	SGTA	313	SUPERFAMILY	SSF48452	TPR-like	85	208	1.79e-35	IPR011990	Tetratricopeptide-like helical domain superfamily	18	18	100	124	39.6166
SHANK2_met_30	SHANK2	1254	SUPERFAMILY	SSF50156	PDZ domain-like	30	131	5.19e-20	IPR036034	PDZ superfamily	8	8	100	102	8.13397
SHANK2_met_30	SHANK2	1254	Gene3D	G3DSA:2.30.42.10	-	29	137	3.7e-46	IPR036034	PDZ superfamily	8	8	100	109	8.69219
SHANK2_met_30	SHANK2	1254	Pfam	PF17820	PDZ domain	78	128	1e-05	IPR041489	PDZ domain 6	4	8	50	51	4.06699
SHANK2_met_30	SHANK2	1254	FunFam	G3DSA:2.30.42.10:FF:000018	SH3 and multiple ankyrin repeat domains protein 2	29	137	1.4e-57	-	-	8	8	100	109	8.69219
SHANK2_met_30	SHANK2	1254	SMART	SM00228	pdz_new	47	132	6.6e-15	IPR001478	PDZ domain	8	8	100	86	6.85805
SHANK2_met_30	SHANK2	1254	ProSiteProfiles	PS50106	PDZ domain profile.	38	132	149583	IPR001478	PDZ domain	8	8	100	95	7.57576
SHANK2_met_30	SHANK2	1254	CDD	cd06746	PDZ_SHANK1_3-like	31	132	1.39825e-52	-	-	8	8	100	102	8.13397
SSX2IP_Kpn_9	SSX2IP	614	Pfam	PF11559	Afadin- and alpha -actinin-Binding	63	214	3.6e-41	IPR021622	Afadin/alpha-actinin-binding	5	5	100	152	24.7557
TCF4_Pfa_9	TCF4	671	MobiDBLite	mobidb-lite	consensus disorder prediction	638	671	-	-	-	4	8	50	34	5.06706
TCF4_Pfa_9	TCF4	671	CDD	cd18945	bHLH_E-protein_TCF4_E2-2	562	646	3.35861e-49	-	-	8	8	100	85	12.6677
TCF4_Pse_2	TCF4	671	MobiDBLite	mobidb-lite	consensus disorder prediction	638	671	-	-	-	3	7	42.8571	34	5.06706
TCF4_Pse_2	TCF4	671	CDD	cd18945	bHLH_E-protein_TCF4_E2-2	562	646	3.35861e-49	-	-	7	7	100	85	12.6677
TEX13A_Pre_21	TEX13A	409	Pfam	PF15186	Testis-expressed sequence 13 protein family	5	144	9e-64	IPR028193	Testis-expressed protein 13 A-D, N-terminal	17	17	100	140	34.2298
TEX13A_Pre_21	TEX13A	409	Coils	Coil	Coil	97	135	-	-	-	9	17	52.9412	39	9.53545
TRAF2_Efe_11	TRAF2	501	FunFam	G3DSA:3.30.40.10:FF:000189	TNF receptor-associated factor	1	137	4.2e-73	-	-	6	6	100	137	27.3453
TRAF2_Efe_11	TRAF2	501	Pfam	PF00097	Zinc finger, C3HC4 type (RING finger)	34	72	3e-05	IPR018957	Zinc finger, C3HC4 RING-type	4	6	66.6667	39	7.78443
TRAF2_Efe_11	TRAF2	501	Gene3D	G3DSA:3.30.40.10	Zinc/RING finger domain, C3HC4 (zinc finger)	1	137	2.1e-34	IPR013083	Zinc finger, RING/FYVE/PHD-type	6	6	100	137	27.3453
TRAF2_Efe_11	TRAF2	501	SUPERFAMILY	SSF57850	RING/U-box	27	74	7.07e-10	-	-	4	6	66.6667	48	9.58084
TRAF2_Efe_11	TRAF2	501	ProSiteProfiles	PS50089	Zinc finger RING-type profile.	34	72	9435407	IPR001841	Zinc finger, RING-type	4	6	66.6667	39	7.78443
TRAF2_Efe_11	TRAF2	501	CDD	cd16639	RING-HC_TRAF2	31	73	5.60046e-16	IPR027133	TNF receptor-associated factor 2, C3HC3D-type RING zinc finger	4	6	66.6667	43	8.58283
TRAF2_Efe_11	TRAF2	501	SMART	SM00184	ring_2	34	72	0.0053	IPR001841	Zinc finger, RING-type	4	6	66.6667	39	7.78443
TRAF2_Efe_11	TRAF2	501	ProSitePatterns	PS00518	Zinc finger RING-type signature.	49	58	-	IPR017907	Zinc finger, RING-type, conserved site	4	6	66.6667	10	1.99601
TRAF2_Kpn_9	TRAF2	501	FunFam	G3DSA:3.30.40.10:FF:000189	TNF receptor-associated factor	1	137	4.2e-73	-	-	9	9	100	137	27.3453
TRAF2_Kpn_9	TRAF2	501	Pfam	PF00097	Zinc finger, C3HC4 type (RING finger)	34	72	3e-05	IPR018957	Zinc finger, C3HC4 RING-type	5	9	55.5556	39	7.78443
TRAF2_Kpn_9	TRAF2	501	Gene3D	G3DSA:3.30.40.10	Zinc/RING finger domain, C3HC4 (zinc finger)	1	137	2.1e-34	IPR013083	Zinc finger, RING/FYVE/PHD-type	9	9	100	137	27.3453
TRAF2_Kpn_9	TRAF2	501	SUPERFAMILY	SSF57850	RING/U-box	27	74	7.07e-10	-	-	5	9	55.5556	48	9.58084
TRAF2_Kpn_9	TRAF2	501	ProSiteProfiles	PS50089	Zinc finger RING-type profile.	34	72	9435407	IPR001841	Zinc finger, RING-type	5	9	55.5556	39	7.78443
TRAF2_Kpn_9	TRAF2	501	CDD	cd16639	RING-HC_TRAF2	31	73	5.60046e-16	IPR027133	TNF receptor-associated factor 2, C3HC3D-type RING zinc finger	5	9	55.5556	43	8.58283
TRAF2_Kpn_9	TRAF2	501	SMART	SM00184	ring_2	34	72	0.0053	IPR001841	Zinc finger, RING-type	5	9	55.5556	39	7.78443
TRAF2_Kpn_9	TRAF2	501	ProSitePatterns	PS00518	Zinc finger RING-type signature.	49	58	-	IPR017907	Zinc finger, RING-type, conserved site	4	9	44.4444	10	1.99601
TRAF2_Pem_8	TRAF2	501	Gene3D	G3DSA:2.60.210.10	Apoptosis, Tumor Necrosis Factor Receptor Associated Protein 2; Chain A	332	501	2.8e-63	IPR008974	TRAF-like	4	4	100	170	33.9321
TRAF2_Pem_8	TRAF2	501	Pfam	PF21355	TRAF/meprin, MATH domain	376	493	1.7e-42	IPR049342	TRAF1-6, MATH domain	4	4	100	118	23.5529
TRAF2_Pem_8	TRAF2	501	ProSiteProfiles	PS50144	MATH/TRAF domain profile.	351	496	20876762	IPR002083	MATH/TRAF domain	4	4	100	146	29.1417
TRAF2_Pem_8	TRAF2	501	SMART	SM00061	math_3	356	478	1.1e-18	IPR002083	MATH/TRAF domain	4	4	100	123	24.5509
TRAF2_Pem_8	TRAF2	501	SUPERFAMILY	SSF49599	TRAF domain-like	350	499	8.83e-53	-	-	4	4	100	150	29.9401
TRAF2_Pem_8	TRAF2	501	FunFam	G3DSA:2.60.210.10:FF:000035	TNF receptor-associated factor 2	315	501	5.2e-121	-	-	4	4	100	187	37.3253
TRAF2_Pem_8	TRAF2	501	CDD	cd03778	MATH_TRAF2	334	497	1.46613e-118	IPR037305	TNF receptor-associated factor 2, MATH domain	4	4	100	164	32.7345
UBAP1_Ec2_1	UBAP1	502	Gene3D	G3DSA:1.20.120.1920	UBAP1 SOUBA domain	386	502	3e-53	IPR042575	Ubiquitin-associated protein 1, C-terminal	11	11	100	117	23.3068
UBAP1_Ec2_1	UBAP1	502	Pfam	PF22567	UBA-like domain	388	430	3.8e-28	IPR015940	Ubiquitin-associated domain	10	11	90.9091	43	8.56574
UBAP1_Ec2_1	UBAP1	502	CDD	cd14315	UBA1_UBAP1	388	430	1.24658e-20	-	-	10	11	90.9091	43	8.56574
UBAP1_Ec2_1	UBAP1	502	SUPERFAMILY	SSF46934	UBA-like	376	432	2.94e-11	IPR009060	UBA-like superfamily	11	11	100	57	11.3546
UBAP1_Ec2_1	UBAP1	502	FunFam	G3DSA:1.20.120.1920:FF:000001	Ubiquitin associated protein 1	386	502	7.7e-72	-	-	11	11	100	117	23.3068
UBAP1_Ec2_1	UBAP1	502	ProSiteProfiles	PS50030	Ubiquitin-associated domain (UBA) profile.	389	430	12185437	IPR015940	Ubiquitin-associated domain	10	11	90.9091	42	8.36653
UBAP1_Pst_17	UBAP1	502	Gene3D	G3DSA:1.20.120.1920	UBAP1 SOUBA domain	386	502	3e-53	IPR042575	Ubiquitin-associated protein 1, C-terminal	12	12	100	117	23.3068
UBAP1_Pst_17	UBAP1	502	Pfam	PF22567	UBA-like domain	388	430	3.8e-28	IPR015940	Ubiquitin-associated domain	12	12	100	43	8.56574
UBAP1_Pst_17	UBAP1	502	CDD	cd14315	UBA1_UBAP1	388	430	1.24658e-20	-	-	12	12	100	43	8.56574
UBAP1_Pst_17	UBAP1	502	SUPERFAMILY	SSF46934	UBA-like	376	432	2.94e-11	IPR009060	UBA-like superfamily	12	12	100	57	11.3546
UBAP1_Pst_17	UBAP1	502	FunFam	G3DSA:1.20.120.1920:FF:000001	Ubiquitin associated protein 1	386	502	7.7e-72	-	-	12	12	100	117	23.3068
UBAP1_Pst_17	UBAP1	502	ProSiteProfiles	PS50030	Ubiquitin-associated domain (UBA) profile.	389	430	12185437	IPR015940	Ubiquitin-associated domain	12	12	100	42	8.36653
USP54_Vfu_4	USP54	725	MobiDBLite	mobidb-lite	consensus disorder prediction	422	498	-	-	-	5	11	45.4545	77	10.6207
VAC14_Ec6_17	VAC14	782	Pfam	PF12755	Vacuolar 14 Fab1-binding region	68	163	9.5e-37	-	-	11	16	68.75	96	12.2762
VAC14_Ec6_17	VAC14	782	Gene3D	G3DSA:1.25.10.10	-	2	251	2.1e-23	IPR011989	Armadillo-like helical	16	16	100	250	31.9693
VAC14_met_44	VAC14	782	Pfam	PF12755	Vacuolar 14 Fab1-binding region	68	163	9.5e-37	-	-	11	16	68.75	96	12.2762
VAC14_met_44	VAC14	782	Gene3D	G3DSA:1.25.10.10	-	2	251	2.1e-23	IPR011989	Armadillo-like helical	16	16	100	250	31.9693
VPS37B_Kpn_3	VPS37B	285	SUPERFAMILY	SSF140111	Endosomal sorting complex assembly domain	106	157	9.48e-05	IPR037202	ESCRT assembly domain	13	13	100	52	18.2456
VPS37B_Kpn_3	VPS37B	285	Gene3D	G3DSA:1.10.287.660	Helix hairpin bin	87	165	2.6e-06	IPR029012	Helix hairpin bin domain superfamily	13	13	100	79	27.7193
VPS37B_Kpn_3	VPS37B	285	ProSiteProfiles	PS51314	VPS37 C-terminal domain profile.	84	173	43835548	IPR009851	Modifier of rudimentary, Modr	13	13	100	90	31.5789
VPS37B_Kpn_3	VPS37B	285	FunFam	G3DSA:1.10.287.660:FF:000003	vacuolar protein sorting-associated protein 37B	88	165	4.4e-43	-	-	13	13	100	78	27.3684
ZBED4_Efe_11	ZBED4	1171	Pfam	PF02892	BED zinc finger	288	336	3.9e-13	IPR003656	Zinc finger, BED-type	10	10	100	49	4.18446
ZBED4_Efe_11	ZBED4	1171	SMART	SM00614	bed5	285	338	9.9e-19	-	-	10	10	100	54	4.61144
ZBED4_Efe_11	ZBED4	1171	ProSiteProfiles	PS50808	Zinc finger BED-type profile.	285	342	10296604	IPR003656	Zinc finger, BED-type	10	10	100	58	4.95303
ZBED4_Efe_11	ZBED4	1171	SUPERFAMILY	SSF57667	beta-beta-alpha zinc fingers	288	342	5.59e-10	IPR036236	Zinc finger C2H2 superfamily	10	10	100	55	4.69684
ZEB1_Pfa_4	ZEB1	1125	FunFam	G3DSA:3.30.160.60:FF:000117	Zinc finger E-box-binding homeobox 2 isoform 1	169	235	1.2e-44	-	-	17	17	100	67	5.95556
ZEB1_Pfa_4	ZEB1	1125	ProSitePatterns	PS00028	Zinc finger C2H2 type domain signature.	173	194	-	IPR013087	Zinc finger C2H2-type	12	17	70.5882	22	1.95556
ZEB1_Pfa_4	ZEB1	1125	Gene3D	G3DSA:3.30.160.60	Classic Zinc Finger	169	235	9.5e-12	-	-	17	17	100	67	5.95556
ZEB1_Pfa_4	ZEB1	1125	SMART	SM00355	c2h2final6	171	194	0.0036	IPR013087	Zinc finger C2H2-type	14	17	82.3529	24	2.13333
ZEB1_Pfa_4	ZEB1	1125	Pfam	PF05605	Drought induced 19 protein (Di19), zinc-binding	171	223	0.0003	IPR008598	Di19, zinc-binding domain	16	17	94.1176	53	4.71111
ZEB1_Pfa_4	ZEB1	1125	ProSiteProfiles	PS50157	Zinc finger C2H2 type domain profile.	171	199	9410904	IPR013087	Zinc finger C2H2-type	16	17	94.1176	29	2.57778
ZEB1_Pfa_4	ZEB1	1125	SUPERFAMILY	SSF57667	beta-beta-alpha zinc fingers	171	223	2.3e-07	IPR036236	Zinc finger C2H2 superfamily	16	17	94.1176	53	4.71111
