# Supplementary material for: Effector–host interactome map links type III secretion systems in healthy gut microbiomes to immune modulation
Source: Nat Microbiol. 2026 Jan 26;11(2):442–60. doi: 10.1038/s41564-025-02241-y (PMC12872453; doi:10.1038/s41564-025-02241-y)
Supplement: Supplementary file 21 — Domain–motif interface predictions. [file 41564_2025_2241_MOESM21_ESM.xlsx]

## Sheet: Summary
Supplementary Data 18: Domain-motif interface predictions
Table	Name	Description	Details
18A	Domain-motif interaction interfaces	Domain-motif interaction interfaces inferred by mimicINT	Cells with green background: passed stringency criterion
			Effector Abbreviation
			Human Protein
			Effector Motif (ELM)
			Human Domain InterPro Identifier
			Stringency Criteria Matched
			Domain Score
			Annotated Domain
			P value (Motif Intra-strain Shuffling)
			P value (Motif Inter-strain Shuffling)
18B	Domain-domain interaction interfaces	Domain-domain interaction interfaces inferred by miminINT	Effector Abbreviation
			Targeted Human Protein
			Effector Domain InterPro Identifier
			Human Domain InterPro Identifier
			Effector Domain InterPro Name
			Human Domain InterPro Name

## Sheet: 18A
Table 18A: Domain-motif interaction interfaces
Effector Abbreviation	Human Protein	Effector Motif (ELM)	Human Domain InterPro Identifier	Stringency Criteria Matched	Domain Score	Annotated Domain	P value (Motif Intra-strain Shuffling)	P value (Motif Inter-strain Shuffling)
Cda_10	PATJ	LIG_PDZ_Class_2	IPR001478	2	0.335999	No	0.0616194	0.0656893
Cda_6	HSF2BP	DOC_PP2A_B56_1	IPR016024	1	0	No	0.0525995	0.0557294
Cda_6	NRBP1	MOD_NEK2_1	IPR000719	1	0.144638	No	0.0846292	0.0812292
Cda_6	PICK1	LIG_PDZ_Class_1	IPR001478	1	0.201677	No	0.0454595	0.0437196
Cda_8	TRAF2	LIG_TRAF2_1	IPR002083	2	1.19658	Yes	0.0365296	0.0324497
Cpa_6	ZMYND12	LIG_MYND_1	IPR002893	1	0	No	0.0236398	0.0234998
Efe_11	LATS2	MOD_CDK_SPK_2	IPR000719	1	0	No	0.00247998	0.00255997
Efe_14	CASK	LIG_PDZ_Class_2	IPR001478	2	1.17973	Yes	0.0649094	0.0624994
Efe_14	PATJ	LIG_PDZ_Class_2	IPR001478	2	0.335999	No	0.0649094	0.0624994
Efe_14	MPDZ	LIG_PDZ_Class_2	IPR001478	2	0.417087	No	0.0649094	0.0624994
Efe_14	MPP7	LIG_PDZ_Class_2	IPR001478	2	0.478711	No	0.0649094	0.0624994
Efe_5	TRAF2	DEG_SPOP_SBC_1	IPR002083	1	0	No	0.0825192	0.0917191
Kpn_3	PSTPIP1	LIG_Pex14_1	IPR001452	1	0.284022	No	0.0699493	0.0471795
Kpn_3	SPTA1	LIG_Pex14_1	IPR001452	1	0.258158	No	0.0699493	0.0471795
met_22	HSF2BP	DOC_PP2A_B56_1	IPR016024	1	0	No	0.0524395	0.0912091
met_26	DLG2	LIG_PDZ_Class_1	IPR001478	2	1.13707	Yes	0.0454695	0.0432196
met_26	MAGI1	LIG_PDZ_Class_1	IPR001478	2	0.844741	No	0.0454695	0.0432196
met_26	MAGI2	LIG_PDZ_Class_1	IPR001478	2	1.10374	Yes	0.0454695	0.0432196
met_26	MPDZ	LIG_PDZ_Class_1	IPR001478	2	1.08253	Yes	0.0454695	0.0432196
met_26	PDZK1	LIG_PDZ_Class_1	IPR001478	2	1.00433	Yes	0.0454695	0.0432196
met_30	SHANK2	LIG_PDZ_Class_1	IPR001478	2	1.18154	Yes	0.0473295	0.0449596
met_31	PICK1	LIG_PDZ_Class_2	IPR001478	2	1.09415	Yes	0.0630894	0.0637294
met_46	DLG2	LIG_PDZ_Class_1	IPR001478	2	1.13707	Yes	0.0414296	0.0451795
met_46	DLG3	LIG_PDZ_Class_1	IPR001478	2	1.18587	Yes	0.0414296	0.0451795
Mmo_2	MAGI2	LIG_PDZ_Class_2	IPR001478	1	0.162216	No	0.0623694	0.0607594
Mmo_9	FES	LIG_SH2_SRC	IPR000980	1	0.142863	No	0.00104999	0.00112999
Mmo_9	FES	LIG_SH2_NCK_1	IPR000980	1	0.142863	No	1.99998e-05	2.99997e-05
Mmo_9	FES	DOC_MAPK_DCC_7	IPR000719	1	0	No	0.0374596	0.0361396
Pem_8	TRAF2	LIG_TRAF2_1	IPR002083	2	1.19658	Yes	0.0378696	0.0426996
Pem_8	NEDD9	LIG_SH3_2	IPR001452	1	0.238807	No	0.0412896	0.0376396
Pem_8	TRAF2	DEG_SPOP_SBC_1	IPR002083	1	0	No	0.0864591	0.0766792
Pfa_7	PATJ	LIG_PDZ_Class_2	IPR001478	2	0.335999	No	0.0696893	0.0647994
Pma_1	PATJ	LIG_PDZ_Class_2	IPR001478	2	0.335999	No	0.0623994	0.0643194
Pre_17	PATJ	LIG_PDZ_Class_2	IPR001478	2	0.335999	No	0.0640094	0.0652193
Pre_17	SDCBP	LIG_PDZ_Class_2	IPR001478	2	1.10877	Yes	0.0640094	0.0652193
Pre_2	USH1C	LIG_PDZ_Class_2	IPR001478	1	0	No	0.0602694	0.0605094
Pre_6	VAC14	DOC_PP2A_B56_1	IPR016024	1	0	No	0.0343897	0.0304897
Pse_3	CASK	LIG_PDZ_Class_3	IPR001478	1	0	No	0.0379096	0.0359596
Pst_15	TRIP10	LIG_SH3_1	IPR001452	1	0.243524	No	0.0464295	0.0562494
Pst_17	SCYL3	DOC_MAPK_MEF2A_6	IPR000719	1	0	No	0.0717593	0.0742393
Pst_17	SCYL3	DOC_MAPK_JIP1_4	IPR000719	1	0	No	0.0106399	0.0134399
Pst_2	TRAF2	DEG_SPOP_SBC_1	IPR002083	1	0	No	0.0890491	0.0760092
Pst_3	KEAP1	DEG_Kelch_Keap1_1	IPR006652	1	0	No	0.00395996	0.00341997
Pst_6	TRAF6	LIG_TRAF6	IPR002083	2	0.9877	Yes	0.0260997	0.0284497
Vfu_12	PICK1	LIG_PDZ_Class_2	IPR001478	2	1.09415	Yes	0.0683693	0.0652593
Vfu_2	UBQLN2	DOC_PP2A_B56_1	IPR016024	1	0	No	0.00137999	0.00145999
Vfu_20	EFHC2	DOC_PP2B_LxvP_1	IPR002048	1	0	No	0.0137799	0.0160798
Yen_18	HOMER3	DOC_PP4_FxxP_1	IPR000697	1	0	No	0.0520295	0.0667593
Cda_6	TRAF2	LIG_TRAF2_1	IPR002083	1	1.19658	Yes	0.430786	0.418866
Cda_6	NRBP1	MOD_Plk_1	IPR000719	0	0	No	0.821092	0.815782
Cda_6	NRBP1	DOC_MAPK_gen_1	IPR000719	0	0	No	0.259797	0.238808
Cpa_12	TRAF2	LIG_TRAF2_1	IPR002083	1	1.19658	Yes	0.220558	0.218418
Efe_1	VAC14	DOC_PP2A_B56_1	IPR016024	0	0	No	0.268367	0.263167
Efe_11	LATS2	MOD_Plk_4	IPR000719	0	0	No	0.699333	0.715323
Efe_11	LATS2	MOD_PKA_2	IPR000719	0	0	No	0.461525	0.467975
Efe_11	LATS2	MOD_NEK2_1	IPR000719	0	0	No	0.178788	0.189328
Efe_11	LATS2	MOD_CDK_SPxxK_3	IPR000719	0	0	No	0.107489	0.109949
Efe_14	CASK	MOD_NEK2_1	IPR000719	1	0.314528	No	0.341437	0.349587
Efe_14	CASK	MOD_Plk_4	IPR000719	0	0	No	0.272757	0.280447
Efe_14	CASK	MOD_Plk_1	IPR000719	0	0	No	0.288447	0.301377
Efe_14	CASK	MOD_PKA_2	IPR000719	0	0	No	0.698533	0.694023
Efe_14	CASK	DOC_MAPK_MEF2A_6	IPR000719	0	0	No	0.270657	0.257747
Efe_14	CASK	DOC_MAPK_gen_1	IPR000719	0	0	No	0.310897	0.308797
Kpn_3	CIT	MOD_PKA_2	IPR000719	1	0.343071	No	0.829422	0.800482
Kpn_3	TRAF1	LIG_TRAF2_1	IPR002083	1	1.28434	Yes	0.300087	0.335147
Kpn_3	TRAF2	LIG_TRAF2_1	IPR002083	1	1.19658	Yes	0.300087	0.335147
Kpn_3	TRAF3	LIG_TRAF2_1	IPR002083	1	1.17207	Yes	0.300087	0.335147
Kpn_3	CIT	MOD_Plk_4	IPR000719	0	0	No	0.640874	0.683973
Kpn_3	CIT	MOD_Plk_1	IPR000719	0	0	No	0.096329	0.146919
Kpn_3	CIT	MOD_NEK2_1	IPR000719	0	0.2514	No	0.208798	0.232018
met_15	TRIM37	LIG_TRAF2_1	IPR002083	0	0	No	0.486235	0.447276
met_41	KCNIP1	DOC_PP2B_LxvP_1	IPR002048	0	0	No	0.325227	0.430466
Mmo_9	FES	MOD_Plk_4	IPR000719	0	0	No	0.730103	0.719273
Mmo_9	FES	MOD_NEK2_1	IPR000719	0	0.199021	No	0.296397	0.291737
Mmo_9	FES	LIG_SH2_STAT5	IPR000980	0	0	No	0.577204	0.577524
Mmo_9	FES	LIG_SH2_CRK	IPR000980	0	0.2022	No	0.276617	0.276587
Mmo_9	FES	DOC_MAPK_MEF2A_6	IPR000719	0	0	No	0.277277	0.265337
Pse_3	CASK	MOD_NEK2_1	IPR000719	1	0.314528	No	0.569274	0.612424
Pse_3	CASK	MOD_Plk_4	IPR000719	0	0	No	0.447646	0.492775
Pse_3	CASK	MOD_Plk_1	IPR000719	0	0	No	0.458785	0.527205
Pst_17	SCYL3	MOD_Plk_4	IPR000719	0	0	No	0.154538	0.124839
Pst_17	SCYL3	MOD_Plk_2-3	IPR000719	0	0	No	0.249918	0.244598
Pst_17	SCYL3	MOD_Plk_1	IPR000719	0	0	No	0.791892	0.750352
Pst_17	SCYL3	MOD_PKA_2	IPR000719	0	0	No	0.703283	0.753912
Pst_17	SCYL3	MOD_NEK2_1	IPR000719	0	0	No	0.268697	0.277747
Pst_17	SCYL3	DOC_MAPK_gen_1	IPR000719	0	0	No	0.330457	0.335677
Pst_2	TRAF2	LIG_TRAF2_1	IPR002083	1	1.19658	Yes	0.206458	0.211428
Vfu_20	PAK5	MOD_NEK2_1	IPR000719	1	0.3258	No	0.742663	0.736643
Vfu_20	PAK5	MOD_Plk_4	IPR000719	0	0	No	0.645344	0.637484
Vfu_20	PAK5	MOD_Plk_1	IPR000719	0	0	No	0.563754	0.565044
Vfu_20	PAK5	DOC_MAPK_MEF2A_6	IPR000719	0	0	No	0.360856	0.349797
Vfu_20	PAK5	DOC_MAPK_gen_1	IPR000719	0	0	No	0.240158	0.235728

## Sheet: 18B
Table 18B: Domain-domain interaction interfaces
Effector Abbreviation	Targeted Human Protein	Effector Domain InterPro Identifier	Human Domain InterPro Identifier	Effector Domain InterPro Name	Human Domain InterPro Name
Vfu_4	S100A1	IPR013766	IPR002048	Thioredoxin domain	EF-hand domain
Vfu_4	REL	IPR013766	IPR011539	Thioredoxin domain	Rel homology domain, DNA-binding domain
Vfu_17	KCTD9	IPR001646	IPR001646	Pentapeptide repeat	Pentapeptide repeat
Efe_12	CEACAM6	IPR002178	IPR013106	PTS EIIA type-2 domain	Immunoglobulin V-set domain
