# Supplementary material for: Effector–host interactome map links type III secretion systems in healthy gut microbiomes to immune modulation
Source: Nat Microbiol. 2026 Jan 26;11(2):442–60. doi: 10.1038/s41564-025-02241-y (PMC12872453; doi:10.1038/s41564-025-02241-y)
Supplement: Supplementary file 22 — Holdup assay and validation of PBM–PDZ interface predictions. [file 41564_2025_2241_MOESM22_ESM.xlsx]

## Sheet: Summary
Supplementary Data 19: Hold up assay and validation of PBM-PDZ interface predictions
Table	Name	Description	Details
19A	Raw and treated data holdup runs	Results of HU assay	PDZ: Protein name and PDZ number
			Effector Protein PBM: PBM Genbank id
			PBM ID: PBM internal ID
			Effector Abbreviation
			10mer_PBM: 10 AA PBM
			Exp_10mer:experimental PBM construct
			PBM_concentration (uM): Upper Bead saturation limit by PBM
			n: number of data points per sample
			Raw1 (295/340nm): Raw data for absorption/emission @295/340nm
			Raw2 (295/340nm): Raw data for absorption/emission @295/340nm
			Raw3 (295/340nm): Raw data for absorption/emission @295/340nm
			Raw1 (575/620nm): Raw data for absorption/emission @575/620nm
			Raw2 (575/620nm): Raw data for absorption/emission @575/620nm
			Raw3 (575/620nm): Raw data for absorption/emission @575/620nm
			Neg. Control_1(biotin) 295/320nm: Biotin negative control 1 Raw data for absorption/emission @295/340nm
			Neg. Control_2(biotin) 295/320nm: Biotin negative control 2 Raw data for absorption/emission @295/340nm
			Neg. Control_3(biotin) 295/320nm: Biotin negative control 3 Raw data for absorption/emission @295/340nm
			Neg. Control_1(biotin) 580/620nm: Biotin negative control 1 Raw data for absorption/emission @575/620nm
			Neg. Control_2(biotin) 580/620nm: Biotin negative control 2 Raw data for absorption/emission @575/620nm
			Neg. Control_3(biotin) 580/620nm: Biotin negative control 3 Raw data for absorption/emission @575/620nm
			kD (uM): Experimental affinity in uM
			Neg. Log_kD (pkD): negative log10 of kD
			Bimean Local Norm: Average Binding Intensity
			BI Dev. Mean Local: Binding Intensity average deviation from the mean
			Biotin Stdev/average(Neg. Control, n=3)_local: Biotin negative control binding intensity standard deviation over average (n=3)
			Norm1: Normalized sample reading 295/340nm
			Norm2: Normalized sample reading 295/340nm
			Norm3:Normalized sample reading 295/340nm
			Normalized biotin reading 295/340nm
			Normalized biotin reading 295/340nm
			Normalized biotin reading 295/340nm
			Binding Intensity 1
			Binding Intensity 2
			Binding Intensity 3
			Biotin Binding Intensity 1
			Biotin Binding Intensity 2
			Biotin Binding Intensity 3
19B	Validation of domain interface identification by holdup assay	Validation of predicted PBM-PDZ interface predictions from HuMMI interactions by holdup assay and comparison to Y2H	Cell with blue background: effector highly similar to a pathogenic effector
			Effector Abbreviation
			Targeted Human Protein
			Effector Motif Class
			Human Domain InterPro Identifier
			Domain Score
			Annotated Domain: human target has at least one PDZ known to (experimentally) bind a PBM defined by the given ELM
			P value (Motif Intra-strain Shuffling)
			P value (Motif Inter-strain Shuffling)
			Hold-up Validation: Validated Y2H interactions by hold-up assay

## Sheet: 19A
Table 19A: Raw and treated data holdup runs
PDZ	Effector Protein PBM	PBM ID	Effector Abbreviation	10mer_PBM	Exp_10mer	PBM_concentration (uM)	n	Raw1 (295/340nm)	Raw2 (295/340nm)	Raw3 (295/340nm)	Raw1 (575/620nm)	Raw2 (575/620nm)	Raw3 (575/620nm)	Neg. Control_1(biotin) 295/320nm	Neg. Control_2(biotin) 295/320nm	Neg. Control_3(biotin) 295/320nm	Neg. Control_1(biotin) 580/620nm	Neg. Control_2(biotin) 580/620nm	Neg. Control_3(biotin) 580/620nm	kD (uM)	Neg. Log_kD (pkD)	Bimean Local Norm	BI Dev. Mean Local	Biotin Stdev/average(Neg. Control, n=3)_local	Norm1	Norm2	Norm3	Normalized biotin reading 295/340nm	Normalized biotin reading 295/340nm	Normalized biotin reading 295/340nm	Binding Intensity 1	Binding Intensity 2	Binding Intensity 3	Biotin Binding Intensity 1	Biotin Binding Intensity 2	Biotin Binding Intensity 3
CASK	dime_meta_effector_41	DIME_6	met_31	NSPVVTSLLV	biotin-Ahx-GSGGNSPVVTSLLV	18	3	38415	42940	30407	48947	54942	38554	25496	21972	16294	25033	22870	14616	54.3206	4.26504	0.238837	0.00236844	0.0754695	33858.3	33716.9	34024.7	43938.9	41447.1	48093.8	0.239025	0.242202	0.235284	0.0124592	0.0684647	-0.0809238
CASK	WP_024256417.1	DIME_7	Efe_14	REEETVEYYF	biotin-Ahx-GSGGREEETVEYYF	18	3	46779	48925	40080	53443	53970	41049	25496	21972	16294	25033	22870	14616	below threshold	below threshold	0.108536	0.0368364	0.0754695	37761.6	39108.3	42122.6	43938.9	41447.1	48093.8	0.151296	0.121029	0.0532811	0.0124592	0.0684647	-0.0809238
CASK	WP_033792202.1	DIME_2	Pse_3	EIWTPIADHF	biotin-Ahx-GSGGEIWTPIADHF	18	3	54493	57777	49965	54852	58901	47218	25496	21972	16294	25033	22870	14616	below threshold	below threshold	0.0198726	0.0305926	0.0754695	42858.6	42317.7	45650.8	43938.9	41447.1	48093.8	0.0367386	0.0488955	-0.0260162	0.0124592	0.0684647	-0.0809238
DLG2_1	dime_meta_effector_32	DIME_14	met_26	TVDIIRETRV	biotin-Ahx-GSGGTVDIIRETRV	18	3	28882	34070	15192	27645	34754	17978	30160	37214	50280	22539	29587	43212	55.034	4.25937	0.236569	0.0594053	0.0697211	43280.7	40611.7	35007.2	55434.5	52106.1	48203	0.166309	0.217721	0.325677	-0.0678027	-0.0036903	0.071493
DLG2_1	dime_meta_effector_97	DIME_8	met_46	RKGYRVDTQV	biotin-Ahx-GSGGRKGYRVDTQV	18	3	20202	21027	27469	17933	19711	25102	30160	37214	50280	22539	29587	43212	below threshold	below threshold	0.125519	0.0163131	0.0697211	47414.4	44899.1	46057.8	56320.3	52938.8	48973.3	0.10105	0.148739	0.12677	-0.0678027	-0.0036903	0.071493
DLG2_1	dime_meta_effector_41	DIME_6	met_31	NSPVVTSLLV	biotin-Ahx-GSGGNSPVVTSLLV	18	3	24381	28791	50738	19324	23254	43456	30160	37214	50280	22539	29587	43212	below threshold	below threshold	0.0244971	0.0291994	0.0697211	53103.5	52110.8	49141.9	56320.3	52938.8	48973.3	-0.00681294	0.0120081	0.0682961	-0.0678027	-0.0036903	0.071493
DLG2_1-2	dime_meta_effector_32	DIME_14	met_26	TVDIIRETRV	biotin-Ahx-GSGGTVDIIRETRV	18	3	15055	14161	14012	29265	24053	23129	18944	19998	21034	29382	22426	21003	34.4156	4.46324	0.326625	0.0435224	0.215974	21652.1	24779.5	25498.3	27136.8	37532.1	42151.1	0.391908	0.304076	0.283889	0.237873	-0.0540754	-0.183798
DLG2_1-2	dime_meta_effector_97	DIME_8	met_46	RKGYRVDTQV	biotin-Ahx-GSGGRKGYRVDTQV	18	3	10401	11030	40118	19792	18982	60497	18944	19998	21034	29382	22426	21003	38.6767	4.41255	0.302694	0.0577074	0.215974	22118.4	24456.9	27910.9	27136.8	37532.1	42151.1	0.378813	0.313136	0.216133	0.237873	-0.0540754	-0.183798
DLG2_2	dime_meta_effector_32	DIME_14	met_26	TVDIIRETRV	biotin-Ahx-GSGGTVDIIRETRV	18	3	26837	17773	15999	34765	27686	24959	35995	25759	37089	35083	24414	39273	35.3936	4.45108	0.320796	0.0575003	0.0569059	31979.8	26594	26555.2	42503.9	43709.3	39123.2	0.234546	0.363457	0.364386	-0.0173561	-0.0462069	0.063563
DLG2_2	dime_meta_effector_97	DIME_8	met_46	RKGYRVDTQV	biotin-Ahx-GSGGRKGYRVDTQV	18	3	29280	20917	24911	31476	25514	29366	35995	25759	37089	35083	24414	39273	106.065	3.97443	0.141176	0.0423838	0.0569059	39152.6	34505.6	35703.8	43183.1	44407.7	39748.4	0.0776005	0.187079	0.158849	-0.0173561	-0.0462069	0.063563
DLG2_2	dime_meta_effector_41	DIME_6	met_31	NSPVVTSLLV	biotin-Ahx-GSGGNSPVVTSLLV	18	3	28085	28680	41500	30775	31845	44734	35995	25759	37089	35083	24414	39273	below threshold	below threshold	0.0940567	0.00930063	0.0569059	38410.1	37905.9	39046.2	43183.1	44407.7	39748.4	0.0950931	0.106971	0.0801058	-0.0173561	-0.0462069	0.063563
DLG2_3	dime_meta_effector_32	DIME_14	met_26	TVDIIRETRV	biotin-Ahx-GSGGTVDIIRETRV	18	3	15359	29032	19535	25741	39089	28939	22975	25153	40982	22272	24416	44449	34.7069	4.45958	0.324866	0.0501398	0.0632047	24718.4	30768.5	27964.9	42734.6	42677.5	38195.7	0.400076	0.25324	0.321283	-0.0371824	-0.0357957	0.0729781
DLG2_3	dime_meta_effector_41	DIME_6	met_31	NSPVVTSLLV	biotin-Ahx-GSGGNSPVVTSLLV	18	3	33153	30750	48472	39001	32532	53113	22975	25153	40982	22272	24416	44449	below threshold	below threshold	0.0924512	0.0352427	0.0632047	35778	39783.5	38411.3	43417.5	43359.5	38806.1	0.145315	0.049629	0.0824094	-0.0371824	-0.0357957	0.0729781
DLG2_3	dime_meta_effector_97	DIME_8	met_46	RKGYRVDTQV	biotin-Ahx-GSGGRKGYRVDTQV	18	3	25058	32149	29514	26640	33833	32345	22975	25153	40982	22272	24416	44449	below threshold	below threshold	0.060472	0.0147224	0.0632047	39589.6	39994.1	38405.2	43417.5	43359.5	38806.1	0.0542616	0.0445988	0.0825556	-0.0371824	-0.0357957	0.0729781
DLG3_1	dime_meta_effector_32	DIME_14	met_26	TVDIIRETRV	biotin-Ahx-GSGGTVDIIRETRV	18	3	24924	32283	35388	24159	30860	33211	36574	35060	44560	29453	28386	37917	107.768	3.96751	0.139307	0.00973405	0.0301202	41165.5	41741.9	42517.6	49549.3	49283.6	46892.8	0.152541	0.140674	0.124706	-0.0200531	-0.014583	0.0346361
DLG3_1	dime_meta_effector_97	DIME_8	met_46	RKGYRVDTQV	biotin-Ahx-GSGGRKGYRVDTQV	18	3	25084	32718	41397	22566	28839	35521	36574	35060	44560	29453	28386	37917	251.513	3.59944	0.0658738	0.0154719	0.0301202	43460.7	44356.9	45565.7	48550.9	48290.6	45947.9	0.0868922	0.0680633	0.0426659	-0.0200531	-0.014583	0.0346361
DLG3_1	dime_meta_effector_41	DIME_6	met_31	NSPVVTSLLV	biotin-Ahx-GSGGNSPVVTSLLV	18	3	42542	43369	69438	36682	37561	58215	36574	35060	44560	29453	28386	37917	below threshold	below threshold	0.0396825	0.0129955	0.0301202	50461.9	50239	51899.3	54030.9	53741.1	51134.1	0.047325	0.0515332	0.0201893	-0.0200531	-0.014583	0.0346361
DLG3_1-2	dime_meta_effector_32	DIME_14	met_26	TVDIIRETRV	biotin-Ahx-GSGGTVDIIRETRV	18	3	13237	7586	11455	34081	23934	23618	15754	23784	55605	19479	28065	62717	13.9701	4.8548	0.531874	0.0693898	0.0459136	11168.4	9114.04	13946.5	23256.1	24368.7	25494.2	0.541773	0.626061	0.42779	0.0458253	0.000176038	-0.0460014
DLG3_1-2	dime_meta_effector_97	DIME_8	met_46	RKGYRVDTQV	biotin-Ahx-GSGGRKGYRVDTQV	18	3	13977	29058	34160	24142	60029	68879	15754	23784	55605	19479	28065	62717	26.0689	4.58388	0.386921	0.0466385	0.0459136	16647.7	13919.3	14260.8	23256.1	24368.7	25494.2	0.316963	0.428905	0.414894	0.0458253	0.000176038	-0.0460014
DLG3_2	dime_meta_effector_32	DIME_14	met_26	TVDIIRETRV	biotin-Ahx-GSGGTVDIIRETRV	18	3	28365	18635	17915	29041	24822	23537	39506	45217	52078	29173	33911	39079	26.7706	4.57234	0.380979	0.0732226	0.00912928	38973.2	29956.2	30371.1	54035.2	53205.4	53174.8	0.271145	0.439775	0.432017	-0.0105364	0.00498155	0.00555483
DLG3_2	dime_meta_effector_97	DIME_8	met_46	RKGYRVDTQV	biotin-Ahx-GSGGRKGYRVDTQV	18	3	22511	34268	26673	21558	31777	26066	39506	45217	52078	29173	33911	39079	61.6334	4.21018	0.217487	0.0148062	0.00912928	40826.4	42162.9	40008.5	52946.4	52133.4	52103.3	0.220787	0.195278	0.236397	-0.0105364	0.00498155	0.00555483
DLG3_2	dime_meta_effector_41	DIME_6	met_31	NSPVVTSLLV	biotin-Ahx-GSGGNSPVVTSLLV	18	3	40556	48995	108050	34208	38627	94711	39506	45217	52078	29173	33911	39079	148.528	3.82819	0.105817	0.034893	0.00912928	51585.4	55189.9	49639	58922.5	58017.7	57984.2	0.115297	0.0534779	0.148677	-0.0105364	0.00498155	0.00555483
DLG3_3	dime_meta_effector_32	DIME_14	met_26	TVDIIRETRV	biotin-Ahx-GSGGTVDIIRETRV	18	3	16155	35958	16647	20439	37403	21543	26016	29328	39729	20600	22609	32442	33.3902	4.47638	0.332974	0.0633424	0.0287751	31538.6	38360.5	30833.6	50392.7	51760.2	48864.6	0.373479	0.23796	0.387483	-0.00106388	-0.0282284	0.0292922
DLG3_3	dime_meta_effector_41	DIME_6	met_31	NSPVVTSLLV	biotin-Ahx-GSGGNSPVVTSLLV	18	3	29126	41302	107571	23943	38093	92504	26016	29328	39729	20600	22609	32442	190.488	3.72013	0.0848462	0.0371441	0.0287751	52929.9	47176.4	50598	54950.6	56441.7	53284.3	0.0357475	0.140562	0.0782287	-0.00106388	-0.0282284	0.0292922
DLG3_3	dime_meta_effector_97	DIME_8	met_46	RKGYRVDTQV	biotin-Ahx-GSGGRKGYRVDTQV	18	3	25782	31010	50708	21331	25291	41177	26016	29328	39729	20600	22609	32442	below threshold	below threshold	0.0312985	0.0070926	0.0287751	47256.3	47939.1	48147.8	49377.4	50717.2	47880	0.0419374	0.028094	0.0238641	-0.00106388	-0.0282284	0.0292922
MAGI1_1	WP_024256417.1	DIME_7	Efe_14	REEETVEYYF	biotin-Ahx-GSGGREEETVEYYF	18	3	51053	41585	36829	48201	37630	34104	52287	42574	56301	49283	45705	52333	below threshold	below threshold	-0.0573294	0.0154556	0.0776175	51657.8	53898	52669	51744.9	45430.9	52470	-0.0356015	-0.0805128	-0.0558739	-0.0373469	0.0892311	-0.0518842
MAGI1_1	dime_meta_effector_32	DIME_14	met_26	TVDIIRETRV	biotin-Ahx-GSGGTVDIIRETRV	18	3	18424	47118	47112	14473	40849	39464	52287	42574	56301	49283	45705	52333	below threshold	below threshold	-0.179901	0.0431769	0.0776175	67398.5	61070.3	63205.6	56172.2	49318	56959.4	-0.244666	-0.127802	-0.167234	-0.0373469	0.0892311	-0.0518842
MAGI1_2	dime_meta_effector_32	DIME_14	met_26	TVDIIRETRV	biotin-Ahx-GSGGTVDIIRETRV	18	3	7458	23760	25948	9985	29762	30327	50898	37871	45882	47190	37553	42068	52.6073	4.27895	0.244467	0.0348177	0.0418976	39545.7	42267.8	45300.1	57105.2	53393.3	57745.1	0.29485	0.246312	0.192241	-0.0182588	0.0479285	-0.0296697
MAGI1_2	WP_024256417.1	DIME_7	Efe_14	REEETVEYYF	biotin-Ahx-GSGGREEETVEYYF	18	3	42459	36056	21246	40809	35364	19635	50898	37871	45882	47190	37553	42068	below threshold	below threshold	0.0112217	0.0218385	0.0418976	50744	49726.4	52773.6	52604.3	49185	53193.8	0.0177518	0.0374493	-0.0215361	-0.0182588	0.0479285	-0.0296697
MAGI1_3	dime_meta_effector_32	DIME_14	met_26	TVDIIRETRV	biotin-Ahx-GSGGTVDIIRETRV	18	3	12515	15552	14107	17128	30031	28226	54853	37892	52849	43340	31813	44303	14.6356	4.83459	0.520957	0.0810489	0.0349617	38685.6	27418.4	26461.2	67009.5	63062	63158	0.399384	0.574314	0.589174	-0.0403612	0.0209259	0.0194352
MAGI1_3	WP_024256417.1	DIME_7	Efe_14	REEETVEYYF	biotin-Ahx-GSGGREEETVEYYF	18	3	44893	26045	22934	40882	23446	20529	54853	37892	52849	43340	31813	44303	181.416	3.74132	0.0886432	0.00580489	0.0349617	53557.1	54178.4	54485.7	61728	58091.6	58180.1	0.0973505	0.0868792	0.0816998	-0.0403612	0.0209259	0.0194352
MAGI1_4	WP_024256417.1	DIME_7	Efe_14	REEETVEYYF	biotin-Ahx-GSGGREEETVEYYF	18	3	39541	23627	19042	41784	25782	21240	48573	50776	75971	37726	40923	46825	33.0341	4.48104	0.335238	0.0128022	0.150466	46153.9	44695.4	43724.9	62795	60514.8	79129.9	0.316035	0.337649	0.352031	0.0694271	0.103217	-0.172644
MAGI1_4	dime_meta_effector_32	DIME_14	met_26	TVDIIRETRV	biotin-Ahx-GSGGTVDIIRETRV	18	3	36875	40936	44045	29640	33641	33535	48573	50776	75971	37726	40923	46825	below threshold	below threshold	0.0906796	0.02664	0.150466	65868.7	64426	69538.2	68167.8	65692.5	85900.4	0.100813	0.120506	0.0507195	0.0694271	0.103217	-0.172644
MAGI1_5	dime_meta_effector_32	DIME_14	met_26	TVDIIRETRV	biotin-Ahx-GSGGTVDIIRETRV	18	3	24735	23074	22400	32229	25619	30701	49433	47805	55744	40328	39569	44004	30.5327	4.51524	0.352083	0.0548048	0.0243949	40634	47685.4	38629.6	64898.6	63965.1	67070.4	0.377841	0.269876	0.408531	0.00632023	0.0206128	-0.0269331
MAGI1_5	WP_024256417.1	DIME_7	Efe_14	REEETVEYYF	biotin-Ahx-GSGGREEETVEYYF	18	3	37583	42229	24472	35450	38255	24047	49433	47805	55744	40328	39569	44004	106.913	3.97097	0.140239	0.0234046	0.0243949	51706.6	53838.5	49634	59783.4	58923.5	61784.1	0.140568	0.105132	0.175018	0.00632023	0.0206128	-0.0269331
MAGI1_6	dime_meta_effector_32	DIME_14	met_26	TVDIIRETRV	biotin-Ahx-GSGGTVDIIRETRV	18	3	13164	11092	24058	17793	12784	31744	32287	23005	34144	38257	27826	42162	below threshold	below threshold	0.0464255	0.0638513	0.0206338	39170.9	45937.6	40125.7	44682.9	43772	42876.4	0.105219	-0.0493515	0.0834087	-0.0206919	0.000116645	0.0205752
MAGI1_6	WP_024256417.1	DIME_7	Efe_14	REEETVEYYF	biotin-Ahx-GSGGREEETVEYYF	18	3	37708	18006	10864	48116	21454	13161	32287	23005	34144	38257	27826	42162	below threshold	below threshold	0.0129332	0.0261704	0.0206338	38222.1	40933.6	40259.8	41161.1	40322	39497	0.0521887	-0.0150486	0.00165936	-0.0206919	0.000116645	0.0205752
MAGI2_1	dime_meta_effector_32	DIME_14	met_26	TVDIIRETRV	biotin-Ahx-GSGGTVDIIRETRV	18	3	19987	23824	27599	30777	44169	46581	29890	25205	26280	48621	47148	52052	below threshold	below threshold	-0.0768112	0.0672819	0.103072	28450.2	23629.8	25956.6	26931.8	23420	22118.3	-0.177734	0.0218104	-0.07451	-0.11488	0.0304966	0.084383
MAGI2_1	WP_004235425.1	DIME_1	Mmo_2	ACGCGESFGV	biotin-Ahx-GSGGACGCGESFGV	18	3	28972	38084	35842	50051	60665	57339	29890	25205	26280	48621	47148	52052	below threshold	below threshold	-0.107293	0.0383525	0.103072	27612.3	29946.1	29818	29325	25501.2	24083.8	-0.0497639	-0.138493	-0.133621	-0.11488	0.0304966	0.084383
MAGI2_2	dime_meta_effector_32	DIME_14	met_26	TVDIIRETRV	biotin-Ahx-GSGGTVDIIRETRV	18	3	21915	38967	33168	41473	53858	49425	34698	45446	55269	33694	44948	55877	28.7301	4.54166	0.365343	0.0743145	0.0201593	27977	38306.4	35530.2	54522.6	53531.6	52368.9	0.476815	0.283649	0.335566	-0.0196029	-0.0010701	0.020673
MAGI2_2	WP_004235425.1	DIME_1	Mmo_2	ACGCGESFGV	biotin-Ahx-GSGGACGCGESFGV	18	3	34351	57218	52293	34120	55476	50563	34698	45446	55269	33694	44948	55877	below threshold	below threshold	-0.0139901	0.0114577	0.0201593	48025	49199.9	49334.1	49123.4	48230.5	47183	0.00319649	-0.0211904	-0.0239763	-0.0196029	-0.0010701	0.020673
MAGI2_3	dime_meta_effector_32	DIME_14	met_26	TVDIIRETRV	biotin-Ahx-GSGGTVDIIRETRV	18	3	27719	29912	10894	39658	37399	16169	50562	39311	46768	48456	39735	47828	43.7724	4.3588	0.278384	0.0502454	0.0349216	37006	42345.8	35672.1	55246.1	52380	51771.6	0.303517	0.203016	0.32862	-0.0397783	0.0141634	0.0256149
MAGI2_3	WP_004235425.1	DIME_1	Mmo_2	ACGCGESFGV	biotin-Ahx-GSGGACGCGESFGV	18	3	40465	51087	51678	39862	49993	51567	50562	39311	46768	48456	39735	47828	below threshold	below threshold	-0.0094778	0.00724216	0.0349216	48423.6	48745.9	47804.7	49775.2	47193	46644.8	-0.0115434	-0.0182754	0.00138544	-0.0397783	0.0141634	0.0256149
MAGI2_4	dime_meta_effector_32	DIME_14	met_26	TVDIIRETRV	biotin-Ahx-GSGGTVDIIRETRV	18	3	17828	19319	17892	35386	39682	38667	26390	23948	23102	53379	46437	49413	below threshold	below threshold	0.0164093	0.0294256	0.0490178	26674.5	25776	24498.7	26175.4	27304.2	24753.3	-0.0228865	0.0115666	0.0605477	-0.00374933	-0.0470355	0.0507848
MAGI2_4	WP_004235425.1	DIME_1	Mmo_2	ACGCGESFGV	biotin-Ahx-GSGGACGCGESFGV	18	3	23808	26117	31241	39474	50601	52664	26390	23948	23102	53379	46437	49413	below threshold	below threshold	-0.15894	0.0740253	0.0490178	28770.6	24620.7	28297.5	23583.4	24600.4	22302.1	-0.224526	-0.0479016	-0.204391	-0.00374933	-0.0470355	0.0507848
MAGI2_5	dime_meta_effector_32	DIME_14	met_26	TVDIIRETRV	biotin-Ahx-GSGGTVDIIRETRV	18	3	55009	55352	42626	35931	38728	28440	19673	65555	80705	10414	40078	47392	below threshold	below threshold	0.147041	0.0218409	0.0753325	81056.8	75671.6	79354.2	100018	86601.4	90161.3	0.121433	0.179802	0.139887	-0.0840854	0.0613358	0.0227496
MAGI2_5	WP_004235425.1	DIME_1	Mmo_2	ACGCGESFGV	biotin-Ahx-GSGGACGCGESFGV	18	3	66057	58391	49056	37193	34654	23348	19673	65555	80705	10414	40078	47392	below threshold	below threshold	-0.0639687	0.0945128	0.0753325	84721.6	80376.5	100226	90113.4	78025.5	81232.9	-0.0192204	0.0330522	-0.205738	-0.0840854	0.0613358	0.0227496
MAGI2_6	dime_meta_effector_32	DIME_14	met_26	TVDIIRETRV	biotin-Ahx-GSGGTVDIIRETRV	18	3	24649	19758	9463	28070	22226	11850	45814	40911	51459	38911	37623	44480	50.9482	4.29287	0.250183	0.033113	0.0413626	46492.4	47065.9	42280	62337.7	57572	61252.2	0.230097	0.220599	0.299852	-0.0322981	0.0466201	-0.014322
MAGI2_6	WP_004235425.1	DIME_1	Mmo_2	ACGCGESFGV	biotin-Ahx-GSGGACGCGESFGV	18	3	19198	23272	27948	15600	19764	24243	45814	40911	51459	38911	37623	44480	below threshold	below threshold	-0.0406999	0.0255156	0.0413626	58704	56168.8	54992.2	56164.6	51870.8	55186.5	-0.0789733	-0.0323766	-0.0107498	-0.0322981	0.0466201	-0.014322
MPDZ_1	dime_meta_effector_32	DIME_14	met_26	TVDIIRETRV	biotin-Ahx-GSGGTVDIIRETRV	18	3	15306	54344	62118	11731	41903	50056	57359	56713	43603	41833	44535	37070	below threshold	below threshold	-0.00570395	0.0208869	0.0765182	69143.2	68727.3	65763.3	72661.6	67484.5	62332.8	-0.0244502	-0.0182881	0.0256264	-0.0765811	0.00012585	0.0764552
MPDZ_1	WP_024256417.1	DIME_7	Efe_14	REEETVEYYF	biotin-Ahx-GSGGREEETVEYYF	18	3	15005	54489	55322	11620	39492	46444	57359	56713	43603	41833	44535	37070	below threshold	below threshold	-0.0108318	0.0503811	0.0765182	68430.9	73117.7	63123.5	72661.6	67484.5	62332.8	-0.0138975	-0.0833378	0.0647398	-0.0765811	0.00012585	0.0764552
MPDZ_10	dime_meta_effector_32	DIME_14	met_26	TVDIIRETRV	biotin-Ahx-GSGGTVDIIRETRV	18	3	49100	54652	37955	52767	63862	48391	58193	52607	14704	59123	58289	14065	124.458	3.90498	0.123317	0.050221	0.07336	32805.9	30171.5	27652.7	34701.4	31819.3	36857.7	0.0479857	0.124436	0.19753	-0.00702131	0.0766182	-0.0695969
MPDZ_10	WP_024256417.1	DIME_7	Efe_14	REEETVEYYF	biotin-Ahx-GSGGREEETVEYYF	18	3	48526	55211	55580	45620	57362	61271	58193	52607	14704	59123	58289	14065	below threshold	below threshold	-0.000374049	0.0586089	0.07336	37501.8	33933.9	31981.3	34701.4	31819.3	36857.7	-0.0882874	0.0152506	0.0719146	-0.00702131	0.0766182	-0.0695969
MPDZ_10_11	dime_meta_effector_32	DIME_14	met_26	TVDIIRETRV	biotin-Ahx-GSGGTVDIIRETRV	18	3	29325	30664	25870	45485	52669	40665	38554	30863	26138	48191	46013	51392	below threshold	below threshold	0.0587444	0.0392339	0.221314	40334.2	36423.1	39799.7	50050.4	41962.5	31818.6	0.0228439	0.117595	0.0357941	-0.212544	-0.0166038	0.229148
MPDZ_10_11	WP_024256417.1	DIME_7	Efe_14	REEETVEYYF	biotin-Ahx-GSGGREEETVEYYF	18	3	32973	33723	32777	41316	45240	51353	38554	30863	26138	48191	46013	51392	below threshold	below threshold	-0.10225	0.0899128	0.221314	49928	46634.5	39930.7	50050.4	41962.5	31818.6	-0.209579	-0.12979	0.0326191	-0.212544	-0.0166038	0.229148
MPDZ_11	dime_meta_effector_32	DIME_14	met_26	TVDIIRETRV	biotin-Ahx-GSGGTVDIIRETRV	18	3	43501	56314	48519	52423	75259	66099	55544	61806	35228	59321	74458	36198	93.9765	4.02698	0.156044	0.0431473	0.0813748	54851.9	49462.1	48521.2	61893.3	54869.9	64330.7	0.0913226	0.180611	0.196198	-0.0253238	0.0910257	-0.0657019
MPDZ_11	WP_024256417.1	DIME_7	Efe_14	REEETVEYYF	biotin-Ahx-GSGGREEETVEYYF	18	3	47324	62548	57905	46413	72584	72879	55544	61806	35228	59321	74458	36198	below threshold	below threshold	0.0232567	0.0931975	0.0813748	67399.5	56962.2	52520.4	61893.3	54869.9	64330.7	-0.11654	0.0563632	0.129946	-0.0253238	0.0910257	-0.0657019
MPDZ_12	WP_024256417.1	DIME_7	Efe_14	REEETVEYYF	biotin-Ahx-GSGGREEETVEYYF	18	3	14208	61339	62165	11922	56668	72362	55605	28846	41753	50764	31137	41613	below threshold	below threshold	-0.0357365	0.12253	0.083879	49557.6	45011.7	35724.1	45549.6	38524.3	41723.9	-0.181839	-0.0734289	0.148058	-0.0862567	0.0812797	0.00497699
MPDZ_12	dime_meta_effector_32	DIME_14	met_26	TVDIIRETRV	biotin-Ahx-GSGGTVDIIRETRV	18	3	59094	62130	60602	51299	60547	59266	55605	28846	41753	50764	31137	41613	below threshold	below threshold	-0.0580105	0.0562434	0.083879	47902.8	42671.2	42521.4	45549.6	38524.3	41723.9	-0.142376	-0.0176143	-0.0140417	-0.0862567	0.0812797	0.00497699
MPDZ_1-2	WP_024256417.1	DIME_7	Efe_14	REEETVEYYF	biotin-Ahx-GSGGREEETVEYYF	18	3	20796	28488	26725	45175	59941	58024	57627	54219	58649	60938	60786	60556	15.8343	4.8004	0.50245	0.0070337	0.0420093	18930.2	19543.9	18940.2	38887.7	36679.4	39827	0.507854	0.491899	0.507596	-0.0109968	0.046414	-0.0354172
MPDZ_1-2	dime_meta_effector_32	DIME_14	met_26	TVDIIRETRV	biotin-Ahx-GSGGTVDIIRETRV	18	3	51095	56677	47056	54580	63739	52123	57627	54219	58649	60938	60786	60556	below threshold	below threshold	0.0277958	0.0190785	0.0420093	38496.3	36565.9	37124.4	38887.7	36679.4	39827	-0.000821943	0.0493655	0.0348439	-0.0109968	0.046414	-0.0354172
MPDZ_13	dime_meta_effector_32	DIME_14	met_26	TVDIIRETRV	biotin-Ahx-GSGGTVDIIRETRV	18	3	14797	45007	11336	31271	83124	39424	33344	73806	35585	39830	86450	43809	17.4354	4.75857	0.479793	0.117064	0.0250133	19690.7	22531.1	11965.4	34836.7	35526.8	33801.2	0.432897	0.351091	0.655389	-0.0033149	-0.0231906	0.0265055
MPDZ_13	WP_024256417.1	DIME_7	Efe_14	REEETVEYYF	biotin-Ahx-GSGGREEETVEYYF	18	3	21884	38237	59918	25535	45983	75204	33344	73806	35585	39830	86450	43809	below threshold	below threshold	0.00713902	0.0253244	0.0250133	35663.2	34603.1	33154.7	34836.7	35526.8	33801.2	-0.0271189	0.00341033	0.0451256	-0.0033149	-0.0231906	0.0265055
MPDZ_2	WP_024256417.1	DIME_7	Efe_14	REEETVEYYF	biotin-Ahx-GSGGREEETVEYYF	18	3	16521	43725	27482	41344	88240	50840	49921	45898	56499	61524	54727	60444	20.2668	4.69321	0.444571	0.0610967	0.0751879	16616.9	20605.9	22478.6	33741.5	34875.3	38869.9	0.536216	0.424882	0.372614	0.05826	0.0266155	-0.0848754
MPDZ_2	dime_meta_effector_32	DIME_14	met_26	TVDIIRETRV	biotin-Ahx-GSGGTVDIIRETRV	18	3	73829	55639	76658	91599	66419	97680	49921	45898	56499	61524	54727	60444	below threshold	below threshold	0.0604785	0.021821	0.0751879	33516.8	34834.8	32634.6	33741.5	34875.3	38869.9	0.0645328	0.027747	0.0891557	0.05826	0.0266155	-0.0848754
MPDZ_3	WP_024256417.1	DIME_7	Efe_14	REEETVEYYF	biotin-Ahx-GSGGREEETVEYYF	18	3	10189	17185	23468	21022	35403	50273	26322	21167	8914	33130	31150	11092	28.2394	4.54914	0.369133	0.010675	0.0911151	13877	13897.8	13365.3	22747.5	19455.3	23009.1	0.361606	0.360647	0.385146	-0.046474	0.104981	-0.058507
MPDZ_3	dime_meta_effector_32	DIME_14	met_26	TVDIIRETRV	biotin-Ahx-GSGGTVDIIRETRV	18	3	52750	23129	11129	66424	32393	13520	26322	21167	8914	33130	31150	11092	below threshold	below threshold	-0.0235489	0.0553979	0.0911151	22737	20442.9	23567.6	22747.5	19455.3	23009.1	-0.0459921	0.0595479	-0.0842026	-0.046474	0.104981	-0.058507
MPDZ_4	WP_024256417.1	DIME_7	Efe_14	REEETVEYYF	biotin-Ahx-GSGGREEETVEYYF	18	3	18994	19448	21691	23827	23858	27907	45433	24325	10838	54843	28755	12288	254.163	3.59489	0.0652406	0.0150732	0.03206	29114.4	29771.5	28387.5	30255.9	30895.8	32212.8	0.0644938	0.0433777	0.0878505	0.027813	0.00725185	-0.0350648
MPDZ_4	dime_meta_effector_32	DIME_14	met_26	TVDIIRETRV	biotin-Ahx-GSGGTVDIIRETRV	18	3	20035	20607	23211	22572	24678	28303	45433	24325	10838	54843	28755	12288	below threshold	below threshold	0.00533131	0.0313162	0.03206	32417.5	30497.6	29951.7	30255.9	30895.8	32212.8	-0.041643	0.0200489	0.0375881	0.027813	0.00725185	-0.0350648
MPDZ_5	WP_024256417.1	DIME_7	Efe_14	REEETVEYYF	biotin-Ahx-GSGGREEETVEYYF	18	3	13995	28538	28703	12630	29021	32686	29679	75251	27458	27351	76010	24868	below threshold	below threshold	0.0659595	0.0743673	0.0576985	73690.4	65396.2	58399.2	72163.5	65838.9	73429.3	-0.0455914	0.0720948	0.171375	-0.0239259	0.0658126	-0.0418867
MPDZ_5	dime_meta_effector_32	DIME_14	met_26	TVDIIRETRV	biotin-Ahx-GSGGTVDIIRETRV	18	3	30555	73995	25841	28269	71102	24428	29679	75251	27458	27351	76010	24868	below threshold	below threshold	-3.69106e-05	0.0132526	0.0576985	71880.8	69208.9	70349.8	72163.5	65838.9	73429.3	-0.0199158	0.0179965	0.0018085	-0.0239259	0.0658126	-0.0418867
MPDZ_6	WP_024256417.1	DIME_7	Efe_14	REEETVEYYF	biotin-Ahx-GSGGREEETVEYYF	18	3	25138	34127	34131	23027	32031	35699	80163	36946	61926	73847	36034	56889	below threshold	below threshold	0.0269395	0.0510427	0.033446	45427.9	44336	39785.2	45172.1	42666.2	45297.5	-0.0236441	0.000959135	0.103503	-0.0178804	0.0385857	-0.0207053
MPDZ_6	dime_meta_effector_32	DIME_14	met_26	TVDIIRETRV	biotin-Ahx-GSGGTVDIIRETRV	18	3	34790	40702	32334	32241	31202	30868	80163	36946	61926	73847	36034	56889	below threshold	below threshold	-0.0724024	0.100516	0.033446	44903	54282.8	43589.3	45172.1	42666.2	45297.5	-0.011816	-0.223176	0.017785	-0.0178804	0.0385857	-0.0207053
MPDZ_7	dime_meta_effector_32	DIME_14	met_26	TVDIIRETRV	biotin-Ahx-GSGGTVDIIRETRV	18	3	45853	48332	42288	71945	74823	66201	52646	40866	47737	69845	63500	65198	below threshold	below threshold	0.0974087	0.00494209	0.082272	26502.9	26861.2	26563.1	31344.1	26761.8	30447.2	0.102135	0.0899956	0.100095	-0.0618762	0.0933655	-0.0314892
MPDZ_7	WP_024256417.1	DIME_7	Efe_14	REEETVEYYF	biotin-Ahx-GSGGREEETVEYYF	18	3	42528	48640	54159	63058	71608	85702	52646	40866	47737	69845	63500	65198	below threshold	below threshold	0.0675618	0.0281097	0.082272	28045.4	28246.1	26278.8	31344.1	26761.8	30447.2	0.0498797	0.0430795	0.109726	-0.0618762	0.0933655	-0.0314892
MPDZ_8	WP_024256417.1	DIME_7	Efe_14	REEETVEYYF	biotin-Ahx-GSGGREEETVEYYF	18	3	52245	60340	63120	48232	61186	69741	69727	59949	68855	67344	63220	66102	below threshold	below threshold	0.0168099	0.0606371	0.0517672	61622.3	56102.4	51488.1	58902	53945.6	59258.3	-0.0741458	0.0220717	0.102504	-0.026729	0.059668	-0.032939
MPDZ_8	dime_meta_effector_32	DIME_14	met_26	TVDIIRETRV	biotin-Ahx-GSGGTVDIIRETRV	18	3	66725	70001	50896	63235	71313	48037	69727	59949	68855	67344	63220	66102	below threshold	below threshold	-0.0234743	0.0333859	0.0517672	60028.8	55842.4	60274.8	58902	53945.6	59258.3	-0.0463689	0.0266046	-0.0506584	-0.026729	0.059668	-0.032939
MPDZ_8-9	WP_024256417.1	DIME_7	Efe_14	REEETVEYYF	biotin-Ahx-GSGGREEETVEYYF	18	3	46194	56502	50026	46263	58410	56490	61672	54176	46271	62561	62888	45996	below threshold	below threshold	0.000638258	0.0454916	0.0822845	48548.5	47032.8	43057.4	47930.1	41885.4	48911.7	-0.0498693	-0.0170916	0.0688757	-0.0364964	0.0942202	-0.0577238
MPDZ_8-9	dime_meta_effector_32	DIME_14	met_26	TVDIIRETRV	biotin-Ahx-GSGGTVDIIRETRV	18	3	57776	57469	57483	56506	62031	60144	61672	54176	46271	62561	62888	45996	below threshold	below threshold	-0.0180326	0.0380243	0.0822845	49713.8	45045.2	46469.8	47930.1	41885.4	48911.7	-0.0750691	0.0258893	-0.00491789	-0.0364964	0.0942202	-0.0577238
MPDZ_9	dime_meta_effector_32	DIME_14	met_26	TVDIIRETRV	biotin-Ahx-GSGGTVDIIRETRV	18	3	64485	65219	66573	62984	59982	68801	79377	66077	54345	73950	62067	51442	below threshold	below threshold	0.0362099	0.0382272	0.00796318	31566.8	33523.9	29833.6	33094.7	32824	32571.9	0.0384836	-0.0211309	0.0912768	-0.00805614	0.000189301	0.00786684
MPDZ_9	WP_024256417.1	DIME_7	Efe_14	REEETVEYYF	biotin-Ahx-GSGGREEETVEYYF	18	3	46092	72244	66813	43757	66721	64136	79377	66077	54345	73950	62067	51442	below threshold	below threshold	0.00518016	0.0147033	0.00796318	32477.3	33384.2	32118.9	33094.7	32824	32571.9	0.0107496	-0.0168747	0.0216656	-0.00805614	0.000189301	0.00786684
MPP7	WP_024256417.1	DIME_7	Efe_14	REEETVEYYF	biotin-Ahx-GSGGREEETVEYYF	18	3	8830	34922	44164	22389	79068	79742	55419	58730	34244	64417	68988	43470	20.3249	4.69197	0.443905	0.0724476	0.0474671	19175.6	21474.5	26928.1	41829.4	41391.4	38301.8	0.526616	0.469865	0.335233	-0.0326335	-0.0218201	0.0544536
NHERF3_1	WP_024256417.1	DIME_7	Efe_14	REEETVEYYF	biotin-Ahx-GSGGREEETVEYYF	18	4	14056	14890	17355	23966	22375	30167	30710	30306	45261	22799	22952	39577	14.6623	4.8338	0.520529	0.0295905	0.0870196	24672.8	27995.2	24201.6	56665.1	55546.9	48109.8	0.538314	0.476144	0.547131	-0.0603386	-0.0394142	0.0997527
NHERF3_1	dime_meta_effector_32	DIME_14	met_26	TVDIIRETRV	biotin-Ahx-GSGGTVDIIRETRV	18	3	11118	28601	19312	17108	35391	50749	30710	30306	42258	22799	22952	47906	17.3642	4.76035	0.450931	0.0832158	0.0140929	31746.9	39478.6	18559.7	67024.8	65702.2	43021.9	0.458087	0.326108	0.568599	-0.00996518	0.00996518	0
NHERF3_2	dime_meta_effector_32	DIME_14	met_26	TVDIIRETRV	biotin-Ahx-GSGGTVDIIRETRV	18	3	21471	29554	37153	19348	26483	34031	27365	28689	38376	24646	25466	34809	below threshold	below threshold	0.00656665	0.00842648	0.0110364	54211.3	54515.8	53332.6	54240.3	55033.6	53856.9	0.00304707	-0.00255348	0.0192064	0.00251248	-0.012076	0.00956354
NHERF3_2	WP_024256417.1	DIME_7	Efe_14	REEETVEYYF	biotin-Ahx-GSGGREEETVEYYF	18	4	27335	38469	29590	24612	34969	26577	27365	28689	38376	24646	25466	34809	below threshold	below threshold	0.00457038	0.0047571	0.0110364	46722.3	46278.5	46837.2	46709	47392.2	46378.9	0.00222956	0.011706	-0.000224457	0.00251248	-0.012076	0.00956354
NHERF3_3	dime_meta_effector_32	DIME_14	met_26	TVDIIRETRV	biotin-Ahx-GSGGTVDIIRETRV	18	3	25564	43601	40255	20628	35168	33320	39470	46563	39125	31218	36470	30266	337.361	3.47191	0.0382327	0.0109225	0.0111288	60540.4	60565.1	59018.5	61764	62370.4	63149.9	0.0302385	0.029843	0.0546164	0.0106379	0.00092424	-0.0115621
NHERF3_3	WP_024256417.1	DIME_7	Efe_14	REEETVEYYF	biotin-Ahx-GSGGREEETVEYYF	18	4	30467	36933	39946	23234	28465	31698	39470	46563	39125	31218	36470	30266	below threshold	below threshold	-0.00918608	0.01537	0.0111288	55164.2	54582.7	53014.3	53188	53710.2	54381.5	-0.0261219	-0.0153052	0.0138689	0.0106379	0.00092424	-0.0115621
NHERF3_4	WP_024256417.1	DIME_7	Efe_14	REEETVEYYF	biotin-Ahx-GSGGREEETVEYYF	18	4	38260	35812	40305	32594	30556	33991	38878	27856	50043	31599	21923	43511	below threshold	below threshold	0.0327311	0.00468577	0.0504071	49380.9	49304.2	49882.3	51758.6	53452.8	48383.4	0.0354962	0.0369946	0.0257024	-0.0109443	-0.0440359	0.0549802
NHERF3_4	dime_meta_effector_32	DIME_14	met_26	TVDIIRETRV	biotin-Ahx-GSGGTVDIIRETRV	18	3	26625	39958	31764	21451	32792	26537	38878	27856	50043	31599	21923	43511	below threshold	below threshold	-0.00153178	0.0122159	0.0504071	60633.9	59526.4	58473.2	60104.1	62071.5	56184.7	-0.0198557	-0.00122685	0.0164872	-0.0109443	-0.0440359	0.0549802
PATJ_1-2	WP_024256417.1	DIME_7	Efe_14	REEETVEYYF	biotin-Ahx-GSGGREEETVEYYF	18	2	18541	7891		51967	17581		45489	64545		40758	65229		10.3336	4.98575	0.617389	0.0437183	0.0850047	8939.58	11246.1		27964.4	24793.3		0.661108	0.573671		-0.0601074	0.0601074
PATJ_1-2	WP_044172624.1	DIME_9	Pma_1	SADHQIDIYI	biotin-Ahx-GSGGSADHQIDIYI	18	2	47456	22081		47995	26101		45489	64545		40758	65229		below threshold	below threshold	0.128627	0.0678132	0.0850047	24774.6	21196.9		27964.4	24793.3		0.0608143	0.196441		-0.0601074	0.0601074
PATJ_1-2	WP_039898535.1	DIME_11	Cda_10	SDDHQIDIYI	biotin-Ahx-GSGGSDDHQIDIYI	18	2	43142	44488		40796	52312		45489	64545		40758	65229		below threshold	below threshold	0.0938681	0.0983429	0.0850047	26496.9	21308.5		27964.4	24793.3		-0.00447477	0.192211		-0.0601074	0.0601074
PATJ_1-2	WP_108473469.1	DIME_3	Pfa_7	EKTSHIDIYI	biotin-Ahx-GSGGEKTSHIDIYI	18	2	43511	45450		44512	47738		45489	64545		40758	65229		below threshold	below threshold	0.0835898	0.0120821	0.0850047	24492.5	23855.1		27964.4	24793.3		0.0715077	0.0956719		-0.0601074	0.0601074
PATJ_1-2	WP_038254823.1	DIME_15	Yre_9	VGKNQIDVYI	biotin-Ahx-GSGGVGKNQIDVYI	18	2	45143	50876		39609	51000		45489	64545		40758	65229		below threshold	below threshold	-0.0150528	0.0675094	0.0850047	28556.7	24995.1		27964.4	24793.3		-0.0825623	0.0524566		-0.0601074	0.0601074
PATJ_2-3	WP_108473469.1	DIME_3	Pfa_7	EKTSHIDIYI	biotin-Ahx-GSGGEKTSHIDIYI	18	2	18289	4477		44617	13315		51603	52905		53338	52945		9.48607	5.02291	0.620612	0.0374603	0.0228471	14402.8	11814.2		33993.6	35110		0.583152	0.658072		0.0161553	-0.0161553
PATJ_2-3	WP_024256417.1	DIME_7	Efe_14	REEETVEYYF	biotin-Ahx-GSGGREEETVEYYF	18	2	23145	6557		53594	15592		51603	52905		53338	52945		12.0354	4.91954	0.56659	0.00575674	0.0228471	15174	14776.2		33993.6	35110		0.560833	0.572347		0.0161553	-0.0161553
PATJ_2-3	WP_039898535.1	DIME_11	Cda_10	SDDHQIDIYI	biotin-Ahx-GSGGSDDHQIDIYI	18	2	22794	10713		61090	22113		51603	52905		53338	52945		12.1736	4.91458	0.563949	0.0566144	0.0228471	13110.2	17022.4		33993.6	35110		0.620564	0.507335		0.0161553	-0.0161553
PATJ_2-3	WP_044172624.1	DIME_9	Pma_1	SADHQIDIYI	biotin-Ahx-GSGGSADHQIDIYI	18	2	32947	7519		58929	14526		51603	52905		53338	52945		19.5866	4.70804	0.452529	0.0210874	0.0228471	19644.7	18187.5		33993.6	35110		0.431442	0.473616		0.0161553	-0.0161553
PATJ_2-3	WP_038254823.1	DIME_15	Yre_9	VGKNQIDVYI	biotin-Ahx-GSGGVGKNQIDVYI	18	2	31118	12142		61787	19300		51603	52905		53338	52945		22.1451	4.65472	0.424039	0.0638047	0.0228471	17695.9	22105		33993.6	35110		0.487843	0.360234		0.0161553	-0.0161553
PATJ_4-5	WP_044172624.1	DIME_9	Pma_1	SADHQIDIYI	biotin-Ahx-GSGGSADHQIDIYI	18	2 (detected only in 1)	10337	18093		15596	23280		36865	15983		51987	21058		158.4	3.80024	0.0970782		0.0480479	32980.2	38672.2		35285.1	37767		0.0970782	-0.0587574		0.033975	-0.033975
PATJ_4-5	WP_038254823.1	DIME_15	Yre_9	VGKNQIDVYI	biotin-Ahx-GSGGVGKNQIDVYI	18	2	37327	17886		55217	23660		36865	15983		51987	21058		below threshold	below threshold	0.0246258	0.0544601	0.0480479	33637.4	37615.8		35285.1	37767		0.0790858	-0.0298343		0.033975	-0.033975
PATJ_4-5	WP_108473469.1	DIME_3	Pfa_7	EKTSHIDIYI	biotin-Ahx-GSGGEKTSHIDIYI	18	2	34458	10745		44457	15632		36865	15983		51987	21058		below threshold	below threshold	0.00385558	0.0597458	0.0480479	38567.5	34202.9		35285.1	37767		-0.0558903	0.0636014		0.033975	-0.033975
PATJ_4-5	WP_039898535.1	DIME_11	Cda_10	SDDHQIDIYI	biotin-Ahx-GSGGSDDHQIDIYI	18	2	38034	16278		52563	21368		36865	15983		51987	21058		below threshold	below threshold	-0.011759	0.0260228	0.0480479	36005.1	37906.1		35285.1	37767		0.0142637	-0.0377818		0.033975	-0.033975
PATJ_4-5	WP_024256417.1	DIME_7	Efe_14	REEETVEYYF	biotin-Ahx-GSGGREEETVEYYF	18	2	34883	12717		46931	15972		36865	15983		51987	21058		below threshold	below threshold	-0.0486132	0.0360483	0.0480479	36985	39618.4		35285.1	37767		-0.012565	-0.0846615		0.033975	-0.033975
PATJ_8-9	WP_039898535.1	DIME_11	Cda_10	SDDHQIDIYI	biotin-Ahx-GSGGSDDHQIDIYI	18	2	6153	9453		13990	21636		11969	17041		20530	31966		62.7844	4.20215	0.214473	0.00260143	0.0632321	14885.1	14786.8		19731.1	18042.2		0.211872	0.217075		-0.0447119	0.0447119
PATJ_8-9	WP_108473469.1	DIME_3	Pfa_7	EKTSHIDIYI	biotin-Ahx-GSGGEKTSHIDIYI	18	2	19625	5829		40578	12842		11969	17041		20530	31966		91.1496	4.04025	0.159986	0.0266421	0.0632321	16368.2	15361.8		19731.1	18042.2		0.133344	0.186628		-0.0447119	0.0447119
PATJ_8-9	WP_038254823.1	DIME_15	Yre_9	VGKNQIDVYI	biotin-Ahx-GSGGVGKNQIDVYI	18	2	10313	11290		20224	21997		11969	17041		20530	31966		below threshold	below threshold	0.0832433	0.00296848	0.0632321	17258.4	17370.5		19731.1	18042.2		0.0862118	0.0802748		-0.0447119	0.0447119
PATJ_8-9	WP_024256417.1	DIME_7	Efe_14	REEETVEYYF	biotin-Ahx-GSGGREEETVEYYF	18	2	8477	11053		15632	19349		11969	17041		20530	31966		below threshold	below threshold	0.00230186	0.0259466	0.0632321	18353.1	19333.2		19731.1	18042.2		0.0282484	-0.0236447		-0.0447119	0.0447119
PATJ_8-9	WP_044172624.1	DIME_9	Pma_1	SADHQIDIYI	biotin-Ahx-GSGGSADHQIDIYI	18	2	9067	10198		16905	16257		11969	17041		20530	31966		below threshold	below threshold	-0.0426047	0.0814882	0.0632321	18152.2	21230.3		19731.1	18042.2		0.0388835	-0.124093		-0.0447119	0.0447119
PATJ1	dime_meta_effector_41	DIME_6	met_31	NSPVVTSLLV	biotin-Ahx-GSGGNSPVVTSLLV	18	3	50071	49308	71537	37745	38597	54844	26886	37666	47172	18634	26210	32486	162.487	3.78918	0.0977752	0.0116828	0.00523526	56725	54627.5	55776.3	61697.6	61451.2	62092	0.0813304	0.115299	0.0966957	0.000799613	0.00478945	-0.00558906
PATJ1	WP_039898535.1	DIME_11	Cda_10	SDDHQIDIYI	biotin-Ahx-GSGGSDDHQIDIYI	18	3	37377	37426	71204	27888	28972	50855	26886	37666	47172	18634	26210	32486	238.359	3.62277	0.0692088	0.0258883	0.00523526	49668.5	47872.8	51887.7	53470.4	53256.9	53812.3	0.071847	0.105403	0.0303763	0.000799613	0.00478945	-0.00558906
PATJ1	WP_024256417.1	DIME_7	Efe_14	REEETVEYYF	biotin-Ahx-GSGGREEETVEYYF	18	3	13727	33887	49148	9120	26684	36610	26886	37666	47172	18634	26210	32486	below threshold	below threshold	0.0495009	0.0612334	0.00523526	48863.3	41227.2	43582.1	46840.6	46653.5	47140.1	-0.0423493	0.120543	0.070309	0.000799613	0.00478945	-0.00558906
PATJ1	WP_108473469.1	DIME_3	Pfa_7	EKTSHIDIYI	biotin-Ahx-GSGGEKTSHIDIYI	18	3	35941	45564	37188	26624	32901	26582	26886	37666	47172	18634	26210	32486	below threshold	below threshold	0.0457484	0.0129238	0.00523526	46040.6	47232.1	47713.3	49209	49012.5	49523.6	0.065134	0.0409412	0.0311698	0.000799613	0.00478945	-0.00558906
PATJ1	WP_038254823.1	DIME_15	Yre_9	VGKNQIDVYI	biotin-Ahx-GSGGVGKNQIDVYI	18	3	44015	65785	40800	32578	46121	29642	26886	37666	47172	18634	26210	32486	below threshold	below threshold	0.0411255	0.019271	0.00523526	52144.4	55050.2	53123.1	55686.7	55464.3	56042.7	0.06436	0.012219	0.0467975	0.000799613	0.00478945	-0.00558906
PATJ1	WP_044172624.1	DIME_9	Pma_1	SADHQIDIYI	biotin-Ahx-GSGGSADHQIDIYI	18	3	49180	52060	71471	33629	37368	50112	26886	37666	47172	18634	26210	32486	below threshold	below threshold	0.0115833	0.0162297	0.00523526	58373.6	55609.1	56928.5	57591.9	57362	57960.2	-0.0127612	0.0352011	0.0123101	0.000799613	0.00478945	-0.00558906
PATJ1	WP_004263067.1	DIME_10	Pre_17	SDDEDDELVI	biotin-Ahx-GSGGSDDEDDELVI	18	3	53799	54900	38582	35173	37319	28599	26886	37666	47172	18634	26210	32486	below threshold	below threshold	-0.00409035	0.0465555	0.00523526	57492.9	55295.7	50708.8	54233.7	54017.2	54580.5	-0.0592471	-0.0187669	0.065743	0.000799613	0.00478945	-0.00558906
PATJ10	dime_meta_effector_41	DIME_6	met_31	NSPVVTSLLV	biotin-Ahx-GSGGNSPVVTSLLV	18	3	47897	36099	49446	45158	35204	49916	29048	32639	39916	26159	28631	34696	167.193	3.77678	0.0953332	0.0206417	0.0183038	45354.6	43848.1	42358.4	47483.5	48747	49194.4	0.0643706	0.0954483	0.126181	0.0204529	-0.00561227	-0.0148406
PATJ10	WP_024256417.1	DIME_7	Efe_14	REEETVEYYF	biotin-Ahx-GSGGREEETVEYYF	18	3	25395	35029	40163	22471	31231	35180	29048	32639	39916	26159	28631	34696	below threshold	below threshold	0.00220577	0.00618522	0.0183038	36688.3	36411.9	37062.3	36049.3	37008.6	37348.2	0.00308977	0.0105996	-0.00707205	0.0204529	-0.00561227	-0.0148406
PATJ10	WP_004263067.1	DIME_10	Pre_17	SDDEDDELVI	biotin-Ahx-GSGGSDDEDDELVI	18	3	43387	38921	36541	36647	33425	31940	29048	32639	39916	26159	28631	34696	below threshold	below threshold	-0.0269102	0.0118091	0.0183038	44501.1	43768.5	43002.6	41739.2	42849.9	43243.1	-0.0443629	-0.0271711	-0.00919654	0.0204529	-0.00561227	-0.0148406
PATJ10	WP_108473469.1	DIME_3	Pfa_7	EKTSHIDIYI	biotin-Ahx-GSGGEKTSHIDIYI	18	3	38050	43659	54177	32034	37877	45936	29048	32639	39916	26159	28631	34696	below threshold	below threshold	-0.0349841	0.0121338	0.0183038	40510.5	39311.8	40224.1	37872.1	38879.9	39236.7	-0.0477887	-0.0167834	-0.04038	0.0204529	-0.00561227	-0.0148406
PATJ10	WP_039898535.1	DIME_11	Cda_10	SDDHQIDIYI	biotin-Ahx-GSGGSDDHQIDIYI	18	3	35784	30683	56965	31007	25440	47921	29048	32639	39916	26159	28631	34696	below threshold	below threshold	-0.0435194	0.0169948	0.0183038	42768.4	44696.6	44053	41151.8	42246.8	42634.5	-0.0180272	-0.0639248	-0.0486063	0.0204529	-0.00561227	-0.0148406
PATJ10	WP_044172624.1	DIME_9	Pma_1	SADHQIDIYI	biotin-Ahx-GSGGSADHQIDIYI	18	3	45124	49877	70949	37366	42612	60036	29048	32639	39916	26159	28631	34696	below threshold	below threshold	-0.0467557	0.0123454	0.0183038	48202.8	46720.8	47171.1	44323.8	45503.2	45920.8	-0.0652737	-0.0325204	-0.0424729	0.0204529	-0.00561227	-0.0148406
PATJ10	WP_038254823.1	DIME_15	Yre_9	VGKNQIDVYI	biotin-Ahx-GSGGVGKNQIDVYI	18	3	34327	49284	27901	30076	41688	19227	29048	32639	39916	26159	28631	34696	below threshold	below threshold	-0.109916	0.113445	0.0183038	44050.1	45627.4	56006.6	42857.4	43997.8	44401.6	-0.00680649	-0.0428579	-0.280084	0.0204529	-0.00561227	-0.0148406
PATJ2	WP_024256417.1	DIME_7	Efe_14	REEETVEYYF	biotin-Ahx-GSGGREEETVEYYF	18	3	4057	3841	6499	27742	44084	44735	9193	8735	7007	47702	41584	34300	27.3443	4.56313	0.37626	0.128774	0.0436355	4747.55	2828.56	4716.3	6256.37	6819.28	6631.93	0.277302	0.569421	0.282059	0.0476195	-0.0380696	-0.00954995
PATJ2	dime_meta_effector_41	DIME_6	met_31	NSPVVTSLLV	biotin-Ahx-GSGGNSPVVTSLLV	18	3	10289	9882	11052	56964	54652	60586	9193	8735	7007	47702	41584	34300	151.309	3.82014	0.104111	0.00373067	0.0436355	7723.61	7731.91	7800.39	8240.78	8982.24	8735.46	0.107388	0.10643	0.0985152	0.0476195	-0.0380696	-0.00954995
PATJ2	WP_044172624.1	DIME_9	Pma_1	SADHQIDIYI	biotin-Ahx-GSGGSADHQIDIYI	18	3	9950	9673	12960	50413	49587	66876	9193	8735	7007	47702	41584	34300	below threshold	below threshold	0.0343084	0.0064537	0.0436355	7878.11	7786.37	7735.28	7692.41	8384.52	8154.17	0.0246278	0.0359864	0.0423109	0.0476195	-0.0380696	-0.00954995
PATJ2	WP_039898535.1	DIME_11	Cda_10	SDDHQIDIYI	biotin-Ahx-GSGGSDDHQIDIYI	18	3	8308	8593	12152	40082	41101	58912	9193	8735	7007	47702	41584	34300	below threshold	below threshold	-0.0256308	0.0050427	0.0436355	7681.41	7747.94	7644.3	7141.91	7784.49	7570.62	-0.024323	-0.0331949	-0.0193746	0.0476195	-0.0380696	-0.00954995
PATJ2	WP_108473469.1	DIME_3	Pfa_7	EKTSHIDIYI	biotin-Ahx-GSGGEKTSHIDIYI	18	3	7444	9661	9661	34039	49773	44110	9193	8735	7007	47702	41584	34300	below threshold	below threshold	-0.0407743	0.0543697	0.0436355	7458.54	6619.92	7469.81	6572.72	7164.09	6967.27	-0.0807354	0.0407803	-0.0823677	0.0476195	-0.0380696	-0.00954995
PATJ2	WP_038254823.1	DIME_15	Yre_9	VGKNQIDVYI	biotin-Ahx-GSGGVGKNQIDVYI	18	3	8657	11506	12662	39043	53679	60241	9193	8735	7007	47702	41584	34300	below threshold	below threshold	-0.0645858	0.0207804	0.0436355	8557.67	8272.77	8112.25	7437.92	8107.14	7884.41	-0.0957565	-0.0592775	-0.0387235	0.0476195	-0.0380696	-0.00954995
PATJ2	WP_004263067.1	DIME_10	Pre_17	SDDEDDELVI	biotin-Ahx-GSGGSDDEDDELVI	18	3	10801	9299	8871	47556	42544	42799	9193	8735	7007	47702	41584	34300	below threshold	below threshold	-0.0756217	0.0342119	0.0436355	8537.05	8215.75	7790.91	7243.86	7895.61	7678.69	-0.122402	-0.0801591	-0.0243038	0.0476195	-0.0380696	-0.00954995
PATJ3	WP_039898535.1	DIME_11	Cda_10	SDDHQIDIYI	biotin-Ahx-GSGGSDDHQIDIYI	18	3	5370	5696	8383	69799	69290	98713	8088	9623	7786	65220	70527	66503	30.3291	4.51814	0.35353	0.0234113	0.0779747	2851.14	3046.44	3147.16	4595.73	5056.49	4338.77	0.388647	0.34677	0.325174	0.0145671	-0.0842309	0.0696639
PATJ3	WP_044172624.1	DIME_9	Pma_1	SADHQIDIYI	biotin-Ahx-GSGGSADHQIDIYI	18	3	6446	8695	8602	75553	74085	101303	8088	9623	7786	65220	70527	66503	54.5129	4.2635	0.238221	0.113896	0.0779747	3405.49	4684.69	3389.37	4949.96	5446.24	4673.2	0.322038	0.0673772	0.325249	0.0145671	-0.0842309	0.0696639
PATJ3	WP_038254823.1	DIME_15	Yre_9	VGKNQIDVYI	biotin-Ahx-GSGGVGKNQIDVYI	18	3	6800	8558	8225	61614	78473	68891	8088	9623	7786	65220	70527	66503	below threshold	below threshold	0.102561	0.0341902	0.0779747	4259.52	4209.04	4607.92	4786.21	5266.06	4518.6	0.123007	0.1334	0.0512754	0.0145671	-0.0842309	0.0696639
PATJ3	dime_meta_effector_41	DIME_6	met_31	NSPVVTSLLV	biotin-Ahx-GSGGNSPVVTSLLV	18	3	9832	9586	8867	82903	84042	80436	8088	9623	7786	65220	70527	66503	below threshold	below threshold	0.091747	0.0227691	0.0779747	5071.3	4877.41	4713.83	5302.84	5834.49	5006.35	0.0575933	0.0936253	0.124022	0.0145671	-0.0842309	0.0696639
PATJ3	WP_024256417.1	DIME_7	Efe_14	REEETVEYYF	biotin-Ahx-GSGGREEETVEYYF	18	3	5709	8242	8392	48091	72301	69280	8088	9623	7786	65220	70527	66503	below threshold	below threshold	0.0627573	0.0209302	0.0779747	3853.88	3700.76	3932.42	4025.89	4429.52	3800.8	0.0566715	0.0941526	0.0374477	0.0145671	-0.0842309	0.0696639
PATJ3	WP_108473469.1	DIME_3	Pfa_7	EKTSHIDIYI	biotin-Ahx-GSGGEKTSHIDIYI	18	3	6576	8546	9393	51238	68589	80620	8088	9623	7786	65220	70527	66503	below threshold	below threshold	0.0214117	0.0351764	0.0779747	4377.18	4249.45	3973.62	4229.46	4653.5	3992.98	-0.0198501	0.00990894	0.0741764	0.0145671	-0.0842309	0.0696639
PATJ3	WP_004263067.1	DIME_10	Pre_17	SDDEDDELVI	biotin-Ahx-GSGGSDDEDDELVI	18	3	8704	11198	8757	66196	80848	68005	8088	9623	7786	65220	70527	66503	below threshold	below threshold	-0.0562399	0.0295876	0.0779747	4942.38	5206.19	4840.2	4661.33	5128.66	4400.71	-0.0448498	-0.100621	-0.0232488	0.0145671	-0.0842309	0.0696639
PATJ4	dime_meta_effector_41	DIME_6	met_31	NSPVVTSLLV	biotin-Ahx-GSGGNSPVVTSLLV	18	3	13633	9050	20116	44412	33187	63202	15105	17623	17917	42089	45842	38709	below threshold	below threshold	0.255544	0.0441359	0.134772	13126.2	11660.8	13610	15346.2	16438.6	19792.5	0.236513	0.321748	0.208371	0.107388	0.0438477	-0.151235
PATJ4	WP_038254823.1	DIME_15	Yre_9	VGKNQIDVYI	biotin-Ahx-GSGGVGKNQIDVYI	18	3	15312	19090	19146	41945	50440	49111	15105	17623	17917	42089	45842	38709	below threshold	below threshold	0.0603601	0.0211258	0.134772	14089.1	14607	15046.3	13851.1	14837	17864.2	0.0920488	0.0586706	0.030361	0.107388	0.0438477	-0.151235
PATJ4	WP_024256417.1	DIME_7	Efe_14	REEETVEYYF	biotin-Ahx-GSGGREEETVEYYF	18	3	10750	16294	15980	24759	45060	44324	15105	17623	17917	42089	45842	38709	below threshold	below threshold	0.041334	0.080827	0.134772	14095.4	11739.2	11704.1	11650.8	12480.1	15026.4	-0.0799065	0.100612	0.103297	0.107388	0.0438477	-0.151235
PATJ4	WP_039898535.1	DIME_11	Cda_10	SDDHQIDIYI	biotin-Ahx-GSGGSDDHQIDIYI	18	3	18864	16410	23142	48552	45179	56511	15105	17623	17917	42089	45842	38709	below threshold	below threshold	0.0372321	0.0395749	0.134772	14398.6	13460.6	15176.1	13299.8	14246.6	17153.3	0.0336433	0.0965945	-0.0185414	0.107388	0.0438477	-0.151235
PATJ4	WP_108473469.1	DIME_3	Pfa_7	EKTSHIDIYI	biotin-Ahx-GSGGEKTSHIDIYI	18	3	15142	15121	25099	42077	42806	51636	15105	17623	17917	42089	45842	38709	below threshold	below threshold	0.00579592	0.143176	0.134772	12273.3	12047.6	16577.9	12239.9	13111.1	15786.2	0.104946	0.121409	-0.208967	0.107388	0.0438477	-0.151235
PATJ4	WP_004263067.1	DIME_10	Pre_17	SDDEDDELVI	biotin-Ahx-GSGGSDDEDDELVI	18	3	16492	20165	17387	42236	47994	44104	15105	17623	17917	42089	45842	38709	below threshold	below threshold	0.00109344	0.0307382	0.134772	14677.1	15792.8	14818.2	13489.7	14449.9	17398.1	0.0288164	-0.0450139	0.0194778	0.107388	0.0438477	-0.151235
PATJ4	WP_044172624.1	DIME_9	Pma_1	SADHQIDIYI	biotin-Ahx-GSGGSADHQIDIYI	18	3	16611	22951	23269	44921	48883	60133	15105	17623	17917	42089	45842	38709	below threshold	below threshold	-0.0166434	0.100746	0.134772	14760.1	18740.7	15445.7	14325	15344.7	18475.4	0.0802768	-0.167763	0.0375557	0.107388	0.0438477	-0.151235
PATJ5	dime_meta_effector_41	DIME_6	met_31	NSPVVTSLLV	biotin-Ahx-GSGGNSPVVTSLLV	18	3	49025	50152	55841	50966	51390	59224	54221	49980	50974	50667	48851	48772	197.541	3.70434	0.0821121	0.0110608	0.0224943	41132.5	41730.9	40318.4	45760.4	43749.3	44691.6	0.0805049	0.0671281	0.0987032	-0.0229507	0.0220083	0.000942408
PATJ5	WP_039898535.1	DIME_11	Cda_10	SDDHQIDIYI	biotin-Ahx-GSGGSDDHQIDIYI	18	3	67635	56990	70786	65131	58206	71796	54221	49980	50974	50667	48851	48772	below threshold	below threshold	0.0429892	0.0237595	0.0224943	38483.8	36284.8	36537.7	39658.5	37915.5	38732.2	0.00735005	0.0640702	0.0575474	-0.0229507	0.0220083	0.000942408
PATJ5	WP_004263067.1	DIME_10	Pre_17	SDDEDDELVI	biotin-Ahx-GSGGSDDEDDELVI	18	3	59293	62711	60059	61485	57909	58285	54221	49980	50974	50667	48851	48772	below threshold	below threshold	0.0193396	0.0392263	0.0224943	36248	40704.9	38732.1	40224.6	38456.7	39285.1	0.0781789	-0.0351661	0.0150058	-0.0229507	0.0220083	0.000942408
PATJ5	WP_044172624.1	DIME_9	Pma_1	SADHQIDIYI	biotin-Ahx-GSGGSADHQIDIYI	18	3	56258	57116	75815	53830	55439	74745	54221	49980	50974	50667	48851	48772	below threshold	below threshold	0.0155284	0.00992516	0.0224943	41715.9	41122.9	40486.9	42715.3	40838	41717.6	0.000984368	0.0151847	0.0304162	-0.0229507	0.0220083	0.000942408
PATJ5	WP_108473469.1	DIME_3	Pfa_7	EKTSHIDIYI	biotin-Ahx-GSGGEKTSHIDIYI	18	3	49639	52358	46821	44818	50985	48184	54221	49980	50974	50667	48851	48772	below threshold	below threshold	0.010258	0.0459883	0.0224943	37774.2	35023.9	33140.7	36497.8	34893.7	35645.3	-0.0587244	0.0183583	0.0711401	-0.0229507	0.0220083	0.000942408
PATJ5	WP_038254823.1	DIME_15	Yre_9	VGKNQIDVYI	biotin-Ahx-GSGGVGKNQIDVYI	18	3	64246	59748	54775	64756	56309	51964	54221	49980	50974	50667	48851	48772	below threshold	below threshold	0.00991303	0.0278104	0.0224943	38291	40952.1	40682.8	41302.2	39487	40337.5	0.0516286	-0.0142802	-0.00760935	-0.0229507	0.0220083	0.000942408
PATJ5	WP_024256417.1	DIME_7	Efe_14	REEETVEYYF	biotin-Ahx-GSGGREEETVEYYF	18	3	25271	50015	43829	23370	49110	42087	54221	49980	50974	50667	48851	48772	below threshold	below threshold	-0.000878743	0.0218516	0.0224943	35104.7	33062.2	33807.7	34741.2	33214.3	33929.7	-0.0336561	0.0264849	0.00453506	-0.0229507	0.0220083	0.000942408
PATJ6	dime_meta_effector_41	DIME_6	met_31	NSPVVTSLLV	biotin-Ahx-GSGGNSPVVTSLLV	18	3	49887	46447	50799	38967	36765	41405	48967	45893	46375	36037	34236	35256	274.164	3.56199	0.060827	0.0149159	0.0162889	54744.2	54022	52462.7	58103.6	57320.7	56246.9	0.0433299	0.0559502	0.0832009	-0.0153755	-0.00169435	0.0170698
PATJ6	WP_039898535.1	DIME_11	Cda_10	SDDHQIDIYI	biotin-Ahx-GSGGSDDHQIDIYI	18	3	60713	53376	61817	46509	43236	48553	48967	45893	46375	36037	34236	35256	336.741	3.4727	0.0502035	0.0181893	0.0162889	48376.9	45750.3	47183	50355.7	49677.2	48746.6	0.0245242	0.0774874	0.0485989	-0.0153755	-0.00169435	0.0170698
PATJ6	WP_108473469.1	DIME_3	Pfa_7	EKTSHIDIYI	biotin-Ahx-GSGGEKTSHIDIYI	18	3	37929	50956	51820	28469	40068	39533	48967	45893	46375	36037	34236	35256	below threshold	below threshold	0.0248672	0.0165425	0.0162889	45438.5	43373.3	44705.6	46342.5	45718.1	44861.7	0.0044319	0.0496809	0.0204887	-0.0153755	-0.00169435	0.0170698
PATJ6	WP_004263067.1	DIME_10	Pre_17	SDDEDDELVI	biotin-Ahx-GSGGSDDEDDELVI	18	3	53561	61713	64260	41004	46892	47881	48967	45893	46375	36037	34236	35256	below threshold	below threshold	0.0125251	0.0102706	0.0162889	49098.9	49468.3	50446	51074.5	50386.3	49442.5	0.0239002	0.0165559	-0.00288077	-0.0153755	-0.00169435	0.0170698
PATJ6	WP_038254823.1	DIME_15	Yre_9	VGKNQIDVYI	biotin-Ahx-GSGGVGKNQIDVYI	18	3	64024	50018	51573	47887	38134	37975	48967	45893	46375	36037	34236	35256	below threshold	below threshold	0.00198522	0.0119201	0.0162889	51600.8	50622.7	52415	52442.8	51736.2	50767.1	0.000927589	0.0198653	-0.0148373	-0.0153755	-0.00169435	0.0170698
PATJ6	WP_024256417.1	DIME_7	Efe_14	REEETVEYYF	biotin-Ahx-GSGGREEETVEYYF	18	3	17992	44802	43351	12856	34093	32489	48967	45893	46375	36037	34236	35256	below threshold	below threshold	-0.00828854	0.0250024	0.0162889	45433.4	42661.3	43317.6	44112	43517.7	42702.5	-0.0457921	0.018017	0.00290952	-0.0153755	-0.00169435	0.0170698
PATJ6	WP_044172624.1	DIME_9	Pma_1	SADHQIDIYI	biotin-Ahx-GSGGSADHQIDIYI	18	3	61879	58925	71719	44181	44133	53274	48967	45893	46375	36037	34236	35256	below threshold	below threshold	-0.0167662	0.0198873	0.0162889	55904.8	53293.9	53735.4	54237.1	53506.3	52504	-0.0465971	0.00228171	-0.00598316	-0.0153755	-0.00169435	0.0170698
PATJ7	dime_meta_effector_41	DIME_6	met_31	NSPVVTSLLV	biotin-Ahx-GSGGNSPVVTSLLV	18	3	47161	52184	52392	36927	39631	40283	53775	56781	61625	37828	39098	42761	163.097	3.78755	0.0974516	0.00974317	0.010809	54611.8	56305.4	55614.9	60787.6	62100.7	61625	0.112066	0.0845306	0.095758	0.011655	-0.00969455	-0.00196049
PATJ7	WP_039898535.1	DIME_11	Cda_10	SDDHQIDIYI	biotin-Ahx-GSGGSDDHQIDIYI	18	3	69951	57225	72702	51364	44314	53677	53775	56781	61625	37828	39098	42761	231.006	3.63638	0.0712247	0.0206409	0.010809	50469.5	47856.2	50194	52681.8	53819.8	53407.6	0.05316	0.102186	0.058328	0.011655	-0.00969455	-0.00196049
PATJ7	WP_004263067.1	DIME_10	Pre_17	SDDEDDELVI	biotin-Ahx-GSGGSDDEDDELVI	18	3	68945	76132	69878	50919	54415	50435	53775	56781	61625	37828	39098	42761	below threshold	below threshold	0.0408739	0.0118315	0.010809	50894.6	52589.4	52078.4	53433.8	54588.1	54169.9	0.0586212	0.0272749	0.0367257	0.011655	-0.00969455	-0.00196049
PATJ7	WP_044172624.1	DIME_9	Pma_1	SADHQIDIYI	biotin-Ahx-GSGGSADHQIDIYI	18	3	58342	65365	74876	41409	46414	53578	53775	56781	61625	37828	39098	42761	below threshold	below threshold	0.0232333	0.00342936	0.010809	56237.8	56213.1	55782.5	56742.5	57968.2	57524.2	0.0204467	0.0208758	0.0283773	0.011655	-0.00969455	-0.00196049
PATJ7	WP_108473469.1	DIME_3	Pfa_7	EKTSHIDIYI	biotin-Ahx-GSGGEKTSHIDIYI	18	3	27271	59565	61865	18512	42268	46353	53775	56781	61625	37828	39098	42761	below threshold	below threshold	0.0227035	0.0329203	0.010809	50242.6	48062.2	45518.9	48483.2	49530.5	49151.1	-0.0242105	0.0202372	0.072084	0.011655	-0.00969455	-0.00196049
PATJ7	WP_038254823.1	DIME_15	Yre_9	VGKNQIDVYI	biotin-Ahx-GSGGVGKNQIDVYI	18	3	69635	60086	56176	50717	41447	40167	53775	56781	61625	37828	39098	42761	below threshold	below threshold	0.0217175	0.0197516	0.010809	52991.4	55951.4	53977.5	54865.3	56050.5	55621.2	0.0454129	-0.00790989	0.0276493	0.011655	-0.00969455	-0.00196049
PATJ7	WP_024256417.1	DIME_7	Efe_14	REEETVEYYF	biotin-Ahx-GSGGREEETVEYYF	18	3	43055	53931	47772	29268	38368	33756	53775	56781	61625	37828	39098	42761	below threshold	below threshold	0.00535097	0.018738	0.010809	47756.5	45632.2	45943.5	46149.7	47146.6	46785.5	-0.0227561	0.0227384	0.0160705	0.011655	-0.00969455	-0.00196049
PATJ8	dime_meta_effector_41	DIME_6	met_31	NSPVVTSLLV	biotin-Ahx-GSGGNSPVVTSLLV	18	3	55686	55639	66239	40949	40945	49899	58309	64184	61991	36872	39902	41427	110.328	3.95731	0.136589	0.0090811	0.0374549	58150.1	58106.7	56763.6	67621.8	68782.8	63987.2	0.129454	0.130103	0.150211	-0.0123438	-0.029725	0.0420688
PATJ8	WP_038254823.1	DIME_15	Yre_9	VGKNQIDVYI	biotin-Ahx-GSGGVGKNQIDVYI	18	3	75436	62311	58501	50332	41517	39952	58309	64184	61991	36872	39902	41427	below threshold	below threshold	0.0474608	0.0101087	0.0374549	57845	57925.5	56514	61033.7	62081.6	57753.2	0.0405472	0.0392113	0.0626238	-0.0123438	-0.029725	0.0420688
PATJ8	WP_039898535.1	DIME_11	Cda_10	SDDHQIDIYI	biotin-Ahx-GSGGSDDHQIDIYI	18	3	72352	68983	76538	47472	46744	52048	58309	64184	61991	36872	39902	41427	below threshold	below threshold	0.0460776	0.0144972	0.0374549	56481.6	54690.2	54496.3	58604.7	59610.9	55454.8	0.0243318	0.0552751	0.058626	-0.0123438	-0.029725	0.0420688
PATJ8	WP_108473469.1	DIME_3	Pfa_7	EKTSHIDIYI	biotin-Ahx-GSGGEKTSHIDIYI	18	3	37996	63981	63963	24190	42894	43304	58309	64184	61991	36872	39902	41427	below threshold	below threshold	0.0313495	0.0245803	0.0374549	53570.6	50872	50376.2	53934.1	54860.1	51035.2	-0.00552102	0.0451314	0.0544381	-0.0123438	-0.029725	0.0420688
PATJ8	WP_004263067.1	DIME_10	Pre_17	SDDEDDELVI	biotin-Ahx-GSGGSDDEDDELVI	18	3	74155	69767	73097	49550	44929	47091	58309	64184	61991	36872	39902	41427	below threshold	below threshold	0.0180685	0.0159243	0.0374549	56253	58367.7	58346	59441.3	60461.8	56246.4	0.041955	0.00594036	0.00631031	-0.0123438	-0.029725	0.0420688
PATJ8	WP_044172624.1	DIME_9	Pma_1	SADHQIDIYI	biotin-Ahx-GSGGSADHQIDIYI	18	3	61321	75773	85062	39953	48364	56410	58309	64184	61991	36872	39902	41427	below threshold	below threshold	0.016398	0.0129019	0.0374549	61263.4	62536.5	60189.5	63122	64205.7	59729.2	0.0174629	-0.00295492	0.0346859	-0.0123438	-0.029725	0.0420688
PATJ8	WP_024256417.1	DIME_7	Efe_14	REEETVEYYF	biotin-Ahx-GSGGREEETVEYYF	18	3	46400	56120	54323	30069	37326	34152	58309	64184	61991	36872	39902	41427	below threshold	below threshold	0.010471	0.019151	0.0374549	50095.8	48809.9	51638	51338.2	52219.7	48578.8	0.0121565	0.0375119	-0.0182555	-0.0123438	-0.029725	0.0420688
PATJ9	dime_meta_effector_41	DIME_6	met_31	NSPVVTSLLV	biotin-Ahx-GSGGNSPVVTSLLV	18	3	46916	36097	47297	42620	34620	47339	49051	59958	57869	37059	41122	44026	56.2562	4.24983	0.232783	0.0260118	0.0588904	47071.2	44585.3	42723.1	56598.1	62347.7	56206.2	0.193766	0.236344	0.268241	0.0305891	-0.0678903	0.0373011
PATJ9	WP_044172624.1	DIME_9	Pma_1	SADHQIDIYI	biotin-Ahx-GSGGSADHQIDIYI	18	3	46334	50833	61350	40937	43022	56399	49051	59958	57869	37059	41122	44026	84.7805	4.0717	0.169648	0.0233548	0.0588904	45177.8	47162.5	43419.5	52831.8	58198.9	52466	0.171033	0.134616	0.203296	0.0305891	-0.0678903	0.0373011
PATJ9	WP_039898535.1	DIME_11	Cda_10	SDDHQIDIYI	biotin-Ahx-GSGGSDDHQIDIYI	18	3	50879	53348	64129	43820	47686	56770	49051	59958	57869	37059	41122	44026	86.051	4.06524	0.167628	0.0120145	0.0588904	43028.9	41459.2	41862.9	49051	54033.9	48711.4	0.149607	0.180628	0.17265	0.0305891	-0.0678903	0.0373011
PATJ9	WP_108473469.1	DIME_3	Pfa_7	EKTSHIDIYI	biotin-Ahx-GSGGEKTSHIDIYI	18	3	43277	48108	45422	35812	39011	38248	49051	59958	57869	37059	41122	44026	below threshold	below threshold	0.113979	0.0114526	0.0588904	41214.8	42058.6	40502.5	45141.8	49727.6	44829.2	0.11492	0.0968	0.130216	0.0305891	-0.0678903	0.0373011
PATJ9	WP_038254823.1	DIME_15	Yre_9	VGKNQIDVYI	biotin-Ahx-GSGGVGKNQIDVYI	18	3	55124	54976	56589	43201	42701	42544	49051	59958	57869	37059	41122	44026	below threshold	below threshold	0.0494351	0.0157557	0.0588904	49246.8	49689.7	51336.3	51084	56273.5	50730.3	0.0654541	0.0570497	0.0258016	0.0305891	-0.0678903	0.0373011
PATJ9	WP_004263067.1	DIME_10	Pre_17	SDDEDDELVI	biotin-Ahx-GSGGSDDEDDELVI	18	3	61707	61365	59828	43198	44354	43589	49051	59958	57869	37059	41122	44026	below threshold	below threshold	-0.0215996	0.016416	0.0588904	53693.3	52004	51591.3	49751.2	54805.2	49406.7	-0.0462236	-0.0133084	-0.0052667	0.0305891	-0.0678903	0.0373011
PATJ9	WP_024256417.1	DIME_7	Efe_14	REEETVEYYF	biotin-Ahx-GSGGREEETVEYYF	18	3	14040	50218	51413	9319	38232	36336	49051	59958	57869	37059	41122	44026	below threshold	below threshold	-0.0339271	0.0479351	0.0588904	48910.2	42641.7	45934.4	42969.1	47334.2	42671.6	-0.103447	0.0379755	-0.0363097	0.0305891	-0.0678903	0.0373011
PICK1	dime_meta_effector_41	DIME_6	met_31	NSPVVTSLLV	biotin-Ahx-GSGGNSPVVTSLLV	18	3	9486	4755	7633	39849	10715	14506	13481	13617	15456	14554	14862	16707	12.1962	4.91378	0.563519	0.118963	0.00595856	9498.62	17707.3	20996.3	36960.2	36559.4	36914.2	0.741964	0.51897	0.429624	-0.00404629	0.00684238	-0.00279609
PICK1	WP_014257409.1	DIME_5	Vfu_12	MIGSLLDISV	biotin-Ahx-GSGGMIGSLLDISV	18	3	20077	24412	18048	27511	46124	34814	13481	13617	15456	14554	14862	16707	29.7432	4.52661	0.357766	0.099214	0.00595856	29119.7	21118.9	20685.7	36960.2	36559.4	36914.2	0.208945	0.426293	0.438061	-0.00404629	0.00684238	-0.00279609
PICK1	WP_004118237.1	DIME_13	Kpn_3	TRYWINISPL	biotin-Ahx-GSGGTRYWINISPL	18	3	16130	13224	16201	16302	14529	35821	13481	13617	15456	14554	14862	16707	98.4346	4.00685	0.150208	0.239694	0.00595856	39481	36318	18046.7	36960.2	36559.4	36914.2	-0.0725251	0.0134	0.509749	-0.00404629	0.00684238	-0.00279609
PICK1	WP_016536523.1	DIME_4	Cda_6	KLMKELPTII	biotin-Ahx-GSGGKLMKELPTII	18	3	5296	15809	14449	4894	18380	16514	13481	13617	15456	14554	14862	16707	below threshold	below threshold	-0.0179181	0.103388	0.00595856	43179.6	34320.5	34912.4	36960.2	36559.4	36914.2	-0.173	0.0676631	0.0515826	-0.00404629	0.00684238	-0.00279609
SDCBP1_1	dime_meta_effector_32	DIME_14	met_26	TVDIIRETRV	biotin-Ahx-GSGGTVDIIRETRV	18	3	43192	42939	33337	65564	65706	52334	55256	47791	49982	79202	70490	76609	below threshold	below threshold	0.0388492	0.0125797	0.0335464	25460.1	25256.2	24618.6	26962.8	26202.3	25214.8	0.0255135	0.0333153	0.0577188	-0.0320037	-0.00289751	0.0349012
SDCBP1_1	WP_004263067.1	DIME_10	Pre_17	SDDEDDELVI	biotin-Ahx-GSGGSDDEDDELVI	18	3	52519	47988	44812	75842	69373	70146	55256	47791	49982	79202	70490	76609	below threshold	below threshold	0.00247267	0.0350218	0.0335464	23137.1	23112.4	21344.9	23310.2	22652.8	21799	-0.0243411	-0.0232462	0.0550053	-0.0320037	-0.00289751	0.0349012
SDCBP1_2	dime_meta_effector_32	DIME_14	met_26	TVDIIRETRV	biotin-Ahx-GSGGTVDIIRETRV	18	3	30453	23606	27812	43937	33693	38996	32877	31258	24571	43804	43141	37698	below threshold	below threshold	0.00938451	0.0102423	0.07221	26786.8	27077.2	27563.4	29006.8	28002.2	25189.9	0.0223657	0.0117668	-0.00597895	-0.0586567	-0.0219925	0.0806492
SDCBP1_2	WP_004263067.1	DIME_10	Pre_17	SDDEDDELVI	biotin-Ahx-GSGGSDDEDDELVI	18	3	36084	36059	35518	46036	48458	47586	32877	31258	24571	43804	43141	37698	below threshold	below threshold	-0.0693308	0.0241723	0.07221	26189	24862.8	24938.6	25077.3	24208.8	21777.4	-0.105589	-0.0496027	-0.0528004	-0.0586567	-0.0219925	0.0806492
SDCBP2_1	dime_meta_effector_32	DIME_14	met_26	TVDIIRETRV	biotin-Ahx-GSGGTVDIIRETRV	18	3	39801	24137	25490	57295	41420	43145	39601	47347	38163	53681	65144	63078	below threshold	below threshold	0.09728	0.0695165	0.106788	26847.2	22521.4	22832.9	28510.6	28089.2	23382.2	-0.00699481	0.15526	0.143575	-0.0693885	-0.0535812	0.12297
SDCBP2_1	WP_004263067.1	DIME_10	Pre_17	SDDEDDELVI	biotin-Ahx-GSGGSDDEDDELVI	18	3	36633	38727	46380	56461	62108	66627	39601	47347	38163	53681	65144	63078	below threshold	below threshold	0.0488282	0.038613	0.106788	21678.4	20833.8	23258.6	24648.4	24284	20214.7	0.0594673	0.0961085	-0.00909129	-0.0693885	-0.0535812	0.12297
SDCBP2_2	dime_meta_effector_32	DIME_14	met_26	TVDIIRETRV	biotin-Ahx-GSGGTVDIIRETRV	18	3	48591	44840	43819	62302	62494	60535	51255	49331	47369	61876	64372	64809	below threshold	below threshold	0.0448472	0.0339648	0.0636279	30142.2	27729.9	27975.5	32013.7	29617.2	28247.5	-0.00609999	0.0744187	0.0662229	-0.0685659	0.0114237	0.0571422
SDCBP2_2	WP_004263067.1	DIME_10	Pre_17	SDDEDDELVI	biotin-Ahx-GSGGSDDEDDELVI	18	3	44662	49186	46716	59046	65107	63596	51255	49331	47369	61876	64372	64809	below threshold	below threshold	0.0340397	0.012243	0.0636279	25272.6	25241.6	24543.6	27676.8	25605	24420.9	0.024258	0.0254568	0.0524042	-0.0685659	0.0114237	0.0571422
SHANK1	dime_meta_effector_39	DIME_16	met_30	WLSQSFTTEL	biotin-Ahx-GSGGWLSQSFTTEL	18	3	18288	18349	29376	17861	17865	23068	25536	36386	37533	16061	23823	24255	41.7972	4.37885	0.28732	0.0708733	0.0205527	35576.7	35687.3	44247.4	55244	53069.2	53767.1	0.341499	0.339451	0.18101	-0.0225299	0.0177239	0.00480604
SHANK1	dime_meta_effector_41	DIME_6	met_31	NSPVVTSLLV	biotin-Ahx-GSGGNSPVVTSLLV	18	3	44236	52765	54181	31267	38314	38715	25536	36386	37533	16061	23823	24255	155.816	3.80739	0.10146	0.00856359	0.0205527	55315.2	53844.7	54717	62163.4	59716.2	60501.6	0.0901174	0.114305	0.0999565	-0.0225299	0.0177239	0.00480604
SHANK2	dime_meta_effector_39	DIME_16	met_30	WLSQSFTTEL	biotin-Ahx-GSGGWLSQSFTTEL	18	3	15067	18463	32566	14085	18714	26854	20637	29448	32448	14423	21146	22972	57.7676	4.23832	0.228268	0.0580908	0.0135435	37168.5	34280	42136.7	49716	48387.4	49078.8	0.242399	0.301275	0.141132	-0.0133555	0.013724	-0.000368494
SHANK2	dime_meta_effector_41	DIME_6	met_31	NSPVVTSLLV	biotin-Ahx-GSGGNSPVVTSLLV	18	3	25957	42634	46004	18360	34289	36724	20637	29448	32448	14423	21146	22972	212.125	3.67341	0.0769834	0.0521712	0.0135435	55276	48613.4	48977.9	55943	54448	55226	-0.00127345	0.119413	0.11281	-0.0133555	0.013724	-0.000368494
SHANK3	dime_meta_effector_39	DIME_16	met_30	WLSQSFTTEL	biotin-Ahx-GSGGWLSQSFTTEL	18	3	19435	15938	13013	20065	15283	12922	19246	25174	64649	12679	15089	49264	34.025	4.4682	0.329014	0.0167009	0.119202	33655	36235.1	34990.7	52742.4	57969.1	45597.1	0.354065	0.304546	0.328431	-0.0122752	-0.112589	0.124865
SHANK3	dime_meta_effector_41	DIME_6	met_31	NSPVVTSLLV	biotin-Ahx-GSGGNSPVVTSLLV	18	3	40246	39539	46347	32643	30714	37817	19246	25174	64649	12679	15089	49264	below threshold	below threshold	0.167342	0.0172176	0.119202	48204.5	50332	47916.9	59348.5	65229.8	51308.2	0.177803	0.141516	0.182707	-0.0122752	-0.112589	0.124865
USH1C_1	WP_004253752.1	DIME_12	Pre_2	TREKIRDIPL	biotin-Ahx-GSGGTREKIRDIPL	18	3	20799	21807	17960	30821	33267	27545	21047	20034	17865	30832	30509	38566	below threshold	below threshold	-0.0997739	0.0155803	0.199519	26384.6	25629.3	25492.8	26689.7	25674	18111.4	-0.123144	-0.0909934	-0.085184	-0.136131	-0.0928978	0.229029
USH1C_1-2	dime_meta_effector_41	DIME_6	met_31	NSPVVTSLLV	biotin-Ahx-GSGGNSPVVTSLLV	18	3	3876	15386	10101	7063	46260	24485	28215	11719	23622	41024	20894	45795	46.5623	4.33197	0.266684	0.133152	0.151593	15712	9522.62	11811.4	19691.5	16058.5	14768.5	0.0669559	0.434506	0.29859	-0.169364	0.0463773	0.122987
USH1C_1-2	WP_004253752.1	DIME_12	Pre_2	TREKIRDIPL	biotin-Ahx-GSGGTREKIRDIPL	18	3	20647	20131	17927	34933	50680	34385	28215	11719	23622	41024	20894	45795	below threshold	below threshold	0.14443	0.120139	0.151593	16922.2	11372.7	14927.1	19691.5	16058.5	14768.5	-0.00491354	0.324638	0.113566	-0.169364	0.0463773	0.122987
USH1C_1-2	dime_meta_effector_32	DIME_14	met_26	TVDIIRETRV	biotin-Ahx-GSGGTVDIIRETRV	18	3	22012	22662	18512	37306	47784	37341	28215	11719	23622	41024	20894	45795	below threshold	below threshold	0.11585	0.0793682	0.151593	16893.4	13578.5	14194	19691.5	16058.5	14768.5	-0.00320213	0.19365	0.157102	-0.169364	0.0463773	0.122987
USH1C_2	WP_004253752.1	DIME_12	Pre_2	TREKIRDIPL	biotin-Ahx-GSGGTREKIRDIPL	18	3	35499	37312	33265	26587	28960	25178	31181	35257	46962	24071	27776	39737	below threshold	below threshold	-0.0529189	0.014164	0.047633	52203.7	50373.8	51656	50646.6	49628.4	46206.8	-0.0691505	-0.0316729	-0.0579335	-0.0372608	-0.0164071	0.0536679
USH1C_3	WP_004253752.1	DIME_12	Pre_2	TREKIRDIPL	biotin-Ahx-GSGGTREKIRDIPL	18	3	41457	31835	31541	28360	22824	23078	38409	48073	42549	28433	37866	34278	below threshold	below threshold	-0.0936429	0.0279856	0.0441904	57153.9	54534	53435.7	52815.9	49637.1	48532	-0.135621	-0.083565	-0.0617424	-0.0494269	0.0137349	0.035692

## Sheet: 19B
Table 19B: Validation of domain interface identification by holdup assay
Effector Abbreviation	Targeted Human Protein	Effector Motif Class	Human Domain InterPro Identifier	Domain Score	Annotated Domain	P value (Motif Intra-strain Shuffling)	P value (Motif Inter-strain Shuffling)	Hold-up Validation
met_26	DLG2	LIG_PDZ_Class_1	IPR001478	1.13707	Yes	0.0454695	0.0432196	Yes
met_46	DLG2	LIG_PDZ_Class_1	IPR001478	1.13707	Yes	0.0414296	0.0451795	Yes
met_46	DLG3	LIG_PDZ_Class_1	IPR001478	1.18587	Yes	0.0414296	0.0451795	Yes
Efe_14	PATJ	LIG_PDZ_Class_2	IPR001478	0.335999	No	0.0649094	0.0624994	Yes
Cda_10	PATJ	LIG_PDZ_Class_2	IPR001478	0.335999	No	0.0616194	0.0656893	Yes
Pma_1	PATJ	LIG_PDZ_Class_2	IPR001478	0.335999	No	0.0623994	0.0643194	Yes
Pfa_7	PATJ	LIG_PDZ_Class_2	IPR001478	0.335999	No	0.0696893	0.0647994	Yes
met_26	MAGI1	LIG_PDZ_Class_1	IPR001478	0.844741	No	0.0454695	0.0432196	Yes
met_26	MAGI2	LIG_PDZ_Class_1	IPR001478	1.10374	Yes	0.0454695	0.0432196	Yes
met_26	MPDZ	LIG_PDZ_Class_1	IPR001478	1.08253	Yes	0.0454695	0.0432196	Yes
Efe_14	MPDZ	LIG_PDZ_Class_2	IPR001478	0.417087	No	0.0649094	0.0624994	Yes
Efe_14	MPP7	LIG_PDZ_Class_2	IPR001478	0.478711	No	0.0649094	0.0624994	Yes
met_26	PDZK1	LIG_PDZ_Class_1	IPR001478	1.00433	Yes	0.0454695	0.0432196	Yes
met_31	PICK1	LIG_PDZ_Class_2	IPR001478	1.09415	Yes	0.0630894	0.0637294	Yes
Vfu_12	PICK1	LIG_PDZ_Class_2	IPR001478	1.09415	Yes	0.0683693	0.0652593	Yes
met_30	SHANK2	LIG_PDZ_Class_1	IPR001478	1.18154	Yes	0.0473295	0.0449596	Yes
Efe_14	CASK	LIG_PDZ_Class_2	IPR001478	1.17973	Yes	0.0649094	0.0624994	No
Pse_3	CASK	LIG_PDZ_Class_3	IPR001478	0	No	0.0379096	0.0359596	No
Pre_17	PATJ	LIG_PDZ_Class_2	IPR001478	0.335999	No	0.0640094	0.0652193	No
Mmo_2	MAGI2	LIG_PDZ_Class_2	IPR001478	0.162216	No	0.0623694	0.0607594	No
Cda_6	PICK1	LIG_PDZ_Class_1	IPR001478	0.201677	No	0.0454595	0.0437196	No
Pre_17	SDCBP	LIG_PDZ_Class_2	IPR001478	1.10877	Yes	0.0640094	0.0652193	No
Pre_2	USH1C	LIG_PDZ_Class_2	IPR001478	0	No	0.0602694	0.0605094	No
