# Supplementary material for: Effector–host interactome map links type III secretion systems in healthy gut microbiomes to immune modulation
Source: Nat Microbiol. 2026 Jan 26;11(2):442–60. doi: 10.1038/s41564-025-02241-y (PMC12872453; doi:10.1038/s41564-025-02241-y)
Supplement: Supplementary file 23 — Functional enrichment analysis of targets. [file 41564_2025_2241_MOESM23_ESM.xlsx]

## Sheet: Summary
Supplementary Data 20: Functional enrichment analysis of targets
Table	Name	Description	Details
20A	Functional enrichment analysis of effector targets	Functional enrichment analysis of human genes encoding effector targets (data related to Figure 4a)	Term Name: Function title
			Term Id
			Source: function source database
			Term Size: Number of HuRI proteins that are annotated for the function
			Intersection Size: Number of targets annotated for the function
			Intersecting Effector Targets: Targets that are annotated for the function
			Odds Ratio
			FDR: P value (hypergeometric test)
20B	Functional enrichment analysis of effector targets that are subject to convergence		see details in 6A
20C	Metabolic pathways enrichment analysis of effector targets	Metabolic pathway enrichment of effector targets as annotated in Recon3D	Subsytem: metabolic pathway
			Intersection Size
			Intersecting Effector Targets
			Odds Ratio
			P value (Fisher's exact test)
20D	Functional enrichment analysis of pathogen targets (n=217)	Functional enrichment analysis of human genes encoding pathogen targets	Term Name: Function title
			Term Id
			Source: function source database
			Term Size: Number of HuRI proteins that are annotated for the function
			Intersection Size: Number of targets annotated for the function
			Intersecting Pathogen Targets: Targets that are annotated for the function
			Odds Ratio
			FDR: P value (hypergeometric test)
			Is enriched in commensal targets?: If functions are enriched in commensal targets (refer to 6A)

## Sheet: 20A
Table 20A: Functional enrichment analysis of effector targets
Term Name	Term Id	Source	Term_Size	Intersection_Size	Intersecting Effector Targets	Odds_Ratio	FDR
cytoskeleton organization	GO:0007010	GO:BP	598	53	EFHC2,TRIM27,DYNLT1,CIB1,KRT31,KRT38,KRT39,POF1B,KRT75,KRT76,CCDC102B,CEP44,CNTROB,DISC1,AMOT,VCP,GOLGA2,ZRANB1,AKAP9,CCDC57,CENPH,CEP63,CEP76,DCTN2,DMD,FHL3,HIP1,HOOK2,KANK4,KRT27,KRT34,MID1,NEBL,NEDD9,NUP62,PDE4DIP,PIBF1,PICK1,PRPH,PSTPIP1,SDCBP,SORBS3,SPAG5,SPTA1,SSX2IP,TACC1,TRIM37,TRIM54,TRIP10,USH1C,VIM,WASF1,XIRP1	2.24	0.000293027
regulation of RNA metabolic process	GO:0051252	GO:BP	1730	113	MAGEA6,PER2,RNF20,SFMBT1,TRAF2,TRIM27,LHX2,LBX1,CIB1,REL,TRAF3,ZBED1,NOTO,OTX1,PAX5,TCF4,RBAK,SP4,ZNF250,ZNF398,ZNF473,ZNF699,L3MBTL3,CNOT2,IKZF3,NAB2,PROP1,ZBTB10,BACH2,FOXP2,TRAF6,TAX1BP1,PAX6,ZNF639,MYOG,PSMC6,FOXJ2,ZNF143,ARID3A,ATN1,BCL6,BNC2,CALCOCO1,CBY1,CNOT7,CREB3L1,CREBZF,CRTC2,DCP1B,DDX17,DNM2,EDA,EHMT2,ETV6,FOXH1,FXR2,HMBOX1,HMG20A,HNRNPC,HOMEZ,IKBKG,IKZF4,INTS10,KEAP1,LDB2,LHX3,MAGEA…	1.78	0.000293027
regulation of RNA biosynthetic process	GO:2001141	GO:BP	1564	105	MAGEA6,PER2,RNF20,SFMBT1,TRAF2,TRIM27,LHX2,LBX1,CIB1,REL,TRAF3,ZBED1,NOTO,OTX1,PAX5,TCF4,RBAK,SP4,ZNF250,ZNF398,ZNF473,ZNF699,L3MBTL3,CNOT2,IKZF3,NAB2,PROP1,ZBTB10,BACH2,FOXP2,TRAF6,TAX1BP1,PAX6,ZNF639,MYOG,PSMC6,FOXJ2,ZNF143,ARID3A,ATN1,BCL6,BNC2,CALCOCO1,CBY1,CNOT7,CREB3L1,CREBZF,CRTC2,DDX17,DNM2,EDA,EHMT2,ETV6,FOXH1,HMBOX1,HMG20A,HOMEZ,IKBKG,IKZF4,INTS10,KEAP1,LDB2,LHX3,MAGEA12,MAGEA8,MAGEB4,M…	1.81	0.000293027
DNA-templated transcription	GO:0006351	GO:BP	1599	107	MAGEA6,PER2,RNF20,SFMBT1,TRAF2,TRIM27,LHX2,LBX1,CIB1,REL,TRAF3,ZBED1,NOTO,OTX1,PAX5,TCF4,RBAK,SP4,ZNF250,ZNF398,ZNF473,ZNF699,L3MBTL3,CNOT2,IKZF3,NAB2,PROP1,ZBTB10,BACH2,FOXP2,TAF7L,TRAF6,TAX1BP1,PAX6,ZNF639,MYOG,PSMC6,FOXJ2,ZNF143,ARID3A,ATN1,BCL6,BNC2,CALCOCO1,CBY1,CNOT7,CREB3L1,CREBZF,CRTC2,DDX17,DNM2,EDA,EHMT2,ETV6,FOXH1,HMBOX1,HMG20A,HOMEZ,HSF2BP,IKBKG,IKZF4,INTS10,KEAP1,LDB2,LHX3,MAGEA12,MA…	1.81	0.000293027
regulation of DNA-templated transcription	GO:0006355	GO:BP	1551	105	MAGEA6,PER2,RNF20,SFMBT1,TRAF2,TRIM27,LHX2,LBX1,CIB1,REL,TRAF3,ZBED1,NOTO,OTX1,PAX5,TCF4,RBAK,SP4,ZNF250,ZNF398,ZNF473,ZNF699,L3MBTL3,CNOT2,IKZF3,NAB2,PROP1,ZBTB10,BACH2,FOXP2,TRAF6,TAX1BP1,PAX6,ZNF639,MYOG,PSMC6,FOXJ2,ZNF143,ARID3A,ATN1,BCL6,BNC2,CALCOCO1,CBY1,CNOT7,CREB3L1,CREBZF,CRTC2,DDX17,DNM2,EDA,EHMT2,ETV6,FOXH1,HMBOX1,HMG20A,HOMEZ,IKBKG,IKZF4,INTS10,KEAP1,LDB2,LHX3,MAGEA12,MAGEA8,MAGEB4,M…	1.83	0.000293027
regulation of nucleic acid-templated transcription	GO:1903506	GO:BP	1555	105	MAGEA6,PER2,RNF20,SFMBT1,TRAF2,TRIM27,LHX2,LBX1,CIB1,REL,TRAF3,ZBED1,NOTO,OTX1,PAX5,TCF4,RBAK,SP4,ZNF250,ZNF398,ZNF473,ZNF699,L3MBTL3,CNOT2,IKZF3,NAB2,PROP1,ZBTB10,BACH2,FOXP2,TRAF6,TAX1BP1,PAX6,ZNF639,MYOG,PSMC6,FOXJ2,ZNF143,ARID3A,ATN1,BCL6,BNC2,CALCOCO1,CBY1,CNOT7,CREB3L1,CREBZF,CRTC2,DDX17,DNM2,EDA,EHMT2,ETV6,FOXH1,HMBOX1,HMG20A,HOMEZ,IKBKG,IKZF4,INTS10,KEAP1,LDB2,LHX3,MAGEA12,MAGEA8,MAGEB4,M…	1.83	0.000293027
protein ubiquitination	GO:0016567	GO:BP	337	36	PER2,RNF20,TRAF2,TRIM27,TRAF3,UBQLN1,NEDD4,TRIM23,DZIP3,TRAF6,KLHL12,VCP,ARRDC3,BIRC7,HACE1,KCTD10,KEAP1,KLHL2,KLHL3,N4BP1,RNF135,RNF41,SH3RF1,TRAF1,TRIM2,TRIM3,TRIM32,TRIM37,TRIM38,TRIM41,TRIM50,TRIM54,TRIM72,UBE4A,WAC,ZC4H2	2.63	0.000293027
nucleic acid-templated transcription	GO:0097659	GO:BP	1602	107	MAGEA6,PER2,RNF20,SFMBT1,TRAF2,TRIM27,LHX2,LBX1,CIB1,REL,TRAF3,ZBED1,NOTO,OTX1,PAX5,TCF4,RBAK,SP4,ZNF250,ZNF398,ZNF473,ZNF699,L3MBTL3,CNOT2,IKZF3,NAB2,PROP1,ZBTB10,BACH2,FOXP2,TAF7L,TRAF6,TAX1BP1,PAX6,ZNF639,MYOG,PSMC6,FOXJ2,ZNF143,ARID3A,ATN1,BCL6,BNC2,CALCOCO1,CBY1,CNOT7,CREB3L1,CREBZF,CRTC2,DDX17,DNM2,EDA,EHMT2,ETV6,FOXH1,HMBOX1,HMG20A,HOMEZ,HSF2BP,IKBKG,IKZF4,INTS10,KEAP1,LDB2,LHX3,MAGEA12,MA…	1.81	0.000293027
RNA biosynthetic process	GO:0032774	GO:BP	1617	107	MAGEA6,PER2,RNF20,SFMBT1,TRAF2,TRIM27,LHX2,LBX1,CIB1,REL,TRAF3,ZBED1,NOTO,OTX1,PAX5,TCF4,RBAK,SP4,ZNF250,ZNF398,ZNF473,ZNF699,L3MBTL3,CNOT2,IKZF3,NAB2,PROP1,ZBTB10,BACH2,FOXP2,TAF7L,TRAF6,TAX1BP1,PAX6,ZNF639,MYOG,PSMC6,FOXJ2,ZNF143,ARID3A,ATN1,BCL6,BNC2,CALCOCO1,CBY1,CNOT7,CREB3L1,CREBZF,CRTC2,DDX17,DNM2,EDA,EHMT2,ETV6,FOXH1,HMBOX1,HMG20A,HOMEZ,HSF2BP,IKBKG,IKZF4,INTS10,KEAP1,LDB2,LHX3,MAGEA12,MA…	1.79	0.000293027
regulation of macromolecule biosynthetic process	GO:0010556	GO:BP	1746	114	MAGEA6,PER2,RNF20,SFMBT1,TRAF2,TRIM27,LHX2,LBX1,CIB1,REL,TRAF3,ZBED1,NOTO,OTX1,PAX5,TCF4,RBAK,SP4,ZNF250,ZNF398,ZNF473,ZNF699,L3MBTL3,ACOT8,CNOT2,IKZF3,NAB2,PROP1,ZBTB10,BACH2,FOXP2,TRAF6,TAX1BP1,PAX6,ZNF639,MYOG,PSMC6,GOLGA2,FOXJ2,ZNF143,ARID3A,ATN1,BCL6,BNC2,CALCOCO1,CBY1,CNOT7,CREB3L1,CREBZF,CRTC2,DCP1B,DDX17,DNM2,EDA,EHMT2,ETV6,FOXH1,FXR2,HMBOX1,HMG20A,HNRNPC,HOMEZ,IKBKG,IKZF4,INTS10,KEAP1,LD…	1.78	0.000293027
regulation of biosynthetic process	GO:0009889	GO:BP	1817	117	MAGEA6,PER2,RNF20,SFMBT1,TRAF2,TRIM27,LHX2,LBX1,CIB1,REL,TRAF3,ZBED1,NOTO,OTX1,PAX5,TCF4,RBAK,SP4,ZNF250,ZNF398,ZNF473,ZNF699,L3MBTL3,ACOT8,CNOT2,IKZF3,NAB2,PROP1,ZBTB10,BACH2,FOXP2,TRAF6,TAX1BP1,VCP,PAX6,ZNF639,MYOG,PSMC6,GOLGA2,FOXJ2,ZNF143,ARID3A,ATN1,BCL6,BNC2,CALCOCO1,CBY1,CNOT7,CREB3L1,CREBZF,CRTC2,DCP1B,DDX17,DNM2,EDA,EHMT2,EMILIN1,ETV6,FOXH1,FXR2,HMBOX1,HMG20A,HNRNPC,HOMEZ,IKBKG,IKZF4,INT…	1.76	0.000293027
regulation of nitrogen compound metabolic process	GO:0051171	GO:BP	2442	147	MAGEA6,PER2,RNF20,SFMBT1,TRAF2,TRIM27,LHX2,LBX1,CIB1,REL,SERTAD1,TRAF3,ZBED1,NOTO,OTX1,PAX5,ROPN1,TCF4,PRKAR1B,RBAK,SP4,ZNF250,ZNF398,ZNF473,ZNF699,UBQLN1,L3MBTL3,ACOT8,CNOT2,IKZF3,NAB2,NEDD4,PROP1,ZBTB10,BACH2,FOXP2,TRAF6,UBQLN2,SGTA,TAX1BP1,VCP,PAX6,ZNF639,MYOG,PSMC6,GOLGA2,FOXJ2,ZNF143,AKAP9,ARID3A,ARL6IP1,ARRDC3,ATN1,BANP,BCAR3,BCKDK,BCL6,BIRC7,BNC2,CALCOCO1,CARD10,CBY1,CNOT7,CREB3L1,CREBZF,C…	1.72	0.000293027
regulation of primary metabolic process	GO:0080090	GO:BP	2503	148	MAGEA6,PER2,RNF20,SFMBT1,TRAF2,TRIM27,LHX2,LBX1,CIB1,REL,SERTAD1,TRAF3,ZBED1,NOTO,OTX1,PAX5,ROPN1,TCF4,PRKAR1B,RBAK,SP4,ZNF250,ZNF398,ZNF473,ZNF699,UBQLN1,L3MBTL3,ACOT8,CNOT2,IKZF3,NAB2,NEDD4,PROP1,ZBTB10,BACH2,FOXP2,TRAF6,UBQLN2,SGTA,TAX1BP1,VCP,PAX6,ZNF639,MYOG,PSMC6,GOLGA2,FOXJ2,ZNF143,AKAP9,APPL2,ARID3A,ARL6IP1,ARRDC3,ATN1,BANP,BCAR3,BCKDK,BCL6,BIRC7,BNC2,CALCOCO1,CARD10,CBY1,CNOT7,CREB3L1,CR…	1.68	0.00070007
protein modification by small protein conjugation	GO:0032446	GO:BP	381	37	PER2,RNF20,TRAF2,TRIM27,TRAF3,ZBED1,UBQLN1,NEDD4,TRIM23,DZIP3,TRAF6,KLHL12,VCP,ARRDC3,BIRC7,HACE1,KCTD10,KEAP1,KLHL2,KLHL3,N4BP1,RNF135,RNF41,SH3RF1,TRAF1,TRIM2,TRIM3,TRIM32,TRIM37,TRIM38,TRIM41,TRIM50,TRIM54,TRIM72,UBE4A,WAC,ZC4H2	2.39	0.000755467
regulation of nucleobase-containing compound metabolic process	GO:0019219	GO:BP	1846	116	MAGEA6,PER2,RNF20,SFMBT1,TRAF2,TRIM27,LHX2,LBX1,CIB1,REL,TRAF3,ZBED1,NOTO,OTX1,PAX5,TCF4,RBAK,SP4,ZNF250,ZNF398,ZNF473,ZNF699,L3MBTL3,CNOT2,IKZF3,NAB2,PROP1,ZBTB10,BACH2,FOXP2,TRAF6,TAX1BP1,VCP,PAX6,ZNF639,MYOG,PSMC6,FOXJ2,ZNF143,ARID3A,ATN1,BCAR3,BCL6,BNC2,CALCOCO1,CBY1,CNOT7,CREB3L1,CREBZF,CRTC2,DCP1B,DDX17,DNM2,EDA,EHMT2,ETV6,FOXH1,FXR2,HMBOX1,HMG20A,HNRNPC,HOMEZ,IKBKG,IKZF4,INTS10,KEAP1,LDB2,…	1.7	0.000959732
regulation of macromolecule metabolic process	GO:0060255	GO:BP	2645	153	MAGEA6,PER2,RNF20,SFMBT1,TRAF2,TRIM27,LHX2,LBX1,CIB1,REL,SERTAD1,TRAF3,TSN,ZBED1,NOTO,OTX1,PAX5,ROPN1,TCF4,PRKAR1B,RBAK,SP4,TSNAX,ZNF250,ZNF398,ZNF473,ZNF699,UBQLN1,SEC16B,L3MBTL3,ACOT8,CNOT2,IKZF3,NAB2,NEDD4,PROP1,ZBTB10,BACH2,FOXP2,TRAF6,UBQLN2,SGTA,TAX1BP1,AGR2,VCP,PAX6,ZNF639,MYOG,PSMC6,GOLGA2,FOXJ2,ZNF143,AKAP9,APPL2,ARID3A,ARL6IP1,ARRDC3,ATN1,BANP,BCAR3,BCL6,BIRC7,BNC2,CALCOCO1,CARD10,CBY1,…	1.64	0.00117767
protein modification by small protein conjugation or removal	GO:0070647	GO:BP	439	40	PER2,RNF20,TRAF2,TRIM27,TRAF3,ZBED1,UBQLN1,NEDD4,TRIM23,DZIP3,TRAF6,KLHL12,VCP,ZRANB1,ARRDC3,BIRC7,HACE1,KCTD10,KEAP1,KLHL2,KLHL3,N4BP1,RNF135,RNF41,SH3RF1,TADA3,TNIP1,TRAF1,TRIM2,TRIM3,TRIM32,TRIM37,TRIM38,TRIM41,TRIM50,TRIM54,TRIM72,UBE4A,WAC,ZC4H2	2.24	0.00117767
regulation of cellular biosynthetic process	GO:0031326	GO:BP	1778	112	MAGEA6,PER2,RNF20,SFMBT1,TRAF2,TRIM27,LHX2,LBX1,CIB1,REL,TRAF3,ZBED1,NOTO,OTX1,PAX5,TCF4,RBAK,SP4,ZNF250,ZNF398,ZNF473,ZNF699,L3MBTL3,CNOT2,IKZF3,NAB2,PROP1,ZBTB10,BACH2,FOXP2,TRAF6,TAX1BP1,VCP,PAX6,ZNF639,MYOG,PSMC6,FOXJ2,ZNF143,ARID3A,ATN1,BCL6,BNC2,CALCOCO1,CBY1,CNOT7,CREB3L1,CREBZF,CRTC2,DCP1B,DDX17,DNM2,EDA,EHMT2,ETV6,FOXH1,FXR2,HMBOX1,HMG20A,HNRNPC,HOMEZ,IKBKG,IKZF4,INTS10,KEAP1,LDB2,LHX3,M…	1.69	0.00117767
aromatic compound biosynthetic process	GO:0019438	GO:BP	1807	113	MAGEA6,PER2,RNF20,SFMBT1,TRAF2,TRIM27,LHX2,LBX1,CIB1,REL,TRAF3,ZBED1,NOTO,OTX1,PAX5,TCF4,RBAK,SP4,ZNF250,ZNF398,ZNF473,ZNF699,L3MBTL3,CNOT2,IKZF3,NAB2,PROP1,ZBTB10,BACH2,FOXP2,TAF7L,TRAF6,TAX1BP1,TH,VCP,PAX6,PRPSAP2,ZNF639,MYOG,PSMC6,FOXJ2,ZNF143,ALAS1,ARID3A,ATN1,BCL6,BNC2,CALCOCO1,CBY1,CNOT7,CREB3L1,CREBZF,CRTC2,DDX17,DNM2,EDA,EHMT2,ETV6,FOXH1,HMBOX1,HMG20A,HNRNPC,HOMEZ,HSF2BP,IKBKG,IKZF4,INTS1…	1.68	0.00141625
regulation of cellular metabolic process	GO:0031323	GO:BP	2385	140	MAGEA6,PER2,RNF20,SFMBT1,TRAF2,TRIM27,LHX2,LBX1,VAC14,CIB1,REL,SERTAD1,TRAF3,ZBED1,NOTO,OTX1,PAX5,ROPN1,TCF4,PRKAR1B,RBAK,SP4,ZNF250,ZNF398,ZNF473,ZNF699,UBQLN1,L3MBTL3,CNOT2,IKZF3,NAB2,NEDD4,PROP1,ZBTB10,BACH2,FOXP2,TRAF6,UBQLN2,TAX1BP1,VCP,PAX6,ZNF639,MYOG,PSMC6,GOLGA2,FOXJ2,ZNF143,AKAP9,APPL2,ARID3A,ATN1,ATP6V0D1,BCAR3,BCKDK,BCL6,BNC2,CALCOCO1,CARD10,CBY1,CNOT7,CREB3L1,CREBZF,CRTC2,DCP1B,DDX17…	1.63	0.00171796
nucleobase-containing compound biosynthetic process	GO:0034654	GO:BP	1775	111	MAGEA6,PER2,RNF20,SFMBT1,TRAF2,TRIM27,LHX2,LBX1,CIB1,REL,TRAF3,ZBED1,NOTO,OTX1,PAX5,TCF4,RBAK,SP4,ZNF250,ZNF398,ZNF473,ZNF699,L3MBTL3,CNOT2,IKZF3,NAB2,PROP1,ZBTB10,BACH2,FOXP2,TAF7L,TRAF6,TAX1BP1,VCP,PAX6,PRPSAP2,ZNF639,MYOG,PSMC6,FOXJ2,ZNF143,ARID3A,ATN1,BCL6,BNC2,CALCOCO1,CBY1,CNOT7,CREB3L1,CREBZF,CRTC2,DDX17,DNM2,EDA,EHMT2,ETV6,FOXH1,HMBOX1,HMG20A,HNRNPC,HOMEZ,HSF2BP,IKBKG,IKZF4,INTS10,KEAP1,L…	1.67	0.00171796
heterocycle biosynthetic process	GO:0018130	GO:BP	1801	112	MAGEA6,PER2,RNF20,SFMBT1,TRAF2,TRIM27,LHX2,LBX1,CIB1,REL,TRAF3,ZBED1,NOTO,OTX1,PAX5,TCF4,RBAK,SP4,ZNF250,ZNF398,ZNF473,ZNF699,L3MBTL3,CNOT2,IKZF3,NAB2,PROP1,ZBTB10,BACH2,FOXP2,TAF7L,TRAF6,TAX1BP1,VCP,PAX6,PRPSAP2,ZNF639,MYOG,PSMC6,FOXJ2,ZNF143,ALAS1,ARID3A,ATN1,BCL6,BNC2,CALCOCO1,CBY1,CNOT7,CREB3L1,CREBZF,CRTC2,DDX17,DNM2,EDA,EHMT2,ETV6,FOXH1,HMBOX1,HMG20A,HNRNPC,HOMEZ,HSF2BP,IKBKG,IKZF4,INTS10,K…	1.66	0.00181706
organic cyclic compound biosynthetic process	GO:1901362	GO:BP	1855	114	MAGEA6,PER2,RNF20,SFMBT1,TRAF2,TRIM27,LHX2,LBX1,CIB1,REL,TRAF3,ZBED1,NOTO,OTX1,PAX5,TCF4,RBAK,SP4,ZNF250,ZNF398,ZNF473,ZNF699,L3MBTL3,ACOT8,CNOT2,IKZF3,NAB2,PROP1,ZBTB10,BACH2,FOXP2,TAF7L,TRAF6,TAX1BP1,TH,VCP,PAX6,PRPSAP2,ZNF639,MYOG,PSMC6,FOXJ2,ZNF143,ALAS1,ARID3A,ATN1,BCL6,BNC2,CALCOCO1,CBY1,CNOT7,CREB3L1,CREBZF,CRTC2,DDX17,DNM2,EDA,EHMT2,ETV6,FOXH1,HMBOX1,HMG20A,HNRNPC,HOMEZ,HSF2BP,IKBKG,IKZF4…	1.64	0.00245124
centriole replication	GO:0007099	GO:BP	21	7	CEP44,CNTROB,CCDC57,CEP63,CEP76,NUP62,TRIM37	7.77	0.00266553
regulation of metabolic process	GO:0019222	GO:BP	2861	160	MAGEA6,PER2,RNF20,SFMBT1,TRAF2,TRIM27,LHX2,LBX1,VAC14,CIB1,REL,SERTAD1,TRAF3,TSN,ZBED1,NOTO,OTX1,PAX5,ROPN1,TCF4,PRKAR1B,RBAK,SP4,TSNAX,ZNF250,ZNF398,ZNF473,ZNF699,UBQLN1,SEC16B,L3MBTL3,ACOT8,CNOT2,IKZF3,NAB2,NEDD4,PROP1,ZBTB10,BACH2,FOXP2,TRAF6,UBQLN2,SGTA,TAX1BP1,AGR2,VCP,PAX6,ZNF639,MYOG,PSMC6,GOLGA2,FOXJ2,ZNF143,AKAP9,APPL2,ARID3A,ARL6IP1,ARRDC3,ATN1,ATP6V0D1,BANP,BCAR3,BCKDK,BCL6,BIRC7,BNC2,…	1.58	0.00356148
transcription by RNA polymerase II	GO:0006366	GO:BP	1235	82	MAGEA6,PER2,TRIM27,LHX2,LBX1,REL,ZBED1,NOTO,OTX1,PAX5,TCF4,RBAK,SP4,ZNF250,ZNF398,ZNF473,ZNF699,CNOT2,IKZF3,PROP1,ZBTB10,BACH2,FOXP2,TAF7L,TRAF6,PAX6,ZNF639,MYOG,PSMC6,FOXJ2,ZNF143,ARID3A,ATN1,BCL6,CALCOCO1,CREB3L1,CREBZF,CRTC2,DDX17,EHMT2,ETV6,FOXH1,HMBOX1,HOMEZ,HSF2BP,IKBKG,IKZF4,INTS10,LDB2,LHX3,MAGEA12,MAGEA8,MAGEB4,MDFI,NFIX,PKNOX1,PKNOX2,POU2F1,PRDM16,PRDM6,RFX6,RHOXF2,RUNX1,SDCBP,SMARCE1,S…	1.71	0.00396001
regulation of transcription by RNA polymerase II	GO:0006357	GO:BP	1191	79	MAGEA6,PER2,TRIM27,LHX2,LBX1,REL,ZBED1,NOTO,OTX1,PAX5,TCF4,RBAK,SP4,ZNF250,ZNF398,ZNF473,ZNF699,CNOT2,IKZF3,PROP1,ZBTB10,BACH2,FOXP2,TRAF6,PAX6,ZNF639,MYOG,PSMC6,FOXJ2,ZNF143,ARID3A,ATN1,BCL6,CALCOCO1,CREB3L1,CREBZF,CRTC2,DDX17,EHMT2,ETV6,FOXH1,HMBOX1,HOMEZ,IKBKG,IKZF4,LDB2,LHX3,MAGEA12,MAGEA8,MAGEB4,MDFI,NFIX,PKNOX1,PKNOX2,POU2F1,PRDM16,PRDM6,RFX6,RHOXF2,RUNX1,SDCBP,SMARCE1,SSBP3,TADA3,TNIP1,TOX…	1.69	0.00577125
positive regulation of JNK cascade	GO:0046330	GO:BP	41	9	TRAF2,TRAF3,TRAF6,BIRC7,GADD45G,SDCBP,SH3RF1,TPD52L1,TRAF1	5.13	0.00577125
centriole assembly	GO:0098534	GO:BP	24	7	CEP44,CNTROB,CCDC57,CEP63,CEP76,NUP62,TRIM37	6.79	0.00577125
regulation of collagen biosynthetic process	GO:0032965	GO:BP	6	4	CREB3L1,EMILIN1,RUNX1,VIM	15.41	0.00577125
centrosome cycle	GO:0007098	GO:BP	62	11	CCDC102B,CEP44,CNTROB,GOLGA2,CCDC57,CEP63,CEP76,NUP62,PDE4DIP,SSX2IP,TRIM37	4.17	0.00642434
protein polyubiquitination	GO:0000209	GO:BP	134	17	RNF20,TRAF2,TRIM27,TRAF3,NEDD4,DZIP3,TRAF6,HACE1,KLHL3,RNF135,RNF41,TRAF1,TRIM2,TRIM3,TRIM32,TRIM38,UBE4A	3.01	0.00642434
regulation of gene expression	GO:0010468	GO:BP	2098	123	MAGEA6,PER2,RNF20,SFMBT1,TRAF2,TRIM27,LHX2,LBX1,CIB1,REL,TRAF3,TSN,ZBED1,NOTO,OTX1,PAX5,TCF4,RBAK,SP4,TSNAX,ZNF250,ZNF398,ZNF473,ZNF699,SEC16B,L3MBTL3,CNOT2,IKZF3,NAB2,PROP1,ZBTB10,BACH2,FOXP2,TRAF6,TAX1BP1,AGR2,PAX6,ZNF639,MYOG,PSMC6,FOXJ2,ZNF143,APPL2,ARID3A,ATN1,BCL6,BNC2,CALCOCO1,CBY1,CNOT7,CREB3L1,CREBZF,CRTC2,DCP1B,DDX17,DNM2,EDA,EHMT2,EMILIN1,ETV6,FOXH1,FXR2,HMBOX1,HMG20A,HNRNPC,HOMER3,HOM…	1.57	0.00642434
supramolecular fiber organization	GO:0097435	GO:BP	339	31	TRIM27,CIB1,KRT31,KRT38,KRT39,POF1B,KRT75,KRT76,AMOT,GOLGA2,AKAP9,CCDC57,EMILIN1,HIP1,HOOK2,KANK4,KRT27,KRT34,NEBL,NEDD9,PDE4DIP,PICK1,PRPH,PSTPIP1,SORBS3,SPTA1,TRIM54,USH1C,VIM,WASF1,XIRP1	2.21	0.00642434
macromolecule biosynthetic process	GO:0009059	GO:BP	2011	119	MAGEA6,PER2,RNF20,SFMBT1,TRAF2,TRIM27,LHX2,LBX1,CIB1,REL,TRAF3,ZBED1,NOTO,OTX1,PAX5,TCF4,RBAK,SP4,ZNF250,ZNF398,ZNF473,ZNF699,L3MBTL3,ACOT8,CNOT2,IKZF3,NAB2,PROP1,ZBTB10,BACH2,FOXP2,EIF2B1,TAF7L,TRAF6,TAX1BP1,VCP,PAX6,ZNF639,MYOG,PSMC6,GOLGA2,FOXJ2,ZNF143,ALAS1,ARID3A,ATN1,BCL6,BNC2,CALCOCO1,CBY1,CNOT7,CREB3L1,CREBZF,CRTC2,DCP1B,DDX17,DNM2,EDA,EHMT2,ETV6,FOXH1,FXR2,HMBOX1,HMG20A,HNRNPC,HOMEZ,HSF2…	1.57	0.00642434
microtubule cytoskeleton organization	GO:0000226	GO:BP	250	25	EFHC2,DYNLT1,CIB1,CCDC102B,CEP44,CNTROB,DISC1,VCP,GOLGA2,AKAP9,CCDC57,CENPH,CEP63,CEP76,DCTN2,HOOK2,MID1,NUP62,PDE4DIP,PIBF1,SPAG5,SSX2IP,TACC1,TRIM37,TRIM54	2.4	0.0078503
RNA metabolic process	GO:0016070	GO:BP	2047	120	MAGEA6,PER2,RNF20,SFMBT1,TRAF2,TRIM27,LHX2,LBX1,CIB1,REL,TRAF3,TSN,ZBED1,NOTO,OTX1,PAX5,TCF4,RBAK,SP4,TSNAX,ZNF250,ZNF398,ZNF473,ZNF699,L3MBTL3,CNOT2,IKZF3,NAB2,PROP1,ZBTB10,BACH2,FOXP2,TAF7L,TRAF6,TAX1BP1,PAX6,ZNF639,MYOG,PSMC6,FOXJ2,ZNF143,ARID3A,ATN1,BCL6,BNC2,CALCOCO1,CBY1,CNOT7,CREB3L1,CREBZF,CRTC2,DCP1B,DDX17,DNM2,EDA,EHMT2,ETV6,FOXH1,FXR2,HMBOX1,HMG20A,HNRNPC,HOMEZ,HSF2BP,IKBKG,IKZF4,INTS1…	1.56	0.00791967
cellular nitrogen compound biosynthetic process	GO:0044271	GO:BP	2054	120	MAGEA6,PER2,RNF20,SFMBT1,TRAF2,TRIM27,LHX2,LBX1,CIB1,REL,TRAF3,ZBED1,NOTO,OTX1,PAX5,TCF4,RBAK,SP4,ZNF250,ZNF398,ZNF473,ZNF699,L3MBTL3,CNOT2,IKZF3,NAB2,PROP1,ZBTB10,BACH2,FOXP2,EIF2B1,TAF7L,TRAF6,TAX1BP1,TH,VCP,PAX6,PRPSAP2,ZNF639,MYOG,PSMC6,FOXJ2,ZNF143,ALAS1,ARID3A,ATN1,BCL6,BNC2,CALCOCO1,CBY1,CNOT7,CREB3L1,CREBZF,CRTC2,CYB5B,DCP1B,DDX17,DMD,DNM2,EDA,EHMT2,ETV6,FOXH1,FXR2,HMBOX1,HMG20A,HNRNPC,HO…	1.55	0.00905745
regulation of collagen metabolic process	GO:0010712	GO:BP	7	4	CREB3L1,EMILIN1,RUNX1,VIM	13.21	0.00945319
negative regulation of biological process	GO:0048519	GO:BP	2101	122	MAGEA6,PER2,RNF20,SFMBT1,TRAF2,TRIM27,DYNLT1,CIB1,REL,SERTAD1,TSN,GLRX3,PRKAR1B,RBAK,TSNAX,ZNF398,UBQLN1,CEACAM6,L3MBTL3,ACOT8,CNOT2,NAB2,NEDD4,ZBTB10,BACH2,FOXP2,TRAF6,UBQLN2,AMOT,SGTA,TAX1BP1,AGR2,VCP,PAX6,ZNF639,MYOG,GOLGA2,FOXJ2,APPL2,ARL6IP1,ARRDC3,ATN1,BANP,BCKDK,BCL6,BIRC7,BNIP2,CARD10,CASK,CBY1,CCDC125,CEP63,CNOT7,CREB3L1,CREBZF,DCP1B,DLG3,DMD,DNM2,EHMT2,EMILIN1,ETV6,FOXH1,FXR2,HMBOX1,HNR…	1.54	0.00956819
positive regulation of stress-activated protein kinase signaling cascade	GO:0070304	GO:BP	56	10	TRAF2,TRAF3,TRAF6,BIRC7,GADD45G,MID1,SDCBP,SH3RF1,TPD52L1,TRAF1	4.18	0.0102313
positive regulation of stress-activated MAPK cascade	GO:0032874	GO:BP	56	10	TRAF2,TRAF3,TRAF6,BIRC7,GADD45G,MID1,SDCBP,SH3RF1,TPD52L1,TRAF1	4.18	0.0102313
negative regulation of cellular process	GO:0048523	GO:BP	1877	111	MAGEA6,PER2,RNF20,SFMBT1,TRAF2,TRIM27,DYNLT1,CIB1,SERTAD1,PRKAR1B,RBAK,ZNF398,UBQLN1,CEACAM6,L3MBTL3,CNOT2,NAB2,NEDD4,ZBTB10,BACH2,FOXP2,TRAF6,UBQLN2,SGTA,TAX1BP1,AGR2,VCP,PAX6,ZNF639,MYOG,GOLGA2,FOXJ2,APPL2,ARL6IP1,ATN1,BCKDK,BCL6,BIRC7,BNIP2,CARD10,CASK,CBY1,CCDC125,CEP63,CNOT7,CREB3L1,CREBZF,DCP1B,DLG3,DMD,DNM2,EHMT2,EMILIN1,ETV6,FOXH1,FXR2,HMBOX1,HNRNPC,HOMER3,IKBKG,IKZF4,IP6K2,JSRP1,KANK4,KC…	1.55	0.0105419
microtubule-based process	GO:0007017	GO:BP	356	31	EFHC2,DYNLT1,CIB1,ROPN1,STAU1,CCDC102B,CEP44,CNTROB,DISC1,VCP,KIFC3,GOLGA2,AKAP9,CCDC57,CENPH,CEP63,CEP76,DCTN2,DLG2,HOOK2,IFT88,KIFAP3,MID1,NUP62,PDE4DIP,PIBF1,SPAG5,SSX2IP,TACC1,TRIM37,TRIM54	2.1	0.0126491
negative regulation of biosynthetic process	GO:0009890	GO:BP	689	50	MAGEA6,PER2,SFMBT1,TRIM27,RBAK,ZNF398,L3MBTL3,ACOT8,CNOT2,NAB2,ZBTB10,BACH2,FOXP2,TRAF6,PAX6,ZNF639,ATN1,BCL6,CBY1,CNOT7,CREB3L1,CREBZF,DCP1B,EHMT2,EMILIN1,ETV6,FXR2,HMBOX1,HNRNPC,IKZF4,LDB2,MAGEA12,MAGEA8,MAGEB4,MDFI,NFIX,PAIP1,PIBF1,POU2F1,PRDM16,PRDM6,RUNX1,SDCBP,SMARCE1,TRIM37,ZBTB1,ZBTB2,ZBTB33,ZBTB8A,ZNF175	1.79	0.0143124
microtubule organizing center organization	GO:0031023	GO:BP	70	11	CCDC102B,CEP44,CNTROB,GOLGA2,CCDC57,CEP63,CEP76,NUP62,PDE4DIP,SSX2IP,TRIM37	3.69	0.0143124
negative regulation of DNA-templated transcription	GO:0045892	GO:BP	568	43	MAGEA6,PER2,SFMBT1,TRIM27,RBAK,ZNF398,L3MBTL3,CNOT2,NAB2,ZBTB10,BACH2,FOXP2,TRAF6,PAX6,ZNF639,ATN1,BCL6,CBY1,CNOT7,CREB3L1,CREBZF,EHMT2,ETV6,HMBOX1,IKZF4,LDB2,MAGEA12,MAGEA8,MAGEB4,MDFI,NFIX,POU2F1,PRDM16,PRDM6,RUNX1,SDCBP,SMARCE1,TRIM37,ZBTB1,ZBTB2,ZBTB33,ZBTB8A,ZNF175	1.85	0.0164149
regulation of receptor internalization	GO:0002090	GO:BP	22	6	UBQLN2,MAGI2,NECAB2,PICK1,SDCBP,TBC1D5	6.33	0.018112
negative regulation of nucleic acid-templated transcription	GO:1903507	GO:BP	572	43	MAGEA6,PER2,SFMBT1,TRIM27,RBAK,ZNF398,L3MBTL3,CNOT2,NAB2,ZBTB10,BACH2,FOXP2,TRAF6,PAX6,ZNF639,ATN1,BCL6,CBY1,CNOT7,CREB3L1,CREBZF,EHMT2,ETV6,HMBOX1,IKZF4,LDB2,MAGEA12,MAGEA8,MAGEB4,MDFI,NFIX,POU2F1,PRDM16,PRDM6,RUNX1,SDCBP,SMARCE1,TRIM37,ZBTB1,ZBTB2,ZBTB33,ZBTB8A,ZNF175	1.83	0.018112
negative regulation of macromolecule biosynthetic process	GO:0010558	GO:BP	662	48	MAGEA6,PER2,SFMBT1,TRIM27,RBAK,ZNF398,L3MBTL3,ACOT8,CNOT2,NAB2,ZBTB10,BACH2,FOXP2,TRAF6,PAX6,ZNF639,ATN1,BCL6,CBY1,CNOT7,CREB3L1,CREBZF,DCP1B,EHMT2,ETV6,FXR2,HMBOX1,HNRNPC,IKZF4,LDB2,MAGEA12,MAGEA8,MAGEB4,MDFI,NFIX,PAIP1,POU2F1,PRDM16,PRDM6,RUNX1,SDCBP,SMARCE1,TRIM37,ZBTB1,ZBTB2,ZBTB33,ZBTB8A,ZNF175	1.78	0.018112
centrosome duplication	GO:0051298	GO:BP	31	7	CEP44,CNTROB,CCDC57,CEP63,CEP76,NUP62,TRIM37	5.25	0.0194351
positive regulation of collagen biosynthetic process	GO:0032967	GO:BP	4	3	CREB3L1,RUNX1,VIM	17.29	0.0200815
negative regulation of RNA biosynthetic process	GO:1902679	GO:BP	577	43	MAGEA6,PER2,SFMBT1,TRIM27,RBAK,ZNF398,L3MBTL3,CNOT2,NAB2,ZBTB10,BACH2,FOXP2,TRAF6,PAX6,ZNF639,ATN1,BCL6,CBY1,CNOT7,CREB3L1,CREBZF,EHMT2,ETV6,HMBOX1,IKZF4,LDB2,MAGEA12,MAGEA8,MAGEB4,MDFI,NFIX,POU2F1,PRDM16,PRDM6,RUNX1,SDCBP,SMARCE1,TRIM37,ZBTB1,ZBTB2,ZBTB33,ZBTB8A,ZNF175	1.82	0.0201472
positive regulation of NF-kappaB transcription factor activity	GO:0051092	GO:BP	74	11	TRAF2,TRIM27,CIB1,TRAF6,EDA,IKBKG,MID2,TRAF1,TRIM32,TRIM37,TRIM38	3.48	0.0201472
positive regulation of metabolic process	GO:0009893	GO:BP	1510	91	PER2,RNF20,TRAF2,TRIM27,LHX2,VAC14,CIB1,REL,ZBED1,OTX1,TCF4,ZNF398,UBQLN1,SEC16B,L3MBTL3,CNOT2,NAB2,NEDD4,TRAF6,UBQLN2,SGTA,AGR2,VCP,PAX6,ZNF639,MYOG,PSMC6,GOLGA2,FOXJ2,ZNF143,AKAP9,APPL2,ARRDC3,BCAR3,BIRC7,CALCOCO1,CARD10,CNOT7,CREB3L1,CREBZF,CRTC2,DCP1B,DDX17,DLG3,DNM2,EMILIN1,FOXH1,FXR2,GADD45G,HIP1,HMBOX1,HNRNPC,HSPB8,IKBKG,KEAP1,LCN2,LDB2,LHX3,MAGI2,MID2,NEDD9,NFIX,NUP62,PAIP1,PIBF1,POU2F1,P…	1.54	0.0239002
regulation of DNA-binding transcription factor activity	GO:0051090	GO:BP	200	20	TRAF2,TRIM27,CIB1,TRAF3,TRAF6,TAX1BP1,CREBZF,CRTC2,EDA,FOXH1,IKBKG,KEAP1,MDFI,MID2,TRAF1,TRIM32,TRIM37,TRIM38,TRIM41,ZC4H2	2.37	0.0257849
negative regulation of cellular biosynthetic process	GO:0031327	GO:BP	676	48	MAGEA6,PER2,SFMBT1,TRIM27,RBAK,ZNF398,L3MBTL3,CNOT2,NAB2,ZBTB10,BACH2,FOXP2,TRAF6,PAX6,ZNF639,ATN1,BCL6,CBY1,CNOT7,CREB3L1,CREBZF,DCP1B,EHMT2,ETV6,FXR2,HMBOX1,HNRNPC,IKZF4,LDB2,MAGEA12,MAGEA8,MAGEB4,MDFI,NFIX,PAIP1,PIBF1,POU2F1,PRDM16,PRDM6,RUNX1,SDCBP,SMARCE1,TRIM37,ZBTB1,ZBTB2,ZBTB33,ZBTB8A,ZNF175	1.74	0.0257849
intermediate filament organization	GO:0045109	GO:BP	54	9	KRT31,KRT38,KRT39,KRT75,KRT76,KRT27,KRT34,PRPH,VIM	3.89	0.027448
negative regulation of RNA metabolic process	GO:0051253	GO:BP	625	45	MAGEA6,PER2,SFMBT1,TRIM27,RBAK,ZNF398,L3MBTL3,CNOT2,NAB2,ZBTB10,BACH2,FOXP2,TRAF6,PAX6,ZNF639,ATN1,BCL6,CBY1,CNOT7,CREB3L1,CREBZF,EHMT2,ETV6,HMBOX1,HNRNPC,IKZF4,LDB2,MAGEA12,MAGEA8,MAGEB4,MDFI,NFIX,PAIP1,POU2F1,PRDM16,PRDM6,RUNX1,SDCBP,SMARCE1,TRIM37,ZBTB1,ZBTB2,ZBTB33,ZBTB8A,ZNF175	1.76	0.028381
ubiquitin-dependent protein catabolic process	GO:0006511	GO:BP	330	28	RNF20,UBQLN1,L3MBTL3,NEDD4,UBQLN2,SGTA,VCP,PSMC6,ZRANB1,APPBP2,HACE1,KCTD10,KCTD6,KEAP1,KLHL3,N4BP1,SDCBP,SH3RF1,TOLLIP,TRIM2,TRIM3,TRIM32,TRIM72,TRIM9,UBE4A,UBXN7,VPS37B,WAC	2.03	0.0293935
cellular biosynthetic process	GO:0044249	GO:BP	2264	126	MAGEA6,PER2,RNF20,SFMBT1,TRAF2,TRIM27,LHX2,LBX1,VAC14,CIB1,REL,TRAF3,ZBED1,NOTO,OTX1,PAX5,TCF4,MAT2A,RBAK,SP4,ZNF250,ZNF398,ZNF473,ZNF699,L3MBTL3,ACOT8,CNOT2,IKZF3,NAB2,PROP1,ZBTB10,BACH2,FOXP2,EIF2B1,TAF7L,TRAF6,TAX1BP1,TH,VCP,PAX6,PRPSAP2,ZNF639,MYOG,PSMC6,FOXJ2,ZNF143,ALAS1,ARID3A,ATN1,BCL6,BNC2,CALCOCO1,CBY1,CNOT7,CREB3L1,CREBZF,CRTC2,CYB5B,DCP1B,DDX17,DMD,DNM2,EDA,EHMT2,ETV6,FOXH1,FXR2,HMBOX…	1.46	0.0320113
collagen biosynthetic process	GO:0032964	GO:BP	10	4	CREB3L1,EMILIN1,RUNX1,VIM	9.24	0.0321213
positive regulation of collagen metabolic process	GO:0010714	GO:BP	5	3	CREB3L1,RUNX1,VIM	13.83	0.0350811
modification-dependent protein catabolic process	GO:0019941	GO:BP	336	28	RNF20,UBQLN1,L3MBTL3,NEDD4,UBQLN2,SGTA,VCP,PSMC6,ZRANB1,APPBP2,HACE1,KCTD10,KCTD6,KEAP1,KLHL3,N4BP1,SDCBP,SH3RF1,TOLLIP,TRIM2,TRIM3,TRIM32,TRIM72,TRIM9,UBE4A,UBXN7,VPS37B,WAC	1.99	0.0350811
cellular response to muramyl dipeptide	GO:0071225	GO:BP	5	3	LDOC1,TRIM41,VIM	13.83	0.0350811
positive regulation of DNA-binding transcription factor activity	GO:0051091	GO:BP	120	14	TRAF2,TRIM27,CIB1,TRAF6,CRTC2,EDA,IKBKG,MID2,TRAF1,TRIM32,TRIM37,TRIM38,TRIM41,ZC4H2	2.74	0.0350811
response to muramyl dipeptide	GO:0032495	GO:BP	5	3	LDOC1,TRIM41,VIM	13.83	0.0350811
positive regulation of macromolecule metabolic process	GO:0010604	GO:BP	1371	83	RNF20,TRAF2,TRIM27,LHX2,CIB1,REL,ZBED1,OTX1,TCF4,ZNF398,UBQLN1,SEC16B,L3MBTL3,CNOT2,NAB2,NEDD4,TRAF6,UBQLN2,SGTA,AGR2,VCP,PAX6,ZNF639,MYOG,PSMC6,GOLGA2,FOXJ2,ZNF143,AKAP9,ARRDC3,BCAR3,BIRC7,CALCOCO1,CARD10,CNOT7,CREB3L1,CREBZF,CRTC2,DCP1B,DDX17,DLG3,DNM2,EMILIN1,FOXH1,FXR2,HIP1,HMBOX1,HNRNPC,IKBKG,KEAP1,LDB2,LHX3,MAGI2,NEDD9,NFIX,NUP62,PAIP1,PIBF1,POU2F1,PRDM16,PSME3,RFX6,RHOXF2,RNF135,RNF41,RUNX…	1.52	0.0350811
regulation of JNK cascade	GO:0046328	GO:BP	57	9	TRAF2,TRAF3,TRAF6,BIRC7,GADD45G,SDCBP,SH3RF1,TPD52L1,TRAF1	3.68	0.0350811
positive regulation of catabolic process	GO:0009896	GO:BP	223	21	TRIM27,UBQLN1,L3MBTL3,CNOT2,NEDD4,UBQLN2,SGTA,VCP,PSMC6,CNOT7,DCP1B,HSPB8,IKBKG,KEAP1,MID2,PAIP1,RNF41,SH3RF1,TRIM32,TRIM38,WAC	2.24	0.0350811
protein localization to microtubule cytoskeleton	GO:0072698	GO:BP	26	6	DCTN2,MID1,MID2,NUP62,PIBF1,SPAG5	5.36	0.0350811
proteolysis involved in protein catabolic process	GO:0051603	GO:BP	371	30	RNF20,UBQLN1,L3MBTL3,NEDD4,UBQLN2,SGTA,VCP,PSMC6,ZRANB1,APPBP2,HACE1,KCTD10,KCTD6,KEAP1,KLHL3,N4BP1,PSME3,RNF41,SDCBP,SH3RF1,TOLLIP,TRIM2,TRIM3,TRIM32,TRIM72,TRIM9,UBE4A,UBXN7,VPS37B,WAC	1.94	0.0350811
intermediate filament-based process	GO:0045103	GO:BP	58	9	KRT31,KRT38,KRT39,KRT75,KRT76,KRT27,KRT34,PRPH,VIM	3.62	0.0369416
intermediate filament cytoskeleton organization	GO:0045104	GO:BP	58	9	KRT31,KRT38,KRT39,KRT75,KRT76,KRT27,KRT34,PRPH,VIM	3.62	0.0369416
protein localization to cytoskeleton	GO:0044380	GO:BP	27	6	DCTN2,MID1,MID2,NUP62,PIBF1,SPAG5	5.16	0.0393824
protein K63-linked ubiquitination	GO:0070534	GO:BP	37	7	TRAF2,TRIM27,TRAF3,NEDD4,TRAF6,RNF135,TRAF1	4.4	0.0402142
modification-dependent macromolecule catabolic process	GO:0043632	GO:BP	342	28	RNF20,UBQLN1,L3MBTL3,NEDD4,UBQLN2,SGTA,VCP,PSMC6,ZRANB1,APPBP2,HACE1,KCTD10,KCTD6,KEAP1,KLHL3,N4BP1,SDCBP,SH3RF1,TOLLIP,TRIM2,TRIM3,TRIM32,TRIM72,TRIM9,UBE4A,UBXN7,VPS37B,WAC	1.96	0.0402142
nucleic acid metabolic process	GO:0090304	GO:BP	2269	125	MAGEA6,PER2,RNF20,SFMBT1,TRAF2,TRIM27,LHX2,LBX1,CIB1,REL,TRAF3,TSN,ZBED1,NOTO,OTX1,PAX5,TCF4,RBAK,SP4,TSNAX,ZNF250,ZNF398,ZNF473,ZNF699,L3MBTL3,CNOT2,IKZF3,NAB2,PROP1,ZBTB10,BACH2,FOXP2,CCNB1IP1,TAF7L,TRAF6,TAX1BP1,VCP,PAX6,ZNF639,MYOG,PSMC6,FOXJ2,ZNF143,ARID3A,ATN1,BCAR3,BCL6,BNC2,CALCOCO1,CBY1,CNOT7,CREB3L1,CREBZF,CRTC2,DCP1B,DDX17,DNM2,EDA,EHMT2,ETV6,FOXH1,FXR2,HMBOX1,HMG20A,HNRNPC,HOMEZ,HSF2B…	1.44	0.0417236
positive regulation of nitrogen compound metabolic process	GO:0051173	GO:BP	1235	75	RNF20,TRAF2,LHX2,CIB1,REL,ZBED1,OTX1,TCF4,ZNF398,UBQLN1,L3MBTL3,CNOT2,NAB2,NEDD4,TRAF6,UBQLN2,SGTA,VCP,PAX6,ZNF639,MYOG,PSMC6,GOLGA2,FOXJ2,ZNF143,AKAP9,ARRDC3,BCAR3,BIRC7,CALCOCO1,CARD10,CNOT7,CREB3L1,CREBZF,CRTC2,DCP1B,DDX17,DLG3,DNM2,FOXH1,FXR2,HIP1,HMBOX1,IKBKG,KEAP1,LDB2,LHX3,MAGI2,NEDD9,NFIX,NUP62,PAIP1,PIBF1,POU2F1,PRDM16,PSME3,RFX6,RNF41,RUNX1,SDCBP,SERTAD3,SF3B4,SH3RF1,SMARCE1,SSBP3,TADA3…	1.51	0.0523345
negative regulation of nitrogen compound metabolic process	GO:0051172	GO:BP	978	62	MAGEA6,PER2,SFMBT1,TRIM27,CIB1,PRKAR1B,RBAK,ZNF398,L3MBTL3,ACOT8,CNOT2,NAB2,ZBTB10,BACH2,FOXP2,TRAF6,SGTA,PAX6,ZNF639,ARL6IP1,ATN1,BANP,BCKDK,BCL6,CBY1,CNOT7,CREB3L1,CREBZF,DCP1B,DMD,EHMT2,EMILIN1,ETV6,FXR2,HMBOX1,HNRNPC,IKZF4,LDB2,MAGEA12,MAGEA8,MAGEB4,MDFI,N4BP1,NFIX,PAIP1,PIBF1,POU2F1,PRDM16,PRDM6,RUNX1,SDCBP,SFN,SH3RF1,SMARCE1,TFIP11,TRIM37,WAC,ZBTB1,ZBTB2,ZBTB33,ZBTB8A,ZNF175	1.56	0.0530043
negative regulation of nucleobase-containing compound metabolic process	GO:0045934	GO:BP	675	46	MAGEA6,PER2,SFMBT1,TRIM27,RBAK,ZNF398,L3MBTL3,CNOT2,NAB2,ZBTB10,BACH2,FOXP2,TRAF6,PAX6,ZNF639,ATN1,BCL6,CBY1,CNOT7,CREB3L1,CREBZF,EHMT2,ETV6,HMBOX1,HNRNPC,IKZF4,LDB2,MAGEA12,MAGEA8,MAGEB4,MDFI,NFIX,PAIP1,POU2F1,PRDM16,PRDM6,RUNX1,SDCBP,SMARCE1,TFIP11,TRIM37,ZBTB1,ZBTB2,ZBTB33,ZBTB8A,ZNF175	1.65	0.0578415
positive regulation of ER-associated ubiquitin-dependent protein catabolic process	GO:1903071	GO:BP	6	3	UBQLN1,UBQLN2,SGTA	11.52	0.058892
peroxisome fission	GO:0016559	GO:BP	6	3	MFF,SEC16B,ACOT8	11.52	0.058892
cell cycle	GO:0007049	GO:BP	678	46	PER2,EFHC2,DYNLT1,CIB1,SERTAD1,CCDC102B,CEP44,CNTROB,CCNB1IP1,VCP,MYOG,GOLGA2,FOXJ2,APPL2,BCL6,BIRC7,CCDC57,CENPH,CENPK,CEP63,CEP76,DCTN2,DNM2,FAM9A,FAM9B,GADD45G,HSF2BP,NUP62,PDE4DIP,PIBF1,PPP1R13B,PSME3,RINT1,SDCBP,SEPTIN3,SMARCE1,SPAG5,SSX2IP,SYCE2,TADA3,TP53BP2,TPD52L1,TRIM32,TRIM37,USH1C,WAC	1.65	0.0611006
positive regulation of cellular process	GO:0048522	GO:BP	2146	118	MFF,RNF20,TRAF2,TRIM27,LHX2,VAC14,CIB1,REL,SERTAD1,TRAF3,ZBED1,OTX1,TCF4,ZNF398,UBQLN1,CEACAM6,SEC16B,PNMA1,CNOT2,NAB2,NEDD4,DISC1,CADPS,TRAF6,UBQLN2,AMOT,SGTA,AGR2,VCP,PAX6,ZNF639,MYOG,PSMC6,ZRANB1,FOXJ2,ZNF143,AKAP9,APPL2,ARL6IP1,ARRDC3,BCAR3,BCL6,BIRC7,CALCOCO1,CARD10,CCDC57,CNOT7,CREB3L1,CREBZF,CRTC2,DCP1B,DDX17,DLG3,DMD,DNM2,EMILIN1,FOXH1,FXR2,GADD45G,GRIP1,HIP1,HMBOX1,HSPB8,IFT88,IKBKG,IP6K…	1.42	0.0643398
biosynthetic process	GO:0009058	GO:BP	2409	130	MAGEA6,PER2,RNF20,SFMBT1,TRAF2,TRIM27,LHX2,LBX1,VAC14,CIB1,REL,TRAF3,ZBED1,NOTO,OTX1,PAX5,TCF4,MAT2A,RBAK,SP4,ZNF250,ZNF398,ZNF473,ZNF699,L3MBTL3,ACOT8,CNOT2,IKZF3,NAB2,PROP1,ZBTB10,BACH2,FOXP2,EIF2B1,TAF7L,TRAF6,TAX1BP1,TH,VCP,PAX6,PRPSAP2,ZNF639,MYOG,PSMC6,GOLGA2,FOXJ2,ZNF143,ALAS1,ARID3A,ATN1,BCL6,BNC2,CALCOCO1,CBY1,CNOT7,CREB3L1,CREBZF,CRTC2,CYB5B,DCP1B,DDX17,DMD,DNM2,EDA,EHMT2,EMILIN1,ETV6,F…	1.4	0.066917
regulation of cellular process	GO:0050794	GO:BP	4290	212	MFF,MAGEA6,PER2,EFHC2,GIGYF1,RNF20,SFMBT1,TRAF2,TRIM27,DYNLT1,LHX2,LBX1,VAC14,CIB1,REL,SERTAD1,TRAF3,ZBED1,NOTO,OTX1,PAX5,ROPN1,TCF4,PRKAR1B,RBAK,SP4,ZNF250,ZNF398,ZNF473,ZNF699,UBQLN1,CEACAM6,BEGAIN,SEC16B,L3MBTL3,PNMA1,CNOT2,IKZF3,NAB2,NEDD4,PROP1,ZBTB10,BACH2,DISC1,FOXP2,EIF2B1,CADPS,TRAF6,UBQLN2,KLHL12,AMOT,SGTA,TAX1BP1,AGR2,VCP,PAX6,ZNF639,MYOG,PSMC6,GOLGA2,ZRANB1,FOXJ2,ZNF143,AKAP9,APPL2,AR…	1.42	0.0728176
cellular component organization	GO:0016043	GO:BP	2528	134	MFF,EFHC2,TRAF2,TRIM27,DYNLT1,CIB1,COG6,SERTAD1,GLRX3,KRT31,KRT38,KRT39,POF1B,RAB3IP,ROPN1,TCF4,MAT2A,UBQLN1,SEC16B,L3MBTL3,ACOT8,CNOT2,KRT75,KRT76,NEDD4,CCDC102B,CEP44,CNTROB,DISC1,CCNB1IP1,TAF7L,UBQLN2,KLHL12,AMOT,SGTA,VCP,ZNF639,KIFC3,MYOG,PSMC6,GOLGA2,ZRANB1,FOXJ2,AKAP9,APPL2,ARL6IP1,ATP6V0D1,BCL6,CARD10,CBY1,CCDC136,CCDC57,CENPH,CENPK,CEP63,CEP76,COL17A1,CREB3L1,CREBZF,DCTN2,DMD,DNM2,EMILIN1…	1.39	0.0745019
negative regulation of receptor internalization	GO:0002091	GO:BP	7	3	UBQLN2,NECAB2,SDCBP	9.87	0.0824363
regulation of stress-activated protein kinase signaling cascade	GO:0070302	GO:BP	80	10	TRAF2,TRAF3,TRAF6,BIRC7,GADD45G,MID1,SDCBP,SH3RF1,TPD52L1,TRAF1	2.92	0.0824363
organic substance biosynthetic process	GO:1901576	GO:BP	2385	128	MAGEA6,PER2,RNF20,SFMBT1,TRAF2,TRIM27,LHX2,LBX1,VAC14,CIB1,REL,TRAF3,ZBED1,NOTO,OTX1,PAX5,TCF4,MAT2A,RBAK,SP4,ZNF250,ZNF398,ZNF473,ZNF699,L3MBTL3,ACOT8,CNOT2,IKZF3,NAB2,PROP1,ZBTB10,BACH2,FOXP2,EIF2B1,TAF7L,TRAF6,TAX1BP1,TH,VCP,PAX6,PRPSAP2,ZNF639,MYOG,PSMC6,GOLGA2,FOXJ2,ZNF143,ALAS1,ARID3A,ATN1,BCL6,BNC2,CALCOCO1,CBY1,CNOT7,CREB3L1,CREBZF,CRTC2,DCP1B,DDX17,DMD,DNM2,EDA,EHMT2,ETV6,FOXH1,FXR2,HMBO…	1.39	0.0824363
regulation of catabolic process	GO:0009894	GO:BP	434	32	MAGEA6,TRIM27,UBQLN1,L3MBTL3,CNOT2,NEDD4,UBQLN2,SGTA,VCP,PSMC6,GOLGA2,ATP6V0D1,BANP,CNOT7,DCP1B,FXR2,HNRNPC,HSPB8,IKBKG,KEAP1,MID2,N4BP1,PAIP1,PSME3,RNF41,SDCBP,SH3RF1,TBC1D25,TRIM32,TRIM38,VIM,WAC	1.76	0.0824363
regulation of proteolysis involved in protein catabolic process	GO:1903050	GO:BP	108	12	UBQLN1,L3MBTL3,UBQLN2,SGTA,VCP,PSMC6,KEAP1,N4BP1,PSME3,SDCBP,SH3RF1,WAC	2.6	0.0824363
regulation of stress-activated MAPK cascade	GO:0032872	GO:BP	80	10	TRAF2,TRAF3,TRAF6,BIRC7,GADD45G,MID1,SDCBP,SH3RF1,TPD52L1,TRAF1	2.92	0.0824363
regulation of CD8-positive, alpha-beta T cell activation	GO:2001185	GO:BP	7	3	RUNX1,SH3RF1,ZBTB7B	9.87	0.0824363
regulation of ER-associated ubiquitin-dependent protein catabolic process	GO:1903069	GO:BP	7	3	UBQLN1,UBQLN2,SGTA	9.87	0.0824363
JNK cascade	GO:0007254	GO:BP	67	9	TRAF2,TRAF3,TRAF6,BIRC7,GADD45G,SDCBP,SH3RF1,TPD52L1,TRAF1	3.13	0.0824363
receptor internalization	GO:0031623	GO:BP	55	8	NEDD4,UBQLN2,DNM2,MAGI2,NECAB2,PICK1,SDCBP,TBC1D5	3.38	0.0824363
regulation of proteasomal protein catabolic process	GO:0061136	GO:BP	95	11	UBQLN1,UBQLN2,SGTA,VCP,PSMC6,KEAP1,N4BP1,PSME3,SDCBP,SH3RF1,WAC	2.71	0.0880715
regulation of biological process	GO:0050789	GO:BP	4603	224	MFF,MAGEA6,PER2,EFHC2,GIGYF1,RNF20,SFMBT1,TRAF2,TRIM27,DYNLT1,LHX2,LBX1,VAC14,CIB1,REL,SERTAD1,TRAF3,TSN,ZBED1,GLRX3,NOTO,OTX1,PAX5,ROPN1,TCF4,PRKAR1B,RBAK,SP4,TSNAX,ZNF250,ZNF398,ZNF473,ZNF699,UBQLN1,CEACAM6,BEGAIN,SEC16B,L3MBTL3,PNMA1,ACOT8,CNOT2,IKZF3,NAB2,NEDD4,PROP1,STAU1,ZBTB10,BACH2,DISC1,FOXP2,EIF2B1,CADPS,TRAF6,UBQLN2,KLHL12,AMOT,SGTA,TAX1BP1,AGR2,TH,VCP,PAX6,ZNF639,MYOG,PSMC6,GOLGA2,ZRA…	1.42	0.0941096
negative regulation of cellular metabolic process	GO:0031324	GO:BP	914	57	MAGEA6,PER2,SFMBT1,TRIM27,CIB1,PRKAR1B,RBAK,ZNF398,L3MBTL3,CNOT2,NAB2,ZBTB10,BACH2,FOXP2,TRAF6,PAX6,ZNF639,GOLGA2,APPL2,ATN1,BCKDK,BCL6,CBY1,CNOT7,CREB3L1,CREBZF,DCP1B,DMD,EHMT2,EMILIN1,ETV6,FXR2,HMBOX1,HNRNPC,IKZF4,LDB2,MAGEA12,MAGEA8,MAGEB4,MDFI,NFIX,PAIP1,PIBF1,POU2F1,PRDM16,PRDM6,RUNX1,SDCBP,SFN,SMARCE1,TFIP11,TRIM37,ZBTB1,ZBTB2,ZBTB33,ZBTB8A,ZNF175	1.52	0.0959331
regulation of autophagy	GO:0010506	GO:BP	156	15	MAGEA6,TRIM27,UBQLN1,NEDD4,UBQLN2,GOLGA2,ATP6V0D1,HSPB8,IKBKG,KEAP1,MID2,TBC1D25,TRIM32,TRIM38,WAC	2.26	0.0979965
regulation of glycoprotein biosynthetic process	GO:0010559	GO:BP	15	4	ACOT8,GOLGA2,NECAB1,NECAB2	6.16	0.0979965
regulation of ubiquitin-dependent protein catabolic process	GO:2000058	GO:BP	83	10	UBQLN1,L3MBTL3,UBQLN2,SGTA,VCP,KEAP1,N4BP1,SDCBP,SH3RF1,WAC	2.81	0.0979965
regulation of interleukin-2 production	GO:0032663	GO:BP	24	5	TRAF2,TRIM27,TRAF6,HOMER3,RUNX1	4.82	0.0979965
organelle organization	GO:0006996	GO:BP	1526	87	MFF,EFHC2,TRIM27,DYNLT1,CIB1,COG6,KRT31,KRT38,KRT39,POF1B,RAB3IP,ROPN1,UBQLN1,SEC16B,ACOT8,CNOT2,KRT75,KRT76,CCDC102B,CEP44,CNTROB,DISC1,CCNB1IP1,UBQLN2,KLHL12,AMOT,SGTA,VCP,GOLGA2,ZRANB1,FOXJ2,AKAP9,ARL6IP1,ATP6V0D1,CCDC136,CCDC57,CENPH,CENPK,CEP63,CEP76,DCTN2,DMD,FHL3,GOLGA6A,HACE1,HIP1,HMBOX1,HNRNPC,HOOK2,HSF2BP,IFT88,KANK4,KIFAP3,KRT27,KRT34,MID1,NEBL,NEDD9,NUP62,PDE4DIP,PIBF1,PICK1,PRPH,PSTP…	1.42	0.0979965
proteasomal protein catabolic process	GO:0010498	GO:BP	268	22	UBQLN1,NEDD4,UBQLN2,SGTA,VCP,PSMC6,APPBP2,HACE1,KCTD10,KEAP1,N4BP1,PSME3,RNF41,SDCBP,SH3RF1,TRIM2,TRIM3,TRIM72,TRIM9,UBE4A,UBXN7,WAC	1.94	0.0979965
interleukin-2 production	GO:0032623	GO:BP	24	5	TRAF2,TRIM27,TRAF6,HOMER3,RUNX1	4.82	0.0979965
negative regulation of transcription by RNA polymerase II	GO:0000122	GO:BP	408	30	MAGEA6,PER2,TRIM27,ZNF398,CNOT2,ZBTB10,BACH2,FOXP2,TRAF6,PAX6,ATN1,BCL6,EHMT2,ETV6,HMBOX1,LDB2,MAGEA12,MAGEA8,MAGEB4,MDFI,NFIX,PRDM16,PRDM6,RUNX1,SDCBP,TRIM37,ZBTB1,ZBTB2,ZBTB8A,ZNF175	1.75	0.0982181
regulation of proteasomal ubiquitin-dependent protein catabolic process	GO:0032434	GO:BP	71	9	UBQLN1,UBQLN2,SGTA,VCP,KEAP1,N4BP1,SDCBP,SH3RF1,WAC	2.95	0.0985038
process utilizing autophagic mechanism	GO:0061919	GO:BP	253	21	MAGEA6,TRIM27,UBQLN1,NEDD4,UBQLN2,VCP,GOLGA2,ATP6V0D1,HSPB8,IFT88,IKBKG,KEAP1,KLHL3,MID2,SPATA18,TBC1D25,TBC1D5,TRIM32,TRIM38,VPS37B,WAC	1.96	0.0985038
autophagy	GO:0006914	GO:BP	253	21	MAGEA6,TRIM27,UBQLN1,NEDD4,UBQLN2,VCP,GOLGA2,ATP6V0D1,HSPB8,IFT88,IKBKG,KEAP1,KLHL3,MID2,SPATA18,TBC1D25,TBC1D5,TRIM32,TRIM38,VPS37B,WAC	1.96	0.0985038
proteasome-mediated ubiquitin-dependent protein catabolic process	GO:0043161	GO:BP	237	20	UBQLN1,NEDD4,UBQLN2,SGTA,VCP,PSMC6,APPBP2,HACE1,KCTD10,KEAP1,N4BP1,SDCBP,SH3RF1,TRIM2,TRIM3,TRIM72,TRIM9,UBE4A,UBXN7,WAC	1.99	0.0985038
regulation of receptor-mediated endocytosis	GO:0048259	GO:BP	46	7	UBQLN2,HIP1,MAGI2,NECAB2,PICK1,SDCBP,TBC1D5	3.53	0.0985038
positive regulation of biological process	GO:0048518	GO:BP	2472	131	MFF,PER2,RNF20,TRAF2,TRIM27,LHX2,VAC14,CIB1,REL,SERTAD1,TRAF3,ZBED1,OTX1,TCF4,ZNF398,UBQLN1,CEACAM6,SEC16B,L3MBTL3,PNMA1,CNOT2,NAB2,NEDD4,STAU1,DISC1,EIF2B1,CADPS,TRAF6,UBQLN2,AMOT,SGTA,AGR2,VCP,PAX6,ZNF639,MYOG,PSMC6,GOLGA2,ZRANB1,FOXJ2,ZNF143,AKAP9,APPL2,ARL6IP1,ARRDC3,BCAR3,BCL6,BIRC7,CALCOCO1,CARD10,CCDC57,CNOT7,CREB3L1,CREBZF,CRTC2,DCP1B,DDX17,DLG3,DMD,DNM2,EMILIN1,FOXH1,FXR2,GADD45G,GRIP1,H…	1.37	0.0985038
positive regulation of cellular metabolic process	GO:0031325	GO:BP	1143	68	RNF20,TRAF2,TRIM27,LHX2,VAC14,CIB1,REL,ZBED1,OTX1,TCF4,ZNF398,CNOT2,NAB2,TRAF6,VCP,PAX6,ZNF639,MYOG,PSMC6,FOXJ2,ZNF143,AKAP9,BCAR3,CALCOCO1,CARD10,CNOT7,CREB3L1,CREBZF,CRTC2,DCP1B,DDX17,DLG3,DNM2,FOXH1,FXR2,HMBOX1,HSPB8,IKBKG,LDB2,LHX3,MAGI2,MID2,NEDD9,NFIX,NUP62,PAIP1,PIBF1,POU2F1,PRDM16,RFX6,RNF41,RUNX1,SDCBP,SERTAD3,SF3B4,SMARCE1,SSBP3,TADA3,TNIP1,TOX3,TPD52L1,TRA2B,TRIM32,TRIM38,VIM,WAC,ZBTB4…	1.46	0.104521
negative regulation of macromolecule metabolic process	GO:0010605	GO:BP	1124	67	MAGEA6,PER2,SFMBT1,TRIM27,CIB1,REL,TSN,PRKAR1B,RBAK,TSNAX,ZNF398,L3MBTL3,ACOT8,CNOT2,NAB2,ZBTB10,BACH2,FOXP2,TRAF6,SGTA,PAX6,ZNF639,APPL2,ARL6IP1,ATN1,BANP,BCL6,CBY1,CNOT7,CREB3L1,CREBZF,DCP1B,DMD,EHMT2,EMILIN1,ETV6,FXR2,HMBOX1,HNRNPC,HOMER3,IKZF4,LDB2,MAGEA12,MAGEA8,MAGEB4,MDFI,N4BP1,NFIX,PAIP1,PIBF1,POU2F1,PRDM16,PRDM6,RUNX1,SDCBP,SFN,SH3RF1,SMARCE1,TFIP11,TRIM37,VIM,WAC,ZBTB1,ZBTB2,ZBTB33,ZBTB…	1.46	0.105925
activation of NF-kappaB-inducing kinase activity	GO:0007250	GO:BP	8	3	TRAF2,TRAF6,CARD10	8.64	0.105925
protein localization to centrosome	GO:0071539	GO:BP	16	4	DCTN2,NUP62,PIBF1,SPAG5	5.77	0.1139
protein localization to microtubule organizing center	GO:1905508	GO:BP	16	4	DCTN2,NUP62,PIBF1,SPAG5	5.77	0.1139
protein catabolic process	GO:0030163	GO:BP	452	32	RNF20,UBQLN1,L3MBTL3,NEDD4,UBQLN2,SGTA,VCP,PSMC6,ZRANB1,APPBP2,BANP,HACE1,KCTD10,KCTD6,KEAP1,KLHL3,N4BP1,PSME3,RNF41,SDCBP,SH3RF1,SPATA18,TOLLIP,TRIM2,TRIM3,TRIM32,TRIM72,TRIM9,UBE4A,UBXN7,VPS37B,WAC	1.69	0.114724
regulation of protein catabolic process	GO:0042176	GO:BP	161	15	UBQLN1,NEDD4,UBQLN2,SGTA,VCP,PSMC6,BANP,KEAP1,N4BP1,PSME3,RNF41,SDCBP,SH3RF1,TRIM32,WAC	2.19	0.114724
spindle organization	GO:0007051	GO:BP	87	10	EFHC2,VCP,GOLGA2,CENPH,CEP63,DCTN2,NUP62,PDE4DIP,PIBF1,SPAG5	2.68	0.114724
regulation of viral process	GO:0050792	GO:BP	87	10	TRIM27,DYNLT1,STAU1,CNOT7,MID2,N4BP1,TNIP1,TRIM32,TRIM38,VPS37B	2.68	0.114724
nucleobase-containing compound metabolic process	GO:0006139	GO:BP	2444	129	MAGEA6,PER2,RNF20,SFMBT1,TRAF2,TRIM27,LHX2,LBX1,CIB1,REL,RPIA,TRAF3,TSN,ZBED1,NOTO,OTX1,PAX5,TCF4,RBAK,SP4,TSNAX,ZNF250,ZNF398,ZNF473,ZNF699,L3MBTL3,ACOT8,CNOT2,IKZF3,NAB2,PROP1,ZBTB10,BACH2,FOXP2,CCNB1IP1,TAF7L,TRAF6,TAX1BP1,VCP,PAX6,PRPSAP2,ZNF639,MYOG,PSMC6,FOXJ2,ZNF143,ARID3A,ATN1,BCAR3,BCL6,BNC2,CALCOCO1,CBY1,CNOT7,CREB3L1,CREBZF,CRTC2,DCP1B,DDX17,DNM2,EDA,EHMT2,ETV6,FOXH1,FXR2,HMBOX1,HMG20A…	1.36	0.116524
macromolecule catabolic process	GO:0009057	GO:BP	588	39	RNF20,UBQLN1,L3MBTL3,CNOT2,NEDD4,UBQLN2,SGTA,VCP,PSMC6,ZRANB1,APPBP2,BANP,CNOT7,DCP1B,FXR2,HACE1,HNRNPC,KCTD10,KCTD6,KEAP1,KLHL3,N4BP1,PAIP1,PSME3,RNF41,SDCBP,SH3RF1,SPATA18,TOLLIP,TRIM2,TRIM3,TRIM32,TRIM72,TRIM9,UBE4A,UBXN7,VIM,VPS37B,WAC	1.59	0.135355
negative regulation of metabolic process	GO:0009892	GO:BP	1203	70	MAGEA6,PER2,SFMBT1,TRIM27,CIB1,REL,TSN,PRKAR1B,RBAK,TSNAX,ZNF398,L3MBTL3,ACOT8,CNOT2,NAB2,ZBTB10,BACH2,FOXP2,TRAF6,SGTA,PAX6,ZNF639,GOLGA2,APPL2,ARL6IP1,ARRDC3,ATN1,BANP,BCKDK,BCL6,CBY1,CNOT7,CREB3L1,CREBZF,DCP1B,DMD,EHMT2,EMILIN1,ETV6,FXR2,HMBOX1,HNRNPC,HOMER3,IKZF4,LDB2,MAGEA12,MAGEA8,MAGEB4,MDFI,N4BP1,NFIX,PAIP1,PIBF1,POU2F1,PRDM16,PRDM6,RUNX1,SDCBP,SFN,SH3RF1,SMARCE1,TFIP11,TRIM37,VIM,WAC,ZBT…	1.43	0.140022
positive regulation of protein catabolic process	GO:0045732	GO:BP	90	10	UBQLN1,NEDD4,UBQLN2,SGTA,VCP,PSMC6,KEAP1,RNF41,SH3RF1,TRIM32	2.59	0.140022
macromolecule metabolic process	GO:0043170	GO:BP	3770	187	MAGEA6,PER2,RNF20,SFMBT1,TRAF2,TRIM27,LHX2,LBX1,CIB1,PTPN21,REL,SERTAD1,TRAF3,TSN,ZBED1,GLRX3,NOTO,OTX1,PAX5,ROPN1,TCF4,PRKAR1B,RBAK,SP4,TSNAX,ZNF250,ZNF398,ZNF473,ZNF699,UBQLN1,SEC16B,L3MBTL3,ACOT8,CNOT2,IKZF3,NAB2,NEDD4,PROP1,ZBTB10,BACH2,FOXP2,EIF2B1,TRIM23,CCNB1IP1,TAF7L,DZIP3,TRAF6,UBQLN2,KLHL12,SGTA,TAX1BP1,AGR2,VCP,PAX6,ZNF639,MYOG,PSMC6,GOLGA2,ZRANB1,FOXJ2,ZNF143,AKAP9,ALAS1,APPBP2,APPL2,…	1.34	0.141008
regulation of cellular catabolic process	GO:0031329	GO:BP	282	22	MAGEA6,TRIM27,UBQLN1,CNOT2,NEDD4,UBQLN2,GOLGA2,ATP6V0D1,CNOT7,DCP1B,FXR2,HNRNPC,HSPB8,IKBKG,KEAP1,MID2,PAIP1,TBC1D25,TRIM32,TRIM38,VIM,WAC	1.84	0.141698
cellular aromatic compound metabolic process	GO:0006725	GO:BP	2505	131	MAGEA6,PER2,RNF20,SFMBT1,TRAF2,TRIM27,LHX2,LBX1,CIB1,REL,RPIA,TRAF3,TSN,ZBED1,NOTO,OTX1,PAX5,TCF4,RBAK,SP4,TSNAX,ZNF250,ZNF398,ZNF473,ZNF699,L3MBTL3,ACOT8,CNOT2,IKZF3,NAB2,PROP1,ZBTB10,BACH2,FOXP2,CCNB1IP1,TAF7L,TRAF6,TAX1BP1,TH,VCP,PAX6,PRPSAP2,ZNF639,MYOG,PSMC6,FOXJ2,ZNF143,ALAS1,ARID3A,ATN1,BCAR3,BCL6,BNC2,CALCOCO1,CBY1,CNOT7,CREB3L1,CREBZF,CRTC2,DCP1B,DDX17,DNM2,EDA,EHMT2,ETV6,FOXH1,FXR2,HMBO…	1.34	0.143056
cellular component organization or biogenesis	GO:0071840	GO:BP	2598	134	MFF,EFHC2,TRAF2,TRIM27,DYNLT1,CIB1,COG6,SERTAD1,GLRX3,KRT31,KRT38,KRT39,POF1B,RAB3IP,ROPN1,TCF4,MAT2A,UBQLN1,SEC16B,L3MBTL3,ACOT8,CNOT2,KRT75,KRT76,NEDD4,CCDC102B,CEP44,CNTROB,DISC1,CCNB1IP1,TAF7L,UBQLN2,KLHL12,AMOT,SGTA,VCP,ZNF639,KIFC3,MYOG,PSMC6,GOLGA2,ZRANB1,FOXJ2,AKAP9,APPL2,ARL6IP1,ATP6V0D1,BCL6,CARD10,CBY1,CCDC136,CCDC57,CENPH,CENPK,CEP63,CEP76,COL17A1,CREB3L1,CREBZF,DCTN2,DMD,DNM2,EMILIN1…	1.33	0.151471
positive regulation of proteolysis involved in protein catabolic process	GO:1903052	GO:BP	64	8	UBQLN1,L3MBTL3,UBQLN2,SGTA,VCP,PSMC6,KEAP1,SH3RF1	2.9	0.151471
collagen metabolic process	GO:0032963	GO:BP	18	4	CREB3L1,EMILIN1,RUNX1,VIM	5.13	0.155717
receptor clustering	GO:0043113	GO:BP	18	4	DLG2,DLG3,MAGI2,PICK1	5.13	0.155717
cellular process	GO:0009987	GO:BP	6378	290	MFF,MAGEA6,PER2,EFHC2,GIGYF1,RNF20,SFMBT1,TRAF2,TRIM27,DYNLT1,LHX2,LBX1,VAC14,CIB1,PTPN21,COG6,REL,RPIA,SERTAD1,TRAF3,TSN,ZBED1,GLRX3,KRT31,KRT38,KRT39,NOTO,OTX1,PAX5,POF1B,RAB3IP,ROPN1,TCF4,PRKAR1B,MAT2A,RBAK,SP4,TSNAX,VPS52,ZNF250,ZNF398,ZNF473,ZNF699,UBQLN1,CEACAM6,BEGAIN,SEC16B,EVI5,L3MBTL3,PNMA1,ACOT8,CNOT2,IKZF3,KRT75,KRT76,NAB2,NEDD4,PROP1,STAU1,ZBTB10,CCDC102B,BACH2,CEP44,CNTROB,DISC1,FOX…	1.86	0.155717
regulation of glycoprotein metabolic process	GO:1903018	GO:BP	18	4	ACOT8,GOLGA2,NECAB1,NECAB2	5.13	0.155717
heterocycle metabolic process	GO:0046483	GO:BP	2493	130	MAGEA6,PER2,RNF20,SFMBT1,TRAF2,TRIM27,LHX2,LBX1,CIB1,REL,RPIA,TRAF3,TSN,ZBED1,NOTO,OTX1,PAX5,TCF4,RBAK,SP4,TSNAX,ZNF250,ZNF398,ZNF473,ZNF699,L3MBTL3,ACOT8,CNOT2,IKZF3,NAB2,PROP1,ZBTB10,BACH2,FOXP2,CCNB1IP1,TAF7L,TRAF6,TAX1BP1,VCP,PAX6,PRPSAP2,ZNF639,MYOG,PSMC6,FOXJ2,ZNF143,ALAS1,ARID3A,ATN1,BCAR3,BCL6,BNC2,CALCOCO1,CBY1,CNOT7,CREB3L1,CREBZF,CRTC2,DCP1B,DDX17,DNM2,EDA,EHMT2,ETV6,FOXH1,FXR2,HMBOX1,…	1.33	0.158509
positive regulation of ubiquitin-dependent protein catabolic process	GO:2000060	GO:BP	52	7	UBQLN1,L3MBTL3,UBQLN2,SGTA,VCP,KEAP1,SH3RF1	3.12	0.159547
biological regulation	GO:0065007	GO:BP	4761	228	MFF,MAGEA6,PER2,EFHC2,GIGYF1,RNF20,SFMBT1,TRAF2,TRIM27,DYNLT1,LHX2,LBX1,VAC14,CIB1,REL,SERTAD1,TRAF3,TSN,ZBED1,GLRX3,NOTO,OTX1,PAX5,ROPN1,TCF4,PRKAR1B,RBAK,SP4,TSNAX,ZNF250,ZNF398,ZNF473,ZNF699,UBQLN1,CEACAM6,BEGAIN,SEC16B,EVI5,L3MBTL3,PNMA1,ACOT8,CNOT2,IKZF3,NAB2,NEDD4,PROP1,STAU1,ZBTB10,BACH2,DISC1,FOXP2,EIF2B1,CADPS,TRAF6,UBQLN2,KLHL12,AMOT,SGTA,TAX1BP1,AGR2,TH,VCP,PAX6,ZNF639,MYOG,PSMC6,GOLGA…	1.37	0.17198
protein targeting to membrane	GO:0006612	GO:BP	66	8	MFF,CIB1,RAB3IP,SGTA,SGTB,ARL6IP1,SDCBP,VPS37B	2.82	0.172314
positive regulation of ERAD pathway	GO:1904294	GO:BP	10	3	UBQLN1,UBQLN2,SGTA	6.91	0.172667
regulation of I-kappaB kinase/NF-kappaB signaling	GO:0043122	GO:BP	124	12	TRAF2,TRIM27,REL,TRAF3,TRAF6,IKBKG,MID2,NUP62,TNIP1,TRAF1,TRIM32,TRIM38	2.26	0.172667
CD8-positive, alpha-beta T cell activation	GO:0036037	GO:BP	10	3	RUNX1,SH3RF1,ZBTB7B	6.91	0.172667
gene expression	GO:0010467	GO:BP	2524	131	MAGEA6,PER2,RNF20,SFMBT1,TRAF2,TRIM27,LHX2,LBX1,CIB1,REL,TRAF3,TSN,ZBED1,GLRX3,NOTO,OTX1,PAX5,TCF4,RBAK,SP4,TSNAX,ZNF250,ZNF398,ZNF473,ZNF699,SEC16B,L3MBTL3,CNOT2,IKZF3,NAB2,PROP1,ZBTB10,BACH2,FOXP2,EIF2B1,TAF7L,TRAF6,TAX1BP1,AGR2,PAX6,ZNF639,MYOG,PSMC6,FOXJ2,ZNF143,APPL2,ARID3A,ATN1,BCL6,BNC2,CALCOCO1,CBY1,CNOT7,CREB3L1,CREBZF,CRTC2,DCP1B,DDX17,DNM2,EDA,EHMT2,EMILIN1,ETV6,FOXH1,FXR2,HMBOX1,HMG20…	1.32	0.172712
positive regulation of epidermal growth factor receptor signaling pathway	GO:0045742	GO:BP	19	4	AGR2,BCAR3,HIP1,NUP62	4.86	0.176973
peroxisome organization	GO:0007031	GO:BP	19	4	MFF,SEC16B,ACOT8,TRIM37	4.86	0.176973
stress-activated MAPK cascade	GO:0051403	GO:BP	95	10	TRAF2,TRAF3,TRAF6,BIRC7,GADD45G,MID1,SDCBP,SH3RF1,TPD52L1,TRAF1	2.45	0.176981
protein localization	GO:0008104	GO:BP	942	56	MFF,PER2,TRIM27,DYNLT1,CIB1,RAB3IP,ROPN1,SEC16B,NEDD4,STAU1,TRIM23,SGTA,SGTB,AGR2,VCP,APPBP2,APPL2,ARL6IP1,ARRDC3,BANP,CARD10,CBY1,CCHCR1,DCTN2,DLG2,DLG3,DMD,DNM2,GGA1,GRIP1,HIP1,HOMER3,HOOK2,KEAP1,LZTFL1,MAGI2,MCC,MDFI,MID1,MID2,MPP7,NECAB2,NEDD9,NUP62,PIBF1,PICK1,RFX6,SDCBP,SPAG5,STX2,TOLLIP,TRIM37,TRIM38,USH1C,VPS37B,XRCC4	1.44	0.191929
nitrogen compound metabolic process	GO:0006807	GO:BP	3895	191	MAGEA6,PER2,RNF20,SFMBT1,TRAF2,TRIM27,LHX2,LBX1,CIB1,PTPN21,REL,RPIA,SERTAD1,TRAF3,TSN,ZBED1,GLRX3,NOTO,OTX1,PAX5,ROPN1,TCF4,PRKAR1B,RBAK,SP4,TSNAX,ZNF250,ZNF398,ZNF473,ZNF699,UBQLN1,L3MBTL3,ACOT8,CNOT2,IKZF3,NAB2,NEDD4,PROP1,ZBTB10,BACH2,FOXP2,EIF2B1,TRIM23,CCNB1IP1,TAF7L,DZIP3,TRAF6,UBQLN2,KLHL12,SGTA,TAX1BP1,TH,VCP,PAX6,PRPSAP2,ZNF639,MYOG,PSMC6,GOLGA2,ZRANB1,FOXJ2,ZNF143,AKAP9,ALAS1,APPBP2,AR…	1.32	0.191929
cellular macromolecule localization	GO:0070727	GO:BP	944	56	MFF,PER2,TRIM27,DYNLT1,CIB1,RAB3IP,ROPN1,SEC16B,NEDD4,STAU1,TRIM23,SGTA,SGTB,AGR2,VCP,APPBP2,APPL2,ARL6IP1,ARRDC3,BANP,CARD10,CBY1,CCHCR1,DCTN2,DLG2,DLG3,DMD,DNM2,GGA1,GRIP1,HIP1,HOMER3,HOOK2,KEAP1,LZTFL1,MAGI2,MCC,MDFI,MID1,MID2,MPP7,NECAB2,NEDD9,NUP62,PIBF1,PICK1,RFX6,SDCBP,SPAG5,STX2,TOLLIP,TRIM37,TRIM38,USH1C,VPS37B,XRCC4	1.43	0.198843
stress-activated protein kinase signaling cascade	GO:0031098	GO:BP	97	10	TRAF2,TRAF3,TRAF6,BIRC7,GADD45G,MID1,SDCBP,SH3RF1,TPD52L1,TRAF1	2.4	0.198843
positive regulation of ERBB signaling pathway	GO:1901186	GO:BP	20	4	AGR2,BCAR3,HIP1,NUP62	4.61	0.203966
positive regulation of proteasomal protein catabolic process	GO:1901800	GO:BP	56	7	UBQLN1,UBQLN2,SGTA,VCP,PSMC6,KEAP1,SH3RF1	2.9	0.203966
response to nerve growth factor	GO:1990089	GO:BP	11	3	CIB1,MAGI2,WASF1	6.28	0.203966
cellular response to nerve growth factor stimulus	GO:1990090	GO:BP	11	3	CIB1,MAGI2,WASF1	6.28	0.203966
positive regulation of cold-induced thermogenesis	GO:0120162	GO:BP	43	6	PER2,APPL2,GADD45G,LCN2,PRDM16,ZBTB7B	3.23	0.203966
microtubule nucleation	GO:0007020	GO:BP	20	4	GOLGA2,AKAP9,CCDC57,PDE4DIP	4.61	0.203966
positive regulation of RNA metabolic process	GO:0051254	GO:BP	711	44	RNF20,LHX2,REL,ZBED1,OTX1,TCF4,ZNF398,CNOT2,TRAF6,PAX6,ZNF639,MYOG,PSMC6,FOXJ2,ZNF143,CALCOCO1,CNOT7,CREB3L1,CREBZF,CRTC2,DCP1B,DDX17,DNM2,FOXH1,IKBKG,LDB2,LHX3,NFIX,NUP62,PAIP1,POU2F1,PRDM16,RFX6,RUNX1,SERTAD3,SF3B4,SSBP3,TADA3,TNIP1,TOX3,TRA2B,WAC,ZBTB48,ZNF175	1.48	0.203966
regulation of centriole replication	GO:0046599	GO:BP	11	3	CEP76,NUP62,TRIM37	6.28	0.203966
viral process	GO:0016032	GO:BP	177	15	TRIM27,DYNLT1,ZBED1,NEDD4,STAU1,VCP,ZNF639,CNOT7,MID2,N4BP1,PAIP1,TNIP1,TRIM32,TRIM38,VPS37B	1.98	0.203966
positive regulation of interleukin-2 production	GO:0032743	GO:BP	11	3	TRAF2,TRAF6,RUNX1	6.28	0.203966
microtubule cytoskeleton organization involved in mitosis	GO:1902850	GO:BP	69	8	EFHC2,DYNLT1,VCP,GOLGA2,CENPH,DCTN2,NUP62,PIBF1	2.69	0.203966
protein-containing complex localization	GO:0031503	GO:BP	70	8	STAU1,AKAP9,DLG2,DLG3,GRIP1,HIP1,IFT88,SSX2IP	2.65	0.205674
protein complex oligomerization	GO:0051259	GO:BP	85	8	MAT2A,GOLGA2,APPL2,CBY1,IKZF4,RNF135,TRIM72,ZBTB1	2.46	0.216874
positive regulation of nucleobase-containing compound metabolic process	GO:0045935	GO:BP	796	48	RNF20,LHX2,REL,ZBED1,OTX1,TCF4,ZNF398,CNOT2,TRAF6,VCP,PAX6,ZNF639,MYOG,PSMC6,FOXJ2,ZNF143,BCAR3,CALCOCO1,CNOT7,CREB3L1,CREBZF,CRTC2,DCP1B,DDX17,DNM2,FOXH1,HMBOX1,IKBKG,LDB2,LHX3,NFIX,NUP62,PAIP1,POU2F1,PRDM16,RFX6,RUNX1,SERTAD3,SF3B4,SMARCE1,SSBP3,TADA3,TNIP1,TOX3,TRA2B,WAC,ZBTB48,ZNF175	1.45	0.229368
receptor-mediated endocytosis	GO:0006898	GO:BP	101	10	NEDD4,UBQLN2,DNM2,HIP1,MAGI2,NECAB2,PICK1,SDCBP,TBC1D5,WASF1	2.3	0.23195
I-kappaB kinase/NF-kappaB signaling	GO:0007249	GO:BP	132	12	TRAF2,TRIM27,REL,TRAF3,TRAF6,IKBKG,MID2,NUP62,TNIP1,TRAF1,TRIM32,TRIM38	2.12	0.23195
mitotic spindle organization	GO:0007052	GO:BP	58	7	EFHC2,VCP,GOLGA2,CENPH,DCTN2,NUP62,PIBF1	2.8	0.232231
positive regulation of proteasomal ubiquitin-dependent protein catabolic process	GO:0032436	GO:BP	45	6	UBQLN1,UBQLN2,SGTA,VCP,KEAP1,SH3RF1	3.09	0.234708
positive regulation of receptor internalization	GO:0002092	GO:BP	12	3	MAGI2,PICK1,TBC1D5	5.76	0.24418
negative regulation of viral transcription	GO:0032897	GO:BP	12	3	TRIM27,MID2,TRIM32	5.76	0.24418
ubiquitin-dependent ERAD pathway	GO:0030433	GO:BP	46	6	UBQLN1,UBQLN2,SGTA,VCP,PSMC6,UBE4A	3.02	0.255993
viral life cycle	GO:0019058	GO:BP	135	12	TRIM27,ZBED1,NEDD4,STAU1,VCP,ZNF639,CNOT7,MID2,N4BP1,TNIP1,TRIM38,VPS37B	2.07	0.264747
regulation of lymphocyte differentiation	GO:0045619	GO:BP	60	7	IKZF3,BCL6,RUNX1,SH3RF1,SMARCE1,ZBTB1,ZBTB7B	2.7	0.265126
cellular localization	GO:0051641	GO:BP	1359	75	MFF,PER2,TRIM27,DYNLT1,CIB1,RAB3IP,ROPN1,VPS52,SEC16B,EVI5,NEDD4,STAU1,BACH2,TRIM23,KLHL12,SGTA,SGTB,AGR2,VCP,GOLGA2,AKAP9,APPBP2,APPL2,ARL6IP1,ARRDC3,ATP6V0D1,BANP,CARD10,CASK,CBY1,CCDC91,CCHCR1,DCTN2,DLG2,DLG3,DMD,DNM2,GGA1,GRIP1,HIP1,HOMER3,HOOK2,IFT88,IKBKG,JSRP1,KEAP1,KIFAP3,LCN2,LZTFL1,MAGI2,MCC,MDFI,MID1,MID2,MPP7,NECAB2,NEDD9,NRBP1,NUP62,PIBF1,PICK1,REEP6,RFX6,RINT1,SDCBP,SPAG5,SSX2IP,STX…	1.34	0.265126
cellular component assembly	GO:0022607	GO:BP	1234	68	TRAF2,GLRX3,POF1B,RAB3IP,TCF4,MAT2A,UBQLN1,CNOT2,CEP44,CNTROB,DISC1,CCNB1IP1,TAF7L,UBQLN2,KLHL12,AMOT,VCP,PSMC6,GOLGA2,AKAP9,APPL2,ARL6IP1,ATP6V0D1,CARD10,CBY1,CCDC136,CCDC57,CEP63,CEP76,COL17A1,DMD,EMILIN1,FXR2,HIP1,IFT88,IKBKG,IKZF4,KANK4,KIFAP3,MAGI1,MPP7,NAP1L2,NEBL,NEDD9,NUP62,PDE4DIP,PIBF1,PSTPIP1,PUF60,RNF135,SDCBP,SF3B4,SHANK2,SORBS3,SPAG5,SSX2IP,STX2,SYCE2,TFIP11,TRAF1,TRIM32,TRIM37,TRIM…	1.36	0.265126
positive regulation of intracellular signal transduction	GO:1902533	GO:BP	362	25	TRAF2,TRIM27,CIB1,REL,TRAF3,NEDD4,TRAF6,ARRDC3,BCAR3,BIRC7,GADD45G,HIP1,IKBKG,MID1,MID2,NECAB2,NUP62,SDCBP,SH3RF1,TPD52L1,TRAF1,TRIM32,TRIM38,TRIP6,WAC	1.63	0.266426
organic cyclic compound metabolic process	GO:1901360	GO:BP	2579	131	MAGEA6,PER2,RNF20,SFMBT1,TRAF2,TRIM27,LHX2,LBX1,CIB1,REL,RPIA,TRAF3,TSN,ZBED1,NOTO,OTX1,PAX5,TCF4,RBAK,SP4,TSNAX,ZNF250,ZNF398,ZNF473,ZNF699,L3MBTL3,ACOT8,CNOT2,IKZF3,NAB2,PROP1,ZBTB10,BACH2,FOXP2,CCNB1IP1,TAF7L,TRAF6,TAX1BP1,TH,VCP,PAX6,PRPSAP2,ZNF639,MYOG,PSMC6,FOXJ2,ZNF143,ALAS1,ARID3A,ATN1,BCAR3,BCL6,BNC2,CALCOCO1,CBY1,CNOT7,CREB3L1,CREBZF,CRTC2,DCP1B,DDX17,DNM2,EDA,EHMT2,ETV6,FOXH1,FXR2,HMBO…	1.28	0.271705
positive regulation of receptor-mediated endocytosis	GO:0048260	GO:BP	23	4	HIP1,MAGI2,PICK1,TBC1D5	4.01	0.271705
positive regulation of MAPK cascade	GO:0043410	GO:BP	154	13	TRAF2,CIB1,TRAF3,TRAF6,BCAR3,BIRC7,GADD45G,MID1,NECAB2,SDCBP,SH3RF1,TPD52L1,TRAF1	1.97	0.271705
regulation of molecular function	GO:0065009	GO:BP	1011	58	PER2,TRAF2,TRIM27,VAC14,CIB1,SERTAD1,TRAF3,PRKAR1B,UBQLN1,BEGAIN,EVI5,NAB2,NEDD4,DISC1,TRAF6,TAX1BP1,VCP,PAX6,GOLGA2,AKAP9,ARL6IP1,ARRDC3,BCAR3,CARD10,CCDC125,CREBZF,CRTC2,DLG3,DMD,EDA,FOXH1,HIP1,HMBOX1,IKBKG,JSRP1,KEAP1,LDB2,MAGI2,MDFI,MID2,NEDD9,PIBF1,PSME3,S100A1,SFN,SH3RF1,TBC1D25,TBC1D5,TFIP11,TPD52L1,TRAF1,TRIM32,TRIM37,TRIM38,TRIM41,XIRP1,XRCC4,ZC4H2	1.38	0.271705
negative regulation of proteasomal ubiquitin-dependent protein catabolic process	GO:0032435	GO:BP	23	4	SGTA,N4BP1,SDCBP,WAC	4.01	0.271705
positive regulation of T cell differentiation	GO:0045582	GO:BP	35	5	BCL6,RUNX1,SMARCE1,ZBTB1,ZBTB7B	3.3	0.271705
regulation of T cell differentiation	GO:0045580	GO:BP	48	6	BCL6,RUNX1,SH3RF1,SMARCE1,ZBTB1,ZBTB7B	2.89	0.271705
cell cycle process	GO:0022402	GO:BP	517	33	EFHC2,DYNLT1,CCDC102B,CEP44,CNTROB,CCNB1IP1,VCP,GOLGA2,FOXJ2,APPL2,BCL6,CCDC57,CENPH,CENPK,CEP63,CEP76,DCTN2,DNM2,HSF2BP,NUP62,PDE4DIP,PIBF1,PSME3,RINT1,SEPTIN3,SMARCE1,SPAG5,SSX2IP,SYCE2,TPD52L1,TRIM37,USH1C,WAC	1.51	0.271705
positive regulation of autophagy	GO:0010508	GO:BP	61	7	TRIM27,HSPB8,IKBKG,MID2,TRIM32,TRIM38,WAC	2.66	0.271705
protein monoubiquitination	GO:0006513	GO:BP	47	6	RNF20,KLHL12,TRIM37,TRIM41,WAC,ZC4H2	2.95	0.271705
regulation of macroautophagy	GO:0016241	GO:BP	76	8	UBQLN1,NEDD4,UBQLN2,ATP6V0D1,HSPB8,IKBKG,TBC1D25,WAC	2.44	0.271705
regulation of ERAD pathway	GO:1904292	GO:BP	13	3	UBQLN1,UBQLN2,SGTA	5.31	0.271705
regulation of viral transcription	GO:0046782	GO:BP	13	3	TRIM27,MID2,TRIM32	5.31	0.271705
cellular nitrogen compound metabolic process	GO:0034641	GO:BP	2643	134	MAGEA6,PER2,RNF20,SFMBT1,TRAF2,TRIM27,LHX2,LBX1,CIB1,REL,RPIA,TRAF3,TSN,ZBED1,NOTO,OTX1,PAX5,TCF4,RBAK,SP4,TSNAX,ZNF250,ZNF398,ZNF473,ZNF699,L3MBTL3,ACOT8,CNOT2,IKZF3,NAB2,PROP1,ZBTB10,BACH2,FOXP2,EIF2B1,CCNB1IP1,TAF7L,TRAF6,TAX1BP1,TH,VCP,PAX6,PRPSAP2,ZNF639,MYOG,PSMC6,FOXJ2,ZNF143,ALAS1,ARID3A,ATN1,BCAR3,BCL6,BNC2,CALCOCO1,CBY1,CNOT7,CREB3L1,CREBZF,CRTC2,CYB5B,DCP1B,DDX17,DMD,DNM2,EDA,EHMT2,ETV…	1.28	0.271705
regulation of viral life cycle	GO:1903900	GO:BP	75	8	TRIM27,STAU1,CNOT7,MID2,N4BP1,TNIP1,TRIM38,VPS37B	2.47	0.271705
regulation of protein metabolic process	GO:0051246	GO:BP	955	55	PER2,TRAF2,TRIM27,CIB1,SERTAD1,TRAF3,ROPN1,PRKAR1B,UBQLN1,L3MBTL3,ACOT8,CNOT2,NAB2,NEDD4,TRAF6,UBQLN2,SGTA,VCP,PSMC6,GOLGA2,AKAP9,ARL6IP1,ARRDC3,BANP,BCAR3,BIRC7,CARD10,CNOT7,DCP1B,DLG3,DMD,EHMT2,EMILIN1,FXR2,HIP1,KEAP1,MAGI2,N4BP1,NECAB1,NECAB2,NEDD9,PAIP1,PIBF1,PSME3,RNF41,RUNX1,SDCBP,SFN,SH3RF1,TADA3,TNIP1,TPD52L1,TRIM32,VIM,WAC	1.38	0.276984
positive regulation of response to endoplasmic reticulum stress	GO:1905898	GO:BP	24	4	UBQLN1,UBQLN2,SGTA,AGR2	3.84	0.293024
protein localization to cell junction	GO:1902414	GO:BP	24	4	STAU1,DLG2,GRIP1,MPP7	3.84	0.293024
positive regulation of organelle assembly	GO:1902117	GO:BP	36	5	CNOT2,IFT88,NUP62,SDCBP,SPAG5	3.21	0.293407
Golgi organization	GO:0007030	GO:BP	63	7	COG6,SEC16B,GOLGA2,AKAP9,GOLGA6A,HACE1,PDE4DIP	2.57	0.295542
regulation of proteolysis	GO:0030162	GO:BP	262	19	TRAF3,UBQLN1,L3MBTL3,UBQLN2,SGTA,VCP,PSMC6,ARL6IP1,HIP1,KEAP1,N4BP1,PSME3,RUNX1,SDCBP,SFN,SH3RF1,TNIP1,TRIM32,WAC	1.7	0.312528
actin filament organization	GO:0007015	GO:BP	175	14	TRIM27,POF1B,AMOT,HIP1,KANK4,NEBL,NEDD9,PICK1,PSTPIP1,SORBS3,SPTA1,USH1C,WASF1,XIRP1	1.87	0.315216
protein homooligomerization	GO:0051260	GO:BP	64	7	GOLGA2,APPL2,CBY1,IKZF4,RNF135,TRIM72,ZBTB1	2.53	0.31542
positive regulation of I-kappaB kinase/NF-kappaB signaling	GO:0043123	GO:BP	94	9	TRAF2,TRIM27,REL,TRAF6,IKBKG,MID2,NUP62,TRIM32,TRIM38	2.22	0.318283
positive regulation of neuron differentiation	GO:0045666	GO:BP	25	4	TCF4,DMD,TRIM32,ZC4H2	3.69	0.326356
NIK/NF-kappaB signaling	GO:0038061	GO:BP	51	6	TRAF2,REL,TRAF6,CARD10,EDA,TRIP6	2.72	0.339722
negative regulation of receptor-mediated endocytosis	GO:0048261	GO:BP	15	3	UBQLN2,NECAB2,SDCBP	4.6	0.354516
intracellular estrogen receptor signaling pathway	GO:0030520	GO:BP	26	4	CNOT2,DDX17,FOXH1,TADA3	3.55	0.354516
positive regulation of leukocyte differentiation	GO:1902107	GO:BP	66	7	TRAF6,BCL6,NEDD9,RUNX1,SMARCE1,ZBTB1,ZBTB7B	2.46	0.354516
negative regulation of ubiquitin-dependent protein catabolic process	GO:2000059	GO:BP	26	4	SGTA,N4BP1,SDCBP,WAC	3.55	0.354516
positive regulation of hemopoiesis	GO:1903708	GO:BP	66	7	TRAF6,BCL6,NEDD9,RUNX1,SMARCE1,ZBTB1,ZBTB7B	2.46	0.354516
positive regulation of macromolecule biosynthetic process	GO:0010557	GO:BP	729	43	RNF20,LHX2,REL,ZBED1,OTX1,TCF4,ZNF398,TRAF6,PAX6,ZNF639,MYOG,PSMC6,GOLGA2,FOXJ2,ZNF143,CALCOCO1,CREB3L1,CREBZF,CRTC2,DDX17,DNM2,FOXH1,FXR2,HMBOX1,IKBKG,LDB2,LHX3,NFIX,NUP62,PAIP1,POU2F1,PRDM16,RFX6,RUNX1,SERTAD3,SSBP3,TADA3,TNIP1,TOX3,VIM,WAC,ZBTB48,ZNF175	1.4	0.354516
organonitrogen compound catabolic process	GO:1901565	GO:BP	550	34	RNF20,UBQLN1,L3MBTL3,NEDD4,UBQLN2,SGTA,VCP,PSMC6,ZRANB1,APPBP2,BANP,BCKDK,HACE1,KCTD10,KCTD6,KEAP1,KLHL3,N4BP1,NAGK,PSME3,RNF41,SDCBP,SH3RF1,SPATA18,TOLLIP,TRIM2,TRIM3,TRIM32,TRIM72,TRIM9,UBE4A,UBXN7,VPS37B,WAC	1.46	0.354516
regulation of transcription regulatory region DNA binding	GO:2000677	GO:BP	26	4	PER2,TRAF6,PAX6,ZC4H2	3.55	0.354516
positive regulation of molecular function	GO:0044093	GO:BP	612	37	TRAF2,TRIM27,VAC14,CIB1,EVI5,NAB2,TRAF6,VCP,PAX6,AKAP9,ARRDC3,BCAR3,CARD10,CCDC125,CRTC2,DLG3,DMD,EDA,HIP1,HMBOX1,IKBKG,MAGI2,MID2,NEDD9,PIBF1,PSME3,S100A1,TBC1D25,TBC1D5,TPD52L1,TRAF1,TRIM32,TRIM37,TRIM38,TRIM41,XRCC4,ZC4H2	1.43	0.361726
cold-induced thermogenesis	GO:0106106	GO:BP	67	7	PER2,APPL2,ARRDC3,GADD45G,LCN2,PRDM16,ZBTB7B	2.42	0.362086
regulation of cold-induced thermogenesis	GO:0120161	GO:BP	67	7	PER2,APPL2,ARRDC3,GADD45G,LCN2,PRDM16,ZBTB7B	2.42	0.362086
positive regulation of cellular catabolic process	GO:0031331	GO:BP	130	11	TRIM27,CNOT2,CNOT7,DCP1B,HSPB8,IKBKG,MID2,PAIP1,TRIM32,TRIM38,WAC	1.97	0.365306
intracellular steroid hormone receptor signaling pathway	GO:0030518	GO:BP	54	6	CNOT2,NEDD4,CALCOCO1,DDX17,FOXH1,TADA3	2.57	0.380555
positive regulation of RNA biosynthetic process	GO:1902680	GO:BP	644	38	RNF20,LHX2,REL,ZBED1,OTX1,TCF4,ZNF398,TRAF6,PAX6,ZNF639,MYOG,PSMC6,FOXJ2,ZNF143,CALCOCO1,CREB3L1,CREBZF,CRTC2,DDX17,DNM2,FOXH1,IKBKG,LDB2,LHX3,NFIX,NUP62,POU2F1,PRDM16,RFX6,RUNX1,SERTAD3,SSBP3,TADA3,TNIP1,TOX3,WAC,ZBTB48,ZNF175	1.4	0.380555
viral transcription	GO:0019083	GO:BP	27	4	TRIM27,ZNF639,MID2,TRIM32	3.41	0.380555
neuromuscular junction development	GO:0007528	GO:BP	18	3	NEDD4,PPFIBP1,ZC4H2	3.83	0.380555
positive regulation of cell development	GO:0010720	GO:BP	121	10	DISC1,TRAF6,MYOG,BCL6,NEDD9,RUNX1,SMARCE1,TRIM32,ZBTB1,ZBTB7B	1.92	0.380555
positive regulation of cellular biosynthetic process	GO:0031328	GO:BP	751	43	RNF20,LHX2,REL,ZBED1,OTX1,TCF4,ZNF398,TRAF6,VCP,PAX6,ZNF639,MYOG,PSMC6,FOXJ2,ZNF143,CALCOCO1,CREB3L1,CREBZF,CRTC2,DDX17,DNM2,FOXH1,FXR2,HMBOX1,IKBKG,LDB2,LHX3,NFIX,NUP62,PAIP1,POU2F1,PRDM16,RFX6,RUNX1,SERTAD3,SSBP3,TADA3,TNIP1,TOX3,VIM,WAC,ZBTB48,ZNF175	1.36	0.380555
ERAD pathway	GO:0036503	GO:BP	56	6	UBQLN1,UBQLN2,SGTA,VCP,PSMC6,UBE4A	2.48	0.380555
regulation of apoptotic process	GO:0042981	GO:BP	497	30	TRAF2,CIB1,UBQLN1,CEACAM6,PNMA1,IKZF3,TAX1BP1,VCP,ARL6IP1,BCL6,BIRC7,BNIP2,CREB3L1,DNM2,EMILIN1,GADD45G,HIP1,IP6K2,NUP62,PNMA2,PNMA5,PSME3,SFN,SH3RF1,TOX3,TP53BP2,TPD52L1,TRAF1,TRIM2,TRIM32	1.42	0.380555
establishment of localization in cell	GO:0051649	GO:BP	879	49	MFF,PER2,TRIM27,DYNLT1,CIB1,RAB3IP,VPS52,SEC16B,EVI5,NEDD4,STAU1,BACH2,TRIM23,KLHL12,SGTA,SGTB,VCP,GOLGA2,APPBP2,APPL2,ARL6IP1,ATP6V0D1,CASK,CCDC91,CCHCR1,DCTN2,DLG2,DNM2,GGA1,GRIP1,HOMER3,HOOK2,IFT88,IKBKG,KIFAP3,NRBP1,NUP62,PIBF1,PICK1,REEP6,RFX6,RINT1,SDCBP,SPAG5,SSX2IP,STX2,TBC1D5,TRIM37,VPS37B	1.33	0.380555
protein localization to synapse	GO:0035418	GO:BP	16	3	STAU1,DLG2,GRIP1	4.31	0.380555
temperature homeostasis	GO:0001659	GO:BP	72	7	PER2,APPL2,ARRDC3,GADD45G,LCN2,PRDM16,ZBTB7B	2.25	0.380555
regulation of centrosome duplication	GO:0010824	GO:BP	18	3	CEP76,NUP62,TRIM37	3.83	0.380555
regulation of microtubule cytoskeleton organization	GO:0070507	GO:BP	72	7	CIB1,AKAP9,MID1,NUP62,PDE4DIP,SPAG5,TRIM54	2.25	0.380555
negative regulation of proteolysis involved in protein catabolic process	GO:1903051	GO:BP	30	4	SGTA,N4BP1,SDCBP,WAC	3.07	0.380555
mitotic cell cycle process	GO:1903047	GO:BP	309	21	EFHC2,DYNLT1,CNTROB,VCP,GOLGA2,APPL2,BCL6,CCDC57,CENPH,CENPK,DCTN2,DNM2,NUP62,PIBF1,PSME3,RINT1,SMARCE1,SPAG5,TPD52L1,USH1C,WAC	1.59	0.380555
positive regulation of DNA-templated transcription	GO:0045893	GO:BP	640	38	RNF20,LHX2,REL,ZBED1,OTX1,TCF4,ZNF398,TRAF6,PAX6,ZNF639,MYOG,PSMC6,FOXJ2,ZNF143,CALCOCO1,CREB3L1,CREBZF,CRTC2,DDX17,DNM2,FOXH1,IKBKG,LDB2,LHX3,NFIX,NUP62,POU2F1,PRDM16,RFX6,RUNX1,SERTAD3,SSBP3,TADA3,TNIP1,TOX3,WAC,ZBTB48,ZNF175	1.41	0.380555
microtubule polymerization or depolymerization	GO:0031109	GO:BP	54	6	CIB1,GOLGA2,AKAP9,CCDC57,PDE4DIP,TRIM54	2.57	0.380555
Golgi vesicle transport	GO:0048193	GO:BP	151	12	COG6,RAB3IP,VPS52,SEC16B,KLHL12,GOLGA2,CCDC91,DNM2,GGA1,NRBP1,PICK1,RINT1	1.85	0.380555
regulation of leukocyte differentiation	GO:1902105	GO:BP	99	9	IKZF3,TRAF6,BCL6,NEDD9,RUNX1,SH3RF1,SMARCE1,ZBTB1,ZBTB7B	2.11	0.380555
nuclear-transcribed mRNA catabolic process, deadenylation-dependent decay	GO:0000288	GO:BP	30	4	CNOT2,CNOT7,DCP1B,PAIP1	3.07	0.380555
positive regulation of nucleic acid-templated transcription	GO:1903508	GO:BP	640	38	RNF20,LHX2,REL,ZBED1,OTX1,TCF4,ZNF398,TRAF6,PAX6,ZNF639,MYOG,PSMC6,FOXJ2,ZNF143,CALCOCO1,CREB3L1,CREBZF,CRTC2,DDX17,DNM2,FOXH1,IKBKG,LDB2,LHX3,NFIX,NUP62,POU2F1,PRDM16,RFX6,RUNX1,SERTAD3,SSBP3,TADA3,TNIP1,TOX3,WAC,ZBTB48,ZNF175	1.41	0.380555
positive regulation of signal transduction	GO:0009967	GO:BP	553	33	TRAF2,TRIM27,CIB1,REL,TRAF3,NEDD4,DISC1,TRAF6,AGR2,VCP,ZRANB1,APPL2,ARRDC3,BCAR3,BIRC7,GADD45G,HIP1,IKBKG,MID1,MID2,NECAB2,NUP62,PIBF1,SDCBP,SH3RF1,TPD52L1,TRAF1,TRIM32,TRIM38,TRIM41,TRIP6,WAC,ZBTB7B	1.41	0.380555
steroid hormone mediated signaling pathway	GO:0043401	GO:BP	55	6	CNOT2,NEDD4,CALCOCO1,DDX17,FOXH1,TADA3	2.52	0.380555
receptor localization to synapse	GO:0097120	GO:BP	17	3	DLG2,DLG3,GRIP1	4.06	0.380555
positive regulation of biosynthetic process	GO:0009891	GO:BP	766	44	RNF20,LHX2,REL,ZBED1,OTX1,TCF4,ZNF398,TRAF6,VCP,PAX6,ZNF639,MYOG,PSMC6,GOLGA2,FOXJ2,ZNF143,CALCOCO1,CREB3L1,CREBZF,CRTC2,DDX17,DNM2,FOXH1,FXR2,HMBOX1,IKBKG,LDB2,LHX3,NFIX,NUP62,PAIP1,POU2F1,PRDM16,RFX6,RUNX1,SERTAD3,SSBP3,TADA3,TNIP1,TOX3,VIM,WAC,ZBTB48,ZNF175	1.36	0.380555
regulation of mRNA stability	GO:0043488	GO:BP	71	7	CNOT2,CNOT7,DCP1B,FXR2,HNRNPC,PAIP1,VIM	2.28	0.380555
regulation of cellular response to stress	GO:0080135	GO:BP	302	20	TRAF2,TRAF3,UBQLN1,TRAF6,UBQLN2,SGTA,AGR2,BIRC7,CREB3L1,GADD45G,MID1,SDCBP,SH3RF1,SMARCE1,TADA3,TFIP11,TPD52L1,TRAF1,TRIM32,ZBTB7B	1.55	0.380555
regulation of microtubule-based process	GO:0032886	GO:BP	103	9	CIB1,AKAP9,CEP76,MID1,NUP62,PDE4DIP,SPAG5,TRIM37,TRIM54	2.03	0.380555
regulation of cellular component organization	GO:0051128	GO:BP	943	52	MFF,EFHC2,TRAF2,CIB1,SERTAD1,L3MBTL3,CNOT2,NEDD4,UBQLN2,AMOT,VCP,ZNF639,MYOG,PSMC6,AKAP9,APPL2,ARL6IP1,BCL6,CEP76,DMD,DNM2,EMILIN1,FXR2,GRIP1,HIP1,HMBOX1,HNRNPC,IFT88,IP6K2,KANK4,MAGI2,MID1,MPP7,NECAB2,NEDD9,NUP62,PDE4DIP,PICK1,RUNX1,SDCBP,SERTAD3,SMARCE1,SORBS3,SPAG5,TBC1D25,TBC1D5,TFIP11,TRIM32,TRIM37,TRIM54,USH1C,WASF1	1.31	0.380555
adaptive thermogenesis	GO:1990845	GO:BP	71	7	PER2,APPL2,ARRDC3,GADD45G,LCN2,PRDM16,ZBTB7B	2.28	0.380555
protein polymerization	GO:0051258	GO:BP	99	9	GOLGA2,AKAP9,CCDC57,KANK4,PDE4DIP,PSTPIP1,RNF135,TRIM32,WASF1	2.11	0.380555
Arp2/3 complex-mediated actin nucleation	GO:0034314	GO:BP	17	3	TRIM27,PICK1,WASF1	4.06	0.380555
macroautophagy	GO:0016236	GO:BP	169	13	UBQLN1,NEDD4,UBQLN2,VCP,ATP6V0D1,HSPB8,IFT88,IKBKG,KLHL3,TBC1D25,TBC1D5,VPS37B,WAC	1.79	0.380555
negative regulation of proteasomal protein catabolic process	GO:1901799	GO:BP	27	4	SGTA,N4BP1,SDCBP,WAC	3.41	0.380555
positive regulation of lymphocyte differentiation	GO:0045621	GO:BP	42	5	BCL6,RUNX1,SMARCE1,ZBTB1,ZBTB7B	2.75	0.380555
regulation of RNA stability	GO:0043487	GO:BP	75	7	CNOT2,CNOT7,DCP1B,FXR2,HNRNPC,PAIP1,VIM	2.16	0.380647
regulation of response to endoplasmic reticulum stress	GO:1905897	GO:BP	45	5	UBQLN1,UBQLN2,SGTA,AGR2,CREB3L1	2.56	0.383402
mitotic cell cycle	GO:0000278	GO:BP	363	23	EFHC2,DYNLT1,CIB1,CNTROB,VCP,GOLGA2,APPL2,BCL6,CCDC57,CENPH,CENPK,DCTN2,DNM2,NUP62,PIBF1,PSME3,RINT1,SDCBP,SMARCE1,SPAG5,TPD52L1,USH1C,WAC	1.48	0.39026
non-motile cilium assembly	GO:1905515	GO:BP	19	3	DISC1,IFT88,PIBF1	3.63	0.399264
cellular component maintenance	GO:0043954	GO:BP	19	3	KIFC3,NEDD9,PICK1	3.63	0.399264
positive regulation of T cell mediated immunity	GO:0002711	GO:BP	19	3	TRAF2,TRAF6,ZBTB1	3.63	0.399264
apoptotic process	GO:0006915	GO:BP	621	36	MFF,TRAF2,CIB1,TRAF3,UBQLN1,CEACAM6,PNMA1,IKZF3,TAX1BP1,VCP,ARL6IP1,ATN1,BCL6,BIRC7,BNIP2,CREB3L1,DNM2,EMILIN1,GADD45G,HIP1,IKBKG,IP6K2,NUP62,PNMA2,PNMA5,PPP1R13B,PSME3,RNF41,SFN,SH3RF1,TOX3,TP53BP2,TPD52L1,TRAF1,TRIM2,TRIM32	1.37	0.399264
intracellular transport	GO:0046907	GO:BP	723	41	MFF,TRIM27,CIB1,RAB3IP,VPS52,SEC16B,EVI5,NEDD4,STAU1,BACH2,TRIM23,KLHL12,SGTA,SGTB,VCP,GOLGA2,APPBP2,APPL2,ARL6IP1,ATP6V0D1,CCDC91,CCHCR1,DLG2,GGA1,GRIP1,HOMER3,HOOK2,IFT88,KIFAP3,NRBP1,NUP62,PICK1,REEP6,RINT1,SDCBP,SPAG5,SSX2IP,STX2,TBC1D5,TRIM37,VPS37B	1.34	0.402694
response to endoplasmic reticulum stress	GO:0034976	GO:BP	126	10	TRAF2,UBQLN1,UBQLN2,SGTA,AGR2,VCP,PSMC6,CREB3L1,CREBZF,UBE4A	1.84	0.405724
activation of protein kinase activity	GO:0032147	GO:BP	32	4	TRAF2,TRAF6,CARD10,PIBF1	2.88	0.406737
tumor necrosis factor-mediated signaling pathway	GO:0033209	GO:BP	46	5	TRAF2,TRAF3,TRAF6,BIRC7,TRAF1	2.51	0.406737
primary metabolic process	GO:0044238	GO:BP	4058	192	MAGEA6,PER2,RNF20,SFMBT1,TRAF2,TRIM27,LHX2,LBX1,VAC14,CIB1,PTPN21,REL,RPIA,SERTAD1,TRAF3,TSN,ZBED1,GLRX3,NOTO,OTX1,PAX5,ROPN1,TCF4,PRKAR1B,RBAK,SP4,TSNAX,ZNF250,ZNF398,ZNF473,ZNF699,UBQLN1,L3MBTL3,ACOT8,CNOT2,IKZF3,NAB2,NEDD4,PROP1,ZBTB10,BACH2,FOXP2,EIF2B1,TRIM23,CCNB1IP1,TAF7L,DZIP3,TRAF6,UBQLN2,KLHL12,SGTA,TAX1BP1,TH,VCP,PAX6,PRPSAP2,ZNF639,MYOG,PSMC6,GOLGA2,ZRANB1,FOXJ2,ZNF143,AKAP9,ALAS1,APP…	1.22	0.413958
protein autoubiquitination	GO:0051865	GO:BP	47	5	TRAF2,TRAF6,RNF41,SH3RF1,TRIM37	2.45	0.431014
positive regulation of cell communication	GO:0010647	GO:BP	606	35	TRAF2,TRIM27,CIB1,REL,TRAF3,NEDD4,DISC1,TRAF6,AGR2,VCP,ZRANB1,APPL2,ARRDC3,BCAR3,BIRC7,GADD45G,HIP1,IKBKG,MID1,MID2,NECAB2,NUP62,PIBF1,RFX6,SDCBP,SH3RF1,SHANK2,TPD52L1,TRAF1,TRIM32,TRIM38,TRIM41,TRIP6,WAC,ZBTB7B	1.36	0.431014
positive regulation of signaling	GO:0023056	GO:BP	606	35	TRAF2,TRIM27,CIB1,REL,TRAF3,NEDD4,DISC1,TRAF6,AGR2,VCP,ZRANB1,APPL2,ARRDC3,BCAR3,BIRC7,GADD45G,HIP1,IKBKG,MID1,MID2,NECAB2,NUP62,PIBF1,RFX6,SDCBP,SH3RF1,SHANK2,TPD52L1,TRAF1,TRIM32,TRIM38,TRIM41,TRIP6,WAC,ZBTB7B	1.36	0.431014
regulation of organelle assembly	GO:1902115	GO:BP	94	8	CNOT2,UBQLN2,CEP76,IFT88,NUP62,SDCBP,SPAG5,TRIM37	1.97	0.431014
negative regulation of cytoskeleton organization	GO:0051494	GO:BP	47	5	CIB1,KANK4,PICK1,TRIM37,TRIM54	2.45	0.431014
viral genome replication	GO:0019079	GO:BP	62	6	ZBED1,STAU1,VCP,CNOT7,N4BP1,TNIP1	2.23	0.431014
non-membrane-bounded organelle assembly	GO:0140694	GO:BP	164	12	CNOT2,CEP44,CNTROB,GOLGA2,CCDC57,CEP63,CEP76,NEBL,NUP62,PIBF1,SPAG5,TRIM37	1.7	0.431469
positive regulation of viral process	GO:0048524	GO:BP	33	4	STAU1,CNOT7,TRIM38,VPS37B	2.79	0.431469
establishment of protein localization to membrane	GO:0090150	GO:BP	129	10	MFF,CIB1,RAB3IP,SGTA,SGTB,ARL6IP1,GGA1,GRIP1,SDCBP,VPS37B	1.8	0.431469
interferon-beta production	GO:0032608	GO:BP	20	3	REL,TRAF3,RNF135	3.45	0.431469
histone monoubiquitination	GO:0010390	GO:BP	20	3	RNF20,TRIM37,WAC	3.45	0.431469
regulation of interferon-beta production	GO:0032648	GO:BP	20	3	REL,TRAF3,RNF135	3.45	0.431469
actin nucleation	GO:0045010	GO:BP	20	3	TRIM27,PICK1,WASF1	3.45	0.431469
protein targeting	GO:0006605	GO:BP	147	11	MFF,CIB1,RAB3IP,NEDD4,SGTA,SGTB,ARL6IP1,HOMER3,SDCBP,TRIM37,VPS37B	1.74	0.438111
regulation of DNA binding	GO:0051101	GO:BP	48	5	PER2,TRAF6,PAX6,MDFI,ZC4H2	2.4	0.439465
proteolysis	GO:0006508	GO:BP	651	37	RNF20,TRAF3,UBQLN1,L3MBTL3,NEDD4,UBQLN2,SGTA,VCP,PSMC6,ZRANB1,APPBP2,ARL6IP1,HACE1,HIP1,KCTD10,KCTD6,KEAP1,KLHL3,N4BP1,PSME3,RNF41,RUNX1,SDCBP,SFN,SH3RF1,TADA3,TNIP1,TOLLIP,TRIM2,TRIM3,TRIM32,TRIM72,TRIM9,UBE4A,UBXN7,VPS37B,WAC	1.34	0.440971
actin cytoskeleton organization	GO:0030036	GO:BP	276	18	TRIM27,POF1B,AMOT,DMD,FHL3,HIP1,KANK4,NEBL,NEDD9,PICK1,PSTPIP1,SDCBP,SORBS3,SPTA1,TRIP10,USH1C,WASF1,XIRP1	1.52	0.44303
positive regulation of cell-cell adhesion	GO:0022409	GO:BP	113	9	CEACAM6,TRAF6,BCL6,EMILIN1,MAGI1,RUNX1,SMARCE1,ZBTB1,ZBTB7B	1.84	0.447651
cellular component biogenesis	GO:0044085	GO:BP	1323	68	TRAF2,GLRX3,POF1B,RAB3IP,TCF4,MAT2A,UBQLN1,CNOT2,CEP44,CNTROB,DISC1,CCNB1IP1,TAF7L,UBQLN2,KLHL12,AMOT,VCP,PSMC6,GOLGA2,AKAP9,APPL2,ARL6IP1,ATP6V0D1,CARD10,CBY1,CCDC136,CCDC57,CEP63,CEP76,COL17A1,DMD,EMILIN1,FXR2,HIP1,IFT88,IKBKG,IKZF4,KANK4,KIFAP3,MAGI1,MPP7,NAP1L2,NEBL,NEDD9,NUP62,PDE4DIP,PIBF1,PSTPIP1,PUF60,RNF135,SDCBP,SF3B4,SHANK2,SORBS3,SPAG5,SSX2IP,STX2,SYCE2,TFIP11,TRAF1,TRIM32,TRIM37,TRIM…	1.25	0.451925
negative regulation of binding	GO:0051100	GO:BP	64	6	PER2,DISC1,GOLGA2,MDFI,TFIP11,XIRP1	2.16	0.454917
epithelial cell differentiation	GO:0030855	GO:BP	221	15	KRT31,KRT38,KRT39,POF1B,KRT75,KRT76,PAX6,FOXJ2,CEP63,KRT34,MAGI2,RFX6,SFN,TOLLIP,USH1C	1.58	0.454929
protein localization to membrane	GO:0072657	GO:BP	259	17	MFF,CIB1,RAB3IP,SGTA,SGTB,AGR2,ARL6IP1,DLG2,DLG3,GGA1,GRIP1,LZTFL1,MAGI2,NECAB2,PICK1,SDCBP,VPS37B	1.53	0.461212
regulation of CD4-positive, alpha-beta T cell differentiation	GO:0043370	GO:BP	21	3	RUNX1,SH3RF1,ZBTB7B	3.28	0.461212
regulation of programmed cell death	GO:0043067	GO:BP	513	30	TRAF2,CIB1,UBQLN1,CEACAM6,PNMA1,IKZF3,TAX1BP1,VCP,ARL6IP1,BCL6,BIRC7,BNIP2,CREB3L1,DNM2,EMILIN1,GADD45G,HIP1,IP6K2,NUP62,PNMA2,PNMA5,PSME3,SFN,SH3RF1,TOX3,TP53BP2,TPD52L1,TRAF1,TRIM2,TRIM32	1.37	0.461212
catabolic process	GO:0009056	GO:BP	986	53	MAGEA6,RNF20,TRIM27,UBQLN1,L3MBTL3,ACOT8,CNOT2,NEDD4,UBQLN2,SGTA,VCP,PSMC6,GOLGA2,ZRANB1,APPBP2,ATP6V0D1,BANP,BCKDK,CNOT7,DCP1B,FXR2,HACE1,HNRNPC,HSPB8,IFT88,IKBKG,KCTD10,KCTD6,KEAP1,KLHL3,MID2,N4BP1,NAGK,PAIP1,PSME3,RNF41,SDCBP,SH3RF1,SPATA18,TBC1D25,TBC1D5,TOLLIP,TRIM2,TRIM3,TRIM32,TRIM38,TRIM72,TRIM9,UBE4A,UBXN7,VIM,VPS37B,WAC	1.28	0.461212
positive regulation of proteolysis	GO:0045862	GO:BP	167	12	UBQLN1,L3MBTL3,UBQLN2,SGTA,VCP,PSMC6,HIP1,KEAP1,PSME3,SH3RF1,TNIP1,TRIM32	1.67	0.462728
regulation of MAPK cascade	GO:0043408	GO:BP	241	16	TRAF2,CIB1,TRAF3,TRAF6,BCAR3,BIRC7,EMILIN1,GADD45G,MID1,NECAB2,RNF41,SDCBP,SH3RF1,TNIP1,TPD52L1,TRAF1	1.54	0.467244
positive regulation of transcription by RNA polymerase II	GO:0045944	GO:BP	474	28	REL,ZBED1,OTX1,TCF4,TRAF6,PAX6,ZNF639,MYOG,PSMC6,FOXJ2,ZNF143,CALCOCO1,CREB3L1,CREBZF,CRTC2,DDX17,FOXH1,IKBKG,LDB2,LHX3,NFIX,POU2F1,RFX6,RUNX1,SSBP3,TNIP1,TOX3,ZNF175	1.38	0.467244
regulation of cell development	GO:0060284	GO:BP	260	17	PER2,DYNLT1,CIB1,IKZF3,DISC1,TRAF6,PAX6,MYOG,APPL2,BCL6,NEDD9,RUNX1,SH3RF1,SMARCE1,TRIM32,ZBTB1,ZBTB7B	1.52	0.467994
negative regulation of proteolysis	GO:0045861	GO:BP	81	7	SGTA,ARL6IP1,N4BP1,SDCBP,SFN,SH3RF1,WAC	2	0.469028
positive regulation of mRNA metabolic process	GO:1903313	GO:BP	65	6	CNOT2,CNOT7,DCP1B,PAIP1,SF3B4,TRA2B	2.13	0.471561
programmed cell death	GO:0012501	GO:BP	650	36	MFF,TRAF2,CIB1,TRAF3,UBQLN1,CEACAM6,PNMA1,IKZF3,TAX1BP1,VCP,ARL6IP1,ATN1,BCL6,BIRC7,BNIP2,CREB3L1,DNM2,EMILIN1,GADD45G,HIP1,IKBKG,IP6K2,NUP62,PNMA2,PNMA5,PPP1R13B,PSME3,RNF41,SFN,SH3RF1,TOX3,TP53BP2,TPD52L1,TRAF1,TRIM2,TRIM32	1.3	0.471824
positive regulation of cytoskeleton organization	GO:0051495	GO:BP	84	7	AMOT,AKAP9,NUP62,PDE4DIP,SORBS3,SPAG5,WASF1	1.92	0.471824
negative regulation of angiogenesis	GO:0016525	GO:BP	37	4	AMOT,FOXJ2,CREB3L1,EMILIN1	2.49	0.471824
regulation of mRNA metabolic process	GO:1903311	GO:BP	157	11	CNOT2,CNOT7,DCP1B,DDX17,FXR2,HNRNPC,PAIP1,PUF60,SF3B4,TRA2B,VIM	1.62	0.471824
regulation of cytoskeleton organization	GO:0051493	GO:BP	210	14	CIB1,AMOT,AKAP9,KANK4,MID1,NEDD9,NUP62,PDE4DIP,PICK1,SORBS3,SPAG5,TRIM37,TRIM54,WASF1	1.55	0.471824
epidermis development	GO:0008544	GO:BP	102	8	KRT31,KRT75,KRT76,COL17A1,KRT27,KRT34,SFN,USH1C	1.81	0.471824
positive regulation of cellular component organization	GO:0051130	GO:BP	416	25	MFF,CNOT2,AMOT,VCP,PSMC6,AKAP9,APPL2,DMD,EMILIN1,GRIP1,HIP1,HMBOX1,IFT88,MAGI2,MPP7,NEDD9,NUP62,PDE4DIP,PICK1,RUNX1,SDCBP,SORBS3,SPAG5,TBC1D5,WASF1	1.41	0.471824
positive regulation of protein metabolic process	GO:0051247	GO:BP	578	33	TRAF2,CIB1,UBQLN1,L3MBTL3,NAB2,NEDD4,TRAF6,UBQLN2,SGTA,VCP,PSMC6,GOLGA2,AKAP9,ARRDC3,BCAR3,BIRC7,CARD10,DLG3,FXR2,HIP1,KEAP1,MAGI2,NEDD9,PAIP1,PIBF1,PSME3,RNF41,SDCBP,SH3RF1,TNIP1,TPD52L1,TRIM32,VIM	1.34	0.471824
organelle fission	GO:0048285	GO:BP	192	13	MFF,SEC16B,ACOT8,CCNB1IP1,GOLGA2,FOXJ2,CENPK,DCTN2,HSF2BP,NUP62,PIBF1,SPAG5,SYCE2	1.57	0.471824
camera-type eye morphogenesis	GO:0048593	GO:BP	22	3	TH,PAX6,USH1C	3.14	0.471824
hormone-mediated signaling pathway	GO:0009755	GO:BP	83	7	CNOT2,NEDD4,APPL2,CALCOCO1,DDX17,FOXH1,TADA3	1.95	0.471824
positive regulation of protein modification by small protein conjugation or removal	GO:1903322	GO:BP	70	6	UBQLN1,TRAF6,VCP,ARRDC3,BIRC7,TNIP1	1.98	0.471824
negative regulation of viral process	GO:0048525	GO:BP	50	5	TRIM27,MID2,N4BP1,TNIP1,TRIM32	2.3	0.471824
metaphase plate congression	GO:0051310	GO:BP	38	4	DCTN2,NUP62,PIBF1,SPAG5	2.42	0.471824
microtubule polymerization	GO:0046785	GO:BP	38	4	GOLGA2,AKAP9,CCDC57,PDE4DIP	2.42	0.471824
cilium organization	GO:0044782	GO:BP	155	11	RAB3IP,ROPN1,DISC1,ATP6V0D1,CCDC57,DMD,IFT88,KIFAP3,NEDD9,PIBF1,SSX2IP	1.64	0.471824
cellular response to steroid hormone stimulus	GO:0071383	GO:BP	67	6	CNOT2,NEDD4,CALCOCO1,DDX17,FOXH1,TADA3	2.07	0.471824
negative regulation of protein binding	GO:0032091	GO:BP	38	4	DISC1,GOLGA2,TFIP11,XIRP1	2.42	0.471824
positive regulation of cell adhesion	GO:0045785	GO:BP	168	12	CIB1,CEACAM6,TRAF6,AGR2,BCL6,EMILIN1,MAGI1,NEDD9,RUNX1,SMARCE1,ZBTB1,ZBTB7B	1.66	0.471824
toll-like receptor signaling pathway	GO:0002224	GO:BP	23	3	TRAF3,TRAF6,TNIP1	3	0.471824
positive regulation of kinase activity	GO:0033674	GO:BP	139	10	TRAF2,VAC14,CIB1,NAB2,TRAF6,CARD10,DLG3,NEDD9,PIBF1,TPD52L1	1.66	0.471824
positive regulation of myeloid leukocyte differentiation	GO:0002763	GO:BP	24	3	TRAF6,NEDD9,RUNX1	2.87	0.471824
negative regulation of cysteine-type endopeptidase activity involved in apoptotic process	GO:0043154	GO:BP	23	3	ARL6IP1,SFN,SH3RF1	3	0.471824
positive regulation of cellular component biogenesis	GO:0044089	GO:BP	193	13	CNOT2,AMOT,VCP,PSMC6,AKAP9,EMILIN1,IFT88,MPP7,NUP62,PDE4DIP,SDCBP,SORBS3,SPAG5	1.56	0.471824
negative regulation of vasculature development	GO:1901343	GO:BP	37	4	AMOT,FOXJ2,CREB3L1,EMILIN1	2.49	0.471824
ER-nucleus signaling pathway	GO:0006984	GO:BP	23	3	AGR2,CREBZF,ZBTB7B	3	0.471824
vacuolar transport	GO:0007034	GO:BP	82	7	VPS52,NEDD4,VCP,ATP6V0D1,CCDC91,HOOK2,VPS37B	1.97	0.471824
negative regulation of protein catabolic process	GO:0042177	GO:BP	53	5	SGTA,BANP,N4BP1,SDCBP,WAC	2.17	0.471824
actin filament-based process	GO:0030029	GO:BP	310	19	TRIM27,POF1B,AMOT,AKAP9,DMD,FHL3,HIP1,KANK4,NEBL,NEDD9,PICK1,PSTPIP1,SDCBP,SORBS3,SPTA1,TRIP10,USH1C,WASF1,XIRP1	1.43	0.471824
retrograde transport, endosome to Golgi	GO:0042147	GO:BP	53	5	TRIM27,VPS52,EVI5,GGA1,TBC1D5	2.17	0.471824
regulation of centrosome cycle	GO:0046605	GO:BP	22	3	CEP76,NUP62,TRIM37	3.14	0.471824
negative regulation of blood vessel morphogenesis	GO:2000181	GO:BP	37	4	AMOT,FOXJ2,CREB3L1,EMILIN1	2.49	0.471824
cellular process involved in reproduction in multicellular organism	GO:0022412	GO:BP	121	9	CIB1,ROPN1,STAU1,FOXJ2,CCDC136,FAM9A,FAM9B,HSF2BP,PICK1	1.72	0.471824
regulation of alpha-beta T cell differentiation	GO:0046637	GO:BP	23	3	RUNX1,SH3RF1,ZBTB7B	3	0.471824
regulation of epidermal growth factor receptor signaling pathway	GO:0042058	GO:BP	38	4	AGR2,BCAR3,HIP1,NUP62	2.42	0.471824
regulation of supramolecular fiber organization	GO:1902903	GO:BP	137	10	CIB1,AMOT,AKAP9,EMILIN1,KANK4,PDE4DIP,PICK1,SORBS3,TRIM54,WASF1	1.69	0.471824
negative regulation of supramolecular fiber organization	GO:1902904	GO:BP	51	5	CIB1,EMILIN1,KANK4,PICK1,TRIM54	2.26	0.471824
regulation of intracellular signal transduction	GO:1902531	GO:BP	650	36	TRAF2,TRIM27,CIB1,REL,TRAF3,UBQLN1,NEDD4,TRAF6,ARRDC3,BCAR3,BIRC7,CCDC125,CREB3L1,EDA,EMILIN1,GADD45G,HIP1,HOMER3,IKBKG,KCTD10,MAGI2,MID1,MID2,NECAB2,NUP62,RNF41,SDCBP,SH3RF1,SHANK2,TNIP1,TPD52L1,TRAF1,TRIM32,TRIM38,TRIP6,WAC	1.3	0.471824
regulation of mRNA catabolic process	GO:0061013	GO:BP	84	7	CNOT2,CNOT7,DCP1B,FXR2,HNRNPC,PAIP1,VIM	1.92	0.471824
positive regulation of protein kinase activity	GO:0045860	GO:BP	118	9	TRAF2,CIB1,NAB2,TRAF6,CARD10,DLG3,NEDD9,PIBF1,TPD52L1	1.76	0.471824
post-Golgi vesicle-mediated transport	GO:0006892	GO:BP	54	5	RAB3IP,VPS52,CCDC91,DNM2,GGA1	2.13	0.473049
apoptotic signaling pathway	GO:0097190	GO:BP	233	15	MFF,TRAF2,CIB1,UBQLN1,CREB3L1,HIP1,PPP1R13B,PSME3,RNF41,SFN,SH3RF1,TP53BP2,TPD52L1,TRAF1,TRIM32	1.49	0.473049
mRNA destabilization	GO:0061157	GO:BP	39	4	CNOT2,CNOT7,DCP1B,PAIP1	2.36	0.48494
regulation of alternative mRNA splicing, via spliceosome	GO:0000381	GO:BP	39	4	DDX17,FXR2,PUF60,TRA2B	2.36	0.48494
RNA destabilization	GO:0050779	GO:BP	39	4	CNOT2,CNOT7,DCP1B,PAIP1	2.36	0.48494
regulation of ERBB signaling pathway	GO:1901184	GO:BP	39	4	AGR2,BCAR3,HIP1,NUP62	2.36	0.48494
regulation of viral genome replication	GO:0045069	GO:BP	39	4	STAU1,CNOT7,N4BP1,TNIP1	2.36	0.48494
protein tetramerization	GO:0051262	GO:BP	39	3	GOLGA2,APPL2,CBY1	2.36	0.48494
negative regulation of cellular response to growth factor stimulus	GO:0090288	GO:BP	39	4	NEDD4,CASK,CREB3L1,EMILIN1	2.36	0.48494
biological process involved in interaction with host	GO:0051701	GO:BP	71	6	TRIM27,DYNLT1,ZNF639,MID2,TRIM38,VPS37B	1.95	0.485535
cytosolic transport	GO:0016482	GO:BP	88	7	TRIM27,VPS52,EVI5,CCDC91,GGA1,HOOK2,TBC1D5	1.84	0.486589
G2/M transition of mitotic cell cycle	GO:0000086	GO:BP	55	5	CCDC57,DNM2,RINT1,TPD52L1,USH1C	2.09	0.494366
inner ear development	GO:0048839	GO:BP	25	3	IFT88,LHX3,USH1C	2.76	0.496612
intracellular protein transport	GO:0006886	GO:BP	393	23	MFF,CIB1,RAB3IP,SEC16B,NEDD4,TRIM23,SGTA,SGTB,VCP,APPBP2,APPL2,ARL6IP1,CCHCR1,DLG2,GGA1,GRIP1,HOMER3,NUP62,PICK1,SDCBP,STX2,TRIM37,VPS37B	1.36	0.496612
cellular response to lipid	GO:0071396	GO:BP	180	12	CNOT2,NEDD4,TRAF6,MYOG,CALCOCO1,DDX17,FOXH1,LDOC1,TADA3,TNIP1,TRIM41,VIM	1.54	0.503538
regulation of microtubule polymerization or depolymerization	GO:0031110	GO:BP	40	4	CIB1,AKAP9,PDE4DIP,TRIM54	2.3	0.503538
positive regulation of endocytosis	GO:0045807	GO:BP	56	5	APPL2,HIP1,MAGI2,PICK1,TBC1D5	2.06	0.508405
response to tumor necrosis factor	GO:0034612	GO:BP	90	7	TRAF2,CIB1,TRAF3,TRAF6,BIRC7,TRAF1,TRIM32	1.79	0.514922
regulation of cell death	GO:0010941	GO:BP	580	32	TRAF2,CIB1,UBQLN1,CEACAM6,PNMA1,IKZF3,TAX1BP1,AGR2,VCP,ARL6IP1,BCL6,BIRC7,BNIP2,CREB3L1,DNM2,EMILIN1,GADD45G,HIP1,IKBKG,IP6K2,NUP62,PNMA2,PNMA5,PSME3,SFN,SH3RF1,TOX3,TP53BP2,TPD52L1,TRAF1,TRIM2,TRIM32	1.29	0.524817
positive regulation of response to stimulus	GO:0048584	GO:BP	831	44	TRAF2,TRIM27,CIB1,REL,TRAF3,UBQLN1,NEDD4,DISC1,EIF2B1,TRAF6,UBQLN2,SGTA,AGR2,VCP,MYOG,ZRANB1,APPL2,ARRDC3,BCAR3,BIRC7,EMILIN1,GADD45G,HIP1,IKBKG,MID1,MID2,NECAB2,NEDD9,NUP62,PIBF1,RNF135,SDCBP,SH3RF1,SMARCE1,TNIP1,TPD52L1,TRAF1,TRIM32,TRIM38,TRIM41,TRIP6,WAC,ZBTB1,ZBTB7B	1.24	0.528969
hippo signaling	GO:0035329	GO:BP	26	3	AMOT,ARRDC3,SHANK2	2.65	0.531022
negative regulation of neurogenesis	GO:0050768	GO:BP	28	3	DYNLT1,PAX6,APPL2	2.46	0.531022
glucose homeostasis	GO:0042593	GO:BP	59	5	PAX6,APPL2,CRTC2,RFX6,TRA2B	1.95	0.531022
cellular response to unfolded protein	GO:0034620	GO:BP	57	5	AGR2,VCP,CREB3L1,CREBZF,HSPB8	2.02	0.531022
negative regulation of cysteine-type endopeptidase activity	GO:2000117	GO:BP	28	3	ARL6IP1,SFN,SH3RF1	2.46	0.531022
chromosome localization	GO:0050000	GO:BP	43	4	DCTN2,NUP62,PIBF1,SPAG5	2.14	0.531022
anatomical structure development	GO:0048856	GO:BP	1839	90	MFF,PER2,EFHC2,SFMBT1,DYNLT1,LHX2,LBX1,CIB1,KRT31,KRT38,KRT39,NOTO,PAX5,POF1B,ROPN1,TCF4,IKZF3,KRT75,KRT76,NEDD4,PROP1,STAU1,DISC1,FOXP2,EIF2B1,TRAF6,KLHL12,AMOT,AGR2,TH,PAX6,MYOG,ZRANB1,FOXJ2,DPPA4,ALAS1,APPL2,ATN1,BCL6,CARD10,CBY1,CCDC136,CEP63,COL17A1,CREB3L1,DDX17,DMD,DNM2,EDA,EMILIN1,ETV6,FAM9A,FAM9B,FHL3,FOXH1,GRIP1,IFT88,KLHL3,KRT27,KRT34,LDB2,LHX3,MAGI2,MDFI,MID1,NEBL,NEDD9,PICK1,PKNOX1,R…	1.17	0.531022
carbohydrate homeostasis	GO:0033500	GO:BP	59	5	PAX6,APPL2,CRTC2,RFX6,TRA2B	1.95	0.531022
regulation of protein modification process	GO:0031399	GO:BP	582	32	PER2,TRAF2,TRIM27,CIB1,SERTAD1,ROPN1,PRKAR1B,UBQLN1,NAB2,TRAF6,VCP,GOLGA2,AKAP9,ARRDC3,BCAR3,BIRC7,CARD10,CNOT7,DLG3,DMD,EHMT2,EMILIN1,FXR2,MAGI2,N4BP1,NEDD9,PIBF1,SDCBP,SFN,TADA3,TNIP1,TPD52L1	1.29	0.531022
regulation of neuron differentiation	GO:0045664	GO:BP	41	4	TCF4,DMD,TRIM32,ZC4H2	2.24	0.531022
endoplasmic reticulum unfolded protein response	GO:0030968	GO:BP	42	4	AGR2,VCP,CREB3L1,CREBZF	2.19	0.531022
histone ubiquitination	GO:0016574	GO:BP	28	3	RNF20,TRIM37,WAC	2.46	0.531022
T cell differentiation	GO:0030217	GO:BP	74	6	BCL6,RUNX1,SH3RF1,SMARCE1,ZBTB1,ZBTB7B	1.87	0.531022
regulation of viral entry into host cell	GO:0046596	GO:BP	27	3	TRIM27,MID2,TRIM38	2.55	0.531022
viral gene expression	GO:0019080	GO:BP	43	4	TRIM27,ZNF639,MID2,TRIM32	2.14	0.531022
negative regulation of signaling	GO:0023057	GO:BP	509	28	CIB1,CNOT2,NEDD4,UBQLN2,VCP,BIRC7,CBY1,CCDC125,CNOT7,CREB3L1,EMILIN1,FOXH1,HOMER3,KCTD10,KCTD6,LZTS2,MAGI2,MCC,MDFI,NECAB2,PIBF1,PICK1,PRDM16,PSME3,SH3RF1,SHANK2,TNIP1,TRIM32	1.28	0.531022
viral entry into host cell	GO:0046718	GO:BP	41	4	TRIM27,ZNF639,MID2,TRIM38	2.24	0.531022
response to steroid hormone	GO:0048545	GO:BP	75	6	CNOT2,NEDD4,CALCOCO1,DDX17,FOXH1,TADA3	1.84	0.531022
cell-substrate adhesion	GO:0031589	GO:BP	128	9	CIB1,CEACAM6,AGR2,CASK,COL17A1,EMILIN1,NEDD9,SORBS3,TRIP6	1.62	0.531022
macromolecule localization	GO:0033036	GO:BP	1094	56	MFF,PER2,TRIM27,DYNLT1,CIB1,RAB3IP,ROPN1,SEC16B,NEDD4,STAU1,TRIM23,SGTA,SGTB,AGR2,VCP,APPBP2,APPL2,ARL6IP1,ARRDC3,BANP,CARD10,CBY1,CCHCR1,DCTN2,DLG2,DLG3,DMD,DNM2,GGA1,GRIP1,HIP1,HOMER3,HOOK2,KEAP1,LZTFL1,MAGI2,MCC,MDFI,MID1,MID2,MPP7,NECAB2,NEDD9,NUP62,PIBF1,PICK1,RFX6,SDCBP,SPAG5,STX2,TOLLIP,TRIM37,TRIM38,USH1C,VPS37B,XRCC4	1.21	0.531022
protein-containing complex organization	GO:0043933	GO:BP	748	39	TRAF2,CIB1,TCF4,MAT2A,UBQLN1,TAF7L,KLHL12,VCP,PSMC6,GOLGA2,AKAP9,APPL2,CARD10,CBY1,CCDC57,DMD,HIP1,IKBKG,IKZF4,KANK4,KIFAP3,MAGI1,MPP7,NAP1L2,PDE4DIP,PSTPIP1,PUF60,RNF135,SF3B4,SMARCE1,TBC1D25,TFIP11,TRAF1,TRIM32,TRIM54,TRIM72,USH1C,WASF1,ZBTB1	1.25	0.531022
cellular metabolic process	GO:0044237	GO:BP	3669	172	MAGEA6,PER2,RNF20,SFMBT1,TRAF2,TRIM27,LHX2,LBX1,VAC14,CIB1,PTPN21,REL,RPIA,SERTAD1,TRAF3,TSN,ZBED1,GLRX3,NOTO,OTX1,PAX5,ROPN1,TCF4,PRKAR1B,MAT2A,RBAK,SP4,TSNAX,ZNF250,ZNF398,ZNF473,ZNF699,UBQLN1,L3MBTL3,ACOT8,CNOT2,IKZF3,NAB2,NEDD4,PROP1,ZBTB10,BACH2,FOXP2,EIF2B1,CCNB1IP1,TAF7L,TRAF6,UBQLN2,TAX1BP1,TH,VCP,PAX6,PRPSAP2,ZNF639,MYOG,PSMC6,GOLGA2,FOXJ2,ZNF143,AKAP9,ALAS1,APPL2,ARID3A,ASPG,ATN1,ATP6V0…	1.16	0.531022
cellular catabolic process	GO:0044248	GO:BP	570	31	MAGEA6,TRIM27,UBQLN1,ACOT8,CNOT2,NEDD4,UBQLN2,VCP,GOLGA2,ATP6V0D1,BCKDK,CNOT7,DCP1B,FXR2,HNRNPC,HSPB8,IFT88,IKBKG,KEAP1,KLHL3,MID2,NAGK,PAIP1,SPATA18,TBC1D25,TBC1D5,TRIM32,TRIM38,VIM,VPS37B,WAC	1.27	0.531022
entry into host	GO:0044409	GO:BP	44	4	TRIM27,ZNF639,MID2,TRIM38	2.09	0.531022
meiotic chromosome segregation	GO:0045132	GO:BP	28	3	CCNB1IP1,GOLGA2,SYCE2	2.46	0.531022
regulation of blood circulation	GO:1903522	GO:BP	77	6	PER2,GLRX3,TH,AKAP9,DMD,S100A1	1.8	0.531022
organic substance catabolic process	GO:1901575	GO:BP	801	42	RNF20,UBQLN1,L3MBTL3,ACOT8,CNOT2,NEDD4,UBQLN2,SGTA,VCP,PSMC6,ZRANB1,APPBP2,BANP,BCKDK,CNOT7,DCP1B,FXR2,HACE1,HNRNPC,KCTD10,KCTD6,KEAP1,KLHL3,N4BP1,NAGK,PAIP1,PSME3,RNF41,SDCBP,SH3RF1,SPATA18,TOLLIP,TRIM2,TRIM3,TRIM32,TRIM72,TRIM9,UBE4A,UBXN7,VIM,VPS37B,WAC	1.23	0.531022
endomembrane system organization	GO:0010256	GO:BP	261	16	COG6,SEC16B,SGTA,GOLGA2,AKAP9,ARL6IP1,CCDC136,DNM2,GOLGA6A,HACE1,HOOK2,PDE4DIP,REEP6,STX2,TRIM72,VPS37B	1.42	0.531022
regulation of T cell mediated immunity	GO:0002709	GO:BP	27	3	TRAF2,TRAF6,ZBTB1	2.55	0.531022
metabolic process	GO:0008152	GO:BP	4509	208	MAGEA6,PER2,RNF20,SFMBT1,TRAF2,TRIM27,LHX2,LBX1,VAC14,CIB1,PTPN21,COG6,REL,RPIA,SERTAD1,TRAF3,TSN,ZBED1,GLRX3,NOTO,OTX1,PAX5,ROPN1,TCF4,PRKAR1B,MAT2A,RBAK,SP4,TSNAX,ZNF250,ZNF398,ZNF473,ZNF699,UBQLN1,SEC16B,L3MBTL3,ACOT8,CNOT2,IKZF3,NAB2,NEDD4,PROP1,ZBTB10,BACH2,FOXP2,EIF2B1,TRIM23,CCNB1IP1,TAF7L,DZIP3,TRAF6,UBQLN2,KLHL12,SGTA,TAX1BP1,AGR2,TH,VCP,PAX6,PRPSAP2,ZNF639,MYOG,PSMC6,GOLGA2,ZRANB1,FOXJ2…	1.17	0.531022
regulation of adaptive immune response	GO:0002819	GO:BP	58	5	TRAF2,TRIM27,TRAF6,BCL6,ZBTB1	1.98	0.531022
protein homotetramerization	GO:0051289	GO:BP	28	3	GOLGA2,APPL2,CBY1	2.46	0.531022
negative regulation of signal transduction	GO:0009968	GO:BP	488	27	CIB1,CNOT2,NEDD4,UBQLN2,VCP,BIRC7,CBY1,CCDC125,CNOT7,CREB3L1,EMILIN1,FOXH1,HOMER3,KCTD10,KCTD6,LZTS2,MAGI2,MCC,MDFI,NECAB2,PIBF1,PRDM16,PSME3,SH3RF1,SHANK2,TNIP1,TRIM32	1.29	0.531022
regulation of binding	GO:0051098	GO:BP	147	10	PER2,DISC1,TRAF6,PAX6,GOLGA2,HMBOX1,MDFI,TFIP11,XIRP1,ZC4H2	1.57	0.531022
establishment of chromosome localization	GO:0051303	GO:BP	42	4	DCTN2,NUP62,PIBF1,SPAG5	2.19	0.531022
regulation of signal transduction	GO:0009966	GO:BP	1135	58	TRAF2,TRIM27,DYNLT1,CIB1,REL,TRAF3,UBQLN1,BEGAIN,CNOT2,NEDD4,DISC1,TRAF6,UBQLN2,AGR2,VCP,ZRANB1,AKAP9,APPL2,ARRDC3,BCAR3,BIRC7,CBY1,CCDC125,CNOT7,CREB3L1,EDA,EMILIN1,FOXH1,GADD45G,HIP1,HOMER3,IKBKG,KCTD10,KCTD6,LZTS2,MAGI2,MCC,MDFI,MID1,MID2,NECAB2,NUP62,PIBF1,PRDM16,PSME3,RNF41,SDCBP,SH3RF1,SHANK2,TNIP1,TPD52L1,TRAF1,TRIM32,TRIM38,TRIM41,TRIP6,WAC,ZBTB7B	1.21	0.531022
negative regulation of cell communication	GO:0010648	GO:BP	505	28	CIB1,CNOT2,NEDD4,UBQLN2,VCP,BIRC7,CBY1,CCDC125,CNOT7,CREB3L1,EMILIN1,FOXH1,HOMER3,KCTD10,KCTD6,LZTS2,MAGI2,MCC,MDFI,NECAB2,PIBF1,PICK1,PRDM16,PSME3,SH3RF1,SHANK2,TNIP1,TRIM32	1.29	0.531022
intracellular iron ion homeostasis	GO:0006879	GO:BP	26	3	GLRX3,ATP6V0D1,LCN2	2.65	0.531022
positive regulation of mRNA catabolic process	GO:0061014	GO:BP	43	4	CNOT2,CNOT7,DCP1B,PAIP1	2.14	0.531022
nuclear chromosome segregation	GO:0098813	GO:BP	129	9	CCNB1IP1,GOLGA2,CENPK,DCTN2,NUP62,PIBF1,SMARCE1,SPAG5,SYCE2	1.61	0.531022
sensory perception of light stimulus	GO:0050953	GO:BP	58	5	TH,PAX6,KIFC3,REEP6,USH1C	1.98	0.531022
organelle assembly	GO:0070925	GO:BP	399	23	RAB3IP,UBQLN1,CNOT2,CEP44,CNTROB,DISC1,UBQLN2,GOLGA2,ATP6V0D1,CCDC136,CCDC57,CEP63,CEP76,DMD,IFT88,NEBL,NUP62,PIBF1,SDCBP,SPAG5,SSX2IP,TRIM37,VPS37B	1.34	0.531022
endoplasmic reticulum organization	GO:0007029	GO:BP	42	4	SEC16B,SGTA,ARL6IP1,REEP6	2.19	0.531022
biological process involved in symbiotic interaction	GO:0044403	GO:BP	114	8	TRIM27,DYNLT1,ZBED1,ZNF639,MID2,PAIP1,TRIM38,VPS37B	1.62	0.531103
intracellular receptor signaling pathway	GO:0030522	GO:BP	114	8	CNOT2,NEDD4,TRAF6,CALCOCO1,DDX17,FOXH1,RNF135,TADA3	1.62	0.531103
intracellular signal transduction	GO:0035556	GO:BP	975	50	TRAF2,TRIM27,CIB1,REL,TRAF3,UBQLN1,NEDD4,TRAF6,AMOT,ARRDC3,BCAR3,BIRC7,CARD10,CCDC125,CEP63,CREB3L1,DMD,EDA,EMILIN1,GADD45G,GRIP1,HACE1,HIP1,HOMER3,IKBKG,KCTD10,MAGI2,MID1,MID2,NECAB2,NRBP1,NUP62,PPP1R13B,RINT1,RNF41,S100A1,SDCBP,SFN,SH3RF1,SHANK2,TNIP1,TP53BP2,TPD52L1,TRAF1,TRIM32,TRIM38,TRIP6,WAC,WASF1,ZBTB33	1.2	0.532087
protein-containing complex disassembly	GO:0032984	GO:BP	96	7	CIB1,UBQLN1,VCP,SMARCE1,TBC1D25,TFIP11,TRIM54	1.68	0.533092
movement in host	GO:0044000	GO:BP	61	5	TRIM27,ZNF639,MID2,TRIM38,VPS37B	1.89	0.53447
cell cycle G2/M phase transition	GO:0044839	GO:BP	61	5	CCDC57,DNM2,RINT1,TPD52L1,USH1C	1.89	0.53447
localization within membrane	GO:0051668	GO:BP	308	18	MFF,CIB1,RAB3IP,VPS52,SGTA,SGTB,AGR2,ARL6IP1,DLG2,DLG3,GGA1,GRIP1,LZTFL1,MAGI2,NECAB2,PICK1,SDCBP,VPS37B	1.36	0.536382
organic substance metabolic process	GO:0071704	GO:BP	4318	199	MAGEA6,PER2,RNF20,SFMBT1,TRAF2,TRIM27,LHX2,LBX1,VAC14,CIB1,PTPN21,REL,RPIA,SERTAD1,TRAF3,TSN,ZBED1,GLRX3,NOTO,OTX1,PAX5,ROPN1,TCF4,PRKAR1B,MAT2A,RBAK,SP4,TSNAX,ZNF250,ZNF398,ZNF473,ZNF699,UBQLN1,SEC16B,L3MBTL3,ACOT8,CNOT2,IKZF3,NAB2,NEDD4,PROP1,ZBTB10,BACH2,FOXP2,EIF2B1,TRIM23,CCNB1IP1,TAF7L,DZIP3,TRAF6,UBQLN2,KLHL12,SGTA,TAX1BP1,AGR2,TH,VCP,PAX6,PRPSAP2,ZNF639,MYOG,PSMC6,GOLGA2,ZRANB1,FOXJ2,ZNF1…	1.15	0.536382
regulation of signaling	GO:0023051	GO:BP	1237	62	PER2,TRAF2,TRIM27,DYNLT1,CIB1,REL,TRAF3,UBQLN1,BEGAIN,CNOT2,NEDD4,DISC1,TRAF6,UBQLN2,AGR2,VCP,ZRANB1,AKAP9,APPL2,ARRDC3,BCAR3,BIRC7,CASK,CBY1,CCDC125,CNOT7,CREB3L1,EDA,EMILIN1,FOXH1,GADD45G,HIP1,HOMER3,IKBKG,KCTD10,KCTD6,LZTS2,MAGI2,MCC,MDFI,MID1,MID2,NECAB2,NUP62,PIBF1,PICK1,PRDM16,PSME3,RFX6,RNF41,SDCBP,SH3RF1,SHANK2,TNIP1,TPD52L1,TRAF1,TRIM32,TRIM38,TRIM41,TRIP6,WAC,ZBTB7B	1.18	0.547216
cytoskeleton-dependent intracellular transport	GO:0030705	GO:BP	79	6	STAU1,DLG2,HOOK2,IFT88,KIFAP3,SSX2IP	1.75	0.547216
cell-matrix adhesion	GO:0007160	GO:BP	79	6	CIB1,CEACAM6,CASK,COL17A1,EMILIN1,TRIP6	1.75	0.547216
ear development	GO:0043583	GO:BP	29	3	IFT88,LHX3,USH1C	2.38	0.547669
eye morphogenesis	GO:0048592	GO:BP	29	3	TH,PAX6,USH1C	2.38	0.547669
positive regulation of cell-substrate adhesion	GO:0010811	GO:BP	45	4	CIB1,CEACAM6,AGR2,NEDD9	2.04	0.550234
meiosis I	GO:0007127	GO:BP	45	4	CCNB1IP1,FOXJ2,HSF2BP,SYCE2	2.04	0.550234
regulation of hemopoiesis	GO:1903706	GO:BP	153	10	CIB1,IKZF3,TRAF6,BCL6,NEDD9,RUNX1,SH3RF1,SMARCE1,ZBTB1,ZBTB7B	1.51	0.551258
lysosomal transport	GO:0007041	GO:BP	62	5	VPS52,NEDD4,VCP,CCDC91,HOOK2	1.86	0.554004
lymphocyte differentiation	GO:0030098	GO:BP	116	8	PAX5,IKZF3,BCL6,RUNX1,SH3RF1,SMARCE1,ZBTB1,ZBTB7B	1.59	0.558683
meiotic cell cycle	GO:0051321	GO:BP	98	7	CCNB1IP1,GOLGA2,FOXJ2,FAM9A,FAM9B,HSF2BP,SYCE2	1.65	0.559191
chromosome segregation	GO:0007059	GO:BP	173	11	CCNB1IP1,GOLGA2,CENPH,CENPK,CEP63,DCTN2,NUP62,PIBF1,SMARCE1,SPAG5,SYCE2	1.47	0.559191
blood circulation	GO:0008015	GO:BP	135	9	PER2,GLRX3,AMOT,TH,AGTRAP,AKAP9,DMD,EMILIN1,S100A1	1.54	0.559191
positive regulation of transferase activity	GO:0051347	GO:BP	192	12	TRAF2,VAC14,CIB1,NAB2,TRAF6,ARRDC3,CARD10,DLG3,HMBOX1,NEDD9,PIBF1,TPD52L1	1.44	0.559191
negative regulation of DNA-binding transcription factor activity	GO:0043433	GO:BP	80	6	TRAF3,TAX1BP1,FOXH1,KEAP1,MDFI,TRIM37	1.73	0.559191
protein transport	GO:0015031	GO:BP	537	29	MFF,PER2,DYNLT1,CIB1,RAB3IP,SEC16B,NEDD4,TRIM23,SGTA,SGTB,VCP,APPBP2,APPL2,ARL6IP1,ARRDC3,CCHCR1,DLG2,DNM2,GGA1,GRIP1,HIP1,HOMER3,NUP62,PICK1,RFX6,SDCBP,STX2,TRIM37,VPS37B	1.26	0.559191
negative regulation of cell population proliferation	GO:0008285	GO:BP	232	14	PER2,CIB1,MYOG,APPL2,CASK,CNOT7,DLG3,LDOC1,MAGI2,MCC,NUP62,RNF41,TRIM32,ZBTB7B	1.4	0.56143
regulation of endocytosis	GO:0030100	GO:BP	117	8	UBQLN2,APPL2,HIP1,MAGI2,NECAB2,PICK1,SDCBP,TBC1D5	1.58	0.566161
cellular response to lipopolysaccharide	GO:0071222	GO:BP	63	5	TRAF6,LDOC1,TNIP1,TRIM41,VIM	1.83	0.567247
positive regulation of protein localization to membrane	GO:1905477	GO:BP	46	4	MFF,CIB1,AGR2,NECAB2	2	0.567247
negative regulation of nervous system development	GO:0051961	GO:BP	30	3	DYNLT1,PAX6,APPL2	2.3	0.56811
positive regulation of adaptive immune response based on somatic recombination of immune receptors built from immunoglobulin superfamily domains	GO:0002824	GO:BP	30	3	TRAF2,TRAF6,ZBTB1	2.3	0.56811
negative regulation of catabolic process	GO:0009895	GO:BP	136	9	MAGEA6,SGTA,GOLGA2,BANP,HNRNPC,N4BP1,PAIP1,SDCBP,WAC	1.53	0.56811
regulation of CD4-positive, alpha-beta T cell activation	GO:2000514	GO:BP	30	3	RUNX1,SH3RF1,ZBTB7B	2.3	0.56811
modulation by symbiont of entry into host	GO:0052372	GO:BP	30	3	TRIM27,MID2,TRIM38	2.3	0.56811
cytoplasmic microtubule organization	GO:0031122	GO:BP	30	3	CIB1,HOOK2,PDE4DIP	2.3	0.56811
regulation of cell communication	GO:0010646	GO:BP	1245	62	PER2,TRAF2,TRIM27,DYNLT1,CIB1,REL,TRAF3,UBQLN1,BEGAIN,CNOT2,NEDD4,DISC1,TRAF6,UBQLN2,AGR2,VCP,ZRANB1,AKAP9,APPL2,ARRDC3,BCAR3,BIRC7,CASK,CBY1,CCDC125,CNOT7,CREB3L1,EDA,EMILIN1,FOXH1,GADD45G,HIP1,HOMER3,IKBKG,KCTD10,KCTD6,LZTS2,MAGI2,MCC,MDFI,MID1,MID2,NECAB2,NUP62,PIBF1,PICK1,PRDM16,PSME3,RFX6,RNF41,SDCBP,SH3RF1,SHANK2,TNIP1,TPD52L1,TRAF1,TRIM32,TRIM38,TRIM41,TRIP6,WAC,ZBTB7B	1.17	0.572912
cellular response to tumor necrosis factor	GO:0071356	GO:BP	83	6	TRAF2,CIB1,TRAF3,TRAF6,BIRC7,TRAF1	1.66	0.577712
protein localization to endoplasmic reticulum	GO:0070972	GO:BP	31	3	SEC16B,SGTA,SGTB	2.22	0.577712
cellular response to molecule of bacterial origin	GO:0071219	GO:BP	66	5	TRAF6,LDOC1,TNIP1,TRIM41,VIM	1.74	0.577712
mitotic sister chromatid segregation	GO:0000070	GO:BP	82	6	GOLGA2,CENPK,DCTN2,NUP62,PIBF1,SPAG5	1.68	0.577712
meiosis I cell cycle process	GO:0061982	GO:BP	48	4	CCNB1IP1,FOXJ2,HSF2BP,SYCE2	1.92	0.577712
negative regulation of small molecule metabolic process	GO:0062014	GO:BP	32	3	APPL2,BCKDK,PIBF1	2.15	0.577712
protein-containing complex assembly	GO:0065003	GO:BP	667	34	TRAF2,TCF4,MAT2A,TAF7L,KLHL12,VCP,PSMC6,GOLGA2,AKAP9,APPL2,CARD10,CBY1,CCDC57,DMD,HIP1,IKBKG,IKZF4,KANK4,KIFAP3,MAGI1,MPP7,NAP1L2,PDE4DIP,PSTPIP1,PUF60,RNF135,SF3B4,TFIP11,TRAF1,TRIM32,TRIM72,USH1C,WASF1,ZBTB1	1.22	0.577712
positive regulation of protein modification process	GO:0031401	GO:BP	359	20	TRAF2,CIB1,UBQLN1,NAB2,TRAF6,VCP,GOLGA2,AKAP9,ARRDC3,BCAR3,BIRC7,CARD10,DLG3,FXR2,MAGI2,NEDD9,PIBF1,SDCBP,TNIP1,TPD52L1	1.29	0.577712
mitotic metaphase plate congression	GO:0007080	GO:BP	32	3	DCTN2,NUP62,PIBF1	2.15	0.577712
response to unfolded protein	GO:0006986	GO:BP	66	5	AGR2,VCP,CREB3L1,CREBZF,HSPB8	1.74	0.577712
MAPK cascade	GO:0000165	GO:BP	275	16	TRAF2,CIB1,TRAF3,TRAF6,BCAR3,BIRC7,EMILIN1,GADD45G,MID1,NECAB2,RNF41,SDCBP,SH3RF1,TNIP1,TPD52L1,TRAF1	1.35	0.577712
activation of GTPase activity	GO:0090630	GO:BP	48	4	EVI5,CCDC125,TBC1D25,TBC1D5	1.92	0.577712
T cell mediated immunity	GO:0002456	GO:BP	31	3	TRAF2,TRAF6,ZBTB1	2.22	0.577712
CD4-positive, alpha-beta T cell differentiation	GO:0043367	GO:BP	32	3	RUNX1,SH3RF1,ZBTB7B	2.15	0.577712
negative regulation of protein metabolic process	GO:0051248	GO:BP	375	21	PER2,TRIM27,CIB1,PRKAR1B,ACOT8,CNOT2,SGTA,ARL6IP1,BANP,CNOT7,DCP1B,DMD,EMILIN1,FXR2,N4BP1,PAIP1,PIBF1,SDCBP,SFN,SH3RF1,WAC	1.3	0.577712
regulation of cellular component biogenesis	GO:0044087	GO:BP	359	20	TRAF2,CNOT2,UBQLN2,AMOT,VCP,PSMC6,AKAP9,CEP76,EMILIN1,FXR2,IFT88,KANK4,MPP7,NUP62,PDE4DIP,SDCBP,SORBS3,SPAG5,TFIP11,TRIM37	1.29	0.577712
spermatid differentiation	GO:0048515	GO:BP	66	5	CIB1,ROPN1,CCDC136,FAM9A,FAM9B	1.74	0.577712
regulation of biological process involved in symbiotic interaction	GO:0043903	GO:BP	32	3	TRIM27,MID2,TRIM38	2.15	0.577712
sister chromatid segregation	GO:0000819	GO:BP	102	7	GOLGA2,CENPK,DCTN2,NUP62,PIBF1,SMARCE1,SPAG5	1.58	0.577712
positive regulation of MAP kinase activity	GO:0043406	GO:BP	32	3	TRAF2,TRAF6,TPD52L1	2.15	0.577712
positive regulation of macroautophagy	GO:0016239	GO:BP	31	3	HSPB8,IKBKG,WAC	2.22	0.577712
negative regulation of response to stimulus	GO:0048585	GO:BP	606	32	TRIM27,CIB1,CNOT2,NEDD4,UBQLN2,SGTA,VCP,APPL2,BIRC7,CASK,CBY1,CCDC125,CNOT7,CREB3L1,EMILIN1,FOXH1,HOMER3,KCTD10,KCTD6,LZTS2,MAGI2,MCC,MDFI,NECAB2,PIBF1,PRDM16,PSME3,SH3RF1,SHANK2,TFIP11,TNIP1,TRIM32	1.23	0.577712
tissue development	GO:0009888	GO:BP	565	30	KRT31,KRT38,KRT39,POF1B,IKZF3,KRT75,KRT76,KLHL12,PAX6,MYOG,FOXJ2,CBY1,CEP63,COL17A1,DDX17,DMD,FOXH1,KLHL3,KRT27,KRT34,MAGI2,NEBL,RFX6,RUNX1,SDCBP,SFN,STX2,TOLLIP,USH1C,ZBTB7B	1.24	0.577712
spermatid development	GO:0007286	GO:BP	64	5	CIB1,ROPN1,CCDC136,FAM9A,FAM9B	1.8	0.577712
skeletal muscle tissue development	GO:0007519	GO:BP	31	3	MYOG,DDX17,DMD	2.22	0.577712
muscle organ development	GO:0007517	GO:BP	82	6	SFMBT1,MYOG,DDX17,DMD,FHL3,TRIM72	1.68	0.577712
transport along microtubule	GO:0010970	GO:BP	67	5	STAU1,DLG2,IFT88,KIFAP3,SSX2IP	1.72	0.586785
regulation of neurogenesis	GO:0050767	GO:BP	85	6	PER2,DYNLT1,DISC1,PAX6,APPL2,TRIM32	1.62	0.586785
protein localization to organelle	GO:0033365	GO:BP	404	22	MFF,RAB3IP,ROPN1,SEC16B,NEDD4,SGTA,SGTB,VCP,APPL2,BANP,CARD10,DCTN2,LZTFL1,MID1,MID2,NUP62,PIBF1,SPAG5,TOLLIP,TRIM37,VPS37B,XRCC4	1.26	0.586785
positive regulation of apoptotic process	GO:0043065	GO:BP	181	11	TRAF2,PNMA1,BCL6,DNM2,EMILIN1,GADD45G,IP6K2,PNMA2,PNMA5,TP53BP2,TPD52L1	1.4	0.587533
regulation of adaptive immune response based on somatic recombination of immune receptors built from immunoglobulin superfamily domains	GO:0002822	GO:BP	53	4	TRAF2,TRAF6,BCL6,ZBTB1	1.73	0.600441
positive regulation of adaptive immune response	GO:0002821	GO:BP	33	3	TRAF2,TRAF6,ZBTB1	2.09	0.600441
regulation of multicellular organismal development	GO:2000026	GO:BP	435	23	PER2,DYNLT1,CIB1,IKZF3,DISC1,TRAF6,AMOT,PAX6,FOXJ2,APPL2,BCL6,CREB3L1,EMILIN1,NEDD9,RUNX1,S100A1,SFN,SH3RF1,SMARCE1,TADA3,TRIM32,ZBTB1,ZBTB7B	1.22	0.600441
cellular response to stress	GO:0033554	GO:BP	798	40	TRAF2,CIB1,TRAF3,UBQLN1,TRAF6,UBQLN2,SGTA,AGR2,VCP,PSMC6,BCL6,BIRC7,CEP63,CREB3L1,CREBZF,EHMT2,GADD45G,HSF2BP,HSPB8,IKBKG,KEAP1,MID1,PICK1,RINT1,SDCBP,SFN,SH3RF1,SMARCE1,SPATA18,STX2,TADA3,TFIP11,TPD52L1,TRAF1,TRIM32,UBE4A,WAC,XRCC4,ZBTB1,ZBTB7B	1.17	0.600441
establishment of protein localization	GO:0045184	GO:BP	584	30	MFF,PER2,DYNLT1,CIB1,RAB3IP,SEC16B,NEDD4,TRIM23,SGTA,SGTB,VCP,APPBP2,APPL2,ARL6IP1,ARRDC3,CCHCR1,DLG2,DNM2,GGA1,GRIP1,HIP1,HOMER3,MCC,NUP62,PICK1,RFX6,SDCBP,STX2,TRIM37,VPS37B	1.19	0.600441
myoblast differentiation	GO:0045445	GO:BP	34	3	MYOG,DDX17,SMARCE1	2.03	0.600441
regulation of kinase activity	GO:0043549	GO:BP	264	15	TRAF2,TRIM27,VAC14,CIB1,SERTAD1,PRKAR1B,NAB2,TRAF6,CARD10,DLG3,LDB2,NEDD9,PIBF1,SFN,TPD52L1	1.31	0.600441
mRNA catabolic process	GO:0006402	GO:BP	107	7	CNOT2,CNOT7,DCP1B,FXR2,HNRNPC,PAIP1,VIM	1.51	0.600441
sprouting angiogenesis	GO:0002040	GO:BP	50	4	CIB1,CARD10,CREB3L1,S100A1	1.84	0.600441
regulation of protein-containing complex disassembly	GO:0043244	GO:BP	35	3	CIB1,TBC1D25,TRIM54	1.97	0.600441
cellular response to type I interferon	GO:0071357	GO:BP	34	3	TRAF3,CNOT7,TRIM41	2.03	0.600441
autophagosome maturation	GO:0097352	GO:BP	35	3	UBQLN1,VCP,TBC1D25	1.97	0.600441
response to lipid	GO:0033993	GO:BP	223	13	CNOT2,NEDD4,TRAF6,MYOG,ALAS1,CALCOCO1,DDX17,FOXH1,LDOC1,TADA3,TNIP1,TRIM41,VIM	1.35	0.600441
extrinsic apoptotic signaling pathway	GO:0097191	GO:BP	89	6	TRAF2,CIB1,PSME3,RNF41,SH3RF1,TRAF1	1.55	0.600441
regulation of cellular response to growth factor stimulus	GO:0090287	GO:BP	106	7	NEDD4,CASK,CREB3L1,DMD,EMILIN1,PRDM16,SDCBP	1.52	0.600441
pattern recognition receptor signaling pathway	GO:0002221	GO:BP	71	5	TRAF3,TRAF6,APPL2,RNF135,TNIP1	1.62	0.600441
developmental process	GO:0032502	GO:BP	2041	97	MFF,PER2,EFHC2,SFMBT1,TRIM27,KRTAP4-5,DYNLT1,LHX2,LBX1,CIB1,KRT31,KRT38,KRT39,NOTO,PAX5,POF1B,ROPN1,TCF4,CNOT2,IKZF3,KRT75,KRT76,NEDD4,PROP1,STAU1,DISC1,FOXP2,EIF2B1,TRAF6,KLHL12,AMOT,AGR2,TH,PAX6,MYOG,ZRANB1,FOXJ2,DPPA4,ALAS1,APPL2,ATN1,BCL6,CARD10,CBY1,CCDC136,CEP63,COL17A1,CREB3L1,DDX17,DMD,DNM2,EDA,EMILIN1,ETV6,FAM9A,FAM9B,FHL3,FOXH1,GRIP1,HNRNPC,HSF2BP,IFT88,KLHL3,KRT27,KRT34,LDB2,LHX3,MAGI2…	1.12	0.600441
negative regulation of cell development	GO:0010721	GO:BP	68	5	DYNLT1,PAX6,APPL2,RUNX1,ZBTB7B	1.69	0.600441
regulation of protein phosphorylation	GO:0001932	GO:BP	386	21	TRAF2,TRIM27,CIB1,SERTAD1,ROPN1,PRKAR1B,NAB2,TRAF6,AKAP9,BCAR3,CARD10,CNOT7,DLG3,DMD,EMILIN1,FXR2,NEDD9,PIBF1,SDCBP,SFN,TPD52L1	1.26	0.600441
regulation of response to stimulus	GO:0048583	GO:BP	1488	72	TRAF2,TRIM27,DYNLT1,CIB1,REL,TRAF3,GLRX3,UBQLN1,BEGAIN,CNOT2,NEDD4,DISC1,EIF2B1,TRAF6,UBQLN2,SGTA,AGR2,VCP,MYOG,ZRANB1,AKAP9,APPL2,ARRDC3,BCAR3,BCL6,BIRC7,CASK,CBY1,CCDC125,CNOT7,CREB3L1,DMD,EDA,EMILIN1,FOXH1,GADD45G,HIP1,HOMER3,IKBKG,KCTD10,KCTD6,LZTS2,MAGI2,MCC,MDFI,MID1,MID2,N4BP1,NECAB2,NEDD9,NUP62,PIBF1,PRDM16,PSME3,RNF135,RNF41,SDCBP,SH3RF1,SHANK2,SMARCE1,TADA3,TFIP11,TNIP1,TPD52L1,TRAF1,TR…	1.14	0.600441
cell death	GO:0008219	GO:BP	725	37	MFF,TRAF2,CIB1,TRAF3,UBQLN1,CEACAM6,PNMA1,IKZF3,TAX1BP1,AGR2,VCP,ARL6IP1,ATN1,BCL6,BIRC7,BNIP2,CREB3L1,DNM2,EMILIN1,GADD45G,HIP1,IKBKG,IP6K2,NUP62,PNMA2,PNMA5,PPP1R13B,PSME3,RNF41,SFN,SH3RF1,TOX3,TP53BP2,TPD52L1,TRAF1,TRIM2,TRIM32	1.19	0.600441
negative regulation of translation	GO:0017148	GO:BP	69	5	CNOT2,CNOT7,DCP1B,FXR2,PAIP1	1.67	0.600441
regulation of heart contraction	GO:0008016	GO:BP	68	5	GLRX3,TH,AKAP9,DMD,S100A1	1.69	0.600441
cellular response to topologically incorrect protein	GO:0035967	GO:BP	69	5	AGR2,VCP,CREB3L1,CREBZF,HSPB8	1.67	0.600441
regulation of mRNA splicing, via spliceosome	GO:0048024	GO:BP	71	5	DDX17,FXR2,PUF60,SF3B4,TRA2B	1.62	0.600441
positive regulation of supramolecular fiber organization	GO:1902905	GO:BP	71	5	AMOT,AKAP9,PDE4DIP,SORBS3,WASF1	1.62	0.600441
germ cell development	GO:0007281	GO:BP	90	6	CIB1,ROPN1,STAU1,CCDC136,FAM9A,FAM9B	1.53	0.600441
gamete generation	GO:0007276	GO:BP	188	11	TRIM27,CIB1,ROPN1,STAU1,FOXJ2,CCDC136,FAM9A,FAM9B,HSF2BP,PICK1,TSGA10	1.35	0.600441
alternative mRNA splicing, via spliceosome	GO:0000380	GO:BP	51	4	DDX17,FXR2,PUF60,TRA2B	1.8	0.600441
meiotic nuclear division	GO:0140013	GO:BP	68	5	CCNB1IP1,GOLGA2,FOXJ2,HSF2BP,SYCE2	1.69	0.600441
neuromuscular process	GO:0050905	GO:BP	34	3	DMD,JSRP1,USH1C	2.03	0.600441
regulation of protein modification by small protein conjugation or removal	GO:1903320	GO:BP	127	8	PER2,UBQLN1,TRAF6,VCP,ARRDC3,BIRC7,N4BP1,TNIP1	1.45	0.600441
regulation of phosphorylation	GO:0042325	GO:BP	428	23	TRAF2,TRIM27,VAC14,CIB1,SERTAD1,ROPN1,PRKAR1B,NAB2,TRAF6,AKAP9,BCAR3,CARD10,CNOT7,DLG3,DMD,EMILIN1,FXR2,LDB2,NEDD9,PIBF1,SDCBP,SFN,TPD52L1	1.25	0.600441
regulation of protein kinase activity	GO:0045859	GO:BP	227	13	TRAF2,TRIM27,CIB1,SERTAD1,PRKAR1B,NAB2,TRAF6,CARD10,DLG3,NEDD9,PIBF1,SFN,TPD52L1	1.32	0.600441
epidermal growth factor receptor signaling pathway	GO:0007173	GO:BP	52	4	AGR2,BCAR3,HIP1,NUP62	1.77	0.600441
endoplasmic reticulum to Golgi vesicle-mediated transport	GO:0006888	GO:BP	68	5	SEC16B,KLHL12,GOLGA2,NRBP1,RINT1	1.69	0.600441
positive regulation of programmed cell death	GO:0043068	GO:BP	188	11	TRAF2,PNMA1,BCL6,DNM2,EMILIN1,GADD45G,IP6K2,PNMA2,PNMA5,TP53BP2,TPD52L1	1.35	0.600441
skeletal muscle organ development	GO:0060538	GO:BP	35	3	MYOG,DDX17,DMD	1.97	0.600441
positive regulation of catalytic activity	GO:0043085	GO:BP	431	23	TRAF2,VAC14,CIB1,EVI5,NAB2,TRAF6,VCP,ARRDC3,BCAR3,CARD10,CCDC125,DLG3,HIP1,HMBOX1,MAGI2,NEDD9,PIBF1,PSME3,S100A1,TBC1D25,TBC1D5,TPD52L1,XRCC4	1.24	0.600441
type I interferon-mediated signaling pathway	GO:0060337	GO:BP	34	3	TRAF3,CNOT7,TRIM41	2.03	0.600441
protein modification process	GO:0036211	GO:BP	1345	65	PER2,RNF20,TRAF2,TRIM27,CIB1,PTPN21,SERTAD1,TRAF3,ZBED1,ROPN1,PRKAR1B,UBQLN1,NAB2,NEDD4,TRIM23,DZIP3,TRAF6,KLHL12,VCP,GOLGA2,ZRANB1,AKAP9,ARRDC3,BCAR3,BCKDK,BIRC7,CARD10,CNOT7,CTDSP2,DLG3,DMD,EHMT2,EMILIN1,FXR2,HACE1,KCTD10,KEAP1,KLHL2,KLHL3,MAGI2,N4BP1,NEDD9,PIBF1,PICK1,RNF135,RNF41,SDCBP,SFN,SH3RF1,TADA3,TNIP1,TPD52L1,TRAF1,TRIM2,TRIM3,TRIM32,TRIM37,TRIM38,TRIM41,TRIM50,TRIM54,TRIM72,UBE4A,WAC,…	1.13	0.601654
negative regulation of cell motility	GO:2000146	GO:BP	129	8	RNF20,CARD10,CCDC125,EMILIN1,MAGI2,MCC,NEDD9,RNF41	1.43	0.606555
regulation of response to stress	GO:0080134	GO:BP	564	29	TRAF2,TRAF3,UBQLN1,TRAF6,UBQLN2,SGTA,AGR2,APPL2,BCL6,BIRC7,CASK,CNOT7,CREB3L1,EMILIN1,GADD45G,MID1,N4BP1,RNF135,SDCBP,SH3RF1,SMARCE1,TADA3,TFIP11,TNIP1,TPD52L1,TRAF1,TRIM32,TRIM41,ZBTB7B	1.19	0.608594
cellular response to growth factor stimulus	GO:0071363	GO:BP	209	12	CIB1,NEDD4,APPL2,CASK,CREB3L1,DMD,EMILIN1,FOXH1,MAGI2,PRDM16,SDCBP,WASF1	1.32	0.60912
positive regulation of lymphocyte mediated immunity	GO:0002708	GO:BP	36	3	TRAF2,TRAF6,ZBTB1	1.91	0.61318
negative regulation of endocytosis	GO:0045806	GO:BP	36	3	UBQLN2,NECAB2,SDCBP	1.91	0.61318
cellular response to UV	GO:0034644	GO:BP	36	3	NEDD4,N4BP1,ZBTB1	1.91	0.61318
regulation of blood vessel endothelial cell migration	GO:0043535	GO:BP	36	3	CIB1,AMOT,CARD10	1.91	0.61318
regulation of potassium ion transmembrane transport	GO:1901379	GO:BP	36	3	NEDD4,AKAP9,KCNIP1	1.91	0.61318
alpha-beta T cell differentiation	GO:0046632	GO:BP	36	3	RUNX1,SH3RF1,ZBTB7B	1.91	0.61318
regulation of alpha-beta T cell activation	GO:0046634	GO:BP	36	3	RUNX1,SH3RF1,ZBTB7B	1.91	0.61318
neurogenesis	GO:0022008	GO:BP	480	25	PER2,EFHC2,DYNLT1,LHX2,CIB1,NOTO,TCF4,NEDD4,DISC1,EIF2B1,TH,PAX6,APPL2,DMD,DNM2,GRIP1,IFT88,LHX3,MAGI2,PICK1,RUNX1,SH3RF1,TRIM32,USH1C,ZC4H2	1.21	0.61318
response to organic substance	GO:0010033	GO:BP	824	41	TRAF2,CIB1,REL,TRAF3,UBQLN1,CNOT2,NEDD4,EIF2B1,TRAF6,UBQLN2,SGTA,AGR2,TH,VCP,MYOG,PSMC6,AKAP9,ALAS1,APPL2,BCAR3,BIRC7,CALCOCO1,CNOT7,CREB3L1,CREBZF,DDX17,EDA,FOXH1,HSPB8,IP6K2,LDOC1,RFX6,TADA3,TNIP1,TRA2B,TRAF1,TRIM32,TRIM41,UBE4A,VIM,ZBTB7B	1.16	0.617549
response to UV	GO:0009411	GO:BP	54	4	NEDD4,N4BP1,TRIM32,ZBTB1	1.7	0.618629
nuclear-transcribed mRNA catabolic process	GO:0000956	GO:BP	54	4	CNOT2,CNOT7,DCP1B,PAIP1	1.7	0.618629
visual perception	GO:0007601	GO:BP	54	4	TH,PAX6,KIFC3,REEP6	1.7	0.618629
regulation of RNA splicing	GO:0043484	GO:BP	111	7	DDX17,FXR2,PUF60,SF3B4,TADA3,TRA2B,ZNF326	1.45	0.624957
regulation of vasculature development	GO:1901342	GO:BP	92	6	AMOT,FOXJ2,CREB3L1,EMILIN1,RUNX1,S100A1	1.5	0.629442
meiotic cell cycle process	GO:1903046	GO:BP	73	5	CCNB1IP1,GOLGA2,FOXJ2,HSF2BP,SYCE2	1.57	0.629442
regulation of angiogenesis	GO:0045765	GO:BP	92	6	AMOT,FOXJ2,CREB3L1,EMILIN1,RUNX1,S100A1	1.5	0.629442
negative regulation of multicellular organismal process	GO:0051241	GO:BP	356	19	SFMBT1,TRIM27,DYNLT1,REL,GLRX3,AMOT,PAX6,FOXJ2,APPL2,ARRDC3,CARD10,CREB3L1,EMILIN1,HOMER3,MCC,N4BP1,PIBF1,RUNX1,ZBTB7B	1.23	0.629602
Wnt signaling pathway	GO:0016055	GO:BP	151	9	DISC1,KLHL12,VCP,ZRANB1,CBY1,LZTS2,MAGI2,MCC,MDFI	1.37	0.630493
nuclear division	GO:0000280	GO:BP	171	10	CCNB1IP1,GOLGA2,FOXJ2,CENPK,DCTN2,HSF2BP,NUP62,PIBF1,SPAG5,SYCE2	1.35	0.630493
selective autophagy	GO:0061912	GO:BP	37	3	UBQLN1,HSPB8,KLHL3	1.86	0.635164
leukocyte differentiation	GO:0002521	GO:BP	172	10	PAX5,IKZF3,TRAF6,BCL6,NEDD9,RUNX1,SH3RF1,SMARCE1,ZBTB1,ZBTB7B	1.34	0.637636
negative regulation of gene expression, epigenetic	GO:0045814	GO:BP	38	3	TRIM27,L3MBTL3,CREBZF	1.81	0.637636
positive regulation of phosphate metabolic process	GO:0045937	GO:BP	295	16	TRAF2,VAC14,CIB1,NAB2,TRAF6,VCP,AKAP9,BCAR3,CARD10,DLG3,FXR2,MAGI2,NEDD9,PIBF1,SDCBP,TPD52L1	1.25	0.637636
positive regulation of phosphorus metabolic process	GO:0010562	GO:BP	295	16	TRAF2,VAC14,CIB1,NAB2,TRAF6,VCP,AKAP9,BCAR3,CARD10,DLG3,FXR2,MAGI2,NEDD9,PIBF1,SDCBP,TPD52L1	1.25	0.637636
cellular response to biotic stimulus	GO:0071216	GO:BP	75	5	TRAF6,LDOC1,TNIP1,TRIM41,VIM	1.53	0.637636
mononuclear cell differentiation	GO:1903131	GO:BP	132	8	PAX5,IKZF3,BCL6,RUNX1,SH3RF1,SMARCE1,ZBTB1,ZBTB7B	1.39	0.637636
cell-cell signaling by wnt	GO:0198738	GO:BP	154	9	DISC1,KLHL12,VCP,ZRANB1,CBY1,LZTS2,MAGI2,MCC,MDFI	1.34	0.637636
regulation of phosphorus metabolic process	GO:0051174	GO:BP	487	25	TRAF2,TRIM27,VAC14,CIB1,SERTAD1,ROPN1,PRKAR1B,NAB2,TRAF6,VCP,AKAP9,BCAR3,CARD10,CNOT7,DLG3,DMD,EMILIN1,FXR2,LDB2,MAGI2,NEDD9,PIBF1,SDCBP,SFN,TPD52L1	1.19	0.637636
regulation of phosphate metabolic process	GO:0019220	GO:BP	487	25	TRAF2,TRIM27,VAC14,CIB1,SERTAD1,ROPN1,PRKAR1B,NAB2,TRAF6,VCP,AKAP9,BCAR3,CARD10,CNOT7,DLG3,DMD,EMILIN1,FXR2,LDB2,MAGI2,NEDD9,PIBF1,SDCBP,SFN,TPD52L1	1.19	0.637636
cytokine-mediated signaling pathway	GO:0019221	GO:BP	174	10	TRAF2,CIB1,TRAF3,TRAF6,APPL2,BIRC7,CNOT7,EDA,TRAF1,TRIM41	1.32	0.637636
positive regulation of cell differentiation	GO:0045597	GO:BP	276	15	TCF4,DISC1,TRAF6,MYOG,BCL6,DMD,NEDD9,RUNX1,SDCBP,SFN,SMARCE1,TRIM32,ZBTB1,ZBTB7B,ZC4H2	1.25	0.637636
response to type I interferon	GO:0034340	GO:BP	38	3	TRAF3,CNOT7,TRIM41	1.81	0.637636
microtubule-based transport	GO:0099111	GO:BP	75	5	STAU1,DLG2,IFT88,KIFAP3,SSX2IP	1.53	0.637636
modulation by host of symbiont process	GO:0051851	GO:BP	38	3	ZBED1,ZNF639,PAIP1	1.81	0.637636
response to growth factor	GO:0070848	GO:BP	215	12	CIB1,NEDD4,APPL2,CASK,CREB3L1,DMD,EMILIN1,FOXH1,MAGI2,PRDM16,SDCBP,WASF1	1.29	0.637636
response to light stimulus	GO:0009416	GO:BP	93	6	PER2,NEDD4,N4BP1,REEP6,TRIM32,ZBTB1	1.48	0.637636
regulation of type I interferon production	GO:0032479	GO:BP	38	3	REL,TRAF3,RNF135	1.81	0.637636
type I interferon production	GO:0032606	GO:BP	38	3	REL,TRAF3,RNF135	1.81	0.637636
sexual reproduction	GO:0019953	GO:BP	278	15	TRIM27,CIB1,ROPN1,STAU1,CCNB1IP1,GOLGA2,FOXJ2,CCDC136,FAM9A,FAM9B,HSF2BP,PICK1,STX2,SYCE2,TSGA10	1.24	0.638591
positive regulation of leukocyte cell-cell adhesion	GO:1903039	GO:BP	95	6	TRAF6,BCL6,RUNX1,SMARCE1,ZBTB1,ZBTB7B	1.45	0.638591
response to abiotic stimulus	GO:0009628	GO:BP	299	16	PER2,UBQLN1,NEDD4,EIF2B1,TH,VCP,MYOG,APPL2,ATP6V0D1,DMD,N4BP1,PICK1,REEP6,TRIM32,XRCC4,ZBTB1	1.23	0.639296
endosomal transport	GO:0016197	GO:BP	135	8	TRIM27,VPS52,EVI5,VCP,GGA1,GRIP1,TBC1D5,VPS37B	1.36	0.641943
regulation of protein localization to membrane	GO:1905475	GO:BP	76	5	MFF,CIB1,AGR2,LZTFL1,NECAB2	1.51	0.641943
negative regulation of locomotion	GO:0040013	GO:BP	135	8	RNF20,CARD10,CCDC125,EMILIN1,MAGI2,MCC,NEDD9,RNF41	1.36	0.641943
regulation of extrinsic apoptotic signaling pathway	GO:2001236	GO:BP	57	4	TRAF2,PSME3,SH3RF1,TRAF1	1.61	0.641943
transforming growth factor beta receptor signaling pathway	GO:0007179	GO:BP	76	5	APPL2,EMILIN1,FOXH1,PRDM16,SDCBP	1.51	0.641943
spermatogenesis	GO:0007283	GO:BP	155	9	TRIM27,CIB1,ROPN1,FOXJ2,CCDC136,FAM9A,FAM9B,HSF2BP,TSGA10	1.34	0.641943
regulation of insulin secretion	GO:0050796	GO:BP	39	3	PER2,PICK1,RFX6	1.76	0.650887
regulation of potassium ion transport	GO:0043266	GO:BP	39	3	NEDD4,AKAP9,KCNIP1	1.76	0.650887
regulation of nervous system development	GO:0051960	GO:BP	96	6	PER2,DYNLT1,DISC1,PAX6,APPL2,TRIM32	1.44	0.652361
regulation of growth	GO:0040008	GO:BP	197	11	CIB1,SERTAD1,AGR2,ZNF639,BCL6,DNM2,IP6K2,RUNX1,SDCBP,SERTAD3,TRIM32	1.29	0.655477
positive regulation of protein serine/threonine kinase activity	GO:0071902	GO:BP	58	4	TRAF2,CIB1,TRAF6,TPD52L1	1.58	0.660274
regulation of cell growth	GO:0001558	GO:BP	157	9	CIB1,SERTAD1,ZNF639,BCL6,DNM2,IP6K2,SDCBP,SERTAD3,TRIM32	1.32	0.660274
fat cell differentiation	GO:0045444	GO:BP	77	5	PER2,CBY1,PRDM16,TRIM32,ZBTB7B	1.49	0.660274
positive regulation of protein ubiquitination	GO:0031398	GO:BP	58	4	UBQLN1,TRAF6,ARRDC3,BIRC7	1.58	0.660274
response to lipopolysaccharide	GO:0032496	GO:BP	77	5	TRAF6,LDOC1,TNIP1,TRIM41,VIM	1.49	0.660274
regulation of organelle organization	GO:0033043	GO:BP	493	25	MFF,CIB1,CNOT2,UBQLN2,AMOT,AKAP9,ARL6IP1,CEP76,HMBOX1,HNRNPC,IFT88,KANK4,MID1,NEDD9,NUP62,PDE4DIP,PICK1,SDCBP,SMARCE1,SORBS3,SPAG5,TBC1D25,TRIM37,TRIM54,WASF1	1.17	0.660274
angiogenesis	GO:0001525	GO:BP	159	9	CIB1,AMOT,FOXJ2,CARD10,CREB3L1,EMILIN1,PKNOX1,RUNX1,S100A1	1.3	0.662514
heart contraction	GO:0060047	GO:BP	78	5	GLRX3,TH,AKAP9,DMD,S100A1	1.47	0.662514
muscle tissue development	GO:0060537	GO:BP	99	6	MYOG,CBY1,DDX17,DMD,NEBL,RUNX1	1.39	0.662514
learning or memory	GO:0007611	GO:BP	41	3	TH,NEDD9,SHANK2	1.68	0.662514
ERBB signaling pathway	GO:0038127	GO:BP	59	4	AGR2,BCAR3,HIP1,NUP62	1.56	0.662514
telomere maintenance via telomere lengthening	GO:0010833	GO:BP	40	3	HMBOX1,HNRNPC,ZBTB48	1.72	0.662514
negative regulation of endopeptidase activity	GO:0010951	GO:BP	41	3	ARL6IP1,SFN,SH3RF1	1.68	0.662514
cellular developmental process	GO:0048869	GO:BP	1328	63	MFF,PER2,EFHC2,DYNLT1,LHX2,CIB1,KRT31,KRT38,KRT39,NOTO,PAX5,POF1B,ROPN1,TCF4,IKZF3,KRT75,KRT76,NEDD4,STAU1,DISC1,EIF2B1,TRAF6,KLHL12,TH,PAX6,MYOG,FOXJ2,ALAS1,APPL2,BCL6,CBY1,CCDC136,CEP63,CREB3L1,DDX17,DMD,DNM2,ETV6,FAM9A,FAM9B,GRIP1,HNRNPC,IFT88,KRT34,LHX3,MAGI2,NEBL,NEDD9,PICK1,PRDM16,RFX6,RUNX1,SDCBP,SFN,SH3RF1,SMARCE1,TOLLIP,TRIM32,USH1C,WASF1,ZBTB1,ZBTB7B,ZC4H2	1.1	0.662514
response to organonitrogen compound	GO:0010243	GO:BP	261	14	UBQLN1,EIF2B1,UBQLN2,SGTA,VCP,PSMC6,AKAP9,APPL2,BCAR3,LDOC1,TRIM41,UBE4A,VIM,ZBTB7B	1.24	0.662514
response to glucose	GO:0009749	GO:BP	41	3	EIF2B1,RFX6,TRA2B	1.68	0.662514
response to topologically incorrect protein	GO:0035966	GO:BP	78	5	AGR2,VCP,CREB3L1,CREBZF,HSPB8	1.47	0.662514
spindle assembly	GO:0051225	GO:BP	59	4	GOLGA2,CEP63,PIBF1,SPAG5	1.56	0.662514
cell development	GO:0048468	GO:BP	804	39	PER2,EFHC2,DYNLT1,CIB1,PAX5,POF1B,ROPN1,IKZF3,NEDD4,STAU1,DISC1,EIF2B1,TRAF6,KLHL12,TH,PAX6,MYOG,ALAS1,APPL2,BCL6,CCDC136,DMD,DNM2,ETV6,FAM9A,FAM9B,GRIP1,IFT88,MAGI2,NEBL,NEDD9,PICK1,RUNX1,SH3RF1,SMARCE1,TRIM32,USH1C,ZBTB1,ZBTB7B	1.12	0.662514
cytoskeleton-dependent cytokinesis	GO:0061640	GO:BP	60	4	EFHC2,CNTROB,NUP62,SEPTIN3	1.53	0.662514
regulation of NIK/NF-kappaB signaling	GO:1901222	GO:BP	40	3	TRAF6,EDA,TRIP6	1.72	0.662514
negative regulation of NF-kappaB transcription factor activity	GO:0032088	GO:BP	40	3	TRAF3,TAX1BP1,TRIM37	1.72	0.662514
intrinsic apoptotic signaling pathway	GO:0097193	GO:BP	118	7	TRAF2,UBQLN1,CREB3L1,PPP1R13B,SFN,TP53BP2,TRIM32	1.36	0.662514
regulation of myeloid leukocyte differentiation	GO:0002761	GO:BP	41	3	TRAF6,NEDD9,RUNX1	1.68	0.662514
positive regulation of myeloid cell differentiation	GO:0045639	GO:BP	41	3	TRAF6,NEDD9,RUNX1	1.68	0.662514
RNA-mediated gene silencing	GO:0031047	GO:BP	40	3	TSN,TSNAX,CNOT7	1.72	0.662514
innate immune response-activating signaling pathway	GO:0002758	GO:BP	79	5	TRAF3,TRAF6,APPL2,RNF135,TNIP1	1.45	0.662514
cilium assembly	GO:0060271	GO:BP	140	8	RAB3IP,DISC1,ATP6V0D1,CCDC57,DMD,IFT88,PIBF1,SSX2IP	1.31	0.664183
positive regulation of protein phosphorylation	GO:0001934	GO:BP	244	13	TRAF2,CIB1,NAB2,TRAF6,AKAP9,BCAR3,CARD10,DLG3,FXR2,NEDD9,PIBF1,SDCBP,TPD52L1	1.23	0.666886
regulation of cell-substrate adhesion	GO:0010810	GO:BP	80	5	CIB1,CEACAM6,AGR2,CASK,NEDD9	1.43	0.666886
negative regulation of amide metabolic process	GO:0034249	GO:BP	80	5	CNOT2,CNOT7,DCP1B,FXR2,PAIP1	1.43	0.666886
glycoprotein biosynthetic process	GO:0009101	GO:BP	80	5	ACOT8,GOLGA2,NECAB1,NECAB2,TNIP1	1.43	0.666886
RNA catabolic process	GO:0006401	GO:BP	120	7	CNOT2,CNOT7,DCP1B,FXR2,HNRNPC,PAIP1,VIM	1.34	0.666886
response to peptide	GO:1901652	GO:BP	120	7	EIF2B1,APPL2,BCAR3,LDOC1,TRIM41,VIM,ZBTB7B	1.34	0.666886
male gamete generation	GO:0048232	GO:BP	161	9	TRIM27,CIB1,ROPN1,FOXJ2,CCDC136,FAM9A,FAM9B,HSF2BP,TSGA10	1.28	0.667457
cellular response to organic substance	GO:0071310	GO:BP	609	30	TRAF2,CIB1,TRAF3,CNOT2,NEDD4,TRAF6,AGR2,VCP,MYOG,AKAP9,APPL2,BCAR3,BIRC7,CALCOCO1,CNOT7,CREB3L1,CREBZF,DDX17,EDA,FOXH1,HSPB8,LDOC1,RFX6,TADA3,TNIP1,TRA2B,TRAF1,TRIM41,VIM,ZBTB7B	1.14	0.667457
epithelium development	GO:0060429	GO:BP	329	17	KRT31,KRT38,KRT39,POF1B,KRT75,KRT76,PAX6,FOXJ2,CEP63,KLHL3,KRT27,KRT34,MAGI2,RFX6,SFN,TOLLIP,USH1C	1.19	0.667457
generation of neurons	GO:0048699	GO:BP	415	21	EFHC2,LHX2,CIB1,NOTO,TCF4,NEDD4,DISC1,TH,PAX6,DMD,DNM2,GRIP1,IFT88,LHX3,MAGI2,PICK1,RUNX1,SH3RF1,TRIM32,USH1C,ZC4H2	1.17	0.67124
interferon-mediated signaling pathway	GO:0140888	GO:BP	43	3	TRAF3,CNOT7,TRIM41	1.6	0.672018
positive regulation of growth	GO:0045927	GO:BP	81	5	CIB1,AGR2,ZNF639,SDCBP,TRIM32	1.42	0.672018
blood vessel endothelial cell migration	GO:0043534	GO:BP	43	3	CIB1,AMOT,CARD10	1.6	0.672018
response to oxygen levels	GO:0070482	GO:BP	61	4	UBQLN1,TH,ATP6V0D1,PICK1	1.5	0.672018
protein K48-linked ubiquitination	GO:0070936	GO:BP	43	3	HACE1,KLHL3,TRIM32	1.6	0.672018
regulation of cysteine-type endopeptidase activity involved in apoptotic process	GO:0043281	GO:BP	83	5	VCP,ARL6IP1,HIP1,SFN,SH3RF1	1.38	0.672018
cellular response to peptide	GO:1901653	GO:BP	102	6	APPL2,BCAR3,LDOC1,TRIM41,VIM,ZBTB7B	1.35	0.672018
defense response to virus	GO:0051607	GO:BP	101	6	TRAF3,CNOT7,MID2,RNF135,TRIM32,TRIM41	1.36	0.672018
sensory organ morphogenesis	GO:0090596	GO:BP	42	3	TH,PAX6,USH1C	1.64	0.672018
regulation of transferase activity	GO:0051338	GO:BP	333	17	TRAF2,TRIM27,VAC14,CIB1,SERTAD1,PRKAR1B,NAB2,TRAF6,ARRDC3,CARD10,DLG3,HMBOX1,LDB2,NEDD9,PIBF1,SFN,TPD52L1	1.18	0.672018
cell division	GO:0051301	GO:BP	143	8	EFHC2,CIB1,CNTROB,GOLGA2,NUP62,SEPTIN3,SFN,TADA3	1.29	0.672018
chromosome organization	GO:0051276	GO:BP	270	14	CCNB1IP1,GOLGA2,CENPH,CENPK,DCTN2,HMBOX1,HNRNPC,NUP62,PIBF1,SMARCE1,SPAG5,SYCE2,TFIP11,ZBTB48	1.19	0.672018
regulation of cellular localization	GO:0060341	GO:BP	374	19	MFF,PER2,TRIM27,CIB1,SEC16B,NEDD4,AGR2,VCP,CARD10,LZTFL1,NECAB2,NEDD9,NUP62,PICK1,REEP6,RFX6,RINT1,SPAG5,TRIM38	1.17	0.672018
negative regulation of molecular function	GO:0044092	GO:BP	354	18	PER2,TRIM27,TRAF3,PRKAR1B,UBQLN1,NEDD4,DISC1,TAX1BP1,GOLGA2,ARL6IP1,FOXH1,KEAP1,MDFI,SFN,SH3RF1,TFIP11,TRIM37,XIRP1	1.17	0.672018
multicellular organismal reproductive process	GO:0048609	GO:BP	204	11	TRIM27,CIB1,ROPN1,STAU1,FOXJ2,CCDC136,FAM9A,FAM9B,HSF2BP,PICK1,TSGA10	1.24	0.672018
positive regulation of phosphorylation	GO:0042327	GO:BP	267	14	TRAF2,VAC14,CIB1,NAB2,TRAF6,AKAP9,BCAR3,CARD10,DLG3,FXR2,NEDD9,PIBF1,SDCBP,TPD52L1	1.21	0.672018
defense response to symbiont	GO:0140546	GO:BP	101	6	TRAF3,CNOT7,MID2,RNF135,TRIM32,TRIM41	1.36	0.672018
regulation of apoptotic signaling pathway	GO:2001233	GO:BP	142	8	TRAF2,UBQLN1,CREB3L1,PSME3,SH3RF1,TPD52L1,TRAF1,TRIM32	1.29	0.672018
regulation of G protein-coupled receptor signaling pathway	GO:0008277	GO:BP	42	3	DYNLT1,UBQLN2,NECAB2	1.64	0.672018
CD4-positive, alpha-beta T cell activation	GO:0035710	GO:BP	43	3	RUNX1,SH3RF1,ZBTB7B	1.6	0.672018
negative regulation of peptidase activity	GO:0010466	GO:BP	43	3	ARL6IP1,SFN,SH3RF1	1.6	0.672018
response to molecule of bacterial origin	GO:0002237	GO:BP	81	5	TRAF6,LDOC1,TNIP1,TRIM41,VIM	1.42	0.672018
response to hexose	GO:0009746	GO:BP	43	3	EIF2B1,RFX6,TRA2B	1.6	0.672018
positive regulation of cell growth	GO:0030307	GO:BP	61	4	CIB1,ZNF639,SDCBP,TRIM32	1.5	0.672018
regulation of protein ubiquitination	GO:0031396	GO:BP	101	6	PER2,UBQLN1,TRAF6,ARRDC3,BIRC7,N4BP1	1.36	0.672018
adaptive immune response based on somatic recombination of immune receptors built from immunoglobulin superfamily domains	GO:0002460	GO:BP	82	5	TRAF2,BACH2,TRAF6,BCL6,ZBTB1	1.4	0.672018
negative regulation of Wnt signaling pathway	GO:0030178	GO:BP	62	4	CBY1,LZTS2,MCC,MDFI	1.48	0.672018
response to monosaccharide	GO:0034284	GO:BP	43	3	EIF2B1,RFX6,TRA2B	1.6	0.672018
negative regulation of cytokine production	GO:0001818	GO:BP	101	6	TRIM27,REL,APPL2,HOMER3,N4BP1,PIBF1	1.36	0.672018
positive regulation of organelle organization	GO:0010638	GO:BP	225	12	MFF,CNOT2,AMOT,AKAP9,HMBOX1,IFT88,NUP62,PDE4DIP,SDCBP,SORBS3,SPAG5,WASF1	1.23	0.672018
positive regulation of gene expression	GO:0010628	GO:BP	396	20	TRAF2,TRIM27,SEC16B,TRAF6,AGR2,PAX6,CALCOCO1,EMILIN1,FXR2,HNRNPC,PAIP1,PIBF1,RHOXF2,RNF135,RUNX1,SF3B4,TADA3,TRA2B,VIM,ZBTB7B	1.16	0.672018
heart process	GO:0003015	GO:BP	81	5	GLRX3,TH,AKAP9,DMD,S100A1	1.42	0.672018
signal transduction	GO:0007165	GO:BP	2009	93	MFF,GIGYF1,TRAF2,TRIM27,DYNLT1,VAC14,CIB1,REL,TRAF3,UBQLN1,CEACAM6,BEGAIN,CNOT2,NEDD4,DISC1,EIF2B1,TRAF6,UBQLN2,KLHL12,AMOT,AGR2,VCP,ZRANB1,AKAP9,APPL2,ARRDC3,BCAR3,BIRC7,CALCOCO1,CARD10,CBY1,CCDC125,CEP63,CNOT7,CREB3L1,CREBZF,DDX17,DMD,DNM2,EDA,EMILIN1,FOXH1,GADD45G,GRIP1,HACE1,HIP1,HOMER3,IKBKG,KCTD10,KCTD6,KIFAP3,LZTS2,MAGI1,MAGI2,MCC,MDFI,MID1,MID2,NECAB2,NEDD9,NRBP1,NUP62,PIBF1,PICK1,PPP1R13…	1.08	0.672018
negative regulation of cell migration	GO:0030336	GO:BP	122	7	RNF20,CARD10,EMILIN1,MAGI2,MCC,NEDD9,RNF41	1.32	0.672018
cellular component disassembly	GO:0022411	GO:BP	184	10	CIB1,UBQLN1,VCP,GOLGA2,NEDD9,SMARCE1,SPATA18,TBC1D25,TFIP11,TRIM54	1.25	0.672018
cell junction organization	GO:0034330	GO:BP	224	12	POF1B,NEDD4,AMOT,KIFC3,COL17A1,MPP7,NEDD9,PICK1,PPFIBP1,SHANK2,TRIP6,ZC4H2	1.23	0.672018
positive regulation of protein-containing complex assembly	GO:0031334	GO:BP	81	5	VCP,PSMC6,AKAP9,MPP7,PDE4DIP	1.42	0.672018
regulation of lymphocyte activation	GO:0051249	GO:BP	166	9	IKZF3,BCL6,NEDD9,PIBF1,RUNX1,SH3RF1,SMARCE1,ZBTB1,ZBTB7B	1.25	0.67382
mitotic cytokinesis	GO:0000281	GO:BP	44	3	EFHC2,CNTROB,NUP62	1.56	0.67382
cell surface receptor signaling pathway involved in cell-cell signaling	GO:1905114	GO:BP	166	9	DISC1,KLHL12,VCP,ZRANB1,CBY1,LZTS2,MAGI2,MCC,MDFI	1.25	0.67382
cellular response to oxygen levels	GO:0071453	GO:BP	44	3	UBQLN1,ATP6V0D1,PICK1	1.56	0.67382
regulation of cell-matrix adhesion	GO:0001952	GO:BP	44	3	CIB1,CEACAM6,CASK	1.56	0.67382
organelle localization	GO:0051640	GO:BP	251	13	DYNLT1,RAB3IP,KLHL12,AKAP9,DCTN2,DNM2,IKBKG,KIFAP3,NUP62,PIBF1,SDCBP,SPAG5,STX2	1.19	0.679113
protein metabolic process	GO:0019538	GO:BP	1980	91	PER2,RNF20,TRAF2,TRIM27,CIB1,PTPN21,SERTAD1,TRAF3,ZBED1,GLRX3,ROPN1,PRKAR1B,UBQLN1,L3MBTL3,ACOT8,CNOT2,NAB2,NEDD4,EIF2B1,TRIM23,DZIP3,TRAF6,UBQLN2,KLHL12,SGTA,VCP,PSMC6,GOLGA2,ZRANB1,AKAP9,ALAS1,APPBP2,ARL6IP1,ARRDC3,BANP,BCAR3,BCKDK,BIRC7,CARD10,CNOT7,CTDSP2,DCP1B,DLG3,DMD,EHMT2,EMILIN1,FXR2,HACE1,HIP1,KCTD10,KCTD6,KEAP1,KLHL2,KLHL3,MAGI2,N4BP1,NECAB1,NECAB2,NEDD9,PAIP1,PIBF1,PICK1,PSME3,RNF135,…	1.07	0.685437
blood vessel development	GO:0001568	GO:BP	188	10	CIB1,AMOT,PAX6,FOXJ2,CARD10,CREB3L1,EMILIN1,PKNOX1,RUNX1,S100A1	1.22	0.685437
negative regulation of gene expression	GO:0010629	GO:BP	381	19	TRIM27,REL,TSN,TSNAX,L3MBTL3,CNOT2,APPL2,CNOT7,CREB3L1,CREBZF,DCP1B,EMILIN1,FXR2,HNRNPC,HOMER3,N4BP1,PAIP1,PIBF1,VIM	1.15	0.688249
cellular response to light stimulus	GO:0071482	GO:BP	45	3	NEDD4,N4BP1,ZBTB1	1.53	0.689988
regulation of cellular ketone metabolic process	GO:0010565	GO:BP	46	3	APPL2,BCKDK,PIBF1	1.49	0.689988
cellular response to endogenous stimulus	GO:0071495	GO:BP	448	22	CIB1,CNOT2,NEDD4,AKAP9,APPL2,BCAR3,CALCOCO1,CASK,CREB3L1,DDX17,DMD,EMILIN1,FOXH1,LDOC1,MAGI2,PRDM16,SDCBP,TADA3,TRIM41,VIM,WASF1,ZBTB7B	1.13	0.689988
cellular response to transforming growth factor beta stimulus	GO:0071560	GO:BP	87	5	APPL2,EMILIN1,FOXH1,PRDM16,SDCBP	1.32	0.689988
response to carbohydrate	GO:0009743	GO:BP	45	3	EIF2B1,RFX6,TRA2B	1.53	0.689988
establishment of organelle localization	GO:0051656	GO:BP	190	10	DYNLT1,KLHL12,DCTN2,DNM2,IKBKG,KIFAP3,NUP62,PIBF1,SDCBP,SPAG5	1.21	0.689988
cellular response to stimulus	GO:0051716	GO:BP	2571	117	MFF,GIGYF1,TRAF2,TRIM27,DYNLT1,VAC14,CIB1,REL,TRAF3,UBQLN1,CEACAM6,BEGAIN,CNOT2,NEDD4,DISC1,EIF2B1,TRAF6,UBQLN2,KLHL12,AMOT,SGTA,AGR2,VCP,MYOG,PSMC6,ZRANB1,AKAP9,APPL2,ARRDC3,ATP6V0D1,BCAR3,BCL6,BIRC7,CALCOCO1,CARD10,CBY1,CCDC125,CEP63,CNOT7,CREB3L1,CREBZF,CYB5B,DDX17,DLG2,DMD,DNM2,EDA,EHMT2,EMILIN1,FOXH1,GADD45G,GRIP1,GSTA4,HACE1,HIP1,HOMER3,HSF2BP,HSPB8,IKBKG,IP6K2,KCTD10,KCTD6,KEAP1,KIFAP3,LDO…	1.06	0.689988
negative regulation of cell death	GO:0060548	GO:BP	341	17	TRAF2,CIB1,CEACAM6,TAX1BP1,AGR2,ARL6IP1,BCL6,BIRC7,BNIP2,CREB3L1,IKBKG,NUP62,PSME3,SFN,SH3RF1,TOX3,TRIM32	1.15	0.689988
regulation of cell cycle	GO:0051726	GO:BP	447	22	PER2,SERTAD1,MYOG,APPL2,BCL6,BIRC7,CCDC57,CEP63,CEP76,GADD45G,NUP62,PPP1R13B,PSME3,RINT1,SDCBP,SMARCE1,SPAG5,TADA3,TP53BP2,TRIM32,TRIM37,WAC	1.13	0.689988
organelle disassembly	GO:1903008	GO:BP	65	4	VCP,GOLGA2,NEDD9,SPATA18	1.41	0.689988
regulation of protein kinase B signaling	GO:0051896	GO:BP	65	4	CIB1,HIP1,MAGI2,RNF41	1.41	0.689988
multicellular organism reproduction	GO:0032504	GO:BP	211	11	TRIM27,CIB1,ROPN1,STAU1,FOXJ2,CCDC136,FAM9A,FAM9B,HSF2BP,PICK1,TSGA10	1.2	0.689988
neuron death	GO:0070997	GO:BP	87	5	TRAF2,ATN1,IKBKG,TOX3,TRIM2	1.32	0.689988
response to temperature stimulus	GO:0009266	GO:BP	46	3	EIF2B1,VCP,APPL2	1.49	0.689988
positive regulation of T cell activation	GO:0050870	GO:BP	86	5	BCL6,RUNX1,SMARCE1,ZBTB1,ZBTB7B	1.33	0.689988
regulation of cell division	GO:0051302	GO:BP	66	4	CIB1,NUP62,SFN,TADA3	1.39	0.689988
circulatory system process	GO:0003013	GO:BP	168	9	PER2,GLRX3,AMOT,TH,AGTRAP,AKAP9,DMD,EMILIN1,S100A1	1.23	0.689988
nervous system development	GO:0007399	GO:BP	691	33	PER2,EFHC2,DYNLT1,LHX2,CIB1,NOTO,TCF4,NEDD4,PROP1,DISC1,FOXP2,EIF2B1,TH,PAX6,APPL2,ATN1,DMD,DNM2,GRIP1,IFT88,LDB2,LHX3,MAGI2,PICK1,RUNX1,S100A1,SH3RF1,SHANK2,TACC1,TRIM3,TRIM32,USH1C,ZC4H2	1.1	0.689988
cell differentiation	GO:0030154	GO:BP	1315	61	PER2,EFHC2,DYNLT1,LHX2,CIB1,KRT31,KRT38,KRT39,NOTO,PAX5,POF1B,ROPN1,TCF4,IKZF3,KRT75,KRT76,NEDD4,STAU1,DISC1,EIF2B1,TRAF6,KLHL12,TH,PAX6,MYOG,FOXJ2,ALAS1,APPL2,BCL6,CBY1,CCDC136,CEP63,CREB3L1,DDX17,DMD,DNM2,ETV6,FAM9A,FAM9B,GRIP1,HNRNPC,IFT88,KRT34,LHX3,MAGI2,NEBL,NEDD9,PICK1,PRDM16,RFX6,RUNX1,SDCBP,SFN,SH3RF1,SMARCE1,TOLLIP,TRIM32,USH1C,ZBTB1,ZBTB7B,ZC4H2	1.07	0.689988
positive regulation of vasculature development	GO:1904018	GO:BP	45	3	EMILIN1,RUNX1,S100A1	1.53	0.689988
negative regulation of cell growth	GO:0030308	GO:BP	66	4	SERTAD1,BCL6,IP6K2,SERTAD3	1.39	0.689988
adaptive immune response	GO:0002250	GO:BP	105	6	TRAF2,TRIM27,BACH2,TRAF6,BCL6,ZBTB1	1.31	0.689988
regulation of Wnt signaling pathway	GO:0030111	GO:BP	128	7	DISC1,VCP,ZRANB1,CBY1,LZTS2,MCC,MDFI	1.25	0.689988
positive regulation of response to biotic stimulus	GO:0002833	GO:BP	126	7	TRAF3,TRAF6,APPL2,EMILIN1,RNF135,TNIP1,TRIM41	1.27	0.689988
regulation of cell-cell adhesion	GO:0022407	GO:BP	168	9	CEACAM6,TRAF6,BCL6,EMILIN1,MAGI1,RUNX1,SMARCE1,ZBTB1,ZBTB7B	1.23	0.689988
positive regulation of angiogenesis	GO:0045766	GO:BP	45	3	EMILIN1,RUNX1,S100A1	1.53	0.689988
positive regulation of leukocyte mediated immunity	GO:0002705	GO:BP	45	3	TRAF2,TRAF6,ZBTB1	1.53	0.689988
regulation of mRNA processing	GO:0050684	GO:BP	85	5	DDX17,FXR2,PUF60,SF3B4,TRA2B	1.35	0.689988
regulation of cytokine production	GO:0001817	GO:BP	257	13	TRAF2,TRIM27,REL,TRAF3,TRAF6,APPL2,BCL6,HOMER3,N4BP1,PIBF1,RNF135,RUNX1,ZBTB7B	1.16	0.695531
extracellular matrix organization	GO:0030198	GO:BP	67	4	COL17A1,CREB3L1,EMILIN1,RUNX1	1.37	0.69728
actin filament bundle assembly	GO:0051017	GO:BP	67	4	AMOT,NEDD9,SORBS3,USH1C	1.37	0.69728
epidermal cell differentiation	GO:0009913	GO:BP	67	4	KRT75,KRT76,SFN,USH1C	1.37	0.69728
negative regulation of cell activation	GO:0050866	GO:BP	67	4	EMILIN1,PIBF1,RUNX1,ZBTB7B	1.37	0.69728
insulin secretion	GO:0030073	GO:BP	47	3	PER2,PICK1,RFX6	1.46	0.699437
DNA damage checkpoint signaling	GO:0000077	GO:BP	47	3	CEP63,RINT1,WAC	1.46	0.699437
positive regulation of translation	GO:0045727	GO:BP	47	3	FXR2,PAIP1,VIM	1.46	0.699437
negative regulation of neuron death	GO:1901215	GO:BP	47	3	TRAF2,IKBKG,TOX3	1.46	0.699437
positive regulation of cell death	GO:0010942	GO:BP	215	11	TRAF2,PNMA1,BCL6,DNM2,EMILIN1,GADD45G,IP6K2,PNMA2,PNMA5,TP53BP2,TPD52L1	1.17	0.70289
regulation of developmental process	GO:0050793	GO:BP	809	38	MFF,PER2,SFMBT1,DYNLT1,CIB1,TCF4,CNOT2,IKZF3,NEDD4,DISC1,TRAF6,AMOT,AGR2,PAX6,MYOG,ZRANB1,FOXJ2,APPL2,BCL6,CREB3L1,DDX17,DMD,DNM2,EMILIN1,GRIP1,MAGI2,NEDD9,RUNX1,S100A1,SDCBP,SFN,SH3RF1,SMARCE1,TADA3,TRIM32,ZBTB1,ZBTB7B,ZC4H2	1.08	0.708784
regulation of G1/S transition of mitotic cell cycle	GO:2000045	GO:BP	68	4	APPL2,PSME3,SMARCE1,WAC	1.35	0.708784
extracellular structure organization	GO:0043062	GO:BP	68	4	COL17A1,CREB3L1,EMILIN1,RUNX1	1.35	0.708784
protein deubiquitination	GO:0016579	GO:BP	68	4	VCP,ZRANB1,TADA3,TNIP1	1.35	0.708784
cytokine production	GO:0001816	GO:BP	259	13	TRAF2,TRIM27,REL,TRAF3,TRAF6,APPL2,BCL6,HOMER3,N4BP1,PIBF1,RNF135,RUNX1,ZBTB7B	1.15	0.708784
regulation of metal ion transport	GO:0010959	GO:BP	152	8	TRIM27,UBQLN1,NEDD4,AKAP9,DMD,HOMER3,JSRP1,KCNIP1	1.21	0.708784
response to virus	GO:0009615	GO:BP	152	8	TRAF3,CNOT7,CREBZF,IKBKG,MID2,RNF135,TRIM32,TRIM41	1.21	0.708784
external encapsulating structure organization	GO:0045229	GO:BP	68	4	COL17A1,CREB3L1,EMILIN1,RUNX1	1.35	0.708784
response to transforming growth factor beta	GO:0071559	GO:BP	89	5	APPL2,EMILIN1,FOXH1,PRDM16,SDCBP	1.29	0.711813
innate immune response	GO:0045087	GO:BP	305	15	TRIM27,REL,TRAF3,TRAF6,APPL2,CNOT7,IKBKG,LCN2,MID2,N4BP1,RNF135,TNIP1,TRIM32,TRIM38,TRIM41	1.13	0.713477
establishment of vesicle localization	GO:0051650	GO:BP	90	5	KLHL12,DNM2,IKBKG,KIFAP3,SDCBP	1.27	0.713477
vesicle-mediated transport	GO:0016192	GO:BP	656	31	TRIM27,COG6,RAB3IP,VPS52,SEC16B,EVI5,NEDD4,TRIM23,CADPS,UBQLN2,KLHL12,VCP,GOLGA2,APPL2,CCDC91,DNM2,GGA1,GRIP1,HIP1,HOOK2,MAGI2,NECAB2,NRBP1,PICK1,RAB3IL1,RINT1,SDCBP,STX2,TBC1D5,VPS37B,WASF1	1.09	0.713477
regulation of innate immune response	GO:0045088	GO:BP	153	8	TRAF3,TRAF6,APPL2,CNOT7,N4BP1,RNF135,TNIP1,TRIM41	1.2	0.713477
growth	GO:0040007	GO:BP	240	12	CIB1,SERTAD1,AGR2,ZNF639,BCL6,DNM2,IP6K2,MAGI2,RUNX1,SDCBP,SERTAD3,TRIM32	1.15	0.713477
actin filament bundle organization	GO:0061572	GO:BP	69	4	AMOT,NEDD9,SORBS3,USH1C	1.33	0.713477
regulation of response to biotic stimulus	GO:0002831	GO:BP	174	9	TRAF3,TRAF6,APPL2,CNOT7,EMILIN1,N4BP1,RNF135,TNIP1,TRIM41	1.19	0.713477
vasculature development	GO:0001944	GO:BP	196	10	CIB1,AMOT,PAX6,FOXJ2,CARD10,CREB3L1,EMILIN1,PKNOX1,RUNX1,S100A1	1.17	0.713477
establishment or maintenance of cell polarity	GO:0007163	GO:BP	90	5	DYNLT1,AMOT,DLG2,DLG3,MPP7	1.27	0.713477
regulation of multicellular organismal process	GO:0051239	GO:BP	993	46	PER2,SFMBT1,TRAF2,TRIM27,DYNLT1,CIB1,REL,TRAF3,GLRX3,BEGAIN,CNOT2,IKZF3,DISC1,TRAF6,AMOT,TH,PAX6,MYOG,FOXJ2,AKAP9,APPL2,ARRDC3,BCL6,CARD10,CREB3L1,DMD,EMILIN1,GADD45G,HOMER3,LCN2,MCC,N4BP1,NEDD9,PIBF1,PRDM16,RNF135,RUNX1,S100A1,SDCBP,SFN,SH3RF1,SMARCE1,TADA3,TRIM32,ZBTB1,ZBTB7B	1.07	0.713822
regulation of protein-containing complex assembly	GO:0043254	GO:BP	154	8	TRAF2,VCP,PSMC6,AKAP9,KANK4,MPP7,PDE4DIP,TFIP11	1.19	0.713822
response to nitrogen compound	GO:1901698	GO:BP	284	14	UBQLN1,EIF2B1,UBQLN2,SGTA,VCP,PSMC6,AKAP9,APPL2,BCAR3,LDOC1,TRIM41,UBE4A,VIM,ZBTB7B	1.13	0.71414
regulation of translation	GO:0006417	GO:BP	133	7	PER2,CNOT2,CNOT7,DCP1B,FXR2,PAIP1,VIM	1.21	0.71414
negative regulation of protein phosphorylation	GO:0001933	GO:BP	133	7	TRIM27,CIB1,PRKAR1B,DMD,EMILIN1,PIBF1,SFN	1.21	0.71414
cell growth	GO:0016049	GO:BP	176	9	CIB1,SERTAD1,ZNF639,BCL6,DNM2,IP6K2,SDCBP,SERTAD3,TRIM32	1.17	0.714252
response to cytokine	GO:0034097	GO:BP	263	13	TRAF2,CIB1,REL,TRAF3,TRAF6,APPL2,BIRC7,CNOT7,EDA,FOXH1,TRAF1,TRIM32,TRIM41	1.13	0.716611
neuron differentiation	GO:0030182	GO:BP	395	19	EFHC2,LHX2,CIB1,NOTO,TCF4,NEDD4,TH,PAX6,DMD,DNM2,GRIP1,IFT88,LHX3,MAGI2,PICK1,RUNX1,TRIM32,USH1C,ZC4H2	1.1	0.720433
negative regulation of apoptotic process	GO:0043066	GO:BP	286	14	CIB1,CEACAM6,TAX1BP1,ARL6IP1,BCL6,BIRC7,BNIP2,CREB3L1,NUP62,PSME3,SFN,SH3RF1,TOX3,TRIM32	1.12	0.727158
telomere maintenance	GO:0000723	GO:BP	71	4	HMBOX1,HNRNPC,TFIP11,ZBTB48	1.29	0.728875
regulation of cell population proliferation	GO:0042127	GO:BP	555	26	PER2,CIB1,SERTAD1,CEACAM6,IKZF3,DISC1,MYOG,FOXJ2,APPL2,BCL6,BIRC7,CASK,CNOT7,DLG3,EMILIN1,LDOC1,MAGI2,MCC,NUP62,RNF41,RUNX1,SDCBP,SH3RF1,SHANK2,TRIM32,ZBTB7B	1.08	0.728875
nucleobase-containing compound catabolic process	GO:0034655	GO:BP	157	8	CNOT2,VCP,CNOT7,DCP1B,FXR2,HNRNPC,PAIP1,VIM	1.17	0.728875
actin filament polymerization	GO:0030041	GO:BP	51	3	KANK4,PSTPIP1,WASF1	1.35	0.728875
synapse organization	GO:0050808	GO:BP	114	6	NEDD4,NEDD9,PICK1,PPFIBP1,SHANK2,ZC4H2	1.21	0.728875
regulation of calcium ion transmembrane transporter activity	GO:1901019	GO:BP	50	3	UBQLN1,DMD,JSRP1	1.37	0.728875
blood vessel morphogenesis	GO:0048514	GO:BP	179	9	CIB1,AMOT,FOXJ2,CARD10,CREB3L1,EMILIN1,PKNOX1,RUNX1,S100A1	1.15	0.728875
regulation of calcium ion transport	GO:0051924	GO:BP	92	5	TRIM27,UBQLN1,DMD,HOMER3,JSRP1	1.25	0.728875
epithelial cell development	GO:0002064	GO:BP	50	3	POF1B,PAX6,MAGI2	1.37	0.728875
activation of innate immune response	GO:0002218	GO:BP	92	5	TRAF3,TRAF6,APPL2,RNF135,TNIP1	1.25	0.728875
regulation of cellular response to transforming growth factor beta stimulus	GO:1903844	GO:BP	51	3	EMILIN1,PRDM16,SDCBP	1.35	0.728875
regulation of transforming growth factor beta receptor signaling pathway	GO:0017015	GO:BP	51	3	EMILIN1,PRDM16,SDCBP	1.35	0.728875
biological process involved in interaction with symbiont	GO:0051702	GO:BP	50	3	ZBED1,ZNF639,PAIP1	1.37	0.728875
positive regulation of developmental process	GO:0051094	GO:BP	420	20	MFF,TCF4,DISC1,TRAF6,AGR2,MYOG,BCL6,DMD,EMILIN1,GRIP1,NEDD9,RUNX1,S100A1,SDCBP,SFN,SMARCE1,TRIM32,ZBTB1,ZBTB7B,ZC4H2	1.09	0.728875
regulation of cell differentiation	GO:0045595	GO:BP	508	24	PER2,DYNLT1,CIB1,TCF4,IKZF3,DISC1,TRAF6,PAX6,MYOG,FOXJ2,APPL2,BCL6,DDX17,DMD,NEDD9,RUNX1,SDCBP,SFN,SH3RF1,SMARCE1,TRIM32,ZBTB1,ZBTB7B,ZC4H2	1.09	0.728875
DNA integrity checkpoint signaling	GO:0031570	GO:BP	50	3	CEP63,RINT1,WAC	1.37	0.728875
cellular response to chemical stimulus	GO:0070887	GO:BP	866	40	TRAF2,CIB1,TRAF3,UBQLN1,CNOT2,NEDD4,TRAF6,AGR2,VCP,MYOG,AKAP9,APPL2,ATP6V0D1,BCAR3,BIRC7,CALCOCO1,CNOT7,CREB3L1,CREBZF,CYB5B,DDX17,DLG2,EDA,FOXH1,GSTA4,HSPB8,IP6K2,KEAP1,LDOC1,NEDD9,PICK1,RFX6,STX2,TADA3,TNIP1,TRA2B,TRAF1,TRIM41,VIM,ZBTB7B	1.06	0.728875
macromolecule modification	GO:0043412	GO:BP	1428	65	PER2,RNF20,TRAF2,TRIM27,CIB1,PTPN21,SERTAD1,TRAF3,ZBED1,ROPN1,PRKAR1B,UBQLN1,NAB2,NEDD4,TRIM23,DZIP3,TRAF6,KLHL12,VCP,GOLGA2,ZRANB1,AKAP9,ARRDC3,BCAR3,BCKDK,BIRC7,CARD10,CNOT7,CTDSP2,DLG3,DMD,EHMT2,EMILIN1,FXR2,HACE1,KCTD10,KEAP1,KLHL2,KLHL3,MAGI2,N4BP1,NEDD9,PIBF1,PICK1,RNF135,RNF41,SDCBP,SFN,SH3RF1,TADA3,TNIP1,TPD52L1,TRAF1,TRIM2,TRIM3,TRIM32,TRIM37,TRIM38,TRIM41,TRIM50,TRIM54,TRIM72,UBE4A,WAC,…	1.05	0.728875
negative regulation of lymphocyte activation	GO:0051250	GO:BP	50	3	PIBF1,RUNX1,ZBTB7B	1.37	0.728875
regulation of cell projection organization	GO:0031344	GO:BP	199	10	EFHC2,CIB1,NEDD4,DMD,FXR2,GRIP1,IFT88,MAGI2,NEDD9,USH1C	1.15	0.728875
biological process involved in interspecies interaction between organisms	GO:0044419	GO:BP	531	25	TRIM27,DYNLT1,REL,TRAF3,ZBED1,NEDD4,TRAF6,ZNF639,APPL2,CNOT7,CREBZF,EMILIN1,IKBKG,LCN2,LDOC1,MID2,N4BP1,PAIP1,RNF135,TNIP1,TRIM32,TRIM38,TRIM41,VIM,VPS37B	1.08	0.728875
regulation of actin filament organization	GO:0110053	GO:BP	93	5	AMOT,KANK4,PICK1,SORBS3,WASF1	1.23	0.728875
mitotic nuclear division	GO:0140014	GO:BP	113	6	GOLGA2,CENPK,DCTN2,NUP62,PIBF1,SPAG5	1.22	0.728875
glucose metabolic process	GO:0006006	GO:BP	50	3	PER2,BCKDK,CRTC2	1.37	0.728875
skin development	GO:0043588	GO:BP	72	4	KRT75,KRT76,KRT27,SFN	1.27	0.728875
mitotic cell cycle phase transition	GO:0044772	GO:BP	180	9	APPL2,CCDC57,DNM2,PSME3,RINT1,SMARCE1,TPD52L1,USH1C,WAC	1.15	0.730586
response to radiation	GO:0009314	GO:BP	137	7	PER2,NEDD4,N4BP1,REEP6,TRIM32,XRCC4,ZBTB1	1.17	0.735652
microtubule-based movement	GO:0007018	GO:BP	137	7	DYNLT1,ROPN1,STAU1,DLG2,IFT88,KIFAP3,SSX2IP	1.17	0.735652
vesicle localization	GO:0051648	GO:BP	94	5	KLHL12,DNM2,IKBKG,KIFAP3,SDCBP	1.22	0.737055
protein kinase B signaling	GO:0043491	GO:BP	73	4	CIB1,HIP1,MAGI2,RNF41	1.25	0.739098
positive regulation of immune effector process	GO:0002699	GO:BP	73	4	TRAF2,TRAF6,APPL2,ZBTB1	1.25	0.739098
signaling	GO:0023052	GO:BP	2181	98	MFF,PER2,GIGYF1,TRAF2,TRIM27,DYNLT1,VAC14,CIB1,REL,TRAF3,UBQLN1,CEACAM6,BEGAIN,CNOT2,NEDD4,DISC1,EIF2B1,TRAF6,UBQLN2,KLHL12,AMOT,AGR2,TH,VCP,ZRANB1,AKAP9,APPL2,ARRDC3,BCAR3,BIRC7,CALCOCO1,CARD10,CASK,CBY1,CCDC125,CEP63,CNOT7,CREB3L1,CREBZF,DDX17,DLG2,DMD,DNM2,EDA,EMILIN1,FOXH1,GADD45G,GRIP1,HACE1,HIP1,HOMER3,IKBKG,KCTD10,KCTD6,KIFAP3,LZTS2,MAGI1,MAGI2,MCC,MDFI,MID1,MID2,NECAB2,NEDD9,NRBP1,NUP62,P…	1.04	0.739098
monosaccharide metabolic process	GO:0005996	GO:BP	73	4	PER2,RPIA,BCKDK,CRTC2	1.25	0.739098
transmembrane receptor protein serine/threonine kinase signaling pathway	GO:0007178	GO:BP	116	6	APPL2,EMILIN1,FOXH1,MAGI2,PRDM16,SDCBP	1.18	0.739244
regulation of peptide hormone secretion	GO:0090276	GO:BP	52	3	PER2,PICK1,RFX6	1.32	0.740985
negative regulation of monoatomic ion transport	GO:0043271	GO:BP	52	3	TRIM27,UBQLN1,NEDD4	1.32	0.740985
regulation of cell adhesion	GO:0030155	GO:BP	270	13	CIB1,CEACAM6,TRAF6,AGR2,BCL6,CASK,EMILIN1,MAGI1,NEDD9,RUNX1,SMARCE1,ZBTB1,ZBTB7B	1.1	0.746103
muscle structure development	GO:0061061	GO:BP	182	9	SFMBT1,MYOG,CBY1,DDX17,DMD,FHL3,NEBL,SMARCE1,TRIM72	1.13	0.746103
cellular response to organic cyclic compound	GO:0071407	GO:BP	161	8	CNOT2,NEDD4,MYOG,AKAP9,CALCOCO1,DDX17,FOXH1,TADA3	1.14	0.746306
regulation of peptide secretion	GO:0002791	GO:BP	53	3	PER2,PICK1,RFX6	1.3	0.746306
regulation of catalytic activity	GO:0050790	GO:BP	673	31	TRAF2,TRIM27,VAC14,CIB1,SERTAD1,PRKAR1B,EVI5,NAB2,TRAF6,VCP,ARL6IP1,ARRDC3,BCAR3,CARD10,CCDC125,DLG3,HIP1,HMBOX1,LDB2,MAGI2,NEDD9,PIBF1,PSME3,S100A1,SFN,SH3RF1,TBC1D25,TBC1D5,TFIP11,TPD52L1,XRCC4	1.06	0.746306
negative regulation of intracellular signal transduction	GO:1902532	GO:BP	206	10	CIB1,CCDC125,CREB3L1,EMILIN1,HOMER3,KCTD10,MAGI2,SHANK2,TNIP1,TRIM32	1.11	0.746306
positive regulation of protein localization	GO:1903829	GO:BP	183	9	MFF,CIB1,SEC16B,AGR2,CARD10,NECAB2,NEDD9,NUP62,RFX6	1.13	0.746306
response to endogenous stimulus	GO:0009719	GO:BP	495	23	CIB1,CNOT2,NEDD4,EIF2B1,AKAP9,APPL2,BCAR3,CALCOCO1,CASK,CREB3L1,DDX17,DMD,EMILIN1,FOXH1,LDOC1,MAGI2,PRDM16,SDCBP,TADA3,TRIM41,VIM,WASF1,ZBTB7B	1.07	0.746306
tube morphogenesis	GO:0035239	GO:BP	226	11	CIB1,AMOT,AGR2,FOXJ2,CARD10,CREB3L1,EMILIN1,KLHL3,PKNOX1,RUNX1,S100A1	1.12	0.746306
cell-cell junction organization	GO:0045216	GO:BP	75	4	POF1B,AMOT,KIFC3,MPP7	1.22	0.749314
cellular response to cytokine stimulus	GO:0071345	GO:BP	229	11	TRAF2,CIB1,TRAF3,TRAF6,APPL2,BIRC7,CNOT7,EDA,FOXH1,TRAF1,TRIM41	1.1	0.753551
positive regulation of intracellular transport	GO:0032388	GO:BP	97	5	MFF,CIB1,SEC16B,NEDD4,SPAG5	1.18	0.753674
plasma membrane bounded cell projection assembly	GO:0120031	GO:BP	207	10	RAB3IP,DISC1,ATP6V0D1,CCDC57,DMD,FXR2,IFT88,PIBF1,SDCBP,SSX2IP	1.11	0.75421
positive regulation of innate immune response	GO:0045089	GO:BP	119	6	TRAF3,TRAF6,APPL2,RNF135,TNIP1,TRIM41	1.15	0.755187
modulation of chemical synaptic transmission	GO:0050804	GO:BP	99	5	BEGAIN,AKAP9,CASK,PICK1,SHANK2	1.16	0.756264
regulation of cell migration	GO:0030334	GO:BP	344	16	RNF20,CIB1,CEACAM6,AMOT,APPL2,CARD10,EMILIN1,HACE1,LDB2,MAGI2,MCC,NEDD9,RNF41,SDCBP,TRIM32,TRIP6	1.07	0.756264
endocytosis	GO:0006897	GO:BP	253	12	NEDD4,UBQLN2,APPL2,DNM2,HIP1,HOOK2,MAGI2,NECAB2,PICK1,SDCBP,TBC1D5,WASF1	1.09	0.756264
regulation of cell activation	GO:0050865	GO:BP	208	10	IKZF3,BCL6,EMILIN1,NEDD9,PIBF1,RUNX1,SH3RF1,SMARCE1,ZBTB1,ZBTB7B	1.1	0.756264
cell communication	GO:0007154	GO:BP	2219	99	MFF,PER2,GIGYF1,TRAF2,TRIM27,DYNLT1,VAC14,CIB1,REL,TRAF3,UBQLN1,CEACAM6,BEGAIN,CNOT2,NEDD4,DISC1,EIF2B1,TRAF6,UBQLN2,KLHL12,AMOT,AGR2,TH,VCP,ZRANB1,AKAP9,APPL2,ARRDC3,BCAR3,BIRC7,CALCOCO1,CARD10,CASK,CBY1,CCDC125,CEP63,CNOT7,CREB3L1,CREBZF,DDX17,DLG2,DMD,DNM2,EDA,EHMT2,EMILIN1,FOXH1,GADD45G,GRIP1,HACE1,HIP1,HOMER3,IKBKG,KCTD10,KCTD6,KIFAP3,LZTS2,MAGI1,MAGI2,MCC,MDFI,MID1,MID2,NECAB2,NEDD9,NRBP1,N…	1.03	0.756264
neuron apoptotic process	GO:0051402	GO:BP	55	3	ATN1,TOX3,TRIM2	1.25	0.756264
negative regulation of cellular catabolic process	GO:0031330	GO:BP	76	4	MAGEA6,GOLGA2,HNRNPC,PAIP1	1.2	0.756264
chemical synaptic transmission	GO:0007268	GO:BP	187	9	BEGAIN,TH,AKAP9,CASK,DLG2,PICK1,SDCBP,SHANK2,STX2	1.1	0.756264
cell adhesion	GO:0007155	GO:BP	478	22	CIB1,CEACAM6,TRAF6,AGR2,KIFC3,BCL6,CASK,COL17A1,DLG2,DLG3,EMILIN1,MAGI1,NEDD9,PPFIBP1,PSTPIP1,RUNX1,SMARCE1,SORBS3,TNIP1,TRIP6,ZBTB1,ZBTB7B	1.06	0.756264
alpha-beta T cell activation	GO:0046631	GO:BP	55	3	RUNX1,SH3RF1,ZBTB7B	1.25	0.756264
regulation of cysteine-type endopeptidase activity	GO:2000116	GO:BP	98	5	VCP,ARL6IP1,HIP1,SFN,SH3RF1	1.17	0.756264
regulation of cell motility	GO:2000145	GO:BP	366	17	RNF20,CIB1,CEACAM6,AMOT,APPL2,CARD10,CCDC125,EMILIN1,HACE1,LDB2,MAGI2,MCC,NEDD9,RNF41,SDCBP,TRIM32,TRIP6	1.06	0.756264
vesicle-mediated transport to the plasma membrane	GO:0098876	GO:BP	76	4	RAB3IP,VPS52,GGA1,GRIP1	1.2	0.756264
anterograde trans-synaptic signaling	GO:0098916	GO:BP	187	9	BEGAIN,TH,AKAP9,CASK,DLG2,PICK1,SDCBP,SHANK2,STX2	1.1	0.756264
response to decreased oxygen levels	GO:0036293	GO:BP	55	3	UBQLN1,TH,PICK1	1.25	0.756264
regulation of trans-synaptic signaling	GO:0099177	GO:BP	99	5	BEGAIN,AKAP9,CASK,PICK1,SHANK2	1.16	0.756264
trans-synaptic signaling	GO:0099537	GO:BP	188	9	BEGAIN,TH,AKAP9,CASK,DLG2,PICK1,SDCBP,SHANK2,STX2	1.1	0.756264
regulation of muscle system process	GO:0090257	GO:BP	76	4	GLRX3,MYOG,AKAP9,DMD	1.2	0.756264
regulation of peptide transport	GO:0090087	GO:BP	54	3	PER2,PICK1,RFX6	1.27	0.756264
regulation of actin filament-based process	GO:0032970	GO:BP	143	7	AMOT,AKAP9,KANK4,NEDD9,PICK1,SORBS3,WASF1	1.12	0.756264
organic hydroxy compound biosynthetic process	GO:1901617	GO:BP	76	4	PER2,ACOT8,TH,IP6K2	1.2	0.756264
negative regulation of programmed cell death	GO:0043069	GO:BP	297	14	CIB1,CEACAM6,TAX1BP1,ARL6IP1,BCL6,BIRC7,BNIP2,CREB3L1,NUP62,PSME3,SFN,SH3RF1,TOX3,TRIM32	1.08	0.756264
negative regulation of transmembrane receptor protein serine/threonine kinase signaling pathway	GO:0090101	GO:BP	54	3	EMILIN1,MAGI2,PRDM16	1.27	0.756264
establishment of cell polarity	GO:0030010	GO:BP	54	3	DYNLT1,AMOT,MPP7	1.27	0.756264
mRNA metabolic process	GO:0016071	GO:BP	341	16	ZNF473,CNOT2,CNOT7,DCP1B,DDX17,FXR2,HNRNPC,PAIP1,PUF60,RBM42,SF3B4,SRSF11,TFIP11,TRA2B,VIM,ZBTB1	1.08	0.756264
regulation of monoatomic cation transmembrane transport	GO:1904062	GO:BP	120	6	UBQLN1,NEDD4,AKAP9,DMD,JSRP1,KCNIP1	1.14	0.756264
positive regulation of Wnt signaling pathway	GO:0030177	GO:BP	55	3	DISC1,VCP,ZRANB1	1.25	0.756264
hemopoiesis	GO:0030097	GO:BP	278	13	CIB1,PAX5,IKZF3,TRAF6,ALAS1,BCL6,ETV6,NEDD9,RUNX1,SH3RF1,SMARCE1,ZBTB1,ZBTB7B	1.07	0.759476
negative regulation of DNA metabolic process	GO:0051053	GO:BP	56	3	BCL6,HNRNPC,TFIP11	1.23	0.759851
epithelial to mesenchymal transition	GO:0001837	GO:BP	56	3	KLHL12,DDX17,SDCBP	1.23	0.759851
regulation of peptidyl-serine phosphorylation	GO:0033135	GO:BP	56	3	AKAP9,BCAR3,DMD	1.23	0.759851
muscle cell development	GO:0055001	GO:BP	56	3	MYOG,DMD,NEBL	1.23	0.759851
negative regulation of transmembrane transport	GO:0034763	GO:BP	56	3	UBQLN1,NEDD4,APPL2	1.23	0.759851
camera-type eye development	GO:0043010	GO:BP	56	3	TH,PAX6,USH1C	1.23	0.759851
sensory organ development	GO:0007423	GO:BP	100	5	TH,PAX6,IFT88,LHX3,USH1C	1.14	0.759851
kidney development	GO:0001822	GO:BP	56	3	IFT88,KLHL3,MAGI2	1.23	0.759851
cognition	GO:0050890	GO:BP	56	3	TH,NEDD9,SHANK2	1.23	0.759851
regulation of neuron death	GO:1901214	GO:BP	78	4	TRAF2,IKBKG,TOX3,TRIM2	1.17	0.760095
regulation of protein binding	GO:0043393	GO:BP	78	4	DISC1,GOLGA2,TFIP11,XIRP1	1.17	0.760095
regulation of vesicle-mediated transport	GO:0060627	GO:BP	213	10	CADPS,UBQLN2,APPL2,HIP1,MAGI2,NECAB2,PICK1,RINT1,SDCBP,TBC1D5	1.07	0.76445
regulation of T cell activation	GO:0050863	GO:BP	124	6	BCL6,RUNX1,SH3RF1,SMARCE1,ZBTB1,ZBTB7B	1.11	0.76445
muscle cell proliferation	GO:0033002	GO:BP	57	3	MYOG,FOXJ2,RUNX1	1.2	0.76445
regulation of plasma membrane bounded cell projection organization	GO:0120035	GO:BP	192	9	EFHC2,CIB1,NEDD4,DMD,FXR2,IFT88,MAGI2,NEDD9,USH1C	1.07	0.76445
negative regulation of cell cycle	GO:0045786	GO:BP	145	7	BCL6,CEP63,PPP1R13B,RINT1,TP53BP2,TRIM37,WAC	1.1	0.76445
renal system development	GO:0072001	GO:BP	57	3	IFT88,KLHL3,MAGI2	1.2	0.76445
positive regulation of amide metabolic process	GO:0034250	GO:BP	57	3	FXR2,PAIP1,VIM	1.2	0.76445
glycoprotein metabolic process	GO:0009100	GO:BP	102	5	ACOT8,GOLGA2,NECAB1,NECAB2,TNIP1	1.12	0.76445
regulation of cell cycle G1/S phase transition	GO:1902806	GO:BP	79	4	APPL2,PSME3,SMARCE1,WAC	1.16	0.76445
regulation of protein localization to cell periphery	GO:1904375	GO:BP	57	3	CIB1,AGR2,LZTFL1	1.2	0.76445
regulation of lymphocyte mediated immunity	GO:0002706	GO:BP	57	3	TRAF2,TRAF6,ZBTB1	1.2	0.76445
heterocycle catabolic process	GO:0046700	GO:BP	169	8	CNOT2,VCP,CNOT7,DCP1B,FXR2,HNRNPC,PAIP1,VIM	1.08	0.76445
negative regulation of phosphorylation	GO:0042326	GO:BP	147	7	TRIM27,CIB1,PRKAR1B,DMD,EMILIN1,PIBF1,SFN	1.09	0.76445
cell projection assembly	GO:0030031	GO:BP	212	10	RAB3IP,DISC1,ATP6V0D1,CCDC57,DMD,FXR2,IFT88,PIBF1,SDCBP,SSX2IP	1.08	0.76445
regulation of leukocyte activation	GO:0002694	GO:BP	190	9	IKZF3,BCL6,NEDD9,PIBF1,RUNX1,SH3RF1,SMARCE1,ZBTB1,ZBTB7B	1.08	0.76445
maintenance of location in cell	GO:0051651	GO:BP	80	4	AKAP9,DMD,JSRP1,LCN2	1.14	0.764826
animal organ development	GO:0048513	GO:BP	735	33	SFMBT1,KRT75,KRT76,FOXP2,KLHL12,TH,PAX6,MYOG,CBY1,DDX17,DMD,EDA,EMILIN1,FHL3,FOXH1,IFT88,KLHL3,KRT27,LHX3,MAGI2,NEBL,RFX6,RUNX1,S100A1,SDCBP,SFN,STX2,TACC1,TRIM72,USH1C,ZBTB1,ZBTB7B,ZC4H2	1.03	0.764826
regulation of epithelial cell migration	GO:0010632	GO:BP	80	4	CIB1,AMOT,CARD10,MCC	1.14	0.764826
cellular nitrogen compound catabolic process	GO:0044270	GO:BP	170	8	CNOT2,VCP,CNOT7,DCP1B,FXR2,HNRNPC,PAIP1,VIM	1.08	0.766874
positive regulation of peptidyl-tyrosine phosphorylation	GO:0050731	GO:BP	58	3	DLG3,NEDD9,PIBF1	1.18	0.766874
regulation of endopeptidase activity	GO:0052548	GO:BP	125	6	VCP,ARL6IP1,HIP1,PSME3,SFN,SH3RF1	1.1	0.766874
regulation of cytokine-mediated signaling pathway	GO:0001959	GO:BP	58	3	BIRC7,CNOT7,TRIM41	1.18	0.766874
autophagosome assembly	GO:0000045	GO:BP	58	3	UBQLN1,UBQLN2,IFT88	1.18	0.766874
negative regulation of leukocyte activation	GO:0002695	GO:BP	58	3	PIBF1,RUNX1,ZBTB7B	1.18	0.766874
sodium ion transport	GO:0006814	GO:BP	58	3	NEDD4,DMD,KLHL3	1.18	0.766874
positive regulation of transport	GO:0051050	GO:BP	351	16	MFF,CIB1,SEC16B,NEDD4,CADPS,AKAP9,APPL2,ARL6IP1,DMD,HIP1,MAGI2,PICK1,RFX6,SDCBP,SPAG5,TBC1D5	1.04	0.767248
regulation of transmembrane transport	GO:0034762	GO:BP	193	9	PER2,UBQLN1,NEDD4,AKAP9,APPL2,ARL6IP1,DMD,JSRP1,KCNIP1	1.07	0.767359
leukocyte cell-cell adhesion	GO:0007159	GO:BP	148	7	TRAF6,BCL6,RUNX1,SMARCE1,TNIP1,ZBTB1,ZBTB7B	1.08	0.767811
protein modification by small protein removal	GO:0070646	GO:BP	81	4	VCP,ZRANB1,TADA3,TNIP1	1.13	0.773633
multicellular organism development	GO:0007275	GO:BP	1330	59	PER2,EFHC2,DYNLT1,LHX2,CIB1,NOTO,TCF4,IKZF3,NEDD4,PROP1,DISC1,FOXP2,EIF2B1,TRAF6,KLHL12,AMOT,AGR2,TH,PAX6,FOXJ2,DPPA4,APPL2,ATN1,BCL6,CARD10,CBY1,CREB3L1,DMD,DNM2,EMILIN1,FOXH1,GRIP1,IFT88,KLHL3,LDB2,LHX3,MAGI2,MDFI,MID1,NEBL,NEDD9,PICK1,PKNOX1,RFX6,RUNX1,S100A1,SFN,SH3RF1,SHANK2,SMARCE1,TACC1,TADA3,TRIM3,TRIM32,USH1C,XRCC4,ZBTB1,ZBTB7B,ZC4H2	1.02	0.776872
negative regulation of cellular component organization	GO:0051129	GO:BP	262	12	CIB1,UBQLN2,DNM2,EMILIN1,HNRNPC,KANK4,NECAB2,PICK1,SDCBP,TFIP11,TRIM37,TRIM54	1.05	0.776912
regulation of DNA replication	GO:0006275	GO:BP	59	3	BCAR3,BCL6,EHMT2	1.16	0.77914
positive regulation of cell projection organization	GO:0031346	GO:BP	104	5	DMD,GRIP1,IFT88,MAGI2,NEDD9	1.1	0.77914
autophagosome organization	GO:1905037	GO:BP	59	3	UBQLN1,UBQLN2,IFT88	1.16	0.77914
post-transcriptional regulation of gene expression	GO:0010608	GO:BP	172	8	PER2,CNOT2,CNOT7,DCP1B,FXR2,HNRNPC,PAIP1,VIM	1.06	0.780524
regulation of system process	GO:0044057	GO:BP	172	8	PER2,GLRX3,BEGAIN,TH,MYOG,AKAP9,DMD,S100A1	1.06	0.780524
DNA biosynthetic process	GO:0071897	GO:BP	82	4	VCP,HMBOX1,HNRNPC,ZBTB1	1.12	0.780681
positive regulation of multicellular organismal process	GO:0051240	GO:BP	514	23	PER2,TRAF2,TRIM27,CIB1,DISC1,TRAF6,MYOG,APPL2,BCL6,EMILIN1,GADD45G,LCN2,NEDD9,PIBF1,PRDM16,RNF135,RUNX1,S100A1,SDCBP,SMARCE1,TRIM32,ZBTB1,ZBTB7B	1.02	0.780681
regulation of locomotion	GO:0040012	GO:BP	377	17	RNF20,CIB1,CEACAM6,AMOT,APPL2,CARD10,CCDC125,EMILIN1,HACE1,LDB2,MAGI2,MCC,NEDD9,RNF41,SDCBP,TRIM32,TRIP6	1.03	0.780681
regulation of intracellular transport	GO:0032386	GO:BP	150	7	MFF,CIB1,SEC16B,NEDD4,REEP6,RINT1,SPAG5	1.07	0.780681
response to organic cyclic compound	GO:0014070	GO:BP	196	9	CNOT2,NEDD4,MYOG,AKAP9,ALAS1,CALCOCO1,DDX17,FOXH1,TADA3	1.05	0.782854
T cell receptor signaling pathway	GO:0050852	GO:BP	60	3	EIF2B1,TRAF6,IKBKG	1.14	0.78481
cell population proliferation	GO:0008283	GO:BP	629	28	PER2,CIB1,SERTAD1,CEACAM6,IKZF3,DISC1,MYOG,FOXJ2,APPL2,BCL6,BIRC7,CASK,CNOT7,DLG3,EMILIN1,ETV6,LDOC1,MAGI2,MCC,NUP62,RNF41,RUNX1,SDCBP,SH3RF1,SHANK2,TACC1,TRIM32,ZBTB7B	1.02	0.785651
regulation of protein localization	GO:0032880	GO:BP	333	15	MFF,PER2,TRIM27,CIB1,SEC16B,AGR2,VCP,CARD10,LZTFL1,NECAB2,NEDD9,NUP62,PICK1,RFX6,TRIM38	1.03	0.785944
plasma membrane bounded cell projection organization	GO:0120036	GO:BP	493	22	EFHC2,CIB1,RAB3IP,ROPN1,NEDD4,DISC1,ATP6V0D1,CCDC57,DMD,DNM2,FXR2,GRIP1,IFT88,KIFAP3,MAGI2,NEDD9,PIBF1,PICK1,SDCBP,SSX2IP,USH1C,WASF1	1.02	0.788053
regulation of monoatomic ion transport	GO:0043269	GO:BP	174	8	TRIM27,UBQLN1,NEDD4,AKAP9,DMD,HOMER3,JSRP1,KCNIP1	1.05	0.788053
negative regulation of growth	GO:0045926	GO:BP	83	4	SERTAD1,BCL6,IP6K2,SERTAD3	1.1	0.788053
regulation of transmembrane receptor protein serine/threonine kinase signaling pathway	GO:0090092	GO:BP	83	4	EMILIN1,MAGI2,PRDM16,SDCBP	1.1	0.788053
synaptic signaling	GO:0099536	GO:BP	198	9	BEGAIN,TH,AKAP9,CASK,DLG2,PICK1,SDCBP,SHANK2,STX2	1.04	0.788874
cellular response to hormone stimulus	GO:0032870	GO:BP	199	9	CNOT2,NEDD4,APPL2,BCAR3,CALCOCO1,DDX17,FOXH1,TADA3,ZBTB7B	1.03	0.788874
aromatic compound catabolic process	GO:0019439	GO:BP	176	8	CNOT2,VCP,CNOT7,DCP1B,FXR2,HNRNPC,PAIP1,VIM	1.04	0.788874
regulation of protein serine/threonine kinase activity	GO:0071900	GO:BP	130	6	TRAF2,CIB1,SERTAD1,PRKAR1B,TRAF6,TPD52L1	1.06	0.788874
negative regulation of organelle organization	GO:0010639	GO:BP	129	6	CIB1,HNRNPC,KANK4,PICK1,TRIM37,TRIM54	1.06	0.788874
regulation of actin cytoskeleton organization	GO:0032956	GO:BP	129	6	AMOT,KANK4,NEDD9,PICK1,SORBS3,WASF1	1.06	0.788874
response to xenobiotic stimulus	GO:0009410	GO:BP	61	3	BCAR3,CYB5B,GSTA4	1.12	0.788874
plasma membrane organization	GO:0007009	GO:BP	61	3	DNM2,STX2,TRIM72	1.12	0.788874
regulation of peptidase activity	GO:0052547	GO:BP	130	6	VCP,ARL6IP1,HIP1,PSME3,SFN,SH3RF1	1.06	0.788874
regulation of mitotic cell cycle	GO:0007346	GO:BP	197	9	APPL2,BCL6,CCDC57,NUP62,PSME3,RINT1,SDCBP,SMARCE1,WAC	1.04	0.788874
cell cycle phase transition	GO:0044770	GO:BP	220	10	APPL2,CCDC57,CEP63,DNM2,PSME3,RINT1,SMARCE1,TPD52L1,USH1C,WAC	1.04	0.788874
regulation of protein polymerization	GO:0032271	GO:BP	61	3	AKAP9,KANK4,PDE4DIP	1.12	0.788874
multicellular organismal process	GO:0032501	GO:BP	2251	99	PER2,EFHC2,SFMBT1,TRAF2,TRIM27,KRTAP4-5,DYNLT1,LHX2,CIB1,REL,TRAF3,GLRX3,NOTO,PAX5,ROPN1,TCF4,BEGAIN,CNOT2,IKZF3,KRT75,KRT76,NEDD4,PROP1,STAU1,DISC1,FOXP2,EIF2B1,TRAF6,KLHL12,AMOT,AGR2,TH,PAX6,KIFC3,MYOG,FOXJ2,DPPA4,AGTRAP,AKAP9,ALAS1,APPL2,ARRDC3,ATN1,BCL6,CARD10,CBY1,CCDC136,CREB3L1,DMD,DNM2,EMILIN1,FAM9A,FAM9B,FOXH1,GADD45G,GRIP1,HNRNPC,HOMER3,HSF2BP,IFT88,JSRP1,KLHL3,KRT27,LCN2,LDB2,LHX3,MAGI…	1.01	0.788874
cell surface receptor signaling pathway	GO:0007166	GO:BP	954	42	GIGYF1,TRAF2,CIB1,TRAF3,NEDD4,DISC1,EIF2B1,TRAF6,KLHL12,AGR2,VCP,ZRANB1,APPL2,BCAR3,BIRC7,CBY1,CNOT7,CREB3L1,EDA,EMILIN1,FOXH1,HIP1,HOMER3,IKBKG,KCTD6,LZTS2,MAGI1,MAGI2,MCC,MDFI,NECAB2,NEDD9,NUP62,PIBF1,PRDM16,PSME3,RNF41,SDCBP,SH3RF1,TRAF1,TRIM41,ZBTB7B	1.01	0.788874
phosphorylation	GO:0016310	GO:BP	589	26	TRAF2,TRIM27,VAC14,CIB1,SERTAD1,ROPN1,PRKAR1B,NAB2,TRAF6,AKAP9,BCAR3,BCKDK,CARD10,CNOT7,DLG3,DMD,EMILIN1,FXR2,LDB2,NEDD9,PIBF1,PICK1,SDCBP,SFN,TOLLIP,TPD52L1	1.01	0.789798
regulation of Ras protein signal transduction	GO:0046578	GO:BP	62	3	CCDC125,KCTD10,NUP62	1.11	0.789798
cell-cell junction assembly	GO:0007043	GO:BP	62	3	POF1B,AMOT,MPP7	1.11	0.789798
regulation of endothelial cell migration	GO:0010594	GO:BP	62	3	CIB1,AMOT,CARD10	1.11	0.789798
production of molecular mediator of immune response	GO:0002440	GO:BP	62	3	TRAF2,TRAF6,XRCC4	1.11	0.789798
regulation of leukocyte cell-cell adhesion	GO:1903037	GO:BP	131	6	TRAF6,BCL6,RUNX1,SMARCE1,ZBTB1,ZBTB7B	1.05	0.789888
RNA splicing	GO:0008380	GO:BP	246	11	DDX17,FXR2,HNRNPC,PUF60,RBM42,SF3B4,SRSF11,TADA3,TFIP11,TRA2B,ZNF326	1.02	0.791656
regulation of immune response	GO:0050776	GO:BP	315	14	TRAF2,TRIM27,TRAF3,EIF2B1,TRAF6,APPL2,BCL6,CNOT7,IKBKG,N4BP1,RNF135,TNIP1,TRIM41,ZBTB1	1.02	0.792758
cardiac muscle tissue development	GO:0048738	GO:BP	63	3	CBY1,NEBL,RUNX1	1.09	0.795803
cell-cell adhesion	GO:0098609	GO:BP	293	13	CEACAM6,TRAF6,KIFC3,BCL6,DLG2,DLG3,EMILIN1,MAGI1,RUNX1,SMARCE1,TNIP1,ZBTB1,ZBTB7B	1.01	0.795803
peptide hormone secretion	GO:0030072	GO:BP	63	3	PER2,PICK1,RFX6	1.09	0.795803
multicellular organismal-level homeostasis	GO:0048871	GO:BP	224	10	PER2,ALAS1,APPL2,ARRDC3,DMD,GADD45G,LCN2,PRDM16,USH1C,ZBTB7B	1.02	0.795803
myeloid leukocyte differentiation	GO:0002573	GO:BP	63	3	TRAF6,NEDD9,RUNX1	1.09	0.795803
positive regulation of GTPase activity	GO:0043547	GO:BP	110	5	EVI5,BCAR3,CCDC125,TBC1D25,TBC1D5	1.04	0.795803
calcium-mediated signaling	GO:0019722	GO:BP	63	3	CIB1,DMD,HOMER3	1.09	0.795803
developmental process involved in reproduction	GO:0003006	GO:BP	224	10	TRIM27,CIB1,ROPN1,STAU1,FOXJ2,CCDC136,FAM9A,FAM9B,HSF2BP,TSGA10	1.02	0.795803
regulation of amide metabolic process	GO:0034248	GO:BP	156	7	PER2,CNOT2,CNOT7,DCP1B,FXR2,PAIP1,VIM	1.03	0.795803
circulatory system development	GO:0072359	GO:BP	295	13	CIB1,AMOT,TH,PAX6,FOXJ2,CARD10,CBY1,CREB3L1,EMILIN1,NEBL,PKNOX1,RUNX1,S100A1	1.01	0.795803
cell projection organization	GO:0030030	GO:BP	502	22	EFHC2,CIB1,RAB3IP,ROPN1,NEDD4,DISC1,ATP6V0D1,CCDC57,DMD,DNM2,FXR2,GRIP1,IFT88,KIFAP3,MAGI2,NEDD9,PIBF1,PICK1,SDCBP,SSX2IP,USH1C,WASF1	1	0.795803
striated muscle tissue development	GO:0014706	GO:BP	63	3	CBY1,NEBL,RUNX1	1.09	0.795803
negative regulation of apoptotic signaling pathway	GO:2001234	GO:BP	87	4	CREB3L1,PSME3,SH3RF1,TRIM32	1.05	0.795803
regulation of MAP kinase activity	GO:0043405	GO:BP	64	3	TRAF2,TRAF6,TPD52L1	1.07	0.798027
actin polymerization or depolymerization	GO:0008154	GO:BP	64	3	KANK4,PSTPIP1,WASF1	1.07	0.798027
regulation of response to cytokine stimulus	GO:0060759	GO:BP	64	3	BIRC7,CNOT7,TRIM41	1.07	0.798027
import into nucleus	GO:0051170	GO:BP	64	3	BACH2,APPL2,NUP62	1.07	0.798027
peptide secretion	GO:0002790	GO:BP	64	3	PER2,PICK1,RFX6	1.07	0.798027
regulation of calcium ion transmembrane transport	GO:1903169	GO:BP	64	3	UBQLN1,DMD,JSRP1	1.07	0.798027
tube development	GO:0035295	GO:BP	253	11	CIB1,AMOT,AGR2,FOXJ2,CARD10,CREB3L1,EMILIN1,KLHL3,PKNOX1,RUNX1,S100A1	0.99	0.798302
monoatomic cation transport	GO:0006812	GO:BP	298	12	TRIM27,UBQLN1,NEDD4,AKAP9,ATP6V0D1,DMD,DNM2,HOMER3,JSRP1,KCNIP1,KLHL3,LCN2	1	0.798302
regulation of monoatomic ion transmembrane transport	GO:0034765	GO:BP	135	6	UBQLN1,NEDD4,AKAP9,DMD,JSRP1,KCNIP1	1.02	0.798302
muscle system process	GO:0003012	GO:BP	136	6	GLRX3,MYOG,AKAP9,DMD,JSRP1,TRIM72	1.01	0.798302
carbohydrate derivative biosynthetic process	GO:1901137	GO:BP	183	8	ACOT8,VCP,PRPSAP2,GOLGA2,NECAB1,NECAB2,PPCDC,TNIP1	1	0.798302
regulation of peptidyl-tyrosine phosphorylation	GO:0050730	GO:BP	89	4	CNOT7,DLG3,NEDD9,PIBF1	1.03	0.798302
regulation of monoatomic ion transmembrane transporter activity	GO:0032412	GO:BP	111	5	UBQLN1,NEDD4,AKAP9,DMD,JSRP1	1.03	0.798302
regulation of anatomical structure morphogenesis	GO:0022603	GO:BP	276	12	MFF,NEDD4,AMOT,ZRANB1,FOXJ2,BCL6,CREB3L1,EMILIN1,GRIP1,MAGI2,RUNX1,S100A1	0.99	0.798302
maintenance of location	GO:0051235	GO:BP	135	6	AKAP9,DMD,JSRP1,KEAP1,LCN2,MDFI	1.02	0.798302
anatomical structure formation involved in morphogenesis	GO:0048646	GO:BP	319	14	CIB1,KLHL12,AMOT,MYOG,FOXJ2,BCL6,CARD10,CCDC136,CREB3L1,EMILIN1,NEBL,PKNOX1,RUNX1,S100A1	1	0.798302
nervous system process	GO:0050877	GO:BP	252	11	BEGAIN,TH,PAX6,KIFC3,AKAP9,DMD,JSRP1,NEDD9,REEP6,SHANK2,USH1C	1	0.798302
metal ion transport	GO:0030001	GO:BP	275	11	TRIM27,UBQLN1,NEDD4,AKAP9,DMD,DNM2,HOMER3,JSRP1,KCNIP1,KLHL3,LCN2	1	0.798302
cellular response to insulin stimulus	GO:0032869	GO:BP	65	3	APPL2,BCAR3,ZBTB7B	1.05	0.798302
system development	GO:0048731	GO:BP	1081	47	PER2,EFHC2,DYNLT1,LHX2,CIB1,NOTO,TCF4,NEDD4,PROP1,DISC1,FOXP2,EIF2B1,AMOT,AGR2,TH,PAX6,FOXJ2,DPPA4,APPL2,ATN1,CARD10,CBY1,CREB3L1,DMD,DNM2,EMILIN1,GRIP1,IFT88,KLHL3,LDB2,LHX3,MAGI2,NEBL,PICK1,PKNOX1,RFX6,RUNX1,S100A1,SH3RF1,SHANK2,TACC1,TRIM3,TRIM32,USH1C,XRCC4,ZBTB1,ZC4H2	0.99	0.798302
positive regulation of cytokine production	GO:0001819	GO:BP	158	7	TRAF2,TRIM27,TRAF6,PIBF1,RNF135,RUNX1,ZBTB7B	1.01	0.798302
response to chemical	GO:0042221	GO:BP	1124	49	TRAF2,CIB1,REL,TRAF3,UBQLN1,CNOT2,NEDD4,EIF2B1,TRAF6,UBQLN2,SGTA,AGR2,TH,VCP,MYOG,PSMC6,AKAP9,ALAS1,APPL2,ATP6V0D1,BCAR3,BIRC7,CALCOCO1,CNOT7,CREB3L1,CREBZF,CYB5B,DDX17,DLG2,EDA,FOXH1,GSTA4,HSPB8,IP6K2,KEAP1,LDOC1,NEDD9,PICK1,RFX6,STX2,TADA3,TNIP1,TRA2B,TRAF1,TRIM32,TRIM41,UBE4A,VIM,ZBTB7B	0.99	0.798302
regulation of myeloid cell differentiation	GO:0045637	GO:BP	89	4	CIB1,TRAF6,NEDD9,RUNX1	1.03	0.798302
double-strand break repair	GO:0006302	GO:BP	134	6	CIB1,VCP,HSF2BP,SMARCE1,TFIP11,XRCC4	1.02	0.798302
enzyme-linked receptor protein signaling pathway	GO:0007167	GO:BP	346	15	GIGYF1,NEDD4,AGR2,APPL2,BCAR3,CREB3L1,EMILIN1,FOXH1,HIP1,MAGI2,NEDD9,NUP62,PRDM16,SDCBP,ZBTB7B	0.99	0.798394
positive regulation of lymphocyte activation	GO:0051251	GO:BP	113	5	BCL6,RUNX1,SMARCE1,ZBTB1,ZBTB7B	1.01	0.798394
response to starvation	GO:0042594	GO:BP	66	3	EHMT2,PICK1,TBC1D5	1.04	0.798925
positive regulation of defense response	GO:0031349	GO:BP	160	7	TRAF3,TRAF6,APPL2,EMILIN1,RNF135,TNIP1,TRIM41	1	0.798925
neurotransmitter transport	GO:0006836	GO:BP	66	3	PER2,CASK,STX2	1.04	0.798925
response to stress	GO:0006950	GO:BP	1406	61	PER2,TRAF2,TRIM27,CIB1,REL,TRAF3,UBQLN1,PNMA1,EIF2B1,TRAF6,UBQLN2,SGTA,AGR2,TH,VCP,PAX6,PSMC6,APPL2,BCL6,BIRC7,CASK,CEP63,CNOT7,CREB3L1,CREBZF,CYB5B,EHMT2,EMILIN1,GADD45G,HSF2BP,HSPB8,IKBKG,KEAP1,LCN2,MID1,MID2,N4BP1,PICK1,RINT1,RNF135,SDCBP,SFN,SH3RF1,SMARCE1,SPATA18,STX2,TADA3,TBC1D5,TFIP11,TNIP1,TPD52L1,TRAF1,TRIM32,TRIM38,TRIM41,TRIM72,UBE4A,WAC,XRCC4,ZBTB1,ZBTB7B	0.99	0.798925
regulation of cation channel activity	GO:2001257	GO:BP	66	3	UBQLN1,DMD,JSRP1	1.04	0.798925
hexose metabolic process	GO:0019318	GO:BP	66	3	PER2,BCKDK,CRTC2	1.04	0.798925
negative regulation of cell cycle process	GO:0010948	GO:BP	114	5	BCL6,CEP63,RINT1,TRIM37,WAC	1	0.807295
mesenchyme development	GO:0060485	GO:BP	91	4	KLHL12,DDX17,FOXH1,SDCBP	1	0.807326
regulation of immune system process	GO:0002682	GO:BP	535	23	TRAF2,TRIM27,CIB1,TRAF3,IKZF3,EIF2B1,TRAF6,APPL2,BCL6,CNOT7,EMILIN1,IKBKG,N4BP1,NEDD9,PIBF1,RNF135,RUNX1,SH3RF1,SMARCE1,TNIP1,TRIM41,ZBTB1,ZBTB7B	0.98	0.807326
regulation of hormone secretion	GO:0046883	GO:BP	67	3	PER2,PICK1,RFX6	1.02	0.807326
regulation of protein secretion	GO:0050708	GO:BP	67	3	PER2,PICK1,RFX6	1.02	0.807326
mRNA processing	GO:0006397	GO:BP	233	10	ZNF473,DDX17,FXR2,HNRNPC,PUF60,RBM42,SF3B4,SRSF11,TFIP11,TRA2B	0.98	0.807326
cell junction assembly	GO:0034329	GO:BP	139	6	POF1B,AMOT,COL17A1,MPP7,SHANK2,TRIP6	0.99	0.807418
response to bacterium	GO:0009617	GO:BP	163	7	TRAF6,EMILIN1,LCN2,LDOC1,TNIP1,TRIM41,VIM	0.98	0.810649
cytokinesis	GO:0000910	GO:BP	92	4	EFHC2,CNTROB,NUP62,SEPTIN3	0.99	0.812225
cellular response to radiation	GO:0071478	GO:BP	68	3	NEDD4,N4BP1,ZBTB1	1.01	0.812225
response to hormone	GO:0009725	GO:BP	234	10	CNOT2,NEDD4,EIF2B1,APPL2,BCAR3,CALCOCO1,DDX17,FOXH1,TADA3,ZBTB7B	0.98	0.812754
organic cyclic compound catabolic process	GO:1901361	GO:BP	187	8	CNOT2,VCP,CNOT7,DCP1B,FXR2,HNRNPC,PAIP1,VIM	0.98	0.81285
regulation of transmembrane transporter activity	GO:0022898	GO:BP	116	5	UBQLN1,NEDD4,AKAP9,DMD,JSRP1	0.98	0.81285
negative regulation of protein modification process	GO:0031400	GO:BP	211	9	PER2,TRIM27,CIB1,PRKAR1B,DMD,EMILIN1,N4BP1,PIBF1,SFN	0.97	0.814757
regulation of developmental growth	GO:0048638	GO:BP	69	3	AGR2,DNM2,RUNX1	0.99	0.818426
amide transport	GO:0042886	GO:BP	93	4	PER2,ARL6IP1,PICK1,RFX6	0.98	0.818426
immune response-activating signaling pathway	GO:0002757	GO:BP	166	7	TRAF3,EIF2B1,TRAF6,APPL2,IKBKG,RNF135,TNIP1	0.96	0.82278
response to stimulus	GO:0050896	GO:BP	2982	129	MFF,PER2,GIGYF1,TRAF2,TRIM27,DYNLT1,VAC14,CIB1,REL,TRAF3,GLRX3,UBQLN1,CEACAM6,BEGAIN,PNMA1,CNOT2,NEDD4,BACH2,DISC1,EIF2B1,TRAF6,UBQLN2,KLHL12,AMOT,SGTA,AGR2,TH,VCP,PAX6,MYOG,PSMC6,ZRANB1,AKAP9,ALAS1,APPL2,ARRDC3,ATP6V0D1,BCAR3,BCL6,BIRC7,CALCOCO1,CARD10,CASK,CBY1,CCDC125,CEP63,CNOT7,CREB3L1,CREBZF,CYB5B,DDX17,DLG2,DMD,DNM2,EDA,EHMT2,EMILIN1,FOXH1,GADD45G,GRIP1,GSTA4,HACE1,HIP1,HOMER3,HSF2BP,HSPB8…	0.98	0.822887
striated muscle contraction	GO:0006941	GO:BP	70	3	AKAP9,DMD,JSRP1	0.98	0.823265
response to insulin	GO:0032868	GO:BP	70	3	APPL2,BCAR3,ZBTB7B	0.98	0.823265
positive regulation of binding	GO:0051099	GO:BP	70	3	TRAF6,PAX6,HMBOX1	0.98	0.823265
regulation of intrinsic apoptotic signaling pathway	GO:2001242	GO:BP	70	3	UBQLN1,CREB3L1,TRIM32	0.98	0.823265
regulation of localization	GO:0032879	GO:BP	798	34	MFF,PER2,TRIM27,CIB1,UBQLN1,SEC16B,NEDD4,CADPS,UBQLN2,AGR2,VCP,AKAP9,APPL2,ARL6IP1,CARD10,CASK,DMD,HIP1,HOMER3,JSRP1,KCNIP1,LZTFL1,MAGI2,NECAB2,NEDD9,NUP62,PICK1,REEP6,RFX6,RINT1,SDCBP,SPAG5,TBC1D5,TRIM38	0.97	0.823265
DNA damage response	GO:0006974	GO:BP	379	16	CIB1,VCP,BCL6,CEP63,HSF2BP,IKBKG,RINT1,SFN,SMARCE1,SPATA18,TADA3,TFIP11,TRIM32,WAC,XRCC4,ZBTB1	0.96	0.824046
localization	GO:0051179	GO:BP	1998	85	MFF,PER2,TRIM27,DYNLT1,CIB1,COG6,RAB3IP,ROPN1,VPS52,UBQLN1,SEC16B,EVI5,NEDD4,STAU1,BACH2,TRIM23,CADPS,UBQLN2,KLHL12,SGTA,SGTB,AGR2,VCP,GOLGA2,AKAP9,APPBP2,APPL2,ARL6IP1,ARRDC3,ATP6V0D1,BANP,CARD10,CASK,CBY1,CCDC91,CCHCR1,CREB3L1,DCTN2,DLG2,DLG3,DMD,DNM2,GGA1,GRIP1,HIP1,HOMER3,HOOK2,IFT88,IKBKG,JSRP1,KCNIP1,KEAP1,KIFAP3,KLHL3,LCN2,LZTFL1,MAGI2,MCC,MDFI,MID1,MID2,MPP7,NECAB2,NEDD9,NRBP1,NUP62,PIBF1…	0.98	0.824046
RNA splicing, via transesterification reactions	GO:0000375	GO:BP	192	8	DDX17,FXR2,HNRNPC,PUF60,RBM42,SF3B4,TFIP11,TRA2B	0.95	0.824563
RNA splicing, via transesterification reactions with bulged adenosine as nucleophile	GO:0000377	GO:BP	191	8	DDX17,FXR2,HNRNPC,PUF60,RBM42,SF3B4,TFIP11,TRA2B	0.96	0.824563
mRNA splicing, via spliceosome	GO:0000398	GO:BP	191	8	DDX17,FXR2,HNRNPC,PUF60,RBM42,SF3B4,TFIP11,TRA2B	0.96	0.824563
lymphocyte activation	GO:0046649	GO:BP	238	10	PAX5,IKZF3,BCL6,NEDD9,PIBF1,RUNX1,SH3RF1,SMARCE1,ZBTB1,ZBTB7B	0.96	0.824563
peptide transport	GO:0015833	GO:BP	71	3	PER2,PICK1,RFX6	0.96	0.824563
negative regulation of phosphorus metabolic process	GO:0010563	GO:BP	167	7	TRIM27,CIB1,PRKAR1B,DMD,EMILIN1,PIBF1,SFN	0.96	0.824563
protein phosphorylation	GO:0006468	GO:BP	545	23	TRAF2,TRIM27,CIB1,SERTAD1,ROPN1,PRKAR1B,NAB2,TRAF6,AKAP9,BCAR3,BCKDK,CARD10,CNOT7,DLG3,DMD,EMILIN1,FXR2,NEDD9,PIBF1,PICK1,SDCBP,SFN,TPD52L1	0.96	0.824563
transmembrane receptor protein tyrosine kinase signaling pathway	GO:0007169	GO:BP	238	10	GIGYF1,NEDD4,AGR2,BCAR3,CREB3L1,EMILIN1,HIP1,NEDD9,NUP62,ZBTB7B	0.96	0.824563
G1/S transition of mitotic cell cycle	GO:0000082	GO:BP	95	4	APPL2,PSME3,SMARCE1,WAC	0.96	0.824563
negative regulation of phosphate metabolic process	GO:0045936	GO:BP	167	7	TRIM27,CIB1,PRKAR1B,DMD,EMILIN1,PIBF1,SFN	0.96	0.824563
response to oxygen-containing compound	GO:1901700	GO:BP	453	19	NEDD4,EIF2B1,TRAF6,TH,VCP,MYOG,AKAP9,ALAS1,APPL2,BCAR3,DLG2,IP6K2,LDOC1,RFX6,TNIP1,TRA2B,TRIM41,VIM,ZBTB7B	0.96	0.828931
cellular response to organonitrogen compound	GO:0071417	GO:BP	169	7	AKAP9,APPL2,BCAR3,LDOC1,TRIM41,VIM,ZBTB7B	0.94	0.830375
regulation of neurotransmitter levels	GO:0001505	GO:BP	72	3	PER2,CASK,STX2	0.95	0.831762
potassium ion transmembrane transport	GO:0071805	GO:BP	72	3	NEDD4,AKAP9,KCNIP1	0.95	0.831762
regulation of neuron projection development	GO:0010975	GO:BP	121	5	EFHC2,CIB1,NEDD4,DMD,MAGI2	0.94	0.831762
cellular ketone metabolic process	GO:0042180	GO:BP	73	3	APPL2,BCKDK,PIBF1	0.94	0.832758
system process	GO:0003008	GO:BP	480	20	PER2,GLRX3,BEGAIN,AMOT,TH,PAX6,KIFC3,MYOG,AGTRAP,AKAP9,DMD,EMILIN1,JSRP1,KLHL3,NEDD9,REEP6,S100A1,SHANK2,TRIM72,USH1C	0.95	0.832758
eye development	GO:0001654	GO:BP	73	3	TH,PAX6,USH1C	0.94	0.832758
immune system process	GO:0002376	GO:BP	831	35	TRAF2,TRIM27,CIB1,REL,TRAF3,PAX5,PNMA1,IKZF3,BACH2,EIF2B1,TRAF6,ALAS1,APPL2,BCL6,CNOT7,DNM2,EMILIN1,IKBKG,LCN2,MID2,N4BP1,NEDD9,PIBF1,RNF135,RUNX1,SH3RF1,SMARCE1,TNIP1,TOLLIP,TRIM32,TRIM38,TRIM41,XRCC4,ZBTB1,ZBTB7B	0.96	0.832758
reproductive process	GO:0022414	GO:BP	363	15	TRIM27,CIB1,ROPN1,STAU1,CCNB1IP1,GOLGA2,FOXJ2,CCDC136,FAM9A,FAM9B,HSF2BP,PICK1,STX2,SYCE2,TSGA10	0.94	0.836821
visual system development	GO:0150063	GO:BP	76	3	TH,PAX6,USH1C	0.9	0.840398
organonitrogen compound metabolic process	GO:1901564	GO:BP	2302	98	PER2,RNF20,TRAF2,TRIM27,CIB1,PTPN21,RPIA,SERTAD1,TRAF3,ZBED1,GLRX3,ROPN1,PRKAR1B,UBQLN1,L3MBTL3,ACOT8,CNOT2,NAB2,NEDD4,EIF2B1,TRIM23,DZIP3,TRAF6,UBQLN2,KLHL12,SGTA,TH,VCP,PRPSAP2,PSMC6,GOLGA2,ZRANB1,AKAP9,ALAS1,APPBP2,ARL6IP1,ARRDC3,ASPG,BANP,BCAR3,BCKDK,BIRC7,CARD10,CNOT7,CTDSP2,DCP1B,DLG3,DMD,EHMT2,EMILIN1,FXR2,HACE1,HIP1,KCTD10,KCTD6,KEAP1,KLHL2,KLHL3,MAGI2,N4BP1,NAGK,NECAB1,NECAB2,NEDD9,PAIP1…	0.96	0.840398
cellular response to oxygen-containing compound	GO:1901701	GO:BP	370	15	TRAF6,VCP,MYOG,AKAP9,APPL2,BCAR3,DLG2,IP6K2,LDOC1,RFX6,TNIP1,TRA2B,TRIM41,VIM,ZBTB7B	0.92	0.840398
reproduction	GO:0000003	GO:BP	365	15	TRIM27,CIB1,ROPN1,STAU1,CCNB1IP1,GOLGA2,FOXJ2,CCDC136,FAM9A,FAM9B,HSF2BP,PICK1,STX2,SYCE2,TSGA10	0.94	0.840398
regulation of mononuclear cell proliferation	GO:0032944	GO:BP	75	3	IKZF3,SH3RF1,ZBTB7B	0.91	0.840398
regulation of transporter activity	GO:0032409	GO:BP	127	5	UBQLN1,NEDD4,AKAP9,DMD,JSRP1	0.9	0.840398
telomere organization	GO:0032200	GO:BP	99	4	HMBOX1,HNRNPC,TFIP11,ZBTB48	0.92	0.840398
protein-DNA complex subunit organization	GO:0071824	GO:BP	125	5	TCF4,TAF7L,PSMC6,NAP1L2,SMARCE1	0.91	0.840398
monocarboxylic acid biosynthetic process	GO:0072330	GO:BP	75	3	PER2,ACOT8,PIBF1	0.91	0.840398
establishment of protein localization to organelle	GO:0072594	GO:BP	197	8	MFF,NEDD4,SGTA,SGTB,APPL2,NUP62,TRIM37,VPS37B	0.93	0.840398
anatomical structure morphogenesis	GO:0009653	GO:BP	771	32	MFF,LBX1,CIB1,POF1B,NEDD4,KLHL12,AMOT,AGR2,TH,PAX6,MYOG,ZRANB1,FOXJ2,BCL6,CARD10,CCDC136,CREB3L1,DNM2,EDA,EMILIN1,GRIP1,KLHL3,KRT27,LHX3,MAGI2,NEBL,PKNOX1,RUNX1,S100A1,STX2,USH1C,WASF1	0.94	0.840398
negative regulation of transport	GO:0051051	GO:BP	176	7	TRIM27,UBQLN1,NEDD4,UBQLN2,APPL2,NECAB2,SDCBP	0.91	0.840398
regulation of lymphocyte proliferation	GO:0050670	GO:BP	74	3	IKZF3,SH3RF1,ZBTB7B	0.93	0.840398
response to peptide hormone	GO:0043434	GO:BP	100	4	EIF2B1,APPL2,BCAR3,ZBTB7B	0.91	0.840398
regulation of ERK1 and ERK2 cascade	GO:0070372	GO:BP	100	4	CIB1,EMILIN1,NECAB2,TNIP1	0.91	0.840398
positive regulation of leukocyte activation	GO:0002696	GO:BP	126	5	BCL6,RUNX1,SMARCE1,ZBTB1,ZBTB7B	0.9	0.840398
calcium ion transport	GO:0006816	GO:BP	124	5	TRIM27,UBQLN1,DMD,HOMER3,JSRP1	0.92	0.840398
regulation of leukocyte mediated immunity	GO:0002703	GO:BP	76	3	TRAF2,TRAF6,ZBTB1	0.9	0.840398
Ras protein signal transduction	GO:0007265	GO:BP	126	5	CCDC125,HACE1,KCTD10,NUP62,WASF1	0.9	0.840398
cell cycle checkpoint signaling	GO:0000075	GO:BP	75	3	CEP63,RINT1,WAC	0.91	0.840398
DNA metabolic process	GO:0006259	GO:BP	416	17	CIB1,TSN,CCNB1IP1,VCP,BCAR3,BCL6,EHMT2,HMBOX1,HNRNPC,HSF2BP,PICK1,SMARCE1,TADA3,TFIP11,XRCC4,ZBTB1,ZBTB48	0.93	0.840398
regulation of anatomical structure size	GO:0090066	GO:BP	124	5	PER2,AMOT,DNM2,KANK4,USH1C	0.92	0.840398
immune response-regulating signaling pathway	GO:0002764	GO:BP	174	7	TRAF3,EIF2B1,TRAF6,APPL2,IKBKG,RNF135,TNIP1	0.92	0.840398
positive regulation of immune system process	GO:0002684	GO:BP	364	15	TRAF2,TRAF3,EIF2B1,TRAF6,APPL2,BCL6,IKBKG,NEDD9,RNF135,RUNX1,SMARCE1,TNIP1,TRIM41,ZBTB1,ZBTB7B	0.94	0.840398
mesenchymal cell differentiation	GO:0048762	GO:BP	77	3	KLHL12,DDX17,SDCBP	0.89	0.840726
positive regulation of immune response	GO:0050778	GO:BP	250	10	TRAF2,TRAF3,EIF2B1,TRAF6,APPL2,IKBKG,RNF135,TNIP1,TRIM41,ZBTB1	0.91	0.840726
peptide biosynthetic process	GO:0043043	GO:BP	250	10	PER2,CNOT2,EIF2B1,CNOT7,DCP1B,DMD,FXR2,PAIP1,TNIP1,VIM	0.91	0.840726
potassium ion transport	GO:0006813	GO:BP	77	3	NEDD4,AKAP9,KCNIP1	0.89	0.840726
regulation of transport	GO:0051049	GO:BP	656	27	MFF,PER2,TRIM27,CIB1,UBQLN1,SEC16B,NEDD4,CADPS,UBQLN2,AKAP9,APPL2,ARL6IP1,CASK,DMD,HIP1,HOMER3,JSRP1,KCNIP1,MAGI2,NECAB2,PICK1,REEP6,RFX6,RINT1,SDCBP,SPAG5,TBC1D5	0.93	0.843567
positive regulation of cell activation	GO:0050867	GO:BP	128	5	BCL6,RUNX1,SMARCE1,ZBTB1,ZBTB7B	0.89	0.844968
vacuole organization	GO:0007033	GO:BP	103	4	UBQLN1,UBQLN2,HOOK2,IFT88	0.89	0.845539
hormone secretion	GO:0046879	GO:BP	78	3	PER2,PICK1,RFX6	0.88	0.847356
carboxylic acid catabolic process	GO:0046395	GO:BP	78	3	ACOT8,BCKDK,NAGK	0.88	0.847356
sensory system development	GO:0048880	GO:BP	78	3	TH,PAX6,USH1C	0.88	0.847356
regulation of defense response	GO:0031347	GO:BP	252	10	TRAF3,TRAF6,APPL2,BCL6,CNOT7,EMILIN1,N4BP1,RNF135,TNIP1,TRIM41	0.9	0.847356
chromatin remodeling	GO:0006338	GO:BP	203	8	TRIM27,L3MBTL3,CREBZF,HNRNPC,NAP1L2,PRDM16,SMARCE1,ZBTB1	0.9	0.847356
organic acid catabolic process	GO:0016054	GO:BP	78	3	ACOT8,BCKDK,NAGK	0.88	0.847356
chromatin organization	GO:0006325	GO:BP	228	9	TRIM27,L3MBTL3,CREBZF,HMG20A,HNRNPC,NAP1L2,PRDM16,SMARCE1,ZBTB1	0.9	0.847356
negative regulation of developmental process	GO:0051093	GO:BP	277	11	SFMBT1,DYNLT1,CIB1,AMOT,PAX6,FOXJ2,APPL2,CREB3L1,EMILIN1,RUNX1,ZBTB7B	0.9	0.848739
response to other organism	GO:0051707	GO:BP	470	19	TRIM27,REL,TRAF3,TRAF6,APPL2,CNOT7,CREBZF,EMILIN1,IKBKG,LCN2,LDOC1,MID2,N4BP1,RNF135,TNIP1,TRIM32,TRIM38,TRIM41,VIM	0.92	0.850977
response to external biotic stimulus	GO:0043207	GO:BP	470	19	TRIM27,REL,TRAF3,TRAF6,APPL2,CNOT7,CREBZF,EMILIN1,IKBKG,LCN2,LDOC1,MID2,N4BP1,RNF135,TNIP1,TRIM32,TRIM38,TRIM41,VIM	0.92	0.850977
negative regulation of hydrolase activity	GO:0051346	GO:BP	79	3	ARL6IP1,SFN,SH3RF1	0.87	0.851107
glycerophospholipid biosynthetic process	GO:0046474	GO:BP	79	3	VAC14,IP6K2,PCYT1A	0.87	0.851107
ribose phosphate biosynthetic process	GO:0046390	GO:BP	79	3	VCP,PRPSAP2,PPCDC	0.87	0.851107
positive regulation of intracellular protein transport	GO:0090316	GO:BP	79	3	MFF,CIB1,SEC16B	0.87	0.851107
striated muscle cell differentiation	GO:0051146	GO:BP	79	3	MYOG,CBY1,NEBL	0.87	0.851107
cellular response to nitrogen compound	GO:1901699	GO:BP	180	7	AKAP9,APPL2,BCAR3,LDOC1,TRIM41,VIM,ZBTB7B	0.89	0.8522
defense response to other organism	GO:0098542	GO:BP	400	16	TRIM27,REL,TRAF3,TRAF6,APPL2,CNOT7,EMILIN1,IKBKG,LCN2,MID2,N4BP1,RNF135,TNIP1,TRIM32,TRIM38,TRIM41	0.91	0.853123
epigenetic regulation of gene expression	GO:0040029	GO:BP	80	3	TRIM27,L3MBTL3,CREBZF	0.85	0.853123
cell cycle G1/S phase transition	GO:0044843	GO:BP	106	4	APPL2,PSME3,SMARCE1,WAC	0.86	0.853356
monoatomic ion homeostasis	GO:0050801	GO:BP	182	6	GLRX3,ATP6V0D1,DMD,JSRP1,KLHL3,LCN2	0.88	0.855475
secretion	GO:0046903	GO:BP	305	12	PER2,RAB3IP,CADPS,AGR2,CASK,CREB3L1,PICK1,RAB3IL1,RFX6,SDCBP,STX2,ZBTB7B	0.89	0.855533
sensory perception	GO:0007600	GO:BP	132	5	TH,PAX6,KIFC3,REEP6,USH1C	0.86	0.85559
ameboidal-type cell migration	GO:0001667	GO:BP	132	5	CIB1,AMOT,APPL2,CARD10,MCC	0.86	0.85559
signal transduction in response to DNA damage	GO:0042770	GO:BP	81	3	CEP63,RINT1,WAC	0.84	0.858527
regulation of cellular component size	GO:0032535	GO:BP	107	4	AMOT,DNM2,KANK4,USH1C	0.85	0.858527
ERK1 and ERK2 cascade	GO:0070371	GO:BP	107	4	CIB1,EMILIN1,NECAB2,TNIP1	0.85	0.858527
actomyosin structure organization	GO:0031032	GO:BP	81	3	AMOT,NEBL,SORBS3	0.84	0.858527
homeostatic process	GO:0042592	GO:BP	525	20	PER2,GLRX3,PAX6,ALAS1,APPL2,ARRDC3,ATP6V0D1,CRTC2,DMD,GADD45G,JSRP1,KLHL3,LCN2,PRDM16,RFX6,RNF135,TRA2B,TRIM32,USH1C,ZBTB7B	0.91	0.858795
positive regulation of hydrolase activity	GO:0051345	GO:BP	233	9	EVI5,VCP,BCAR3,CCDC125,HIP1,MAGI2,PSME3,TBC1D25,TBC1D5	0.88	0.858795
nuclear transport	GO:0051169	GO:BP	133	5	NEDD4,BACH2,APPL2,CCHCR1,NUP62	0.86	0.858795
nucleocytoplasmic transport	GO:0006913	GO:BP	133	5	NEDD4,BACH2,APPL2,CCHCR1,NUP62	0.86	0.858795
regulation of cell cycle process	GO:0010564	GO:BP	283	11	APPL2,BCL6,CEP63,CEP76,NUP62,PSME3,RINT1,SMARCE1,SPAG5,TRIM37,WAC	0.88	0.858795
inorganic ion homeostasis	GO:0098771	GO:BP	158	5	GLRX3,ATP6V0D1,DMD,JSRP1,LCN2	0.86	0.858795
hormone transport	GO:0009914	GO:BP	82	3	PER2,PICK1,RFX6	0.83	0.85967
regulation of mitotic cell cycle phase transition	GO:1901990	GO:BP	134	5	APPL2,PSME3,RINT1,SMARCE1,WAC	0.85	0.861334
regulation of membrane potential	GO:0042391	GO:BP	109	4	NEDD4,VCP,AKAP9,DMD	0.84	0.862267
positive regulation of endopeptidase activity	GO:0010950	GO:BP	83	3	VCP,HIP1,PSME3	0.82	0.862267
epithelial cell migration	GO:0010631	GO:BP	109	4	CIB1,AMOT,CARD10,MCC	0.84	0.862267
positive regulation of response to external stimulus	GO:0032103	GO:BP	211	8	TRAF3,TRAF6,APPL2,EMILIN1,NEDD9,RNF135,TNIP1,TRIM41	0.86	0.862267
antigen receptor-mediated signaling pathway	GO:0050851	GO:BP	83	3	EIF2B1,TRAF6,IKBKG	0.82	0.862267
regulation of small molecule metabolic process	GO:0062012	GO:BP	109	4	VCP,APPL2,BCKDK,PIBF1	0.84	0.862267
chemical homeostasis	GO:0048878	GO:BP	310	11	GLRX3,PAX6,APPL2,ATP6V0D1,CRTC2,DMD,JSRP1,KLHL3,LCN2,RFX6,TRA2B	0.88	0.862267
tissue migration	GO:0090130	GO:BP	110	4	CIB1,AMOT,CARD10,MCC	0.83	0.863214
epithelium migration	GO:0090132	GO:BP	110	4	CIB1,AMOT,CARD10,MCC	0.83	0.863214
myeloid cell differentiation	GO:0030099	GO:BP	136	5	CIB1,TRAF6,ALAS1,NEDD9,RUNX1	0.84	0.863617
nitrogen compound transport	GO:0071705	GO:BP	721	29	MFF,PER2,DYNLT1,CIB1,RAB3IP,SEC16B,NEDD4,TRIM23,SGTA,SGTB,VCP,APPBP2,APPL2,ARL6IP1,ARRDC3,CCHCR1,DLG2,DNM2,GGA1,GRIP1,HIP1,HOMER3,NUP62,PICK1,RFX6,SDCBP,STX2,TRIM37,VPS37B	0.91	0.863617
endothelial cell migration	GO:0043542	GO:BP	84	3	CIB1,AMOT,CARD10	0.81	0.864094
response to biotic stimulus	GO:0009607	GO:BP	482	19	TRIM27,REL,TRAF3,TRAF6,APPL2,CNOT7,CREBZF,EMILIN1,IKBKG,LCN2,LDOC1,MID2,N4BP1,RNF135,TNIP1,TRIM32,TRIM38,TRIM41,VIM	0.89	0.864094
T cell activation	GO:0042110	GO:BP	162	6	BCL6,RUNX1,SH3RF1,SMARCE1,ZBTB1,ZBTB7B	0.84	0.864094
positive regulation of secretion by cell	GO:1903532	GO:BP	85	3	CADPS,RFX6,SDCBP	0.8	0.867047
cellular response to peptide hormone stimulus	GO:0071375	GO:BP	85	3	APPL2,BCAR3,ZBTB7B	0.8	0.867047
regulation of leukocyte proliferation	GO:0070663	GO:BP	85	3	IKZF3,SH3RF1,ZBTB7B	0.8	0.867047
neuron development	GO:0048666	GO:BP	313	12	EFHC2,CIB1,NEDD4,TH,DMD,DNM2,GRIP1,IFT88,MAGI2,PICK1,RUNX1,USH1C	0.87	0.867047
calcium ion transmembrane transport	GO:0070588	GO:BP	85	3	UBQLN1,DMD,JSRP1	0.8	0.867047
leukocyte activation	GO:0045321	GO:BP	289	11	PAX5,IKZF3,BCL6,NEDD9,PIBF1,RUNX1,SH3RF1,SMARCE1,TOLLIP,ZBTB1,ZBTB7B	0.86	0.86726
muscle cell differentiation	GO:0042692	GO:BP	112	4	MYOG,CBY1,DMD,NEBL	0.81	0.867439
peptidyl-tyrosine modification	GO:0018212	GO:BP	112	4	CNOT7,DLG3,NEDD9,PIBF1	0.81	0.867439
peptidyl-tyrosine phosphorylation	GO:0018108	GO:BP	112	4	CNOT7,DLG3,NEDD9,PIBF1	0.81	0.867439
negative regulation of mitotic cell cycle	GO:0045930	GO:BP	86	3	BCL6,RINT1,WAC	0.79	0.871637
positive regulation of peptidase activity	GO:0010952	GO:BP	86	3	VCP,HIP1,PSME3	0.79	0.871637
heart development	GO:0007507	GO:BP	139	5	TH,CBY1,EMILIN1,NEBL,RUNX1	0.82	0.872613
regulation of GTPase activity	GO:0043087	GO:BP	139	5	EVI5,BCAR3,CCDC125,TBC1D25,TBC1D5	0.82	0.872613
developmental growth	GO:0048589	GO:BP	113	4	AGR2,DNM2,MAGI2,RUNX1	0.81	0.872801
protein-DNA complex assembly	GO:0065004	GO:BP	113	4	TCF4,TAF7L,PSMC6,NAP1L2	0.81	0.872801
translation	GO:0006412	GO:BP	241	9	PER2,CNOT2,EIF2B1,CNOT7,DCP1B,FXR2,PAIP1,TNIP1,VIM	0.85	0.872801
cell motility	GO:0048870	GO:BP	585	23	EFHC2,RNF20,CIB1,ROPN1,CEACAM6,DISC1,AMOT,ZRANB1,SCYL3,APPL2,CARD10,CCDC125,EMILIN1,HACE1,LDB2,MAGI2,MCC,NEDD9,RNF41,SDCBP,SH3RF1,TRIM32,TRIP6	0.89	0.874243
lymphocyte mediated immunity	GO:0002449	GO:BP	87	3	TRAF2,TRAF6,ZBTB1	0.79	0.874702
negative regulation of protein kinase activity	GO:0006469	GO:BP	87	3	TRIM27,PRKAR1B,SFN	0.79	0.874702
positive regulation of transmembrane transport	GO:0034764	GO:BP	87	3	AKAP9,ARL6IP1,DMD	0.79	0.874702
activation of immune response	GO:0002253	GO:BP	192	7	TRAF3,EIF2B1,TRAF6,APPL2,IKBKG,RNF135,TNIP1	0.83	0.877249
protein dephosphorylation	GO:0006470	GO:BP	88	3	PTPN21,CTDSP2,MAGI2	0.78	0.878487
response to nutrient levels	GO:0031667	GO:BP	115	4	APPL2,EHMT2,PICK1,TBC1D5	0.79	0.878487
positive regulation of protein transport	GO:0051222	GO:BP	115	4	MFF,CIB1,SEC16B,RFX6	0.79	0.878487
central nervous system development	GO:0007417	GO:BP	244	9	NOTO,PROP1,FOXP2,EIF2B1,PAX6,ATN1,S100A1,TACC1,ZC4H2	0.84	0.878487
glycerolipid biosynthetic process	GO:0045017	GO:BP	88	3	VAC14,IP6K2,PCYT1A	0.78	0.878487
secretion by cell	GO:0032940	GO:BP	270	10	PER2,RAB3IP,CADPS,CASK,CREB3L1,PICK1,RAB3IL1,RFX6,SDCBP,STX2	0.84	0.879848
positive regulation of cell migration	GO:0030335	GO:BP	194	7	CIB1,CEACAM6,AMOT,NEDD9,SDCBP,TRIM32,TRIP6	0.82	0.879938
cellular homeostasis	GO:0019725	GO:BP	245	9	GLRX3,ATP6V0D1,DMD,JSRP1,LCN2,RFX6,RNF135,TRA2B,TRIM32	0.83	0.880166
lymphocyte proliferation	GO:0046651	GO:BP	89	3	IKZF3,SH3RF1,ZBTB7B	0.77	0.881135
mononuclear cell proliferation	GO:0032943	GO:BP	90	3	IKZF3,SH3RF1,ZBTB7B	0.76	0.882816
purine nucleotide biosynthetic process	GO:0006164	GO:BP	90	3	VCP,PRPSAP2,PPCDC	0.76	0.882816
regulation of immune effector process	GO:0002697	GO:BP	117	4	TRAF2,TRAF6,APPL2,ZBTB1	0.78	0.882816
phospholipid biosynthetic process	GO:0008654	GO:BP	90	3	VAC14,IP6K2,PCYT1A	0.76	0.882816
signal release	GO:0023061	GO:BP	143	5	PER2,CASK,PICK1,RFX6,STX2	0.8	0.882816
exocytosis	GO:0006887	GO:BP	144	5	RAB3IP,CADPS,RAB3IL1,SDCBP,STX2	0.79	0.883173
cell migration	GO:0016477	GO:BP	522	20	RNF20,CIB1,CEACAM6,DISC1,AMOT,ZRANB1,SCYL3,APPL2,CARD10,EMILIN1,HACE1,LDB2,MAGI2,MCC,NEDD9,RNF41,SDCBP,SH3RF1,TRIM32,TRIP6	0.87	0.889413
regulation of DNA metabolic process	GO:0051052	GO:BP	224	8	BCAR3,BCL6,EHMT2,HMBOX1,HNRNPC,SMARCE1,TADA3,TFIP11	0.81	0.891945
amino acid metabolic process	GO:0006520	GO:BP	92	3	TH,ASPG,BCKDK	0.74	0.893498
cell-cell signaling	GO:0007267	GO:BP	524	20	PER2,BEGAIN,DISC1,KLHL12,TH,VCP,ZRANB1,AKAP9,CASK,CBY1,DLG2,LZTS2,MAGI2,MCC,MDFI,PICK1,RFX6,SDCBP,SHANK2,STX2	0.86	0.893498
negative regulation of immune system process	GO:0002683	GO:BP	173	6	TRIM27,CNOT7,EMILIN1,PIBF1,RUNX1,ZBTB7B	0.79	0.895214
monoatomic ion transport	GO:0006811	GO:BP	352	12	TRIM27,UBQLN1,NEDD4,AKAP9,ATP6V0D1,DMD,DNM2,HOMER3,JSRP1,KCNIP1,KLHL3,LCN2	0.84	0.895626
purine nucleotide metabolic process	GO:0006163	GO:BP	147	5	RPIA,ACOT8,VCP,PRPSAP2,PPCDC	0.77	0.896043
positive regulation of cell motility	GO:2000147	GO:BP	200	7	CIB1,CEACAM6,AMOT,NEDD9,SDCBP,TRIM32,TRIP6	0.79	0.896476
positive regulation of secretion	GO:0051047	GO:BP	93	3	CADPS,RFX6,SDCBP	0.73	0.896476
purine-containing compound biosynthetic process	GO:0072522	GO:BP	93	3	VCP,PRPSAP2,PPCDC	0.73	0.896476
negative regulation of cell differentiation	GO:0045596	GO:BP	200	7	DYNLT1,CIB1,PAX6,FOXJ2,APPL2,RUNX1,ZBTB7B	0.79	0.896476
regulation of cell cycle phase transition	GO:1901987	GO:BP	174	6	APPL2,CEP63,PSME3,RINT1,SMARCE1,WAC	0.78	0.896476
behavior	GO:0007610	GO:BP	94	3	TH,NEDD9,SHANK2	0.73	0.901061
immune response-activating cell surface receptor signaling pathway	GO:0002429	GO:BP	122	4	EIF2B1,TRAF6,APPL2,IKBKG	0.75	0.902703
regulation of secretion by cell	GO:1903530	GO:BP	176	6	PER2,CADPS,CASK,PICK1,RFX6,SDCBP	0.77	0.902811
regulation of small GTPase mediated signal transduction	GO:0051056	GO:BP	95	3	CCDC125,KCTD10,NUP62	0.72	0.902811
second-messenger-mediated signaling	GO:0019932	GO:BP	95	3	CIB1,DMD,HOMER3	0.72	0.902811
establishment of localization	GO:0051234	GO:BP	1725	69	MFF,PER2,TRIM27,DYNLT1,CIB1,COG6,RAB3IP,VPS52,UBQLN1,SEC16B,EVI5,NEDD4,STAU1,BACH2,TRIM23,CADPS,UBQLN2,KLHL12,SGTA,SGTB,AGR2,VCP,GOLGA2,AKAP9,APPBP2,APPL2,ARL6IP1,ARRDC3,ATP6V0D1,CASK,CCDC91,CCHCR1,CREB3L1,DCTN2,DLG2,DMD,DNM2,GGA1,GRIP1,HIP1,HOMER3,HOOK2,IFT88,IKBKG,JSRP1,KCNIP1,KIFAP3,KLHL3,LCN2,MAGI2,MCC,NECAB2,NRBP1,NUP62,PIBF1,PICK1,RAB3IL1,REEP6,RFX6,RINT1,SDCBP,SPAG5,SSX2IP,STX2,TBC1D5,TRIM…	0.9	0.902811
monoatomic cation homeostasis	GO:0055080	GO:BP	178	5	GLRX3,ATP6V0D1,DMD,JSRP1,LCN2	0.77	0.904415
protein localization to cell periphery	GO:1990778	GO:BP	151	5	CIB1,AGR2,GGA1,GRIP1,LZTFL1	0.75	0.904415
cell activation	GO:0001775	GO:BP	334	12	PAX5,IKZF3,BCL6,EMILIN1,NEDD9,PIBF1,RUNX1,SH3RF1,SMARCE1,TOLLIP,ZBTB1,ZBTB7B	0.81	0.904415
DNA recombination	GO:0006310	GO:BP	124	4	TSN,CCNB1IP1,HSF2BP,XRCC4	0.73	0.904415
fatty acid metabolic process	GO:0006631	GO:BP	124	4	PER2,ACOT8,APPL2,PIBF1	0.73	0.904415
protein secretion	GO:0009306	GO:BP	96	3	PER2,PICK1,RFX6	0.71	0.904415
positive regulation of locomotion	GO:0040017	GO:BP	205	7	CIB1,CEACAM6,AMOT,NEDD9,SDCBP,TRIM32,TRIP6	0.77	0.904415
negative regulation of cell cycle phase transition	GO:1901988	GO:BP	96	3	CEP63,RINT1,WAC	0.71	0.904415
negative regulation of kinase activity	GO:0033673	GO:BP	96	3	TRIM27,PRKAR1B,SFN	0.71	0.904415
establishment of protein localization to extracellular region	GO:0035592	GO:BP	96	3	PER2,PICK1,RFX6	0.71	0.904415
positive regulation of establishment of protein localization	GO:1904951	GO:BP	124	4	MFF,CIB1,SEC16B,RFX6	0.73	0.904415
regulation of canonical Wnt signaling pathway	GO:0060828	GO:BP	96	3	VCP,LZTS2,MCC	0.71	0.904415
response to extracellular stimulus	GO:0009991	GO:BP	124	4	APPL2,EHMT2,PICK1,TBC1D5	0.73	0.904415
ribonucleoprotein complex subunit organization	GO:0071826	GO:BP	125	4	VCP,PUF60,SF3B4,TFIP11	0.73	0.907042
cellular response to oxidative stress	GO:0034599	GO:BP	97	3	UBQLN1,KEAP1,STX2	0.7	0.907042
intracellular chemical homeostasis	GO:0055082	GO:BP	206	7	GLRX3,ATP6V0D1,DMD,JSRP1,LCN2,RFX6,TRA2B	0.77	0.907101
protein localization to extracellular region	GO:0071692	GO:BP	98	3	PER2,PICK1,RFX6	0.7	0.908674
ribose phosphate metabolic process	GO:0019693	GO:BP	126	4	ACOT8,VCP,PRPSAP2,PPCDC	0.72	0.908674
regulation of body fluid levels	GO:0050878	GO:BP	98	3	AGR2,EMILIN1,ZBTB7B	0.7	0.908674
transport	GO:0006810	GO:BP	1640	65	MFF,PER2,TRIM27,DYNLT1,CIB1,COG6,RAB3IP,VPS52,UBQLN1,SEC16B,EVI5,NEDD4,STAU1,BACH2,TRIM23,CADPS,UBQLN2,KLHL12,SGTA,SGTB,AGR2,VCP,GOLGA2,AKAP9,APPBP2,APPL2,ARL6IP1,ARRDC3,ATP6V0D1,CASK,CCDC91,CCHCR1,CREB3L1,DLG2,DMD,DNM2,GGA1,GRIP1,HIP1,HOMER3,HOOK2,IFT88,JSRP1,KCNIP1,KIFAP3,KLHL3,LCN2,MAGI2,NECAB2,NRBP1,NUP62,PICK1,RAB3IL1,REEP6,RFX6,RINT1,SDCBP,SPAG5,SSX2IP,STX2,TBC1D5,TRIM37,VPS37B,WASF1,ZBTB7B	0.9	0.908674
protein localization to nucleus	GO:0034504	GO:BP	127	4	APPL2,BANP,CARD10,NUP62	0.72	0.912111
locomotion	GO:0040011	GO:BP	466	17	RNF20,CIB1,CEACAM6,AMOT,APPL2,CARD10,CCDC125,EMILIN1,HACE1,LDB2,MAGI2,MCC,NEDD9,RNF41,SDCBP,TRIM32,TRIP6	0.82	0.914105
purine-containing compound metabolic process	GO:0072521	GO:BP	156	5	RPIA,ACOT8,VCP,PRPSAP2,PPCDC	0.73	0.914772
regulation of hydrolase activity	GO:0051336	GO:BP	340	12	EVI5,VCP,ARL6IP1,BCAR3,CCDC125,HIP1,MAGI2,PSME3,SFN,SH3RF1,TBC1D25,TBC1D5	0.8	0.914772
immune response	GO:0006955	GO:BP	566	21	TRAF2,TRIM27,REL,TRAF3,PNMA1,BACH2,EIF2B1,TRAF6,APPL2,BCL6,CNOT7,IKBKG,LCN2,MID2,N4BP1,RNF135,TNIP1,TRIM32,TRIM38,TRIM41,ZBTB1	0.84	0.914772
leukocyte proliferation	GO:0070661	GO:BP	100	3	IKZF3,SH3RF1,ZBTB7B	0.68	0.914929
animal organ morphogenesis	GO:0009887	GO:BP	237	8	TH,PAX6,EDA,KLHL3,LHX3,MAGI2,STX2,USH1C	0.76	0.915935
regulation of DNA repair	GO:0006282	GO:BP	101	3	SMARCE1,TADA3,TFIP11	0.68	0.915935
generation of precursor metabolites and energy	GO:0006091	GO:BP	129	4	PER2,RPIA,VCP,PRDM16	0.7	0.915935
nucleotide biosynthetic process	GO:0009165	GO:BP	101	3	VCP,PRPSAP2,PPCDC	0.68	0.915935
export from cell	GO:0140352	GO:BP	290	10	PER2,RAB3IP,CADPS,CASK,CREB3L1,PICK1,RAB3IL1,RFX6,SDCBP,STX2	0.78	0.915935
vesicle organization	GO:0016050	GO:BP	185	6	KLHL12,CCDC136,HOOK2,SDCBP,STX2,VPS37B	0.74	0.916553
regulation of protein transport	GO:0051223	GO:BP	185	6	MFF,PER2,CIB1,SEC16B,PICK1,RFX6	0.74	0.916553
immune response-regulating cell surface receptor signaling pathway	GO:0002768	GO:BP	130	4	EIF2B1,TRAF6,APPL2,IKBKG	0.7	0.916709
ossification	GO:0001503	GO:BP	102	3	CREB3L1,HNRNPC,RUNX1	0.67	0.919266
amide biosynthetic process	GO:0043604	GO:BP	293	10	PER2,CNOT2,EIF2B1,CNOT7,DCP1B,DMD,FXR2,PAIP1,TNIP1,VIM	0.77	0.919266
positive regulation of cell cycle	GO:0045787	GO:BP	131	4	CCDC57,NUP62,SPAG5,TRIM32	0.69	0.919266
intracellular monoatomic cation homeostasis	GO:0030003	GO:BP	159	5	GLRX3,ATP6V0D1,DMD,JSRP1,LCN2	0.71	0.919266
sulfur compound metabolic process	GO:0006790	GO:BP	103	3	GLRX3,MAT2A,ACOT8	0.66	0.919477
nucleoside phosphate biosynthetic process	GO:1901293	GO:BP	103	3	VCP,PRPSAP2,PPCDC	0.66	0.919477
histone modification	GO:0016570	GO:BP	187	6	PER2,RNF20,EHMT2,TADA3,TRIM37,WAC	0.73	0.919477
DNA replication	GO:0006260	GO:BP	103	3	BCAR3,BCL6,EHMT2	0.66	0.919477
small molecule catabolic process	GO:0044282	GO:BP	103	3	ACOT8,BCKDK,NAGK	0.66	0.919477
protein localization to plasma membrane	GO:0072659	GO:BP	132	4	CIB1,AGR2,GGA1,GRIP1	0.69	0.920212
peptide metabolic process	GO:0006518	GO:BP	294	10	PER2,CNOT2,EIF2B1,CNOT7,DCP1B,DMD,FXR2,PAIP1,TNIP1,VIM	0.77	0.920406
RNA processing	GO:0006396	GO:BP	423	15	TSN,TSNAX,ZNF473,DDX17,FXR2,HNRNPC,INTS10,PUF60,RBM42,SF3B4,SRSF11,TADA3,TFIP11,TRA2B,ZNF326	0.8	0.921024
cellular response to environmental stimulus	GO:0104004	GO:BP	104	3	NEDD4,N4BP1,ZBTB1	0.66	0.921175
cellular response to abiotic stimulus	GO:0071214	GO:BP	104	3	NEDD4,N4BP1,ZBTB1	0.66	0.921175
negative regulation of cell adhesion	GO:0007162	GO:BP	104	3	CASK,RUNX1,ZBTB7B	0.66	0.921175
intracellular monoatomic ion homeostasis	GO:0006873	GO:BP	161	5	GLRX3,ATP6V0D1,DMD,JSRP1,LCN2	0.7	0.921175
monoatomic cation transmembrane transport	GO:0098655	GO:BP	216	7	UBQLN1,NEDD4,AKAP9,ATP6V0D1,DMD,JSRP1,KCNIP1	0.73	0.921206
carbohydrate metabolic process	GO:0005975	GO:BP	134	4	PER2,RPIA,BCKDK,CRTC2	0.68	0.924457
regulation of intracellular protein transport	GO:0033157	GO:BP	106	3	MFF,CIB1,SEC16B	0.64	0.925799
energy derivation by oxidation of organic compounds	GO:0015980	GO:BP	107	3	PER2,VCP,PRDM16	0.64	0.925827
response to oxidative stress	GO:0006979	GO:BP	136	4	UBQLN1,CYB5B,KEAP1,STX2	0.67	0.925827
nucleotide metabolic process	GO:0009117	GO:BP	164	5	RPIA,ACOT8,VCP,PRPSAP2,PPCDC	0.69	0.925827
carboxylic acid biosynthetic process	GO:0046394	GO:BP	107	3	PER2,ACOT8,PIBF1	0.64	0.925827
canonical Wnt signaling pathway	GO:0060070	GO:BP	107	3	VCP,LZTS2,MCC	0.64	0.925827
pattern specification process	GO:0007389	GO:BP	107	3	FOXH1,MDFI,MID1	0.64	0.925827
inorganic cation transmembrane transport	GO:0098662	GO:BP	220	7	UBQLN1,NEDD4,AKAP9,ATP6V0D1,DMD,JSRP1,KCNIP1	0.72	0.925827
phosphate-containing compound metabolic process	GO:0006796	GO:BP	956	36	TRAF2,TRIM27,VAC14,CIB1,PTPN21,RPIA,SERTAD1,ROPN1,PRKAR1B,ACOT8,NAB2,TRAF6,VCP,PRPSAP2,AKAP9,BCAR3,BCKDK,CARD10,CNOT7,CTDSP2,DLG3,DMD,EMILIN1,FXR2,IP6K2,LDB2,MAGI2,NEDD9,PCYT1A,PIBF1,PICK1,PPCDC,SDCBP,SFN,TOLLIP,TPD52L1	0.84	0.929021
glycerophospholipid metabolic process	GO:0006650	GO:BP	108	3	VAC14,IP6K2,PCYT1A	0.63	0.929021
organic acid biosynthetic process	GO:0016053	GO:BP	109	3	PER2,ACOT8,PIBF1	0.62	0.929629
morphogenesis of an epithelium	GO:0002009	GO:BP	109	3	KLHL3,KRT27,MAGI2	0.62	0.929629
DNA repair	GO:0006281	GO:BP	251	8	CIB1,VCP,HSF2BP,SMARCE1,TADA3,TFIP11,XRCC4,ZBTB1	0.72	0.930348
nucleoside phosphate metabolic process	GO:0006753	GO:BP	168	5	RPIA,ACOT8,VCP,PRPSAP2,PPCDC	0.67	0.930348
muscle contraction	GO:0006936	GO:BP	110	3	AKAP9,DMD,JSRP1	0.62	0.930348
regulation of establishment of protein localization	GO:0070201	GO:BP	196	6	MFF,PER2,CIB1,SEC16B,PICK1,RFX6	0.69	0.930348
carbohydrate derivative metabolic process	GO:1901135	GO:BP	306	10	RPIA,ACOT8,VCP,PRPSAP2,GOLGA2,NAGK,NECAB1,NECAB2,PPCDC,TNIP1	0.74	0.932984
regulation of response to external stimulus	GO:0032101	GO:BP	359	12	TRAF3,TRAF6,APPL2,BCL6,CASK,CNOT7,EMILIN1,N4BP1,NEDD9,RNF135,TNIP1,TRIM41	0.75	0.933203
negative regulation of catalytic activity	GO:0043086	GO:BP	198	6	TRIM27,PRKAR1B,ARL6IP1,SFN,SH3RF1,TFIP11	0.69	0.933215
regulation of secretion	GO:0051046	GO:BP	198	6	PER2,CADPS,CASK,PICK1,RFX6,SDCBP	0.69	0.933215
small GTPase mediated signal transduction	GO:0007264	GO:BP	170	5	CCDC125,HACE1,KCTD10,NUP62,WASF1	0.67	0.933215
cellular response to chemical stress	GO:0062197	GO:BP	112	3	UBQLN1,KEAP1,STX2	0.61	0.934468
phosphorus metabolic process	GO:0006793	GO:BP	965	36	TRAF2,TRIM27,VAC14,CIB1,PTPN21,RPIA,SERTAD1,ROPN1,PRKAR1B,ACOT8,NAB2,TRAF6,VCP,PRPSAP2,AKAP9,BCAR3,BCKDK,CARD10,CNOT7,CTDSP2,DLG3,DMD,EMILIN1,FXR2,IP6K2,LDB2,MAGI2,NEDD9,PCYT1A,PIBF1,PICK1,PPCDC,SDCBP,SFN,TOLLIP,TPD52L1	0.83	0.934649
neuron projection development	GO:0031175	GO:BP	282	9	EFHC2,CIB1,NEDD4,DMD,DNM2,GRIP1,IFT88,MAGI2,USH1C	0.72	0.93639
cellular component morphogenesis	GO:0032989	GO:BP	228	7	MFF,NEDD4,CCDC136,DNM2,GRIP1,NEBL,WASF1	0.69	0.937327
inflammatory response	GO:0006954	GO:BP	203	6	REL,PNMA1,APPL2,BCL6,IKBKG,TNIP1	0.67	0.941033
purine ribonucleotide metabolic process	GO:0009150	GO:BP	116	3	ACOT8,VCP,PPCDC	0.59	0.941033
dephosphorylation	GO:0016311	GO:BP	115	3	PTPN21,CTDSP2,MAGI2	0.59	0.941033
inorganic ion transmembrane transport	GO:0098660	GO:BP	230	7	UBQLN1,NEDD4,AKAP9,ATP6V0D1,DMD,JSRP1,KCNIP1	0.69	0.941033
peptidyl-serine phosphorylation	GO:0018105	GO:BP	115	3	AKAP9,BCAR3,DMD	0.59	0.941033
regulation of chromosome organization	GO:0033044	GO:BP	116	3	HMBOX1,HNRNPC,SMARCE1	0.59	0.941033
negative regulation of transferase activity	GO:0051348	GO:BP	115	3	TRIM27,PRKAR1B,SFN	0.59	0.941033
organonitrogen compound biosynthetic process	GO:1901566	GO:BP	573	20	PER2,ACOT8,CNOT2,EIF2B1,TH,VCP,PRPSAP2,GOLGA2,ALAS1,CNOT7,DCP1B,DMD,FXR2,NECAB1,NECAB2,PAIP1,PCYT1A,PPCDC,TNIP1,VIM	0.78	0.941033
leukocyte mediated immunity	GO:0002443	GO:BP	117	3	TRAF2,TRAF6,ZBTB1	0.58	0.944283
peptidyl-serine modification	GO:0018209	GO:BP	118	3	AKAP9,BCAR3,DMD	0.58	0.946029
organophosphate biosynthetic process	GO:0090407	GO:BP	207	6	VAC14,VCP,PRPSAP2,IP6K2,PCYT1A,PPCDC	0.66	0.946272
ncRNA metabolic process	GO:0034660	GO:BP	208	6	TSN,TSNAX,ZNF143,DDX17,INTS10,POU2F1	0.65	0.946746
organic hydroxy compound metabolic process	GO:1901615	GO:BP	150	4	PER2,ACOT8,TH,IP6K2	0.6	0.947518
ribonucleotide metabolic process	GO:0009259	GO:BP	121	3	ACOT8,VCP,PPCDC	0.56	0.951765
small molecule biosynthetic process	GO:0044283	GO:BP	186	5	PER2,ACOT8,CRTC2,IP6K2,PIBF1	0.61	0.957422
cell part morphogenesis	GO:0032990	GO:BP	188	5	MFF,NEDD4,DNM2,GRIP1,WASF1	0.6	0.960516
carboxylic acid metabolic process	GO:0019752	GO:BP	278	8	PER2,ACOT8,TH,APPL2,ASPG,BCKDK,NAGK,PIBF1	0.65	0.961421
regulation of hormone levels	GO:0010817	GO:BP	129	3	PER2,PICK1,RFX6	0.53	0.961421
peptidyl-lysine modification	GO:0018205	GO:BP	160	4	TRIM27,ZBED1,EHMT2,TADA3	0.57	0.961421
glycerolipid metabolic process	GO:0046486	GO:BP	128	3	VAC14,IP6K2,PCYT1A	0.53	0.961421
monoatomic ion transmembrane transport	GO:0034220	GO:BP	250	7	UBQLN1,NEDD4,AKAP9,ATP6V0D1,DMD,JSRP1,KCNIP1	0.63	0.961814
defense response	GO:0006952	GO:BP	553	18	TRIM27,REL,TRAF3,PNMA1,TRAF6,APPL2,BCL6,CNOT7,EMILIN1,IKBKG,LCN2,MID2,N4BP1,RNF135,TNIP1,TRIM32,TRIM38,TRIM41	0.73	0.964492
cell morphogenesis involved in differentiation	GO:0000904	GO:BP	163	4	CIB1,POF1B,NEDD4,DNM2	0.55	0.964492
amide metabolic process	GO:0043603	GO:BP	393	12	PER2,ACOT8,CNOT2,EIF2B1,CNOT7,DCP1B,DMD,FXR2,NAGK,PAIP1,TNIP1,VIM	0.68	0.964492
membrane organization	GO:0061024	GO:BP	342	10	KLHL12,SGTA,APPL2,ARL6IP1,DNM2,HACE1,PICK1,STX2,TRIM72,VPS37B	0.66	0.968962
oxoacid metabolic process	GO:0043436	GO:BP	286	8	PER2,ACOT8,TH,APPL2,ASPG,BCKDK,NAGK,PIBF1	0.63	0.969254
response to wounding	GO:0009611	GO:BP	167	4	PAX6,CASK,EMILIN1,TRIM72	0.54	0.969317
organic substance transport	GO:0071702	GO:BP	947	33	MFF,PER2,TRIM27,DYNLT1,CIB1,RAB3IP,UBQLN1,SEC16B,NEDD4,TRIM23,SGTA,SGTB,VCP,APPBP2,APPL2,ARL6IP1,ARRDC3,CCHCR1,DLG2,DMD,DNM2,GGA1,GRIP1,HIP1,HOMER3,JSRP1,NUP62,PICK1,RFX6,SDCBP,STX2,TRIM37,VPS37B	0.77	0.969325
phospholipid metabolic process	GO:0006644	GO:BP	135	3	VAC14,IP6K2,PCYT1A	0.5	0.969325
nucleobase-containing small molecule metabolic process	GO:0055086	GO:BP	199	5	RPIA,ACOT8,VCP,PRPSAP2,PPCDC	0.57	0.969325
organic acid metabolic process	GO:0006082	GO:BP	289	8	PER2,ACOT8,TH,APPL2,ASPG,BCKDK,NAGK,PIBF1	0.62	0.97105
cell morphogenesis	GO:0000902	GO:BP	262	7	CIB1,POF1B,NEDD4,ZRANB1,DNM2,GRIP1,WASF1	0.6	0.971965
positive regulation of DNA metabolic process	GO:0051054	GO:BP	138	3	BCAR3,HMBOX1,SMARCE1	0.49	0.971965
wound healing	GO:0042060	GO:BP	140	3	CASK,EMILIN1,TRIM72	0.48	0.972924
G protein-coupled receptor signaling pathway	GO:0007186	GO:BP	235	6	DYNLT1,UBQLN2,BCAR3,HOMER3,NECAB2,PICK1	0.57	0.973426
monocarboxylic acid metabolic process	GO:0032787	GO:BP	178	4	PER2,ACOT8,APPL2,PIBF1	0.51	0.978101
regulation of biological quality	GO:0065008	GO:BP	942	32	PER2,DYNLT1,GLRX3,CNOT2,NEDD4,STAU1,AMOT,AGR2,VCP,AGTRAP,AKAP9,ATP6V0D1,CASK,CNOT7,DCP1B,DMD,DNM2,EMILIN1,FXR2,GRIP1,HIP1,HNRNPC,KANK4,NEDD9,PAIP1,PICK1,RFX6,SHANK2,STX2,USH1C,VIM,ZBTB7B	0.75	0.978101
ncRNA processing	GO:0034470	GO:BP	145	3	TSN,TSNAX,INTS10	0.47	0.978101
tissue morphogenesis	GO:0048729	GO:BP	146	3	KLHL3,KRT27,MAGI2	0.46	0.978434
plasma membrane bounded cell projection morphogenesis	GO:0120039	GO:BP	179	4	NEDD4,DNM2,GRIP1,WASF1	0.5	0.978434
response to external stimulus	GO:0009605	GO:BP	843	28	PER2,TRIM27,REL,TRAF3,TRAF6,APPL2,BCL6,CASK,CNOT7,CREBZF,DMD,EHMT2,EMILIN1,IKBKG,LCN2,LDOC1,MID2,N4BP1,NEDD9,PICK1,REEP6,RNF135,TBC1D5,TNIP1,TRIM32,TRIM38,TRIM41,VIM	0.73	0.978495
response to inorganic substance	GO:0010035	GO:BP	147	3	NEDD4,VCP,DLG2	0.46	0.978975
positive regulation of cell population proliferation	GO:0008284	GO:BP	303	8	CIB1,SERTAD1,CEACAM6,DISC1,FOXJ2,CNOT7,SDCBP,SHANK2	0.59	0.978975
cell projection morphogenesis	GO:0048858	GO:BP	182	4	NEDD4,DNM2,GRIP1,WASF1	0.5	0.979523
embryo development	GO:0009790	GO:BP	226	5	KLHL12,TH,PICK1,TADA3,USH1C	0.5	0.986491
brain development	GO:0007420	GO:BP	160	3	FOXP2,S100A1,TACC1	0.42	0.986592
immune effector process	GO:0002252	GO:BP	195	4	TRAF2,TRAF6,APPL2,ZBTB1	0.46	0.986677
organophosphate metabolic process	GO:0019637	GO:BP	326	8	VAC14,RPIA,ACOT8,VCP,PRPSAP2,IP6K2,PCYT1A,PPCDC	0.55	0.987414
head development	GO:0060322	GO:BP	169	3	FOXP2,S100A1,TACC1	0.4	0.989344
transmembrane transport	GO:0055085	GO:BP	424	11	PER2,UBQLN1,NEDD4,AKAP9,APPL2,ARL6IP1,ATP6V0D1,DMD,JSRP1,KCNIP1,TRIM37	0.58	0.989675
lipid biosynthetic process	GO:0008610	GO:BP	239	5	VAC14,ACOT8,IP6K2,PCYT1A,PIBF1	0.47	0.989675
neuron projection morphogenesis	GO:0048812	GO:BP	173	3	NEDD4,DNM2,GRIP1	0.39	0.990098
cellular lipid metabolic process	GO:0044255	GO:BP	311	7	PER2,VAC14,ACOT8,APPL2,IP6K2,PCYT1A,PIBF1	0.5	0.991062
mitochondrion organization	GO:0007005	GO:BP	225	4	MFF,SFN,SPATA18,WASF1	0.4	0.994547
peptidyl-amino acid modification	GO:0018193	GO:BP	452	11	TRIM27,ZBED1,AKAP9,BCAR3,CNOT7,DLG3,DMD,EHMT2,NEDD9,PIBF1,TADA3	0.54	0.994763
small molecule metabolic process	GO:0044281	GO:BP	579	14	PER2,RPIA,ACOT8,TH,VCP,PRPSAP2,APPL2,ASPG,BCKDK,CRTC2,IP6K2,NAGK,PIBF1,PPCDC	0.53	0.998386
biological_process	GO:0008150	GO:BP	6988	305	MFF,MAGEA6,PER2,EFHC2,GIGYF1,RNF20,SFMBT1,TRAF2,TRIM27,KRTAP4-5,DYNLT1,LHX2,LBX1,VAC14,CIB1,PTPN21,COG6,REL,RPIA,SERTAD1,TRAF3,TSN,ZBED1,GLRX3,KRT31,KRT38,KRT39,KRTAP1-3,NOTO,OTX1,PAX5,POF1B,RAB3IP,ROPN1,TCF4,PRKAR1B,MAT2A,RBAK,SP4,TSNAX,VPS52,ZNF250,ZNF398,ZNF473,ZNF699,UBQLN1,CEACAM6,BEGAIN,SEC16B,EVI5,L3MBTL3,PNMA1,ACOT8,CNOT2,IKZF3,KRT75,KRT76,NAB2,NEDD4,PROP1,STAU1,ZBTB10,CCDC102B,BACH2,CEP4…	#NUM!	1
lipid metabolic process	GO:0006629	GO:BP	416	7	PER2,VAC14,ACOT8,APPL2,IP6K2,PCYT1A,PIBF1	0.37	1
Small cell lung cancer	KEGG:05222	KEGG	48	7	TRAF2,TRAF3,TRAF6,BIRC7,GADD45G,IKBKG,TRAF1	4.62	0.0805337
NF-kappa B signaling pathway	KEGG:04064	KEGG	58	8	TRAF2,TRAF3,TRAF6,CARD10,EDA,GADD45G,IKBKG,TRAF1	4.4	0.0805337
Ubiquitin mediated proteolysis	KEGG:04120	KEGG	78	8	NEDD4,TRAF6,BIRC7,KEAP1,MID1,TRIM32,TRIM37,UBE4A	3.25	0.236992
IL-17 signaling pathway	KEGG:04657	KEGG	40	5	TRAF2,TRAF3,TRAF6,IKBKG,LCN2	3.9	0.43997
Epstein-Barr virus infection	KEGG:05169	KEGG	101	8	TRAF2,TRAF3,NEDD4,TRAF6,PSMC6,GADD45G,IKBKG,VIM	2.49	0.464352
Staphylococcus aureus infection	KEGG:05150	KEGG	48	5	KRT31,KRT38,KRT39,KRT27,KRT34	3.24	0.464352
RIG-I-like receptor signaling pathway	KEGG:04622	KEGG	31	4	TRAF2,TRAF3,TRAF6,IKBKG	3.99	0.464352
Transcriptional misregulation in cancer	KEGG:05202	KEGG	103	8	PER2,REL,PAX5,BCL6,ETV6,GADD45G,RUNX1,TRAF1	2.44	0.464352
NOD-like receptor signaling pathway	KEGG:04621	KEGG	82	6	TRAF2,TRAF3,TRAF6,IKBKG,PSTPIP1,TRIP6	2.27	0.789004
Tight junction	KEGG:04530	KEGG	86	6	NEDD4,AMOT,DLG2,DLG3,MAGI1,RUNX1	2.16	0.789004
Toll-like receptor signaling pathway	KEGG:04620	KEGG	47	4	TRAF3,TRAF6,IKBKG,TOLLIP	2.62	0.789004
Lysine degradation	KEGG:00310	KEGG	25	3	EHMT2,PRDM16,PRDM6	3.69	0.789004
Estrogen signaling pathway	KEGG:04915	KEGG	85	6	KRT31,KRT38,KRT39,CREB3L1,KRT27,KRT34	2.19	0.789004
TNF signaling pathway	KEGG:04668	KEGG	61	5	TRAF2,TRAF3,CREB3L1,IKBKG,TRAF1	2.54	0.789004
Viral carcinogenesis	KEGG:05203	KEGG	120	8	TRAF2,VAC14,REL,TRAF3,ATP6V0D1,CREB3L1,IKBKG,TRAF1	2.09	0.789004
Human papillomavirus infection	KEGG:05165	KEGG	137	8	TRAF3,ATP6V0D1,CREB3L1,DLG2,DLG3,IKBKG,MAGI1,TADA3	1.82	0.843878
Herpes simplex virus 1 infection	KEGG:05168	KEGG	237	12	TRAF2,TRAF3,RBAK,ZNF250,ZNF398,ZNF473,ZNF699,EIF2B1,TRAF6,IKBKG,POU2F1,ZNF175	1.59	0.880158
Acute myeloid leukemia	KEGG:05221	KEGG	34	3	PER2,IKBKG,RUNX1	2.7	0.929724
Apoptosis	KEGG:04210	KEGG	77	5	TRAF2,GADD45G,IKBKG,SPTA1,TRAF1	2	0.949657
Biosynthesis of cofactors	KEGG:01240	KEGG	57	4	MAT2A,ALAS1,GMPPA,PPCDC	2.15	0.949657
Bacterial invasion of epithelial cells	KEGG:05100	KEGG	36	3	DNM2,SEPTIN3,WASF1	2.55	0.949657
Lipid and atherosclerosis	KEGG:05417	KEGG	110	5	TRAF2,TRAF3,TRAF6,IKBKG,POU2F1	1.39	0.960539
Fluid shear stress and atherosclerosis	KEGG:05418	KEGG	74	3	GSTA4,IKBKG,KEAP1	1.23	0.960539
Yersinia infection	KEGG:05135	KEGG	63	3	TRAF2,TRAF6,IKBKG	1.45	0.960539
Salmonella infection	KEGG:05132	KEGG	130	6	TRAF2,DYNLT1,TRAF6,DCTN2,DNM2,IKBKG	1.41	0.960539
Shigellosis	KEGG:05131	KEGG	132	6	TRAF2,TRAF6,IKBKG,SEPTIN3,TNIP1,WASF1	1.39	0.960539
Pathogenic Escherichia coli infection	KEGG:05130	KEGG	99	4	TRAF2,TRAF6,IKBKG,WASF1	1.22	0.960539
Toxoplasmosis	KEGG:05145	KEGG	57	3	TRAF6,BIRC7,IKBKG	1.6	0.960539
Pathways of neurodegeneration - multiple diseases	KEGG:05022	KEGG	203	6	TRAF2,VCP,PSMC6,DCTN2,HIP1,PRPH	0.88	0.960539
Huntington disease	KEGG:05016	KEGG	135	5	TRAF2,PSMC6,CREB3L1,DCTN2,HIP1	1.12	0.960539
Amyotrophic lateral sclerosis	KEGG:05014	KEGG	158	8	TRAF2,UBQLN1,UBQLN2,VCP,PSMC6,DCTN2,NUP62,PRPH	1.57	0.960539
Parkinson disease	KEGG:05012	KEGG	129	3	TH,PSMC6,KEAP1	0.69	0.960539
Alzheimer disease	KEGG:05010	KEGG	166	3	TRAF2,PSMC6,IKBKG	0.53	0.960539
Hepatocellular carcinoma	KEGG:05225	KEGG	70	4	GADD45G,GSTA4,KEAP1,SMARCE1	1.75	0.960539
Hepatitis B	KEGG:05161	KEGG	76	4	TRAF3,TRAF6,CREB3L1,IKBKG	1.61	0.960539
Chronic myeloid leukemia	KEGG:05220	KEGG	43	3	GADD45G,IKBKG,RUNX1	2.13	0.960539
Synaptic vesicle cycle	KEGG:04721	KEGG	41	3	ATP6V0D1,DNM2,STX2	2.24	0.960539
Hepatitis C	KEGG:05160	KEGG	91	5	TRAF2,TRAF3,TRAF6,IKBKG,PSME3	1.69	0.960539
Chemical carcinogenesis - reactive oxygen species	KEGG:05208	KEGG	96	3	GSTA4,IKBKG,KEAP1	0.94	0.960539
Pathways in cancer	KEGG:05200	KEGG	230	10	TRAF2,TRAF3,TRAF6,BIRC7,GADD45G,GSTA4,IKBKG,KEAP1,RUNX1,TRAF1	1.34	0.960539
Coronavirus disease - COVID-19	KEGG:05171	KEGG	90	3	TRAF3,TRAF6,IKBKG	1	0.960539
Human immunodeficiency virus 1 infection	KEGG:05170	KEGG	115	3	TRAF2,TRAF6,IKBKG	0.78	0.960539
Kaposi sarcoma-associated herpesvirus infection	KEGG:05167	KEGG	94	3	TRAF2,TRAF3,IKBKG	0.96	0.960539
Human T-cell leukemia virus 1 infection	KEGG:05166	KEGG	100	4	VAC14,CREB3L1,CRTC2,IKBKG	1.21	0.960539
Alcoholic liver disease	KEGG:04936	KEGG	61	4	TRAF3,TRAF6,IKBKG,TRA2B	2.01	0.960539
Human cytomegalovirus infection	KEGG:05163	KEGG	106	3	TRAF2,CREB3L1,IKBKG	0.85	0.960539
Measles	KEGG:05162	KEGG	81	3	TRAF3,TRAF6,IKBKG	1.12	0.960539
Chemical carcinogenesis - receptor activation	KEGG:05207	KEGG	88	3	BCL6,CREB3L1,GSTA4	1.03	0.960539
Thermogenesis	KEGG:04714	KEGG	94	3	CREB3L1,PRDM16,SMARCE1	0.96	0.960539
MAPK signaling pathway	KEGG:04010	KEGG	139	4	TRAF2,TRAF6,GADD45G,IKBKG	0.86	0.960539
Rap1 signaling pathway	KEGG:04015	KEGG	89	3	APBB1IP,MAGI1,MAGI2	1.01	0.960539
FoxO signaling pathway	KEGG:04068	KEGG	70	3	BCL6,GADD45G,HOMER3	1.3	0.960539
Protein processing in endoplasmic reticulum	KEGG:04141	KEGG	93	4	TRAF2,UBQLN1,UBQLN2,VCP	1.31	0.960539
Endocytosis	KEGG:04144	KEGG	140	5	NEDD4,TRAF6,DNM2,RNF41,VPS37B	1.08	0.960539
PI3K-Akt signaling pathway	KEGG:04151	KEGG	155	5	CREB3L1,CRTC2,IKBKG,MAGI1,MAGI2	0.97	0.960539
Spliceosome	KEGG:03040	KEGG	87	4	HNRNPC,PUF60,SF3B4,TRA2B	1.4	0.960539
Metabolic pathways	KEGG:01100	KEGG	550	15	RPIA,MAT2A,ACOT8,TH,ALAS1,ATP6V0D1,EHMT2,GMPPA,GSTA4,NAGK,OPLAH,PCYT1A,PPCDC,PRDM16,PRDM6	0.79	0.960539
RNA degradation	KEGG:03018	KEGG	40	3	CNOT2,CNOT7,DCP1B	2.29	0.960539
Hippo signaling pathway	KEGG:04390	KEGG	72	4	AMOT,DLG2,DLG3,TP53BP2	1.7	0.960539
Osteoclast differentiation	KEGG:04380	KEGG	62	3	TRAF2,TRAF6,IKBKG	1.47	0.960539
KEGG root term	KEGG:00000	KEGG	3250	108	PER2,TRAF2,DYNLT1,VAC14,REL,RPIA,TRAF3,APBB1IP,KRT31,KRT38,KRT39,OTX1,PAX5,PRKAR1B,MAT2A,RBAK,ZNF250,ZNF398,ZNF473,ZNF699,UBQLN1,ACOT8,CNOT2,NEDD4,EIF2B1,TAF7L,TRAF6,UBQLN2,AMOT,TAX1BP1,TH,VCP,PAX6,PSMC6,ALAS1,ATP6V0D1,BCL6,BIRC7,CARD10,CBY1,CNOT7,COL17A1,CREB3L1,CRTC2,DCP1B,DCTN2,DLG2,DLG3,DMD,DNM2,EDA,EHMT2,ETV6,GADD45G,GGA1,GMPPA,GSTA4,HIP1,HNRNPC,HOMER3,IKBKG,IP6K2,KEAP1,KRT27,KRT34,LCN2,MAGI…	#NUM!	1
Ovarian tumor domain proteases	REAC:R-HSA-5689896	REAC	24	7	TRAF3,TRAF6,VCP,ZRANB1,IKBKG,RNF135,TNIP1	6.94	0.0176832
Keratinization	REAC:R-HSA-6805567	REAC	139	18	KRTAP10-5,KRTAP4-5,KRTAP5-7,KRT31,KRT38,KRT39,KRTAP10-9,KRTAP1-3,KRT75,KRT76,KRTAP10-6,KRT27,KRT34,KRTAP1-1,KRTAP5-1,KRTAP5-2,KRTAP5-8,LCE2C	3.19	0.0176832
Protein-protein interactions at synapses	REAC:R-HSA-6794362	REAC	37	7	BEGAIN,CASK,DLG2,DLG3,HOMER3,PPFIBP1,SHANK2	4.49	0.12939
Antigen processing: Ubiquitination & Proteasome degradation	REAC:R-HSA-983168	REAC	189	18	NEDD4,DZIP3,LONRF1,PSMC6,HACE1,KCTD6,KEAP1,KLHL2,KLHL3,PSME3,RNF41,SH3RF1,TRIM32,TRIM37,TRIM41,TRIM50,TRIM9,UBE4A	2.32	0.12939
Class I MHC mediated antigen processing & presentation	REAC:R-HSA-983169	REAC	220	20	NEDD4,DZIP3,LONRF1,PSMC6,HACE1,IKBKG,KCTD6,KEAP1,KLHL2,KLHL3,PSME3,RNF41,S100A1,SH3RF1,TRIM32,TRIM37,TRIM41,TRIM50,TRIM9,UBE4A	2.22	0.12939
Neurexins and neuroligins	REAC:R-HSA-6794361	REAC	26	6	BEGAIN,CASK,DLG2,DLG3,HOMER3,SHANK2	5.46	0.12939
Regulation of NF-kappa B signaling	REAC:R-HSA-9758274	REAC	11	4	TRAF2,TRAF6,IKBKG,N4BP1	8.54	0.12939
TRAF6 mediated NF-kB activation	REAC:R-HSA-933542	REAC	13	4	TRAF2,TRAF6,IKBKG,RNF135	7.23	0.166698
RHOBTB1 GTPase cycle	REAC:R-HSA-9013422	REAC	15	4	RNF20,HNRNPC,TRA2B,VIM	6.26	0.264209
Regulation of TP53 Activity through Association with Co-factors	REAC:R-HSA-6804759	REAC	8	3	BANP,PPP1R13B,TP53BP2	8.77	0.283434
TP53 regulates transcription of several additional cell death genes whose specific roles in p53-dependent apoptosis remain uncertain	REAC:R-HSA-6803205	REAC	9	3	BCL6,PPP1R13B,TP53BP2	7.79	0.374248
Developmental Biology	REAC:R-HSA-1266738	REAC	549	36	KRTAP10-5,KRTAP4-5,KRTAP5-7,LHX2,KRT31,KRT38,KRT39,KRTAP10-9,KRTAP1-3,TCF4,KRT75,KRT76,NAB2,KRTAP10-6,PAX6,MYOG,PSMC6,DPPA4,BNIP2,DLG3,DNM2,FOXH1,KRT27,KRT34,KRTAP1-1,KRTAP5-1,KRTAP5-2,KRTAP5-8,LCE2C,LHX3,PKNOX1,PSME3,RFX6,RUNX1,SDCBP,SPTA1	1.63	0.392194
Cilium Assembly	REAC:R-HSA-5617833	REAC	89	9	RAB3IP,CEP70,AKAP9,CEP63,CEP76,DCTN2,IFT88,KIFAP3,LZTFL1	2.4	0.529803
DDX58/IFIH1-mediated induction of interferon-alpha/beta	REAC:R-HSA-168928	REAC	44	6	TRAF2,TRAF3,TRAF6,TAX1BP1,IKBKG,RNF135	3.21	0.529803
Diseases of Immune System	REAC:R-HSA-5260271	REAC	12	3	TRAF3,IKBKG,S100A1	5.84	0.529803
Diseases associated with the TLR signaling cascade	REAC:R-HSA-5602358	REAC	12	3	TRAF3,IKBKG,S100A1	5.84	0.529803
TAK1-dependent IKK and NF-kappa-B activation	REAC:R-HSA-445989	REAC	23	4	TRAF2,TRAF6,IKBKG,N4BP1	4.07	0.529803
TRAF6 mediated IRF7 activation	REAC:R-HSA-933541	REAC	13	3	TRAF2,TRAF6,RNF135	5.39	0.529803
RHOBTB GTPase Cycle	REAC:R-HSA-9706574	REAC	23	4	RNF20,HNRNPC,TRA2B,VIM	4.07	0.529803
Deadenylation of mRNA	REAC:R-HSA-429947	REAC	13	3	CNOT2,CNOT7,PAIP1	5.39	0.529803
Anchoring of the basal body to the plasma membrane	REAC:R-HSA-5620912	REAC	49	6	RAB3IP,CEP70,AKAP9,CEP63,CEP76,DCTN2	2.88	0.533749
Adaptive Immune System	REAC:R-HSA-1280218	REAC	394	26	REL,NEDD4,DZIP3,TRAF6,LONRF1,PSMC6,COL17A1,DCTN2,DNM2,HACE1,IKBKG,KCTD6,KEAP1,KIFAP3,KLHL2,KLHL3,PSME3,RNF41,S100A1,SH3RF1,TRIM32,TRIM37,TRIM41,TRIM50,TRIM9,UBE4A	1.6	0.533749
Loss of proteins required for interphase microtubule organization from the centrosome	REAC:R-HSA-380284	REAC	39	5	CEP70,AKAP9,CEP63,CEP76,DCTN2	3.01	0.535132
Myogenesis	REAC:R-HSA-525793	REAC	14	3	TCF4,MYOG,BNIP2	5.01	0.535132
Loss of Nlp from mitotic centrosomes	REAC:R-HSA-380259	REAC	39	5	CEP70,AKAP9,CEP63,CEP76,DCTN2	3.01	0.535132
Formation of the cornified envelope	REAC:R-HSA-6809371	REAC	80	8	KRT31,KRT38,KRT39,KRT75,KRT76,KRT27,KRT34,LCE2C	2.36	0.535132
Regulation of TNFR1 signaling	REAC:R-HSA-5357905	REAC	25	4	TRAF2,TAX1BP1,IKBKG,TRAF1	3.75	0.535132
Assembly and cell surface presentation of NMDA receptors	REAC:R-HSA-9609736	REAC	15	3	CASK,DLG2,DLG3	4.67	0.535132
AURKA Activation by TPX2	REAC:R-HSA-8854518	REAC	40	5	CEP70,AKAP9,CEP63,CEP76,DCTN2	2.93	0.55883
TP53 Regulates Transcription of Cell Cycle Genes	REAC:R-HSA-6791312	REAC	27	4	CNOT2,ARID3A,CNOT7,SFN	3.47	0.55883
Deubiquitination	REAC:R-HSA-5688426	REAC	158	12	TRAF2,TRAF3,TRAF6,VCP,PSMC6,ZRANB1,IKBKG,KEAP1,PSME3,RNF135,TADA3,TNIP1	1.8	0.573234
Organelle biogenesis and maintenance	REAC:R-HSA-1852241	REAC	135	11	RAB3IP,CEP70,AKAP9,ALAS1,CEP63,CEP76,CRTC2,DCTN2,IFT88,KIFAP3,LZTFL1	1.93	0.573234
Interleukin-1 signaling	REAC:R-HSA-9020702	REAC	72	7	TRAF2,TRAF6,PSMC6,IKBKG,N4BP1,PSME3,TOLLIP	2.29	0.573234
Recruitment of mitotic centrosome proteins and complexes	REAC:R-HSA-380270	REAC	43	5	CEP70,AKAP9,CEP63,CEP76,DCTN2	2.73	0.573234
Aggrephagy	REAC:R-HSA-9646399	REAC	18	3	VCP,IFT88,VIM	3.89	0.573234
TNF signaling	REAC:R-HSA-75893	REAC	30	4	TRAF2,TAX1BP1,IKBKG,TRAF1	3.12	0.573234
Centrosome maturation	REAC:R-HSA-380287	REAC	43	5	CEP70,AKAP9,CEP63,CEP76,DCTN2	2.73	0.573234
Toll Like Receptor 4 (TLR4) Cascade	REAC:R-HSA-166016	REAC	73	7	TRAF2,TRAF3,TRAF6,DNM2,IKBKG,N4BP1,S100A1	2.26	0.573234
Recruitment of NuMA to mitotic centrosomes	REAC:R-HSA-380320	REAC	45	5	CEP70,AKAP9,CEP63,CEP76,DCTN2	2.6	0.573234
Regulation of PLK1 Activity at G2/M Transition	REAC:R-HSA-2565942	REAC	48	5	CEP70,AKAP9,CEP63,CEP76,DCTN2	2.44	0.669696
Toll-like Receptor Cascades	REAC:R-HSA-168898	REAC	80	7	TRAF2,TRAF3,TRAF6,DNM2,IKBKG,N4BP1,S100A1	2.06	0.681107
Membrane Trafficking	REAC:R-HSA-199991	REAC	342	21	COG6,RAB3IP,ANKRD28,VPS52,UBQLN1,SEC16B,UBQLN2,GOLGA2,DCTN2,DNM2,GGA1,HIP1,KIFAP3,RAB3IL1,RINT1,SFN,SPTA1,TBC1D25,TPD52L1,TRIP10,VPS37B	1.47	0.724323
TNFR1-induced NFkappaB signaling pathway	REAC:R-HSA-5357956	REAC	22	3	TRAF2,IKBKG,TRAF1	3.18	0.724323
SARS-CoV-2 activates/modulates innate and adaptive immune responses	REAC:R-HSA-9705671	REAC	50	5	TRAF3,TRAF6,IKBKG,NUP62,RNF135	2.34	0.724323
Negative regulators of DDX58/IFIH1 signaling	REAC:R-HSA-936440	REAC	22	3	TRAF3,TAX1BP1,RNF135	3.18	0.724323
Deadenylation-dependent mRNA decay	REAC:R-HSA-429914	REAC	36	4	CNOT2,CNOT7,DCP1B,PAIP1	2.6	0.724788
RNA Polymerase III Abortive And Retractive Initiation	REAC:R-HSA-749476	REAC	24	3	ZNF143,NFIX,POU2F1	2.91	0.767368
RNA Polymerase III Transcription	REAC:R-HSA-74158	REAC	24	3	ZNF143,NFIX,POU2F1	2.91	0.767368
SUMO E3 ligases SUMOylate target proteins	REAC:R-HSA-3108232	REAC	87	7	TRIM27,ZBED1,DDX17,HNRNPC,IKBKG,NUP62,XRCC4	1.89	0.767368
Activation of BH3-only proteins	REAC:R-HSA-114452	REAC	25	3	PPP1R13B,SFN,TP53BP2	2.8	0.773708
Vesicle-mediated transport	REAC:R-HSA-5653656	REAC	356	21	COG6,RAB3IP,ANKRD28,VPS52,UBQLN1,SEC16B,UBQLN2,GOLGA2,DCTN2,DNM2,GGA1,HIP1,KIFAP3,RAB3IL1,RINT1,SFN,SPTA1,TBC1D25,TPD52L1,TRIP10,VPS37B	1.4	0.773708
Late endosomal microautophagy	REAC:R-HSA-9615710	REAC	25	3	IFT88,VIM,VPS37B	2.8	0.773708
L1CAM interactions	REAC:R-HSA-373760	REAC	40	4	DLG3,DNM2,SDCBP,SPTA1	2.33	0.773708
Toll Like Receptor 3 (TLR3) Cascade	REAC:R-HSA-168164	REAC	55	5	TRAF2,TRAF3,TRAF6,IKBKG,N4BP1	2.13	0.773708
Activation of NMDA receptors and postsynaptic events	REAC:R-HSA-442755	REAC	40	4	PRKAR1B,CASK,DLG2,DLG3	2.33	0.773708
Mitotic Prometaphase	REAC:R-HSA-68877	REAC	90	7	CEP70,AKAP9,CENPH,CENPK,CEP63,CEP76,DCTN2	1.82	0.773708
Neurotransmitter receptors and postsynaptic signal transmission	REAC:R-HSA-112314	REAC	73	6	PRKAR1B,CASK,DLG2,DLG3,GRIP1,PICK1	1.92	0.775119
MyD88:MAL(TIRAP) cascade initiated on plasma membrane	REAC:R-HSA-166058	REAC	59	5	TRAF2,TRAF6,IKBKG,N4BP1,S100A1	1.98	0.780002
TP53 Regulates Transcription of Cell Death Genes	REAC:R-HSA-5633008	REAC	27	3	BCL6,PPP1R13B,TP53BP2	2.59	0.780002
ER to Golgi Anterograde Transport	REAC:R-HSA-199977	REAC	79	6	COG6,ANKRD28,SEC16B,GOLGA2,DCTN2,SPTA1	1.78	0.780002
MyD88-independent TLR4 cascade	REAC:R-HSA-166166	REAC	58	5	TRAF2,TRAF3,TRAF6,IKBKG,N4BP1	2.01	0.780002
Neuronal System	REAC:R-HSA-112316	REAC	153	10	PRKAR1B,BEGAIN,CASK,DLG2,DLG3,GRIP1,HOMER3,PICK1,PPFIBP1,SHANK2	1.54	0.780002
Toll Like Receptor 2 (TLR2) Cascade	REAC:R-HSA-181438	REAC	60	5	TRAF2,TRAF6,IKBKG,N4BP1,S100A1	1.95	0.780002
SUMOylation	REAC:R-HSA-2990846	REAC	91	7	TRIM27,ZBED1,DDX17,HNRNPC,IKBKG,NUP62,XRCC4	1.8	0.780002
Toll Like Receptor TLR6:TLR2 Cascade	REAC:R-HSA-168188	REAC	59	5	TRAF2,TRAF6,IKBKG,N4BP1,S100A1	1.98	0.780002
Interferon gamma signaling	REAC:R-HSA-877300	REAC	41	4	MID1,TRIM2,TRIM3,TRIM38	2.28	0.780002
TRIF(TICAM1)-mediated TLR4 signaling	REAC:R-HSA-937061	REAC	58	5	TRAF2,TRAF3,TRAF6,IKBKG,N4BP1	2.01	0.780002
Toll Like Receptor TLR1:TLR2 Cascade	REAC:R-HSA-168179	REAC	60	5	TRAF2,TRAF6,IKBKG,N4BP1,S100A1	1.95	0.780002
Immune System	REAC:R-HSA-168256	REAC	975	50	TRAF2,DYNLT1,REL,TRAF3,CEACAM6,NEDD4,DZIP3,TRAF6,TAX1BP1,LONRF1,VCP,PSMC6,ATP6V0D1,BCL6,COL17A1,DCTN2,DNM2,EDA,HACE1,IKBKG,IP6K2,KCTD6,KEAP1,KIFAP3,KLHL2,KLHL3,LCN2,MID1,N4BP1,NUP62,POU2F1,PSME3,PSTPIP1,RNF135,RNF41,S100A1,SDCBP,SH3RF1,TOLLIP,TRIM2,TRIM3,TRIM32,TRIM37,TRIM38,TRIM41,TRIM50,TRIM9,UBE4A,VIM,WASF1	1.24	0.780002
Interleukin-1 family signaling	REAC:R-HSA-446652	REAC	91	7	TRAF2,TRAF6,PSMC6,IKBKG,N4BP1,PSME3,TOLLIP	1.8	0.780002
TRAF6 mediated induction of NFkB and MAP kinases upon TLR7/8 or 9 activation	REAC:R-HSA-975138	REAC	55	4	TRAF2,TRAF6,IKBKG,N4BP1	1.69	0.787654
KEAP1-NFE2L2 pathway	REAC:R-HSA-9755511	REAC	68	5	VCP,PSMC6,KEAP1,PSME3,UBXN7	1.71	0.787654
Downstream signaling events of B Cell Receptor (BCR)	REAC:R-HSA-1168372	REAC	57	4	REL,PSMC6,IKBKG,PSME3	1.63	0.787654
Toll Like Receptor 5 (TLR5) Cascade	REAC:R-HSA-168176	REAC	53	4	TRAF2,TRAF6,IKBKG,N4BP1	1.76	0.787654
Toll Like Receptor 7/8 (TLR7/8) Cascade	REAC:R-HSA-168181	REAC	55	4	TRAF2,TRAF6,IKBKG,N4BP1	1.69	0.787654
Toll Like Receptor 9 (TLR9) Cascade	REAC:R-HSA-168138	REAC	57	4	TRAF2,TRAF6,IKBKG,N4BP1	1.63	0.787654
Nucleotide-binding domain, leucine rich repeat containing receptor (NLR) signaling pathways	REAC:R-HSA-168643	REAC	31	3	TRAF6,IKBKG,PSTPIP1	2.25	0.787654
Toll Like Receptor 10 (TLR10) Cascade	REAC:R-HSA-168142	REAC	53	4	TRAF2,TRAF6,IKBKG,N4BP1	1.76	0.787654
Cytokine Signaling in Immune system	REAC:R-HSA-1280215	REAC	373	20	TRAF2,TRAF3,NEDD4,TRAF6,PSMC6,BCL6,EDA,IKBKG,IP6K2,LCN2,MID1,N4BP1,NUP62,POU2F1,PSME3,TOLLIP,TRIM2,TRIM3,TRIM38,VIM	1.26	0.787654
Iron uptake and transport	REAC:R-HSA-917937	REAC	32	3	GLRX3,ATP6V0D1,LCN2	2.18	0.787654
COPI-mediated anterograde transport	REAC:R-HSA-6807878	REAC	47	4	COG6,GOLGA2,DCTN2,SPTA1	1.98	0.787654
Interferon Signaling	REAC:R-HSA-913531	REAC	99	7	NEDD4,IP6K2,MID1,NUP62,TRIM2,TRIM3,TRIM38	1.65	0.787654
Programmed Cell Death	REAC:R-HSA-5357801	REAC	133	8	TRAF2,PSMC6,PPP1R13B,PSME3,SDCBP,SFN,TP53BP2,VIM	1.4	0.787654
Post NMDA receptor activation events	REAC:R-HSA-438064	REAC	34	3	PRKAR1B,DLG2,DLG3	2.05	0.787654
Interleukin-4 and Interleukin-13 signaling	REAC:R-HSA-6785807	REAC	49	4	BCL6,LCN2,POU2F1,VIM	1.9	0.787654
Asparagine N-linked glycosylation	REAC:R-HSA-446203	REAC	138	9	COG6,ANKRD28,SEC16B,VCP,GOLGA2,DCTN2,GMPPA,NAGK,SPTA1	1.53	0.787654
Signaling by Hedgehog	REAC:R-HSA-5358351	REAC	76	5	PRKAR1B,VCP,PSMC6,IFT88,PSME3	1.53	0.787654
Signaling by BRAF and RAF1 fusions	REAC:R-HSA-6802952	REAC	37	3	APBB1IP,AGTRAP,AKAP9	1.88	0.787654
TNFR2 non-canonical NF-kB pathway	REAC:R-HSA-5668541	REAC	69	5	TRAF2,TRAF3,PSMC6,EDA,PSME3	1.69	0.787654
RNA polymerase II transcribes snRNA genes	REAC:R-HSA-6807505	REAC	38	3	ZNF143,INTS10,POU2F1	1.83	0.787654
Transport to the Golgi and subsequent modification	REAC:R-HSA-948021	REAC	88	6	COG6,ANKRD28,SEC16B,GOLGA2,DCTN2,SPTA1	1.59	0.787654
Regulation of PTEN stability and activity	REAC:R-HSA-8948751	REAC	57	4	TRIM27,NEDD4,PSMC6,PSME3	1.63	0.787654
mRNA Splicing - Major Pathway	REAC:R-HSA-72163	REAC	109	7	HNRNPC,PUF60,RBM42,SF3B4,SRSF11,TFIP11,TRA2B	1.5	0.787654
MyD88 dependent cascade initiated on endosome	REAC:R-HSA-975155	REAC	55	4	TRAF2,TRAF6,IKBKG,N4BP1	1.69	0.787654
mRNA Splicing	REAC:R-HSA-72172	REAC	114	7	HNRNPC,PUF60,RBM42,SF3B4,SRSF11,TFIP11,TRA2B	1.43	0.787654
Mitotic G2-G2/M phases	REAC:R-HSA-453274	REAC	107	7	CEP70,PSMC6,AKAP9,CEP63,CEP76,DCTN2,PSME3	1.53	0.787654
MyD88 cascade initiated on plasma membrane	REAC:R-HSA-975871	REAC	53	4	TRAF2,TRAF6,IKBKG,N4BP1	1.76	0.787654
Muscle contraction	REAC:R-HSA-397014	REAC	94	6	AKAP9,DMD,KCNIP1,SORBS3,TRIM72,VIM	1.49	0.787654
G2/M Transition	REAC:R-HSA-69275	REAC	107	7	CEP70,PSMC6,AKAP9,CEP63,CEP76,DCTN2,PSME3	1.53	0.787654
ER-Phagosome pathway	REAC:R-HSA-1236974	REAC	56	4	PSMC6,IKBKG,PSME3,S100A1	1.66	0.787654
Ub-specific processing proteases	REAC:R-HSA-5689880	REAC	113	7	TRAF2,TRAF6,PSMC6,IKBKG,KEAP1,PSME3,TADA3	1.45	0.787654
Activation of NF-kappaB in B cells	REAC:R-HSA-1169091	REAC	50	4	REL,PSMC6,IKBKG,PSME3	1.86	0.787654
Death Receptor Signaling	REAC:R-HSA-73887	REAC	80	5	TRAF2,TRAF6,TAX1BP1,IKBKG,TRAF1	1.45	0.788522
Processing of Capped Intron-Containing Pre-mRNA	REAC:R-HSA-72203	REAC	138	8	HNRNPC,NUP62,PUF60,RBM42,SF3B4,SRSF11,TFIP11,TRA2B	1.35	0.788522
SARS-CoV-2 Infection	REAC:R-HSA-9694516	REAC	120	7	TRAF3,TRAF6,VCP,IKBKG,NUP62,RNF135,SFN	1.36	0.788522
Regulation of TP53 Activity	REAC:R-HSA-5633007	REAC	79	5	TAF7L,BANP,EHMT2,PPP1R13B,TP53BP2	1.47	0.788522
SARS-CoV-2-host interactions	REAC:R-HSA-9705683	REAC	96	6	TRAF3,TRAF6,IKBKG,NUP62,RNF135,SFN	1.46	0.788522
Selective autophagy	REAC:R-HSA-9663891	REAC	42	3	VCP,IFT88,VIM	1.66	0.788522
Apoptosis	REAC:R-HSA-109581	REAC	118	7	TRAF2,PSMC6,PPP1R13B,PSME3,SFN,TP53BP2,VIM	1.38	0.788522
E3 ubiquitin ligases ubiquitinate target proteins	REAC:R-HSA-8866654	REAC	42	3	RNF20,VCP,WAC	1.66	0.788522
Hh mutants are degraded by ERAD	REAC:R-HSA-5362768	REAC	43	3	VCP,PSMC6,PSME3	1.62	0.788522
Hh mutants abrogate ligand secretion	REAC:R-HSA-5387390	REAC	44	3	VCP,PSMC6,PSME3	1.58	0.788522
Clathrin-mediated endocytosis	REAC:R-HSA-8856828	REAC	81	5	UBQLN1,UBQLN2,DNM2,HIP1,TRIP10	1.44	0.788522
Post-translational protein modification	REAC:R-HSA-597592	REAC	657	32	RNF20,TRAF2,TRIM27,COG6,TRAF3,ZBED1,ANKRD28,SEC16B,TRAF6,VCP,PSMC6,GOLGA2,ZRANB1,DCTN2,DDX17,GMPPA,HNRNPC,IKBKG,KCTD6,KEAP1,KLHL2,KLHL3,NAGK,NUP62,PSME3,RNF135,SPTA1,TADA3,TNIP1,UBXN7,WAC,XRCC4	1.15	0.788522
Hedgehog 'off' state	REAC:R-HSA-5610787	REAC	61	4	PRKAR1B,PSMC6,IFT88,PSME3	1.52	0.788522
Transcriptional Regulation by TP53	REAC:R-HSA-3700989	REAC	187	10	CNOT2,TAF7L,ARID3A,BANP,BCL6,CNOT7,EHMT2,PPP1R13B,SFN,TP53BP2	1.25	0.788522
Transmission across Chemical Synapses	REAC:R-HSA-112315	REAC	101	6	PRKAR1B,CASK,DLG2,DLG3,GRIP1,PICK1	1.38	0.788522
Neddylation	REAC:R-HSA-8951664	REAC	146	8	VCP,PSMC6,KCTD6,KEAP1,KLHL2,KLHL3,PSME3,UBXN7	1.28	0.788522
Antigen processing-Cross presentation	REAC:R-HSA-1236975	REAC	63	4	PSMC6,IKBKG,PSME3,S100A1	1.47	0.788522
COPII-mediated vesicle transport	REAC:R-HSA-204005	REAC	43	3	ANKRD28,SEC16B,GOLGA2	1.62	0.788522
FCERI mediated NF-kB activation	REAC:R-HSA-2871837	REAC	60	4	TRAF6,PSMC6,IKBKG,PSME3	1.55	0.788522
Phase II - Conjugation of compounds	REAC:R-HSA-156580	REAC	40	3	MAT2A,GSTA4,OPLAH	1.74	0.788522
Intrinsic Pathway for Apoptosis	REAC:R-HSA-109606	REAC	44	3	PPP1R13B,SFN,TP53BP2	1.58	0.788522
Downstream TCR signaling	REAC:R-HSA-202424	REAC	64	4	TRAF6,PSMC6,IKBKG,PSME3	1.45	0.79088
Cellular response to heat stress	REAC:R-HSA-3371556	REAC	45	3	VCP,HSPB8,NUP62	1.55	0.811091
Rab regulation of trafficking	REAC:R-HSA-9007101	REAC	66	4	RAB3IP,GGA1,RAB3IL1,TBC1D25	1.41	0.811187
Extracellular matrix organization	REAC:R-HSA-1474244	REAC	86	5	CEACAM6,CASK,COL17A1,DMD,EMILIN1	1.35	0.811187
Hedgehog ligand biogenesis	REAC:R-HSA-5358346	REAC	46	3	VCP,PSMC6,PSME3	1.51	0.811187
MHC class II antigen presentation	REAC:R-HSA-2132295	REAC	46	3	DCTN2,DNM2,KIFAP3	1.51	0.811187
Oncogenic MAPK signaling	REAC:R-HSA-6802957	REAC	47	3	APBB1IP,AGTRAP,AKAP9	1.48	0.811218
Unfolded Protein Response (UPR)	REAC:R-HSA-381119	REAC	47	3	ATP6V0D1,CREB3L1,CTDSP2	1.48	0.811218
CLEC7A (Dectin-1) signaling	REAC:R-HSA-5607764	REAC	67	4	TRAF6,PSMC6,IKBKG,PSME3	1.39	0.811218
Degradation of DVL	REAC:R-HSA-4641258	REAC	47	3	KLHL12,PSMC6,PSME3	1.48	0.811218
Defective CFTR causes cystic fibrosis	REAC:R-HSA-5678895	REAC	48	3	VCP,PSMC6,PSME3	1.45	0.832335
Signaling by the B Cell Receptor (BCR)	REAC:R-HSA-983705	REAC	72	4	REL,PSMC6,IKBKG,PSME3	1.29	0.852578
PTEN Regulation	REAC:R-HSA-6807070	REAC	93	5	TRIM27,NEDD4,PSMC6,ATN1,PSME3	1.25	0.852578
Intra-Golgi and retrograde Golgi-to-ER traffic	REAC:R-HSA-6811442	REAC	92	5	COG6,VPS52,DCTN2,KIFAP3,RINT1	1.26	0.852578
M Phase	REAC:R-HSA-68886	REAC	224	11	CEP70,PSMC6,GOLGA2,AKAP9,CENPH,CENPK,CEP63,CEP76,DCTN2,NUP62,PSME3	1.14	0.852578
Biological oxidations	REAC:R-HSA-211859	REAC	72	4	MAT2A,CYB5B,GSTA4,OPLAH	1.29	0.852578
Protein ubiquitination	REAC:R-HSA-8852135	REAC	53	3	RNF20,VCP,WAC	1.31	0.853078
ABC transporter disorders	REAC:R-HSA-5619084	REAC	53	3	VCP,PSMC6,PSME3	1.31	0.853078
TCR signaling	REAC:R-HSA-202403	REAC	76	4	TRAF6,PSMC6,IKBKG,PSME3	1.22	0.865928
Golgi-to-ER retrograde transport	REAC:R-HSA-8856688	REAC	55	3	DCTN2,KIFAP3,RINT1	1.26	0.869486
Degradation of beta-catenin by the destruction complex	REAC:R-HSA-195253	REAC	55	3	PSMC6,ZRANB1,PSME3	1.26	0.869486
SARS-CoV Infections	REAC:R-HSA-9679506	REAC	165	8	TRAF3,TRAF6,VCP,IKBKG,KEAP1,NUP62,RNF135,SFN	1.12	0.869486
ABC-family proteins mediated transport	REAC:R-HSA-382556	REAC	56	3	VCP,PSMC6,PSME3	1.24	0.871323
Signaling by Interleukins	REAC:R-HSA-449147	REAC	241	11	TRAF2,TRAF6,PSMC6,BCL6,IKBKG,LCN2,N4BP1,POU2F1,PSME3,TOLLIP,VIM	1.06	0.886077
HIV Life Cycle	REAC:R-HSA-162587	REAC	82	4	TAF7L,NUP62,VPS37B,XRCC4	1.13	0.886077
Diseases of signal transduction by growth factor receptors and second messengers	REAC:R-HSA-5663202	REAC	204	9	APBB1IP,VCP,PSMC6,AGTRAP,AKAP9,ETV6,HIP1,PPFIBP1,PSME3	1.02	0.898491
Disorders of transmembrane transporters	REAC:R-HSA-5619115	REAC	84	4	VCP,PSMC6,NUP62,PSME3	1.1	0.898491
Cellular response to chemical stress	REAC:R-HSA-9711123	REAC	113	5	VCP,PSMC6,KEAP1,PSME3,UBXN7	1.02	0.898491
Cell-Cell communication	REAC:R-HSA-1500931	REAC	69	3	CASK,COL17A1,MAGI2	1	0.898491
Autophagy	REAC:R-HSA-9612973	REAC	86	4	VCP,IFT88,VIM,VPS37B	1.07	0.898491
C-type lectin receptors (CLRs)	REAC:R-HSA-5621481	REAC	87	4	TRAF6,PSMC6,IKBKG,PSME3	1.06	0.898491
Regulation of expression of SLITs and ROBOs	REAC:R-HSA-9010553	REAC	93	4	LHX2,PSMC6,LHX3,PSME3	0.99	0.898491
HIV Infection	REAC:R-HSA-162906	REAC	141	6	TAF7L,PSMC6,NUP62,PSME3,VPS37B,XRCC4	0.98	0.898491
Fc epsilon receptor (FCERI) signaling	REAC:R-HSA-2454202	REAC	85	4	TRAF6,PSMC6,IKBKG,PSME3	1.09	0.898491
RHO GTPase cycle	REAC:R-HSA-9012999	REAC	205	9	RNF20,VCP,HNRNPC,MPP7,SH3RF1,TRA2B,TRIP10,VIM,WASF1	1.01	0.898491
Intracellular signaling by second messengers	REAC:R-HSA-9006925	REAC	158	7	TRIM27,PRKAR1B,NEDD4,TRAF6,PSMC6,ATN1,PSME3	1.02	0.898491
Transcriptional regulation by RUNX3	REAC:R-HSA-8878159	REAC	61	3	PSMC6,PSME3,RUNX1	1.14	0.898491
Metabolism of RNA	REAC:R-HSA-8953854	REAC	346	15	ZNF473,CNOT2,PSMC6,CNOT7,DCP1B,HNRNPC,NUP62,PAIP1,PSME3,PUF60,RBM42,SF3B4,SRSF11,TFIP11,TRA2B	1	0.898491
PIP3 activates AKT signaling	REAC:R-HSA-1257604	REAC	144	6	TRIM27,NEDD4,TRAF6,PSMC6,ATN1,PSME3	0.96	0.900047
Gene Silencing by RNA	REAC:R-HSA-211000	REAC	70	3	TSN,TSNAX,NUP62	0.99	0.900047
RAF/MAP kinase cascade	REAC:R-HSA-5673001	REAC	144	6	APBB1IP,PSMC6,DLG2,DLG3,PSME3,SPTA1	0.96	0.900047
MAPK1/MAPK3 signaling	REAC:R-HSA-5684996	REAC	147	6	APBB1IP,PSMC6,DLG2,DLG3,PSME3,SPTA1	0.94	0.904043
Innate Immune System	REAC:R-HSA-168249	REAC	507	21	TRAF2,DYNLT1,TRAF3,CEACAM6,TRAF6,TAX1BP1,VCP,PSMC6,ATP6V0D1,DNM2,IKBKG,LCN2,N4BP1,PSME3,PSTPIP1,RNF135,S100A1,SDCBP,TOLLIP,TRIM32,WASF1	0.95	0.904043
Mitotic Metaphase and Anaphase	REAC:R-HSA-2555396	REAC	123	5	PSMC6,CENPH,CENPK,NUP62,PSME3	0.94	0.904043
Mitotic Anaphase	REAC:R-HSA-68882	REAC	122	5	PSMC6,CENPH,CENPK,NUP62,PSME3	0.94	0.904043
Separation of Sister Chromatids	REAC:R-HSA-2467813	REAC	101	4	PSMC6,CENPH,CENPK,PSME3	0.91	0.90478
Transcriptional regulation by RUNX1	REAC:R-HSA-8878171	REAC	148	6	PAX5,PSMC6,KCTD6,PSME3,RUNX1,SMARCE1	0.93	0.90478
Transcriptional regulation by RUNX2	REAC:R-HSA-8878166	REAC	77	3	PSMC6,PSME3,RUNX1	0.9	0.90478
Host Interactions of HIV factors	REAC:R-HSA-162909	REAC	79	3	PSMC6,NUP62,PSME3	0.87	0.90478
Chromosome Maintenance	REAC:R-HSA-73886	REAC	77	3	ANKRD28,CENPH,CENPK	0.9	0.90478
Macroautophagy	REAC:R-HSA-1632852	REAC	74	3	VCP,IFT88,VIM	0.93	0.90478
Cell Cycle	REAC:R-HSA-1640170	REAC	357	14	ANKRD28,CEP70,PSMC6,GOLGA2,AKAP9,CENPH,CENPK,CEP63,CEP76,DCTN2,NUP62,PSME3,SFN,SYCE2	0.9	0.90478
Late Phase of HIV Life Cycle	REAC:R-HSA-162599	REAC	75	3	TAF7L,NUP62,VPS37B	0.92	0.90478
Signaling by Rho GTPases	REAC:R-HSA-194315	REAC	339	13	RNF20,ROPN1,VCP,CENPH,CENPK,HNRNPC,MPP7,SFN,SH3RF1,TRA2B,TRIP10,VIM,WASF1	0.88	0.914128
Estrogen-dependent gene expression	REAC:R-HSA-9018519	REAC	85	3	KCTD6,POU2F1,RUNX1	0.81	0.914128
MAPK family signaling cascades	REAC:R-HSA-5683057	REAC	165	6	APBB1IP,PSMC6,DLG2,DLG3,PSME3,SPTA1	0.83	0.917989
Nervous system development	REAC:R-HSA-9675108	REAC	243	9	LHX2,NAB2,PSMC6,DLG3,DNM2,LHX3,PSME3,SDCBP,SPTA1	0.85	0.91848
Signaling by Rho GTPases, Miro GTPases and RHOBTB3	REAC:R-HSA-9716542	REAC	347	13	RNF20,ROPN1,VCP,CENPH,CENPK,HNRNPC,MPP7,SFN,SH3RF1,TRA2B,TRIP10,VIM,WASF1	0.86	0.919377
Gene expression (Transcription)	REAC:R-HSA-74160	REAC	788	31	TSN,PAX5,TSNAX,ZNF250,ZNF398,ZNF473,ZNF699,CNOT2,TAF7L,PSMC6,ZNF143,ARID3A,BANP,BCL6,CNOT7,EHMT2,INTS10,KCTD6,NFIX,NRBP1,NUP62,POU2F1,PPP1R13B,PSME3,RUNX1,SFN,SMARCE1,SRSF11,TP53BP2,ZNF175,ZNF446	0.89	0.923364
Cell Cycle, Mitotic	REAC:R-HSA-69278	REAC	299	11	CEP70,PSMC6,GOLGA2,AKAP9,CENPH,CENPK,CEP63,CEP76,DCTN2,NUP62,PSME3	0.84	0.924708
Signaling by ROBO receptors	REAC:R-HSA-376176	REAC	118	4	LHX2,PSMC6,LHX3,PSME3	0.78	0.925044
Metabolism of proteins	REAC:R-HSA-392499	REAC	903	35	RNF20,TRAF2,TRIM27,COG6,TRAF3,ZBED1,ANKRD28,SEC16B,EIF2B1,TRAF6,VCP,PAX6,PSMC6,GOLGA2,ZRANB1,DCTN2,DDX17,GGA1,GMPPA,HNRNPC,IKBKG,KCTD6,KEAP1,KLHL2,KLHL3,NAGK,NUP62,PSME3,RNF135,SPTA1,TADA3,TNIP1,UBXN7,WAC,XRCC4	0.87	0.953781
Axon guidance	REAC:R-HSA-422475	REAC	233	8	LHX2,PSMC6,DLG3,DNM2,LHX3,PSME3,SDCBP,SPTA1	0.78	0.95447
RUNX1 regulates transcription of genes involved in differentiation of HSCs	REAC:R-HSA-8939236	REAC	100	3	PSMC6,PSME3,RUNX1	0.69	0.964444
TCF dependent signaling in response to WNT	REAC:R-HSA-201681	REAC	141	4	KLHL12,PSMC6,CBY1,PSME3	0.65	0.974826
Sensory Perception	REAC:R-HSA-9709957	REAC	105	3	LHX2,CASK,USH1C	0.65	0.974826
Infectious disease	REAC:R-HSA-5663205	REAC	490	17	TRIM27,TRAF3,PRKAR1B,TAF7L,TRAF6,VCP,PSMC6,IKBKG,KEAP1,NUP62,PSME3,PSTPIP1,RNF135,SFN,VPS37B,WASF1,XRCC4	0.78	0.974826
Metabolism of amino acids and derivatives	REAC:R-HSA-71291	REAC	165	5	TH,PSMC6,ASPG,BCKDK,PSME3	0.69	0.974826
Leishmania infection	REAC:R-HSA-9658195	REAC	108	3	PRKAR1B,PSTPIP1,WASF1	0.64	0.974826
G2/M Checkpoints	REAC:R-HSA-69481	REAC	109	3	PSMC6,PSME3,SFN	0.63	0.974826
Cell Cycle Checkpoints	REAC:R-HSA-69620	REAC	167	5	PSMC6,CENPH,CENPK,PSME3,SFN	0.68	0.974826
RHO GTPase Effectors	REAC:R-HSA-195258	REAC	170	5	ROPN1,CENPH,CENPK,SFN,WASF1	0.67	0.974826
RNA Polymerase II Transcription	REAC:R-HSA-73857	REAC	730	27	PAX5,ZNF250,ZNF398,ZNF473,ZNF699,CNOT2,TAF7L,PSMC6,ZNF143,ARID3A,BANP,BCL6,CNOT7,EHMT2,INTS10,KCTD6,NRBP1,POU2F1,PPP1R13B,PSME3,RUNX1,SFN,SMARCE1,SRSF11,TP53BP2,ZNF175,ZNF446	0.83	0.974826
Chromatin modifying enzymes	REAC:R-HSA-3247509	REAC	147	4	EHMT2,PRDM16,SMARCE1,TADA3	0.62	0.97791
Chromatin organization	REAC:R-HSA-4839726	REAC	147	4	EHMT2,PRDM16,SMARCE1,TADA3	0.62	0.97791
Generic Transcription Pathway	REAC:R-HSA-212436	REAC	656	23	PAX5,ZNF250,ZNF398,ZNF473,ZNF699,CNOT2,TAF7L,PSMC6,ARID3A,BANP,BCL6,CNOT7,EHMT2,KCTD6,NRBP1,PPP1R13B,PSME3,RUNX1,SFN,SMARCE1,TP53BP2,ZNF175,ZNF446	0.78	0.97826
Cellular responses to stress	REAC:R-HSA-2262752	REAC	400	13	VCP,PSMC6,ATP6V0D1,CREB3L1,CRTC2,CTDSP2,DCTN2,EHMT2,HSPB8,KEAP1,NUP62,PSME3,UBXN7	0.73	0.97826
Signaling by WNT	REAC:R-HSA-195721	REAC	182	5	KLHL12,PSMC6,ZRANB1,CBY1,PSME3	0.62	0.97826
Cellular responses to stimuli	REAC:R-HSA-8953897	REAC	406	13	VCP,PSMC6,ATP6V0D1,CREB3L1,CRTC2,CTDSP2,DCTN2,EHMT2,HSPB8,KEAP1,NUP62,PSME3,UBXN7	0.72	0.978577
Disease	REAC:R-HSA-1643685	REAC	794	28	TRAF2,TRIM27,RPIA,TRAF3,APBB1IP,PRKAR1B,TAF7L,TRAF6,VCP,PSMC6,GOLGA2,AGTRAP,AKAP9,ETV6,HIP1,IKBKG,KEAP1,NUP62,OPLAH,PPFIBP1,PSME3,PSTPIP1,RNF135,S100A1,SFN,VPS37B,WASF1,XRCC4	0.78	0.978577
Signaling by NOTCH	REAC:R-HSA-157118	REAC	128	3	PSMC6,PSME3,RUNX1	0.53	0.980137
ESR-mediated signaling	REAC:R-HSA-8939211	REAC	127	3	KCTD6,POU2F1,RUNX1	0.54	0.980137
Signal Transduction	REAC:R-HSA-162582	REAC	1124	40	RNF20,TRAF2,TRIM27,APBB1IP,ROPN1,PRKAR1B,NAB2,NEDD4,TRAF6,KLHL12,TAX1BP1,VCP,PSMC6,ZRANB1,ATN1,ATP6V0D1,CBY1,CENPH,CENPK,DLG2,DLG3,DNM2,FOXH1,HNRNPC,IFT88,IKBKG,KCTD6,MPP7,POU2F1,PSME3,RNF41,RUNX1,SFN,SH3RF1,SPTA1,TRA2B,TRAF1,TRIP10,VIM,WASF1	0.78	0.981196
Neutrophil degranulation	REAC:R-HSA-6798695	REAC	226	6	DYNLT1,CEACAM6,VCP,LCN2,SDCBP,TOLLIP	0.6	0.981196
Transport of small molecules	REAC:R-HSA-382551	REAC	309	8	GLRX3,PRKAR1B,VCP,PSMC6,ATP6V0D1,LCN2,PSME3,RUNX1	0.66	0.981196
Signaling by Receptor Tyrosine Kinases	REAC:R-HSA-9006934	REAC	244	6	NAB2,NEDD4,ATP6V0D1,DNM2,RNF41,WASF1	0.55	0.988441
Signaling by Nuclear Receptors	REAC:R-HSA-9006931	REAC	158	3	KCTD6,POU2F1,RUNX1	0.43	0.992723
Hemostasis	REAC:R-HSA-109582	REAC	245	5	APBB1IP,PRKAR1B,CEACAM6,KIFAP3,PICK1	0.46	0.999253
Metabolism	REAC:R-HSA-1430728	REAC	839	19	VAC14,RPIA,PRKAR1B,MAT2A,ACOT8,TH,PSMC6,ALAS1,ASPG,BCKDK,CYB5B,DNM2,GSTA4,IP6K2,NUP62,OPLAH,PCYT1A,PPCDC,PSME3	0.47	1
Metabolism of lipids	REAC:R-HSA-556833	REAC	308	4	VAC14,ACOT8,ALAS1,PCYT1A	0.29	1
REACTOME root term	REAC:0000000	REAC	4592	198	PER2,RNF20,TRAF2,TRIM27,KRTAP10-5,KRTAP4-5,KRTAP5-7,DYNLT1,LHX2,VAC14,COG6,REL,RPIA,TRAF3,TSN,ZBED1,APBB1IP,GLRX3,KRT31,KRT38,KRT39,KRTAP10-9,KRTAP1-3,PAX5,RAB3IP,ROPN1,TCF4,PRKAR1B,ANKRD28,CEP70,MAT2A,TSNAX,VPS52,ZNF250,ZNF398,ZNF473,ZNF699,UBQLN1,CEACAM6,BEGAIN,SEC16B,ACOT8,CNOT2,KRT75,KRT76,NAB2,NEDD4,KRTAP10-6,EIF2B1,TAF7L,DZIP3,TRAF6,UBQLN2,KLHL12,SGTA,TAX1BP1,LONRF1,TH,VCP,PAX6,MYOG,PSMC6,G…	#NUM!	1

## Sheet: 20B
Table 20B: Functional enrichment analysis of effector targets that are subject to convergence
Term_Name	Term_Id	Source	Term_Size	Intersection_Size	Intersecting Effector Targets	Odds_Ratio	FDR
intermediate filament-based process	GO:0045103	GO:BP	58	5	KRT31,KRT75,KRT76,KRT27,VIM	12.7109	0.014921
intermediate filament cytoskeleton organization	GO:0045104	GO:BP	58	5	KRT31,KRT75,KRT76,KRT27,VIM	12.7109	0.014921
intermediate filament organization	GO:0045109	GO:BP	54	5	KRT31,KRT75,KRT76,KRT27,VIM	13.6604	0.014921
regulation of glycoprotein biosynthetic process	GO:0010559	GO:BP	15	3	GOLGA2,NECAB1,NECAB2	28.4612	0.0323789
regulation of glycoprotein metabolic process	GO:1903018	GO:BP	18	3	GOLGA2,NECAB1,NECAB2	23.7075	0.0343337
regulation of I-kappaB kinase/NF-kappaB signaling	GO:0043122	GO:BP	124	6	TRAF2,TRIM27,REL,MID2,TNIP1,TRAF1	7.2202	0.0343337
cytoskeleton organization	GO:0007010	GO:BP	598	13	EFHC2,TRIM27,DYNLT1,KRT31,KRT75,KRT76,CCDC102B,GOLGA2,ZRANB1,KRT27,PICK1,SPAG5,VIM	3.56187	0.0343337
I-kappaB kinase/NF-kappaB signaling	GO:0007249	GO:BP	132	6	TRAF2,TRIM27,REL,MID2,TNIP1,TRAF1	6.7747	0.0393331
regulation of viral process	GO:0050792	GO:BP	87	5	TRIM27,DYNLT1,MID2,TNIP1,VPS37B	8.43849	0.0393331
regulation of receptor internalization	GO:0002090	GO:BP	22	3	UBQLN2,NECAB2,PICK1	19.3859	0.0452706
positive regulation of response to endoplasmic reticulum stress	GO:1905898	GO:BP	24	3	UBQLN1,UBQLN2,AGR2	17.7653	0.0549519
epidermis development	GO:0008544	GO:BP	102	5	KRT31,KRT75,KRT76,COL17A1,KRT27	7.18189	0.0623397
biological process involved in symbiotic interaction	GO:0044403	GO:BP	114	5	TRIM27,DYNLT1,ZBED1,MID2,VPS37B	6.41471	0.0831712
viral process	GO:0016032	GO:BP	177	6	TRIM27,DYNLT1,ZBED1,MID2,TNIP1,VPS37B	5.01916	0.0850994
biological process involved in interaction with host	GO:0051701	GO:BP	71	4	TRIM27,DYNLT1,MID2,VPS37B	8.11854	0.0850994
positive regulation of NF-kappaB transcription factor activity	GO:0051092	GO:BP	74	4	TRAF2,TRIM27,MID2,TRAF1	7.78604	0.0925852
regulation of viral life cycle	GO:1903900	GO:BP	75	4	TRIM27,MID2,TNIP1,VPS37B	7.68111	0.0937943
protein K63-linked ubiquitination	GO:0070534	GO:BP	37	3	TRAF2,TRIM27,TRAF1	11.5019	0.0985324
glycoprotein biosynthetic process	GO:0009101	GO:BP	80	4	GOLGA2,NECAB1,NECAB2,TNIP1	7.19583	0.107267
viral life cycle	GO:0019058	GO:BP	135	5	TRIM27,ZBED1,MID2,TNIP1,VPS37B	5.40032	0.114253
supramolecular fiber organization	GO:0097435	GO:BP	339	8	TRIM27,KRT31,KRT75,KRT76,GOLGA2,KRT27,PICK1,VIM	3.5661	0.114253
regulation of G protein-coupled receptor signaling pathway	GO:0008277	GO:BP	42	3	DYNLT1,UBQLN2,NECAB2	10.1254	0.118186
organelle organization	GO:0006996	GO:BP	1526	20	MFF,EFHC2,TRIM27,DYNLT1,COG6,KRT31,UBQLN1,KRT75,KRT76,CCDC102B,UBQLN2,GOLGA2,ZRANB1,HSF2BP,KRT27,PICK1,SPAG5,TFIP11,VIM,VPS37B	2.23706	0.131289
regulation of receptor-mediated endocytosis	GO:0048259	GO:BP	46	3	UBQLN2,NECAB2,PICK1	9.23957	0.131289
regulation of response to endoplasmic reticulum stress	GO:1905897	GO:BP	45	3	UBQLN1,UBQLN2,AGR2	9.44626	0.131289
positive regulation of protein localization to membrane	GO:1905477	GO:BP	46	3	MFF,AGR2,NECAB2	9.23957	0.131289
positive regulation of I-kappaB kinase/NF-kappaB signaling	GO:0043123	GO:BP	94	4	TRAF2,TRIM27,REL,MID2	6.1117	0.138142
glycoprotein metabolic process	GO:0009100	GO:BP	102	4	GOLGA2,NECAB1,NECAB2,TNIP1	5.62582	0.138196
regulation of autophagy	GO:0010506	GO:BP	156	5	TRIM27,UBQLN1,UBQLN2,GOLGA2,MID2	4.65903	0.138196
negative regulation of viral process	GO:0048525	GO:BP	50	3	TRIM27,MID2,TNIP1	8.49551	0.138196
receptor internalization	GO:0031623	GO:BP	55	3	UBQLN2,NECAB2,PICK1	7.71763	0.141966
movement in host	GO:0044000	GO:BP	61	3	TRIM27,MID2,VPS37B	6.95249	0.177664
regulation of macromolecule biosynthetic process	GO:0010556	GO:BP	1746	21	TRAF2,TRIM27,LBX1,REL,ZBED1,NOTO,PAX5,TCF4,SP4,IKZF3,PROP1,ZBTB10,PAX6,GOLGA2,HOMEZ,MID2,NECAB1,NECAB2,TNIP1,TRAF1,VIM	2.03381	0.177664
process utilizing autophagic mechanism	GO:0061919	GO:BP	253	6	TRIM27,UBQLN1,UBQLN2,GOLGA2,MID2,VPS37B	3.47225	0.178896
autophagy	GO:0006914	GO:BP	253	6	TRIM27,UBQLN1,UBQLN2,GOLGA2,MID2,VPS37B	3.47225	0.178896
microtubule cytoskeleton organization involved in mitosis	GO:1902850	GO:BP	69	3	EFHC2,DYNLT1,GOLGA2	6.13931	0.193843
regulation of macromolecule metabolic process	GO:0060255	GO:BP	2645	28	TRAF2,TRIM27,LBX1,REL,SERTAD1,TSN,ZBED1,NOTO,PAX5,TCF4,SP4,UBQLN1,IKZF3,PROP1,ZBTB10,UBQLN2,AGR2,PAX6,GOLGA2,BANP,HOMEZ,MID2,NECAB1,NECAB2,TFIP11,TNIP1,TRAF1,VIM	1.91563	0.193843
positive regulation of DNA-binding transcription factor activity	GO:0051091	GO:BP	120	4	TRAF2,TRIM27,MID2,TRAF1	4.76944	0.193843
response to endoplasmic reticulum stress	GO:0034976	GO:BP	126	4	TRAF2,UBQLN1,UBQLN2,AGR2	4.53836	0.193843
cellular component organization	GO:0016043	GO:BP	2528	27	MFF,EFHC2,TRAF2,TRIM27,DYNLT1,COG6,SERTAD1,KRT31,TCF4,UBQLN1,KRT75,KRT76,CCDC102B,UBQLN2,KIFC3,GOLGA2,ZRANB1,COL17A1,HSF2BP,KRT27,NECAB2,PICK1,SPAG5,TFIP11,TRAF1,VIM,VPS37B	1.90538	0.193843
protein modification by small protein conjugation or removal	GO:0070647	GO:BP	439	8	TRAF2,TRIM27,ZBED1,UBQLN1,ZRANB1,KLHL2,TNIP1,TRAF1	2.71236	0.193843
regulation of biosynthetic process	GO:0009889	GO:BP	1817	21	TRAF2,TRIM27,LBX1,REL,ZBED1,NOTO,PAX5,TCF4,SP4,IKZF3,PROP1,ZBTB10,PAX6,GOLGA2,HOMEZ,MID2,NECAB1,NECAB2,TNIP1,TRAF1,VIM	1.92787	0.203356
skin development	GO:0043588	GO:BP	72	3	KRT75,KRT76,KRT27	5.88095	0.203356
regulation of cellular catabolic process	GO:0031329	GO:BP	282	6	TRIM27,UBQLN1,UBQLN2,GOLGA2,MID2,VIM	3.10176	0.209394
regulation of nitrogen compound metabolic process	GO:0051171	GO:BP	2442	26	TRAF2,TRIM27,LBX1,REL,SERTAD1,ZBED1,NOTO,PAX5,TCF4,SP4,UBQLN1,IKZF3,PROP1,ZBTB10,UBQLN2,PAX6,GOLGA2,BANP,HOMEZ,MID2,NECAB1,NECAB2,TFIP11,TNIP1,TRAF1,VIM	1.86159	0.209998
cellular component organization or biogenesis	GO:0071840	GO:BP	2598	27	MFF,EFHC2,TRAF2,TRIM27,DYNLT1,COG6,SERTAD1,KRT31,TCF4,UBQLN1,KRT75,KRT76,CCDC102B,UBQLN2,KIFC3,GOLGA2,ZRANB1,COL17A1,HSF2BP,KRT27,NECAB2,PICK1,SPAG5,TFIP11,TRAF1,VIM,VPS37B	1.82494	0.216074
regulation of metabolic process	GO:0019222	GO:BP	2861	29	TRAF2,TRIM27,LBX1,VAC14,REL,SERTAD1,TSN,ZBED1,NOTO,PAX5,TCF4,SP4,UBQLN1,IKZF3,PROP1,ZBTB10,UBQLN2,AGR2,PAX6,GOLGA2,BANP,HOMEZ,MID2,NECAB1,NECAB2,TFIP11,TNIP1,TRAF1,VIM	1.81881	0.216074
regulation of protein localization to membrane	GO:1905475	GO:BP	76	3	MFF,AGR2,NECAB2	5.56821	0.216074
regulation of cellular response to stress	GO:0080135	GO:BP	302	6	TRAF2,UBQLN1,UBQLN2,AGR2,TFIP11,TRAF1	2.88771	0.225686
regulation of primary metabolic process	GO:0080090	GO:BP	2503	26	TRAF2,TRIM27,LBX1,REL,SERTAD1,ZBED1,NOTO,PAX5,TCF4,SP4,UBQLN1,IKZF3,PROP1,ZBTB10,UBQLN2,PAX6,GOLGA2,BANP,HOMEZ,MID2,NECAB1,NECAB2,TFIP11,TNIP1,TRAF1,VIM	1.79185	0.232341
macromolecule biosynthetic process	GO:0009059	GO:BP	2011	22	TRAF2,TRIM27,LBX1,REL,ZBED1,NOTO,PAX5,TCF4,SP4,IKZF3,PROP1,ZBTB10,PAX6,GOLGA2,HOMEZ,HSF2BP,MID2,NECAB1,NECAB2,TNIP1,TRAF1,VIM	1.81492	0.234421
Golgi vesicle transport	GO:0048193	GO:BP	151	4	COG6,VPS52,GOLGA2,PICK1	3.77318	0.236159
localization within membrane	GO:0051668	GO:BP	308	6	MFF,VPS52,AGR2,NECAB2,PICK1,VPS37B	2.82891	0.238036
spindle organization	GO:0007051	GO:BP	87	3	EFHC2,GOLGA2,SPAG5	4.85644	0.242577
apoptotic signaling pathway	GO:0097190	GO:BP	233	5	MFF,TRAF2,UBQLN1,PPP1R13B,TRAF1	3.08419	0.242577
regulation of biological process	GO:0050789	GO:BP	4603	41	MFF,EFHC2,GIGYF1,TRAF2,TRIM27,DYNLT1,LBX1,VAC14,REL,SERTAD1,TSN,ZBED1,NOTO,PAX5,TCF4,SP4,UBQLN1,PNMA1,IKZF3,PROP1,ZBTB10,UBQLN2,AGR2,PAX6,GOLGA2,ZRANB1,BANP,HOMEZ,KCTD6,LZTS2,MID2,NECAB1,NECAB2,PICK1,PPP1R13B,SPAG5,TFIP11,TNIP1,TRAF1,VIM,VPS37B	1.93125	0.244606
nucleic acid-templated transcription	GO:0097659	GO:BP	1602	18	TRAF2,TRIM27,LBX1,REL,ZBED1,NOTO,PAX5,TCF4,SP4,IKZF3,PROP1,ZBTB10,PAX6,HOMEZ,HSF2BP,MID2,TNIP1,TRAF1	1.77991	0.256335
transcription by RNA polymerase II	GO:0006366	GO:BP	1235	15	TRIM27,LBX1,REL,ZBED1,NOTO,PAX5,TCF4,SP4,IKZF3,PROP1,ZBTB10,PAX6,HOMEZ,HSF2BP,TNIP1	1.8885	0.256335
regulation of cell communication	GO:0010646	GO:BP	1245	15	TRAF2,TRIM27,DYNLT1,REL,UBQLN1,UBQLN2,AGR2,ZRANB1,KCTD6,LZTS2,MID2,NECAB2,PICK1,TNIP1,TRAF1	1.87007	0.256335
regulation of signal transduction	GO:0009966	GO:BP	1135	14	TRAF2,TRIM27,DYNLT1,REL,UBQLN1,UBQLN2,AGR2,ZRANB1,KCTD6,LZTS2,MID2,NECAB2,TNIP1,TRAF1	1.89988	0.256335
DNA-templated transcription	GO:0006351	GO:BP	1599	18	TRAF2,TRIM27,LBX1,REL,ZBED1,NOTO,PAX5,TCF4,SP4,IKZF3,PROP1,ZBTB10,PAX6,HOMEZ,HSF2BP,MID2,TNIP1,TRAF1	1.78424	0.256335
regulation of signaling	GO:0023051	GO:BP	1237	15	TRAF2,TRIM27,DYNLT1,REL,UBQLN1,UBQLN2,AGR2,ZRANB1,KCTD6,LZTS2,MID2,NECAB2,PICK1,TNIP1,TRAF1	1.88479	0.256335
microtubule cytoskeleton organization	GO:0000226	GO:BP	250	5	EFHC2,DYNLT1,CCDC102B,GOLGA2,SPAG5	2.86723	0.256824
receptor-mediated endocytosis	GO:0006898	GO:BP	101	3	UBQLN2,NECAB2,PICK1	4.17478	0.266049
positive regulation of response to stimulus	GO:0048584	GO:BP	831	11	TRAF2,TRIM27,REL,UBQLN1,UBQLN2,AGR2,ZRANB1,MID2,NECAB2,TNIP1,TRAF1	1.98782	0.266763
regulation of catabolic process	GO:0009894	GO:BP	434	7	TRIM27,UBQLN1,UBQLN2,GOLGA2,BANP,MID2,VIM	2.3491	0.267009
negative regulation of biological process	GO:0048519	GO:BP	2101	22	TRAF2,TRIM27,DYNLT1,REL,SERTAD1,TSN,UBQLN1,ZBTB10,UBQLN2,AGR2,PAX6,GOLGA2,BANP,KCTD6,LZTS2,MID2,NECAB2,PICK1,PPP1R13B,TFIP11,TNIP1,VIM	1.70576	0.267009
RNA biosynthetic process	GO:0032774	GO:BP	1617	18	TRAF2,TRIM27,LBX1,REL,ZBED1,NOTO,PAX5,TCF4,SP4,IKZF3,PROP1,ZBTB10,PAX6,HOMEZ,HSF2BP,MID2,TNIP1,TRAF1	1.75849	0.267009
negative regulation of transport	GO:0051051	GO:BP	176	4	TRIM27,UBQLN1,UBQLN2,NECAB2	3.22538	0.267349
protein localization to membrane	GO:0072657	GO:BP	259	5	MFF,AGR2,NECAB2,PICK1,VPS37B	2.7639	0.267349
biological process involved in interspecies interaction between organisms	GO:0044419	GO:BP	531	8	TRIM27,DYNLT1,REL,ZBED1,MID2,TNIP1,VIM,VPS37B	2.21092	0.267349
carbohydrate derivative biosynthetic process	GO:1901137	GO:BP	183	4	GOLGA2,NECAB1,NECAB2,TNIP1	3.09882	0.27905
microtubule-based process	GO:0007017	GO:BP	356	6	EFHC2,DYNLT1,CCDC102B,KIFC3,GOLGA2,SPAG5	2.4299	0.282787
regulation of cellular metabolic process	GO:0031323	GO:BP	2385	24	TRAF2,TRIM27,LBX1,VAC14,REL,SERTAD1,ZBED1,NOTO,PAX5,TCF4,SP4,UBQLN1,IKZF3,PROP1,ZBTB10,UBQLN2,PAX6,GOLGA2,HOMEZ,MID2,TFIP11,TNIP1,TRAF1,VIM	1.65427	0.283724
regulation of transcription by RNA polymerase II	GO:0006357	GO:BP	1191	14	TRIM27,LBX1,REL,ZBED1,NOTO,PAX5,TCF4,SP4,IKZF3,PROP1,ZBTB10,PAX6,HOMEZ,TNIP1	1.79323	0.286662
positive regulation of intracellular signal transduction	GO:1902533	GO:BP	362	6	TRAF2,TRIM27,REL,MID2,NECAB2,TRAF1	2.38746	0.286662
positive regulation of signal transduction	GO:0009967	GO:BP	553	8	TRAF2,TRIM27,REL,AGR2,ZRANB1,MID2,NECAB2,TRAF1	2.11573	0.286662
RNA metabolic process	GO:0016070	GO:BP	2047	21	TRAF2,TRIM27,LBX1,REL,TSN,ZBED1,NOTO,PAX5,TCF4,SP4,IKZF3,PROP1,ZBTB10,PAX6,HOMEZ,HSF2BP,MID2,TFIP11,TNIP1,TRAF1,VIM	1.63514	0.290157
intrinsic apoptotic signaling pathway	GO:0097193	GO:BP	118	3	TRAF2,UBQLN1,PPP1R13B	3.56451	0.290157
organelle fission	GO:0048285	GO:BP	192	4	MFF,GOLGA2,HSF2BP,SPAG5	2.94965	0.290157
regulation of DNA-templated transcription	GO:0006355	GO:BP	1551	17	TRAF2,TRIM27,LBX1,REL,ZBED1,NOTO,PAX5,TCF4,SP4,IKZF3,PROP1,ZBTB10,PAX6,HOMEZ,MID2,TNIP1,TRAF1	1.70266	0.290157
regulation of cellular localization	GO:0060341	GO:BP	374	6	MFF,TRIM27,AGR2,NECAB2,PICK1,SPAG5	2.30667	0.290157
regulation of nucleic acid-templated transcription	GO:1903506	GO:BP	1555	17	TRAF2,TRIM27,LBX1,REL,ZBED1,NOTO,PAX5,TCF4,SP4,IKZF3,PROP1,ZBTB10,PAX6,HOMEZ,MID2,TNIP1,TRAF1	1.69703	0.290157
regulation of endocytosis	GO:0030100	GO:BP	117	3	UBQLN2,NECAB2,PICK1	3.5955	0.290157
regulation of RNA biosynthetic process	GO:2001141	GO:BP	1564	17	TRAF2,TRIM27,LBX1,REL,ZBED1,NOTO,PAX5,TCF4,SP4,IKZF3,PROP1,ZBTB10,PAX6,HOMEZ,MID2,TNIP1,TRAF1	1.68447	0.290157
regulation of DNA-binding transcription factor activity	GO:0051090	GO:BP	200	4	TRAF2,TRIM27,MID2,TRAF1	2.82833	0.300187
biological regulation	GO:0065007	GO:BP	4761	41	MFF,EFHC2,GIGYF1,TRAF2,TRIM27,DYNLT1,LBX1,VAC14,REL,SERTAD1,TSN,ZBED1,NOTO,PAX5,TCF4,SP4,UBQLN1,PNMA1,IKZF3,PROP1,ZBTB10,UBQLN2,AGR2,PAX6,GOLGA2,ZRANB1,BANP,HOMEZ,KCTD6,LZTS2,MID2,NECAB1,NECAB2,PICK1,PPP1R13B,SPAG5,TFIP11,TNIP1,TRAF1,VIM,VPS37B	1.74346	0.301125
protein modification by small protein conjugation	GO:0032446	GO:BP	381	6	TRAF2,TRIM27,ZBED1,UBQLN1,KLHL2,TRAF1	2.2619	0.303809
macromolecule metabolic process	GO:0043170	GO:BP	3770	34	TRAF2,TRIM27,LBX1,REL,SERTAD1,TSN,ZBED1,NOTO,PAX5,TCF4,SP4,UBQLN1,IKZF3,PROP1,ZBTB10,UBQLN2,AGR2,PAX6,GOLGA2,ZRANB1,BANP,HOMEZ,HSF2BP,KCTD6,KLHL2,MID2,NECAB1,NECAB2,PICK1,TFIP11,TNIP1,TRAF1,VIM,VPS37B	1.61232	0.306475
regulation of RNA metabolic process	GO:0051252	GO:BP	1730	18	TRAF2,TRIM27,LBX1,REL,ZBED1,NOTO,PAX5,TCF4,SP4,IKZF3,PROP1,ZBTB10,PAX6,HOMEZ,MID2,TNIP1,TRAF1,VIM	1.60904	0.315572
regulation of nucleobase-containing compound metabolic process	GO:0019219	GO:BP	1846	19	TRAF2,TRIM27,LBX1,REL,ZBED1,NOTO,PAX5,TCF4,SP4,IKZF3,PROP1,ZBTB10,PAX6,HOMEZ,MID2,TFIP11,TNIP1,TRAF1,VIM	1.60376	0.315572
endosomal transport	GO:0016197	GO:BP	135	3	TRIM27,VPS52,VPS37B	3.10794	0.318444
positive regulation of cell communication	GO:0010647	GO:BP	606	8	TRAF2,TRIM27,REL,AGR2,ZRANB1,MID2,NECAB2,TRAF1	1.91479	0.318444
positive regulation of signaling	GO:0023056	GO:BP	606	8	TRAF2,TRIM27,REL,AGR2,ZRANB1,MID2,NECAB2,TRAF1	1.91479	0.318444
protein polyubiquitination	GO:0000209	GO:BP	134	3	TRAF2,TRIM27,TRAF1	3.13159	0.318444
epithelial cell differentiation	GO:0030855	GO:BP	221	4	KRT31,KRT75,KRT76,PAX6	2.55166	0.324228
positive regulation of catabolic process	GO:0009896	GO:BP	223	4	TRIM27,UBQLN1,UBQLN2,MID2	2.52803	0.328167
organic substance biosynthetic process	GO:1901576	GO:BP	2385	23	TRAF2,TRIM27,LBX1,VAC14,REL,ZBED1,NOTO,PAX5,TCF4,SP4,IKZF3,PROP1,ZBTB10,PAX6,GOLGA2,HOMEZ,HSF2BP,MID2,NECAB1,NECAB2,TNIP1,TRAF1,VIM	1.53067	0.328167
nucleic acid metabolic process	GO:0090304	GO:BP	2269	22	TRAF2,TRIM27,LBX1,REL,TSN,ZBED1,NOTO,PAX5,TCF4,SP4,IKZF3,PROP1,ZBTB10,PAX6,HOMEZ,HSF2BP,MID2,PICK1,TFIP11,TNIP1,TRAF1,VIM	1.52517	0.330192
regulation of apoptotic signaling pathway	GO:2001233	GO:BP	142	3	TRAF2,UBQLN1,TRAF1	2.95171	0.330346
positive regulation of cellular process	GO:0048522	GO:BP	2146	21	MFF,TRAF2,TRIM27,VAC14,REL,SERTAD1,ZBED1,TCF4,UBQLN1,PNMA1,UBQLN2,AGR2,PAX6,ZRANB1,MID2,NECAB2,PICK1,SPAG5,TNIP1,TRAF1,VIM	1.52846	0.330346
nucleobase-containing compound biosynthetic process	GO:0034654	GO:BP	1775	18	TRAF2,TRIM27,LBX1,REL,ZBED1,NOTO,PAX5,TCF4,SP4,IKZF3,PROP1,ZBTB10,PAX6,HOMEZ,HSF2BP,MID2,TNIP1,TRAF1	1.55483	0.330346
regulation of protein metabolic process	GO:0051246	GO:BP	955	11	TRAF2,TRIM27,SERTAD1,UBQLN1,UBQLN2,GOLGA2,BANP,NECAB1,NECAB2,TNIP1,VIM	1.69488	0.330346
biosynthetic process	GO:0009058	GO:BP	2409	23	TRAF2,TRIM27,LBX1,VAC14,REL,ZBED1,NOTO,PAX5,TCF4,SP4,IKZF3,PROP1,ZBTB10,PAX6,GOLGA2,HOMEZ,HSF2BP,MID2,NECAB1,NECAB2,TNIP1,TRAF1,VIM	1.50752	0.330346
regulation of cellular biosynthetic process	GO:0031326	GO:BP	1778	18	TRAF2,TRIM27,LBX1,REL,ZBED1,NOTO,PAX5,TCF4,SP4,IKZF3,PROP1,ZBTB10,PAX6,HOMEZ,MID2,TNIP1,TRAF1,VIM	1.55131	0.330346
regulation of cellular process	GO:0050794	GO:BP	4290	37	MFF,EFHC2,GIGYF1,TRAF2,TRIM27,DYNLT1,LBX1,VAC14,REL,SERTAD1,ZBED1,NOTO,PAX5,TCF4,SP4,UBQLN1,PNMA1,IKZF3,PROP1,ZBTB10,UBQLN2,AGR2,PAX6,GOLGA2,ZRANB1,HOMEZ,KCTD6,LZTS2,MID2,NECAB2,PICK1,PPP1R13B,SPAG5,TFIP11,TNIP1,TRAF1,VIM	1.5513	0.333285
developmental process	GO:0032502	GO:BP	2041	20	MFF,EFHC2,TRIM27,DYNLT1,LBX1,KRT31,NOTO,PAX5,TCF4,IKZF3,KRT75,KRT76,PROP1,AGR2,PAX6,ZRANB1,COL17A1,HSF2BP,KRT27,PICK1	1.51488	0.336288
regulation of binding	GO:0051098	GO:BP	147	3	PAX6,GOLGA2,TFIP11	2.84923	0.336288
G protein-coupled receptor signaling pathway	GO:0007186	GO:BP	235	4	DYNLT1,UBQLN2,NECAB2,PICK1	2.39468	0.337096
epithelium development	GO:0060429	GO:BP	329	5	KRT31,KRT75,KRT76,PAX6,KRT27	2.1532	0.337096
heterocycle biosynthetic process	GO:0018130	GO:BP	1801	18	TRAF2,TRIM27,LBX1,REL,ZBED1,NOTO,PAX5,TCF4,SP4,IKZF3,PROP1,ZBTB10,PAX6,HOMEZ,HSF2BP,MID2,TNIP1,TRAF1	1.52474	0.337989
ubiquitin-dependent protein catabolic process	GO:0006511	GO:BP	330	5	UBQLN1,UBQLN2,ZRANB1,KCTD6,VPS37B	2.14636	0.337989
regulation of protein localization	GO:0032880	GO:BP	333	5	MFF,TRIM27,AGR2,NECAB2,PICK1	2.12606	0.339738
aromatic compound biosynthetic process	GO:0019438	GO:BP	1807	18	TRAF2,TRIM27,LBX1,REL,ZBED1,NOTO,PAX5,TCF4,SP4,IKZF3,PROP1,ZBTB10,PAX6,HOMEZ,HSF2BP,MID2,TNIP1,TRAF1	1.51792	0.341801
modification-dependent protein catabolic process	GO:0019941	GO:BP	336	5	UBQLN1,UBQLN2,ZRANB1,KCTD6,VPS37B	2.10613	0.346627
regulation of MAPK cascade	GO:0043408	GO:BP	241	4	TRAF2,NECAB2,TNIP1,TRAF1	2.33299	0.346914
protein ubiquitination	GO:0016567	GO:BP	337	5	TRAF2,TRIM27,UBQLN1,KLHL2,TRAF1	2.09956	0.347932
regulation of intracellular signal transduction	GO:1902531	GO:BP	650	8	TRAF2,TRIM27,REL,UBQLN1,MID2,NECAB2,TNIP1,TRAF1	1.77287	0.351399
positive regulation of MAPK cascade	GO:0043410	GO:BP	154	3	TRAF2,NECAB2,TRAF1	2.71694	0.351399
vesicle-mediated transport	GO:0016192	GO:BP	656	8	TRIM27,COG6,VPS52,UBQLN2,GOLGA2,NECAB2,PICK1,VPS37B	1.75499	0.357519
modification-dependent macromolecule catabolic process	GO:0043632	GO:BP	342	5	UBQLN1,UBQLN2,ZRANB1,KCTD6,VPS37B	2.06731	0.357519
anatomical structure development	GO:0048856	GO:BP	1839	18	MFF,EFHC2,DYNLT1,LBX1,KRT31,NOTO,PAX5,TCF4,IKZF3,KRT75,KRT76,PROP1,AGR2,PAX6,ZRANB1,COL17A1,KRT27,PICK1	1.4823	0.364497
positive regulation of biological process	GO:0048518	GO:BP	2472	23	MFF,TRAF2,TRIM27,VAC14,REL,SERTAD1,ZBED1,TCF4,UBQLN1,PNMA1,UBQLN2,AGR2,PAX6,GOLGA2,ZRANB1,MID2,NECAB2,PICK1,SPAG5,TNIP1,TRAF1,VIM,VPS37B	1.44889	0.36658
regulation of protein catabolic process	GO:0042176	GO:BP	161	3	UBQLN1,UBQLN2,BANP	2.59615	0.36658
protein catabolic process	GO:0030163	GO:BP	452	6	UBQLN1,UBQLN2,ZRANB1,BANP,KCTD6,VPS37B	1.88611	0.36658
regulation of gene expression	GO:0010468	GO:BP	2098	20	TRAF2,TRIM27,LBX1,REL,TSN,ZBED1,NOTO,PAX5,TCF4,SP4,IKZF3,PROP1,ZBTB10,AGR2,PAX6,HOMEZ,MID2,TNIP1,TRAF1,VIM	1.45674	0.367763
tissue development	GO:0009888	GO:BP	565	7	KRT31,IKZF3,KRT75,KRT76,PAX6,COL17A1,KRT27	1.76838	0.368186
regulation of response to stimulus	GO:0048583	GO:BP	1488	15	TRAF2,TRIM27,DYNLT1,REL,UBQLN1,UBQLN2,AGR2,ZRANB1,KCTD6,LZTS2,MID2,NECAB2,TFIP11,TNIP1,TRAF1	1.49847	0.368186
organic cyclic compound biosynthetic process	GO:1901362	GO:BP	1855	18	TRAF2,TRIM27,LBX1,REL,ZBED1,NOTO,PAX5,TCF4,SP4,IKZF3,PROP1,ZBTB10,PAX6,HOMEZ,HSF2BP,MID2,TNIP1,TRAF1	1.46494	0.368186
regulation of response to stress	GO:0080134	GO:BP	564	7	TRAF2,UBQLN1,UBQLN2,AGR2,TFIP11,TNIP1,TRAF1	1.77179	0.368186
cell cycle	GO:0007049	GO:BP	678	8	EFHC2,DYNLT1,SERTAD1,CCDC102B,GOLGA2,HSF2BP,PPP1R13B,SPAG5	1.69214	0.368186
positive regulation of proteolysis	GO:0045862	GO:BP	167	3	UBQLN1,UBQLN2,TNIP1	2.50067	0.369241
cellular catabolic process	GO:0044248	GO:BP	570	7	TRIM27,UBQLN1,UBQLN2,GOLGA2,MID2,VIM,VPS37B	1.7515	0.369712
macroautophagy	GO:0016236	GO:BP	169	3	UBQLN1,UBQLN2,VPS37B	2.47035	0.370771
regulation of kinase activity	GO:0043549	GO:BP	264	4	TRAF2,TRIM27,VAC14,SERTAD1	2.12247	0.370771
negative regulation of cellular component organization	GO:0051129	GO:BP	262	4	UBQLN2,NECAB2,PICK1,TFIP11	2.13931	0.370771
nuclear division	GO:0000280	GO:BP	171	3	GOLGA2,HSF2BP,SPAG5	2.44074	0.373851
signal transduction	GO:0007165	GO:BP	2009	19	MFF,GIGYF1,TRAF2,TRIM27,DYNLT1,VAC14,REL,UBQLN1,UBQLN2,AGR2,ZRANB1,KCTD6,LZTS2,MID2,NECAB2,PICK1,PPP1R13B,TNIP1,TRAF1	1.42693	0.377484
proteolysis involved in protein catabolic process	GO:0051603	GO:BP	371	5	UBQLN1,UBQLN2,ZRANB1,KCTD6,VPS37B	1.8974	0.379844
neurogenesis	GO:0022008	GO:BP	480	6	EFHC2,DYNLT1,NOTO,TCF4,PAX6,PICK1	1.76848	0.383915
macromolecule catabolic process	GO:0009057	GO:BP	588	7	UBQLN1,UBQLN2,ZRANB1,BANP,KCTD6,VIM,VPS37B	1.69312	0.383915
response to stress	GO:0006950	GO:BP	1406	14	TRAF2,TRIM27,REL,UBQLN1,PNMA1,UBQLN2,AGR2,PAX6,HSF2BP,MID2,PICK1,TFIP11,TNIP1,TRAF1	1.46268	0.385147
MAPK cascade	GO:0000165	GO:BP	275	4	TRAF2,NECAB2,TNIP1,TRAF1	2.03424	0.386645
sexual reproduction	GO:0019953	GO:BP	278	4	TRIM27,GOLGA2,HSF2BP,PICK1	2.01139	0.391052
cellular component disassembly	GO:0022411	GO:BP	184	3	UBQLN1,GOLGA2,TFIP11	2.26398	0.394341
cellular macromolecule localization	GO:0070727	GO:BP	944	10	MFF,TRIM27,DYNLT1,AGR2,BANP,MID2,NECAB2,PICK1,SPAG5,VPS37B	1.52441	0.394341
protein localization	GO:0008104	GO:BP	942	10	MFF,TRIM27,DYNLT1,AGR2,BANP,MID2,NECAB2,PICK1,SPAG5,VPS37B	1.52816	0.394341
cellular process	GO:0009987	GO:BP	6378	50	MFF,EFHC2,GIGYF1,TRAF2,TRIM27,DYNLT1,LBX1,VAC14,COG6,REL,SERTAD1,TSN,ZBED1,KRT31,NOTO,PAX5,TCF4,SP4,VPS52,UBQLN1,PNMA1,IKZF3,KRT75,KRT76,PROP1,ZBTB10,CCDC102B,UBQLN2,AGR2,PAX6,KIFC3,GOLGA2,ZRANB1,BANP,COL17A1,HOMEZ,HSF2BP,KCTD6,KRT27,LZTS2,MID2,NECAB2,PICK1,PPP1R13B,SPAG5,TFIP11,TNIP1,TRAF1,VIM,VPS37B	2.39103	0.394341
positive regulation of protein localization	GO:1903829	GO:BP	183	3	MFF,AGR2,NECAB2	2.27668	0.394341
gamete generation	GO:0007276	GO:BP	188	3	TRIM27,HSF2BP,PICK1	2.2145	0.39568
negative regulation of response to stimulus	GO:0048585	GO:BP	606	7	TRIM27,UBQLN2,KCTD6,LZTS2,NECAB2,TFIP11,TNIP1	1.63821	0.39568
cellular nitrogen compound biosynthetic process	GO:0044271	GO:BP	2054	19	TRAF2,TRIM27,LBX1,REL,ZBED1,NOTO,PAX5,TCF4,SP4,IKZF3,PROP1,ZBTB10,PAX6,HOMEZ,HSF2BP,MID2,TNIP1,TRAF1,VIM	1.38305	0.39568
nitrogen compound metabolic process	GO:0006807	GO:BP	3895	33	TRAF2,TRIM27,LBX1,REL,SERTAD1,TSN,ZBED1,NOTO,PAX5,TCF4,SP4,UBQLN1,IKZF3,PROP1,ZBTB10,UBQLN2,PAX6,GOLGA2,ZRANB1,BANP,HOMEZ,HSF2BP,KCTD6,KLHL2,MID2,NECAB1,NECAB2,PICK1,TFIP11,TNIP1,TRAF1,VIM,VPS37B	1.37922	0.39568
cell death	GO:0008219	GO:BP	725	8	MFF,TRAF2,UBQLN1,PNMA1,IKZF3,AGR2,PPP1R13B,TRAF1	1.57066	0.398235
nucleobase-containing compound metabolic process	GO:0006139	GO:BP	2444	22	TRAF2,TRIM27,LBX1,REL,TSN,ZBED1,NOTO,PAX5,TCF4,SP4,IKZF3,PROP1,ZBTB10,PAX6,HOMEZ,HSF2BP,MID2,PICK1,TFIP11,TNIP1,TRAF1,VIM	1.36345	0.398288
neuron differentiation	GO:0030182	GO:BP	395	5	EFHC2,NOTO,TCF4,PAX6,PICK1	1.77565	0.400001
negative regulation of cell communication	GO:0010648	GO:BP	505	6	UBQLN2,KCTD6,LZTS2,NECAB2,PICK1,TNIP1	1.67447	0.400001
positive regulation of gene expression	GO:0010628	GO:BP	396	5	TRAF2,TRIM27,AGR2,PAX6,VIM	1.7709	0.400001
primary metabolic process	GO:0044238	GO:BP	4058	34	TRAF2,TRIM27,LBX1,VAC14,REL,SERTAD1,TSN,ZBED1,NOTO,PAX5,TCF4,SP4,UBQLN1,IKZF3,PROP1,ZBTB10,UBQLN2,PAX6,GOLGA2,ZRANB1,BANP,HOMEZ,HSF2BP,KCTD6,KLHL2,MID2,NECAB1,NECAB2,PICK1,TFIP11,TNIP1,TRAF1,VIM,VPS37B	1.36384	0.40479
organelle assembly	GO:0070925	GO:BP	399	5	UBQLN1,UBQLN2,GOLGA2,SPAG5,VPS37B	1.75679	0.40479
apoptotic process	GO:0006915	GO:BP	621	7	MFF,TRAF2,UBQLN1,PNMA1,IKZF3,PPP1R13B,TRAF1	1.59488	0.40479
negative regulation of signaling	GO:0023057	GO:BP	509	6	UBQLN2,KCTD6,LZTS2,NECAB2,PICK1,TNIP1	1.66029	0.40479
protein localization to organelle	GO:0033365	GO:BP	404	5	MFF,BANP,MID2,SPAG5,VPS37B	1.73373	0.410572
cell cycle process	GO:0022402	GO:BP	517	6	EFHC2,DYNLT1,CCDC102B,GOLGA2,HSF2BP,SPAG5	1.63258	0.414646
catabolic process	GO:0009056	GO:BP	986	10	TRIM27,UBQLN1,UBQLN2,GOLGA2,ZRANB1,BANP,KCTD6,MID2,VIM,VPS37B	1.44934	0.420794
protein metabolic process	GO:0019538	GO:BP	1980	18	TRAF2,TRIM27,SERTAD1,ZBED1,UBQLN1,UBQLN2,GOLGA2,ZRANB1,BANP,KCTD6,KLHL2,NECAB1,NECAB2,PICK1,TNIP1,TRAF1,VIM,VPS37B	1.33904	0.421165
heterocycle metabolic process	GO:0046483	GO:BP	2493	22	TRAF2,TRIM27,LBX1,REL,TSN,ZBED1,NOTO,PAX5,TCF4,SP4,IKZF3,PROP1,ZBTB10,PAX6,HOMEZ,HSF2BP,MID2,PICK1,TFIP11,TNIP1,TRAF1,VIM	1.32224	0.421165
innate immune response	GO:0045087	GO:BP	305	4	TRIM27,REL,MID2,TNIP1	1.82596	0.421165
multicellular organismal reproductive process	GO:0048609	GO:BP	204	3	TRIM27,HSF2BP,PICK1	2.03601	0.421165
carbohydrate derivative metabolic process	GO:1901135	GO:BP	306	4	GOLGA2,NECAB1,NECAB2,TNIP1	1.81972	0.421165
inflammatory response	GO:0006954	GO:BP	203	3	REL,PNMA1,TNIP1	2.04635	0.421165
generation of neurons	GO:0048699	GO:BP	415	5	EFHC2,NOTO,TCF4,PAX6,PICK1	1.68495	0.421165
mitotic cell cycle process	GO:1903047	GO:BP	309	4	EFHC2,DYNLT1,GOLGA2,SPAG5	1.80124	0.423728
cellular aromatic compound metabolic process	GO:0006725	GO:BP	2505	22	TRAF2,TRIM27,LBX1,REL,TSN,ZBED1,NOTO,PAX5,TCF4,SP4,IKZF3,PROP1,ZBTB10,PAX6,HOMEZ,HSF2BP,MID2,PICK1,TFIP11,TNIP1,TRAF1,VIM	1.31239	0.43161
multicellular organism reproduction	GO:0032504	GO:BP	211	3	TRIM27,HSF2BP,PICK1	1.96644	0.434219
programmed cell death	GO:0012501	GO:BP	650	7	MFF,TRAF2,UBQLN1,PNMA1,IKZF3,PPP1R13B,TRAF1	1.51679	0.434219
regulation of vesicle-mediated transport	GO:0060627	GO:BP	213	3	UBQLN2,NECAB2,PICK1	1.9474	0.440164
negative regulation of cellular process	GO:0048523	GO:BP	1877	17	TRAF2,TRIM27,DYNLT1,SERTAD1,UBQLN1,ZBTB10,UBQLN2,AGR2,PAX6,GOLGA2,KCTD6,LZTS2,NECAB2,PICK1,PPP1R13B,TFIP11,TNIP1	1.32258	0.440164
regulation of molecular function	GO:0065009	GO:BP	1011	10	TRAF2,TRIM27,VAC14,SERTAD1,UBQLN1,PAX6,GOLGA2,MID2,TFIP11,TRAF1	1.40761	0.440432
regulation of transport	GO:0051049	GO:BP	656	7	MFF,TRIM27,UBQLN1,UBQLN2,NECAB2,PICK1,SPAG5	1.50149	0.440432
cellular biosynthetic process	GO:0044249	GO:BP	2264	20	TRAF2,TRIM27,LBX1,VAC14,REL,ZBED1,NOTO,PAX5,TCF4,SP4,IKZF3,PROP1,ZBTB10,PAX6,HOMEZ,HSF2BP,MID2,TNIP1,TRAF1,VIM	1.30411	0.440432
gene expression	GO:0010467	GO:BP	2524	22	TRAF2,TRIM27,LBX1,REL,TSN,ZBED1,NOTO,PAX5,TCF4,SP4,IKZF3,PROP1,ZBTB10,AGR2,PAX6,HOMEZ,HSF2BP,MID2,TFIP11,TNIP1,TRAF1,VIM	1.29699	0.440983
positive regulation of metabolic process	GO:0009893	GO:BP	1510	14	TRAF2,TRIM27,VAC14,REL,ZBED1,TCF4,UBQLN1,UBQLN2,AGR2,PAX6,GOLGA2,MID2,TNIP1,VIM	1.33656	0.445411
organonitrogen compound catabolic process	GO:1901565	GO:BP	550	6	UBQLN1,UBQLN2,ZRANB1,BANP,KCTD6,VPS37B	1.5268	0.452491
cell junction organization	GO:0034330	GO:BP	224	3	KIFC3,COL17A1,PICK1	1.84876	0.46525
regulation of transferase activity	GO:0051338	GO:BP	333	4	TRAF2,TRIM27,VAC14,SERTAD1	1.66542	0.468576
cellular response to stress	GO:0033554	GO:BP	798	8	TRAF2,UBQLN1,UBQLN2,AGR2,HSF2BP,PICK1,TFIP11,TRAF1	1.41034	0.469841
regulation of localization	GO:0032879	GO:BP	798	8	MFF,TRIM27,UBQLN1,UBQLN2,AGR2,NECAB2,PICK1,SPAG5	1.41034	0.469841
regulation of protein kinase activity	GO:0045859	GO:BP	227	3	TRAF2,TRIM27,SERTAD1	1.82352	0.469949
cellular response to stimulus	GO:0051716	GO:BP	2571	22	MFF,GIGYF1,TRAF2,TRIM27,DYNLT1,VAC14,REL,UBQLN1,UBQLN2,AGR2,ZRANB1,HSF2BP,KCTD6,LZTS2,MID2,NECAB2,PICK1,PPP1R13B,TFIP11,TNIP1,TRAF1,VIM	1.25987	0.472669
immune response	GO:0006955	GO:BP	566	6	TRAF2,TRIM27,REL,PNMA1,MID2,TNIP1	1.47995	0.472669
organic substance metabolic process	GO:0071704	GO:BP	4318	35	TRAF2,TRIM27,LBX1,VAC14,REL,SERTAD1,TSN,ZBED1,NOTO,PAX5,TCF4,SP4,UBQLN1,IKZF3,PROP1,ZBTB10,UBQLN2,AGR2,PAX6,GOLGA2,ZRANB1,BANP,HOMEZ,HSF2BP,KCTD6,KLHL2,MID2,NECAB1,NECAB2,PICK1,TFIP11,TNIP1,TRAF1,VIM,VPS37B	1.27306	0.472669
nervous system development	GO:0007399	GO:BP	691	7	EFHC2,DYNLT1,NOTO,TCF4,PROP1,PAX6,PICK1	1.41756	0.472669
signaling	GO:0023052	GO:BP	2181	19	MFF,GIGYF1,TRAF2,TRIM27,DYNLT1,VAC14,REL,UBQLN1,UBQLN2,AGR2,ZRANB1,KCTD6,LZTS2,MID2,NECAB2,PICK1,PPP1R13B,TNIP1,TRAF1	1.26899	0.472669
organic cyclic compound metabolic process	GO:1901360	GO:BP	2579	22	TRAF2,TRIM27,LBX1,REL,TSN,ZBED1,NOTO,PAX5,TCF4,SP4,IKZF3,PROP1,ZBTB10,PAX6,HOMEZ,HSF2BP,MID2,PICK1,TFIP11,TNIP1,TRAF1,VIM	1.25369	0.472669
positive regulation of protein metabolic process	GO:0051247	GO:BP	578	6	TRAF2,UBQLN1,UBQLN2,GOLGA2,TNIP1,VIM	1.44652	0.47626
regulation of cell death	GO:0010941	GO:BP	580	6	TRAF2,UBQLN1,PNMA1,IKZF3,AGR2,TRAF1	1.44108	0.478174
regulation of protein modification process	GO:0031399	GO:BP	582	6	TRAF2,TRIM27,SERTAD1,UBQLN1,GOLGA2,TNIP1	1.43568	0.48042
regulation of cellular component organization	GO:0051128	GO:BP	943	9	MFF,EFHC2,TRAF2,SERTAD1,UBQLN2,NECAB2,PICK1,SPAG5,TFIP11	1.34171	0.48042
response to organic substance	GO:0010033	GO:BP	824	8	TRAF2,REL,UBQLN1,UBQLN2,AGR2,TNIP1,TRAF1,VIM	1.36011	0.481973
negative regulation of molecular function	GO:0044092	GO:BP	354	4	TRIM27,UBQLN1,GOLGA2,TFIP11	1.56168	0.482662
response to external biotic stimulus	GO:0043207	GO:BP	470	5	TRIM27,REL,MID2,TNIP1,VIM	1.47533	0.482662
response to other organism	GO:0051707	GO:BP	470	5	TRIM27,REL,MID2,TNIP1,VIM	1.47533	0.482662
cell communication	GO:0007154	GO:BP	2219	19	MFF,GIGYF1,TRAF2,TRIM27,DYNLT1,VAC14,REL,UBQLN1,UBQLN2,AGR2,ZRANB1,KCTD6,LZTS2,MID2,NECAB2,PICK1,PPP1R13B,TNIP1,TRAF1	1.2374	0.484439
negative regulation of multicellular organismal process	GO:0051241	GO:BP	356	4	TRIM27,DYNLT1,REL,PAX6	1.55243	0.484439
central nervous system development	GO:0007417	GO:BP	244	3	NOTO,PROP1,PAX6	1.6922	0.484439
immune system process	GO:0002376	GO:BP	831	8	TRAF2,TRIM27,REL,PAX5,PNMA1,IKZF3,MID2,TNIP1	1.34712	0.485426
cellular developmental process	GO:0048869	GO:BP	1328	12	MFF,EFHC2,DYNLT1,KRT31,NOTO,PAX5,TCF4,IKZF3,KRT75,KRT76,PAX6,PICK1	1.27861	0.486748
positive regulation of transcription by RNA polymerase II	GO:0045944	GO:BP	474	5	REL,ZBED1,TCF4,PAX6,TNIP1	1.46198	0.487082
regulation of cellular component biogenesis	GO:0044087	GO:BP	359	4	TRAF2,UBQLN2,SPAG5,TFIP11	1.53877	0.487173
positive regulation of protein modification process	GO:0031401	GO:BP	359	4	TRAF2,UBQLN1,GOLGA2,TNIP1	1.53877	0.487173
reproductive process	GO:0022414	GO:BP	363	4	TRIM27,GOLGA2,HSF2BP,PICK1	1.52089	0.496746
mitotic cell cycle	GO:0000278	GO:BP	363	4	EFHC2,DYNLT1,GOLGA2,SPAG5	1.52089	0.496746
reproduction	GO:0000003	GO:BP	365	4	TRIM27,GOLGA2,HSF2BP,PICK1	1.5121	0.499376
response to biotic stimulus	GO:0009607	GO:BP	482	5	TRIM27,REL,MID2,TNIP1,VIM	1.43595	0.499376
intracellular transport	GO:0046907	GO:BP	723	7	MFF,TRIM27,VPS52,GOLGA2,PICK1,SPAG5,VPS37B	1.34793	0.499846
metabolic process	GO:0008152	GO:BP	4509	36	TRAF2,TRIM27,LBX1,VAC14,COG6,REL,SERTAD1,TSN,ZBED1,NOTO,PAX5,TCF4,SP4,UBQLN1,IKZF3,PROP1,ZBTB10,UBQLN2,AGR2,PAX6,GOLGA2,ZRANB1,BANP,HOMEZ,HSF2BP,KCTD6,KLHL2,MID2,NECAB1,NECAB2,PICK1,TFIP11,TNIP1,TRAF1,VIM,VPS37B	1.23703	0.499846
endocytosis	GO:0006897	GO:BP	253	3	UBQLN2,NECAB2,PICK1	1.62983	0.500926
macromolecule localization	GO:0033036	GO:BP	1094	10	MFF,TRIM27,DYNLT1,AGR2,BANP,MID2,NECAB2,PICK1,SPAG5,VPS37B	1.28275	0.500926
negative regulation of signal transduction	GO:0009968	GO:BP	488	5	UBQLN2,KCTD6,LZTS2,NECAB2,TNIP1	1.41699	0.50339
intracellular signal transduction	GO:0035556	GO:BP	975	9	TRAF2,TRIM27,REL,UBQLN1,MID2,NECAB2,PPP1R13B,TNIP1,TRAF1	1.29081	0.50339
positive regulation of macromolecule biosynthetic process	GO:0010557	GO:BP	729	7	REL,ZBED1,TCF4,PAX6,GOLGA2,TNIP1,VIM	1.33556	0.50339
cellular nitrogen compound metabolic process	GO:0034641	GO:BP	2643	22	TRAF2,TRIM27,LBX1,REL,TSN,ZBED1,NOTO,PAX5,TCF4,SP4,IKZF3,PROP1,ZBTB10,PAX6,HOMEZ,HSF2BP,MID2,PICK1,TFIP11,TNIP1,TRAF1,VIM	1.20557	0.50339
regulation of cytokine production	GO:0001817	GO:BP	257	3	TRAF2,TRIM27,REL	1.60351	0.505842
positive regulation of molecular function	GO:0044093	GO:BP	612	6	TRAF2,TRIM27,VAC14,PAX6,MID2,TRAF1	1.35891	0.508102
cytokine production	GO:0001816	GO:BP	259	3	TRAF2,TRIM27,REL	1.59065	0.508747
cellular localization	GO:0051641	GO:BP	1359	12	MFF,TRIM27,DYNLT1,VPS52,AGR2,GOLGA2,BANP,MID2,NECAB2,PICK1,SPAG5,VPS37B	1.2426	0.508747
response to organonitrogen compound	GO:0010243	GO:BP	261	3	UBQLN1,UBQLN2,VIM	1.578	0.510282
regulation of cell development	GO:0060284	GO:BP	260	3	DYNLT1,IKZF3,PAX6	1.5843	0.510282
endomembrane system organization	GO:0010256	GO:BP	261	3	COG6,GOLGA2,VPS37B	1.578	0.510282
regulation of proteolysis	GO:0030162	GO:BP	262	3	UBQLN1,UBQLN2,TNIP1	1.57174	0.512175
response to cytokine	GO:0034097	GO:BP	263	3	TRAF2,REL,TRAF1	1.56553	0.512175
regulation of apoptotic process	GO:0042981	GO:BP	497	5	TRAF2,UBQLN1,PNMA1,IKZF3,TRAF1	1.3894	0.512175
negative regulation of gene expression	GO:0010629	GO:BP	381	4	TRIM27,REL,TSN,VIM	1.4451	0.513711
positive regulation of macromolecule metabolic process	GO:0010604	GO:BP	1371	12	TRAF2,TRIM27,REL,ZBED1,TCF4,UBQLN1,UBQLN2,AGR2,PAX6,GOLGA2,TNIP1,VIM	1.2291	0.513711
chromosome organization	GO:0051276	GO:BP	270	3	GOLGA2,SPAG5,TFIP11	1.52336	0.525663
establishment of localization in cell	GO:0051649	GO:BP	879	8	MFF,TRIM27,DYNLT1,VPS52,GOLGA2,PICK1,SPAG5,VPS37B	1.26363	0.525663
regulation of programmed cell death	GO:0043067	GO:BP	513	5	TRAF2,UBQLN1,PNMA1,IKZF3,TRAF1	1.34275	0.530739
positive regulation of cellular metabolic process	GO:0031325	GO:BP	1143	10	TRAF2,TRIM27,VAC14,REL,ZBED1,TCF4,PAX6,MID2,TNIP1,VIM	1.21756	0.534785
positive regulation of biosynthetic process	GO:0009891	GO:BP	766	7	REL,ZBED1,TCF4,PAX6,GOLGA2,TNIP1,VIM	1.26353	0.534785
defense response to other organism	GO:0098542	GO:BP	400	4	TRIM27,REL,MID2,TNIP1	1.3725	0.534785
proteolysis	GO:0006508	GO:BP	651	6	UBQLN1,UBQLN2,ZRANB1,KCTD6,TNIP1,VPS37B	1.26969	0.54021
response to stimulus	GO:0050896	GO:BP	2982	24	MFF,GIGYF1,TRAF2,TRIM27,DYNLT1,VAC14,REL,UBQLN1,PNMA1,UBQLN2,AGR2,PAX6,ZRANB1,HSF2BP,KCTD6,LZTS2,MID2,NECAB2,PICK1,PPP1R13B,TFIP11,TNIP1,TRAF1,VIM	1.15148	0.54021
response to nitrogen compound	GO:1901698	GO:BP	284	3	UBQLN1,UBQLN2,VIM	1.44524	0.54021
DNA metabolic process	GO:0006259	GO:BP	416	4	TSN,HSF2BP,PICK1,TFIP11	1.31651	0.556496
cell differentiation	GO:0030154	GO:BP	1315	11	EFHC2,DYNLT1,KRT31,NOTO,PAX5,TCF4,IKZF3,KRT75,KRT76,PAX6,PICK1	1.15743	0.567614
organic substance catabolic process	GO:1901575	GO:BP	801	7	UBQLN1,UBQLN2,ZRANB1,BANP,KCTD6,VIM,VPS37B	1.20153	0.567614
regulation of phosphorylation	GO:0042325	GO:BP	428	4	TRAF2,TRIM27,VAC14,SERTAD1	1.27726	0.571238
defense response	GO:0006952	GO:BP	553	5	TRIM27,REL,PNMA1,MID2,TNIP1	1.23793	0.571238
regulation of developmental process	GO:0050793	GO:BP	809	7	MFF,DYNLT1,TCF4,IKZF3,AGR2,PAX6,ZRANB1	1.18811	0.572529
multicellular organismal process	GO:0032501	GO:BP	2251	18	EFHC2,TRAF2,TRIM27,DYNLT1,REL,NOTO,PAX5,TCF4,IKZF3,KRT75,KRT76,PROP1,AGR2,PAX6,KIFC3,HSF2BP,KRT27,PICK1	1.11409	0.579751
cell surface receptor signaling pathway	GO:0007166	GO:BP	954	8	GIGYF1,TRAF2,AGR2,ZRANB1,KCTD6,LZTS2,NECAB2,TRAF1	1.14999	0.588483
regulation of immune response	GO:0050776	GO:BP	315	3	TRAF2,TRIM27,TNIP1	1.29699	0.588483
protein modification process	GO:0036211	GO:BP	1345	11	TRAF2,TRIM27,SERTAD1,ZBED1,UBQLN1,GOLGA2,ZRANB1,KLHL2,PICK1,TNIP1,TRAF1	1.12563	0.588483
organonitrogen compound biosynthetic process	GO:1901566	GO:BP	573	5	GOLGA2,NECAB1,NECAB2,TNIP1,VIM	1.19101	0.595273
cellular component assembly	GO:0022607	GO:BP	1234	10	TRAF2,TCF4,UBQLN1,UBQLN2,GOLGA2,COL17A1,SPAG5,TFIP11,TRAF1,VPS37B	1.11021	0.605257
positive regulation of nitrogen compound metabolic process	GO:0051173	GO:BP	1235	10	TRAF2,REL,ZBED1,TCF4,UBQLN1,UBQLN2,PAX6,GOLGA2,TNIP1,VIM	1.10912	0.606038
organonitrogen compound metabolic process	GO:1901564	GO:BP	2302	18	TRAF2,TRIM27,SERTAD1,ZBED1,UBQLN1,UBQLN2,GOLGA2,ZRANB1,BANP,KCTD6,KLHL2,NECAB1,NECAB2,PICK1,TNIP1,TRAF1,VIM,VPS37B	1.07768	0.609335
transport	GO:0006810	GO:BP	1640	13	MFF,TRIM27,DYNLT1,COG6,VPS52,UBQLN1,UBQLN2,AGR2,GOLGA2,NECAB2,PICK1,SPAG5,VPS37B	1.08699	0.609335
phosphorylation	GO:0016310	GO:BP	589	5	TRAF2,TRIM27,VAC14,SERTAD1,PICK1	1.15576	0.609335
response to chemical	GO:0042221	GO:BP	1124	9	TRAF2,REL,UBQLN1,UBQLN2,AGR2,PICK1,TNIP1,TRAF1,VIM	1.09195	0.622013
cellular response to chemical stimulus	GO:0070887	GO:BP	866	7	TRAF2,UBQLN1,AGR2,PICK1,TNIP1,TRAF1,VIM	1.09967	0.627008
cell adhesion	GO:0007155	GO:BP	478	4	AGR2,KIFC3,COL17A1,TNIP1	1.13494	0.632726
cellular metabolic process	GO:0044237	GO:BP	3669	28	TRAF2,TRIM27,LBX1,VAC14,REL,SERTAD1,TSN,ZBED1,NOTO,PAX5,TCF4,SP4,UBQLN1,IKZF3,PROP1,ZBTB10,UBQLN2,PAX6,GOLGA2,HOMEZ,HSF2BP,MID2,PICK1,TFIP11,TNIP1,TRAF1,VIM,VPS37B	1.05537	0.632726
cellular response to organic substance	GO:0071310	GO:BP	609	5	TRAF2,AGR2,TNIP1,TRAF1,VIM	1.11431	0.632726
protein-containing complex organization	GO:0043933	GO:BP	748	6	TRAF2,TCF4,UBQLN1,GOLGA2,TFIP11,TRAF1	1.08812	0.640973
positive regulation of transport	GO:0051050	GO:BP	351	3	MFF,PICK1,SPAG5	1.15768	0.641454
positive regulation of cellular biosynthetic process	GO:0031328	GO:BP	751	6	REL,ZBED1,TCF4,PAX6,TNIP1,VIM	1.08325	0.642676
regulation of phosphorus metabolic process	GO:0051174	GO:BP	487	4	TRAF2,TRIM27,VAC14,SERTAD1	1.11242	0.645035
regulation of phosphate metabolic process	GO:0019220	GO:BP	487	4	TRAF2,TRIM27,VAC14,SERTAD1	1.11242	0.645035
macromolecule modification	GO:0043412	GO:BP	1428	11	TRAF2,TRIM27,SERTAD1,ZBED1,UBQLN1,GOLGA2,ZRANB1,KLHL2,PICK1,TNIP1,TRAF1	1.04461	0.650613
regulation of organelle organization	GO:0033043	GO:BP	493	4	MFF,UBQLN2,PICK1,SPAG5	1.09787	0.651294
anatomical structure morphogenesis	GO:0009653	GO:BP	771	6	MFF,LBX1,AGR2,PAX6,ZRANB1,KRT27	1.05177	0.664216
positive regulation of DNA-templated transcription	GO:0045893	GO:BP	640	5	REL,ZBED1,TCF4,PAX6,TNIP1	1.05519	0.665649
positive regulation of nucleic acid-templated transcription	GO:1903508	GO:BP	640	5	REL,ZBED1,TCF4,PAX6,TNIP1	1.05519	0.665649
establishment of localization	GO:0051234	GO:BP	1725	13	MFF,TRIM27,DYNLT1,COG6,VPS52,UBQLN1,UBQLN2,AGR2,GOLGA2,NECAB2,PICK1,SPAG5,VPS37B	1.017	0.666703
regulation of cell differentiation	GO:0045595	GO:BP	508	4	DYNLT1,TCF4,IKZF3,PAX6	1.06299	0.666703
positive regulation of RNA biosynthetic process	GO:1902680	GO:BP	644	5	REL,ZBED1,TCF4,PAX6,TNIP1	1.04797	0.666703
cellular component biogenesis	GO:0044085	GO:BP	1323	10	TRAF2,TCF4,UBQLN1,UBQLN2,GOLGA2,COL17A1,SPAG5,TFIP11,TRAF1,VPS37B	1.01951	0.66709
localization	GO:0051179	GO:BP	1998	15	MFF,TRIM27,DYNLT1,COG6,VPS52,UBQLN1,UBQLN2,AGR2,GOLGA2,BANP,MID2,NECAB2,PICK1,SPAG5,VPS37B	1.0125	0.668396
negative regulation of metabolic process	GO:0009892	GO:BP	1203	9	TRIM27,REL,TSN,ZBTB10,PAX6,GOLGA2,BANP,TFIP11,VIM	1.0065	0.681543
regulation of protein phosphorylation	GO:0001932	GO:BP	386	3	TRAF2,TRIM27,SERTAD1	1.04716	0.683905
protein-containing complex assembly	GO:0065003	GO:BP	667	5	TRAF2,TCF4,GOLGA2,TFIP11,TRAF1	1.00817	0.688436
cell development	GO:0048468	GO:BP	804	6	EFHC2,DYNLT1,PAX5,IKZF3,PAX6,PICK1	1.00324	0.688436
intracellular protein transport	GO:0006886	GO:BP	393	3	MFF,PICK1,VPS37B	1.02742	0.689814
system development	GO:0048731	GO:BP	1081	8	EFHC2,DYNLT1,NOTO,TCF4,PROP1,AGR2,PAX6,PICK1	0.993525	0.689814
regulation of catalytic activity	GO:0050790	GO:BP	673	5	TRAF2,TRIM27,VAC14,SERTAD1,TFIP11	0.99823	0.693165
regulation of immune system process	GO:0002682	GO:BP	535	4	TRAF2,TRIM27,IKZF3,TNIP1	1.00514	0.693281
protein transport	GO:0015031	GO:BP	537	4	MFF,DYNLT1,PICK1,VPS37B	1.00109	0.694813
protein phosphorylation	GO:0006468	GO:BP	545	4	TRAF2,TRIM27,SERTAD1,PICK1	0.985168	0.703581
negative regulation of transcription by RNA polymerase II	GO:0000122	GO:BP	408	3	TRIM27,ZBTB10,PAX6	0.987395	0.708918
positive regulation of cellular component organization	GO:0051130	GO:BP	416	3	MFF,PICK1,SPAG5	0.967229	0.719053
response to external stimulus	GO:0009605	GO:BP	843	6	TRIM27,REL,MID2,PICK1,TNIP1,VIM	0.950797	0.720681
positive regulation of developmental process	GO:0051094	GO:BP	420	3	MFF,TCF4,AGR2	0.957434	0.721183
negative regulation of macromolecule metabolic process	GO:0010605	GO:BP	1124	8	TRIM27,REL,TSN,ZBTB10,PAX6,BANP,TFIP11,VIM	0.94856	0.721183
positive regulation of RNA metabolic process	GO:0051254	GO:BP	711	5	REL,ZBED1,TCF4,PAX6,TNIP1	0.939193	0.722518
regulation of multicellular organismal development	GO:2000026	GO:BP	435	3	DYNLT1,IKZF3,PAX6	0.922308	0.736313
establishment of protein localization	GO:0045184	GO:BP	584	4	MFF,DYNLT1,PICK1,VPS37B	0.913813	0.738957
regulation of cell cycle	GO:0051726	GO:BP	447	3	SERTAD1,PPP1R13B,SPAG5	0.895905	0.747505
multicellular organism development	GO:0007275	GO:BP	1330	9	EFHC2,DYNLT1,NOTO,TCF4,IKZF3,PROP1,AGR2,PAX6,PICK1	0.8904	0.766001
positive regulation of nucleobase-containing compound metabolic process	GO:0045935	GO:BP	796	5	REL,ZBED1,TCF4,PAX6,TNIP1	0.827542	0.797864
organic substance transport	GO:0071702	GO:BP	947	6	MFF,TRIM27,DYNLT1,UBQLN1,PICK1,VPS37B	0.832055	0.800251
negative regulation of nucleobase-containing compound metabolic process	GO:0045934	GO:BP	675	4	TRIM27,ZBTB10,PAX6,TFIP11	0.779383	0.820085
cell-cell signaling	GO:0007267	GO:BP	524	3	ZRANB1,LZTS2,PICK1	0.755258	0.820912
regulation of multicellular organismal process	GO:0051239	GO:BP	993	6	TRAF2,TRIM27,DYNLT1,REL,IKZF3,PAX6	0.787469	0.823051
nitrogen compound transport	GO:0071705	GO:BP	721	4	MFF,DYNLT1,PICK1,VPS37B	0.724341	0.843004
negative regulation of DNA-templated transcription	GO:0045892	GO:BP	568	3	TRIM27,ZBTB10,PAX6	0.692009	0.849331
animal organ development	GO:0048513	GO:BP	735	4	KRT75,KRT76,PAX6,KRT27	0.708957	0.852483
negative regulation of nucleic acid-templated transcription	GO:1903507	GO:BP	572	3	TRIM27,ZBTB10,PAX6	0.686742	0.852483
negative regulation of RNA biosynthetic process	GO:1902679	GO:BP	577	3	TRIM27,ZBTB10,PAX6	0.68026	0.8554
negative regulation of cellular metabolic process	GO:0031324	GO:BP	914	5	TRIM27,ZBTB10,PAX6,GOLGA2,TFIP11	0.70697	0.862929
negative regulation of RNA metabolic process	GO:0051253	GO:BP	625	3	TRIM27,ZBTB10,PAX6	0.623314	0.883443
phosphate-containing compound metabolic process	GO:0006796	GO:BP	956	5	TRAF2,TRIM27,VAC14,SERTAD1,PICK1	0.671237	0.883961
phosphorus metabolic process	GO:0006793	GO:BP	965	5	TRAF2,TRIM27,VAC14,SERTAD1,PICK1	0.663984	0.887438
negative regulation of nitrogen compound metabolic process	GO:0051172	GO:BP	978	5	TRIM27,ZBTB10,PAX6,BANP,TFIP11	0.653744	0.893504
negative regulation of macromolecule biosynthetic process	GO:0010558	GO:BP	662	3	TRIM27,ZBTB10,PAX6	0.585055	0.90166
negative regulation of cellular biosynthetic process	GO:0031327	GO:BP	676	3	TRIM27,ZBTB10,PAX6	0.57167	0.906653
negative regulation of biosynthetic process	GO:0009890	GO:BP	689	3	TRIM27,ZBTB10,PAX6	0.559729	0.912028
regulation of biological quality	GO:0065008	GO:BP	942	4	DYNLT1,AGR2,PICK1,VIM	0.534855	0.941691
Viral carcinogenesis	KEGG:05203	KEGG	120	4	TRAF2,VAC14,REL,TRAF1	9.48485	0.0756486
Transcriptional misregulation in cancer	KEGG:05202	KEGG	103	3	REL,PAX5,TRAF1	7.63835	0.152758
Protein processing in endoplasmic reticulum	KEGG:04141	KEGG	93	3	TRAF2,UBQLN1,UBQLN2	8.48656	0.152758
Amyotrophic lateral sclerosis	KEGG:05014	KEGG	158	3	TRAF2,UBQLN1,UBQLN2	4.89241	0.179173
Formation of the cornified envelope	REAC:R-HSA-6809371	REAC	80	4	KRT31,KRT75,KRT76,KRT27	8.05714	0.152747
Keratinization	REAC:R-HSA-6805567	REAC	139	5	KRTAP10-5,KRT31,KRT75,KRT76,KRT27	5.93259	0.152747
Programmed Cell Death	REAC:R-HSA-5357801	REAC	133	3	TRAF2,PPP1R13B,VIM	3.46824	0.276852
Post-translational protein modification	REAC:R-HSA-597592	REAC	657	9	TRAF2,TRIM27,COG6,ZBED1,GOLGA2,ZRANB1,KCTD6,KLHL2,TNIP1	2.34366	0.276852
Metabolism of proteins	REAC:R-HSA-392499	REAC	903	10	TRAF2,TRIM27,COG6,ZBED1,PAX6,GOLGA2,ZRANB1,KCTD6,KLHL2,TNIP1	1.85694	0.276852
Membrane Trafficking	REAC:R-HSA-199991	REAC	342	6	COG6,VPS52,UBQLN1,UBQLN2,GOLGA2,VPS37B	2.86775	0.276852
Vesicle-mediated transport	REAC:R-HSA-5653656	REAC	356	6	COG6,VPS52,UBQLN1,UBQLN2,GOLGA2,VPS37B	2.74589	0.276852
Apoptosis	REAC:R-HSA-109581	REAC	118	3	TRAF2,PPP1R13B,VIM	3.92227	0.276852
Deubiquitination	REAC:R-HSA-5688426	REAC	158	3	TRAF2,ZRANB1,TNIP1	2.9031	0.276852
Developmental Biology	REAC:R-HSA-1266738	REAC	549	7	KRTAP10-5,KRT31,TCF4,KRT75,KRT76,PAX6,KRT27	2.062	0.276852
Adaptive Immune System	REAC:R-HSA-1280218	REAC	394	4	REL,COL17A1,KCTD6,KLHL2	1.52212	0.504499
Immune System	REAC:R-HSA-168256	REAC	975	7	TRAF2,DYNLT1,REL,COL17A1,KCTD6,KLHL2,VIM	1.03873	0.641015
Gene expression (Transcription)	REAC:R-HSA-74160	REAC	788	5	TSN,PAX5,BANP,KCTD6,PPP1R13B	0.893965	0.753086
Generic Transcription Pathway	REAC:R-HSA-212436	REAC	656	4	PAX5,BANP,KCTD6,PPP1R13B	0.857143	0.769033
RNA Polymerase II Transcription	REAC:R-HSA-73857	REAC	730	4	PAX5,BANP,KCTD6,PPP1R13B	0.755773	0.839942
Disease	REAC:R-HSA-1643685	REAC	794	4	TRAF2,TRIM27,GOLGA2,VPS37B	0.683339	0.878893
Signal Transduction	REAC:R-HSA-162582	REAC	1124	6	TRAF2,TRIM27,ZRANB1,KCTD6,TRAF1,VIM	0.712018	0.878893

## Sheet: 20C
Table 20C: Metabolic pathways enrichment analysis of effector targets
Subsytem	Subsystem Size	Intersection Size	Intersecting Effector Targets	Odds_Ratio	P value (Fisher's exact test)
Sphingolipid metabolism	126	1	LPIN2	29.89	2.48623e-10
Glycerophospholipid metabolism	103	2	LPIN2,PCYT1A	11.88	3.02188e-07
Lysine metabolism	43	1	EHMT2	9.57	0.00249444
Drug metabolism	55	1	ACOT8	12.39	0.000290538
Bile acid synthesis	57	1	ACOT8	6.3	0.00146285
Fatty acid oxidation	90	1	ACOT8	10.27	4.26025e-06
Fatty acid synthesis	61	1	BAAT	13.82	0.000130946
Miscellaneous	124	1	ALAS1	29.37	4.05448e-10
Aminosugar metabolism	25	1	NAGK	5.42	0.06858
Methionine and cysteine metabolism	34	1	MAT2A	7.48	0.0133396
Alanine and aspartate metabolism	14	1	ASPG	2.92	0.487472
Nucleotide interconversion	98	1	RRM2B	22.81	6.16746e-08
Leukotriene metabolism	25	1	CBR1	5.42	0.06858
Tyrosine metabolism	54	1	TH	12.16	0.000471997
Eicosanoid metabolism	38	1	CBR1	8.41	0.00917555
Glycine, serine, alanine, and threonine metabolism	29	1	ALAS1	6.33	0.0481594
Fructose and mannose metabolism	25	1	GMPPA	5.42	0.06858
Pentose phosphate pathway	23	1	RPIA	4.96	0.102648
Phenylalanine metabolism	33	1	TH	7.25	0.0205864
Arachidonic acid metabolism	48	1	CBR1	10.74	0.00105694
Glutathione metabolism	23	1	OPLAH	4.96	0.102648
Oxidative phosphorylation	101	1	ATP5B	23.56	4.00016e-08
Transport, lysosomal	26	1	ATP6V0D1	5.64	0.0698066
Pyrimidine synthesis	16	1	RRM2B	3.37	0.33245
CoA synthesis	10	1	PPCDC	2.01	0.700292

## Sheet: 20D
Table 20D: Functional enrichment analysis of pathogen targets (n=217)
Term Name	Term Id	Source	Term Size	Intersection Size	Intersecting Pathogen Targets	Odds Ratio	FDR	Is enriched in commensal targets?
actin cytoskeleton organization	GO:0030036	GO:BP	254	20	BAIAP2L1,RHOA,SORBS3,WAS,FRMD3,WASL,CFL1,MAD2L2,RHOC,ARRB1,VASP,ARF6,BAIAP2,EVL,BRK1,RHPN1,PACSIN2,ACTB,PIK3R1,NCK1	6.27834	5.47814e-07	No
positive regulation of supramolecular fiber organization	GO:1902905	GO:BP	71	12	BAIAP2L1,RHOA,SORBS3,EFEMP2,RHOC,VASP,ARF6,BAIAP2,EVL,BRK1,PDE4DIP,NCK1	12.6315	5.47814e-07	No
actin filament organization	GO:0007015	GO:BP	173	17	BAIAP2L1,RHOA,SORBS3,WAS,WASL,CFL1,MAD2L2,RHOC,ARRB1,VASP,ARF6,BAIAP2,EVL,BRK1,RHPN1,PIK3R1,NCK1	7.65446	5.47814e-07	No
regulation of actin filament organization	GO:0110053	GO:BP	93	13	BAIAP2L1,RHOA,SORBS3,WAS,RHOC,VASP,ARF6,BAIAP2,EVL,BRK1,RHPN1,PIK3R1,NCK1	10.5289	5.47814e-07	No
regulation of supramolecular fiber organization	GO:1902903	GO:BP	137	15	BAIAP2L1,RHOA,SORBS3,EFEMP2,WAS,RHOC,VASP,ARF6,BAIAP2,EVL,BRK1,RHPN1,PDE4DIP,PIK3R1,NCK1	8.37964	6.76213e-07	No
positive regulation of cellular component biogenesis	GO:0044089	GO:BP	191	17	BAIAP2L1,RHOA,SORBS3,HGS,WASL,RHOC,VASP,ARF6,BAIAP2,TSG101,EVL,BRK1,PDE4DIP,LRSAM1,IFT20,PIK3R1,NCK1	6.91446	1.04202e-06	No
actin filament-based process	GO:0030029	GO:BP	288	20	BAIAP2L1,RHOA,SORBS3,WAS,FRMD3,WASL,CFL1,MAD2L2,RHOC,ARRB1,VASP,ARF6,BAIAP2,EVL,BRK1,RHPN1,PACSIN2,ACTB,PIK3R1,NCK1	5.5087	2.04907e-06	No
supramolecular fiber organization	GO:0097435	GO:BP	317	21	BAIAP2L1,RHOA,SORBS3,EFEMP2,WAS,WASL,CFL1,MAD2L2,RHOC,ARRB1,VASP,ARF6,RIPK1,BAIAP2,EVL,BRK1,RHPN1,PDE4DIP,PIK3R1,FBLN5,NCK1	5.29565	2.04907e-06	Yes
cytoskeleton organization	GO:0007010	GO:BP	567	28	BAIAP2L1,RHOA,SORBS3,WAS,FRMD3,KRT18,WASL,CFL1,MAD2L2,RHOC,ARRB1,PTK2,VASP,ARF6,BAIAP2,CEP85,EVL,BRK1,DYNLT1,RHPN1,PDE4DIP,CENPH,PACSIN2,CCNL1,ACTB,PIK3R1,MAPK1,NCK1	4.15144	2.41286e-06	Yes
regulation of actin cytoskeleton organization	GO:0032956	GO:BP	117	13	BAIAP2L1,RHOA,SORBS3,WAS,RHOC,VASP,ARF6,BAIAP2,EVL,BRK1,RHPN1,PIK3R1,NCK1	8.33951	3.88676e-06	No
positive regulation of cytoskeleton organization	GO:0051495	GO:BP	78	11	BAIAP2L1,RHOA,SORBS3,RHOC,VASP,ARF6,BAIAP2,EVL,BRK1,PDE4DIP,NCK1	10.4144	3.91343e-06	No
actin polymerization or depolymerization	GO:0008154	GO:BP	63	10	BAIAP2L1,WAS,WASL,CFL1,VASP,ARF6,BAIAP2,EVL,BRK1,NCK1	11.6214	4.7734e-06	No
regulation of cellular component organization	GO:0051128	GO:BP	931	36	BAIAP2L1,RHOA,SORBS3,SERTAD1,EFEMP2,WAS,WASL,YWHAZ,CFL1,MAD2L2,RHOC,ARRB1,PTK2,MAGI2,VASP,ARF6,VCL,BAIAP2,TSG101,CD63,SNX33,EVL,BRK1,RHPN1,PDE4DIP,PACSIN2,CCNL1,ACTB,LRSAM1,GHITM,IFT20,PIK3R1,CD151,RTN4,MAPK1,NCK1	3.42876	4.7734e-06	No
regulation of cytoskeleton organization	GO:0051493	GO:BP	199	16	BAIAP2L1,RHOA,SORBS3,WAS,RHOC,PTK2,VASP,ARF6,BAIAP2,EVL,BRK1,RHPN1,PDE4DIP,PIK3R1,MAPK1,NCK1	6.16693	5.97072e-06	No
actin filament bundle assembly	GO:0051017	GO:BP	67	10	BAIAP2L1,RHOA,SORBS3,WAS,RHOC,ARRB1,BAIAP2,EVL,RHPN1,PIK3R1	10.9212	7.63217e-06	No
regulation of cellular component biogenesis	GO:0044087	GO:BP	358	21	BAIAP2L1,RHOA,SORBS3,WAS,HGS,WASL,RHOC,PTK2,VASP,ARF6,VCL,BAIAP2,TSG101,EVL,BRK1,RHPN1,PDE4DIP,LRSAM1,IFT20,PIK3R1,NCK1	4.65983	8.03744e-06	No
regulation of actin filament-based process	GO:0032970	GO:BP	131	13	BAIAP2L1,RHOA,SORBS3,WAS,RHOC,VASP,ARF6,BAIAP2,EVL,BRK1,RHPN1,PIK3R1,NCK1	7.43282	8.52196e-06	No
actin filament bundle organization	GO:0061572	GO:BP	69	10	BAIAP2L1,RHOA,SORBS3,WAS,RHOC,ARRB1,BAIAP2,EVL,RHPN1,PIK3R1	10.6015	8.52196e-06	No
positive regulation of actin filament polymerization	GO:0030838	GO:BP	17	6	BAIAP2L1,VASP,ARF6,BAIAP2,EVL,NCK1	24.9424	1.42434e-05	No
regulation of actin filament length	GO:0030832	GO:BP	41	8	BAIAP2L1,WAS,VASP,ARF6,BAIAP2,EVL,BRK1,NCK1	14.0303	1.49391e-05	No
regulation of actin polymerization or depolymerization	GO:0008064	GO:BP	41	8	BAIAP2L1,WAS,VASP,ARF6,BAIAP2,EVL,BRK1,NCK1	14.0303	1.49391e-05	No
positive regulation of cellular component organization	GO:0051130	GO:BP	411	21	BAIAP2L1,RHOA,SORBS3,EFEMP2,WASL,RHOC,ARRB1,MAGI2,VASP,ARF6,BAIAP2,CD63,EVL,BRK1,PDE4DIP,LRSAM1,IFT20,PIK3R1,CD151,MAPK1,NCK1	4.0259	6.08933e-05	No
stress fiber assembly	GO:0043149	GO:BP	50	8	RHOA,SORBS3,WAS,RHOC,ARRB1,EVL,RHPN1,PIK3R1	11.4897	6.30857e-05	No
contractile actin filament bundle assembly	GO:0030038	GO:BP	50	8	RHOA,SORBS3,WAS,RHOC,ARRB1,EVL,RHPN1,PIK3R1	11.4897	6.30857e-05	No
actin filament polymerization	GO:0030041	GO:BP	50	8	BAIAP2L1,WAS,WASL,VASP,ARF6,BAIAP2,EVL,NCK1	11.4897	6.30857e-05	No
positive regulation of protein polymerization	GO:0032273	GO:BP	35	7	BAIAP2L1,VASP,ARF6,BAIAP2,EVL,PDE4DIP,NCK1	14.2438	6.47354e-05	No
regulation of protein metabolic process	GO:0051246	GO:BP	927	33	RHOA,SERTAD1,TNIP1,RAB1A,TXN,HGS,MAPK7,CASP9,MAD2L2,ARRB1,PTK2,MAGI2,SUMO2,UBE2L3,RIPK1,PSME3,TSG101,BAG6,CEP85,SNX33,PAIP2,RELA,ACTB,CASP8,PIAS3,OTUB1,CD74,FADD,RTN4,MAPK1,NCK1,SNX6,CALM3	3.02335	8.02883e-05	No
positive regulation of canonical NF-kappaB signal transduction	GO:0043123	GO:BP	94	10	RHOA,TRADD,RBCK1,RHOC,RIPK1,TAB3,RELA,CASP8,CD74,FADD	7.75337	0.000106606	No
positive regulation of protein metabolic process	GO:0051247	GO:BP	551	24	RHOA,TNIP1,RAB1A,TXN,MAPK7,CASP9,MAD2L2,ARRB1,PTK2,MAGI2,SUMO2,UBE2L3,RIPK1,PSME3,BAG6,SNX33,RELA,CASP8,PIAS3,CD74,FADD,MAPK1,NCK1,CALM3	3.48512	0.000114384	No
regulation of stress fiber assembly	GO:0051492	GO:BP	41	7	RHOA,SORBS3,WAS,RHOC,EVL,RHPN1,PIK3R1	12.1486	0.000163355	No
regulation of organelle organization	GO:0033043	GO:BP	485	22	BAIAP2L1,RHOA,SORBS3,WAS,MAD2L2,RHOC,PTK2,VASP,ARF6,BAIAP2,TSG101,EVL,BRK1,RHPN1,PDE4DIP,ACTB,LRSAM1,GHITM,IFT20,PIK3R1,MAPK1,NCK1	3.57679	0.000163355	No
regulation of actin filament bundle assembly	GO:0032231	GO:BP	41	7	RHOA,SORBS3,WAS,RHOC,EVL,RHPN1,PIK3R1	12.1486	0.000163355	No
regulation of canonical NF-kappaB signal transduction	GO:0043122	GO:BP	126	11	RHOA,TNIP1,TRADD,RBCK1,RHOC,RIPK1,TAB3,RELA,CASP8,CD74,FADD	6.40148	0.000187779	No
positive regulation of protein-containing complex assembly	GO:0031334	GO:BP	80	9	BAIAP2L1,RHOC,VASP,ARF6,BAIAP2,EVL,BRK1,PDE4DIP,NCK1	8.12872	0.00019327	No
regulation of apoptotic process	GO:0042981	GO:BP	494	22	ANXA5,TRADD,KRT18,MAPK7,CASP9,YWHAZ,CFL1,PTK2,RIPK1,PSME3,CCNL1,RELA,ACTB,CASP8,CD74,GHITM,FADD,PIK3R1,RBM25,RTN4,NCK1,SNX6	3.50667	0.000200757	No
apoptotic process	GO:0006915	GO:BP	623	25	ANXA5,TRADD,KRT18,MAPK7,CASP9,YWHAZ,CFL1,PTK2,RIPK1,PSME3,BAG6,CCNL1,RELA,ACTB,CASP8,CD74,GHITM,IFI27,FADD,PIK3R1,RBM25,RTN4,MAPK1,NCK1,SNX6	3.2149	0.0002202	No
actomyosin structure organization	GO:0031032	GO:BP	82	9	RHOA,SORBS3,WAS,FRMD3,RHOC,ARRB1,EVL,RHPN1,PIK3R1	7.92813	0.0002202	No
regulation of actomyosin structure organization	GO:0110020	GO:BP	44	7	RHOA,SORBS3,WAS,RHOC,EVL,RHPN1,PIK3R1	11.3153	0.0002202	No
regulation of cellular component size	GO:0032535	GO:BP	105	10	BAIAP2L1,RHOA,WAS,VASP,ARF6,BAIAP2,EVL,BRK1,RTN4,NCK1	6.92985	0.0002202	No
canonical NF-kappaB signal transduction	GO:0007249	GO:BP	134	11	RHOA,TNIP1,TRADD,RBCK1,RHOC,RIPK1,TAB3,RELA,CASP8,CD74,FADD	6.01217	0.000277126	No
organelle organization	GO:0006996	GO:BP	1510	43	BAIAP2L1,RHOA,SORBS3,WAS,RAB1A,HGS,FRMD3,KRT18,WASL,YWHAZ,CFL1,MAD2L2,RHOC,ARRB1,PTK2,VASP,UBE2L3,ARF6,UBE2D3,BAIAP2,TSG101,BAG6,CEP85,SNX33,EVL,BRK1,DYNLT1,RHPN1,PDE4DIP,CENPH,PACSIN2,CCNL1,SEC31A,ACTB,LRSAM1,GHITM,UFC1,KLC1,IFT20,PIK3R1,RTN4,MAPK1,NCK1	2.54488	0.000277126	No
positive regulation of organelle organization	GO:0010638	GO:BP	221	14	BAIAP2L1,RHOA,SORBS3,RHOC,VASP,ARF6,BAIAP2,EVL,BRK1,PDE4DIP,LRSAM1,IFT20,MAPK1,NCK1	4.73405	0.000277126	No
regulation of programmed cell death	GO:0043067	GO:BP	514	22	ANXA5,TRADD,KRT18,MAPK7,CASP9,YWHAZ,CFL1,PTK2,RIPK1,PSME3,CCNL1,RELA,ACTB,CASP8,CD74,GHITM,FADD,PIK3R1,RBM25,RTN4,NCK1,SNX6	3.35966	0.000313501	No
signaling	GO:0023052	GO:BP	2173	54	RHOA,ANXA5,TNIP1,DRG2,NCALD,TRADD,EFEMP1,WAS,RAB1A,TXN,HGS,MAPK7,RBCK1,CASP9,YWHAZ,CFL1,MAD2L2,NMI,RHOC,ARRB1,PTK2,MAGI2,YWHAQ,ARF6,PDZD11,RIPK1,UBE2D3,BAIAP2,PSME3,TSG101,LIN7C,TAB3,BAG6,CD63,RIC8A,TRIP6,EVL,CD83,BRK1,DYNLT1,RELA,CASP8,CD74,GHITM,IFI27,RGS3,IFT20,FADD,PIK3R1,RTN4,MAPK1,NCK1,SNX6,CALM3	2.38311	0.000475339	No
signal transduction	GO:0007165	GO:BP	1997	51	RHOA,ANXA5,TNIP1,DRG2,NCALD,TRADD,EFEMP1,WAS,TXN,HGS,MAPK7,RBCK1,CASP9,YWHAZ,CFL1,MAD2L2,NMI,RHOC,ARRB1,PTK2,MAGI2,YWHAQ,ARF6,RIPK1,UBE2D3,BAIAP2,PSME3,TSG101,TAB3,BAG6,CD63,RIC8A,TRIP6,EVL,CD83,BRK1,DYNLT1,RELA,CASP8,CD74,GHITM,IFI27,RGS3,IFT20,FADD,PIK3R1,RTN4,MAPK1,NCK1,SNX6,CALM3	2.39422	0.000478004	No
programmed cell death	GO:0012501	GO:BP	658	25	ANXA5,TRADD,KRT18,MAPK7,CASP9,YWHAZ,CFL1,PTK2,RIPK1,PSME3,BAG6,CCNL1,RELA,ACTB,CASP8,CD74,GHITM,IFI27,FADD,PIK3R1,RBM25,RTN4,MAPK1,NCK1,SNX6	3.02685	0.000493598	No
cell death	GO:0008219	GO:BP	660	25	ANXA5,TRADD,KRT18,MAPK7,CASP9,YWHAZ,CFL1,PTK2,RIPK1,PSME3,BAG6,CCNL1,RELA,ACTB,CASP8,CD74,GHITM,IFI27,FADD,PIK3R1,RBM25,RTN4,MAPK1,NCK1,SNX6	3.01671	0.000499027	No
regulation of actin filament polymerization	GO:0030833	GO:BP	34	6	BAIAP2L1,VASP,ARF6,BAIAP2,EVL,NCK1	12.4403	0.000499027	No
negative regulation of cellular process	GO:0048523	GO:BP	1955	50	RHOA,ANXA5,SERTAD1,TNIP1,EFEMP2,TBRG1,EFEMP1,N4BP2L2,WAS,HGS,ZNF3,KRT18,MAPK7,WASL,YWHAZ,CFL1,MAD2L2,NMI,ARRB1,PTK2,MAGI2,YWHAQ,ARF6,VCL,RIPK1,UBE2D3,PSME3,TSG101,TAB3,CEP85,SNX33,PAIP2,EVL,DYNLT1,RHPN1,RELA,ACTB,CASP8,OTUB1,LRSAM1,CD74,GHITM,IFI27,FADD,PIK3R1,RTN4,XAF1,NCK1,SNX6,CALM3	2.37273	0.000556055	Yes
positive regulation of cellular process	GO:0048522	GO:BP	2192	54	BAIAP2L1,RHOA,SORBS3,SERTAD1,TNIP1,EFEMP2,TRADD,N4BP2L2,WAS,RAB1A,TXN,HGS,MAPK7,WASL,RBCK1,RBM22,CASP9,MAD2L2,NMI,RHOC,ARRB1,PTK2,MAGI2,VASP,UBE2L3,ARF6,RIPK1,UBE2D3,BAIAP2,TSG101,TAB3,BAG6,CD63,SNX33,PCBP1,TRIP6,EVL,LMO4,BRK1,PDE4DIP,RELA,ACTB,CASP8,LRSAM1,CD74,GHITM,IFT20,FADD,PIK3R1,CD151,RTN4,MAPK1,NCK1,CALM3	2.3529	0.000556055	No
regulation of signal transduction	GO:0009966	GO:BP	1140	35	RHOA,TNIP1,TRADD,TXN,HGS,MAPK7,RBCK1,YWHAZ,MAD2L2,NMI,RHOC,ARRB1,PTK2,MAGI2,ARF6,RIPK1,UBE2D3,PSME3,TSG101,TAB3,CD63,TRIP6,DYNLT1,RELA,CASP8,CD74,GHITM,RGS3,IFT20,FADD,PIK3R1,RTN4,MAPK1,NCK1,SNX6	2.58798	0.000560538	No
regulation of anatomical structure size	GO:0090066	GO:BP	122	10	BAIAP2L1,RHOA,WAS,VASP,ARF6,BAIAP2,EVL,BRK1,RTN4,NCK1	5.94923	0.000618027	No
protein polymerization	GO:0051258	GO:BP	97	9	BAIAP2L1,WAS,WASL,VASP,ARF6,BAIAP2,EVL,PDE4DIP,NCK1	6.68732	0.000618887	No
cell communication	GO:0007154	GO:BP	2206	54	RHOA,ANXA5,TNIP1,DRG2,NCALD,TRADD,EFEMP1,WAS,RAB1A,TXN,HGS,MAPK7,RBCK1,CASP9,YWHAZ,CFL1,MAD2L2,NMI,RHOC,ARRB1,PTK2,MAGI2,YWHAQ,ARF6,PDZD11,RIPK1,UBE2D3,BAIAP2,PSME3,TSG101,LIN7C,TAB3,BAG6,CD63,RIC8A,TRIP6,EVL,CD83,BRK1,DYNLT1,RELA,CASP8,CD74,GHITM,IFI27,RGS3,IFT20,FADD,PIK3R1,RTN4,MAPK1,NCK1,SNX6,CALM3	2.33097	0.000633056	No
positive regulation of biological process	GO:0048518	GO:BP	2456	58	BAIAP2L1,RHOA,SORBS3,SERTAD1,TNIP1,EFEMP2,TRADD,N4BP2L2,WAS,RAB1A,TXN,HGS,MAPK7,WASL,RBCK1,RBM22,CASP9,CFL1,MAD2L2,NMI,RHOC,ARRB1,PTK2,MAGI2,SUMO2,VASP,UBE2L3,ARF6,RIPK1,UBE2D3,BAIAP2,PSME3,TSG101,TAB3,BAG6,CD63,SNX33,PCBP1,TRIP6,EVL,LMO4,BRK1,PDE4DIP,RELA,ACTB,CASP8,PIAS3,LRSAM1,CD74,GHITM,IFT20,FADD,PIK3R1,CD151,RTN4,MAPK1,NCK1,CALM3	2.31748	0.0006639	No
negative regulation of biological process	GO:0048519	GO:BP	2093	52	RHOA,ANXA5,SERTAD1,TNIP1,EFEMP2,TBRG1,EFEMP1,N4BP2L2,WAS,HGS,ZNF3,KRT18,MAPK7,WASL,YWHAZ,CFL1,MAD2L2,NMI,ARRB1,PTK2,MAGI2,YWHAQ,ARF6,VCL,RIPK1,UBE2D3,PSME3,TSG101,TAB3,BAG6,CEP85,SNX33,PAIP2,EVL,DYNLT1,RHPN1,RELA,ACTB,CASP8,PIAS3,OTUB1,LRSAM1,CD74,GHITM,IFI27,FADD,PIK3R1,RTN4,XAF1,NCK1,SNX6,CALM3	2.3281	0.00067493	Yes
endocytosis	GO:0006897	GO:BP	248	14	RAB1A,HGS,WASL,ARRB1,PTK2,MAGI2,ARF6,CD63,SNX33,PACSIN2,RABEP1,LRSAM1,CD151,MAPK1	4.20152	0.000769124	No
intracellular signal transduction	GO:0035556	GO:BP	965	31	RHOA,TNIP1,NCALD,TRADD,WAS,TXN,MAPK7,RBCK1,CASP9,YWHAZ,CFL1,MAD2L2,NMI,RHOC,ARRB1,PTK2,MAGI2,ARF6,RIPK1,TAB3,BAG6,TRIP6,BRK1,RELA,CASP8,CD74,FADD,RTN4,MAPK1,NCK1,CALM3	2.63554	0.000790959	No
cell-substrate junction organization	GO:0150115	GO:BP	38	6	RHOA,PTK2,ARF6,VCL,TRIP6,PIK3R1	11.1243	0.000792786	No
regulation of response to stimulus	GO:0048583	GO:BP	1491	41	RHOA,TNIP1,TRADD,WAS,TXN,HGS,MAPK7,RBCK1,YWHAZ,MAD2L2,NMI,RHOC,ARRB1,PTK2,MAGI2,ARF6,RIPK1,UBE2D3,PSME3,TSG101,TAB3,BAG6,CD63,TRIP6,DYNLT1,RELA,ACTB,CASP8,OTUB1,LRSAM1,CD74,GHITM,RGS3,IFT20,FADD,PIK3R1,FBLN5,RTN4,MAPK1,NCK1,SNX6	2.38659	0.000921765	No
regulation of cell motility	GO:2000145	GO:BP	364	17	RHOA,TRADD,WAS,WASL,RHOC,PTK2,MAGI2,ARF6,VCL,TRIP6,EVL,LMO4,CD74,FADD,CD151,RTN4,MAPK1	3.53424	0.000970717	No
regulation of response to stress	GO:0080134	GO:BP	565	22	TNIP1,TRADD,WAS,MAPK7,YWHAZ,MAD2L2,NMI,PTK2,RIPK1,BAG6,RELA,ACTB,CASP8,OTUB1,LRSAM1,CD74,FADD,PIK3R1,FBLN5,RTN4,MAPK1,NCK1	3.03188	0.000970717	No
biological regulation	GO:0065007	GO:BP	4635	88	BAIAP2L1,RHOA,SORBS3,ANXA5,SERTAD1,TNIP1,DRG2,EFEMP2,NCALD,TBRG1,TRADD,EFEMP1,N4BP2L2,WAS,RAB1A,TXN,HGS,ZNF3,KRT18,MAPK7,WASL,RBCK1,RBM22,CASP9,YWHAZ,CFL1,MAD2L2,NMI,RHOC,ARRB1,PTK2,MAGI2,SUMO2,YWHAQ,VASP,UBE2L3,ARF6,PDZD11,VCL,RIPK1,UBE2D3,BAIAP2,PSME3,TSG101,LIN7C,TAB3,BAG6,CEP85,CD63,SNX33,PCBP1,RIC8A,TRIP6,PAIP2,EVL,POLR2E,LMO4,CD83,BRK1,DYNLT1,RHPN1,PDE4DIP,PACSIN2,DNAJB11,CCNL1,RELA,ACTB,CA…	2.83144	0.000970717	No
positive regulation of intracellular signal transduction	GO:1902533	GO:BP	364	17	RHOA,TRADD,TXN,RBCK1,NMI,RHOC,ARRB1,PTK2,RIPK1,TAB3,TRIP6,RELA,CASP8,CD74,FADD,RTN4,NCK1	3.53424	0.000970717	No
regulation of interleukin-8 production	GO:0032677	GO:BP	41	6	RAB1A,ARRB1,RIPK1,RELA,CD74,FADD	10.3058	0.00102029	No
regulation of transferase activity	GO:0051338	GO:BP	331	16	RHOA,SERTAD1,TXN,HGS,MAD2L2,PTK2,UBE2L3,TSG101,CEP85,LMO4,ACTB,CD74,PIK3R1,MAPK1,SNX6,CALM3	3.63427	0.00102029	No
interleukin-8 production	GO:0032637	GO:BP	41	6	RAB1A,ARRB1,RIPK1,RELA,CD74,FADD	10.3058	0.00102029	No
cellular component assembly	GO:0022607	GO:BP	1236	36	BAIAP2L1,RHOA,SORBS3,EFEMP2,WAS,RAB1A,HGS,WASL,YWHAZ,RHOC,ARRB1,PTK2,VASP,ARF6,PDZD11,VCL,RIPK1,BAIAP2,TSG101,BAG6,TRIP6,EVL,BRK1,MAT2A,RHPN1,PDE4DIP,PACSIN2,ACTB,LRSAM1,CD74,IFT20,FADD,PIK3R1,FBLN5,RTN4,NCK1	2.45008	0.00102029	No
cellular macromolecule localization	GO:0070727	GO:BP	937	30	TBRG1,RAB1A,HGS,KRT18,RBM22,YWHAZ,MAGI2,UBE2L3,ARF6,PDZD11,VCL,UBE2D3,TSG101,LIN7C,BAG6,SNX33,DYNLT1,PACSIN2,SEC31A,ACTB,RABEP1,LRSAM1,CD74,CCHCR1,IFI27,IFT20,PIK3R1,FBLN5,RTN4,SNX6	2.60303	0.00102029	No
positive regulation of non-canonical NF-kappaB signal transduction	GO:1901224	GO:BP	25	5	RHOA,TRADD,NMI,TRIP6,RELA	13.9735	0.00102029	No
regulation of protein polymerization	GO:0032271	GO:BP	60	7	BAIAP2L1,VASP,ARF6,BAIAP2,EVL,PDE4DIP,NCK1	8.27847	0.00102029	No
protein localization	GO:0008104	GO:BP	935	30	TBRG1,RAB1A,HGS,KRT18,RBM22,YWHAZ,MAGI2,UBE2L3,ARF6,PDZD11,VCL,UBE2D3,TSG101,LIN7C,BAG6,SNX33,DYNLT1,PACSIN2,SEC31A,ACTB,RABEP1,LRSAM1,CD74,CCHCR1,IFI27,IFT20,PIK3R1,FBLN5,RTN4,SNX6	2.60948	0.00102029	No
regulation of cell communication	GO:0010646	GO:BP	1249	36	RHOA,TNIP1,TRADD,TXN,HGS,MAPK7,RBCK1,YWHAZ,MAD2L2,NMI,RHOC,ARRB1,PTK2,MAGI2,ARF6,RIPK1,UBE2D3,PSME3,TSG101,TAB3,CD63,TRIP6,DYNLT1,RELA,CASP8,CD74,GHITM,RGS3,IFT20,FADD,PIK3R1,RTN4,MAPK1,NCK1,SNX6,CALM3	2.41899	0.00115859	No
regulation of phosphorylation	GO:0042325	GO:BP	413	18	RHOA,SERTAD1,TXN,HGS,MAD2L2,ARRB1,PTK2,RIPK1,TSG101,CEP85,LMO4,ACTB,CD74,PIK3R1,MAPK1,NCK1,SNX6,CALM3	3.31184	0.00116517	No
cell surface receptor signaling pathway	GO:0007166	GO:BP	948	30	RHOA,TRADD,EFEMP1,HGS,MAPK7,RBCK1,MAD2L2,NMI,ARRB1,PTK2,MAGI2,RIPK1,UBE2D3,BAIAP2,PSME3,TSG101,BAG6,CD63,EVL,RELA,CASP8,CD74,IFI27,IFT20,FADD,PIK3R1,RTN4,MAPK1,NCK1,SNX6	2.56806	0.00116517	No
protein catabolic process	GO:0030163	GO:BP	453	19	UBC,HGS,RBCK1,UBE2D2,MAD2L2,PCYOX1,ARRB1,PTK2,SUMO2,UBE2L3,RIPK1,UBE2D3,PSME3,TSG101,BAG6,SNX33,CASP8,LRSAM1,IFI27	3.20511	0.00116517	No
regulation of locomotion	GO:0040012	GO:BP	375	17	RHOA,TRADD,WAS,WASL,RHOC,PTK2,MAGI2,ARF6,VCL,TRIP6,EVL,LMO4,CD74,FADD,CD151,RTN4,MAPK1	3.42478	0.00118224	No
negative regulation of programmed cell death	GO:0043069	GO:BP	301	15	ANXA5,KRT18,MAPK7,YWHAZ,CFL1,PTK2,RIPK1,PSME3,RELA,CASP8,CD74,GHITM,FADD,PIK3R1,SNX6	3.72112	0.00120078	No
morphogenesis of an epithelium	GO:0002009	GO:BP	111	9	RHOA,RHOC,MAGI2,VASP,VCL,LIN7C,LMO4,ACTB,CD151	5.8318	0.00123419	No
apoptotic signaling pathway	GO:0097190	GO:BP	234	13	TRADD,MAPK7,CASP9,RIPK1,PSME3,BAG6,RELA,CASP8,CD74,GHITM,IFI27,FADD,NCK1	4.09753	0.00132939	No
regulation of cell migration	GO:0030334	GO:BP	342	16	RHOA,TRADD,WASL,RHOC,PTK2,MAGI2,ARF6,VCL,TRIP6,EVL,LMO4,CD74,FADD,CD151,RTN4,MAPK1	3.51146	0.00134208	No
extrinsic apoptotic signaling pathway	GO:0097191	GO:BP	89	8	TRADD,MAPK7,RIPK1,PSME3,RELA,CASP8,IFI27,FADD	6.41798	0.00153933	No
regulation of protein modification process	GO:0031399	GO:BP	550	21	RHOA,SERTAD1,TNIP1,TXN,HGS,MAD2L2,ARRB1,PTK2,MAGI2,UBE2L3,RIPK1,TSG101,CEP85,ACTB,PIAS3,OTUB1,CD74,MAPK1,NCK1,SNX6,CALM3	2.94373	0.00153933	No
regulation of endocytosis	GO:0030100	GO:BP	115	9	WASL,ARRB1,MAGI2,ARF6,CD63,SNX33,PACSIN2,LRSAM1,CD151	5.62562	0.00153933	No
positive regulation of interleukin-8 production	GO:0032757	GO:BP	28	5	RAB1A,RIPK1,RELA,CD74,FADD	12.4708	0.00153933	No
cell adhesion	GO:0007155	GO:BP	469	19	RHOA,SORBS3,TNIP1,EFEMP2,MAPK7,MAD2L2,PTK2,ARF6,VCL,CD63,TRIP6,RELA,ACTB,FADD,PIK3R1,FBLN5,CD151,RTN4,NCK1	3.08805	0.00164105	No
regulation of phosphate metabolic process	GO:0019220	GO:BP	470	19	RHOA,SERTAD1,TXN,HGS,MAD2L2,ARRB1,PTK2,MAGI2,RIPK1,TSG101,CEP85,LMO4,ACTB,CD74,PIK3R1,MAPK1,NCK1,SNX6,CALM3	3.081	0.00164105	No
regulation of phosphorus metabolic process	GO:0051174	GO:BP	470	19	RHOA,SERTAD1,TXN,HGS,MAD2L2,ARRB1,PTK2,MAGI2,RIPK1,TSG101,CEP85,LMO4,ACTB,CD74,PIK3R1,MAPK1,NCK1,SNX6,CALM3	3.081	0.00164105	No
morphogenesis of an epithelial sheet	GO:0002011	GO:BP	15	4	RHOA,RHOC,LIN7C,CD151	18.47	0.00164105	No
regulation of cell-substrate junction organization	GO:0150116	GO:BP	29	5	RHOA,PTK2,ARF6,VCL,PIK3R1	12.0391	0.00173591	No
response to stimulus	GO:0050896	GO:BP	2958	64	RHOA,ANXA5,TNIP1,DRG2,NCALD,TRADD,EFEMP1,WAS,RAB1A,TXN,HGS,MAPK7,RBCK1,RBM22,CASP9,YWHAZ,CFL1,MAD2L2,NMI,RHOC,ARRB1,PTK2,MAGI2,YWHAQ,UBE2L3,ARF6,VCL,RIPK1,UBE2D3,BAIAP2,PSME3,TSG101,TAB3,BAG6,CD63,RIC8A,TRIP6,EVL,CD83,BRK1,DYNLT1,RELA,SEC31A,ACTB,CASP8,OTUB1,LRSAM1,CD74,GHITM,IFI27,RGS3,SLC3A2,UFC1,IFT20,FADD,PIK3R1,FBLN5,CD151,RTN4,XAF1,MAPK1,NCK1,SNX6,CALM3	2.17139	0.00185328	No
regulation of vesicle-mediated transport	GO:0060627	GO:BP	212	12	HGS,WASL,ARRB1,MAGI2,ARF6,TSG101,CD63,SNX33,PACSIN2,LRSAM1,CD151,MAPK1	4.14265	0.00186596	No
regulation of cell projection assembly	GO:0060491	GO:BP	69	7	WAS,WASL,ARF6,EVL,BRK1,IFT20,PIK3R1	7.18916	0.00186596	No
regulation of plasma membrane bounded cell projection assembly	GO:0120032	GO:BP	69	7	WAS,WASL,ARF6,EVL,BRK1,IFT20,PIK3R1	7.18916	0.00186596	No
regulation of cellular process	GO:0050794	GO:BP	4241	82	BAIAP2L1,RHOA,SORBS3,ANXA5,SERTAD1,TNIP1,DRG2,EFEMP2,NCALD,TBRG1,TRADD,EFEMP1,N4BP2L2,WAS,RAB1A,TXN,HGS,ZNF3,KRT18,MAPK7,WASL,RBCK1,RBM22,CASP9,YWHAZ,CFL1,MAD2L2,NMI,RHOC,ARRB1,PTK2,MAGI2,YWHAQ,VASP,UBE2L3,ARF6,VCL,RIPK1,UBE2D3,BAIAP2,PSME3,TSG101,TAB3,BAG6,CEP85,CD63,SNX33,PCBP1,RIC8A,TRIP6,PAIP2,EVL,LMO4,CD83,BRK1,DYNLT1,RHPN1,PDE4DIP,PACSIN2,CCNL1,RELA,ACTB,CASP8,PIAS3,OTUB1,LRSAM1,CD74,GHITM,…	2.42241	0.00186596	No
regulation of biological process	GO:0050789	GO:BP	4476	85	BAIAP2L1,RHOA,SORBS3,ANXA5,SERTAD1,TNIP1,DRG2,EFEMP2,NCALD,TBRG1,TRADD,EFEMP1,N4BP2L2,WAS,RAB1A,TXN,HGS,ZNF3,KRT18,MAPK7,WASL,RBCK1,RBM22,CASP9,YWHAZ,CFL1,MAD2L2,NMI,RHOC,ARRB1,PTK2,MAGI2,SUMO2,YWHAQ,VASP,UBE2L3,ARF6,PDZD11,VCL,RIPK1,UBE2D3,BAIAP2,PSME3,TSG101,LIN7C,TAB3,BAG6,CEP85,CD63,SNX33,PCBP1,RIC8A,TRIP6,PAIP2,EVL,LMO4,CD83,BRK1,DYNLT1,RHPN1,PDE4DIP,PACSIN2,CCNL1,RELA,ACTB,CASP8,PIAS3,OTUB1…	2.5278	0.00186596	No
tissue morphogenesis	GO:0048729	GO:BP	149	10	RHOA,EFEMP2,RHOC,MAGI2,VASP,VCL,LIN7C,LMO4,ACTB,CD151	4.8517	0.00187652	No
regulation of signaling	GO:0023051	GO:BP	1242	35	RHOA,TNIP1,TRADD,TXN,HGS,MAPK7,RBCK1,YWHAZ,MAD2L2,NMI,RHOC,ARRB1,PTK2,MAGI2,ARF6,RIPK1,UBE2D3,PSME3,TSG101,TAB3,CD63,TRIP6,DYNLT1,RELA,CASP8,CD74,GHITM,RGS3,IFT20,FADD,PIK3R1,RTN4,MAPK1,NCK1,SNX6	2.33317	0.00190716	No
cellular response to hydrogen peroxide	GO:0070301	GO:BP	16	4	TXN,MAPK7,RIPK1,RELA	17.3131	0.00192641	No
regulation of intracellular signal transduction	GO:1902531	GO:BP	654	23	RHOA,TNIP1,TRADD,TXN,MAPK7,RBCK1,YWHAZ,NMI,RHOC,ARRB1,PTK2,MAGI2,ARF6,RIPK1,TAB3,TRIP6,RELA,CASP8,CD74,FADD,RTN4,MAPK1,NCK1	2.73345	0.00192641	No
phosphorylation	GO:0016310	GO:BP	570	21	RHOA,SERTAD1,STK16,EFEMP1,TXN,HGS,YWHAZ,MAD2L2,ARRB1,PTK2,RIPK1,TSG101,CEP85,LMO4,ACTB,CD74,PIK3R1,MAPK1,NCK1,SNX6,CALM3	2.83145	0.0021564	No
negative regulation of apoptotic process	GO:0043066	GO:BP	288	14	ANXA5,KRT18,MAPK7,YWHAZ,CFL1,PTK2,RIPK1,PSME3,RELA,CD74,GHITM,FADD,PIK3R1,SNX6	3.59613	0.00220265	No
import into cell	GO:0098657	GO:BP	325	15	RAB1A,HGS,WASL,ARRB1,PTK2,MAGI2,ARF6,CD63,SNX33,PACSIN2,RABEP1,LRSAM1,SLC3A2,CD151,MAPK1	3.43374	0.00220265	No
cell motility	GO:0048870	GO:BP	572	21	RHOA,TRADD,WAS,RAB1A,WASL,RHOC,PTK2,MAGI2,ARF6,VCL,CD63,TRIP6,EVL,LMO4,BRK1,ACTB,CD74,FADD,CD151,RTN4,MAPK1	2.82065	0.00220265	No
regulation of catalytic activity	GO:0050790	GO:BP	663	23	RHOA,SERTAD1,TXN,HGS,MAPK7,CASP9,MAD2L2,RHOC,PTK2,MAGI2,UBE2L3,PSME3,TSG101,CEP85,LMO4,ACTB,CASP8,CD74,FADD,PIK3R1,MAPK1,SNX6,CALM3	2.69244	0.00226514	No
cellular component organization	GO:0016043	GO:BP	2536	57	BAIAP2L1,RHOA,SORBS3,SERTAD1,EFEMP2,WAS,RAB1A,HGS,FRMD3,KRT18,WASL,YWHAZ,CFL1,MAD2L2,RHOC,ARRB1,PTK2,MAGI2,VASP,UBE2L3,ARF6,PDZD11,VCL,RIPK1,UBE2D3,BAIAP2,TSG101,BAG6,CEP85,CD63,SNX33,TRIP6,EVL,BRK1,MAT2A,DYNLT1,RHPN1,PDE4DIP,CENPH,PACSIN2,CCNL1,SEC31A,ACTB,RABEP1,LRSAM1,CD74,GHITM,UFC1,KLC1,IFT20,FADD,PIK3R1,FBLN5,CD151,RTN4,MAPK1,NCK1	2.11864	0.00230105	No
cellular response to reactive oxygen species	GO:0034614	GO:BP	51	6	TXN,MAPK7,RIPK1,RELA,FBLN5,MAPK1	8.27289	0.00243611	No
regulation of cell population proliferation	GO:0042127	GO:BP	715	24	RHOA,SERTAD1,EFEMP2,TBRG1,N4BP2L2,WAS,HGS,WASL,CFL1,NMI,PTK2,MAGI2,ARF6,EVL,BRK1,RELA,ACTB,CD74,IFT20,FADD,PIK3R1,RTN4,MAPK1,NCK1	2.61606	0.00252149	No
regulation of protein phosphorylation	GO:0001932	GO:BP	372	16	RHOA,SERTAD1,TXN,HGS,MAD2L2,ARRB1,PTK2,RIPK1,TSG101,CEP85,ACTB,CD74,MAPK1,NCK1,SNX6,CALM3	3.21345	0.0027209	No
cellular response to stimulus	GO:0051716	GO:BP	2553	57	RHOA,ANXA5,TNIP1,DRG2,NCALD,TRADD,EFEMP1,WAS,TXN,HGS,MAPK7,RBCK1,RBM22,CASP9,YWHAZ,CFL1,MAD2L2,NMI,RHOC,ARRB1,PTK2,MAGI2,YWHAQ,UBE2L3,ARF6,RIPK1,UBE2D3,BAIAP2,PSME3,TSG101,TAB3,BAG6,CD63,RIC8A,TRIP6,EVL,CD83,BRK1,DYNLT1,RELA,ACTB,CASP8,OTUB1,CD74,GHITM,IFI27,RGS3,UFC1,IFT20,FADD,PIK3R1,FBLN5,RTN4,MAPK1,NCK1,SNX6,CALM3	2.09628	0.00274032	No
cellular component biogenesis	GO:0044085	GO:BP	1328	36	BAIAP2L1,RHOA,SORBS3,EFEMP2,WAS,RAB1A,HGS,WASL,YWHAZ,RHOC,ARRB1,PTK2,VASP,ARF6,PDZD11,VCL,RIPK1,BAIAP2,TSG101,BAG6,TRIP6,EVL,BRK1,MAT2A,RHPN1,PDE4DIP,PACSIN2,ACTB,LRSAM1,CD74,IFT20,FADD,PIK3R1,FBLN5,RTN4,NCK1	2.24312	0.00289399	No
positive regulation of cell migration	GO:0030335	GO:BP	192	11	RHOA,TRADD,RHOC,PTK2,ARF6,TRIP6,CD74,FADD,CD151,RTN4,MAPK1	4.15987	0.00293285	No
positive regulation of immune system process	GO:0002684	GO:BP	376	16	RHOA,TNIP1,RBCK1,MAD2L2,NMI,PTK2,RIPK1,BAG6,RELA,ACTB,CASP8,CD74,FADD,RTN4,MAPK1,NCK1	3.1773	0.00297075	No
regulation of kinase activity	GO:0043549	GO:BP	262	13	RHOA,SERTAD1,TXN,HGS,PTK2,TSG101,CEP85,LMO4,ACTB,CD74,PIK3R1,SNX6,CALM3	3.64419	0.00297075	No
cell-matrix adhesion	GO:0007160	GO:BP	78	7	RHOA,EFEMP2,PTK2,VCL,CD63,TRIP6,FBLN5	6.35123	0.00339378	No
transmembrane receptor protein tyrosine kinase signaling pathway	GO:0007169	GO:BP	231	12	EFEMP1,HGS,PTK2,BAIAP2,TSG101,CD63,IFT20,PIK3R1,RTN4,MAPK1,NCK1,SNX6	3.79107	0.00350701	No
organonitrogen compound catabolic process	GO:1901565	GO:BP	552	20	UBC,HGS,RBCK1,UBE2D2,MAD2L2,PCYOX1,ARRB1,PTK2,SUMO2,UBE2L3,RIPK1,UBE2D3,PSME3,TSG101,BAG6,SNX33,CASP8,LRSAM1,IFI27,BLVRB	2.75886	0.00355737	No
positive regulation of cell motility	GO:2000147	GO:BP	198	11	RHOA,TRADD,RHOC,PTK2,ARF6,TRIP6,CD74,FADD,CD151,RTN4,MAPK1	4.03019	0.00365715	No
positive regulation of macrophage differentiation	GO:0045651	GO:BP	8	3	RIPK1,CASP8,FADD	25.74	0.00368788	No
non-canonical NF-kappaB signal transduction	GO:0038061	GO:BP	56	6	RHOA,TRADD,NMI,TAB3,TRIP6,RELA	7.52872	0.00368788	No
positive regulation of response to stimulus	GO:0048584	GO:BP	837	26	RHOA,TNIP1,TRADD,WAS,TXN,RBCK1,MAD2L2,NMI,RHOC,ARRB1,PTK2,RIPK1,TAB3,BAG6,CD63,TRIP6,RELA,ACTB,CASP8,LRSAM1,CD74,FADD,PIK3R1,RTN4,MAPK1,NCK1	2.43464	0.00392033	No
locomotion	GO:0040011	GO:BP	432	17	RHOA,TRADD,WAS,WASL,RHOC,PTK2,MAGI2,ARF6,VCL,TRIP6,EVL,LMO4,CD74,FADD,CD151,RTN4,MAPK1	2.94681	0.00430021	No
ERBB signaling pathway	GO:0038127	GO:BP	58	6	EFEMP1,PTK2,TSG101,RTN4,MAPK1,SNX6	7.26697	0.00434083	No
positive regulation of locomotion	GO:0040017	GO:BP	203	11	RHOA,TRADD,RHOC,PTK2,ARF6,TRIP6,CD74,FADD,CD151,RTN4,MAPK1	3.92798	0.00434083	No
cellular localization	GO:0051641	GO:BP	1363	36	TBRG1,RAB1A,HGS,KRT18,WASL,RBM22,YWHAZ,CFL1,MAGI2,UBE2L3,ARF6,PDZD11,VCL,UBE2D3,TSG101,LIN7C,BAG6,CD63,SNX33,DYNLT1,PACSIN2,SEC31A,ACTB,RABEP1,LRSAM1,CD74,GHITM,CCHCR1,IFI27,IFT20,PIK3R1,FBLN5,RTN4,MAPK1,SNX6,CALM3	2.17172	0.00443277	No
skeletal muscle satellite cell migration	GO:1902766	GO:BP	2	2	RHOA,RHOC	68.0198	0.00450655	No
cellular component organization or biogenesis	GO:0071840	GO:BP	2608	57	BAIAP2L1,RHOA,SORBS3,SERTAD1,EFEMP2,WAS,RAB1A,HGS,FRMD3,KRT18,WASL,YWHAZ,CFL1,MAD2L2,RHOC,ARRB1,PTK2,MAGI2,VASP,UBE2L3,ARF6,PDZD11,VCL,RIPK1,UBE2D3,BAIAP2,TSG101,BAG6,CEP85,CD63,SNX33,TRIP6,EVL,BRK1,MAT2A,DYNLT1,RHPN1,PDE4DIP,CENPH,PACSIN2,CCNL1,SEC31A,ACTB,RABEP1,LRSAM1,CD74,GHITM,UFC1,KLC1,IFT20,FADD,PIK3R1,FBLN5,CD151,RTN4,MAPK1,NCK1	2.02594	0.00460802	No
regulation of localization	GO:0032879	GO:BP	800	25	HGS,WASL,RBM22,YWHAZ,ARRB1,MAGI2,UBE2L3,ARF6,VCL,RIPK1,UBE2D3,TSG101,CD63,SNX33,PACSIN2,ACTB,LRSAM1,CD74,GHITM,IFI27,PIK3R1,CD151,RTN4,MAPK1,CALM3	2.43269	0.00464632	No
positive regulation of leukocyte migration	GO:0002687	GO:BP	60	6	RHOA,PTK2,CD74,FADD,RTN4,MAPK1	7.02268	0.00499902	No
protein phosphorylation	GO:0006468	GO:BP	526	19	RHOA,SERTAD1,STK16,EFEMP1,TXN,HGS,YWHAZ,MAD2L2,ARRB1,PTK2,RIPK1,TSG101,CEP85,ACTB,CD74,MAPK1,NCK1,SNX6,CALM3	2.72891	0.00499902	No
positive regulation of macrophage migration	GO:1905523	GO:BP	9	3	PTK2,RTN4,MAPK1	22.8767	0.00501216	No
regulation of molecular function	GO:0065009	GO:BP	1005	29	RHOA,SERTAD1,TRADD,TXN,HGS,MAPK7,RBCK1,CASP9,MAD2L2,RHOC,ARRB1,PTK2,MAGI2,UBE2L3,RIPK1,PSME3,TSG101,CEP85,LMO4,DNAJB11,RELA,ACTB,CASP8,CD74,FADD,PIK3R1,MAPK1,SNX6,CALM3	2.28779	0.00503635	No
lamellipodium assembly	GO:0030032	GO:BP	22	4	WAS,VCL,BRK1,PIK3R1	12.5803	0.00542834	No
regulation of leukocyte migration	GO:0002685	GO:BP	88	7	RHOA,WASL,PTK2,CD74,FADD,RTN4,MAPK1	5.62121	0.00614726	No
viral process	GO:0016032	GO:BP	179	10	TNIP1,RAB1A,CFL1,TSG101,PCBP1,DYNLT1,LRSAM1,CD74,IFI27,SLC3A2	4.02054	0.00614726	No
positive regulation of receptor-mediated endocytosis	GO:0048260	GO:BP	23	4	WASL,ARRB1,MAGI2,CD63	12.0316	0.00630623	No
substantia nigra development	GO:0021762	GO:BP	23	4	RHOA,YWHAQ,ACTB,CALM3	12.0316	0.00630623	No
response to reactive oxygen species	GO:0000302	GO:BP	64	6	TXN,MAPK7,RIPK1,RELA,FBLN5,MAPK1	6.5799	0.00658004	No
regulation of macrophage differentiation	GO:0045649	GO:BP	10	3	RIPK1,CASP8,FADD	20.586	0.00658004	No
regulation of biological quality	GO:0065008	GO:BP	922	27	BAIAP2L1,RHOA,TBRG1,WAS,RAB1A,YWHAZ,CFL1,PTK2,VASP,ARF6,PDZD11,VCL,BAIAP2,LIN7C,BAG6,EVL,POLR2E,BRK1,DYNLT1,ACTB,CD74,SLC3A2,PIK3R1,RTN4,MAPK1,NCK1,CALM3	2.29264	0.00658004	No
activation of cysteine-type endopeptidase activity	GO:0097202	GO:BP	10	3	CASP9,CASP8,FADD	20.586	0.00658004	No
proteolysis involved in protein catabolic process	GO:0051603	GO:BP	370	15	UBC,HGS,RBCK1,UBE2D2,PCYOX1,ARRB1,PTK2,SUMO2,UBE2L3,UBE2D3,PSME3,TSG101,BAG6,CASP8,IFI27	2.99539	0.00658132	Yes
regulation of protein-containing complex assembly	GO:0043254	GO:BP	149	9	BAIAP2L1,RHOC,VASP,ARF6,BAIAP2,EVL,BRK1,PDE4DIP,NCK1	4.32008	0.00658132	No
regulation of non-canonical NF-kappaB signal transduction	GO:1901222	GO:BP	42	5	RHOA,TRADD,NMI,TRIP6,RELA	8.29689	0.00665959	No
endomembrane system organization	GO:0010256	GO:BP	254	12	RAB1A,HGS,WASL,YWHAZ,TSG101,BAG6,SNX33,PDE4DIP,PACSIN2,SEC31A,RTN4,MAPK1	3.43584	0.00676116	No
positive regulation of myeloid leukocyte differentiation	GO:0002763	GO:BP	24	4	RIPK1,CASP8,CD74,FADD	11.5286	0.00697193	No
neural nucleus development	GO:0048857	GO:BP	24	4	RHOA,YWHAQ,ACTB,CALM3	11.5286	0.00697193	No
protein metabolic process	GO:0019538	GO:BP	1981	46	RHOA,SERTAD1,STK16,TNIP1,DRG2,UBC,EFEMP1,RAB1A,TXN,HGS,MAPK7,RBCK1,CASP9,YWHAZ,UBE2D2,MAD2L2,PCYOX1,ARRB1,PTK2,MAGI2,SUMO2,UBE2L3,RIPK1,UBE2D3,PSME3,TSG101,BAG6,CEP85,SNX33,PAIP2,DNAJB11,RELA,ACTB,CASP8,PIAS3,OTUB1,LRSAM1,CD74,IFI27,UFC1,FADD,RTN4,MAPK1,NCK1,SNX6,CALM3	1.99249	0.00716693	No
macromolecule localization	GO:0033036	GO:BP	1089	30	TBRG1,RAB1A,HGS,KRT18,RBM22,YWHAZ,MAGI2,UBE2L3,ARF6,PDZD11,VCL,UBE2D3,TSG101,LIN7C,BAG6,SNX33,DYNLT1,PACSIN2,SEC31A,ACTB,RABEP1,LRSAM1,CD74,CCHCR1,IFI27,IFT20,PIK3R1,FBLN5,RTN4,SNX6	2.18235	0.00764424	No
negative regulation of stress fiber assembly	GO:0051497	GO:BP	11	3	WAS,RHPN1,PIK3R1	18.7118	0.0078375	No
cell junction organization	GO:0034330	GO:BP	224	11	RHOA,WASL,YWHAZ,CFL1,RHOC,PTK2,ARF6,VCL,TRIP6,ACTB,PIK3R1	3.54852	0.0078375	No
response to hydrogen peroxide	GO:0042542	GO:BP	25	4	TXN,MAPK7,RIPK1,RELA	11.0659	0.0078375	No
wound healing, spreading of cells	GO:0044319	GO:BP	11	3	RHOA,RHOC,CD151	18.7118	0.0078375	No
cell migration	GO:0016477	GO:BP	507	18	RHOA,TRADD,RAB1A,WASL,RHOC,PTK2,MAGI2,ARF6,VCL,CD63,TRIP6,EVL,LMO4,CD74,FADD,CD151,RTN4,MAPK1	2.65855	0.0078375	No
enzyme-linked receptor protein signaling pathway	GO:0007167	GO:BP	339	14	EFEMP1,HGS,PTK2,MAGI2,UBE2D3,BAIAP2,TSG101,CD63,IFT20,PIK3R1,RTN4,MAPK1,NCK1,SNX6	3.03145	0.0078375	No
peptidyl-amino acid modification	GO:0018193	GO:BP	421	16	EFEMP1,TXN,MAD2L2,ARRB1,PTK2,SUMO2,RIPK1,TSG101,BAG6,ACTB,PIAS3,CD74,MAPK1,NCK1,SNX6,CALM3	2.81803	0.0078375	No
positive regulation of response to external stimulus	GO:0032103	GO:BP	223	11	TNIP1,TRADD,NMI,PTK2,RIPK1,RELA,LRSAM1,CD74,FADD,RTN4,MAPK1	3.56497	0.0078375	No
positive regulation of signal transduction	GO:0009967	GO:BP	553	19	RHOA,TRADD,TXN,RBCK1,NMI,RHOC,ARRB1,PTK2,RIPK1,TAB3,CD63,TRIP6,RELA,CASP8,CD74,FADD,PIK3R1,RTN4,NCK1	2.58462	0.0078375	No
epiboly involved in wound healing	GO:0090505	GO:BP	11	3	RHOA,RHOC,CD151	18.7118	0.0078375	No
negative regulation of actin filament bundle assembly	GO:0032232	GO:BP	11	3	WAS,RHPN1,PIK3R1	18.7118	0.0078375	No
epiboly	GO:0090504	GO:BP	11	3	RHOA,RHOC,CD151	18.7118	0.0078375	No
cell-substrate adhesion	GO:0031589	GO:BP	124	8	RHOA,EFEMP2,PTK2,VCL,CD63,TRIP6,PIK3R1,FBLN5	4.58268	0.00801177	No
regulation of plasma membrane bounded cell projection organization	GO:0120035	GO:BP	190	10	WAS,WASL,CFL1,MAGI2,ARF6,EVL,BRK1,IFT20,PIK3R1,RTN4	3.78155	0.00816539	No
regulation of immune system process	GO:0002682	GO:BP	559	19	RHOA,TNIP1,WAS,WASL,RBCK1,YWHAZ,MAD2L2,NMI,PTK2,RIPK1,BAG6,RELA,ACTB,CASP8,CD74,FADD,RTN4,MAPK1,NCK1	2.55446	0.00852829	No
regulation of receptor-mediated endocytosis	GO:0048259	GO:BP	46	5	WASL,ARRB1,MAGI2,ARF6,CD63	7.57098	0.00893171	No
regulation of transport	GO:0051049	GO:BP	657	21	HGS,WASL,RBM22,ARRB1,MAGI2,UBE2L3,ARF6,RIPK1,UBE2D3,TSG101,CD63,SNX33,PACSIN2,ACTB,LRSAM1,CD74,IFI27,PIK3R1,CD151,MAPK1,CALM3	2.4226	0.00938932	No
positive regulation of cell population proliferation	GO:0008284	GO:BP	390	15	SERTAD1,N4BP2L2,WASL,PTK2,MAGI2,BRK1,RELA,ACTB,CD74,IFT20,FADD,PIK3R1,RTN4,MAPK1,NCK1	2.83304	0.00976844	No
positive regulation of stress fiber assembly	GO:0051496	GO:BP	27	4	RHOA,SORBS3,RHOC,EVL	10.2432	0.00976844	No
plasma membrane tubulation	GO:0097320	GO:BP	12	3	WASL,SNX33,PACSIN2	17.15	0.00978925	No
positive regulation of receptor internalization	GO:0002092	GO:BP	12	3	ARRB1,MAGI2,CD63	17.15	0.00978925	No
protein localization to adherens junction	GO:0071896	GO:BP	3	2	VCL,ACTB	45.3399	0.00980687	No
positive regulation of macrophage cytokine production	GO:0060907	GO:BP	3	2	CD74,RTN4	45.3399	0.00980687	No
regulation of cell projection organization	GO:0031344	GO:BP	197	10	WAS,WASL,CFL1,MAGI2,ARF6,EVL,BRK1,IFT20,PIK3R1,RTN4	3.64336	0.0102164	No
positive regulation of transport	GO:0051050	GO:BP	352	14	HGS,WASL,RBM22,ARRB1,MAGI2,UBE2L3,ARF6,UBE2D3,TSG101,CD63,ACTB,PIK3R1,CD151,CALM3	2.91369	0.0104302	No
midbrain development	GO:0030901	GO:BP	28	4	RHOA,YWHAQ,ACTB,CALM3	9.8759	0.0107159	No
positive regulation of actin filament bundle assembly	GO:0032233	GO:BP	28	4	RHOA,SORBS3,RHOC,EVL	9.8759	0.0107159	No
cell population proliferation	GO:0008283	GO:BP	1070	29	RHOA,SERTAD1,EFEMP2,TBRG1,N4BP2L2,WAS,HGS,WASL,CFL1,NMI,PTK2,MAGI2,VASP,UBE2L3,ARF6,VCL,BAIAP2,EVL,BRK1,PACSIN2,RELA,ACTB,CD74,IFT20,FADD,PIK3R1,RTN4,MAPK1,NCK1	2.12501	0.0108934	No
positive regulation of proteolysis	GO:0045862	GO:BP	165	9	TNIP1,CASP9,PTK2,SUMO2,PSME3,BAG6,SNX33,CASP8,FADD	3.89188	0.0110535	No
positive regulation of leukocyte proliferation	GO:0070665	GO:BP	49	5	PTK2,CD74,FADD,MAPK1,NCK1	7.10433	0.0110535	No
anatomical structure morphogenesis	GO:0009653	GO:BP	768	23	RHOA,EFEMP2,EFEMP1,HGS,KRT18,MAPK7,WASL,CASP9,CFL1,RHOC,PTK2,MAGI2,VASP,VCL,BAIAP2,LIN7C,EVL,LMO4,PACSIN2,ACTB,CASP8,CD151,RTN4	2.28503	0.011413	No
viral life cycle	GO:0019058	GO:BP	133	8	TNIP1,RAB1A,TSG101,PCBP1,LRSAM1,CD74,IFI27,SLC3A2	4.26688	0.0114241	No
response to organic substance	GO:0010033	GO:BP	819	24	RHOA,TNIP1,TRADD,TXN,MAPK7,PTK2,UBE2L3,RIPK1,BAIAP2,BAG6,RELA,SEC31A,ACTB,CASP8,CD74,IFI27,SLC3A2,FADD,PIK3R1,XAF1,MAPK1,NCK1,SNX6,CALM3	2.24528	0.0115822	No
lamellipodium organization	GO:0097581	GO:BP	29	4	WAS,VCL,BRK1,PIK3R1	9.53396	0.0118184	No
protein modification process	GO:0036211	GO:BP	1294	33	RHOA,SERTAD1,STK16,TNIP1,UBC,EFEMP1,TXN,HGS,RBCK1,YWHAZ,UBE2D2,MAD2L2,ARRB1,PTK2,MAGI2,SUMO2,UBE2L3,RIPK1,UBE2D3,TSG101,BAG6,CEP85,ACTB,PIAS3,OTUB1,LRSAM1,CD74,IFI27,UFC1,MAPK1,NCK1,SNX6,CALM3	2.03217	0.0119882	No
protein transport	GO:0015031	GO:BP	535	18	RAB1A,HGS,KRT18,RBM22,UBE2L3,ARF6,UBE2D3,TSG101,BAG6,SNX33,DYNLT1,SEC31A,LRSAM1,CD74,CCHCR1,IFI27,PIK3R1,SNX6	2.50832	0.0121619	No
protein localization to organelle	GO:0033365	GO:BP	405	15	TBRG1,HGS,RBM22,YWHAZ,UBE2L3,ARF6,UBE2D3,TSG101,BAG6,PACSIN2,RABEP1,LRSAM1,IFT20,PIK3R1,RTN4	2.7218	0.0130285	No
response to oxygen-containing compound	GO:1901700	GO:BP	450	16	RHOA,TNIP1,TXN,MAPK7,PTK2,RIPK1,BAIAP2,RELA,SEC31A,ACTB,PIK3R1,FBLN5,MAPK1,NCK1,SNX6,CALM3	2.62457	0.0134217	No
cellular response to oxygen-containing compound	GO:1901701	GO:BP	365	14	RHOA,TNIP1,TXN,MAPK7,PTK2,RIPK1,BAIAP2,RELA,ACTB,PIK3R1,FBLN5,MAPK1,NCK1,SNX6	2.80431	0.0137723	No
response to inorganic substance	GO:0010035	GO:BP	138	8	TXN,MAPK7,RIPK1,RELA,SEC31A,FBLN5,MAPK1,CALM3	4.10923	0.0139315	No
regulation of lamellipodium assembly	GO:0010591	GO:BP	14	3	WAS,BRK1,PIK3R1	14.6957	0.014179	No
focal adhesion assembly	GO:0048041	GO:BP	31	4	RHOA,PTK2,VCL,TRIP6	8.91626	0.0146604	No
macromolecule catabolic process	GO:0009057	GO:BP	592	19	UBC,HGS,RBCK1,UBE2D2,MAD2L2,PCYOX1,ARRB1,PTK2,SUMO2,UBE2L3,RIPK1,UBE2D3,PSME3,TSG101,BAG6,SNX33,CASP8,LRSAM1,IFI27	2.39945	0.0146608	No
negative regulation of signal transduction	GO:0009968	GO:BP	501	17	TNIP1,HGS,MAPK7,MAD2L2,NMI,ARRB1,MAGI2,RIPK1,UBE2D3,PSME3,TSG101,RELA,CASP8,CD74,GHITM,NCK1,SNX6	2.51374	0.0149962	No
biological process involved in interspecies interaction between organisms	GO:0044419	GO:BP	547	18	RHOA,TNIP1,RAB1A,RBCK1,YWHAZ,CFL1,NMI,TSG101,DYNLT1,RELA,CASP8,LRSAM1,CD74,IFI27,SLC3A2,FADD,RTN4,NCK1	2.44865	0.0149962	No
regulation of immune response	GO:0050776	GO:BP	328	13	TNIP1,WAS,RBCK1,YWHAZ,MAD2L2,NMI,PTK2,BAG6,RELA,CASP8,CD74,FADD,RTN4	2.88184	0.0150757	No
regulation of mononuclear cell migration	GO:0071675	GO:BP	54	5	RHOA,WASL,PTK2,FADD,MAPK1	6.4418	0.0157804	No
regulation of apoptotic signaling pathway	GO:2001233	GO:BP	143	8	MAPK7,RIPK1,PSME3,RELA,CD74,GHITM,FADD,NCK1	3.96261	0.0163752	No
TRAIL-activated apoptotic signaling pathway	GO:0036462	GO:BP	4	2	CASP8,FADD	34	0.0163752	No
positive regulation of macrophage proliferation	GO:0120041	GO:BP	4	2	PTK2,MAPK1	34	0.0163752	No
regulation of macrophage proliferation	GO:0120040	GO:BP	4	2	PTK2,MAPK1	34	0.0163752	No
macrophage proliferation	GO:0061517	GO:BP	4	2	PTK2,MAPK1	34	0.0163752	No
positive regulation of protein modification process	GO:0031401	GO:BP	332	13	RHOA,TNIP1,TXN,MAD2L2,ARRB1,PTK2,MAGI2,UBE2L3,RIPK1,PIAS3,CD74,MAPK1,CALM3	2.84538	0.0163752	No
necroptotic process	GO:0070266	GO:BP	15	3	RIPK1,CASP8,FADD	13.714	0.0163752	No
elastic fiber assembly	GO:0048251	GO:BP	4	2	EFEMP2,FBLN5	34	0.0163752	No
establishment or maintenance of cell polarity	GO:0007163	GO:BP	82	6	RHOA,PTK2,PDZD11,LIN7C,DYNLT1,ACTB	5.12195	0.0170047	No
cell-substrate junction assembly	GO:0007044	GO:BP	33	4	RHOA,PTK2,VCL,TRIP6	8.37343	0.0171464	No
proteolysis	GO:0006508	GO:BP	652	20	TNIP1,UBC,HGS,RBCK1,CASP9,UBE2D2,PCYOX1,ARRB1,PTK2,SUMO2,UBE2L3,UBE2D3,PSME3,TSG101,BAG6,SNX33,CASP8,OTUB1,IFI27,FADD	2.29877	0.0171464	No
positive regulation of molecular function	GO:0044093	GO:BP	604	19	RHOA,TRADD,TXN,RBCK1,CASP9,RHOC,PTK2,MAGI2,UBE2L3,RIPK1,PSME3,LMO4,DNAJB11,RELA,CASP8,CD74,FADD,MAPK1,CALM3	2.34729	0.0171464	No
negative regulation of cellular component organization	GO:0051129	GO:BP	254	11	WAS,WASL,MAD2L2,ARF6,SNX33,EVL,RHPN1,LRSAM1,GHITM,PIK3R1,RTN4	3.11529	0.0171464	No
regulation of response to external stimulus	GO:0032101	GO:BP	378	14	TNIP1,TRADD,MAPK7,YWHAZ,NMI,PTK2,RIPK1,RELA,CASP8,LRSAM1,CD74,FADD,RTN4,MAPK1	2.70246	0.0172677	No
positive regulation of endocytosis	GO:0045807	GO:BP	56	5	WASL,ARRB1,MAGI2,CD63,CD151	6.20991	0.0172917	No
modification-dependent protein catabolic process	GO:0019941	GO:BP	337	13	UBC,HGS,RBCK1,UBE2D2,PCYOX1,ARRB1,PTK2,SUMO2,UBE2L3,UBE2D3,TSG101,BAG6,IFI27	2.80102	0.0177398	Yes
positive regulation of cell communication	GO:0010647	GO:BP	608	19	RHOA,TRADD,TXN,RBCK1,NMI,RHOC,ARRB1,PTK2,RIPK1,TAB3,CD63,TRIP6,RELA,CASP8,CD74,FADD,PIK3R1,RTN4,NCK1	2.33036	0.0180488	No
positive regulation of signaling	GO:0023056	GO:BP	608	19	RHOA,TRADD,TXN,RBCK1,NMI,RHOC,ARRB1,PTK2,RIPK1,TAB3,CD63,TRIP6,RELA,CASP8,CD74,FADD,PIK3R1,RTN4,NCK1	2.33036	0.0180488	No
regulation of extrinsic apoptotic signaling pathway	GO:2001236	GO:BP	57	5	MAPK7,RIPK1,PSME3,RELA,FADD	6.10007	0.0182982	No
cellular response to oxidative stress	GO:0034599	GO:BP	84	6	TXN,MAPK7,RIPK1,RELA,FBLN5,MAPK1	4.99853	0.0182982	No
Rac protein signal transduction	GO:0016601	GO:BP	16	3	ARF6,BRK1,RTN4	12.855	0.0186021	No
macrophage differentiation	GO:0030225	GO:BP	16	3	RIPK1,CASP8,FADD	12.855	0.0186021	No
negative regulation of cell communication	GO:0010648	GO:BP	517	17	TNIP1,HGS,MAPK7,MAD2L2,NMI,ARRB1,MAGI2,RIPK1,UBE2D3,PSME3,TSG101,RELA,CASP8,CD74,GHITM,NCK1,SNX6	2.42983	0.0186611	No
modification-dependent macromolecule catabolic process	GO:0043632	GO:BP	342	13	UBC,HGS,RBCK1,UBE2D2,PCYOX1,ARRB1,PTK2,SUMO2,UBE2L3,UBE2D3,TSG101,BAG6,IFI27	2.75796	0.0195196	Yes
negative regulation of signaling	GO:0023057	GO:BP	521	17	TNIP1,HGS,MAPK7,MAD2L2,NMI,ARRB1,MAGI2,RIPK1,UBE2D3,PSME3,TSG101,RELA,CASP8,CD74,GHITM,NCK1,SNX6	2.40965	0.020048	No
protein localization to cell surface	GO:0034394	GO:BP	35	4	ARF6,VCL,SNX33,FBLN5	7.89264	0.020048	No
nitrogen compound transport	GO:0071705	GO:BP	717	21	RAB1A,HGS,KRT18,RBM22,UBE2L3,ARF6,RIPK1,UBE2D3,TSG101,BAG6,SNX33,DYNLT1,SEC31A,ACTB,LRSAM1,CD74,CCHCR1,IFI27,SLC3A2,PIK3R1,SNX6	2.19844	0.0214943	No
regulation of lamellipodium organization	GO:1902743	GO:BP	17	3	WAS,BRK1,PIK3R1	12.0971	0.0216485	No
regulation of macrophage migration	GO:1905521	GO:BP	17	3	PTK2,RTN4,MAPK1	12.0971	0.0216485	No
intracellular protein transport	GO:0006886	GO:BP	391	14	RAB1A,HGS,RBM22,UBE2L3,ARF6,UBE2D3,TSG101,BAG6,SEC31A,CD74,CCHCR1,IFI27,PIK3R1,SNX6	2.60737	0.022088	No
defense response	GO:0006952	GO:BP	574	18	TNIP1,TRADD,WAS,RAB1A,MAPK7,RBCK1,YWHAZ,NMI,RIPK1,CD83,RELA,CASP8,LRSAM1,CD74,IFI27,FADD,RTN4,NCK1	2.32351	0.022118	No
negative regulation of response to stimulus	GO:0048585	GO:BP	623	19	TNIP1,HGS,MAPK7,YWHAZ,MAD2L2,NMI,ARRB1,MAGI2,RIPK1,UBE2D3,PSME3,TSG101,RELA,CASP8,OTUB1,CD74,GHITM,NCK1,SNX6	2.2688	0.0225062	No
positive regulation of plasma membrane bounded cell projection assembly	GO:0120034	GO:BP	37	4	WASL,BRK1,IFT20,PIK3R1	7.46383	0.0229713	No
necroptotic signaling pathway	GO:0097527	GO:BP	5	2	RIPK1,FADD	27.196	0.0229713	No
adherens junction assembly	GO:0034333	GO:BP	5	2	VCL,ACTB	27.196	0.0229713	No
cell-substrate junction disassembly	GO:0120180	GO:BP	5	2	ARF6,PIK3R1	27.196	0.0229713	No
focal adhesion disassembly	GO:0120181	GO:BP	5	2	ARF6,PIK3R1	27.196	0.0229713	No
regulation of focal adhesion disassembly	GO:0120182	GO:BP	5	2	ARF6,PIK3R1	27.196	0.0229713	No
positive regulation of focal adhesion disassembly	GO:0120183	GO:BP	5	2	ARF6,PIK3R1	27.196	0.0229713	No
regulation of protein kinase activity	GO:0045859	GO:BP	228	10	RHOA,SERTAD1,TXN,HGS,PTK2,TSG101,CEP85,ACTB,SNX6,CALM3	3.13337	0.0229713	No
macrophage cytokine production	GO:0010934	GO:BP	5	2	CD74,RTN4	27.196	0.0229713	No
cleavage furrow formation	GO:0036089	GO:BP	5	2	RHOA,SNX33	27.196	0.0229713	No
regulation of macrophage cytokine production	GO:0010935	GO:BP	5	2	CD74,RTN4	27.196	0.0229713	No
protein localization to basolateral plasma membrane	GO:1903361	GO:BP	5	2	PDZD11,LIN7C	27.196	0.0229713	No
negative regulation of apoptotic signaling pathway	GO:2001234	GO:BP	90	6	MAPK7,RIPK1,PSME3,RELA,CD74,GHITM	4.66117	0.0233595	No
establishment of protein localization	GO:0045184	GO:BP	581	18	RAB1A,HGS,KRT18,RBM22,UBE2L3,ARF6,UBE2D3,TSG101,BAG6,SNX33,DYNLT1,SEC31A,LRSAM1,CD74,CCHCR1,IFI27,PIK3R1,SNX6	2.29296	0.0237343	No
establishment of localization in cell	GO:0051649	GO:BP	881	24	RAB1A,HGS,WASL,RBM22,YWHAZ,CFL1,UBE2L3,ARF6,PDZD11,UBE2D3,TSG101,LIN7C,BAG6,CD63,SNX33,DYNLT1,SEC31A,CD74,CCHCR1,IFI27,IFT20,PIK3R1,MAPK1,SNX6	2.06589	0.0239724	No
negative regulation of extrinsic apoptotic signaling pathway	GO:2001237	GO:BP	38	4	MAPK7,RIPK1,PSME3,RELA	7.26635	0.0247446	No
Ras protein signal transduction	GO:0007265	GO:BP	123	7	RHOA,WAS,CFL1,ARRB1,ARF6,BRK1,RTN4	4.00093	0.0247446	No
regulation of nitrogen compound metabolic process	GO:0051171	GO:BP	2320	49	RHOA,SERTAD1,TNIP1,TRADD,EFEMP1,N4BP2L2,WAS,RAB1A,TXN,HGS,ZNF3,MAPK7,WASL,RBCK1,RBM22,CASP9,YWHAZ,MAD2L2,ARRB1,PTK2,MAGI2,SUMO2,YWHAQ,UBE2L3,RIPK1,UBE2D3,PSME3,TSG101,BAG6,CEP85,SNX33,PCBP1,PAIP2,CCNL1,RELA,ACTB,CASP8,PIAS3,OTUB1,CD74,IFI27,FADD,PIK3R1,RBM25,RTN4,MAPK1,NCK1,SNX6,CALM3	1.7804	0.0247847	Yes
regulation of defense response	GO:0031347	GO:BP	273	11	TNIP1,TRADD,MAPK7,YWHAZ,NMI,RIPK1,RELA,CASP8,LRSAM1,FADD,RTN4	2.89015	0.0254705	No
macromolecule modification	GO:0043412	GO:BP	1375	33	RHOA,SERTAD1,STK16,TNIP1,UBC,EFEMP1,TXN,HGS,RBCK1,YWHAZ,UBE2D2,MAD2L2,ARRB1,PTK2,MAGI2,SUMO2,UBE2L3,RIPK1,UBE2D3,TSG101,BAG6,CEP85,ACTB,PIAS3,OTUB1,LRSAM1,CD74,IFI27,UFC1,MAPK1,NCK1,SNX6,CALM3	1.88469	0.0257447	No
regulation of response to cytokine stimulus	GO:0060759	GO:BP	64	5	MAPK7,RIPK1,CASP8,CD74,FADD	5.4273	0.0266127	No
positive regulation of metabolic process	GO:0009893	GO:BP	1493	35	RHOA,TNIP1,WAS,RAB1A,TXN,HGS,MAPK7,WASL,RBM22,CASP9,MAD2L2,ARRB1,PTK2,MAGI2,SUMO2,UBE2L3,RIPK1,PSME3,BAG6,SNX33,PCBP1,LMO4,RELA,ACTB,CASP8,PIAS3,LRSAM1,CD74,GHITM,FADD,PIK3R1,RTN4,MAPK1,NCK1,CALM3	1.85439	0.026739	Yes
regulation of DNA-templated transcription in response to stress	GO:0043620	GO:BP	19	3	MAPK7,RELA,NCK1	10.8205	0.026739	No
regulation of filopodium assembly	GO:0051489	GO:BP	19	3	WASL,ARF6,PIK3R1	10.8205	0.026739	No
programmed necrotic cell death	GO:0097300	GO:BP	19	3	RIPK1,CASP8,FADD	10.8205	0.026739	No
regulation of granulocyte chemotaxis	GO:0071622	GO:BP	19	3	PTK2,CD74,MAPK1	10.8205	0.026739	No
positive regulation of nitrogen compound metabolic process	GO:0051173	GO:BP	1214	30	RHOA,TNIP1,WAS,RAB1A,TXN,MAPK7,WASL,RBM22,CASP9,MAD2L2,ARRB1,PTK2,MAGI2,SUMO2,UBE2L3,RIPK1,PSME3,BAG6,SNX33,PCBP1,RELA,ACTB,CASP8,PIAS3,CD74,FADD,PIK3R1,MAPK1,NCK1,CALM3	1.91533	0.0270358	No
negative regulation of protein modification process	GO:0031400	GO:BP	199	9	MAD2L2,ARRB1,TSG101,CEP85,PIAS3,OTUB1,NCK1,SNX6,CALM3	3.21057	0.0284907	No
establishment of localization	GO:0051234	GO:BP	1733	39	NCALD,RAB1A,HGS,KRT18,WASL,RBM22,YWHAZ,CFL1,ARRB1,PTK2,MAGI2,UBE2L3,ARF6,PDZD11,RIPK1,UBE2D3,TSG101,LIN7C,BAG6,CD63,SNX33,DYNLT1,PACSIN2,SEC31A,ACTB,RABEP1,LRSAM1,CD74,GHITM,CCHCR1,IFI27,SLC3A2,IFT20,PIK3R1,FBLN5,CD151,MAPK1,SNX6,CALM3	1.80703	0.0287059	No
cellular response to chemical stimulus	GO:0070887	GO:BP	847	23	RHOA,TNIP1,TRADD,TXN,MAPK7,RBM22,PTK2,UBE2L3,RIPK1,BAIAP2,BAG6,RELA,ACTB,CASP8,CD74,IFI27,FADD,PIK3R1,FBLN5,RTN4,MAPK1,NCK1,SNX6	2.04509	0.0291202	No
positive regulation of hemopoiesis	GO:1903708	GO:BP	66	5	RIPK1,ACTB,CASP8,CD74,FADD	5.26129	0.0291202	No
negative regulation of cell motility	GO:2000146	GO:BP	128	7	RHOA,WAS,WASL,MAGI2,VCL,EVL,CD74	3.8418	0.0291202	No
positive regulation of phosphate metabolic process	GO:0045937	GO:BP	280	11	RHOA,TXN,MAD2L2,ARRB1,PTK2,MAGI2,RIPK1,LMO4,CD74,MAPK1,CALM3	2.81491	0.0291202	No
positive regulation of phosphorus metabolic process	GO:0010562	GO:BP	280	11	RHOA,TXN,MAD2L2,ARRB1,PTK2,MAGI2,RIPK1,LMO4,CD74,MAPK1,CALM3	2.81491	0.0291202	No
positive regulation of leukocyte differentiation	GO:1902107	GO:BP	66	5	RIPK1,ACTB,CASP8,CD74,FADD	5.26129	0.0291202	No
regulation of cyclic-nucleotide phosphodiesterase activity	GO:0051342	GO:BP	6	2	MAPK7,CALM3	22.6601	0.0294564	No
maintenance of apical/basal cell polarity	GO:0035090	GO:BP	6	2	PDZD11,LIN7C	22.6601	0.0294564	No
regulation of cellular response to stress	GO:0080135	GO:BP	281	11	WAS,MAD2L2,RIPK1,BAG6,ACTB,OTUB1,CD74,PIK3R1,FBLN5,MAPK1,NCK1	2.80446	0.0294564	No
positive regulation of macrophage chemotaxis	GO:0010759	GO:BP	6	2	PTK2,MAPK1	22.6601	0.0294564	No
negative regulation of necroptotic process	GO:0060546	GO:BP	6	2	RIPK1,CASP8	22.6601	0.0294564	No
regulation of cell-cell adhesion	GO:0022407	GO:BP	165	8	RHOA,MAPK7,MAD2L2,PTK2,RELA,ACTB,FADD,NCK1	3.42303	0.0294564	No
positive regulation of cytokine-mediated signaling pathway	GO:0001961	GO:BP	20	3	RIPK1,CD74,FADD	10.278	0.0294564	No
negative regulation of programmed necrotic cell death	GO:0062099	GO:BP	6	2	RIPK1,CASP8	22.6601	0.0294564	No
regulation of myeloid leukocyte differentiation	GO:0002761	GO:BP	41	4	RIPK1,CASP8,CD74,FADD	6.73171	0.0294564	No
maintenance of cell polarity	GO:0030011	GO:BP	6	2	PDZD11,LIN7C	22.6601	0.0294564	No
positive regulation of myeloid cell differentiation	GO:0045639	GO:BP	41	4	RIPK1,CASP8,CD74,FADD	6.73171	0.0294564	No
macrophage migration	GO:1905517	GO:BP	20	3	PTK2,RTN4,MAPK1	10.278	0.0294564	No
vesicle-mediated transport	GO:0016192	GO:BP	648	19	NCALD,RAB1A,HGS,KRT18,WASL,ARRB1,PTK2,MAGI2,ARF6,TSG101,CD63,SNX33,PACSIN2,SEC31A,RABEP1,LRSAM1,CD151,MAPK1,SNX6	2.17255	0.0294564	No
caveolin-mediated endocytosis	GO:0072584	GO:BP	6	2	PACSIN2,MAPK1	22.6601	0.0294564	No
maintenance of epithelial cell apical/basal polarity	GO:0045199	GO:BP	6	2	PDZD11,LIN7C	22.6601	0.0294564	No
cellular response to organic substance	GO:0071310	GO:BP	603	18	RHOA,TNIP1,TRADD,PTK2,UBE2L3,RIPK1,BAIAP2,BAG6,RELA,ACTB,CASP8,CD74,IFI27,FADD,PIK3R1,MAPK1,NCK1,SNX6	2.20158	0.0308754	No
cellular response to chemical stress	GO:0062197	GO:BP	98	6	TXN,MAPK7,RIPK1,RELA,FBLN5,MAPK1	4.27562	0.0308779	No
establishment or maintenance of epithelial cell apical/basal polarity	GO:0045197	GO:BP	21	3	RHOA,PDZD11,LIN7C	9.78714	0.0324612	No
response to stress	GO:0006950	GO:BP	1405	33	RHOA,TNIP1,TRADD,WAS,RAB1A,TXN,MAPK7,RBCK1,CASP9,YWHAZ,MAD2L2,NMI,RHOC,PTK2,VCL,RIPK1,BAG6,CD83,RELA,ACTB,CASP8,OTUB1,LRSAM1,CD74,IFI27,UFC1,FADD,PIK3R1,FBLN5,CD151,RTN4,MAPK1,NCK1	1.83438	0.0324704	No
cellular response to peptide	GO:1901653	GO:BP	100	6	PTK2,BAIAP2,RELA,PIK3R1,NCK1,SNX6	4.18887	0.0335876	No
positive regulation of inflammatory response	GO:0050729	GO:BP	43	4	TNIP1,TRADD,NMI,RIPK1	6.41673	0.0335876	No
regulation of cell-matrix adhesion	GO:0001952	GO:BP	43	4	RHOA,EFEMP2,PTK2,VCL	6.41673	0.0335876	No
positive regulation of macromolecule metabolic process	GO:0010604	GO:BP	1353	32	RHOA,TNIP1,WAS,RAB1A,TXN,HGS,MAPK7,WASL,RBM22,CASP9,MAD2L2,ARRB1,PTK2,MAGI2,SUMO2,UBE2L3,RIPK1,PSME3,BAG6,SNX33,PCBP1,RELA,ACTB,CASP8,PIAS3,CD74,FADD,PIK3R1,RTN4,MAPK1,NCK1,CALM3	1.83846	0.0338257	Yes
transport	GO:0006810	GO:BP	1641	37	NCALD,RAB1A,HGS,KRT18,WASL,RBM22,ARRB1,PTK2,MAGI2,UBE2L3,ARF6,PDZD11,RIPK1,UBE2D3,TSG101,LIN7C,BAG6,CD63,SNX33,DYNLT1,PACSIN2,SEC31A,ACTB,RABEP1,LRSAM1,CD74,GHITM,CCHCR1,IFI27,SLC3A2,IFT20,PIK3R1,FBLN5,CD151,MAPK1,SNX6,CALM3	1.78704	0.0339135	No
negative regulation of locomotion	GO:0040013	GO:BP	134	7	RHOA,WAS,WASL,MAGI2,VCL,EVL,CD74	3.66651	0.0340111	No
regulation of metabolic process	GO:0019222	GO:BP	2750	55	RHOA,SERTAD1,TNIP1,TRADD,EFEMP1,N4BP2L2,WAS,RAB1A,TXN,HGS,ZNF3,MAPK7,WASL,RBCK1,RBM22,CASP9,YWHAZ,MAD2L2,ARRB1,PTK2,MAGI2,SUMO2,YWHAQ,UBE2L3,RIPK1,UBE2D3,PSME3,TSG101,TAB3,BAG6,CEP85,SNX33,PCBP1,PAIP2,LMO4,CCNL1,RELA,ACTB,CASP8,PIAS3,OTUB1,LRSAM1,CD74,GHITM,IFI27,FADD,PIK3R1,RBM25,FBLN5,RTN4,XAF1,MAPK1,NCK1,SNX6,CALM3	1.7175	0.0340368	Yes
receptor-mediated endocytosis	GO:0006898	GO:BP	101	6	HGS,WASL,ARRB1,MAGI2,ARF6,CD63	4.14678	0.0345178	No
positive regulation of catalytic activity	GO:0043085	GO:BP	422	14	RHOA,TXN,CASP9,RHOC,PTK2,MAGI2,UBE2L3,PSME3,LMO4,CASP8,CD74,FADD,MAPK1,CALM3	2.40428	0.0345178	No
membrane organization	GO:0061024	GO:BP	334	12	RHOA,RAB1A,HGS,WASL,TSG101,BAG6,SNX33,PACSIN2,SEC31A,RABEP1,GHITM,RTN4	2.5813	0.0352968	No
zymogen activation	GO:0031638	GO:BP	22	3	CASP9,CASP8,FADD	9.34091	0.0352968	No
positive regulation of response to cytokine stimulus	GO:0060760	GO:BP	22	3	RIPK1,CD74,FADD	9.34091	0.0352968	No
mitotic cytokinesis	GO:0000281	GO:BP	44	4	RHOA,CFL1,RHOC,SNX33	6.26997	0.0352968	No
regulation of receptor internalization	GO:0002090	GO:BP	22	3	ARRB1,MAGI2,CD63	9.34091	0.0352968	Yes
positive regulation of defense response	GO:0031349	GO:BP	172	8	TNIP1,TRADD,NMI,RIPK1,RELA,LRSAM1,FADD,RTN4	3.28029	0.0354543	No
immune system process	GO:0002376	GO:BP	870	23	RHOA,TNIP1,WAS,ZNF3,WASL,RBCK1,YWHAZ,MAD2L2,NMI,PTK2,RIPK1,BAG6,CD83,RELA,ACTB,CASP8,CD74,IFI27,FADD,PIK3R1,RTN4,MAPK1,NCK1	1.98342	0.0360183	No
protein polyubiquitination	GO:0000209	GO:BP	137	7	RBCK1,UBE2D2,UBE2L3,UBE2D3,OTUB1,LRSAM1,IFI27	3.58463	0.0370143	Yes
positive regulation of myeloid leukocyte cytokine production involved in immune response	GO:0061081	GO:BP	7	2	CD74,RTN4	19.4201	0.0372216	No
regulation of primary metabolic process	GO:0080090	GO:BP	2383	49	RHOA,SERTAD1,TNIP1,TRADD,EFEMP1,N4BP2L2,WAS,RAB1A,TXN,HGS,ZNF3,MAPK7,WASL,RBCK1,RBM22,CASP9,YWHAZ,MAD2L2,ARRB1,PTK2,MAGI2,SUMO2,YWHAQ,UBE2L3,RIPK1,UBE2D3,PSME3,TSG101,BAG6,CEP85,SNX33,PCBP1,PAIP2,CCNL1,RELA,ACTB,CASP8,PIAS3,OTUB1,CD74,IFI27,FADD,PIK3R1,RBM25,RTN4,MAPK1,NCK1,SNX6,CALM3	1.70934	0.0372216	Yes
Rho protein signal transduction	GO:0007266	GO:BP	45	4	RHOA,WAS,CFL1,ARRB1	6.12974	0.0372216	No
positive regulation of phosphorylation	GO:0042327	GO:BP	253	10	RHOA,TXN,MAD2L2,ARRB1,PTK2,RIPK1,LMO4,CD74,MAPK1,CALM3	2.81312	0.0372216	No
response to nicotine	GO:0035094	GO:BP	7	2	RELA,MAPK1	19.4201	0.0372216	No
protein localization to cell-cell junction	GO:0150105	GO:BP	7	2	VCL,ACTB	19.4201	0.0372216	No
response to growth factor	GO:0070848	GO:BP	213	9	HGS,MAPK7,PTK2,MAGI2,UBE2D3,CD63,RELA,MAPK1,SNX6	2.99326	0.0374352	No
wound healing	GO:0042060	GO:BP	138	7	RHOA,WAS,RHOC,PTK2,VCL,ACTB,CD151	3.55812	0.0375177	No
response to chemical	GO:0042221	GO:BP	1090	27	RHOA,TNIP1,TRADD,TXN,MAPK7,RBM22,PTK2,UBE2L3,RIPK1,BAIAP2,BAG6,RELA,SEC31A,ACTB,CASP8,CD74,IFI27,SLC3A2,FADD,PIK3R1,FBLN5,RTN4,XAF1,MAPK1,NCK1,SNX6,CALM3	1.88452	0.0377167	No
protein modification by small protein conjugation	GO:0032446	GO:BP	384	13	UBC,RBCK1,UBE2D2,MAD2L2,ARRB1,SUMO2,UBE2L3,UBE2D3,PIAS3,OTUB1,LRSAM1,IFI27,UFC1	2.44051	0.0380805	Yes
protein export from nucleus	GO:0006611	GO:BP	23	3	RBM22,CCHCR1,IFI27	8.93348	0.0383401	No
protein localization to membrane	GO:0072657	GO:BP	255	10	HGS,KRT18,MAGI2,ARF6,PDZD11,LIN7C,BAG6,ACTB,RABEP1,PIK3R1	2.79022	0.0385742	No
tumor necrosis factor-mediated signaling pathway	GO:0033209	GO:BP	46	4	TRADD,RIPK1,RELA,CASP8	5.99561	0.0392037	No
leukocyte migration	GO:0050900	GO:BP	142	7	RHOA,WASL,PTK2,CD74,FADD,RTN4,MAPK1	3.45584	0.0418043	No
regulation of cell-substrate junction assembly	GO:0090109	GO:BP	24	3	RHOA,PTK2,VCL	8.56	0.0418043	No
dendritic spine development	GO:0060996	GO:BP	24	3	WASL,CFL1,ARF6	8.56	0.0418043	No
positive regulation of response to endoplasmic reticulum stress	GO:1905898	GO:BP	24	3	BAG6,PIK3R1,NCK1	8.56	0.0418043	No
regulation of cellular metabolic process	GO:0031323	GO:BP	2527	51	RHOA,SERTAD1,TNIP1,TRADD,EFEMP1,N4BP2L2,WAS,RAB1A,TXN,HGS,ZNF3,MAPK7,WASL,RBCK1,RBM22,YWHAZ,MAD2L2,ARRB1,PTK2,MAGI2,YWHAQ,UBE2L3,RIPK1,UBE2D3,TSG101,TAB3,CEP85,SNX33,PCBP1,PAIP2,LMO4,CCNL1,RELA,ACTB,CASP8,PIAS3,OTUB1,LRSAM1,CD74,GHITM,IFI27,FADD,PIK3R1,RBM25,FBLN5,RTN4,XAF1,MAPK1,NCK1,SNX6,CALM3	1.68636	0.0418043	Yes
regulation of focal adhesion assembly	GO:0051893	GO:BP	24	3	RHOA,PTK2,VCL	8.56	0.0418043	No
negative regulation of canonical NF-kappaB signal transduction	GO:0043124	GO:BP	24	3	TNIP1,RIPK1,CASP8	8.56	0.0418043	No
establishment or maintenance of bipolar cell polarity	GO:0061245	GO:BP	24	3	RHOA,PDZD11,LIN7C	8.56	0.0418043	No
establishment or maintenance of apical/basal cell polarity	GO:0035088	GO:BP	24	3	RHOA,PDZD11,LIN7C	8.56	0.0418043	No
virion assembly	GO:0019068	GO:BP	24	3	RAB1A,TSG101,LRSAM1	8.56	0.0418043	No
catabolic process	GO:0009056	GO:BP	995	25	UBC,RAB1A,HGS,RBCK1,UBE2D2,MAD2L2,PCYOX1,ARRB1,PTK2,SUMO2,UBE2L3,RIPK1,UBE2D3,PSME3,TSG101,TAB3,BAG6,SNX33,CASP8,LRSAM1,IFI27,UFC1,IFT20,BLVRB,SNX6	1.89312	0.0428979	No
response to other organism	GO:0051707	GO:BP	485	15	RHOA,TNIP1,RAB1A,RBCK1,YWHAZ,CFL1,NMI,RELA,CASP8,LRSAM1,CD74,IFI27,FADD,RTN4,NCK1	2.24473	0.0429435	No
response to external biotic stimulus	GO:0043207	GO:BP	485	15	RHOA,TNIP1,RAB1A,RBCK1,YWHAZ,CFL1,NMI,RELA,CASP8,LRSAM1,CD74,IFI27,FADD,RTN4,NCK1	2.24473	0.0429435	No
response to cytokine	GO:0034097	GO:BP	263	10	RHOA,TRADD,MAPK7,RIPK1,RELA,CASP8,CD74,IFI27,FADD,XAF1	2.70207	0.0456432	No
positive regulation of leukocyte adhesion to vascular endothelial cell	GO:1904996	GO:BP	8	2	RHOA,RELA	16.9901	0.0458388	No
protein modification by small protein conjugation or removal	GO:0070647	GO:BP	442	14	TNIP1,UBC,RBCK1,UBE2D2,MAD2L2,ARRB1,SUMO2,UBE2L3,UBE2D3,PIAS3,OTUB1,LRSAM1,IFI27,UFC1	2.28837	0.0459492	Yes
membrane invagination	GO:0010324	GO:BP	25	3	RHOA,HGS,SNX33	8.2164	0.0459492	No
positive regulation of immune response	GO:0050778	GO:BP	264	10	TNIP1,RBCK1,MAD2L2,NMI,PTK2,BAG6,RELA,CD74,FADD,RTN4	2.69143	0.0462887	No
nervous system development	GO:0007399	GO:BP	689	19	RHOA,HPCAL4,WASL,YWHAZ,CFL1,PTK2,MAGI2,YWHAQ,VASP,ARF6,BAIAP2,BAG6,EVL,LMO4,DYNLT1,ACTB,UFC1,RTN4,CALM3	2.02981	0.0475093	No
cellular response to endogenous stimulus	GO:0071495	GO:BP	446	14	HGS,MAPK7,PTK2,MAGI2,UBE2L3,UBE2D3,BAIAP2,CD63,RELA,ACTB,PIK3R1,MAPK1,NCK1,SNX6	2.26644	0.0492336	No
regulation of cell adhesion	GO:0030155	GO:BP	267	10	RHOA,EFEMP2,MAPK7,MAD2L2,PTK2,VCL,RELA,ACTB,FADD,NCK1	2.65998	0.0494362	No
negative regulation of protein modification by small protein conjugation or removal	GO:1903321	GO:BP	50	4	MAD2L2,ARRB1,PIAS3,OTUB1	5.51273	0.0494362	No
immune response	GO:0006955	GO:BP	592	17	TNIP1,WAS,RBCK1,YWHAZ,MAD2L2,NMI,PTK2,BAG6,CD83,RELA,CASP8,CD74,IFI27,FADD,PIK3R1,RTN4,NCK1	2.09695	0.0496199	No
regulation of developmental process	GO:0050793	KEGG	797	21	RHOA,EFEMP2,EFEMP1,N4BP2L2,HGS,YWHAZ,CFL1,MAD2L2,PTK2,MAGI2,ARF6,VCL,RIPK1,BAIAP2,BAG6,DYNLT1,ACTB,CASP8,CD74,FADD,RTN4	1.95206	0.0500615	No
filopodium assembly	GO:0046847	KEGG	26	3	WASL,ARF6,PIK3R1	7.89923	0.0500615	No
organonitrogen compound metabolic process	GO:1901564	KEGG	2302	47	RHOA,SERTAD1,STK16,TNIP1,DRG2,UBC,EFEMP1,RAB1A,TXN,HGS,MAPK7,RBCK1,CASP9,YWHAZ,UBE2D2,MAD2L2,PCYOX1,ARRB1,PTK2,MAGI2,SUMO2,UBE2L3,RIPK1,UBE2D3,PSME3,TSG101,BAG6,CEP85,SNX33,PAIP2,DNAJB11,RELA,ACTB,CASP8,PIAS3,OTUB1,LRSAM1,CD74,IFI27,UFC1,FADD,BLVRB,RTN4,MAPK1,NCK1,SNX6,CALM3	1.66618	0.0500615	No
regulation of epithelial cell migration	GO:0010632	KEGG	80	5	RHOA,PTK2,ARF6,EVL,RTN4	4.33163	0.0510617	No
response to biotic stimulus	GO:0009607	KEGG	497	15	RHOA,TNIP1,RAB1A,RBCK1,YWHAZ,CFL1,NMI,RELA,CASP8,LRSAM1,CD74,IFI27,FADD,RTN4,NCK1	2.18641	0.0512635	No
epidermal growth factor receptor signaling pathway	GO:0007173	KEGG	51	4	EFEMP1,PTK2,TSG101,SNX6	5.40384	0.0518884	No
positive regulation of transferase activity	GO:0051347	KEGG	189	8	RHOA,TXN,PTK2,UBE2L3,LMO4,CD74,MAPK1,CALM3	2.97767	0.0538273	No
localization	GO:0051179	KEGG	2003	42	NCALD,TBRG1,RAB1A,HGS,KRT18,WASL,RBM22,YWHAZ,CFL1,ARRB1,PTK2,MAGI2,UBE2L3,ARF6,PDZD11,VCL,RIPK1,UBE2D3,TSG101,LIN7C,BAG6,CD63,SNX33,DYNLT1,PACSIN2,SEC31A,ACTB,RABEP1,LRSAM1,CD74,GHITM,CCHCR1,IFI27,SLC3A2,IFT20,PIK3R1,FBLN5,CD151,RTN4,MAPK1,SNX6,CALM3	1.6737	0.0538273	No
positive regulation of exosomal secretion	GO:1903543	KEGG	9	2	HGS,TSG101	15.1001	0.0540633	No
regulation of exosomal secretion	GO:1903541	KEGG	9	2	HGS,TSG101	15.1001	0.0540633	No
protein localization to cell periphery	GO:1990778	KEGG	151	7	KRT18,ARF6,PDZD11,LIN7C,ACTB,RABEP1,PIK3R1	3.24552	0.0540633	No
pore complex assembly	GO:0046931	KEGG	9	2	PDZD11,RTN4	15.1001	0.0540633	No
regulation of Rac protein signal transduction	GO:0035020	KEGG	9	2	ARF6,RTN4	15.1001	0.0540633	No
regulation of inflammatory response	GO:0050727	KEGG	115	6	TNIP1,TRADD,MAPK7,NMI,RIPK1,RELA	3.63442	0.0540633	No
actin crosslink formation	GO:0051764	KEGG	9	2	BAIAP2L1,BAIAP2	15.1001	0.0540633	No
myeloid leukocyte cytokine production	GO:0061082	KEGG	9	2	CD74,RTN4	15.1001	0.0540633	No
negative regulation of epidermal growth factor-activated receptor activity	GO:0007175	KEGG	9	2	TSG101,SNX6	15.1001	0.0540633	No
positive regulation of lamellipodium assembly	GO:0010592	KEGG	9	2	BRK1,PIK3R1	15.1001	0.0540633	No
regulation of leukocyte proliferation	GO:0070663	KEGG	82	5	PTK2,CD74,FADD,MAPK1,NCK1	4.22474	0.0542125	No
positive regulation of protein phosphorylation	GO:0001934	KEGG	231	9	RHOA,TXN,MAD2L2,ARRB1,PTK2,RIPK1,CD74,MAPK1,CALM3	2.75256	0.0543792	No
biological process involved in symbiotic interaction	GO:0044403	KEGG	116	6	CFL1,TSG101,DYNLT1,CD74,IFI27,SLC3A2	3.60256	0.0551832	No
cellular response to peptide hormone stimulus	GO:0071375	KEGG	83	5	PTK2,BAIAP2,RELA,PIK3R1,NCK1	4.17322	0.0563346	No
regulation of response to biotic stimulus	GO:0002831	KEGG	192	8	TNIP1,YWHAZ,NMI,RELA,CASP8,LRSAM1,FADD,RTN4	2.92982	0.0563346	No
mononuclear cell migration	GO:0071674	KEGG	83	5	RHOA,WASL,PTK2,FADD,MAPK1	4.17322	0.0563346	No
morphogenesis of a polarized epithelium	GO:0001738	KEGG	28	3	RHOA,MAGI2,ACTB	7.33286	0.0576943	No
positive regulation of DNA recombination	GO:0045911	KEGG	28	3	WAS,MAD2L2,ACTB	7.33286	0.0576943	No
response to peptide	GO:1901652	KEGG	118	6	PTK2,BAIAP2,RELA,PIK3R1,NCK1,SNX6	3.54045	0.0588431	No
protein stabilization	GO:0050821	KEGG	119	6	TBRG1,BAG6,POLR2E,CD74,PIK3R1,RTN4	3.51018	0.0608952	No
establishment of protein localization to organelle	GO:0072594	KEGG	195	8	HGS,RBM22,UBE2L3,UBE2D3,TSG101,BAG6,LRSAM1,PIK3R1	2.88345	0.0608952	No
negative regulation of protein metabolic process	GO:0051248	KEGG	369	12	MAD2L2,ARRB1,TSG101,BAG6,CEP85,PAIP2,PIAS3,OTUB1,RTN4,NCK1,SNX6,CALM3	2.32395	0.0616408	No
cell projection organization	GO:0030030	KEGG	512	15	WAS,WASL,CFL1,PTK2,MAGI2,VASP,ARF6,VCL,BAIAP2,EVL,BRK1,PACSIN2,IFT20,PIK3R1,RTN4	2.11737	0.0620781	No
response to nitrogen compound	GO:1901698	KEGG	280	10	TXN,PTK2,BAIAP2,BAG6,RELA,ACTB,SLC3A2,PIK3R1,NCK1,SNX6	2.53149	0.0621207	No
T cell apoptotic process	GO:0070231	KEGG	10	2	RIPK1,FADD	13.5881	0.062167	No
regulation of lymphocyte migration	GO:2000401	KEGG	29	3	RHOA,WASL,FADD	7.07897	0.062167	No
regulation of macrophage chemotaxis	GO:0010758	KEGG	10	2	PTK2,MAPK1	13.5881	0.062167	No
cellular oxidant detoxification	GO:0098869	KEGG	10	2	TXN,FBLN5	13.5881	0.062167	No
regulation of necroptotic process	GO:0060544	KEGG	10	2	RIPK1,CASP8	13.5881	0.062167	No
cellular response to interleukin-6	GO:0071354	KEGG	10	2	RIPK1,RELA	13.5881	0.062167	No
response to interleukin-6	GO:0070741	KEGG	10	2	RIPK1,RELA	13.5881	0.062167	No
positive regulation of lamellipodium organization	GO:1902745	KEGG	10	2	BRK1,PIK3R1	13.5881	0.062167	No
negative regulation of post-translational protein modification	GO:1901874	KEGG	55	4	MAD2L2,ARRB1,PIAS3,OTUB1	5.0079	0.062167	No
regulation of programmed necrotic cell death	GO:0062098	KEGG	10	2	RIPK1,CASP8	13.5881	0.062167	No
response to external stimulus	GO:0009605	KEGG	820	21	RHOA,TNIP1,TRADD,RAB1A,MAPK7,RBCK1,YWHAZ,CFL1,NMI,PTK2,RIPK1,CD63,RELA,CASP8,LRSAM1,CD74,IFI27,FADD,RTN4,MAPK1,NCK1	1.89012	0.062167	No
positive regulation of filopodium assembly	GO:0051491	KEGG	10	2	WASL,PIK3R1	13.5881	0.062167	No
receptor internalization	GO:0031623	KEGG	55	4	HGS,ARRB1,MAGI2,CD63	5.0079	0.062167	No
negative regulation of cell migration	GO:0030336	KEGG	121	6	RHOA,WASL,MAGI2,VCL,EVL,CD74	3.45114	0.0629144	No
defense response to other organism	GO:0098542	KEGG	419	13	TNIP1,RAB1A,RBCK1,YWHAZ,NMI,RELA,CASP8,LRSAM1,CD74,IFI27,FADD,RTN4,NCK1	2.22458	0.0629735	No
intracellular transport	GO:0046907	KEGG	718	19	RAB1A,HGS,WASL,RBM22,UBE2L3,ARF6,UBE2D3,TSG101,BAG6,CD63,SNX33,SEC31A,CD74,CCHCR1,IFI27,IFT20,PIK3R1,MAPK1,SNX6	1.93869	0.063256	No
cell cycle process	GO:0022402	KEGG	516	15	RHOA,CFL1,MAD2L2,RHOC,UBE2L3,PSME3,BAG6,CEP85,SNX33,DYNLT1,PDE4DIP,CENPH,CCNL1,ACTB,CALM3	2.09963	0.0633579	No
response to oxidative stress	GO:0006979	KEGG	122	6	TXN,MAPK7,RIPK1,RELA,FBLN5,MAPK1	3.42234	0.0645364	No
regulation of cellular localization	GO:0060341	KEGG	374	12	RBM22,YWHAZ,UBE2L3,ARF6,VCL,UBE2D3,SNX33,ACTB,IFI27,PIK3R1,RTN4,MAPK1	2.29112	0.0645364	No
regulation of macromolecule metabolic process	GO:0060255	KEGG	2539	50	RHOA,SERTAD1,TNIP1,TRADD,EFEMP1,N4BP2L2,WAS,RAB1A,TXN,HGS,ZNF3,MAPK7,WASL,RBCK1,RBM22,CASP9,YWHAZ,MAD2L2,ARRB1,PTK2,MAGI2,SUMO2,YWHAQ,UBE2L3,RIPK1,UBE2D3,PSME3,TSG101,BAG6,CEP85,SNX33,PCBP1,PAIP2,CCNL1,RELA,ACTB,CASP8,PIAS3,OTUB1,CD74,IFI27,FADD,PIK3R1,RBM25,RTN4,XAF1,MAPK1,NCK1,SNX6,CALM3	1.60998	0.0663089	Yes
granulocyte migration	GO:0097530	KEGG	57	4	PTK2,CD74,RTN4,MAPK1	4.83076	0.0673313	No
ubiquitin-dependent protein catabolic process	GO:0006511	KEGG	331	11	HGS,RBCK1,UBE2D2,ARRB1,PTK2,SUMO2,UBE2L3,UBE2D3,TSG101,BAG6,IFI27	2.36277	0.0679212	Yes
positive regulation of cytokine production	GO:0001819	REAC	162	7	RAB1A,RIPK1,RELA,CASP8,CD74,FADD,RTN4	3.02019	0.0694297	No
regulation of protein localization	GO:0032880	REAC	333	11	RBM22,YWHAZ,UBE2L3,ARF6,VCL,UBE2D3,SNX33,ACTB,IFI27,PIK3R1,RTN4	2.34786	0.0705058	No
regulation of cytokine-mediated signaling pathway	GO:0001959	REAC	58	4	RIPK1,CASP8,CD74,FADD	4.74678	0.0707731	No
cell activation	GO:0001775	REAC	334	11	ZNF3,MAD2L2,NMI,VCL,BAG6,ACTB,CASP8,CD74,FADD,PIK3R1,NCK1	2.34047	0.0714598	No
cell-cell adhesion	GO:0098609	REAC	289	10	RHOA,TNIP1,MAPK7,MAD2L2,PTK2,VCL,RELA,ACTB,FADD,NCK1	2.44931	0.0714598	No
organelle inheritance	GO:0048308	REAC	11	2	YWHAZ,MAPK1	12.351	0.0714818	No
cell junction disassembly	GO:0150146	REAC	11	2	ARF6,PIK3R1	12.351	0.0714818	No
regulation of platelet-derived growth factor receptor signaling pathway	GO:0010640	REAC	11	2	HGS,IFT20	12.351	0.0714818	No
extracellular matrix assembly	GO:0085029	REAC	11	2	EFEMP2,FBLN5	12.351	0.0714818	No
Golgi inheritance	GO:0048313	REAC	11	2	YWHAZ,MAPK1	12.351	0.0714818	No
positive regulation of phosphoprotein phosphatase activity	GO:0032516	REAC	11	2	MAGI2,CALM3	12.351	0.0714818	No
cellular response to organonitrogen compound	GO:0071417	REAC	164	7	PTK2,BAIAP2,RELA,ACTB,PIK3R1,NCK1,SNX6	2.98247	0.071761	No
leukocyte activation	GO:0045321	REAC	290	10	ZNF3,MAD2L2,NMI,BAG6,ACTB,CASP8,CD74,FADD,PIK3R1,NCK1	2.44049	0.071761	No
cytokinesis	GO:0000910	REAC	91	5	RHOA,CFL1,RHOC,SNX33,CALM3	3.80186	0.0730471	No
regulation of double-strand break repair via homologous recombination	GO:0010569	REAC	32	3	WAS,MAD2L2,ACTB	6.4125	0.0745728	No
regulation of ERBB signaling pathway	GO:1901184	REAC	32	3	TSG101,RTN4,SNX6	6.4125	0.0745728	No
organic substance transport	GO:0071702	REAC	949	23	RAB1A,HGS,KRT18,RBM22,UBE2L3,ARF6,RIPK1,UBE2D3,TSG101,BAG6,SNX33,DYNLT1,SEC31A,ACTB,LRSAM1,CD74,GHITM,CCHCR1,IFI27,SLC3A2,PIK3R1,SNX6,CALM3	1.79438	0.0751637	No
regulation of protein stability	GO:0031647	REAC	166	7	TBRG1,BAG6,POLR2E,CD74,PIK3R1,RTN4,MAPK1	2.94566	0.0752478	No
brain development	GO:0007420	REAC	166	7	RHOA,YWHAQ,BAG6,ACTB,UFC1,RTN4,CALM3	2.94566	0.0752478	No
regulation of protein modification by small protein conjugation or removal	GO:1903320	REAC	128	6	TNIP1,MAD2L2,ARRB1,UBE2L3,PIAS3,OTUB1	3.25902	0.0756588	No
cellular response to growth factor stimulus	GO:0071363	REAC	207	8	HGS,MAPK7,PTK2,MAGI2,UBE2D3,CD63,RELA,SNX6	2.71142	0.0756588	No
regulation of double-strand break repair	GO:2000779	REAC	60	4	WAS,MAD2L2,ACTB,OTUB1	4.58721	0.0756588	No
cytoskeleton-dependent cytokinesis	GO:0061640	REAC	60	4	RHOA,CFL1,RHOC,SNX33	4.58721	0.0756588	No
small GTPase mediated signal transduction	GO:0007264	REAC	167	7	RHOA,WAS,CFL1,ARRB1,ARF6,BRK1,RTN4	2.92758	0.0766571	No
cell adhesion involved in sprouting angiogenesis	GO:0120078	REAC	1	1	RTN4	67.3627	0.0771175	No
angiogenic sprout fusion	GO:0120077	REAC	1	1	RTN4	67.3627	0.0771175	No
plasma membrane bounded cell projection assembly	GO:0120031	REAC	210	8	WAS,WASL,ARF6,VCL,EVL,BRK1,IFT20,PIK3R1	2.67148	0.0771175	No
prenylated protein catabolic process	GO:0030327	REAC	1	1	PCYOX1	67.3627	0.0771175	No
regulation of CD8-positive, alpha-beta cytotoxic T cell extravasation	GO:2000452	REAC	1	1	FADD	67.3627	0.0771175	No
positive regulation of macrophage migration inhibitory factor signaling pathway	GO:2000448	REAC	1	1	CD74	67.3627	0.0771175	No
prenylcysteine catabolic process	GO:0030328	REAC	1	1	PCYOX1	67.3627	0.0771175	No
regulation of CD8-positive, alpha-beta T cell extravasation	GO:2000449	REAC	1	1	FADD	67.3627	0.0771175	No
prenylcysteine metabolic process	GO:0030329	REAC	1	1	PCYOX1	67.3627	0.0771175	No
positive regulation of peptidyl-threonine phosphorylation	GO:0010800	REAC	12	2	MAPK1,CALM3	11.3201	0.0771175	No
positive regulation of CD8-positive, alpha-beta T cell extravasation	GO:2000451	REAC	1	1	FADD	67.3627	0.0771175	No
positive regulation of CD8-positive, alpha-beta cytotoxic T cell extravasation	GO:2000454	REAC	1	1	FADD	67.3627	0.0771175	No
regulation of macrophage migration inhibitory factor signaling pathway	GO:2000446	REAC	1	1	CD74	67.3627	0.0771175	No
response to lipoteichoic acid	GO:0070391	REAC	1	1	RELA	67.3627	0.0771175	No
positive regulation of T cell extravasation	GO:2000409	REAC	1	1	FADD	67.3627	0.0771175	No
regulation of cap-independent translational initiation	GO:1903677	REAC	1	1	NCK1	67.3627	0.0771175	No
positive regulation of cap-independent translational initiation	GO:1903679	REAC	1	1	NCK1	67.3627	0.0771175	No
CD8-positive, alpha-beta cytotoxic T cell extravasation	GO:0035698	REAC	1	1	FADD	67.3627	0.0771175	No
CD8-positive, alpha-beta T cell extravasation	GO:0035697	REAC	1	1	FADD	67.3627	0.0771175	No
macrophage migration inhibitory factor signaling pathway	GO:0035691	REAC	1	1	CD74	67.3627	0.0771175	No
tube development	GO:0035295	REAC	252	9	RHOA,EFEMP2,HGS,PTK2,VASP,BAG6,LMO4,CASP8,RTN4	2.5152	0.0771175	No
positive regulation of cap-dependent translational initiation	GO:1903676	REAC	1	1	NCK1	67.3627	0.0771175	No
positive regulation of mammary gland epithelial cell proliferation	GO:0033601	REAC	1	1	RTN4	67.3627	0.0771175	No
regulation of protein localization to adherens junction	GO:1904702	REAC	1	1	VCL	67.3627	0.0771175	No
regulation of modification of postsynaptic actin cytoskeleton	GO:1905274	REAC	1	1	RHOA	67.3627	0.0771175	No
aortic valve formation	GO:0003189	REAC	1	1	RHOA	67.3627	0.0771175	No
exosomal secretion	GO:1990182	REAC	12	2	HGS,TSG101	11.3201	0.0771175	No
regulation of ERBB3 signaling pathway	GO:1905578	REAC	1	1	RTN4	67.3627	0.0771175	No
positive regulation of ERBB3 signaling pathway	GO:1905580	REAC	1	1	RTN4	67.3627	0.0771175	No
positive regulation of cytoplasmic translational initiation	GO:1904690	REAC	1	1	NCK1	67.3627	0.0771175	No
regulation of cap-dependent translational initiation	GO:1903674	REAC	1	1	NCK1	67.3627	0.0771175	No
mitotic cleavage furrow formation	GO:1903673	REAC	1	1	RHOA	67.3627	0.0771175	No
apolipoprotein A-I-mediated signaling pathway	GO:0038027	REAC	1	1	RHOA	67.3627	0.0771175	No
regulation of T cell extravasation	GO:2000407	REAC	1	1	FADD	67.3627	0.0771175	No
regulation of innate immune response	GO:0045088	REAC	168	7	TNIP1,YWHAZ,NMI,RELA,CASP8,FADD,RTN4	2.90972	0.0771175	No
response to cytochalasin B	GO:1901328	REAC	1	1	ACTB	67.3627	0.0771175	No
positive regulation of clathrin-dependent endocytosis	GO:2000370	REAC	1	1	WASL	67.3627	0.0771175	No
cap-independent translational initiation	GO:0002190	REAC	1	1	NCK1	67.3627	0.0771175	No
L-histidine transport	GO:1902024	REAC	1	1	SLC3A2	67.3627	0.0771175	No
negative regulation of hematopoietic stem cell differentiation	GO:1902037	REAC	1	1	N4BP2L2	67.3627	0.0771175	No
positive regulation of cellular metabolic process	GO:0031325	REAC	1302	29	RHOA,TNIP1,WAS,RAB1A,TXN,HGS,MAPK7,WASL,RBM22,MAD2L2,ARRB1,PTK2,MAGI2,RIPK1,SNX33,PCBP1,LMO4,RELA,ACTB,CASP8,LRSAM1,CD74,GHITM,FADD,PIK3R1,RTN4,MAPK1,NCK1,CALM3	1.67653	0.0771175	No
regulation of branching morphogenesis of a nerve	GO:2000172	REAC	1	1	RTN4	67.3627	0.0771175	No
positive regulation of peptidyl-cysteine S-nitrosylation	GO:2000170	REAC	1	1	TXN	67.3627	0.0771175	No
positive regulation of neutrophil migration	GO:1902624	REAC	12	2	CD74,RTN4	11.3201	0.0771175	No
response to wounding	GO:0009611	REAC	168	7	RHOA,WAS,RHOC,PTK2,VCL,ACTB,CD151	2.90972	0.0771175	No
response to endogenous stimulus	GO:0009719	REAC	493	14	HGS,MAPK7,PTK2,MAGI2,UBE2L3,UBE2D3,BAIAP2,CD63,RELA,ACTB,PIK3R1,MAPK1,NCK1,SNX6	2.03537	0.0771175	No
positive regulation of leukocyte cell-cell adhesion	GO:1903039	REAC	94	5	RHOA,RELA,ACTB,FADD,NCK1	3.6789	0.0771175	No
regulation of Golgi organization	GO:1903358	REAC	12	2	PDE4DIP,MAPK1	11.3201	0.0771175	No
symbiont intracellular protein transport in host	GO:0030581	REAC	1	1	DYNLT1	67.3627	0.0771175	No
negative regulation of intracellular signal transduction	GO:1902532	REAC	214	8	TNIP1,MAPK7,NMI,MAGI2,RIPK1,RELA,CASP8,CD74	2.61997	0.0771175	No
planar cell polarity pathway involved in axis elongation	GO:0003402	REAC	1	1	MAGI2	67.3627	0.0771175	No
intracellular transport of viral protein in host cell	GO:0019060	REAC	1	1	DYNLT1	67.3627	0.0771175	No
central nervous system vasculogenesis	GO:0022009	REAC	1	1	RTN4	67.3627	0.0771175	No
ripoptosome assembly	GO:0097343	REAC	1	1	RIPK1	67.3627	0.0771175	No
endothelial tube lumen extension	GO:0097498	REAC	1	1	RHOA	67.3627	0.0771175	No
T cell antigen processing and presentation	GO:0002457	REAC	1	1	WAS	67.3627	0.0771175	No
COPII-coated vesicle cargo loading	GO:0090110	REAC	12	2	RAB1A,SEC31A	11.3201	0.0771175	No
cellular response to cytochalasin B	GO:0072749	REAC	1	1	ACTB	67.3627	0.0771175	No
myeloid leukocyte differentiation	GO:0002573	REAC	63	4	RIPK1,CASP8,CD74,FADD	4.36684	0.0771175	No
regulation of protein serine/threonine kinase activity	GO:0071900	REAC	130	6	RHOA,SERTAD1,HGS,TSG101,ACTB,CALM3	3.20793	0.0771175	No
regulation of T cell antigen processing and presentation	GO:0002625	REAC	1	1	WAS	67.3627	0.0771175	No
regulation of norepinephrine uptake	GO:0051621	REAC	1	1	ACTB	67.3627	0.0771175	No
positive regulation of norepinephrine uptake	GO:0051623	REAC	1	1	ACTB	67.3627	0.0771175	No
death-inducing signaling complex assembly	GO:0071550	REAC	1	1	FADD	67.3627	0.0771175	No
syncytiotrophoblast cell differentiation involved in labyrinthine layer development	GO:0060715	REAC	1	1	CASP8	67.3627	0.0771175	No
cell projection assembly	GO:0030031	REAC	214	8	WAS,WASL,ARF6,VCL,EVL,BRK1,IFT20,PIK3R1	2.61997	0.0771175	No
macroautophagy	GO:0016236	REAC	170	7	RAB1A,HGS,TSG101,LRSAM1,UFC1,IFT20,SNX6	2.87463	0.0771175	No
modification of postsynaptic actin cytoskeleton	GO:0098885	REAC	1	1	RHOA	67.3627	0.0771175	No
cellular response to lipoteichoic acid	GO:0071223	REAC	1	1	RELA	67.3627	0.0771175	No
regulation of ATP:ADP antiporter activity	GO:0070926	REAC	1	1	RIPK1	67.3627	0.0771175	No
detoxification of inorganic compound	GO:0061687	REAC	1	1	TXN	67.3627	0.0771175	No
detoxification of hydrogen peroxide	GO:0061691	REAC	1	1	TXN	67.3627	0.0771175	No
cellular detoxification of hydrogen peroxide	GO:0061692	REAC	1	1	TXN	67.3627	0.0771175	No
tyrosine transport	GO:0015828	REAC	1	1	SLC3A2	67.3627	0.0771175	No
regulation of modification of postsynaptic structure	GO:0099159	REAC	1	1	RHOA	67.3627	0.0771175	No
leukocyte proliferation	GO:0070661	REAC	97	5	PTK2,CD74,FADD,MAPK1,NCK1	3.56354	0.0771175	No
histidine transport	GO:0015817	REAC	1	1	SLC3A2	67.3627	0.0771175	No
regulation of protein export from nucleus	GO:0046825	REAC	12	2	RBM22,IFI27	11.3201	0.0771175	No
pyroptosis	GO:0070269	REAC	12	2	CASP8,IFI27	11.3201	0.0771175	No
Golgi organization	GO:0007030	REAC	61	4	RAB1A,YWHAZ,PDE4DIP,MAPK1	4.51134	0.0771175	No
positive regulation of smooth muscle cell-matrix adhesion	GO:1905609	REAC	1	1	EFEMP2	67.3627	0.0771175	No
anatomical structure development	GO:0048856	REAC	1834	38	RHOA,EFEMP2,EFEMP1,N4BP2L2,WAS,HGS,HPCAL4,KRT18,MAPK7,WASL,CASP9,YWHAZ,CFL1,MAD2L2,RHOC,PTK2,MAGI2,YWHAQ,VASP,ARF6,VCL,RIPK1,BAIAP2,LIN7C,BAG6,EVL,LMO4,DYNLT1,PACSIN2,ACTB,CASP8,CD74,UFC1,FADD,PIK3R1,CD151,RTN4,CALM3	1.60594	0.0771175	No
branching morphogenesis of a nerve	GO:0048755	REAC	1	1	RTN4	67.3627	0.0771175	No
postsynapse organization	GO:0099173	REAC	35	3	WASL,CFL1,ACTB	5.86029	0.0774839	No
intrinsic apoptotic signaling pathway in response to DNA damage	GO:0008630	REAC	35	3	CASP9,BAG6,CD74	5.86029	0.0774839	No
cell-cell junction assembly	GO:0007043	REAC	64	4	RHOA,RHOC,VCL,ACTB	4.29798	0.0777892	No
mitotic cell cycle process	GO:1903047	REAC	305	10	RHOA,CFL1,MAD2L2,RHOC,PSME3,CEP85,SNX33,DYNLT1,CENPH,ACTB	2.31518	0.0780551	No
system development	GO:0048731	REAC	1083	25	RHOA,EFEMP2,EFEMP1,HGS,HPCAL4,WASL,YWHAZ,CFL1,MAD2L2,PTK2,MAGI2,YWHAQ,VASP,ARF6,BAIAP2,BAG6,EVL,LMO4,DYNLT1,ACTB,CASP8,UFC1,FADD,RTN4,CALM3	1.71325	0.0780551	No
head development	GO:0060322	REAC	175	7	RHOA,YWHAQ,BAG6,ACTB,UFC1,RTN4,CALM3	2.79042	0.0780551	No
cytokine-mediated signaling pathway	GO:0019221	REAC	175	7	TRADD,RIPK1,RELA,CASP8,CD74,IFI27,FADD	2.79042	0.0780551	No
regulation of leukocyte differentiation	GO:1902105	REAC	98	5	RIPK1,ACTB,CASP8,CD74,FADD	3.52666	0.0780551	No
extracellular exosome biogenesis	GO:0097734	REAC	13	2	HGS,TSG101	10.4478	0.0780551	No
response to peptide hormone	GO:0043434	REAC	98	5	PTK2,BAIAP2,RELA,PIK3R1,NCK1	3.52666	0.0780551	No
post-translational protein modification	GO:0043687	REAC	547	15	TNIP1,UBC,RBCK1,UBE2D2,MAD2L2,ARRB1,SUMO2,UBE2L3,UBE2D3,ACTB,PIAS3,OTUB1,LRSAM1,IFI27,UFC1	1.97098	0.0780551	No
localization within membrane	GO:0051668	REAC	305	10	HGS,KRT18,MAGI2,ARF6,PDZD11,LIN7C,BAG6,ACTB,RABEP1,PIK3R1	2.31518	0.0780551	No
cellular response to nitrogen compound	GO:1901699	REAC	175	7	PTK2,BAIAP2,RELA,ACTB,PIK3R1,NCK1,SNX6	2.79042	0.0780551	No
organic substance catabolic process	GO:1901575	REAC	808	20	UBC,HGS,RBCK1,UBE2D2,MAD2L2,PCYOX1,ARRB1,PTK2,SUMO2,UBE2L3,RIPK1,UBE2D3,PSME3,TSG101,BAG6,SNX33,CASP8,LRSAM1,IFI27,BLVRB	1.80842	0.0780551	No
regulation of proteolysis	GO:0030162	REAC	260	9	TNIP1,CASP9,PTK2,SUMO2,PSME3,BAG6,SNX33,CASP8,FADD	2.43486	0.0780551	No
regulation of leukocyte adhesion to vascular endothelial cell	GO:1904994	REAC	13	2	RHOA,RELA	10.4478	0.0780551	No
positive regulation of T cell migration	GO:2000406	REAC	13	2	RHOA,FADD	10.4478	0.0780551	No
ruffle assembly	GO:0097178	REAC	13	2	ARF6,EVL	10.4478	0.0780551	No
positive regulation of kinase activity	GO:0033674	REAC	136	6	RHOA,TXN,PTK2,LMO4,CD74,CALM3	3.06367	0.0795904	No
positive regulation of production of molecular mediator of immune response	GO:0002702	REAC	36	3	MAD2L2,CD74,RTN4	5.69667	0.0803955	No
regulation of nucleocytoplasmic transport	GO:0046822	REAC	36	3	RBM22,IFI27,PIK3R1	5.69667	0.0803955	No
negative regulation of endocytosis	GO:0045806	REAC	36	3	ARF6,SNX33,LRSAM1	5.69667	0.0803955	No
regulation of cell differentiation	GO:0045595	REAC	501	14	RHOA,EFEMP2,EFEMP1,N4BP2L2,MAD2L2,PTK2,VCL,RIPK1,DYNLT1,ACTB,CASP8,CD74,FADD,RTN4	2.00036	0.0826357	No
regulation of phosphatidylinositol 3-kinase/protein kinase B signal transduction	GO:0051896	REAC	66	4	TXN,PTK2,MAGI2,RTN4	4.16651	0.0827808	No
immune response-activating signaling pathway	GO:0002757	REAC	178	7	TNIP1,RBCK1,NMI,PTK2,BAG6,RELA,RTN4	2.74216	0.0836666	No
cell projection morphogenesis	GO:0048858	REAC	178	7	WASL,CFL1,PTK2,VASP,BAIAP2,PACSIN2,RTN4	2.74216	0.0836666	No
negative regulation of protein tyrosine kinase activity	GO:0061099	REAC	14	2	TSG101,SNX6	9.70014	0.0846153	No
intrinsic apoptotic signaling pathway in response to DNA damage by p53 class mediator	GO:0042771	REAC	14	2	BAG6,CD74	9.70014	0.0846153	No
positive regulation of leukocyte chemotaxis	GO:0002690	REAC	37	3	PTK2,CD74,MAPK1	5.54189	0.0846153	No
cellular response to growth hormone stimulus	GO:0071378	REAC	14	2	PTK2,PIK3R1	9.70014	0.0846153	No
positive regulation of gene expression	GO:0010628	REAC	405	12	RAB1A,HGS,RBM22,MAD2L2,RIPK1,RELA,CASP8,CD74,FADD,PIK3R1,RTN4,NCK1	2.10566	0.0846153	No
extracellular vesicle biogenesis	GO:0140112	REAC	14	2	HGS,TSG101	9.70014	0.0846153	No
tube closure	GO:0060606	REAC	14	2	VASP,LMO4	9.70014	0.0846153	No
plasma membrane bounded cell projection organization	GO:0120036	REAC	504	14	WAS,WASL,CFL1,PTK2,MAGI2,VASP,ARF6,VCL,BAIAP2,EVL,BRK1,IFT20,PIK3R1,RTN4	1.98752	0.0846153	No
neural tube closure	GO:0001843	REAC	14	2	VASP,LMO4	9.70014	0.0846153	No
dendritic spine morphogenesis	GO:0060997	REAC	14	2	WASL,CFL1	9.70014	0.0846153	No
cell junction assembly	GO:0034329	REAC	139	6	RHOA,RHOC,PTK2,VCL,TRIP6,ACTB	2.99622	0.0846153	No
macrophage chemotaxis	GO:0048246	REAC	14	2	PTK2,MAPK1	9.70014	0.0846153	No
growth hormone receptor signaling pathway	GO:0060396	REAC	14	2	PTK2,PIK3R1	9.70014	0.0846153	No
protein localization to endosome	GO:0036010	REAC	14	2	ARF6,PACSIN2	9.70014	0.0846153	No
artery morphogenesis	GO:0048844	REAC	14	2	EFEMP2,RTN4	9.70014	0.0846153	No
regulation of amyloid-beta formation	GO:1902003	REAC	14	2	RELA,RTN4	9.70014	0.0846153	No
positive regulation of phosphatase activity	GO:0010922	REAC	14	2	MAGI2,CALM3	9.70014	0.0846153	No
protein transport to vacuole involved in ubiquitin-dependent protein catabolic process via the multivesicular body sorting pathway	GO:0043328	REAC	14	2	HGS,TSG101	9.70014	0.0846153	No
positive regulation of cell projection organization	GO:0031346	REAC	101	5	WASL,MAGI2,BRK1,IFT20,PIK3R1	3.42039	0.0846153	No
multicellular organism development	GO:0007275	REAC	1323	29	RHOA,EFEMP2,EFEMP1,HGS,HPCAL4,MAPK7,WASL,YWHAZ,CFL1,MAD2L2,PTK2,MAGI2,YWHAQ,VASP,ARF6,VCL,RIPK1,BAIAP2,BAG6,EVL,LMO4,DYNLT1,ACTB,CASP8,CD74,UFC1,FADD,RTN4,CALM3	1.64369	0.0846153	No
apical junction assembly	GO:0043297	REAC	37	3	RHOA,RHOC,VCL	5.54189	0.0846153	No
phosphate-containing compound metabolic process	GO:0006796	REAC	930	22	RHOA,SERTAD1,STK16,EFEMP1,TXN,HGS,YWHAZ,MAD2L2,ARRB1,PTK2,MAGI2,RIPK1,TSG101,CEP85,LMO4,ACTB,CD74,PIK3R1,MAPK1,NCK1,SNX6,CALM3	1.73535	0.0856371	No
extrinsic apoptotic signaling pathway via death domain receptors	GO:0008625	REAC	38	3	TRADD,CASP8,FADD	5.39526	0.0883646	No
protein-containing complex assembly	GO:0065003	REAC	664	17	BAIAP2L1,WAS,WASL,RHOC,VASP,ARF6,PDZD11,RIPK1,BAIAP2,EVL,BRK1,MAT2A,PDE4DIP,CD74,FADD,RTN4,NCK1	1.84814	0.0894028	No
tube morphogenesis	GO:0035239	REAC	225	8	RHOA,EFEMP2,HGS,PTK2,VASP,LMO4,CASP8,RTN4	2.48777	0.0898681	No
positive regulation of protein localization	GO:1903829	REAC	183	7	RBM22,UBE2L3,ARF6,UBE2D3,SNX33,PIK3R1,RTN4	2.66524	0.091355	No
tissue development	GO:0009888	REAC	562	15	RHOA,EFEMP2,EFEMP1,WAS,MAD2L2,RHOC,PTK2,MAGI2,VASP,VCL,LIN7C,LMO4,ACTB,CD151,RTN4	1.91382	0.091355	No
cell morphogenesis involved in neuron differentiation	GO:0048667	REAC	143	6	WASL,CFL1,PTK2,VASP,BAIAP2,RTN4	2.91068	0.093188	No
positive regulation of hydrolase activity	GO:0051345	REAC	227	8	RHOA,CASP9,RHOC,MAGI2,PSME3,CASP8,FADD,CALM3	2.46511	0.0932906	No
phosphorus metabolic process	GO:0006793	REAC	939	22	RHOA,SERTAD1,STK16,EFEMP1,TXN,HGS,YWHAZ,MAD2L2,ARRB1,PTK2,MAGI2,RIPK1,TSG101,CEP85,LMO4,ACTB,CD74,PIK3R1,MAPK1,NCK1,SNX6,CALM3	1.71612	0.0932906	No
cell part morphogenesis	GO:0032990	REAC	184	7	WASL,CFL1,PTK2,VASP,BAIAP2,PACSIN2,RTN4	2.65036	0.0932906	No
