# Supplementary material for: Effector–host interactome map links type III secretion systems in healthy gut microbiomes to immune modulation
Source: Nat Microbiol. 2026 Jan 26;11(2):442–60. doi: 10.1038/s41564-025-02241-y (PMC12872453; doi:10.1038/s41564-025-02241-y)
Supplement: Supplementary file 24 — Genetic predisposition enrichment of effector targets. [file 41564_2025_2241_MOESM24_ESM.xlsx]

## Sheet: Summary
Supplementary Data 21: Genetic predisposition enrichment of effector targets
Description	Details
Effector targets were tested for enrichment in trait-associated genes from the Open Targets genetics portal, using Fisher’s exact test with HuRI proteins as background. Reported values include odds ratios, P values, and FDR-corrected significance, underlying Figure 4b.	EFO Id: experimental factor ontology ID
	EFO Label: Trait
	Number of causal genes in HuRI
	Causal Genes in HuRI
	Number of Causal genes in HuRI
	Number of Intersecting Effector Targets
	Intersecting effector Targets
	Odds Ratio
	P value (Fisher's exact test)
	FDR

## Sheet: Supplementary Data 21
Supplementary Data 21: Genetic predisposition enrichment analysis of targets
EFO ID	EFO Label	Number of causal genes in HuRI	Causal Genes in HuRI	Number of Causal genes in HuRI	Number of Intersecting Effector Targets	Intersecting effector Targets	Odds Ratio	P value (Fisher's exact test)	FDR	Causal_Genes_Symbols	Intersecting_Targets_Symbols
HP_0000964	Eczema	4	ENSG00000089775,ENSG00000016082,ENSG00000168685,ENSG00000206531,ENSG00000166949,ENSG00000113916,ENSG00000136997,ENSG00000142611,ENSG00000143365,ENSG00000160685,ENSG00000160712,ENSG00000196776,ENSG00000198471,ENSG00000115602,ENSG00000115738,ENSG00000153814,ENSG00000168918,ENSG00000064655,ENSG00000135362,ENSG00000197070,ENSG00000172954,ENSG00000182247,ENSG00000172818,ENSG00000182185,ENSG00000020633…	61	9	ENSG00000162924,ENSG00000131323,ENSG00000205189,ENSG00000112182,ENSG00000113916,ENSG00000173068,ENSG00000142611,ENSG00000056558,ENSG00000160685	3.55	0.00197043	0.630204	ZBTB25,ISL1,IL7R,CD200R1L,SMAD3,BCL6,MYC,PRDM16,RORC,ZBTB7B,IL6R,CD47,RTP2,IL1RL1,ID2,JAZF1,INPP5D,EYA2,PRR5L,ARRDC1,LCLAT1,UBE2E2,OVOL1,RAD51B,RUNX3,CD200R1,OTULINL,NFKBIA,BACH2,TRAF3,TAGAP,FASLG,BATF3,ZBTB10,NOS3,SMAD4,DNMT3A,WNT11,POLI,NDFIP1,TNFAIP8,TNFAIP3,ANKRD46,IKZF2,SMG6,FOSL2,IL37,GSDMA,SERTAD2,IKZF1,GLB1,SPSB1,TLE4,MSX1,TRAF1,IQGAP1,SLC15A2,RYBP,REL,DLGAP1,BNC2	REL,TRAF3,ZBTB10,BACH2,BCL6,BNC2,PRDM16,TRAF1,ZBTB7B
EFO_0009594	Irritability Measurement	3	ENSG00000007372,ENSG00000196628,ENSG00000128573,ENSG00000158321,ENSG00000081189,ENSG00000175806,ENSG00000112246,ENSG00000096395,ENSG00000028116,ENSG00000211460,ENSG00000101489,ENSG00000005483	12	4	ENSG00000211460,ENSG00000196628,ENSG00000128573,ENSG00000007372	7.95	0.00329685	0.630204	PAX6,TCF4,FOXP2,AUTS2,MEF2C,MSRA,SIM1,MLN,VRK2,TSN,CELF4,KMT2E	TSN,TCF4,FOXP2,PAX6
EFO_1002011	Adult Onset Asthma	3	ENSG00000205189,ENSG00000115602,ENSG00000168685,ENSG00000112182,ENSG00000133103,ENSG00000166949,ENSG00000107485,ENSG00000131507,ENSG00000072274,ENSG00000170266,ENSG00000159216,ENSG00000061273	12	4	ENSG00000133103,ENSG00000205189,ENSG00000112182,ENSG00000159216	7.95	0.00329685	0.630204	ZBTB10,IL1RL1,IL7R,BACH2,COG6,SMAD3,GATA3,NDFIP1,TFRC,GLB1,RUNX1,HDAC7	COG6,ZBTB10,BACH2,RUNX1
EFO_0004509	Hemoglobin Measurement	12	ENSG00000185250,ENSG00000077942,ENSG00000081189,ENSG00000095637,ENSG00000146021,ENSG00000148655,ENSG00000149922,ENSG00000159216,ENSG00000159261,ENSG00000169220,ENSG00000170370,ENSG00000206177,ENSG00000144749,ENSG00000205189,ENSG00000104870,ENSG00000111906,ENSG00000112081,ENSG00000112699,ENSG00000112715,ENSG00000118526,ENSG00000129521,ENSG00000140009,ENSG00000140416,ENSG00000140443,ENSG00000165801…	282	22	ENSG00000168958,ENSG00000188191,ENSG00000105866,ENSG00000198945,ENSG00000069869,ENSG00000205189,ENSG00000180176,ENSG00000019995,ENSG00000113916,ENSG00000175215,ENSG00000139083,ENSG00000130222,ENSG00000146021,ENSG00000102921,ENSG00000008441,ENSG00000088808,ENSG00000142611,ENSG00000159216,ENSG00000163071,ENSG00000163554,ENSG00000103460,ENSG00000112343	1.9	0.00738785	0.630204	PPIL6,FBLN1,MEF2C,SORBS1,KLHL3,LRMDA,TBX6,RUNX1,CLDN14,RGS14,EMX2,HBM,LRIG1,ZBTB10,FCGRT,HDDC2,SRSF3,GMDS,VEGFA,TCF21,EGLN3,ESR2,TPM1,IGF1R,ARHGEF40,NRG4,PRL,GNG7,L3MBTL3,TM6SF2,NR2E3,ANK1,PPP2R5A,TIE1,TPD52,PLSCR4,PPARG,GALNT2,PLEKHA6,STAC,SLC25A37,SLC15A2,HNF4G,UBE2E2,FAM43A,CPNE4,ESRRG,SMIM1,GJA5,TRIB2,TFR2,ASB3,LANCL1,DNMT3A,HOXD10,SOX5,DYNC2LI1,ETV6,TMC6,ASXL2,RNF144A,BMP10,FZD5,SPDYA,UBE2E3…	MFF,PRKAR1B,SP4,L3MBTL3,NEDD4,ZBTB10,TH,ZRANB1,BCL6,CTDSP2,ETV6,GADD45G,KLHL3,N4BP1,NFIX,PPP1R13B,PRDM16,RUNX1,SPATA18,SPTA1,TOX3,TRIM38
EFO_0004338	Body Weight	8	ENSG00000111879,ENSG00000148110,ENSG00000037749,ENSG00000043143,ENSG00000140836,ENSG00000145675,ENSG00000148737,ENSG00000165995,ENSG00000169347,ENSG00000186951,ENSG00000095951,ENSG00000100784,ENSG00000112038,ENSG00000112137,ENSG00000112531,ENSG00000112576,ENSG00000112699,ENSG00000131323,ENSG00000135298,ENSG00000140443,ENSG00000166949,ENSG00000111371,ENSG00000147454,ENSG00000162616,ENSG00000162814…	200	17	ENSG00000131323,ENSG00000120341,ENSG00000198945,ENSG00000163618,ENSG00000019995,ENSG00000166478,ENSG00000113916,ENSG00000173068,ENSG00000123106,ENSG00000139083,ENSG00000085382,ENSG00000169744,ENSG00000184672,ENSG00000163071,ENSG00000157216,ENSG00000163960,ENSG00000160685	2.06	0.00825036	0.630204	FAM184A,MFSD14B,MFAP3,JADE2,ZFHX3,PIK3R1,TCF7L2,CACNB2,GP2,PPARA,HIVEP1,RPS6KA5,OPRM1,PHACTR1,QKI,CCND3,GMDS,TRAF3,ADGRB3,IGF1R,SMAD3,SLC38A1,SLC25A37,DNAJB4,SPATA17,CADPS,UBXN7,PHC3,SGCZ,FHIT,CCDC152,WNK1,GCKR,NUP88,EFEMP1,SOCS2,ZMIZ2,SLC38A2,SOX5,FAIM2,RAC1,TMEM18,JAZF1,SPHKAP,AUTS2,UBE2E3,FEZ2,KSR2,LMX1B,GALR1,LDLRAD4,BCL2,BDNF,LCORL,FTO,BCL2L11,KLRG1,YWHAQ,MMADHC,CDK6,MPPED2,DNAJC1,RAB27B,EYA…	TRAF3,SEC16B,L3MBTL3,CADPS,ZRANB1,ZNF143,BCL6,BNC2,CCDC91,ETV6,HACE1,LDB2,RALYL,SPATA18,SSBP3,UBXN7,ZBTB7B
EFO_0003956	Seasonal Allergic Rhinitis	5	ENSG00000166949,ENSG00000064655,ENSG00000184361,ENSG00000030419,ENSG00000170579,ENSG00000172818,ENSG00000115602,ENSG00000136997,ENSG00000171621,ENSG00000206531,ENSG00000143772,ENSG00000179639,ENSG00000116031,ENSG00000168685,ENSG00000112182,ENSG00000182185,ENSG00000205189,ENSG00000118503,ENSG00000020633,ENSG00000143365,ENSG00000158869,ENSG00000163406,ENSG00000182247,ENSG00000164867,ENSG00000173068…	39	6	ENSG00000131323,ENSG00000205189,ENSG00000112182,ENSG00000113916,ENSG00000173068,ENSG00000056558	3.68	0.00916742	0.630204	SMAD3,EYA2,SPATA32,IKZF2,DLGAP1,OVOL1,IL1RL1,MYC,SPSB1,CD200R1L,ITPKB,FCER1A,CD207,IL7R,BACH2,RAD51B,ZBTB10,TNFAIP3,RUNX3,RORC,FCER1G,SLC15A2,UBE2E2,NOS3,BNC2,SMAD4,SLC25A46,TRAF3,BCL6,ID2,JAZF1,UHRF2,TRAF1,IQGAP1,BATF3,GLB1,INPP5D,FAM76B,MSX1	TRAF3,ZBTB10,BACH2,BCL6,BNC2,TRAF1
EFO_0010128	Immunoglobulin Isotype Switching Measurement	3	ENSG00000131323,ENSG00000184986,ENSG00000196092	3	2	ENSG00000131323,ENSG00000196092	15.82	0.0151507	0.630204	TRAF3,TMEM121,PAX5	TRAF3,PAX5
EFO_0007991	Eosinophil Percentage Of Leukocytes	3	ENSG00000043462,ENSG00000107929,ENSG00000131148,ENSG00000153815,ENSG00000168685,ENSG00000169220,ENSG00000181915,ENSG00000143190,ENSG00000030110,ENSG00000087088,ENSG00000096060,ENSG00000112182,ENSG00000112339,ENSG00000118503,ENSG00000125910,ENSG00000166949,ENSG00000178409,ENSG00000132170,ENSG00000136603,ENSG00000136997,ENSG00000163902,ENSG00000173535,ENSG00000188404,ENSG00000005486,ENSG00000030419…	181	15	ENSG00000133103,ENSG00000077420,ENSG00000197024,ENSG00000198945,ENSG00000161405,ENSG00000205189,ENSG00000112182,ENSG00000173068,ENSG00000102921,ENSG00000124357,ENSG00000143190,ENSG00000185002,ENSG00000131374,ENSG00000145901,ENSG00000056558	2	0.0160983	0.630204	LCP2,LARP4B,EMC8,CMIP,IL7R,RGS14,ADO,POU2F1,BAK1,BAX,FKBP5,BACH2,HBS1L,TNFAIP3,S1PR4,SMAD3,BEND3,PPARG,SKIL,MYC,RPN1,TNFRSF10C,SELL,RHBDD2,IKZF2,WNK1,ID2,CCND2,BTG1,BCL2L11,IKZF1,MBD5,RBBP8,KLF3,NR4A3,BCL2,PTPN1,GRAP2,STEAP1B,IL21,UHRF2,NCK2,TMEM131,CDK6,ZC3HAV1,IL1RL1,NAGK,JAZF1,IKZF3,PLB1,RESF1,SPRED2,INPP5D,TNFSF8,BCL2L1,N4BP1,CUL2,ARMC12,ZSCAN29,APBB1IP,C1QTNF6,PIK3R1,HHEX,PFKFB3,ZFP90,OLIG2,…	COG6,APBB1IP,ZNF398,L3MBTL3,IKZF3,ZBTB10,BACH2,BNC2,N4BP1,NAGK,POU2F1,RFX6,TBC1D5,TNIP1,TRAF1
EFO_0005854	Allergic Rhinitis	5	ENSG00000112182,ENSG00000075426,ENSG00000115602,ENSG00000115738,ENSG00000161405,ENSG00000167580,ENSG00000064655,ENSG00000168685,ENSG00000113916,ENSG00000136997,ENSG00000153814,ENSG00000140575,ENSG00000076554,ENSG00000166949,ENSG00000144857,ENSG00000158869,ENSG00000158636,ENSG00000163132,ENSG00000130876,ENSG00000205189,ENSG00000120659	21	4	ENSG00000161405,ENSG00000205189,ENSG00000112182,ENSG00000113916	4.54	0.0171925	0.630204	BACH2,FOSL2,IL1RL1,ID2,IKZF3,AQP2,EYA2,IL7R,BCL6,MYC,JAZF1,IQGAP1,TPD52,SMAD3,BOC,FCER1G,EMSY,MSX1,SLC7A10,ZBTB10,TNFSF11	IKZF3,ZBTB10,BACH2,BCL6
EFO_0001663	Prostate Carcinoma	37	ENSG00000043143,ENSG00000070193,ENSG00000100290,ENSG00000107929,ENSG00000113430,ENSG00000140009,ENSG00000175003,ENSG00000182185,ENSG00000013297,ENSG00000117280,ENSG00000136603,ENSG00000147526,ENSG00000163558,ENSG00000167034,ENSG00000198625,ENSG00000206538,ENSG00000002822,ENSG00000105810,ENSG00000106049,ENSG00000115507,ENSG00000115648,ENSG00000115970,ENSG00000153814,ENSG00000171681,ENSG00000275410…	89	9	ENSG00000115507,ENSG00000168906,ENSG00000019995,ENSG00000111859,ENSG00000165495,ENSG00000135406,ENSG00000185002,ENSG00000147526,ENSG00000160685	2.43	0.0177562	0.630204	JADE2,FGF10,BIK,LARP4B,IRX4,ESR2,SLC22A1,RAD51B,CLDN11,RAB29,SKIL,TACC1,PRKCI,NKX3-1,MDM4,VGLL3,MAD1L1,CDK6,HIBADH,OTX1,MLPH,THADA,JAZF1,ATF7IP,HNF1B,FAM118A,MYEOV,B3GAT1,PKNOX2,PPFIBP2,TBX5,ID2,TMEM17,MYC,NEDD9,KLF4,CDKN2B,ATM,TMPRSS2,RGS17,RFX6,PAX9,SLC25A37,KDELR3,MARCHF8,GDNF,BCL2L11,VEGFA,PEX14,UBE2E2,EBF2,CDKN1B,KRT8,RSPO2,ZBTB7B,SOX14,PLEKHH2,RASSF3,SP6,FAM111B,GPA33,SLC35G5,PRPH,MAT2A,EMS…	OTX1,MAT2A,ZRANB1,NEDD9,PKNOX2,PRPH,RFX6,TACC1,ZBTB7B
EFO_0008328	Chronotype Measurement	6	ENSG00000110429,ENSG00000103460,ENSG00000180628,ENSG00000021645,ENSG00000102805,ENSG00000139973,ENSG00000146469,ENSG00000079102,ENSG00000131374,ENSG00000131773,ENSG00000143032,ENSG00000164749,ENSG00000164924,ENSG00000189337,ENSG00000028116,ENSG00000091436,ENSG00000105967,ENSG00000122515,ENSG00000127922,ENSG00000134532,ENSG00000154217,ENSG00000183166,ENSG00000204104,ENSG00000101746,ENSG00000109906…	116	11	ENSG00000132326,ENSG00000101746,ENSG00000196092,ENSG00000196628,ENSG00000183092,ENSG00000128573,ENSG00000130222,ENSG00000087338,ENSG00000187391,ENSG00000131374,ENSG00000103460	2.28	0.0189908	0.630204	FBXO3,TOX3,PCGF5,NRXN3,CLN5,SYT16,VIP,RUNX1T1,TBC1D5,KHDRBS3,BARHL2,HNF4G,YWHAZ,KAZN,VRK2,MAP3K20,TFEC,ZMIZ2,SEM1,SOX5,PITPNC1,CALN1,TRAF3IP1,NOL4,ZBTB16,GADD45G,PPP3CA,BDNF,TSHZ2,ZNF521,AKAIN1,PER2,ASB7,CTBP2,KCNH2,RASD1,KCNJ2,ETNK1,ZNF462,NAA11,SEC11C,TCF4,MEF2C,EFNA5,ZFP91,OTX2,BEGAIN,ADAT2,PHACTR1,TRIM35,DUSP26,NRG1,UBE2E2,ARL14EP,CBX5,C14orf39,FTO,USP7,TSHZ3,MEIS2,GNG7,KIF27,RARB,RGL1,ROBO2,…	PER2,NOL4,PAX5,TCF4,BEGAIN,FOXP2,GADD45G,GMCL1,MAGI2,TBC1D5,TOX3
EFO_0004842	Eosinophil Count	15	ENSG00000178974,ENSG00000141646,ENSG00000115602,ENSG00000135655,ENSG00000043462,ENSG00000049656,ENSG00000077420,ENSG00000099968,ENSG00000103449,ENSG00000107485,ENSG00000131507,ENSG00000145569,ENSG00000149922,ENSG00000152804,ENSG00000153815,ENSG00000157540,ENSG00000160185,ENSG00000166869,ENSG00000168685,ENSG00000169220,ENSG00000180530,ENSG00000184939,ENSG00000179348,ENSG00000106436,ENSG00000030110…	304	22	ENSG00000133103,ENSG00000162924,ENSG00000131323,ENSG00000077420,ENSG00000105866,ENSG00000197024,ENSG00000198945,ENSG00000161405,ENSG00000205189,ENSG00000112182,ENSG00000019995,ENSG00000127914,ENSG00000113916,ENSG00000173068,ENSG00000102921,ENSG00000124357,ENSG00000143190,ENSG00000185002,ENSG00000159216,ENSG00000131374,ENSG00000145901,ENSG00000160685	1.76	0.020575	0.630204	FBXO34,SMAD4,IL1RL1,USP15,LCP2,CLPTM1L,APBB1IP,BCL2L13,SALL1,GATA3,NDFIP1,OTULINL,TBX6,HHEX,CMIP,DYRK1A,UBASH3A,CHP2,IL7R,RGS14,NRIP1,ZFP90,GATA2,MYL10,BAK1,BAX,NFKBIA,CD33,HBS1L,TNFAIP3,KLF12,TNFSF11,ELF1,ATXN1,S1PR4,COG6,TLE3,BATF,SMAD3,BEND3,ARHGAP45,RFX6,HMGB1,SIGLEC5,EXOC3L2,EMC8,RUNX3,DOCK3,CDC7,FASLG,PPARG,MYC,ACKR2,NDUFAF6,NSMCE2,RBPMS,EIF4E3,EOMES,RPN1,TNFRSF10C,PAK2,FAM43A,MDM4,CCDC13,R…	COG6,REL,TRAF3,APBB1IP,SP4,ZNF398,L3MBTL3,IKZF3,ZBTB10,BACH2,ZRANB1,AKAP9,BCL6,BNC2,N4BP1,NAGK,POU2F1,RFX6,RUNX1,TBC1D5,TNIP1,ZBTB7B
MONDO_0004985	Bipolar Disorder	17	ENSG00000119950,ENSG00000151150,ENSG00000171045,ENSG00000196776,ENSG00000028116,ENSG00000114988,ENSG00000172292,ENSG00000101109,ENSG00000168703,ENSG00000173486,ENSG00000105928,ENSG00000065609,ENSG00000135250,ENSG00000185924,ENSG00000149256,ENSG00000147408,ENSG00000088808,ENSG00000137965,ENSG00000181915,ENSG00000124159,ENSG00000008441,ENSG00000002822,ENSG00000005108,ENSG00000043143,ENSG00000186470…	35	5	ENSG00000196092,ENSG00000105866,ENSG00000008441,ENSG00000088808,ENSG00000162105	3.41	0.0219622	0.630204	MXI1,ANK3,TSNARE1,CD47,VRK2,LMAN2L,CERS6,STK4,WFDC12,FKBP2,GSDME,SNAP91,SRPK2,RTN4RL1,TENM4,CSGALNACT1,PPP1R13B,IFI44,ADO,MATN4,NFIX,MAD1L1,THSD7A,JADE2,BTN3A2,SP4,PALB2,HOMER1,BAK1,RPS6KA2,SHANK2,PAX5,TRPT1,XPNPEP1,MSRA	PAX5,SP4,NFIX,PPP1R13B,SHANK2
EFO_0003778	Psoriatic Arthritis	5	ENSG00000145901,ENSG00000118503,ENSG00000162924,ENSG00000164332	4	2	ENSG00000162924,ENSG00000145901	11.86	0.0221205	0.630204	TNIP1,TNFAIP3,REL,UBLCP1	REL,TNIP1
EFO_0004840	Cortical Thickness	8	ENSG00000157510,ENSG00000173638,ENSG00000175029,ENSG00000183580,ENSG00000187164,ENSG00000008441,ENSG00000064999,ENSG00000136141,ENSG00000151778,ENSG00000166147,ENSG00000175198,ENSG00000182185,ENSG00000186073,ENSG00000020181,ENSG00000054392,ENSG00000079102,ENSG00000114796,ENSG00000147642,ENSG00000155926,ENSG00000157216,ENSG00000158747,ENSG00000186564,ENSG00000221955,ENSG00000270136,ENSG00000119866…	171	14	ENSG00000196628,ENSG00000128573,ENSG00000163618,ENSG00000173068,ENSG00000123106,ENSG00000130222,ENSG00000155974,ENSG00000151276,ENSG00000008441,ENSG00000110841,ENSG00000157216,ENSG00000147526,ENSG00000131374,ENSG00000103460	1.97	0.0221509	0.630204	AFAP1L1,SLC19A1,CTBP2,FBXL7,SHTN1,NFIX,ANKS1A,LRCH1,SERP2,FBN1,PCCA,RAD51B,CDIN1,ADGRA2,HHAT,RUNX1T1,KLHL24,SYBU,SLA,SSBP3,NBL1,FOXD2,SLC12A8,MICOS10-NBL1,BCL11A,KCNJ2,KCNA5,GRIP1,AUTS2,CRK,RPL37A,HECW1,DMRT3,MPPED2,GLIS3,RAD23B,RASL11B,PLEKHA7,MAPRE2,MUS81,ATOX1,CHN2,SATB2,CCDC91,SEM1,FOXP2,SOX5,PID1,FMNL2,CDC42EP3,SIX2,MSH3,ALX4,ADAMTS3,PTCH1,SNAP91,TOX3,NDUFAF2,ZNF474,VSTM4,EMX2,NPM1,EFNA5,NDF…	TCF4,FOXP2,CADPS,BNC2,CCDC91,GADD45G,GRIP1,MAGI1,NFIX,PPFIBP1,SSBP3,TACC1,TBC1D5,TOX3
EFO_0004193	Basal Cell Carcinoma	8	ENSG00000049656,ENSG00000155918,ENSG00000205189,ENSG00000064012,ENSG00000186081,ENSG00000173068,ENSG00000147676,ENSG00000112182,ENSG00000126461,ENSG00000137265,ENSG00000111424,ENSG00000124787,ENSG00000140044,ENSG00000155749,ENSG00000163599,ENSG00000125970,ENSG00000167523,ENSG00000160685,ENSG00000147883,ENSG00000168071,ENSG00000140995,ENSG00000183421,ENSG00000124243	23	4	ENSG00000205189,ENSG00000112182,ENSG00000173068,ENSG00000160685	4.14	0.0223888	0.630204	CLPTM1L,RAET1L,ZBTB10,CASP8,KRT5,BNC2,MAL2,BACH2,SCAF1,IRF4,VDR,RPP40,JDP2,FLACC1,CTLA4,RALY,SPATA33,ZBTB7B,CDKN2B,CCDC88B,DEF8,RIPK4,BCAS4	ZBTB10,BACH2,BNC2,ZBTB7B
MONDO_0007915	Systemic Lupus Erythematosus	31	ENSG00000107960,ENSG00000169896,ENSG00000112182,ENSG00000116017,ENSG00000118503,ENSG00000120690,ENSG00000168477,ENSG00000185567,ENSG00000116701,ENSG00000117592,ENSG00000136573,ENSG00000177885,ENSG00000172818,ENSG00000006704,ENSG00000136697,ENSG00000161405,ENSG00000185811,ENSG00000198369,ENSG00000263001,ENSG00000064419,ENSG00000115267,ENSG00000165383,ENSG00000057663,ENSG00000130518,ENSG00000177468…	64	7	ENSG00000162924,ENSG00000131323,ENSG00000161405,ENSG00000112182,ENSG00000116017,ENSG00000168301,ENSG00000145901	2.62	0.0245603	0.648288	STN1,ITGAM,BACH2,ARID3A,TNFAIP3,ELF1,TNXB,AHNAK2,NCF2,PRDX6,BLK,GRB2,OVOL1,GTF2IRD1,IL1F10,IKZF3,IKZF1,SPRED2,GTF2I,TNPO3,IFIH1,LRRC18,ATG5,IQCN,OLIG3,RAD51B,SIGLEC5,FCGR2A,SNTG1,NCF1,TNIP1,USP18,PSORS1C1,ZC2HC1A,RYBP,SMYD3,DRAM1,CTLA4,NR4A3,AFF1,FCRL5,KCTD6,OAS1,DGKQ,ZFP90,IPCEF1,ATXN1,TMEM86B,HLA-DPA1,IKZF2,CREBL2,RASGRP3,BCL2L11,JAZF1,REL,IL7R,TRAF3,ACAP1,CD40,SYNGR1,MYNN,FCRL3,KCNE4,FCHSD2	REL,TRAF3,IKZF3,BACH2,ARID3A,KCTD6,TNIP1
EFO_0007660	Neuroticism Measurement	19	ENSG00000102572,ENSG00000078328,ENSG00000081189,ENSG00000086200,ENSG00000103460,ENSG00000140948,ENSG00000170370,ENSG00000111863,ENSG00000169783,ENSG00000168918,ENSG00000131374,ENSG00000151276,ENSG00000185053,ENSG00000028116,ENSG00000068024,ENSG00000105928,ENSG00000106460,ENSG00000111412,ENSG00000115561,ENSG00000153234,ENSG00000173960,ENSG00000175866,ENSG00000186480,ENSG00000219545,ENSG00000007372…	102	10	ENSG00000101746,ENSG00000196628,ENSG00000105866,ENSG00000128573,ENSG00000154359,ENSG00000007372,ENSG00000109466,ENSG00000151276,ENSG00000131374,ENSG00000103460	2.36	0.0247373	0.648288	STK24,RBFOX1,MEF2C,IPO11,TOX3,ZCCHC14,EMX2,ADTRP,LINGO1,INPP5D,TBC1D5,MAGI1,SGCZ,VRK2,HDAC4,GSDME,TMEM106B,SPRING1,CHMP3,NR4A2,UBXN2A,BAIAP2,INSIG1,UMAD1,PAX6,CELF4,GLIS3,SNAP25,MBD2,SLC7A11,PTCH1,TCF4,MTMR9,CTTNBP2,FOXP2,ETNK1,CDCA7L,KLF11,MBD5,C2orf74,KLHL2,SUDS3,RAB27B,BMAL1,FAM120AOS,TCF7L2,GALNT10,MBNL2,LONRF1,ENAH,EIF4E3,GNG12,SATB1,RBM12B,DENND1B,PWWP2B,HIVEP1,MLN,DOCK3,GALNT2,PTPN14,MSRA,…	NOL4,TCF4,SP4,FOXP2,LONRF1,PAX6,KLHL2,MAGI1,TBC1D5,TOX3
MONDO_0002898	Skin Cancer	4	ENSG00000049656,ENSG00000183421,ENSG00000112182,ENSG00000137265,ENSG00000115641,ENSG00000109511,ENSG00000124243,ENSG00000136936,ENSG00000205189,ENSG00000155749,ENSG00000125970,ENSG00000173068,ENSG00000186081,ENSG00000099810,ENSG00000188467	15	3	ENSG00000205189,ENSG00000112182,ENSG00000173068	4.76	0.0344219	0.849718	CLPTM1L,RIPK4,BACH2,IRF4,FHL2,ANXA10,BCAS4,XPA,ZBTB10,FLACC1,RALY,BNC2,KRT5,MTAP,SLC24A5	ZBTB10,BACH2,BNC2
EFO_0008579	Risk-Taking Behaviour	6	ENSG00000086200,ENSG00000165752,ENSG00000121297,ENSG00000141905,ENSG00000152767,ENSG00000079102,ENSG00000143032,ENSG00000171045,ENSG00000174059,ENSG00000196482,ENSG00000205189,ENSG00000115290,ENSG00000128573,ENSG00000134532,ENSG00000158321,ENSG00000156269,ENSG00000176697,ENSG00000105894,ENSG00000163531,ENSG00000115507,ENSG00000143537,ENSG00000066382,ENSG00000133794,ENSG00000148948,ENSG00000196628…	95	9	ENSG00000115507,ENSG00000196628,ENSG00000205189,ENSG00000112182,ENSG00000128573,ENSG00000150477,ENSG00000173068,ENSG00000130222,ENSG00000088808	2.27	0.0382087	0.849718	IPO11,STK32C,TSHZ3,NFIC,FARP1,RUNX1T1,BARHL2,TSNARE1,CD34,ESRRG,ZBTB10,GRB14,FOXP2,SOX5,AUTS2,NAA11,BDNF,PTN,NFASC,OTX1,ADAM15,MPPED2,BMAL1,LRRC4C,TCF4,ISL1,ATG10,IGF1R,MSR1,EBF1,MACIR,PPP1R13B,HIVEP1,STK24,GJA1,DUSP26,NFIA,YWHAZ,TNKS,SAMD12,CBX8,FZD7,CTIF,BNC2,PTCH1,RSAD2,ZFHX3,PCCA,INSYN1,SCMH1,PRKCZ,CD46,FIGN,TSHZ2,TMEM242,MFSD13A,KIF26A,FAM120B,SPRY2,BLK,LHX9,TPRA1,PPP1R3B,MSRA,HIBADH,RAB11FI…	OTX1,TCF4,ZBTB10,BACH2,FOXP2,KIAA1328,BNC2,GADD45G,PPP1R13B
EFO_0010736	Cortical Surface Area Measurement	39	ENSG00000038427,ENSG00000113494,ENSG00000120149,ENSG00000138190,ENSG00000140836,ENSG00000177932,ENSG00000183580,ENSG00000185532,ENSG00000186153,ENSG00000008441,ENSG00000102471,ENSG00000118946,ENSG00000130402,ENSG00000198945,ENSG00000004399,ENSG00000133065,ENSG00000134369,ENSG00000157216,ENSG00000162599,ENSG00000171608,ENSG00000179456,ENSG00000205835,ENSG00000221955,ENSG00000270136,ENSG00000094916…	214	16	ENSG00000196628,ENSG00000198945,ENSG00000128573,ENSG00000163618,ENSG00000173068,ENSG00000123106,ENSG00000130222,ENSG00000155974,ENSG00000151276,ENSG00000008441,ENSG00000110841,ENSG00000140368,ENSG00000157216,ENSG00000147526,ENSG00000131374,ENSG00000103460	1.8	0.0391308	0.849718	VCAN,PRLR,MSX2,EXOC6,ZFHX3,ZNF354C,FBXL7,PRKG1,WWOX,NFIX,NDFIP2,PCDH17,ACTN4,L3MBTL3,PLXND1,SLC41A1,NAV1,SSBP3,NFIA,PIK3CD,ZBTB18,GMNC,SLC12A8,MICOS10-NBL1,CBX5,STRN,FAM124B,SEM1,KCNA5,RAB11FIP4,RFTN2,CDC42EP3,DKK3,MPPED2,FRYL,TLE4,GLIS3,KLF3,RAD23B,PPFIA1,RASGEF1B,PLEKHA7,MAPRE2,BNC2,NEUROG2,TCF4,ANKS1A,MDM1,CPSF6,BCL11A,HOXB1,AGAP1,AUTS2,MSRB3,RPL37A,ZNF438,PSMA2,NSF,PLEKHB1,ALX4,RASL11B,GADD45…	TCF4,L3MBTL3,FOXP2,CADPS,BNC2,CCDC91,GADD45G,GRIP1,MAGI1,NFIX,PPFIBP1,PSTPIP1,SSBP3,TACC1,TBC1D5,TOX3
MONDO_0005271	Allergic Disease	5	ENSG00000140575,ENSG00000166949,ENSG00000020633,ENSG00000075426,ENSG00000115738,ENSG00000115602,ENSG00000185811,ENSG00000064655,ENSG00000163132,ENSG00000057663,ENSG00000112182,ENSG00000120659,ENSG00000182185,ENSG00000131323,ENSG00000117560,ENSG00000143772,ENSG00000167580,ENSG00000101751,ENSG00000168685,ENSG00000205189,ENSG00000061273,ENSG00000172818,ENSG00000153814,ENSG00000076554,ENSG00000131507…	29	4	ENSG00000131323,ENSG00000205189,ENSG00000112182,ENSG00000113916	3.28	0.0432253	0.887871	IQGAP1,SMAD3,RUNX3,FOSL2,ID2,IL1RL1,IKZF1,EYA2,MSX1,ATG5,BACH2,TNFSF11,RAD51B,TRAF3,FASLG,ITPKB,AQP2,POLI,IL7R,ZBTB10,HDAC7,OVOL1,JAZF1,TPD52,NDFIP1,BCL6,MYC,FCER1G,PRR5L	TRAF3,ZBTB10,BACH2,BCL6
EFO_0000274	Atopic Eczema	15	ENSG00000168685,ENSG00000112182,ENSG00000168918,ENSG00000135362,ENSG00000172818,ENSG00000162927,ENSG00000117560,ENSG00000172493,ENSG00000145569,ENSG00000181915,ENSG00000131323,ENSG00000140575,ENSG00000170266,ENSG00000122877,ENSG00000146243,ENSG00000134107,ENSG00000160712,ENSG00000116031,ENSG00000076554,ENSG00000183783,ENSG00000197070,ENSG00000166949,ENSG00000205189,ENSG00000115602,ENSG00000115738…	30	4	ENSG00000131323,ENSG00000205189,ENSG00000112182,ENSG00000116017	3.17	0.0474806	0.908028	IL7R,BACH2,INPP5D,PRR5L,OVOL1,PUS10,FASLG,AFF1,OTULINL,ADO,TRAF3,IQGAP1,GLB1,EGR2,IRAK1BP1,BHLHE40,IL6R,CD207,TPD52,KCTD8,ARRDC1,SMAD3,ZBTB10,IL1RL1,ID2,TNFSF18,VAX2,CREB5,ARID3A,CSGALNACT1	TRAF3,ZBTB10,BACH2,ARID3A
EFO_0000618	Nervous System Disease	3	ENSG00000105810,ENSG00000112137,ENSG00000112214,ENSG00000134198,ENSG00000142611,ENSG00000111452,ENSG00000157613	7	2	ENSG00000157613,ENSG00000142611	6.78	0.0489857	0.908028	CDK6,PHACTR1,FHL5,TSPAN2,PRDM16,ADGRD1,CREB3L1	CREB3L1,PRDM16
EFO_0009260	Non-Melanoma Skin Carcinoma	4	ENSG00000155749,ENSG00000137265,ENSG00000186081,ENSG00000080845,ENSG00000124243,ENSG00000125970,ENSG00000136936,ENSG00000173068,ENSG00000049656,ENSG00000183421,ENSG00000064012,ENSG00000147883,ENSG00000188467,ENSG00000112182,ENSG00000140044,ENSG00000163599,ENSG00000168071,ENSG00000205189	18	3	ENSG00000205189,ENSG00000112182,ENSG00000173068	3.96	0.051334	0.917377	FLACC1,IRF4,KRT5,DLGAP4,BCAS4,RALY,XPA,BNC2,CLPTM1L,RIPK4,CASP8,CDKN2B,SLC24A5,BACH2,JDP2,CTLA4,CCDC88B,ZBTB10	ZBTB10,BACH2,BNC2
EFO_0004348	Hematocrit	15	ENSG00000081189,ENSG00000095637,ENSG00000100330,ENSG00000103449,ENSG00000103460,ENSG00000145623,ENSG00000148655,ENSG00000148737,ENSG00000155324,ENSG00000159267,ENSG00000159387,ENSG00000160191,ENSG00000165626,ENSG00000169220,ENSG00000171992,ENSG00000180628,ENSG00000197444,ENSG00000163406,ENSG00000164938,ENSG00000182223,ENSG00000104870,ENSG00000111906,ENSG00000112246,ENSG00000112339,ENSG00000112531…	242	17	ENSG00000168958,ENSG00000188191,ENSG00000105866,ENSG00000198945,ENSG00000205189,ENSG00000180176,ENSG00000019995,ENSG00000113916,ENSG00000175215,ENSG00000139083,ENSG00000130222,ENSG00000146021,ENSG00000102921,ENSG00000138621,ENSG00000142611,ENSG00000163554,ENSG00000103460	1.69	0.0523283	0.917377	MEF2C,SORBS1,MTMR3,SALL1,TOX3,OSMR,LRMDA,TCF7L2,GRAMD2B,HLCS,IRX6,PDE9A,BEND7,RGS14,SYNPO,PCGF5,OGDHL,SLC15A2,TP53INP1,ZAR1,FCGRT,HDDC2,SIM1,HBS1L,QKI,GMDS,VEGFA,EGLN3,POMP,PPCDC,ESR2,FGD2,ARHGEF40,NRG4,RNF182,L3MBTL3,DACH1,TIE1,RARB,NR5A2,MYCL,PPARG,LYPLAL1,ALDH1L1,NDUFAF6,NRG1,FBLN2,UBE2E2,FOXD2,ESRRG,ZBTB10,PYGB,FKBP4,VMP1,TFR2,ASB3,PSD4,PODXL,HOXD10,SOX5,TBX3,TMC6,ACMSD,ING5,SERTAD2,RIPOR3,PP…	MFF,PRKAR1B,SP4,L3MBTL3,ZBTB10,TH,ZRANB1,BCL6,CTDSP2,ETV6,GADD45G,KLHL3,N4BP1,PPCDC,PRDM16,SPTA1,TOX3
EFO_0004614	Apolipoprotein A 1 Measurement	4	ENSG00000069011,ENSG00000119927,ENSG00000164330,ENSG00000175029,ENSG00000144655,ENSG00000060566,ENSG00000088448,ENSG00000112576,ENSG00000161888,ENSG00000165417,ENSG00000224916,ENSG00000267467,ENSG00000036565,ENSG00000158825,ENSG00000163412,ENSG00000179930,ENSG00000186205,ENSG00000002726,ENSG00000086300,ENSG00000106460,ENSG00000111412,ENSG00000135917,ENSG00000138439,ENSG00000171055,ENSG00000178882…	170	13	ENSG00000131323,ENSG00000206560,ENSG00000135018,ENSG00000198945,ENSG00000154359,ENSG00000172530,ENSG00000173068,ENSG00000157613,ENSG00000130222,ENSG00000185002,ENSG00000109654,ENSG00000163960,ENSG00000168334	1.84	0.0539524	0.917377	PITX1,GPAM,EBF1,CTBP2,CSRNP1,CREB3L3,ANKRD10,CCND3,SPC24,GTF2A1,APOC4-APOC2,APOC4,SLC18A1,CDA,EIF4E3,ZNF648,MTARC1,AOC1,SNX10,TMEM106B,SPRING1,SLC19A3,FAM117B,FEZ2,RFLNA,IKZF1,UBE2K,AKNA,HGFAC,CEP164,AMPD3,UBASH3B,MYEOV,UVRAG,ZNF366,CCDC92,POU6F2,CD300LG,TNFRSF13B,GALNT2,FAM168A,TMPRSS11E,C4orf17,ELF1,NFIC,FAM114A2,SEC14L4,CMIP,PTTG1IP,FCGRT,FRK,LDLR,TRAF3,ZBTB42,RFX6,DAGLB,NEIL2,NCK1,PPP1R3B,SLC…	TRAF3,ANKRD28,UBQLN1,L3MBTL3,LONRF1,BANP,BNC2,CREB3L1,GADD45G,RFX6,TRIM2,UBXN7,XIRP1
EFO_0004464	Brain Measurement	5	ENSG00000151150,ENSG00000157510,ENSG00000165730,ENSG00000169740,ENSG00000178363,ENSG00000183621,ENSG00000189319,ENSG00000155926,ENSG00000133818,ENSG00000055208,ENSG00000112782,ENSG00000140479,ENSG00000153885,ENSG00000156218,ENSG00000186073,ENSG00000196792,ENSG00000020181,ENSG00000077585,ENSG00000104332,ENSG00000151276,ENSG00000214050,ENSG00000071051,ENSG00000111266,ENSG00000123106,ENSG00000128573…	208	15	ENSG00000196628,ENSG00000198945,ENSG00000128573,ENSG00000163618,ENSG00000173068,ENSG00000123106,ENSG00000130222,ENSG00000155974,ENSG00000151276,ENSG00000171444,ENSG00000008441,ENSG00000165495,ENSG00000147526,ENSG00000131374,ENSG00000103460	1.74	0.0554204	0.917377	ANK3,AFAP1L1,STOX1,ZNF32,CALML3,ZNF438,FAM53B,SLA,RRAS2,TAB2,CLIC5,PCSK6,KCTD15,ADAMTSL3,CDIN1,STRN3,ADGRA2,GPR137B,SFRP1,MAGI1,FBXO16,NCK2,DUSP16,CCDC91,FOXP2,SOX5,AGAP1,CDC42EP3,AGMO,RPL37A,GAB2,CHIC2,LMX1B,PTCH1,CCR4,ARHGAP12,NTN4,SEM1,KCNA5,AUTS2,MSRB3,NFIA,DMRT3,FRYL,RASL11B,ANKRD50,ZNF827,BNC2,IL34,NBL1,CADPS,FGF10,GINS2,TCF7L2,PIP4K2A,FAM204A,EFNA5,EFS,ACTN4,PLXND1,BARHL2,KAZN,TCF4,ZBTB16,…	TCF4,L3MBTL3,FOXP2,CADPS,BNC2,CCDC91,GADD45G,GRIP1,MAGI1,MCC,NFIX,PKNOX2,TACC1,TBC1D5,TOX3
EFO_0009592	Social Interaction Measurement	6	ENSG00000112246,ENSG00000196628,ENSG00000114446,ENSG00000095951,ENSG00000115507,ENSG00000143032,ENSG00000162599,ENSG00000153234,ENSG00000133794,ENSG00000188938,ENSG00000077063,ENSG00000144229,ENSG00000204406,ENSG00000119906,ENSG00000016082,ENSG00000081189,ENSG00000132854,ENSG00000173273,ENSG00000141682	19	3	ENSG00000115507,ENSG00000196628,ENSG00000132854	3.75	0.0577126	0.917377	SIM1,TCF4,IFT57,HIVEP1,OTX1,BARHL2,NFIA,NR4A2,BMAL1,FAM120AOS,CTTNBP2,THSD7B,MBD5,SLF2,ISL1,MEF2C,KANK4,TNKS,PMAIP1	OTX1,TCF4,KANK4
EFO_0000676	Psoriasis	21	ENSG00000115267,ENSG00000145901,ENSG00000148660,ENSG00000132481,ENSG00000102804,ENSG00000100906,ENSG00000118503,ENSG00000173214,ENSG00000033122,ENSG00000104427,ENSG00000162924,ENSG00000170035,ENSG00000132436,ENSG00000164332,ENSG00000149289,ENSG00000184939,ENSG00000185436,ENSG00000020633,ENSG00000143185,ENSG00000106070,ENSG00000136193,ENSG00000124216,ENSG00000112877,ENSG00000054654,ENSG00000177468…	47	5	ENSG00000133103,ENSG00000162924,ENSG00000112182,ENSG00000079805,ENSG00000145901	2.54	0.0587446	0.917377	IFIH1,TNIP1,CAMK2G,TRIM47,TSC22D1,NFKBIA,TNFAIP3,MFSD4B,LRRC7,ZC2HC1A,REL,UBE2E3,FIGNL1,UBLCP1,ZC3H12C,ZFP90,IFNLR1,RUNX3,XCL2,GRB10,SCRN1,SNAI1,CEP72,SYNE2,OLIG3,DOCK3,SATB1,CARD14,MTCL1,IFNGR2,PDE4A,COG6,TAGAP,FASLG,ATP6V1G3,DENND1B,STAT3,EMSY,PKIG,IPMK,AIM2,PTPN11,POLI,DNM2,BACH2,HBS1L,PGBD1	COG6,REL,BACH2,DNM2,TNIP1
MONDO_0004979	Asthma	42	ENSG00000103591,ENSG00000107485,ENSG00000145569,ENSG00000145779,ENSG00000160185,ENSG00000168685,ENSG00000122877,ENSG00000095951,ENSG00000100906,ENSG00000112182,ENSG00000112245,ENSG00000152661,ENSG00000156218,ENSG00000166949,ENSG00000182185,ENSG00000134824,ENSG00000085276,ENSG00000123685,ENSG00000136997,ENSG00000142655,ENSG00000160712,ENSG00000205189,ENSG00000076554,ENSG00000115602,ENSG00000115738…	88	8	ENSG00000133103,ENSG00000131323,ENSG00000205189,ENSG00000112182,ENSG00000113916,ENSG00000198791,ENSG00000130222,ENSG00000056558	2.17	0.059131	0.917377	AAGAB,GATA3,OTULINL,TNFAIP8,UBASH3A,IL7R,EGR2,HIVEP1,NFKBIA,BACH2,PTP4A1,GJA1,ADAMTSL3,SMAD3,RAD51B,FADS2,MECOM,BATF3,MYC,PEX14,IL6R,ZBTB10,TPD52,IL1RL1,ID2,TSPAN8,DOCK4,BCL2L11,JAZF1,SPATA32,PRR5L,EMSY,OVOL1,ARRDC1,BCL6,UHRF2,ZNF366,STEAP1B,CADM3,KRT222,EYA2,CDHR3,CCL22,NDFIP1,BAK1,CD70,RUNX3,RORC,CD200R1,LRRC3B,IL21R,PDE4D,IPCEF1,OLIG3,DOCK3,ITPKB,POLI,GADD45G,PTCH1,AQP2,IL2RB,ADO,SLC30A8,HDAC7…	COG6,TRAF3,ZBTB10,BACH2,BCL6,CNOT7,GADD45G,TRAF1
EFO_0004268	Sclerosing Cholangitis	3	ENSG00000167037,ENSG00000153094,ENSG00000168071,ENSG00000160185,ENSG00000112182,ENSG00000061273,ENSG00000068383,ENSG00000196628	8	2	ENSG00000196628,ENSG00000112182	5.93	0.0596235	0.917377	SGSM1,BCL2L11,CCDC88B,UBASH3A,BACH2,HDAC7,INPP5A,TCF4	TCF4,BACH2
EFO_0008002	Physical Activity Measurement	20	ENSG00000016082,ENSG00000140718,ENSG00000102572,ENSG00000176473,ENSG00000139117,ENSG00000158321,ENSG00000183166,ENSG00000118762,ENSG00000196628,ENSG00000028116,ENSG00000128573,ENSG00000106536,ENSG00000081189,ENSG00000103460,ENSG00000166167,ENSG00000184349,ENSG00000182568,ENSG00000175029,ENSG00000014123,ENSG00000134686,ENSG00000196353,ENSG00000036257,ENSG00000130035,ENSG00000164123,ENSG00000166446…	33	4	ENSG00000196628,ENSG00000183092,ENSG00000128573,ENSG00000103460	2.89	0.0615835	0.917377	ISL1,FTO,STK24,WDR25,CPNE8,AUTS2,CALN1,PKD2,TCF4,VRK2,FOXP2,POU6F2,MEF2C,TOX3,BTRC,EFNA5,SATB1,CTBP2,UFL1,PHC2,CPNE4,CUL3,GALNT8,SPMIP2,CDYL2,PIN1,RIT2,BEGAIN,PMAIP1,MEGF11,H4C8,HSD17B12,SYT4	TCF4,BEGAIN,FOXP2,TOX3
MONDO_0002009	Major Depressive Disorder	3	ENSG00000140009,ENSG00000186470,ENSG00000189283,ENSG00000196628,ENSG00000157890,ENSG00000077063,ENSG00000028116,ENSG00000186951,ENSG00000134780,ENSG00000147905,ENSG00000166510,ENSG00000156395,ENSG00000197006,ENSG00000117148,ENSG00000174891,ENSG00000106460,ENSG00000078053,ENSG00000131323,ENSG00000128573,ENSG00000101489	20	3	ENSG00000131323,ENSG00000196628,ENSG00000128573	3.57	0.0644459	0.917377	ESR2,BTN3A2,FHIT,TCF4,MEGF11,CTTNBP2,VRK2,PPARA,DAGLA,ZCCHC7,CCDC68,SORCS3,METTL9,ACTL8,RSRC1,TMEM106B,AMPH,TRAF3,FOXP2,CELF4	TRAF3,TCF4,FOXP2
EFO_0009589	Worry Measurement	9	ENSG00000078328,ENSG00000081189,ENSG00000182568,ENSG00000213047,ENSG00000106392,ENSG00000170417,ENSG00000172059,ENSG00000101489,ENSG00000134490,ENSG00000176697,ENSG00000196628,ENSG00000129625,ENSG00000107249,ENSG00000133794,ENSG00000185920,ENSG00000140948,ENSG00000147454,ENSG00000151276,ENSG00000169064,ENSG00000088448,ENSG00000185053,ENSG00000048540,ENSG00000111412,ENSG00000175866,ENSG00000077458…	35	4	ENSG00000196628,ENSG00000007372,ENSG00000151276,ENSG00000187391	2.72	0.0720804	0.954509	RBFOX1,MEF2C,SATB1,DENND1B,C1GALT1,TMEM182,KLF11,CELF4,TMEM241,BDNF,TCF4,REEP5,GLIS3,BMAL1,PTCH1,ZCCHC14,SLC25A37,MAGI1,ZBBX,ANKRD10,SGCZ,LMO3,SPRING1,BAIAP2,FAM76B,HIVEP1,LINGO1,ECE1,PAX6,TSNARE1,FANCL,GDNF,NR4A2,MAGI2,CHMP3	TCF4,PAX6,MAGI1,MAGI2
MONDO_0005405	Childhood Onset Asthma	10	ENSG00000112182,ENSG00000137265,ENSG00000166949,ENSG00000182185,ENSG00000205189,ENSG00000115602,ENSG00000115738,ENSG00000153814,ENSG00000167914,ENSG00000107165,ENSG00000138684,ENSG00000172818,ENSG00000131507,ENSG00000057663,ENSG00000136997,ENSG00000143365,ENSG00000145569,ENSG00000117560,ENSG00000158636,ENSG00000105889,ENSG00000100906,ENSG00000131323,ENSG00000101751,ENSG00000135362,ENSG00000197070…	35	4	ENSG00000131323,ENSG00000205189,ENSG00000112182,ENSG00000159216	2.72	0.0720804	0.954509	BACH2,IRF4,SMAD3,RAD51B,ZBTB10,IL1RL1,ID2,JAZF1,GSDMA,TYRP1,IL21,OVOL1,NDFIP1,ATG5,MYC,RORC,OTULINL,FASLG,EMSY,STEAP1B,NFKBIA,TRAF3,POLI,PRR5L,ARRDC1,ZNF366,TNFSF11,RUNX1,CYBRD1,BCL2L11,SPSB1,TSPAN8,AP1S3,SMAD4,CDHR3	TRAF3,ZBTB10,BACH2,RUNX1
EFO_0007992	Basophil Percentage Of Leukocytes	3	ENSG00000107929,ENSG00000123643,ENSG00000157551,ENSG00000189319,ENSG00000197142,ENSG00000112773,ENSG00000118513,ENSG00000198133,ENSG00000065600,ENSG00000113851,ENSG00000143851,ENSG00000164816,ENSG00000203747,ENSG00000127946,ENSG00000185811,ENSG00000172493,ENSG00000111790,ENSG00000216490,ENSG00000105810,ENSG00000110934,ENSG00000115738,ENSG00000186792,ENSG00000140044,ENSG00000146592,ENSG00000171791…	67	6	ENSG00000077420,ENSG00000197024,ENSG00000198945,ENSG00000177674,ENSG00000113916,ENSG00000127946	2.14	0.0752969	0.954509	LARP4B,SLC36A1,KCNJ15,FAM53B,ACSL5,TENT5A,MYB,TMEM229B,PACC1,CRBN,PTPN7,DEFA5,FCGR3A,HIP1,IKZF1,AFF1,FGFR1OP2,IFI30,CDK6,BIN2,ID2,HYAL3,JDP2,CREB5,BCL2,KIAA0930,LMNB1,SRGN,KCNJ6,RASGRP4,BCL6,APBB1IP,LITAF,CD164,PRL,PPP2R5A,PADI4,AGTRAP,IKZF2,ZNF398,NATD1,SLC7A10,IQGAP1,TNFRSF10C,ZYX,VPS26A,LRMDA,IL7R,RTP2,S1PR4,PRAM1,FCGR2A,CDA,SELL,DEFA1B,ZNF786,DYRK1A,MEF2A,L3MBTL3,TLE4,CHORDC1,SCD,PAQR5,RAB2A,…	APBB1IP,ZNF398,L3MBTL3,AGTRAP,BCL6,HIP1
EFO_0004875	Mathematical Ability	5	ENSG00000146243,ENSG00000186814,ENSG00000081189,ENSG00000100206,ENSG00000113369,ENSG00000148737,ENSG00000175029,ENSG00000183621,ENSG00000184838,ENSG00000185261,ENSG00000186732,ENSG00000187164,ENSG00000102572,ENSG00000104055,ENSG00000124508,ENSG00000133083,ENSG00000135312,ENSG00000139793,ENSG00000168477,ENSG00000169783,ENSG00000173575,ENSG00000175198,ENSG00000276644,ENSG00000010803,ENSG00000079102…	296	19	ENSG00000106689,ENSG00000101746,ENSG00000131323,ENSG00000196628,ENSG00000105866,ENSG00000120341,ENSG00000198945,ENSG00000128573,ENSG00000154359,ENSG00000113369,ENSG00000157613,ENSG00000150672,ENSG00000130222,ENSG00000151276,ENSG00000170903,ENSG00000102921,ENSG00000078114,ENSG00000008441,ENSG00000103460	1.55	0.0794193	0.954509	IRAK1BP1,ZSCAN30,MEF2C,DMC1,ARRDC3,TCF7L2,CTBP2,ZNF438,PRR16,KIAA0825,MPPED1,SHTN1,STK24,TGM5,BTN2A2,DCLK1,HTR1B,MBNL2,TNXB,LINGO1,CHD2,PCCA,DACH1,SCMH1,RUNX1T1,SEC16B,KHDRBS3,TTLL7,NFIA,SNX7,PTK2,ROBO1,TSNARE1,SGCZ,CPNE4,MAD1L1,THSD7A,DERA,VRK2,CUL3,TRIB2,MAP3K20,PALS2,GSDME,NUFIP2,FANCL,SLC16A7,SATB2,PIK3C2G,DUSP6,PDIA6,RALB,THSD7B,PKP4,MSI2,ANKRD23,CNTNAP2,FIGN,RBM43,TMEM17,LHFPL3,TMEM120B,BRI…	LHX2,NOL4,TRAF3,TCF4,SP4,SEC16B,L3MBTL3,FOXP2,LONRF1,ARRDC3,CREB3L1,DLG2,GADD45G,MAGI1,MSANTD4,N4BP1,NEBL,NFIX,TOX3
EFO_0000685	Rheumatoid Arthritis	38	ENSG00000042286,ENSG00000100321,ENSG00000128228,ENSG00000160185,ENSG00000164512,ENSG00000181751,ENSG00000183621,ENSG00000118503,ENSG00000133103,ENSG00000170525,ENSG00000049249,ENSG00000117592,ENSG00000136573,ENSG00000159339,ENSG00000163508,ENSG00000135097,ENSG00000153814,ENSG00000162924,ENSG00000163599,ENSG00000197123,ENSG00000198369,ENSG00000056558,ENSG00000101017,ENSG00000030110,ENSG00000112182…	52	5	ENSG00000133103,ENSG00000162924,ENSG00000112182,ENSG00000103154,ENSG00000056558	2.29	0.0806009	0.954509	AIFM2,SYNGR1,SDF2L1,UBASH3A,ANKRD55,MACIR,ZNF438,TNFAIP3,COG6,PFKFB3,TNFRSF9,PRDX6,BLK,PADI4,EOMES,MSI1,JAZF1,REL,CTLA4,ZNF679,SPRED2,TRAF1,CD40,BAK1,BACH2,TAGAP,IL6R,OLIG3,TXNDC11,IFNGR2,ATG5,IQGAP1,RAD51B,GRHL2,CYRIB,FLACC1,NFKBIA,CD83,ZSCAN23,FCRL3,SOX5,CUL5,NECAB2,GATA3,TPD52,MYO1B,ZNF366,RABEP1,PHACTR3,CTIF,CDC42EP3,IKZF1	COG6,REL,BACH2,NECAB2,TRAF1
EFO_0003144	Heart Failure	6	ENSG00000124762,ENSG00000164093,ENSG00000147883,ENSG00000166317,ENSG00000140718,ENSG00000146021,ENSG00000151929,ENSG00000211460,ENSG00000135111,ENSG00000140836	10	2	ENSG00000211460,ENSG00000146021	4.75	0.0829375	0.954509	CDKN1A,PITX2,CDKN2B,SYNPO2L,FTO,KLHL3,BAG3,TSN,TBX3,ZFHX3	TSN,KLHL3
EFO_1001494	Psoriasis Vulgaris	4	ENSG00000164691,ENSG00000185436,ENSG00000162924,ENSG00000145901,ENSG00000118503,ENSG00000149289,ENSG00000122861,ENSG00000100906,ENSG00000020633,ENSG00000148660	10	2	ENSG00000162924,ENSG00000145901	4.75	0.0829375	0.954509	TAGAP,IFNLR1,REL,TNIP1,TNFAIP3,ZC3H12C,PLAU,NFKBIA,RUNX3,CAMK2G	REL,TNIP1
EFO_1000627	Thyroid Disease	3	ENSG00000010810,ENSG00000182185,ENSG00000134215,ENSG00000146830,ENSG00000107249,ENSG00000119408,ENSG00000137265,ENSG00000020633,ENSG00000160185,ENSG00000112182,ENSG00000136997,ENSG00000071575,ENSG00000072818,ENSG00000170525,ENSG00000104388,ENSG00000134107,ENSG00000112339,ENSG00000115267,ENSG00000133466,ENSG00000176635,ENSG00000184986,ENSG00000104415,ENSG00000114423,ENSG00000160856,ENSG00000162739…	37	4	ENSG00000146830,ENSG00000112182,ENSG00000113916,ENSG00000103018	2.57	0.0834265	0.954509	FYN,RAD51B,VAV3,GIGYF1,GLIS3,NEK6,IRF4,RUNX3,UBASH3A,BACH2,MYC,TRIB2,ACAP1,PFKFB3,RAB2A,BHLHE40,HBS1L,IFIH1,C1QTNF6,HORMAD2,TMEM121,CCN4,CBLB,FCRL3,SLAMF6,CD69,CTLA4,CYB5B,MACIR,VEGFA,TNFSF11,MBIP,IL7R,TAGAP,BCL6,MB21D2,CX3CR1	GIGYF1,BACH2,BCL6,CYB5B
EFO_0004612	High Density Lipoprotein Cholesterol Measurement	63	ENSG00000091436,ENSG00000171700,ENSG00000026025,ENSG00000037749,ENSG00000102934,ENSG00000119927,ENSG00000140718,ENSG00000145675,ENSG00000145779,ENSG00000153815,ENSG00000164330,ENSG00000164574,ENSG00000165406,ENSG00000165671,ENSG00000170606,ENSG00000183255,ENSG00000184979,ENSG00000185305,ENSG00000196155,ENSG00000079999,ENSG00000091844,ENSG00000100784,ENSG00000112339,ENSG00000112576,ENSG00000112715…	258	17	ENSG00000131323,ENSG00000206560,ENSG00000120341,ENSG00000198945,ENSG00000154359,ENSG00000172530,ENSG00000173068,ENSG00000140299,ENSG00000186628,ENSG00000130222,ENSG00000104613,ENSG00000068745,ENSG00000110906,ENSG00000079999,ENSG00000109654,ENSG00000163960,ENSG00000026025	1.59	0.0848028	0.954509	MAP3K20,RGS19,VIM,MFAP3,PLLP,GPAM,FTO,PIK3R1,TNFAIP8,CMIP,EBF1,GALNT10,MARCHF8,NSD1,HSPA4,PTTG1IP,USP18,ARL15,PLEKHG4,KEAP1,RGS17,RPS6KA5,HBS1L,CCND3,VEGFA,CTDSPL2,BNIP2,TPM1,INSR,FSD2,KANK2,L3MBTL3,EYA1,DR1,SEC16B,DUSP4,PPARG,GALNT2,CNIH4,AZIN1,NCK1,UBXN7,PPP1R3B,ZNF648,CSF1,MTARC1,TEX35,M6PR,COBLL1,KCTD10,MVK,CCDC92,FAM117B,CD300LG,DAGLB,SPIC,IKZF1,CD300LF,TMEM120B,UBE2K,FOLH1,APOA5,SLC22A18,GA…	TRAF3,ANKRD28,SEC16B,L3MBTL3,LONRF1,BANP,BNC2,BNIP2,FSD2,GADD45G,INTS10,IP6K2,KCTD10,KEAP1,TRIM2,UBXN7,VIM
EFO_0005670	Smoking Initiation	5	ENSG00000043143,ENSG00000136770,ENSG00000036257,ENSG00000070366,ENSG00000119866,ENSG00000144229,ENSG00000151353,ENSG00000137473,ENSG00000157613,ENSG00000176697,ENSG00000028116,ENSG00000106554,ENSG00000196782,ENSG00000156395,ENSG00000164181,ENSG00000184349,ENSG00000173214,ENSG00000205363,ENSG00000198846,ENSG00000175198,ENSG00000079102,ENSG00000175806,ENSG00000077063,ENSG00000182263,ENSG00000130558…	53	5	ENSG00000101746,ENSG00000128573,ENSG00000173068,ENSG00000157613,ENSG00000131374	2.25	0.0854283	0.954509	JADE2,DNAJC1,CUL3,SMG6,BCL11A,THSD7B,TMEM18,TTC29,CREB3L1,BDNF,VRK2,CHCHD3,MAML3,SORCS3,ELOVL7,EFNA5,MFSD4B,INSYN1,TOX,PCCA,RUNX1T1,MSRA,CTTNBP2,FIGN,OLFM1,NTM,DUSP13B,BTRC,MAP2K5,RARB,ACTN2,BARHL2,SMYD2,RSRC1,MAD1L1,AUTS2,TMEM182,ZBTB16,BNC2,GGACT,SHTN1,FOXP2,NOL4,NDUFAF2,IGF1R,LMO3,LRRC4C,ZGPAT,BEND7,ZNF131,TBC1D5,MAIP1,EED	NOL4,FOXP2,BNC2,CREB3L1,TBC1D5
EFO_0007876	Insomnia Measurement	6	ENSG00000103460,ENSG00000120708,ENSG00000184349,ENSG00000125618,ENSG00000136536,ENSG00000166886,ENSG00000171435,ENSG00000153237,ENSG00000168517,ENSG00000174453,ENSG00000204104,ENSG00000205060,ENSG00000205078,ENSG00000109956,ENSG00000197381,ENSG00000179922,ENSG00000147601,ENSG00000130720,ENSG00000079393,ENSG00000103449,ENSG00000114455,ENSG00000077092,ENSG00000182568,ENSG00000028116,ENSG00000119866…	53	5	ENSG00000196628,ENSG00000166886,ENSG00000124214,ENSG00000128573,ENSG00000103460	2.25	0.0854283	0.954509	TOX3,TGFBI,EFNA5,PAX8,MARCHF7,NAB2,KSR2,CCDC148,HEXIM2,VWC2L,TRAF3IP1,SLC35B4,SYCE1L,B3GAT1,ADARB1,ZNF784,TERF1,FIBCD1,DUSP13B,SALL1,HHLA2,RARB,SATB1,VRK2,BCL11A,ZMYND8,GLIS3,CCSER1,TCF4,ISL1,OLFM4,IGF1R,INSYN1,MNT,MFSD6,ADO,TCF12,TEX29,CHCHD3,FOXP2,AGAP1,STAU1,KCNIP4,FANCL,MACIR,PACRG,PTN,SEC11C,KIF2A,HAPSTR1,MED12L,SORL1,RORB	TCF4,NAB2,STAU1,FOXP2,TOX3
EFO_0007778	Urinary Albumin To Creatinine Ratio	8	ENSG00000166225,ENSG00000186564,ENSG00000084734,ENSG00000119866,ENSG00000137699,ENSG00000244734,ENSG00000158321,ENSG00000112715,ENSG00000092445,ENSG00000128573,ENSG00000153094,ENSG00000109536,ENSG00000081248,ENSG00000205189,ENSG00000205213,ENSG00000136770,ENSG00000148655,ENSG00000159167,ENSG00000196628,ENSG00000185305,ENSG00000105707,ENSG00000153015,ENSG00000181915	23	3	ENSG00000196628,ENSG00000205189,ENSG00000128573	3.1	0.0866594	0.954509	FRS2,FOXD2,GCKR,BCL11A,TRIM29,HBB,AUTS2,VEGFA,TYRO3,FOXP2,BCL2L11,FRG1,CACNA1S,ZBTB10,LGR4,DNAJC1,LRMDA,STC1,TCF4,ARL15,HPN,CWC27,ADO	TCF4,ZBTB10,FOXP2
EFO_0007937	Blood Protein Measurement	1025	ENSG00000184986,ENSG00000069011,ENSG00000079393,ENSG00000099204,ENSG00000100079,ENSG00000107789,ENSG00000113303,ENSG00000113721,ENSG00000119922,ENSG00000122861,ENSG00000129925,ENSG00000134453,ENSG00000152684,ENSG00000160282,ENSG00000165816,ENSG00000165863,ENSG00000171643,ENSG00000254709,ENSG00000001036,ENSG00000032742,ENSG00000096006,ENSG00000104964,ENSG00000105185,ENSG00000105248,ENSG00000105383…	523	14	ENSG00000131323,ENSG00000196092,ENSG00000150636,ENSG00000112182,ENSG00000123106,ENSG00000127946,ENSG00000032742,ENSG00000132854,ENSG00000107187,ENSG00000163818,ENSG00000124357,ENSG00000143190,ENSG00000142611,ENSG00000185002	0.62	0.0891764	0.9682	TMEM121,PITX1,DUSP13B,ABLIM1,LGALS2,MINPP1,BTNL8,PDGFRB,IFIT2,PLAU,PGAP6,RBM17,PELO,FTCD,VWA2,SPMIP5,S100Z,IGLL5,FUCA2,IFT88,CRISP3,TLE5,PDCD5,YJU2,CD33,CD83,BACH2,OARD1,ATXN1,C3,MAX,KLC1,KLK8,APOC1,AFG1L,PCSK6,PGLYRP2,SPINT1,SLC22A1,MTA1,VSTM1,SMOC1,AGER,SIGLEC12,THTPA,APOC4,SIGLEC5,TF,HRG,BCHE,RALGPS2,PRDX6,TNFRSF10B,APCS,KANK4,PSRC1,CFHR5,BLK,CCN3,FCGR2A,C8A,UROC1,NFIA,CDCP1,LZTFL1,DEFB1,SCARA…	TRAF3,PAX5,CCDC102B,BACH2,CCDC91,HIP1,IFT88,KANK4,LHX3,LZTFL1,NAGK,POU2F1,PRDM16,RFX6
EFO_0004324	Body Weights And Measures	4	ENSG00000100376,ENSG00000140718,ENSG00000145675,ENSG00000153815,ENSG00000164330,ENSG00000056558,ENSG00000112175,ENSG00000112576,ENSG00000112837,ENSG00000010803,ENSG00000162623,ENSG00000055118,ENSG00000105810,ENSG00000118971,ENSG00000146592,ENSG00000132874,ENSG00000165716,ENSG00000176697,ENSG00000178177,ENSG00000164118,ENSG00000106049,ENSG00000139318,ENSG00000112699,ENSG00000185920,ENSG00000060237…	82	7	ENSG00000196628,ENSG00000120341,ENSG00000198945,ENSG00000164118,ENSG00000106052,ENSG00000056558,ENSG00000160685	2.04	0.0937582	0.97398	FAM118A,FTO,PIK3R1,CMIP,EBF1,TRAF1,BMP5,CCND3,TBX18,SCMH1,TYW3,KCNH2,CDK6,CCND2,CREB5,SLC14A2,DIPK1B,BDNF,LCORL,CEP44,HIBADH,DUSP6,GMDS,PTCH1,WNK1,MPPED2,YAP1,PITX1,FST,CDYL2,ADCY4,IGF1R,SMOC1,TBX15,OTULIN,QKI,GGACT,SMIM29,L3MBTL3,EYA1,SEC16B,TMEM18,MSRB3,EYA2,TEX10,BCL2,MXD3,HLX,STC1,CPNE4,DRAM1,KCNE4,FUBP3,EVX2,IGF1,LCOR,SLC25A37,PTPN14,FUBP1,MAD1L1,TAX1BP1,BCL11A,TBX2,ANP32B,POC5,SLC22A5,VEGFA…	TCF4,SEC16B,L3MBTL3,CEP44,TAX1BP1,TRAF1,ZBTB7B
EFO_0004354	Circadian Rhythm	3	ENSG00000103460,ENSG00000102805,ENSG00000101746,ENSG00000175548,ENSG00000146469,ENSG00000143032,ENSG00000175806,ENSG00000112137,ENSG00000127922,ENSG00000049245,ENSG00000108551	11	2	ENSG00000101746,ENSG00000103460	4.31	0.0954699	0.97398	TOX3,CLN5,NOL4,ALG10B,VIP,BARHL2,MSRA,PHACTR1,SEM1,VAMP3,RASD1	NOL4,TOX3
EFO_0004342	Waist Circumference	11	ENSG00000016082,ENSG00000140718,ENSG00000139973,ENSG00000147454,ENSG00000185053,ENSG00000206560,ENSG00000135472,ENSG00000153820,ENSG00000158321,ENSG00000204334,ENSG00000130222,ENSG00000133794,ENSG00000176697,ENSG00000111786,ENSG00000151353,ENSG00000170035,ENSG00000165030,ENSG00000196782,ENSG00000120341,ENSG00000132170,ENSG00000105810,ENSG00000170209,ENSG00000095713,ENSG00000148737,ENSG00000152359…	83	7	ENSG00000106689,ENSG00000131323,ENSG00000206560,ENSG00000120341,ENSG00000173068,ENSG00000150672,ENSG00000130222	2.01	0.0961164	0.97398	ISL1,FTO,SYT16,SLC25A37,SGCZ,ANKRD28,FAIM2,SPHKAP,AUTS2,ERICH2,GADD45G,BMAL1,BDNF,SRSF9,TMEM18,UBE2E3,NFIL3,MAML3,SEC16B,PPARG,CDK6,ANKK1,CRTAC1,TCF7L2,POC5,NRXN3,PCDH17,PGPEP1,IGF1R,TEX29,SLCO3A1,ZMAT4,WNK1,FANCL,CCDC92,TOM1L1,WWP2,MAP2K5,FHIT,CPNE4,CCND2,LHX2,TMEM241,OPCML,HMGB1,GMDS,HNF4G,SETD5,MSRA,KCNH2,DNAJC27,PSD4,DUSP6,FEZ2,HOXC4,HSD17B12,LDLRAD4,ARL14EP,MEF2C,PPL,GPR151,SHTN1,PDE4C,HEY2,…	LHX2,TRAF3,ANKRD28,SEC16B,BNC2,DLG2,GADD45G
EFO_0007777	Base Metabolic Rate Measurement	3	ENSG00000157045,ENSG00000069011,ENSG00000103479,ENSG00000131149,ENSG00000152359,ENSG00000153815,ENSG00000112576,ENSG00000140443,ENSG00000166068,ENSG00000122417,ENSG00000147454,ENSG00000173889,ENSG00000119042,ENSG00000123700,ENSG00000136048,ENSG00000141570,ENSG00000171055,ENSG00000066382,ENSG00000129965,ENSG00000017427,ENSG00000002726,ENSG00000121068,ENSG00000134308,ENSG00000134532,ENSG00000151353…	151	11	ENSG00000131323,ENSG00000196628,ENSG00000120341,ENSG00000198945,ENSG00000163618,ENSG00000019995,ENSG00000113916,ENSG00000173068,ENSG00000123106,ENSG00000139083,ENSG00000184672	1.74	0.101894	1	NTAN1,PITX1,RBL2,GSE1,POC5,CMIP,CCND3,IGF1R,SPRED1,ODF2L,SLC25A37,PHC3,SATB2,KCNJ2,DRAM1,CBX8,FEZ2,MPPED2,INS-IGF2,IGF1,AOC1,TBX2,YWHAQ,SOX5,TMEM18,AATK,LGR4,SBF2,GALR1,DOK7,BDNF,FAIM2,PPIF,ZFHX3,LRMDA,TCF7L2,KCNJ15,PRKG1,CCNE1,QKI,SLC7A1,KCTD15,RAD51B,SMOC1,LYPLAL1,FTO,MAX,NFIC,MLIP,BCL6,GIPC2,RALYL,CYBRD1,GCKR,EFEMP1,DNMT3A,SOCS2,IGF2BP3,HOXD12,OLFM1,TEX10,RNF169,BCL2,LCORL,WASF3,PRTFDC1,CACNB2…	TRAF3,TCF4,SEC16B,L3MBTL3,CADPS,ZRANB1,BCL6,BNC2,CCDC91,ETV6,RALYL
MONDO_0004992	Cancer	6	ENSG00000140995,ENSG00000141013,ENSG00000064012,ENSG00000182185,ENSG00000183579,ENSG00000198901,ENSG00000103460,ENSG00000140718,ENSG00000153814,ENSG00000147883,ENSG00000172927,ENSG00000187678,ENSG00000137265,ENSG00000149311,ENSG00000107960,ENSG00000164330,ENSG00000276747,ENSG00000275410,ENSG00000126777,ENSG00000166923,ENSG00000125618,ENSG00000173068,ENSG00000100290,ENSG00000166446,ENSG00000185002…	26	3	ENSG00000173068,ENSG00000185002,ENSG00000103460	2.74	0.111624	1	DEF8,GAS8,CASP8,RAD51B,ZNRF3,PRC1,TOX3,FTO,JAZF1,CDKN2B,MYEOV,SPRY4,IRF4,ATM,STN1,EBF1,PADI6,HNF1B,KTN1,GREM1,PAX8,BNC2,BIK,CDYL2,RFX6,FLACC1	BNC2,RFX6,TOX3
EFO_0003761	Unipolar Depression	15	ENSG00000078328,ENSG00000081189,ENSG00000156395,ENSG00000102837,ENSG00000120658,ENSG00000140009,ENSG00000146038,ENSG00000165588,ENSG00000189283,ENSG00000028116,ENSG00000106460,ENSG00000101489,ENSG00000106689,ENSG00000183798,ENSG00000184305,ENSG00000196782,ENSG00000079393,ENSG00000044459,ENSG00000196092,ENSG00000196628,ENSG00000136573,ENSG00000213047,ENSG00000174891,ENSG00000102572,ENSG00000147454…	58	5	ENSG00000106689,ENSG00000196092,ENSG00000196628,ENSG00000007372,ENSG00000162105	2.05	0.111755	1	RBFOX1,MEF2C,SORCS3,OLFM4,ENOX1,ESR2,DCDC2,OTX2,FHIT,VRK2,TMEM106B,CELF4,LHX2,EMILIN3,CCSER1,MAML3,DUSP13B,CNTLN,PAX5,TCF4,BLK,DENND1B,RSRC1,STK24,SLC25A37,CTTNBP2,GSDME,NR4A2,ATP23,PAX6,ZMYND8,DAGLA,NAA11,CCDC68,METTL9,LINGO1,CIBAR1,SOX5,SHANK2,CHMP3,KIF2A,FAM120AOS,SGCZ,BAIAP2,RAB27B,PTCH1,RALGPS1,SPRY2,ROBO1,ROBO2,MAD1L1,CNOT4,CIR1,CHORDC1,ARB2A,ADARB1,MSRA,INSYN1	LHX2,PAX5,TCF4,PAX6,SHANK2
EFO_0004704	Age At Menopause	11	ENSG00000166478,ENSG00000146083,ENSG00000153157,ENSG00000155087,ENSG00000064419,ENSG00000129197,ENSG00000198056,ENSG00000198586,ENSG00000108001,ENSG00000033327,ENSG00000125885,ENSG00000179059,ENSG00000184937,ENSG00000140718,ENSG00000153944,ENSG00000101187,ENSG00000152219,ENSG00000019995,ENSG00000070950,ENSG00000164684,ENSG00000187790,ENSG00000165861,ENSG00000070476,ENSG00000152661,ENSG00000073282…	42	4	ENSG00000019995,ENSG00000166478,ENSG00000116017,ENSG00000213024	2.26	0.115292	1	ZNF143,RNF44,SYCP2L,ODF1,TNPO3,RPAIN,PRIM1,TLK1,EBF3,GAB2,MCM8,ZFP42,WT1,FTO,MSI2,SLCO4A1,ARL14EP,ZRANB1,RAD18,ZNF704,FANCM,ZFYVE1,ZXDC,GJA1,TP63,STX6,YIPF4,PEX5,ORC6,TASOR2,ARID3A,MFSD4B,PPARG,XRCC5,FRYL,SPRY4,NAMPT,BCL2L11,ACMSD,TMEM120B,HAPSTR1,NUP62	ZRANB1,ZNF143,ARID3A,NUP62
EFO_0004340	Body Mass Index	78	ENSG00000115561,ENSG00000152219,ENSG00000148110,ENSG00000016082,ENSG00000019995,ENSG00000037749,ENSG00000078403,ENSG00000095713,ENSG00000118898,ENSG00000140718,ENSG00000148737,ENSG00000152359,ENSG00000152804,ENSG00000165626,ENSG00000165995,ENSG00000169347,ENSG00000173250,ENSG00000182771,ENSG00000184349,ENSG00000187164,ENSG00000187678,ENSG00000162613,ENSG00000206560,ENSG00000110172,ENSG00000021645…	371	22	ENSG00000131323,ENSG00000196628,ENSG00000206560,ENSG00000105866,ENSG00000120341,ENSG00000198945,ENSG00000205189,ENSG00000128573,ENSG00000163618,ENSG00000007372,ENSG00000019995,ENSG00000173068,ENSG00000176155,ENSG00000175215,ENSG00000151065,ENSG00000130222,ENSG00000169744,ENSG00000187391,ENSG00000184672,ENSG00000163071,ENSG00000163960,ENSG00000160685	1.43	0.115991	1	CHMP3,ARL14EP,MFSD14B,ISL1,ZRANB1,MFAP3,MLLT10,CRTAC1,PPL,FTO,TCF7L2,POC5,HHEX,BEND7,CACNB2,GP2,GPR151,GRID1,EFNA5,SHTN1,SPRY4,FUBP1,ANKRD28,CHORDC1,NRXN3,NOX3,RGS17,HIVEP1,STK24,CCNE1,CRTC1,OPRM1,PHACTR1,QKI,PCDH17,ZMYM2,MTIF3,SIGLEC9,ZNF280D,SLAIN1,SYT16,TLE3,IGF1R,LINGO1,HMGB1,NUTM2F,CAMK1G,RARB,RUNX1T1,KIF9,TBX15,UBE2W,MFAP2,SEC16B,NPPB,TSPAN2,TTLL7,PTPN7,ARL8A,VGLL4,SLC25A37,ENAH,CADPS,HNF4G…	TRAF3,TCF4,ANKRD28,SP4,SEC16B,L3MBTL3,ZBTB10,FOXP2,CADPS,PAX6,ZRANB1,BNC2,CCDC57,CTDSP2,DCP1B,GADD45G,LDB2,MAGI2,RALYL,SPATA18,UBXN7,ZBTB7B
EFO_0007978	Red Blood Cell Density Measurement	5	ENSG00000135535,ENSG00000135549,ENSG00000081189,ENSG00000095637,ENSG00000100290,ENSG00000120705,ENSG00000145779,ENSG00000159387,ENSG00000185305,ENSG00000117616,ENSG00000033170,ENSG00000104783,ENSG00000111906,ENSG00000112182,ENSG00000112339,ENSG00000112576,ENSG00000130876,ENSG00000136143,ENSG00000140009,ENSG00000172179,ENSG00000182185,ENSG00000183137,ENSG00000091513,ENSG00000104765,ENSG00000116833…	254	16	ENSG00000168958,ENSG00000188191,ENSG00000105866,ENSG00000198945,ENSG00000112182,ENSG00000019995,ENSG00000127914,ENSG00000175215,ENSG00000139083,ENSG00000127946,ENSG00000160207,ENSG00000107187,ENSG00000142611,ENSG00000159216,ENSG00000151575,ENSG00000103460	1.51	0.116426	1	CD164,PKIB,MEF2C,SORBS1,BIK,ETF1,TNFAIP8,IRX6,ARL15,RSRP1,FUT8,KCNN4,HDDC2,BACH2,HBS1L,CCND3,SLC7A10,SUCLA2,ESR2,PRL,RAD51B,CEP57L1,TF,BNIP3L,NR5A2,XPO7,PRDM16,CTDSPL,SLC25A37,NDUFAF6,ZNF704,UBE2E2,ESRRG,MAP3K20,ID2,CCND2,HIP1,ACMSD,WIPI2,STXBP4,SP3,TNFRSF13B,SLC13A4,ZBTB16,CEP164,RCL1,BMAL1,PRR5L,IMPA2,VLDLR,PTPN1,MAFB,QKI,CREM,GTF2A1,CCDC92,EHD3,GRB10,PRKD3,PSD4,DYNC2LI1,ETV6,KLF11,NAP1L1,STMP1…	MFF,PRKAR1B,SP4,L3MBTL3,BACH2,ZRANB1,AKAP9,CTDSP2,ETV6,HIP1,HSF2BP,LHX3,PRDM16,RUNX1,TEX9,TOX3
EFO_0004341	Body Fat Distribution	10	ENSG00000177932,ENSG00000038427,ENSG00000174938,ENSG00000198860,ENSG00000156218,ENSG00000166949,ENSG00000129221,ENSG00000151353,ENSG00000155660,ENSG00000099139,ENSG00000149716,ENSG00000173068,ENSG00000153814,ENSG00000163171,ENSG00000136828,ENSG00000156140,ENSG00000198373,ENSG00000120341,ENSG00000140718,ENSG00000117122,ENSG00000028116,ENSG00000055118,ENSG00000071967,ENSG00000123106,ENSG00000115380…	28	3	ENSG00000120341,ENSG00000173068,ENSG00000123106	2.54	0.129611	1	ZNF354C,VCAN,SEZ6L2,TSEN15,ADAMTSL3,SMAD3,AIPL1,TMEM18,PDIA4,PCSK5,LTO1,BNC2,JAZF1,CDC42EP3,RALGPS1,ADAMTS3,WWP2,SEC16B,FTO,MFAP2,VRK2,KCNH2,CYBRD1,CCDC91,EFEMP1,RFTN2,SLC25A37,DNAJC27	SEC16B,BNC2,CCDC91
EFO_0006930	Brain Volume Measurement	68	ENSG00000155366,ENSG00000102471,ENSG00000118922,ENSG00000142611,ENSG00000186564,ENSG00000205835,ENSG00000174099,ENSG00000152977,ENSG00000118762,ENSG00000163132,ENSG00000115808,ENSG00000135903,ENSG00000163171,ENSG00000273706,ENSG00000114126,ENSG00000187164,ENSG00000171791,ENSG00000164185,ENSG00000197226,ENSG00000105245,ENSG00000239264,ENSG00000153029,ENSG00000169398,ENSG00000150556,ENSG00000102805…	70	6	ENSG00000123106,ENSG00000123219,ENSG00000008441,ENSG00000142611,ENSG00000157216,ENSG00000152422	2.04	0.129887	1	RHOC,NDFIP2,KLF12,PRDM16,FOXD2,GMNC,MSRB3,ZIC1,PKD2,MSX1,STRN,PAX3,CDC42EP3,LHX1,TFDP2,SHTN1,BCL2,ZNF474,TBC1D9B,NUMBL,TXNDC5,MR1,PTK2,LYPD6B,CLN5,KTN1,STX6,MB21D2,IGF1,GRB10,PARP11,SEM1,DRAM1,AUTS2,AGMO,DKK3,PRDM5,CCBE1,VCAN,PANX2,CENPK,STAMBPL1,ZFHX3,AFAP1L1,BMP5,PRKCZ,NEFM,SSBP3,LMO3,FAM3C,JADE2,FKBP5,DACH1,CCDC91,PIGF,CELF4,CNOT6L,ISL1,ELOVL7,NDUFAF2,EFNA5,FAM53B,NUFIP2,XRCC4,PPARGC1A,ANXA1,S…	CCDC91,CENPK,NFIX,PRDM16,SSBP3,XRCC4
EFO_0003924	Hair Color	15	ENSG00000100364,ENSG00000120149,ENSG00000054654,ENSG00000112782,ENSG00000137265,ENSG00000139737,ENSG00000140262,ENSG00000172349,ENSG00000075426,ENSG00000115138,ENSG00000118971,ENSG00000128585,ENSG00000128641,ENSG00000146592,ENSG00000146776,ENSG00000155760,ENSG00000233608,ENSG00000033327,ENSG00000106689,ENSG00000119408,ENSG00000125970,ENSG00000166387,ENSG00000173068,ENSG00000080166,ENSG00000204991…	71	6	ENSG00000106689,ENSG00000094796,ENSG00000137936,ENSG00000173068,ENSG00000171444,ENSG00000147526	2.01	0.132501	1	KIAA0930,MSX2,SYNE2,CLIC5,IRF4,SLAIN1,TCF12,IL16,FOSL2,POMC,CCND2,MKLN1,MYO1B,CREB5,ATXN7L1,FZD7,TWIST2,GAB2,LHX2,NEK6,RALY,PPFIBP2,BNC2,DCT,SPIRE2,GAS8,SLC38A2,TYRP1,AREG,CDKN2B,MFSD12,TCF25,EZR,SGK1,RAD51B,ATP1B3,ERRFI1,PADI3,NFIA,JADE2,COMT,SYTL3,MIDN,TNFRSF9,TACC1,RSPO2,JAZF1,ALX4,DEF8,CCDC34,RCAN3,SOX5,PAX3,LNX1,DOCK8,MYEOV,LGR4,SYNGR1,MCC,VGLL4,RYBP,CD82,ERMP1,NSG1,KRT31,PRND,WIF1,BCAR3,AXI…	LHX2,KRT31,BCAR3,BNC2,MCC,TACC1
EFO_0004838	Calcium Measurement	6	ENSG00000120149,ENSG00000105173,ENSG00000105707,ENSG00000118515,ENSG00000138600,ENSG00000189403,ENSG00000198945,ENSG00000088280,ENSG00000104341,ENSG00000113838,ENSG00000132170,ENSG00000153560,ENSG00000159167,ENSG00000172380,ENSG00000173281,ENSG00000204219,ENSG00000002933,ENSG00000075568,ENSG00000084734,ENSG00000119772,ENSG00000121068,ENSG00000141485,ENSG00000109758,ENSG00000110628,ENSG00000204103…	110	1	ENSG00000198945	0.21	0.13766	1	MSX2,CCNE1,HPN,SGK1,SPPL2A,HMGB1,L3MBTL3,ASAP3,LAPTM4B,TBCCD1,PPARG,UBP1,STC1,GNG12,PPP1R3B,TCEA3,TMEM176A,TMEM131,GCKR,DNMT3A,TBX2,SLC13A5,HGFAC,SLC22A18,MAFB,SLC25A17,CARNMT1,ESRRG,TMEM121,IKZF2,BCL2L14,PAX8,SAG,RALB,CDK6,YAP1,RBM47,JADE2,GATA3,CMIP,RGS14,SCAF1,ESR2,SIGLEC5,MTARC1,FRK,ZFHX3,HHEX,PRKG1,PAQR5,CALM1,IFI30,EYA1,ADAM15,SLC25A37,TTLL10,ZFPM2,HDAC4,PSD4,SLC38A4,CDKN2B,LTO1,PTH,TMEM60,…	L3MBTL3
MONDO_0005301	Multiple Sclerosis	8	ENSG00000145779,ENSG00000169220,ENSG00000111875,ENSG00000112182,ENSG00000125735,ENSG00000131323,ENSG00000164691,ENSG00000216490,ENSG00000163508,ENSG00000182866,ENSG00000062716,ENSG00000110848,ENSG00000162927,ENSG00000168610,ENSG00000172175,ENSG00000115963,ENSG00000100351,ENSG00000074966,ENSG00000120215,ENSG00000124191,ENSG00000100030,ENSG00000123685,ENSG00000136997,ENSG00000107485,ENSG00000149922…	73	6	ENSG00000162924,ENSG00000131323,ENSG00000198945,ENSG00000161405,ENSG00000112182,ENSG00000113916	1.96	0.138282	1	TNFAIP8,RGS14,ASF1A,BACH2,TNFSF14,TRAF3,TAGAP,IFI30,EOMES,LCK,VMP1,CD69,PUS10,STAT3,MALT1,RND3,GRAP2,TXK,MLANA,TOX2,MAPK1,BATF3,MYC,GATA3,TBX6,PVR,EPS15L1,ZSCAN23,RUNX3,BCL6,CBLB,IQCB1,MAP3K14,CLEC2D,IKZF3,TNIP3,RRAS2,HHEX,IFNGR2,ANKRD55,ZNF438,ATXN1,L3MBTL3,PKIA,TRIM14,NADSYN1,CCR4,MYB,BATF,OLIG3,ZC2HC1A,BCL10,FCRL3,HOXA1,JAZF1,SPRED2,PRR5L,UBASH3B,AFF1,EGR2,PEX13,JADE2,NDFIP1,IL7R,WWOX,SYPL1,SP…	REL,TRAF3,L3MBTL3,IKZF3,BACH2,BCL6
EFO_0004343	Waist-Hip Ratio	14	ENSG00000131149,ENSG00000140718,ENSG00000145779,ENSG00000148737,ENSG00000153815,ENSG00000155329,ENSG00000170606,ENSG00000180530,ENSG00000185305,ENSG00000187134,ENSG00000189067,ENSG00000206560,ENSG00000087303,ENSG00000112655,ENSG00000112799,ENSG00000112837,ENSG00000130517,ENSG00000151575,ENSG00000189403,ENSG00000092607,ENSG00000104313,ENSG00000116833,ENSG00000117122,ENSG00000143032,ENSG00000143603…	184	12	ENSG00000196628,ENSG00000206560,ENSG00000120341,ENSG00000198945,ENSG00000150477,ENSG00000113916,ENSG00000151065,ENSG00000150672,ENSG00000171444,ENSG00000008441,ENSG00000142611,ENSG00000151575	1.56	0.140972	1	GSE1,FTO,TNFAIP8,TCF7L2,CMIP,ZCCHC10,HSPA4,NRIP1,ARL15,AKR1C1,LITAF,ANKRD28,NID2,PTK7,LY86,TBX18,PGPEP1,TEX9,HMGB1,TBX15,EYA1,NR5A2,MFAP2,BARHL2,KCNN3,CPNE4,TCEA3,EBF2,IGF1,TRIB2,COBLL1,SNX10,THADA,TBX2,KCNJ2,PEMT,TBX3,BCL2L11,CDC42EP3,CRADD,NPAS2,RFLNA,CUEDC1,HOXC4,TWIST2,EYA2,KIAA1328,MYEOV,BDNF,WDR5,TCF4,FKBP4,BMAL2,LAMB1,IPO8,SPPL2C,TTC12,PCSK5,RRAS2,PRR5L,DGKQ,SCGB1A1,VEGFC,MCC,IGF1R,RGS19,P…	TCF4,ANKRD28,SEC16B,L3MBTL3,KIAA1328,BCL6,DCP1B,DLG2,MCC,NFIX,PRDM16,TEX9
EFO_0006527	Smoking Status Measurement	29	ENSG00000043143,ENSG00000140836,ENSG00000165626,ENSG00000172262,ENSG00000184349,ENSG00000021645,ENSG00000085382,ENSG00000112531,ENSG00000169783,ENSG00000215712,ENSG00000276644,ENSG00000077522,ENSG00000079102,ENSG00000143537,ENSG00000152977,ENSG00000185008,ENSG00000198576,ENSG00000198846,ENSG00000077063,ENSG00000134532,ENSG00000136270,ENSG00000144229,ENSG00000151353,ENSG00000155760,ENSG00000158321…	143	10	ENSG00000101746,ENSG00000211460,ENSG00000128573,ENSG00000150477,ENSG00000154359,ENSG00000173068,ENSG00000085382,ENSG00000187391,ENSG00000088808,ENSG00000131374	1.67	0.141421	1	JADE2,ZFHX3,BEND7,ZNF131,EFNA5,NRXN3,HACE1,QKI,LINGO1,TMEM242,DACH1,ACTN2,RUNX1T1,ADAM15,ZIC1,ROBO2,ARC,TOX,CTTNBP2,SOX5,TBRG4,THSD7B,TMEM18,FZD7,AUTS2,UBE2E3,TTC29,PRDM5,LRRC4C,GALR1,BDNF,NTM,LMO3,BCL11A,CBX8,MAGI2,SHTN1,NDUFAF2,HSD17B12,USP15,FAM168A,TBC1D2,NOL4,OLFM1,GAS2,MFAP3,NSF,PGPEP1,GGACT,POU4F1,MEGF11,HHLA2,LMO4,BARHL2,LONRF1,DAB1,ST6GALNAC3,FHIT,CSF1,ESRRG,PPP1R13B,SCAI,ITPRIP,KCNJ6,SN…	NOL4,TSN,FOXP2,KIAA1328,LONRF1,BNC2,HACE1,MAGI2,PPP1R13B,TBC1D5
EFO_0005409	Fat Body Mass	13	ENSG00000163071,ENSG00000016082,ENSG00000038427,ENSG00000069011,ENSG00000081189,ENSG00000095713,ENSG00000103479,ENSG00000113648,ENSG00000119906,ENSG00000140718,ENSG00000145675,ENSG00000153815,ENSG00000164330,ENSG00000182771,ENSG00000187134,ENSG00000198879,ENSG00000116285,ENSG00000021645,ENSG00000069869,ENSG00000112038,ENSG00000112576,ENSG00000112699,ENSG00000112773,ENSG00000131323,ENSG00000139973…	296	18	ENSG00000131323,ENSG00000115507,ENSG00000196628,ENSG00000120341,ENSG00000198945,ENSG00000069869,ENSG00000163618,ENSG00000019995,ENSG00000113916,ENSG00000173068,ENSG00000123106,ENSG00000182923,ENSG00000150672,ENSG00000139083,ENSG00000130222,ENSG00000169744,ENSG00000107187,ENSG00000163071	1.46	0.142433	1	SPATA18,ISL1,VCAN,PITX1,MEF2C,CRTAC1,RBL2,MACROH2A1,SLF2,FTO,PIK3R1,CMIP,EBF1,GRID1,AKR1C1,SFMBT2,ERRFI1,NRXN3,NEDD4,OPRM1,CCND3,GMDS,TENT5A,TRAF3,SYT16,IGF1R,MLIP,KCTD15,SPRED1,SMAD3,C14orf39,SMOC1,L3MBTL3,DACH1,SCMH1,FNDC3B,RARB,CACNA1S,MFAP2,SEC16B,CCN3,GIPC2,SLC25A37,CYRIB,DNAJB4,ALS2CL,SGCZ,AOC1,KCNH2,GCKR,CDK6,RTN4,EFEMP1,CCND2,DNMT3A,TBX2,ZMIZ2,FAM124B,SOX5,ETV6,CBX8,TMEM18,JAZF1,SPHKAP,NO…	TRAF3,OTX1,TCF4,SEC16B,L3MBTL3,NEDD4,CADPS,ZRANB1,BCL6,BNC2,CCDC91,CEP63,DLG2,ETV6,GADD45G,LDB2,LHX3,SPATA18
EFO_0000318	Cardiomyopathy	4	ENSG00000151929,ENSG00000007372,ENSG00000164093	3	1	ENSG00000007372	7.89	0.152801	1	BAG3,PAX6,PITX2	PAX6
EFO_0003819	Dental Caries	3	ENSG00000198846,ENSG00000069011,ENSG00000111859	3	1	ENSG00000111859	7.89	0.152801	1	TOX,PITX1,NEDD9	NEDD9
EFO_0004766	Subcutaneous Adipose Tissue Measurement	4	ENSG00000140718,ENSG00000124788,ENSG00000139083	3	1	ENSG00000139083	7.89	0.152801	1	FTO,ATXN1,ETV6	ETV6
EFO_0600015	Noise Exposure Measurement	7	ENSG00000030419,ENSG00000187391,ENSG00000064835	3	1	ENSG00000187391	7.89	0.152801	1	IKZF2,MAGI2,POU1F1	MAGI2
Orphanet_79102	Thyrotoxic Periodic Paralysis	5	ENSG00000140836,ENSG00000123700,ENSG00000109654	3	1	ENSG00000109654	7.89	0.152801	1	ZFHX3,KCNJ2,TRIM2	TRIM2
EFO_0004696	Sex Hormone-Binding Globulin Measurement	10	ENSG00000068796,ENSG00000107566,ENSG00000119927,ENSG00000138315,ENSG00000140718,ENSG00000140961,ENSG00000148572,ENSG00000148655,ENSG00000149927,ENSG00000153066,ENSG00000153815,ENSG00000164330,ENSG00000165476,ENSG00000172530,ENSG00000183621,ENSG00000197381,ENSG00000214944,ENSG00000085274,ENSG00000162613,ENSG00000106948,ENSG00000167395,ENSG00000105707,ENSG00000112715,ENSG00000130177,ENSG00000130208…	257	16	ENSG00000206560,ENSG00000105866,ENSG00000120341,ENSG00000198945,ENSG00000205189,ENSG00000154359,ENSG00000180176,ENSG00000172530,ENSG00000173068,ENSG00000140299,ENSG00000130222,ENSG00000107187,ENSG00000008441,ENSG00000109654,ENSG00000087077,ENSG00000181472	1.49	0.157254	1	KIF2A,ERLIN1,GPAM,OIT3,FTO,OSGIN1,NRBF2,LRMDA,DOC2A,TXNDC11,CMIP,EBF1,REEP3,BANP,ZNF438,ADARB1,ARHGEF28,MYNN,FUBP1,AKNA,ZNF646,HPN,VEGFA,CDC16,APOC1,NFIC,AKT1,SERP2,INSR,THOP1,CHD2,L3MBTL3,GSTA2,FMO3,EYA1,CBLB,LHX9,SMYD2,SLC25A37,PRKAA2,NFIA,ZNF704,TCEA3,ZBTB10,VGLL3,TMEM176A,FKBP4,NR1H4,CNOT4,GCKR,SNX10,CDK6,LANCL1,CCND2,PTPN12,SOX5,CBX8,AUTS2,CHRNB1,NINJ2,PHOSPHO1,CD163,RFLNA,ZNF664,HOXC4,HGFAC…	ANKRD28,SP4,SEC16B,L3MBTL3,ZBTB10,LONRF1,TH,BANP,BNC2,BNIP2,GADD45G,LHX3,NFIX,TRIM2,TRIP6,ZBTB2
EFO_0007841	Facial Morphology Measurement	39	ENSG00000107560,ENSG00000092607,ENSG00000116717,ENSG00000143537,ENSG00000123106,ENSG00000135903,ENSG00000180318,ENSG00000173068,ENSG00000064655,ENSG00000170577,ENSG00000173253,ENSG00000170370,ENSG00000116120,ENSG00000174099,ENSG00000184811,ENSG00000169071,ENSG00000240694,ENSG00000153885,ENSG00000182580,ENSG00000198846,ENSG00000127922,ENSG00000133640,ENSG00000135636,ENSG00000052850,ENSG00000135111…	31	3	ENSG00000173068,ENSG00000123106,ENSG00000240694	2.3	0.158318	1	RAB11FIP2,TBX15,GADD45A,ADAM15,CCDC91,PAX3,ALX1,BNC2,EYA2,SIX2,DMRT2,EMX2,FARSB,MSRB3,TRARG1,ROR2,PNMA2,KCTD15,EPHB3,TOX,SEM1,LRRIQ1,DYSF,ALX4,TBX3,GLIS3,THADA,BMP5,DPYSL2,MAGEF1,PALLD	BNC2,CCDC91,PNMA2
EFO_0004527	Mean Corpuscular Hemoglobin	24	ENSG00000135535,ENSG00000112576,ENSG00000007384,ENSG00000081189,ENSG00000107960,ENSG00000113369,ENSG00000118985,ENSG00000129925,ENSG00000129993,ENSG00000148572,ENSG00000149922,ENSG00000165406,ENSG00000181751,ENSG00000183255,ENSG00000105185,ENSG00000112081,ENSG00000112339,ENSG00000112394,ENSG00000118513,ENSG00000137770,ENSG00000151338,ENSG00000152661,ENSG00000166923,ENSG00000182185,ENSG00000186073…	269	16	ENSG00000108010,ENSG00000112182,ENSG00000062725,ENSG00000113369,ENSG00000172530,ENSG00000163749,ENSG00000139083,ENSG00000051128,ENSG00000160207,ENSG00000008441,ENSG00000142611,ENSG00000167994,ENSG00000163554,ENSG00000161860,ENSG00000151575,ENSG00000163960	1.42	0.169522	1	CD164,CCND3,RHBDF1,MEF2C,STN1,ARRDC3,ELL2,PGAP6,CBFA2T3,NRBF2,TBX6,MARCHF8,MACIR,PTTG1IP,PDCD5,SRSF3,HBS1L,SLC16A10,MYB,CTDSPL2,MIPOL1,GJA1,GREM1,RAD51B,CDIN1,FNTB,TRAF3IP3,ATP11B,TFRC,MYC,PRDM16,ALDH1L1,DOK2,SLC25A37,RBPMS,BTG2,NFASC,SLC4A1,PRKAR2B,NCK2,TFR2,PARP11,ID2,CCND2,BCL11A,IFT81,AANAT,RPA1,TMC6,AGAP1,HAAO,TK1,CERS6,SERTAD2,KCNJ12,IKZF1,MBD5,OVOL2,SLC23A2,KLF3,ZBTB16,RCL1,RBM38,PDGFRA,AN…	GLRX3,BACH2,APPBP2,ARRDC3,BANP,CCDC158,ETV6,HOMER3,HSF2BP,NFIX,PRDM16,RAB3IL1,SPTA1,SYCE2,TEX9,UBXN7
MONDO_0005090	Schizophrenia	30	ENSG00000213886,ENSG00000120705,ENSG00000164574,ENSG00000165995,ENSG00000180530,ENSG00000065609,ENSG00000088808,ENSG00000186470,ENSG00000088538,ENSG00000028116,ENSG00000036257,ENSG00000115828,ENSG00000135250,ENSG00000101445,ENSG00000136828,ENSG00000149256,ENSG00000156269,ENSG00000157570,ENSG00000166510,ENSG00000167994,ENSG00000196628,ENSG00000111913,ENSG00000070366,ENSG00000002822,ENSG00000105928…	83	6	ENSG00000196628,ENSG00000105866,ENSG00000120341,ENSG00000088808,ENSG00000167994,ENSG00000154447	1.72	0.177195	1	UBD,ETF1,GALNT10,CACNB2,NRIP1,SNAP91,PPP1R13B,BTN3A2,DOCK3,VRK2,CUL3,QPCT,SRPK2,PPP1R16B,RALGPS1,TENM4,NAA11,TSPAN18,CCDC68,RAB3IL1,TCF4,RIPOR2,SMG6,MAD1L1,GSDME,LMAN2L,RFLNA,SLC66A2,SH3RF1,OPCML,SORCS3,BAK1,UFM1,RNF111,FUT9,FXR1,PTBP2,TTLL7,TSNARE1,ROBO2,ZNF860,DNAJA3,TLE3,PRDM14,MSRA,P2RX7,SATB2,BCL11A,TMEM17,JAM3,NRBF2,FYN,SPHKAP,CALN1,TRA2A,NMB,ENOX1,GNG7,HHAT,BNIP3L,SEC16B,CA8,YWHAE,BTG1,SEP…	TCF4,SP4,SEC16B,PPP1R13B,RAB3IL1,SH3RF1
EFO_0000731	Uterine Fibroid	7	ENSG00000100055,ENSG00000107960,ENSG00000153233,ENSG00000125885,ENSG00000134294,ENSG00000173597,ENSG00000152219,ENSG00000120498,ENSG00000133103,ENSG00000157110,ENSG00000070950,ENSG00000085274,ENSG00000165694,ENSG00000198056,ENSG00000184937,ENSG00000130222,ENSG00000072201	17	2	ENSG00000133103,ENSG00000130222	2.79	0.179086	1	CYTH4,STN1,PTPRR,MCM8,SLC38A2,SULT1B1,ARL14EP,TEX11,COG6,RBPMS,RAD18,MYNN,FRMD7,PRIM1,WT1,GADD45G,LNX1	COG6,GADD45G
EFO_0005423	Adolescent Idiopathic Scoliosis	8	ENSG00000077942,ENSG00000078328,ENSG00000085365,ENSG00000138136,ENSG00000156395,ENSG00000157540,ENSG00000069122,ENSG00000038945,ENSG00000116991,ENSG00000131773,ENSG00000144857,ENSG00000147614,ENSG00000151276,ENSG00000155890,ENSG00000168875,ENSG00000184005,ENSG00000106012,ENSG00000106266,ENSG00000115267,ENSG00000122644,ENSG00000168899,ENSG00000184613,ENSG00000052802,ENSG00000109511,ENSG00000134996…	172	11	ENSG00000106689,ENSG00000138136,ENSG00000077420,ENSG00000120341,ENSG00000162946,ENSG00000121570,ENSG00000173068,ENSG00000175215,ENSG00000151276,ENSG00000078114,ENSG00000162664	1.53	0.181403	1	FBLN1,RBFOX1,SCAMP1,LBX1,SORCS3,DYRK1A,ADGRF5,MSR1,SIPA1L2,KHDRBS3,BOC,ATP6V0D2,MAGI1,TRIM42,SOX14,ST6GALNAC3,IQCE,SNX8,IFIH1,ARL4A,VAMP5,NELL2,MSMO1,ANXA10,OSTF1,RASGEF1B,TENM4,C4orf19,SLC36A1,CDK17,SLC34A2,MIER3,GRB14,TNP1,CCDC74A,FAXDC2,GAD2,MYOM1,GAREM1,BNC2,C9orf57,LRRC7,DPYSL3,LRMDA,FYN,UBL3,MNS1,DAAM2,MED30,EPHB3,ESRRG,TOX,JPH1,NSG1,NEBL,GLRA1,MLKL,EMX2,PRKAB2,TMX1,PRR20E,SEC16B,GORAB,DNAA…	LHX2,LBX1,APBB1IP,SEC16B,DISC1,DPPA4,BNC2,CTDSP2,MAGI1,NEBL,ZNF326
HP_0000539	Abnormality Of Refraction	3	ENSG00000078328,ENSG00000114626,ENSG00000092820,ENSG00000118922,ENSG00000138613,ENSG00000166147,ENSG00000113905,ENSG00000142655,ENSG00000196776,ENSG00000005108,ENSG00000153233,ENSG00000171435,ENSG00000182481,ENSG00000184640,ENSG00000119242,ENSG00000072832,ENSG00000134909,ENSG00000152578,ENSG00000060709,ENSG00000122547,ENSG00000183166,ENSG00000189184,ENSG00000099246,ENSG00000145919,ENSG00000171587…	130	9	ENSG00000196628,ENSG00000206560,ENSG00000135018,ENSG00000069869,ENSG00000187391,ENSG00000078114,ENSG00000159216,ENSG00000056558,ENSG00000160685	1.65	0.186122	1	RBFOX1,ABTB1,EZR,KLF12,APH1B,FBN1,HRG,PEX14,CD47,THSD7A,PTPRR,KSR2,KPNA2,SEPTIN9,CCDC92,CRMP1,ARHGAP32,GRIA4,RIMBP2,EEPD1,CALN1,PCDH18,RAB18,BOD1,DSCAM,TSC22D1,VEGFA,SPPL2A,TRAM1,BARHL2,ZMAT4,KCNA6,NEBL,MAP1LC3B,TCF7L2,ANK3,IGF1R,ITPKB,ZBTB7B,MFSD2A,TOX,AXIN2,PHACTR3,GLIS3,ZNF462,L3MBTL4,RNF150,KCNA4,ZNF366,NRIP1,NEDD4,KATNAL1,PIAS4,TENT5A,CLVS2,OTX2,TMEM98,IGSF11,C1GALT1,EFEMP1,BCL11A,MAGI2,MAD2…	TCF4,ANKRD28,UBQLN1,NEDD4,MAGI2,NEBL,RUNX1,TRAF1,ZBTB7B
EFO_0007908	Traffic Air Pollution Measurement	5	ENSG00000175806,ENSG00000152484,ENSG00000196628,ENSG00000170854	4	1	ENSG00000196628	5.92	0.187213	1	MSRA,USP12,TCF4,RIOX2	TCF4
EFO_0009189	Hyperthyroidism	3	ENSG00000163599,ENSG00000104415,ENSG00000112182,ENSG00000019485	4	1	ENSG00000112182	5.92	0.187213	1	CTLA4,CCN4,BACH2,PRDM11	BACH2
EFO_0009764	Eye Colour Measurement	5	ENSG00000137265,ENSG00000188467,ENSG00000107165,ENSG00000019995	4	1	ENSG00000019995	5.92	0.187213	1	IRF4,SLC24A5,TYRP1,ZRANB1	ZRANB1
EFO_1000789	Osteoarthritis, Hand	4	ENSG00000123106,ENSG00000187678,ENSG00000187079,ENSG00000137393	4	1	ENSG00000123106	5.92	0.187213	1	CCDC91,SPRY4,TEAD1,RNF144B	CCDC91
EFO_1000566	Testicular Germ Cell Tumor	4	ENSG00000147596,ENSG00000002822,ENSG00000171681,ENSG00000111596,ENSG00000275410,ENSG00000165495,ENSG00000179059,ENSG00000107902,ENSG00000187678,ENSG00000213967,ENSG00000114126,ENSG00000030110,ENSG00000114850,ENSG00000169032,ENSG00000171608,ENSG00000174718,ENSG00000020256,ENSG00000033327	18	2	ENSG00000111596,ENSG00000165495	2.63	0.193949	1	PRDM14,MAD1L1,ATF7IP,CNOT2,HNF1B,PKNOX2,ZFP42,LHPP,SPRY4,ZNF726,TFDP2,BAK1,SSR3,MAP2K1,PIK3CD,RESF1,ZFP64,GAB2	CNOT2,PKNOX2
EFO_0004705	Hypothyroidism	14	ENSG00000133466,ENSG00000112715,ENSG00000137265,ENSG00000104388,ENSG00000114423,ENSG00000134215,ENSG00000165071,ENSG00000173436,ENSG00000071575,ENSG00000110848,ENSG00000115738,ENSG00000172421,ENSG00000211584,ENSG00000110218,ENSG00000072818,ENSG00000115461,ENSG00000163599,ENSG00000107249,ENSG00000168071,ENSG00000175806,ENSG00000223865,ENSG00000176635,ENSG00000118513,ENSG00000182185,ENSG00000134107…	64	5	ENSG00000146830,ENSG00000150636,ENSG00000112182,ENSG00000113916,ENSG00000111859	1.86	0.204451	1	C1QTNF6,VEGFA,IRF4,RAB2A,CBLB,VAV3,TMEM71,MICOS10,TRIB2,CD69,ID2,EFCAB3,SLC48A1,PANX1,ACAP1,IGFBP5,CTLA4,GLIS3,CCDC88B,MSRA,HLA-DPB1,HORMAD2,MYB,RAD51B,BHLHE40,CX3CR1,RBM17,GCA,MACIR,FYN,HBS1L,TMEM121,SLC66A1,BCL6,MYC,MB21D2,NEK6,PFKFB3,IL7R,BACH2,IQCN,FGD2,INSR,CCN4,IFIH1,ZNF366,UBASH3A,NEDD9,TAGAP,CCDC102B,H4C8,TNFSF11,MBIP,RUNX3,SLC25A37,SLAMF6,TM4SF18,RAPGEF3,GIGYF1,NINJ2,PPARG,NRG1,PNPT1,IL21	GIGYF1,CCDC102B,BACH2,BCL6,NEDD9
EFO_0006335	Systolic Blood Pressure	35	ENSG00000014123,ENSG00000186577,ENSG00000048462,ENSG00000103460,ENSG00000108021,ENSG00000113407,ENSG00000131149,ENSG00000148737,ENSG00000152804,ENSG00000157349,ENSG00000159256,ENSG00000165995,ENSG00000180530,ENSG00000041988,ENSG00000117335,ENSG00000215695,ENSG00000008197,ENSG00000100906,ENSG00000112137,ENSG00000112715,ENSG00000118526,ENSG00000121297,ENSG00000146243,ENSG00000171105,ENSG00000172179…	335	9	ENSG00000196628,ENSG00000205189,ENSG00000007372,ENSG00000172530,ENSG00000065618,ENSG00000157613,ENSG00000160207,ENSG00000061455,ENSG00000103460	0.63	0.207777	1	UFL1,SMIM29,TNFRSF17,TOX3,TASOR2,TARS1,GSE1,TCF7L2,HHEX,DDX19B,MORC3,CACNB2,NRIP1,THAP3,CD46,RSC1A1,TFAP2D,NFKBIA,PHACTR1,VEGFA,TCF21,TSHZ3,IRAK1BP1,INSR,PRL,CCDC197,EXD1,RGL3,SLC4A7,ITGB5,MECOM,UTP25,MCL1,WNT9A,SNTG1,ODF1,CDC25A,HNF4G,GEM,SPSB1,ZBTB10,CELA2B,EBF2,CLDN23,RAD52,PALS2,PRKD3,THADA,TBX2,TBX3,RABL2A,ASB15,TMEM18,JAZF1,HAAO,NOS3,AATK,ACBD4,FIGN,SEPTIN9,NEDD4L,MPPED2,CHIC2,CEP164,PALLD,…	TCF4,ZBTB10,PAX6,BANP,COL17A1,CREB3L1,HSF2BP,PRDM6,TOX3
MONDO_0004892	Refractive Error	5	ENSG00000078328,ENSG00000175029,ENSG00000180530,ENSG00000134215,ENSG00000153233,ENSG00000153944,ENSG00000152578,ENSG00000182255,ENSG00000187079,ENSG00000132874,ENSG00000148948,ENSG00000154655,ENSG00000143032,ENSG00000179008,ENSG00000171587,ENSG00000180628,ENSG00000186951,ENSG00000065609,ENSG00000105507,ENSG00000165061,ENSG00000198846,ENSG00000106392,ENSG00000185504,ENSG00000187391,ENSG00000138670…	65	5	ENSG00000206560,ENSG00000105866,ENSG00000007372,ENSG00000187391,ENSG00000131374	1.83	0.208582	1	RBFOX1,CTBP2,NRIP1,VAV3,PTPRR,MSI2,GRIA4,KCNA4,TEAD1,SLC14A2,LRRC4C,L3MBTL4,BARHL2,C14orf39,DSCAM,PCGF5,PPARA,SNAP91,CABP5,ZMAT4,TOX,C1GALT1,FAAP100,MAGI2,RASGEF1B,API5,RORB,MEF2C,COL10A1,TFAP2A,PCCA,TRIB2,EFEMP1,SEPTIN9,SESTD1,SHISA6,CHRNG,PAX6,LRMDA,ANK3,FBN1,SGCZ,ANKRD28,AGPS,ABI3,HHLA2,MAD2L1,NTM,SLF2,TCF7L2,KLF12,ABTB1,ETNK1,ZNF462,APH1B,TRAM1,TBC1D5,NFIA,CD34,SP4,POU6F2,SNRPF,BCAS3,USP2,OPC…	ANKRD28,SP4,PAX6,MAGI2,TBC1D5
EFO_0004465	Fasting Blood Glucose Measurement	24	ENSG00000140443,ENSG00000164756,ENSG00000173281,ENSG00000106633,ENSG00000152253,ENSG00000107249,ENSG00000147883,ENSG00000106070,ENSG00000148737,ENSG00000171587,ENSG00000121671,ENSG00000134824,ENSG00000140382,ENSG00000165061,ENSG00000084734,ENSG00000163618,ENSG00000091844,ENSG00000128585,ENSG00000164758	19	2	ENSG00000163618,ENSG00000140382	2.5	0.208961	1	IGF1R,SLC30A8,PPP1R3B,GCK,SPC25,GLIS3,CDKN2B,GRB10,TCF7L2,DSCAM,CRY2,FADS2,HMG20A,ZMAT4,GCKR,CADPS,RGS17,MKLN1,MED30	CADPS,HMG20A
EFO_0004908	Testosterone Measurement	11	ENSG00000043143,ENSG00000113494,ENSG00000119950,ENSG00000140836,ENSG00000140961,ENSG00000169220,ENSG00000172530,ENSG00000137575,ENSG00000079435,ENSG00000092820,ENSG00000104081,ENSG00000111877,ENSG00000118495,ENSG00000140009,ENSG00000140262,ENSG00000165801,ENSG00000169330,ENSG00000172009,ENSG00000198945,ENSG00000114107,ENSG00000147454,ENSG00000163959,ENSG00000164684,ENSG00000169946,ENSG00000173281…	141	9	ENSG00000114107,ENSG00000198945,ENSG00000205189,ENSG00000172530,ENSG00000173068,ENSG00000151276,ENSG00000165495,ENSG00000137575,ENSG00000160685	1.52	0.209248	1	JADE2,PRLR,MXI1,ZFHX3,OSGIN1,RGS14,BANP,SDCBP,LIPE,EZR,BMF,MCM9,PLAGL1,ESR2,TCF12,ARHGEF40,MINAR1,THOP1,L3MBTL3,CEP70,SLC25A37,SLC51A,ZNF704,ZFPM2,PPP1R3B,FHIT,ZBTB10,VGLL3,WHRN,FKBP4,BAIAP2L1,RIMBP2,LAPTM4A,TRIB2,THADA,SOCS2,CBX8,BCL2L11,BRI3,SERTAD2,PHETA1,TMPRSS11E,HGFAC,MYEOV,ZHX3,C18orf54,CEP68,PHOSPHO1,SEPTIN9,NR1H4,AOC1,BMAL1,PKNOX2,KCNIP4,RORB,ARL14EP,SEC23IP,LHFPL2,NRBF2,CMIP,HPN,CAP2,ME…	CEP70,L3MBTL3,ZBTB10,BANP,BNC2,MAGI1,PKNOX2,SDCBP,ZBTB7B
EFO_0000621	Neuroblastoma	7	ENSG00000172179,ENSG00000166407,ENSG00000138376,ENSG00000149084,ENSG00000085382	5	1	ENSG00000085382	4.73	0.220232	1	PRL,LMO1,BARD1,HSD17B12,HACE1	HACE1
EFO_0001075	Ovarian Carcinoma	10	ENSG00000275410,ENSG00000173068,ENSG00000137266,ENSG00000141293,ENSG00000136997	5	1	ENSG00000173068	4.73	0.220232	1	HNF1B,BNC2,SLC22A23,SKAP1,MYC	BNC2
EFO_0003959	Cleft Lip	3	ENSG00000009709,ENSG00000187164,ENSG00000204103,ENSG00000130222,ENSG00000136158	5	1	ENSG00000130222	4.73	0.220232	1	PAX7,SHTN1,MAFB,GADD45G,SPRY2	GADD45G
EFO_0004270	Restless Legs Syndrome	3	ENSG00000153237,ENSG00000166407,ENSG00000164877,ENSG00000103460,ENSG00000198937	5	1	ENSG00000103460	4.73	0.220232	1	CCDC148,LMO1,MICALL2,TOX3,CCDC167	TOX3
EFO_0004502	Adiponectin Measurement	9	ENSG00000159216,ENSG00000181092,ENSG00000153815,ENSG00000185305,ENSG00000112715	5	1	ENSG00000159216	4.73	0.220232	1	RUNX1,ADIPOQ,CMIP,ARL15,VEGFA	RUNX1
EFO_0004634	Coagulation Factor Measurement	6	ENSG00000126218,ENSG00000198945,ENSG00000113905,ENSG00000134389,ENSG00000117525	5	1	ENSG00000198945	4.73	0.220232	1	F10,L3MBTL3,HRG,CFHR5,F3	L3MBTL3
EFO_0005043	Cardiac Troponin T Measurement	5	ENSG00000151929,ENSG00000171791,ENSG00000146587,ENSG00000118194,ENSG00000067167	5	1	ENSG00000146587	4.73	0.220232	1	BAG3,BCL2,RBAK,TNNT2,TRAM1	RBAK
EFO_0005210	Brain Connectivity Measurement	5	ENSG00000069869,ENSG00000064835,ENSG00000172731,ENSG00000115353,ENSG00000262655	5	1	ENSG00000069869	4.73	0.220232	1	NEDD4,POU1F1,LRRC20,TACR1,SPON1	NEDD4
EFO_0007823	Facial Hair Thickness Measurement	3	ENSG00000135960,ENSG00000072201,ENSG00000128573,ENSG00000164325,ENSG00000135903	5	1	ENSG00000128573	4.73	0.220232	1	EDAR,LNX1,FOXP2,TMEM174,PAX3	FOXP2
EFO_0007865	Loneliness Measurement	6	ENSG00000095951,ENSG00000196628,ENSG00000182481,ENSG00000204406,ENSG00000183715	5	1	ENSG00000196628	4.73	0.220232	1	HIVEP1,TCF4,KPNA2,MBD5,OPCML	TCF4
EFO_1001516	Ovarian Serous Carcinoma	3	ENSG00000141293,ENSG00000275410,ENSG00000107960,ENSG00000173068,ENSG00000205835	5	1	ENSG00000173068	4.73	0.220232	1	SKAP1,HNF1B,STN1,BNC2,GMNC	BNC2
EFO_0001060	Celiac Disease	8	ENSG00000177468,ENSG00000117560,ENSG00000163599,ENSG00000170035,ENSG00000162927,ENSG00000137265,ENSG00000164691,ENSG00000130363,ENSG00000128340,ENSG00000112182,ENSG00000137288,ENSG00000160185,ENSG00000161896,ENSG00000162599,ENSG00000151967,ENSG00000120337,ENSG00000110777,ENSG00000092820,ENSG00000162924,ENSG00000170525	20	2	ENSG00000162924,ENSG00000112182	2.37	0.224086	1	OLIG3,FASLG,CTLA4,UBE2E3,PUS10,IRF4,TAGAP,RSPH3,RAC2,BACH2,UQCC2,UBASH3A,IP6K3,NFIA,SCHIP1,TNFSF18,POU2AF1,EZR,REL,PFKFB3	REL,BACH2
EFO_0007989	Monocyte Percentage Of Leukocytes	3	ENSG00000100300,ENSG00000155629,ENSG00000164512,ENSG00000166272,ENSG00000189319,ENSG00000095951,ENSG00000112182,ENSG00000112576,ENSG00000112773,ENSG00000124496,ENSG00000129450,ENSG00000185811,ENSG00000066027,ENSG00000104427,ENSG00000113916,ENSG00000120889,ENSG00000163412,ENSG00000163902,ENSG00000164816,ENSG00000169442,ENSG00000013016,ENSG00000074356,ENSG00000084734,ENSG00000105810,ENSG00000115267…	157	10	ENSG00000197019,ENSG00000077420,ENSG00000112182,ENSG00000113916,ENSG00000183323,ENSG00000008441,ENSG00000159216,ENSG00000137575,ENSG00000131374,ENSG00000168334	1.52	0.228719	1	TSPO,PIK3AP1,ANKRD55,WBP1L,FAM53B,HIVEP1,BACH2,CCND3,TENT5A,TRERF1,SIGLEC9,IKZF1,PPP2R5A,ZC2HC1A,BCL6,TNFRSF10B,EIF4E3,RPN1,DEFA5,CD52,EHD3,NCBP3,GCKR,CDK6,IFIH1,DOCK10,CREB5,HSP90B1,SPRED2,MARCHF7,NEK6,SCD5,CDKN2B,C11orf65,BCL2,S1PR3,SFMBT2,IFITM2,BCL11A,BAZ2B,BCL2L11,NINJ2,SERTAD2,MBD5,ZBTB16,TBC1D14,PCGF3,EGR2,EBF1,BMF,KCNN4,ARRDC2,GCNT2,S1PR4,FFAR2,IRF4,FGD2,SERTAD1,RUNX1,TRAF3IP3,CELA3A,ATP6…	SERTAD1,APBB1IP,BACH2,BCL6,CCDC125,NFIX,RUNX1,SDCBP,TBC1D5,XIRP1
EFO_0005140	Autoimmune Disease	3	ENSG00000107485,ENSG00000133466,ENSG00000145901,ENSG00000176635,ENSG00000120659,ENSG00000137265,ENSG00000177468,ENSG00000071575,ENSG00000115267,ENSG00000163599,ENSG00000162927,ENSG00000107249,ENSG00000129965,ENSG00000168675,ENSG00000112182,ENSG00000118503,ENSG00000104415,ENSG00000134215,ENSG00000159339,ENSG00000104388,ENSG00000158517,ENSG00000254647,ENSG00000160185,ENSG00000181751,ENSG00000114423…	38	3	ENSG00000112182,ENSG00000145901,ENSG00000056558	1.87	0.231339	1	GATA3,C1QTNF6,TNIP1,HORMAD2,TNFSF11,IRF4,OLIG3,TRIB2,IFIH1,CTLA4,PUS10,GLIS3,INS-IGF2,LDLRAD4,BACH2,TNFAIP3,CCN4,VAV3,PADI4,RAB2A,NCF1,INS,UBASH3A,MACIR,CBLB,FASLG,PPARG,PFKFB3,IL7R,CD69,UBE2E3,SLC15A2,TRAF1,NEK6,TMEM121,TAGAP,RAD51B,GTF2A1	BACH2,TNIP1,TRAF1
EFO_0005671	Smoking Behaviour Measurement	3	ENSG00000156395,ENSG00000130517,ENSG00000196776,ENSG00000028116,ENSG00000134864,ENSG00000188266,ENSG00000077063,ENSG00000101017,ENSG00000137473,ENSG00000140443,ENSG00000170899,ENSG00000079102,ENSG00000198937,ENSG00000185008,ENSG00000106829,ENSG00000088808,ENSG00000016082,ENSG00000205363,ENSG00000143032,ENSG00000091436,ENSG00000108256,ENSG00000215712,ENSG00000151353,ENSG00000170035,ENSG00000182667…	38	3	ENSG00000170899,ENSG00000123119,ENSG00000088808	1.87	0.231339	1	SORCS3,PGPEP1,CD47,VRK2,GGACT,HYKK,CTTNBP2,CD40,TTC29,IGF1R,GSTA4,RUNX1T1,CCDC167,ROBO2,TLE4,PPP1R13B,ISL1,INSYN1,BARHL2,MAP3K20,NUFIP2,TMEM242,TMEM18,UBE2E3,NTM,TMBIM6,RARB,PPARGC1A,JADE2,ZNF131,CPNE7,OSBP2,OTX2,NECAB1,CHCHD3,FZD7,CELF4,BDNF	GSTA4,NECAB1,PPP1R13B
EFO_0004305	Erythrocyte Count	19	ENSG00000111875,ENSG00000135549,ENSG00000173214,ENSG00000138709,ENSG00000125637,ENSG00000065054,ENSG00000077942,ENSG00000081189,ENSG00000100307,ENSG00000102854,ENSG00000103449,ENSG00000107949,ENSG00000113504,ENSG00000145623,ENSG00000145675,ENSG00000154642,ENSG00000159216,ENSG00000159261,ENSG00000165406,ENSG00000168939,ENSG00000169220,ENSG00000171992,ENSG00000175029,ENSG00000180530,ENSG00000181751…	364	20	ENSG00000131323,ENSG00000188191,ENSG00000105866,ENSG00000198945,ENSG00000112182,ENSG00000163440,ENSG00000019995,ENSG00000127914,ENSG00000175215,ENSG00000139083,ENSG00000183386,ENSG00000160207,ENSG00000107187,ENSG00000112559,ENSG00000102921,ENSG00000008441,ENSG00000142611,ENSG00000159216,ENSG00000163554,ENSG00000151575	1.32	0.233639	1	ASF1A,PKIB,MFSD4B,LARP1B,PSD4,NHERF2,FBLN1,MEF2C,CBX7,MSLN,SALL1,BCCIP,SLC12A7,OSMR,PIK3R1,C21orf91,RUNX1,CLDN14,MARCHF8,SPRY3,RGS14,SYNPO,CTBP2,NRIP1,MACIR,WWOX,HBM,DEGS1,EP400,AKAP8L,SRSF5,MCM9,HDDC2,CCND3,FAM120B,VEGFA,ZC2HC1B,EGLN3,SLC7A10,CD164,ESR2,TLE3,MIPOL1,GJA1,ARHGEF40,ARNT2,RAD51B,CEP57L1,ZSCAN23,HMGB1,L3MBTL3,FNTB,IDI2,ANK1,TFRC,MYNN,MECOM,BNIP3L,XPO7,PPARG,PRDM16,CTDSPL,SLC25A37,NRG…	TRAF3,PRKAR1B,SP4,L3MBTL3,BACH2,PDCL2,ZRANB1,AKAP9,CTDSP2,ETV6,FHL3,HSF2BP,LHX3,MDFI,N4BP1,NFIX,PRDM16,RUNX1,SPTA1,TEX9
EFO_0004995	Lean Body Mass	21	ENSG00000136891,ENSG00000171217,ENSG00000115138,ENSG00000170209,ENSG00000016082,ENSG00000019995,ENSG00000043143,ENSG00000069011,ENSG00000081189,ENSG00000095713,ENSG00000099256,ENSG00000107902,ENSG00000113648,ENSG00000118898,ENSG00000131149,ENSG00000140718,ENSG00000140836,ENSG00000145675,ENSG00000148655,ENSG00000148737,ENSG00000152359,ENSG00000157551,ENSG00000169347,ENSG00000182771,ENSG00000185305…	297	17	ENSG00000131323,ENSG00000115507,ENSG00000196628,ENSG00000206560,ENSG00000120341,ENSG00000198945,ENSG00000069869,ENSG00000163618,ENSG00000019995,ENSG00000113916,ENSG00000173068,ENSG00000123106,ENSG00000182923,ENSG00000139083,ENSG00000130222,ENSG00000107187,ENSG00000163071	1.37	0.240833	1	TEX10,CLDN20,POMC,ANKK1,ISL1,ZRANB1,JADE2,PITX1,MEF2C,CRTAC1,PRTFDC1,LHPP,MACROH2A1,PPL,GSE1,FTO,ZFHX3,PIK3R1,LRMDA,TCF7L2,POC5,KCNJ15,GP2,GRID1,ARL15,PRKG1,PPARA,AKR1C1,SPRY4,SLC22A5,ERRFI1,NTAN1,NRXN3,IL11,HIVEP1,RPS6KA5,CCNE1,OPRM1,QKI,SMOC2,GMDS,TENT5A,TRAF3,MAP2K5,SLC7A1,IGF1R,MLIP,ARHGEF40,INSR,CHD2,SLCO3A1,SSC5D,RAD51B,SLC35F1,SMOC1,L3MBTL3,FNDC3B,RARB,PTBP2,ODF2L,PPARG,GIPC2,VGLL4,SLC25A3…	TRAF3,OTX1,TCF4,ANKRD28,SEC16B,L3MBTL3,NEDD4,CADPS,ZRANB1,BCL6,BNC2,CCDC91,CEP63,ETV6,GADD45G,LHX3,SPATA18
EFO_0000538	Hypertrophic Cardiomyopathy	6	ENSG00000151929,ENSG00000124762,ENSG00000132938,ENSG00000075420,ENSG00000241839,ENSG00000173641	6	1	ENSG00000132938	3.95	0.251913	1	BAG3,CDKN1A,MTUS2,FNDC3B,PLEKHO2,HSPB7	MTUS2
EFO_0000699	Sjogren Syndrome	4	ENSG00000118503,ENSG00000136573,ENSG00000064419,ENSG00000263001,ENSG00000049449,ENSG00000145901	6	1	ENSG00000145901	3.95	0.251913	1	TNFAIP3,BLK,TNPO3,GTF2I,RCN1,TNIP1	TNIP1
EFO_0000768	Idiopathic Pulmonary Fibrosis	3	ENSG00000078902,ENSG00000155792,ENSG00000106261,ENSG00000128928,ENSG00000185294,ENSG00000167614	6	1	ENSG00000078902	3.95	0.251913	1	TOLLIP,DEPTOR,ZKSCAN1,IVD,SPPL2C,TTYH1	TOLLIP
EFO_0004622	Sphingolipid Measurement	10	ENSG00000054654,ENSG00000090661,ENSG00000142484,ENSG00000167994,ENSG00000221968,ENSG00000119865	6	1	ENSG00000167994	3.95	0.251913	1	SYNE2,CERS4,TM4SF5,RAB3IL1,FADS3,CNRIP1	RAB3IL1
EFO_0006942	Facial Pigmentation Measurement	5	ENSG00000161091,ENSG00000141002,ENSG00000147883,ENSG00000173068,ENSG00000119042,ENSG00000137265	6	1	ENSG00000173068	3.95	0.251913	1	MFSD12,TCF25,CDKN2B,BNC2,SATB2,IRF4	BNC2
MONDO_0100096	Covid-19	13	ENSG00000163817,ENSG00000163818,ENSG00000089127,ENSG00000091136,ENSG00000017427,ENSG00000164983	6	1	ENSG00000163818	3.95	0.251913	1	SLC6A20,LZTFL1,OAS1,LAMB1,IGF1,TMEM65	LZTFL1
EFO_0005674	White Matter Microstructure Measurement	89	ENSG00000038427,ENSG00000158792,ENSG00000165995,ENSG00000182208,ENSG00000104369,ENSG00000168314,ENSG00000180370,ENSG00000185008,ENSG00000138443,ENSG00000170310,ENSG00000085117,ENSG00000147883,ENSG00000173068,ENSG00000185294,ENSG00000152689,ENSG00000101489,ENSG00000152214,ENSG00000163114,ENSG00000087448,ENSG00000140995,ENSG00000187164,ENSG00000135823,ENSG00000174695,ENSG00000162946,ENSG00000205835…	40	3	ENSG00000162946,ENSG00000173068,ENSG00000152422	1.78	0.253256	1	VCAN,SPATA2L,CACNB2,MOB2,JPH1,MOBP,PAK2,ROBO2,ABI2,STX8,CD82,CDKN2B,BNC2,SPPL2C,RASGRP3,CELF4,RIT2,PDHA2,KLHL42,DEF8,SHTN1,STX6,TMEM167A,DISC1,GMNC,CTTNBP2,STRN,KPNA2,STRN3,BAIAP2L2,DENND1B,ACTN4,PIK3C2G,RAB39A,EXTL3,SDK2,COL3A1,ASXL2,DYSF,XRCC4	DISC1,BNC2,XRCC4
EFO_0004518	Creatinine Measurement	10	ENSG00000135211,ENSG00000095637,ENSG00000119906,ENSG00000140836,ENSG00000152939,ENSG00000170482,ENSG00000173210,ENSG00000116141,ENSG00000083535,ENSG00000099625,ENSG00000112246,ENSG00000112715,ENSG00000140443,ENSG00000141905,ENSG00000151338,ENSG00000276644,ENSG00000177556,ENSG00000036549,ENSG00000061938,ENSG00000079335,ENSG00000114423,ENSG00000114520,ENSG00000117625,ENSG00000125945,ENSG00000134243…	239	14	ENSG00000070778,ENSG00000196628,ENSG00000198945,ENSG00000205189,ENSG00000180176,ENSG00000113369,ENSG00000113916,ENSG00000163749,ENSG00000145358,ENSG00000186628,ENSG00000130222,ENSG00000107187,ENSG00000083535,ENSG00000095787	1.4	0.253859	1	TMEM60,SORBS1,SLF2,ZFHX3,MARVELD2,SLC23A1,ABLIM3,MARK1,PIBF1,CBARP,SIM1,VEGFA,IGF1R,NFIC,MIPOL1,DACH1,ATOX1,ZZZ3,TNK2,CDC14A,CBLB,SNX4,RCOR3,ZNF436,SORT1,NRG1,HNF4G,MTARC1,FOXD2,MAP3K14,NRF1,NFE2L2,TNP1,TBX2,PAX8,FAIM2,PHLDA1,DAPL1,PRIM1,MPPED2,PTPN3,GLIS3,PPARGC1A,SLC22A18,NINJ1,SBF2,PLEKHA7,AQP4,DOK7,TCF4,INS,CCDC92,IL1RL1,KCTD7,RAB19,LANCL1,NAT8,CEP83,RBM47,BCL2L14,CRMP1,B4GALT1,GADD45G,SLC14A…	PTPN21,TCF4,L3MBTL3,ZBTB10,TH,ARRDC3,BCL6,CCDC158,DDIT4L,FSD2,GADD45G,LHX3,PIBF1,WAC
EFO_1001486	Primary Biliary Cirrhosis	9	ENSG00000103522,ENSG00000163518,ENSG00000161405,ENSG00000110777,ENSG00000168685,ENSG00000163599,ENSG00000168071,ENSG00000120659,ENSG00000116017,ENSG00000182185,ENSG00000213047,ENSG00000100321,ENSG00000105397,ENSG00000160856,ENSG00000064419,ENSG00000138684,ENSG00000177468,ENSG00000115738,ENSG00000119772,ENSG00000136938,ENSG00000172349,ENSG00000106952	22	2	ENSG00000161405,ENSG00000116017	2.15	0.254541	1	IL21R,FCRL4,IKZF3,POU2AF1,IL7R,CTLA4,CCDC88B,TNFSF11,ARID3A,RAD51B,DENND1B,SYNGR1,TYK2,FCRL3,TNPO3,IL21,OLIG3,ID2,DNMT3A,ANP32B,IL16,TNFSF8	IKZF3,ARID3A
EFO_0004318	Smoking Behavior	9	ENSG00000140836,ENSG00000175198,ENSG00000198937,ENSG00000079102,ENSG00000054965,ENSG00000196782,ENSG00000106536,ENSG00000077063,ENSG00000170417,ENSG00000182667,ENSG00000143340,ENSG00000136770,ENSG00000182771,ENSG00000184349,ENSG00000166167,ENSG00000121297,ENSG00000196482,ENSG00000111605,ENSG00000144229,ENSG00000130558,ENSG00000166689,ENSG00000173611,ENSG00000183715,ENSG00000176697,ENSG00000134864…	44	0		0	0.262646	1	ZFHX3,PCCA,CCDC167,RUNX1T1,FAM168A,MAML3,POU6F2,CTTNBP2,TMEM182,NTM,FAM163A,DNAJC1,GRID1,EFNA5,BTRC,TSHZ3,ESRRG,CPSF6,THSD7B,OLFM1,PLEKHA7,SCAI,OPCML,BDNF,GGACT,MSRA,MAP3K20,BCL11A,PPP1R3C,NDFIP2,IGF1R,TOX,CERS6,SORL1,BEND7,TRIM8,FAM53B,BARHL2,CBX8,TTC29,RARB,TMEM18,LRRC4C,SLC14A2
MONDO_0005178	Osteoarthritis	9	ENSG00000058404,ENSG00000087448,ENSG00000163235,ENSG00000140718,ENSG00000138738,ENSG00000129351,ENSG00000078114,ENSG00000198756,ENSG00000169372,ENSG00000204571,ENSG00000186439,ENSG00000116882,ENSG00000128573,ENSG00000134532,ENSG00000095752,ENSG00000105329,ENSG00000070366,ENSG00000154217,ENSG00000107249,ENSG00000066382,ENSG00000173281,ENSG00000074527,ENSG00000134490	23	2	ENSG00000128573,ENSG00000078114	2.06	0.269811	1	CAMK2B,KLHL42,TGFA,FTO,PRDM5,ILF3,NEBL,COLGALT2,CRADD,KRTAP5-11,TRDN,HAO2,FOXP2,SOX5,IL11,TGFB1,SMG6,PITPNC1,GLIS3,MPPED2,PPP1R3B,NTN4,TMEM241	FOXP2,NEBL
EFO_0000220	Acute Lymphoblastic Leukemia	10	ENSG00000185811,ENSG00000100504,ENSG00000073282,ENSG00000107485,ENSG00000150867,ENSG00000105866,ENSG00000147883	7	1	ENSG00000105866	3.38	0.28231	1	IKZF1,PYGL,TP63,GATA3,PIP4K2A,SP4,CDKN2B	SP4
EFO_0000707	Squamous Cell Carcinoma	3	ENSG00000173068,ENSG00000047579,ENSG00000124787,ENSG00000137265,ENSG00000140995,ENSG00000073282,ENSG00000125970	7	1	ENSG00000173068	3.38	0.28231	1	BNC2,DTNBP1,RPP40,IRF4,DEF8,TP63,RALY	BNC2
EFO_0000717	Systemic Scleroderma	10	ENSG00000163687,ENSG00000064419,ENSG00000145901,ENSG00000057663,ENSG00000136573,ENSG00000117592,ENSG00000167914	7	1	ENSG00000145901	3.38	0.28231	1	DNASE1L3,TNPO3,TNIP1,ATG5,BLK,PRDX6,GSDMA	TNIP1
EFO_0002422	Benign Neoplasm	3	ENSG00000166323,ENSG00000173068,ENSG00000149311,ENSG00000107960,ENSG00000137265,ENSG00000198625,ENSG00000184937	7	1	ENSG00000173068	3.38	0.28231	1	C11orf65,BNC2,ATM,STN1,IRF4,MDM4,WT1	BNC2
EFO_0004629	Von Willebrand Factor Measurement	4	ENSG00000165816,ENSG00000168079,ENSG00000111450,ENSG00000104938,ENSG00000136848,ENSG00000089169,ENSG00000151967	7	1	ENSG00000111450	3.38	0.28231	1	VWA2,SCARA5,STX2,CLEC4M,DAB2IP,RPH3A,SCHIP1	STX2
EFO_0009185	Heart Rate Response To Recovery Post Exercise	6	ENSG00000061455,ENSG00000127920,ENSG00000134532,ENSG00000175548,ENSG00000163492,ENSG00000168528,ENSG00000086300	7	1	ENSG00000061455	3.38	0.28231	1	PRDM6,GNG11,SOX5,ALG10B,CCDC141,SERINC2,SNX10	PRDM6
EFO_0004533	Alkaline Phosphatase Measurement	10	ENSG00000167608,ENSG00000079215,ENSG00000095787,ENSG00000100335,ENSG00000119927,ENSG00000140961,ENSG00000152684,ENSG00000153066,ENSG00000164330,ENSG00000166446,ENSG00000198373,ENSG00000047579,ENSG00000105398,ENSG00000120659,ENSG00000175003,ENSG00000198945,ENSG00000117280,ENSG00000154589,ENSG00000160712,ENSG00000173281,ENSG00000186205,ENSG00000188404,ENSG00000002933,ENSG00000085978,ENSG00000087077…	203	12	ENSG00000120341,ENSG00000067208,ENSG00000198945,ENSG00000113916,ENSG00000163818,ENSG00000159216,ENSG00000145901,ENSG00000056558,ENSG00000109654,ENSG00000146063,ENSG00000087077,ENSG00000095787	1.41	0.289291	1	TMC4,SLC1A3,WAC,MIEF1,GPAM,OSGIN1,PELO,TXNDC11,EBF1,CDYL2,WWP2,DTNBP1,SULT2A1,TNFSF11,SLC22A1,L3MBTL3,RAB29,LY96,IL6R,PPP1R3B,MTARC1,SELL,TMEM176A,ATG16L1,TRIP6,TMEM106B,SFRP4,PCYOX1,SAG,IL1F10,FAM117B,ASGR1,GPRC5C,SERTAD2,CREB3L2,SPPL2C,NR1H4,CRMP1,ERMP1,HCK,B3GAT1,LARP1B,PGAP2,UBASH3B,ELOVL6,PTCH1,ZNF512B,ZNF76,FRK,ABCB11,CNOT4,GCKR,GCK,SEM1,MYO1B,HAAO,UBE2E3,LCLAT1,GATC,NDUFAF6,CLDN14,BLMH,TMP…	SEC16B,EVI5,L3MBTL3,BCL6,LZTFL1,RUNX1,TNIP1,TRAF1,TRIM2,TRIM41,TRIP6,WAC
EFO_0000540	Immune System Disease	3	ENSG00000168685,ENSG00000160185,ENSG00000122359,ENSG00000056558,ENSG00000166949,ENSG00000115738,ENSG00000138439,ENSG00000198369	8	1	ENSG00000056558	2.96	0.311476	1	IL7R,UBASH3A,ANXA11,TRAF1,SMAD3,ID2,FAM117B,SPRED2	TRAF1
EFO_0000701	Skin Disease	4	ENSG00000118503,ENSG00000137265,ENSG00000162924,ENSG00000135362,ENSG00000164691,ENSG00000020633,ENSG00000115267,ENSG00000162882	8	1	ENSG00000162924	2.96	0.311476	1	TNFAIP3,IRF4,REL,PRR5L,TAGAP,RUNX3,IFIH1,HAAO	REL
EFO_0003888	Attention Deficit Hyperactivity Disorder	8	ENSG00000081189,ENSG00000168314,ENSG00000241127,ENSG00000156395,ENSG00000128573,ENSG00000139318,ENSG00000156269,ENSG00000115053	8	1	ENSG00000128573	2.96	0.311476	1	MEF2C,MOBP,YAE1,SORCS3,FOXP2,DUSP6,NAA11,NCL	FOXP2
EFO_0003940	Physical Activity	5	ENSG00000164182,ENSG00000176697,ENSG00000147905,ENSG00000171045,ENSG00000131558,ENSG00000196628,ENSG00000101489,ENSG00000154655	8	1	ENSG00000196628	2.96	0.311476	1	NDUFAF2,BDNF,ZCCHC7,TSNARE1,EXOC4,TCF4,CELF4,L3MBTL4	TCF4
EFO_0004748	Thyroid Stimulating Hormone Measurement	5	ENSG00000151332,ENSG00000134215,ENSG00000173436,ENSG00000136932,ENSG00000112715,ENSG00000115461,ENSG00000173068,ENSG00000169903	8	1	ENSG00000173068	2.96	0.311476	1	MBIP,VAV3,MICOS10,TRMO,VEGFA,IGFBP5,BNC2,TM4SF4	BNC2
EFO_1000391	Nasal Cavity Polyp	5	ENSG00000112182,ENSG00000137265,ENSG00000167600,ENSG00000115602,ENSG00000150510,ENSG00000107485,ENSG00000120659,ENSG00000084676	8	1	ENSG00000112182	2.96	0.311476	1	BACH2,IRF4,CYP2S1,IL1RL1,FAM124A,GATA3,TNFSF11,NCOA1	BACH2
EFO_0004530	Triglyceride Measurement	98	ENSG00000119242,ENSG00000171700,ENSG00000043143,ENSG00000108179,ENSG00000119927,ENSG00000119950,ENSG00000138190,ENSG00000145675,ENSG00000145779,ENSG00000153815,ENSG00000185305,ENSG00000078674,ENSG00000114626,ENSG00000116141,ENSG00000060566,ENSG00000087303,ENSG00000088808,ENSG00000103569,ENSG00000104870,ENSG00000105550,ENSG00000112699,ENSG00000112715,ENSG00000130208,ENSG00000140416,ENSG00000140479…	228	13	ENSG00000120341,ENSG00000198945,ENSG00000154359,ENSG00000172530,ENSG00000113916,ENSG00000173068,ENSG00000139083,ENSG00000130222,ENSG00000104613,ENSG00000171444,ENSG00000088808,ENSG00000157216,ENSG00000026025	1.36	0.316697	1	CCDC92,RGS19,JADE2,PPIF,GPAM,MXI1,EXOC6,PIK3R1,TNFAIP8,CMIP,ARL15,PCM1,ABTB1,MARK1,CREB3L3,NID2,PPP1R13B,AQP9,FCGRT,FGF21,GMDS,VEGFA,APOC1,TPM1,PCSK6,INSR,SMOC1,TM6SF2,SLC18A1,MSR1,DNTTIP2,SEC16B,GALNT2,NAT2,SLC30A8,TNKS,PPP1R3B,VGLL3,MEOX1,CEP68,VMP1,CASP8,DHRS9,ACTB,COBLL1,GCKR,SNX10,STX1A,GCK,KCNJ2,PEMT,GLS2,USP15,CD300LG,CERS6,RFLNA,EYA2,HGFAC,APOA5,GADD45G,BMAL1,FADS2,PRR5L,BUD13,KLHL8,PDE3B…	SEC16B,L3MBTL3,LONRF1,BANP,BCL6,BNC2,ETV6,GADD45G,INTS10,MCC,PPP1R13B,SSBP3,VIM
EFO_0004526	Mean Corpuscular Volume	34	ENSG00000136169,ENSG00000167670,ENSG00000167671,ENSG00000244754,ENSG00000068796,ENSG00000081189,ENSG00000095787,ENSG00000107960,ENSG00000113504,ENSG00000129993,ENSG00000134352,ENSG00000145675,ENSG00000149922,ENSG00000153815,ENSG00000160207,ENSG00000165406,ENSG00000165633,ENSG00000170606,ENSG00000183255,ENSG00000187783,ENSG00000116717,ENSG00000163320,ENSG00000086300,ENSG00000012660,ENSG00000031691…	422	22	ENSG00000138136,ENSG00000108010,ENSG00000105866,ENSG00000112182,ENSG00000165280,ENSG00000141127,ENSG00000065970,ENSG00000113369,ENSG00000172530,ENSG00000173068,ENSG00000145358,ENSG00000139083,ENSG00000160207,ENSG00000008441,ENSG00000178814,ENSG00000138621,ENSG00000142611,ENSG00000163554,ENSG00000161860,ENSG00000151575,ENSG00000108395,ENSG00000095787	1.25	0.322252	1	SETDB2,CHAF1A,UBXN6,N4BP2L2,KIF2A,MEF2C,WAC,STN1,SLC12A7,CBFA2T3,IL6ST,PIK3R1,TBX6,CMIP,HSF2BP,MARCHF8,VSTM4,HSPA4,PTTG1IP,TMEM72,GADD45A,CGGBP1,SNX10,ELOVL5,CENPQ,MARCHF2,SUSD6,PDCD5,TMEM14C,BACH2,HBS1L,FIG4,SLC16A10,CCND3,BYSL,RNF146,ELF1,SLC7A10,CD164,PKIB,RNASEH2B,PPCDC,MIPOL1,TEX9,GJA1,SYCE2,GREM1,MIDN,INSR,BEND3,RAD51B,GSTA2,FNTB,E2F8,THG1L,TRAF3IP3,ANK1,PPP2R5A,TFRC,RCOR3,TNFRSF10B,XPO7,MY…	LBX1,GLRX3,SP4,BACH2,VCP,PRPSAP2,FOXJ2,ARRDC3,BANP,BNC2,DDIT4L,ETV6,HSF2BP,NFIX,OPLAH,PPCDC,PRDM16,SPTA1,SYCE2,TEX9,TRIM37,WAC
EFO_0007869	Wellbeing Measurement	8	ENSG00000068796,ENSG00000078328,ENSG00000081189,ENSG00000156395,ENSG00000170370,ENSG00000102572,ENSG00000169783,ENSG00000174891,ENSG00000182568,ENSG00000183808,ENSG00000077063,ENSG00000105928,ENSG00000115392,ENSG00000134532,ENSG00000173838,ENSG00000174453,ENSG00000041353,ENSG00000101040,ENSG00000101489,ENSG00000107249,ENSG00000134780,ENSG00000156269,ENSG00000166845,ENSG00000186496,ENSG00000196628…	60	4	ENSG00000196092,ENSG00000196628,ENSG00000007372,ENSG00000131374	1.58	0.331188	1	KIF2A,RBFOX1,MEF2C,SORCS3,EMX2,STK24,LINGO1,RSRC1,SATB1,RBM12B,CTTNBP2,GSDME,FANCL,SOX5,MARCHF10,VWC2L,RAB27B,ZMYND8,CELF4,GLIS3,DAGLA,NAA11,C18orf54,ZNF396,TCF4,BAIAP2,SYCE1L,PTCH1,PAX6,CCDC68,MAML3,OBI1,GALNT2,PPP1R3B,ZFHX3,FHIT,VRK2,SLC7A11,HIVEP1,ADTRP,TSNARE1,TMEM106B,ETNK1,LNPK,SCAI,MSRA,SUDS3,BMAL1,TBC1D5,ISL1,DCDC2,C6orf15,CHMP3,NR4A2,AATK,ANKK1,DLGAP1,PAX5,ZCCHC14,AUTS2	PAX5,TCF4,PAX6,TBC1D5
EFO_0000660	Polycystic Ovary Syndrome	8	ENSG00000154328,ENSG00000115970,ENSG00000101367,ENSG00000109906,ENSG00000137693,ENSG00000152219,ENSG00000183579,ENSG00000103460,ENSG00000171105	9	1	ENSG00000103460	2.63	0.339459	1	NEIL2,THADA,MAPRE1,ZBTB16,YAP1,ARL14EP,ZNRF3,TOX3,INSR	TOX3
EFO_0003949	Eye Color	8	ENSG00000137265,ENSG00000134532,ENSG00000108984,ENSG00000107165,ENSG00000142856,ENSG00000153814,ENSG00000188467,ENSG00000139083,ENSG00000106536	9	1	ENSG00000139083	2.63	0.339459	1	IRF4,SOX5,MAP2K6,TYRP1,ITGB3BP,JAZF1,SLC24A5,ETV6,POU6F2	ETV6
EFO_0004269	Cardiac Arrhythmia	5	ENSG00000140836,ENSG00000115935,ENSG00000164093,ENSG00000164107,ENSG00000078114,ENSG00000116132,ENSG00000143603,ENSG00000089225,ENSG00000148655	9	1	ENSG00000078114	2.63	0.339459	1	ZFHX3,WIPF1,PITX2,HAND2,NEBL,PRRX1,KCNN3,TBX5,LRMDA	NEBL
EFO_0004279	Suntan	3	ENSG00000100364,ENSG00000137265,ENSG00000173068,ENSG00000178773,ENSG00000080166,ENSG00000107165,ENSG00000101464,ENSG00000141013,ENSG00000125970	9	1	ENSG00000173068	2.63	0.339459	1	KIAA0930,IRF4,BNC2,CPNE7,DCT,TYRP1,PIGU,GAS8,RALY	BNC2
EFO_0004285	Albuminuria	3	ENSG00000163558,ENSG00000181915,ENSG00000186564,ENSG00000166225,ENSG00000148655,ENSG00000109536,ENSG00000196628,ENSG00000153015,ENSG00000185305	9	1	ENSG00000196628	2.63	0.339459	1	PRKCI,ADO,FOXD2,FRS2,LRMDA,FRG1,TCF4,CWC27,ARL15	TCF4
EFO_0007015	3-Hydroxy-1-Methylpropylmercapturic Acid Measurement	3	ENSG00000102048,ENSG00000172361,ENSG00000179083,ENSG00000076258,ENSG00000167306,ENSG00000113494,ENSG00000233608,ENSG00000205189,ENSG00000135111	9	1	ENSG00000205189	2.63	0.339459	1	ASB9,CFAP53,FAM133A,FMO4,MYO5B,PRLR,TWIST2,ZBTB10,TBX3	ZBTB10
EFO_0008393	Reaction Time Measurement	3	ENSG00000118946,ENSG00000182247,ENSG00000108953,ENSG00000150477,ENSG00000198963,ENSG00000055813,ENSG00000146676,ENSG00000019485,ENSG00000117569	9	1	ENSG00000150477	2.63	0.339459	1	PCDH17,UBE2E2,YWHAE,KIAA1328,RORB,CCDC85A,PURB,PRDM11,PTBP2	KIAA1328
EFO_0009283	Potassium Measurement	4	ENSG00000196628,ENSG00000244734,ENSG00000074054,ENSG00000121068,ENSG00000221823,ENSG00000132170,ENSG00000112877,ENSG00000184160,ENSG00000106554	9	1	ENSG00000196628	2.63	0.339459	1	TCF4,HBB,CLASP1,TBX2,PPP3R1,PPARG,CEP72,ADRA2C,CHCHD3	TCF4
EFO_0010948	Lower Face Morphology Measurement	8	ENSG00000166923,ENSG00000136630,ENSG00000116132,ENSG00000116882,ENSG00000127922,ENSG00000141376,ENSG00000092607,ENSG00000164118,ENSG00000164107	9	1	ENSG00000164118	2.63	0.339459	1	GREM1,HLX,PRRX1,HAO2,SEM1,BCAS3,TBX15,CEP44,HAND2	CEP44
MONDO_0000618	Her2-Receptor Negative Breast Cancer	3	ENSG00000120262,ENSG00000182185,ENSG00000174469,ENSG00000166263,ENSG00000180530,ENSG00000103460,ENSG00000118245,ENSG00000164749,ENSG00000128383	9	1	ENSG00000103460	2.63	0.339459	1	CCDC170,RAD51B,CNTNAP2,STXBP4,NRIP1,TOX3,TNP1,HNF4G,APOBEC3A	TOX3
EFO_0005090	Basophil Count	14	ENSG00000110934,ENSG00000107929,ENSG00000122958,ENSG00000123643,ENSG00000131507,ENSG00000168685,ENSG00000189319,ENSG00000105383,ENSG00000112182,ENSG00000112773,ENSG00000118513,ENSG00000133246,ENSG00000140575,ENSG00000171777,ENSG00000172179,ENSG00000020633,ENSG00000065600,ENSG00000113851,ENSG00000143226,ENSG00000163508,ENSG00000164816,ENSG00000180370,ENSG00000030419,ENSG00000062716,ENSG00000105810…	113	7	ENSG00000077420,ENSG00000198945,ENSG00000112182,ENSG00000113916,ENSG00000127946,ENSG00000137575,ENSG00000095787	1.47	0.34349	1	BIN2,LARP4B,VPS26A,SLC36A1,NDFIP1,IL7R,FAM53B,CD33,BACH2,TENT5A,MYB,PRAM1,IQGAP1,RASGRP4,PRL,RUNX3,PACC1,CRBN,FCGR2A,EOMES,DEFA5,PAK2,IKZF2,VMP1,CDK6,NHERF1,FGFR1OP2,JAZF1,ZYX,IKZF1,SPRED2,CREB5,RCN1,CDKN2B,UBASH3B,BCL2,AFF1,IFITM2,SIRPA,MAFB,KCNJ15,SLC7A10,HIP1,TNFRSF13B,IQCG,SCD5,HYAL3,OSTF1,RAB31,JDP2,PADI4,PRTFDC1,KIAA0930,LMNB1,EPS15L1,FCHO1,CD164,KCNRG,L3MBTL3,MYC,LMO4,RPN1,ZFPM2,TNFRSF10C,…	APBB1IP,L3MBTL3,BACH2,BCL6,HIP1,SDCBP,WAC
EFO_0005271	Sleep Duration	12	ENSG00000078403,ENSG00000140718,ENSG00000137338,ENSG00000137965,ENSG00000142698,ENSG00000185053,ENSG00000028116,ENSG00000125618,ENSG00000128573,ENSG00000153234,ENSG00000158321,ENSG00000188803,ENSG00000183783,ENSG00000196628,ENSG00000107249,ENSG00000149084,ENSG00000184305,ENSG00000122877,ENSG00000110921,ENSG00000144228,ENSG00000029534,ENSG00000057294,ENSG00000115593,ENSG00000101489,ENSG00000206527…	28	2	ENSG00000196628,ENSG00000128573	1.69	0.345587	1	MLLT10,FTO,PGBD1,IFI44,C1orf94,SGCZ,VRK2,PAX8,FOXP2,NR4A2,AUTS2,SHISA6,KCTD8,TCF4,GLIS3,HSD17B12,CCSER1,EGR2,MVK,SPOPL,ANK1,PKP2,SMYD1,CELF4,HACD2,CALM2,CHCHD3,KCNJ12	TCF4,FOXP2
MONDO_0005148	Type 2 Diabetes Mellitus	95	ENSG00000043143,ENSG00000122859,ENSG00000140718,ENSG00000145725,ENSG00000145888,ENSG00000148655,ENSG00000148737,ENSG00000152804,ENSG00000153815,ENSG00000164330,ENSG00000165626,ENSG00000169347,ENSG00000179133,ENSG00000183579,ENSG00000196793,ENSG00000021645,ENSG00000071564,ENSG00000086666,ENSG00000104081,ENSG00000105662,ENSG00000112164,ENSG00000112531,ENSG00000112715,ENSG00000136158,ENSG00000140262…	258	14	ENSG00000146830,ENSG00000101746,ENSG00000131323,ENSG00000196628,ENSG00000206560,ENSG00000120341,ENSG00000198945,ENSG00000112182,ENSG00000154359,ENSG00000180176,ENSG00000172530,ENSG00000140382,ENSG00000187391,ENSG00000185002	1.29	0.346931	1	JADE2,NEUROG3,FTO,PPIP5K2,GLRA1,LRMDA,TCF7L2,HHEX,CMIP,EBF1,BEND7,GP2,C10orf67,ZNRF3,ZNF239,NRXN3,TCF3,ZFAND6,BMF,CRTC1,GLP1R,QKI,VEGFA,SPRY2,TCF12,HMG20A,LINGO1,BEND3,RFX6,PRC1,MTMR3,SEC16B,PPARG,SHQ1,LONRF1,AZIN1,NDUFAF6,SENP2,SLC30A8,TM4SF4,UBE2E2,CPNE4,ANKRD28,SLC12A8,PKP2,CAMK2B,CTTNBP2,COBLL1,GCKR,KLHL42,PAX4,GCK,CYTIP,FANCL,THADA,CCND2,BCL11A,SOCS2,TSPAN8,FAIM2,TMEM18,BCL2L11,JAZF1,AUTS2,H…	GIGYF1,NOL4,TRAF3,TCF4,ANKRD28,SEC16B,L3MBTL3,BACH2,LONRF1,TH,BANP,HMG20A,MAGI2,RFX6
EFO_0000729	Ulcerative Colitis	18	ENSG00000184939,ENSG00000100311,ENSG00000108094,ENSG00000166167,ENSG00000130876,ENSG00000140319,ENSG00000166949,ENSG00000054392,ENSG00000116833,ENSG00000116852,ENSG00000143365,ENSG00000178828,ENSG00000136271,ENSG00000152804,ENSG00000110218,ENSG00000170579,ENSG00000187796,ENSG00000108669,ENSG00000162928,ENSG00000168610,ENSG00000162927,ENSG00000091140,ENSG00000127837,ENSG00000169744,ENSG00000049860…	63	4	ENSG00000162924,ENSG00000187796,ENSG00000169744,ENSG00000162105	1.51	0.350306	1	ZFP90,PDGFB,CUL2,BTRC,SLC7A10,SRP14,SMAD3,HHAT,NR5A2,KIF21B,RORC,RNF186,DDX56,HHEX,PANX1,DLGAP1,CARD9,CYTH1,PEX13,STAT3,PUS10,DLD,AAMP,LDB2,HEXB,PITX1,PFKFB3,TMPRSS2,ERRFI1,FCGR2A,S100A7A,LRMDA,IFIH1,PDGFA,REL,CEP72,NTM,UBE2D1,TOM1,CACNB2,IRX2,OLIG3,KCTD12,CACNA1S,ROBO1,ARL14,SATB2,FIGNL1,DNER,NEU4,LITAF,STC1,OTUD3,GSDMA,SLC22A5,CAMK2A,OSMR,TNFRSF9,PLA2G2E,CNTNAP2,BRMS1L,IKZF1,SHANK2	REL,CARD9,LDB2,SHANK2
EFO_0000341	Chronic Obstructive Pulmonary Disease	13	ENSG00000170606,ENSG00000140600,ENSG00000156218,ENSG00000185002,ENSG00000085276,ENSG00000117122,ENSG00000123106,ENSG00000133794,ENSG00000168502,ENSG00000189431,ENSG00000233608,ENSG00000204305,ENSG00000204616,ENSG00000151778,ENSG00000188266,ENSG00000144560,ENSG00000150687,ENSG00000174808,ENSG00000148655,ENSG00000185666,ENSG00000107249,ENSG00000236699,ENSG00000139656,ENSG00000114850,ENSG00000153234…	29	2	ENSG00000123106,ENSG00000185002	1.63	0.360482	1	HSPA4,SH3GL3,ADAMTSL3,RFX6,MECOM,MFAP2,CCDC91,BMAL1,MTCL1,RASSF10,TWIST2,AGER,TRIM31,SERP2,HYKK,VGLL4,PRSS23,BTC,LRMDA,SYN3,GLIS3,ARHGEF38,ENSG00000139656,SSR3,NR4A2,SLC35G5,VTA1,PPP1R3B,PBX3	CCDC91,RFX6
EFO_0000275	Atrial Fibrillation	26	ENSG00000078114,ENSG00000140836,ENSG00000148655,ENSG00000166317,ENSG00000183072,ENSG00000092054,ENSG00000140009,ENSG00000172379,ENSG00000196376,ENSG00000116132,ENSG00000144712,ENSG00000265107,ENSG00000011523,ENSG00000055118,ENSG00000057294,ENSG00000084731,ENSG00000089225,ENSG00000119242,ENSG00000127325,ENSG00000134532,ENSG00000136732,ENSG00000120457,ENSG00000164093,ENSG00000164107,ENSG00000137642…	65	4	ENSG00000087338,ENSG00000107187,ENSG00000078114,ENSG00000061455	1.46	0.363813	1	NEBL,ZFHX3,LRMDA,SYNPO2L,NKX2-5,MYH7,ESR2,ARNT2,SLC35F1,PRRX1,CAND2,GJA5,CEP68,KCNH2,PKP2,KIF3C,TBX5,CCDC92,BEST3,SOX5,GYPC,KCNJ5,PITX2,HAND2,SORL1,WIPF1,KCNJ2,CREB5,RFLNA,KCNN3,PTK2,LHX3,CAMK2D,MLLT3,PITX1,CTNNA3,GOPC,CDKN1A,TLE3,IL6R,SCN5A,TUBA8,IGF1R,CFL2,LRIG1,TBX3,SMIM29,ATXN1,KLHL38,ZNF462,DEK,CDK6,SPON1,ZNF572,SQLE,EFNA5,GJA1,SCMH1,PCM1,ANXA4,GMCL1,PRDM6,CEP85L,PAK2,GTF2I	GMCL1,LHX3,NEBL,PRDM6
EFO_0000183	Hodgkins Lymphoma	6	ENSG00000089177,ENSG00000071564,ENSG00000107485,ENSG00000162924,ENSG00000136997,ENSG00000127252,ENSG00000177468,ENSG00000112339,ENSG00000163508,ENSG00000110777	10	1	ENSG00000162924	2.37	0.366309	1	KIF16B,TCF3,GATA3,REL,MYC,PLAAT1,OLIG3,HBS1L,EOMES,POU2AF1	REL
EFO_0007701	Spine Bone Mineral Density	4	ENSG00000106483,ENSG00000176692,ENSG00000150054,ENSG00000185920,ENSG00000120262,ENSG00000103449,ENSG00000100784,ENSG00000196937,ENSG00000165471,ENSG00000127922	10	1	ENSG00000150054	2.37	0.366309	1	SFRP4,FOXC2,MPP7,PTCH1,CCDC170,SALL1,RPS6KA5,FAM3C,MBL2,SEM1	MPP7
HP_0002315	Headache	3	ENSG00000152661,ENSG00000134198,ENSG00000165060,ENSG00000142611,ENSG00000111241,ENSG00000112137,ENSG00000117569,ENSG00000112214,ENSG00000173281,ENSG00000108256	10	1	ENSG00000142611	2.37	0.366309	1	GJA1,TSPAN2,FXN,PRDM16,FGF6,PHACTR1,PTBP2,FHL5,PPP1R3B,NUFIP2	PRDM16
EFO_0004631	Vitamin D Measurement	17	ENSG00000213996,ENSG00000145779,ENSG00000180530,ENSG00000182771,ENSG00000172890,ENSG00000110243,ENSG00000068305,ENSG00000100934,ENSG00000105398,ENSG00000130208,ENSG00000171295,ENSG00000133818,ENSG00000104388,ENSG00000143641,ENSG00000221818,ENSG00000084734,ENSG00000134532,ENSG00000170485,ENSG00000129083,ENSG00000152270,ENSG00000175920,ENSG00000204103,ENSG00000135409,ENSG00000133665,ENSG00000056291…	66	4	ENSG00000244411,ENSG00000115507,ENSG00000140382,ENSG00000162105	1.44	0.370764	1	TM6SF2,TNFAIP8,NRIP1,GRID1,NADSYN1,APOA5,MEF2A,SEC23A,SULT2A1,APOC1,ZNF440,RRAS2,RAB2A,GALNT2,EBF2,GCKR,SOX5,NPAS2,COPB1,PDE3B,DOK7,MAFB,AMHR2,DYDC2,NPFFR2,CALCB,FGFBP1,SHANK2,HIP1R,GPAM,LDLR,PADI3,S100A11,MTARC1,ZC3H7A,UNC5CL,GJA1,TFDP2,C1orf94,UBXN2B,ALG10B,INSC,HMG20A,FTO,OTX1,KMT2E,UBE2D4,MEMO1,DPY30,KRTAP5-7,ADAMTS3,GEMIN2,MAT1A,ZNF148,ZFPM2,CKB,MEF2C,SRPK2,PPP1R3B,RMDN2,TMEM120A,IRF4,ZNF439…	KRTAP5-7,OTX1,HMG20A,SHANK2
EFO_0001645	Coronary Artery Disease	38	ENSG00000100014,ENSG00000112137,ENSG00000118526,ENSG00000166949,ENSG00000175003,ENSG00000182218,ENSG00000185787,ENSG00000154305,ENSG00000160712,ENSG00000182263,ENSG00000183891,ENSG00000184752,ENSG00000186480,ENSG00000129116,ENSG00000136848,ENSG00000147883,ENSG00000164109,ENSG00000106460,ENSG00000141376,ENSG00000164867,ENSG00000167085,ENSG00000152767,ENSG00000115267,ENSG00000166278,ENSG00000164626…	71	1	ENSG00000168906	0.33	0.370958	1	SPECC1L,PHACTR1,TCF21,SMAD3,SLC22A1,HHIPL1,MORF4L1,MIA3,IL6R,FIGN,TTC32,NDUFA12,INSIG1,PALLD,DAB2IP,CDKN2B,MAD2L1,TMEM106B,BCAS3,NOS3,PHB1,FARP1,IFIH1,C2,KCNK5,TGFB1,HGFAC,APOA5,RASGEF1B,HSD17B12,RGS19,VEGFA,SPC24,NCALD,PSRC1,MAP3K7CL,CFAP161,PRIM2,SCML4,KANK2,SLC18A1,NAT2,SMG6,ABCG8,PID1,SORBS2,WT1,FOXC2,TENT5A,CHRNB4,C8orf34,THSD7A,CCDC92,ZFPM2,MAT2A,TSPAN2,BMAL1,ZNF827,ADAMTS3,STN1,DCLRE1B,GEM…	MAT2A
EFO_0006340	Mean Arterial Pressure	10	ENSG00000070159,ENSG00000068796,ENSG00000165995,ENSG00000068305,ENSG00000121297,ENSG00000205517,ENSG00000020633,ENSG00000033867,ENSG00000221818,ENSG00000070366,ENSG00000135111,ENSG00000144401,ENSG00000164867,ENSG00000182263,ENSG00000105926,ENSG00000152217,ENSG00000068024,ENSG00000144283,ENSG00000176105,ENSG00000140836,ENSG00000172179,ENSG00000082781,ENSG00000144229,ENSG00000014123,ENSG00000107960…	74	1	ENSG00000061455	0.32	0.37332	1	PTPN3,KIF2A,CACNB2,MEF2A,TSHZ3,RGL3,RUNX3,SLC4A7,EBF2,SMG6,TBX3,METTL21A,NOS3,FIGN,PALS2,SETBP1,HDAC4,PKP4,YES1,ZFHX3,PRL,ITGB5,THSD7B,UFL1,STN1,MSX2,FTO,ADO,TMEM72,PPARD,TBX2,ROBO1,UBE2E2,GSDME,DOCK10,SEPTIN9,DBH,PLEKHA7,MYEOV,KCNJ11,CMIP,PGPEP1,INSR,HDAC7,TMEM18,INPP5A,MEF2C,EBF1,MECOM,SNTG1,IFT81,TNS2,THADA,PODXL,AUTS2,BORCS8-MEF2B,FHL5,HNF4G,GOSR2,YPEL2,BMAL1,LCORL,GAS2,PRDM6,HLCS,WBP1L,SPRY4…	PRDM6
EFO_0004314	Forced Expiratory Volume	12	ENSG00000066427,ENSG00000070193,ENSG00000081189,ENSG00000108179,ENSG00000157551,ENSG00000173210,ENSG00000186153,ENSG00000203867,ENSG00000162613,ENSG00000175087,ENSG00000009844,ENSG00000112531,ENSG00000112562,ENSG00000112699,ENSG00000133980,ENSG00000140332,ENSG00000141905,ENSG00000156218,ENSG00000198945,ENSG00000010803,ENSG00000057019,ENSG00000085276,ENSG00000137960,ENSG00000007237,ENSG00000089225…	202	11	ENSG00000196628,ENSG00000198945,ENSG00000113916,ENSG00000173068,ENSG00000123106,ENSG00000139083,ENSG00000130222,ENSG00000078114,ENSG00000167994,ENSG00000185002,ENSG00000154447	1.3	0.378259	1	ATXN3,FGF10,MEF2C,PPIF,KCNJ15,ABLIM3,WWOX,RBM20,FUBP1,PDIK1L,VTA1,QKI,SMOC2,GMDS,VRTN,TLE3,NFIC,ADAMTSL3,L3MBTL3,SCMH1,DCBLD2,MECOM,GIPC2,GAS7,TBX5,DNMT3A,CCDC91,KCNJ2,IGF2BP3,ETV6,NR4A2,CDC42EP3,TRA2A,ATF7IP,SP3,ALX1,EYA2,GADD45G,ZNF462,PRSS23,CNIH3,SEC23IP,AOC1,GRB10,POU6F2,EFEMP1,CCND2,TBX2,TMBIM4,MSRB3,MPPED2,CELF4,GLIS3,FAM210B,GATA5,SLC14A2,KLF4,LRPAP1,MTCL1,LCORL,NTM,WT1,PTCH1,ZNF628,PITX1…	TCF4,L3MBTL3,BCL6,BNC2,CCDC91,ETV6,GADD45G,NEBL,RAB3IL1,RFX6,SH3RF1
EFO_0005763	Pulse Pressure Measurement	20	ENSG00000014123,ENSG00000133665,ENSG00000140718,ENSG00000141101,ENSG00000148737,ENSG00000164330,ENSG00000166446,ENSG00000181915,ENSG00000183230,ENSG00000189319,ENSG00000041988,ENSG00000168386,ENSG00000109919,ENSG00000001036,ENSG00000112699,ENSG00000136141,ENSG00000140092,ENSG00000146416,ENSG00000152193,ENSG00000152661,ENSG00000166147,ENSG00000175699,ENSG00000121068,ENSG00000071282,ENSG00000079112…	212	6	ENSG00000196628,ENSG00000173068,ENSG00000078114,ENSG00000061455,ENSG00000103460,ENSG00000056558	0.66	0.387479	1	UFL1,DYDC2,FTO,NOB1,TCF7L2,EBF1,CDYL2,ADO,CTNNA3,FAM53B,THAP3,FILIP1L,MTCH2,FUCA2,GMDS,LRCH1,FBLN5,AIG1,OBI1,GJA1,FBN1,CCDC197,TBX2,LMCD1,CDH17,MECOM,CCN3,LRIG1,GEM,SPSB1,CD34,GATA2,CEP68,VMP1,SMG6,FOSL2,KLHL42,GCK,LIMK1,GRB14,PRKD3,TNP1,PODXL,MSI2,CCDC141,IKBIP,CRADD,NPAS2,CEP83,CLDN7,CREB3L2,FIGN,CHIC2,HGFAC,PALLD,YAP1,ZNF827,HAND2,MYEOV,TCF4,MFSD6,NDUFAF6,HHIPL1,TBX5,CYTH1,FHL2,EEPD1,MKLN1,HOX…	TCF4,BNC2,NEBL,PRDM6,TOX3,TRAF1
EFO_0004337	Intelligence	11	ENSG00000113448,ENSG00000134516,ENSG00000174738,ENSG00000102837,ENSG00000138600,ENSG00000137941,ENSG00000184672,ENSG00000171681,ENSG00000183166,ENSG00000166037,ENSG00000187079,ENSG00000196782,ENSG00000146243,ENSG00000135250,ENSG00000005483,ENSG00000105866,ENSG00000119866,ENSG00000122515,ENSG00000138092,ENSG00000153006,ENSG00000106355,ENSG00000131558,ENSG00000137473,ENSG00000170502,ENSG00000185619…	78	5	ENSG00000105866,ENSG00000130222,ENSG00000109466,ENSG00000008441,ENSG00000184672	1.52	0.390506	1	PDE4D,DOCK2,NR1D2,OLFM4,SPPL2A,TTLL7,RALYL,ATF7IP,CALN1,CEP57,TEAD1,MAML3,IRAK1BP1,SRPK2,KMT2E,SP4,BCL11A,ZMIZ2,CENPO,SREK1IP1,LSM5,EXOC4,TTC29,NUDT9,PCGF3,LCORL,ESRRG,SYT1,ERLIN1,SORCS3,DCDC2,TMEM160,SLC22A23,MBNL2,CKB,RYBP,RBFOX1,MEF2C,PIK3R1,RUNX1T1,TSNARE1,CCDC14,CCDC85A,SATB2,ST6GAL2,AUTS2,PTCH1,MTFR1,CHODL,NFIX,BNIP3,METTL13,MYLK,THSD7B,NR4A2,TEX44,PHACTR3,ADAM12,LINGO1,POU6F2,KLHL2,ARF5,CK…	SP4,GADD45G,KLHL2,NFIX,RALYL
EFO_0001073	Obesity	24	ENSG00000140718,ENSG00000152359,ENSG00000120341,ENSG00000164749,ENSG00000151353,ENSG00000115392,ENSG00000176697,ENSG00000021645,ENSG00000135472,ENSG00000175806,ENSG00000177710	11	1	ENSG00000120341	2.15	0.39207	1	FTO,POC5,SEC16B,HNF4G,TMEM18,FANCL,BDNF,NRXN3,FAIM2,MSRA,SLC35G5	SEC16B
EFO_0004274	Gout	14	ENSG00000084734,ENSG00000080298,ENSG00000083535,ENSG00000066813,ENSG00000161618,ENSG00000118785,ENSG00000163644,ENSG00000111245,ENSG00000152595,ENSG00000118762,ENSG00000169676	11	1	ENSG00000083535	2.15	0.39207	1	GCKR,RFX3,PIBF1,ACSM2B,ALDH16A1,SPP1,PPM1K,MYL2,MEPE,PKD2,DRD5	PIBF1
EFO_0004624	Prostate Specific Antigen Measurement	6	ENSG00000119866,ENSG00000135111,ENSG00000275410,ENSG00000049656,ENSG00000171681,ENSG00000056558,ENSG00000147454,ENSG00000167034,ENSG00000151612,ENSG00000117280,ENSG00000153814	11	1	ENSG00000056558	2.15	0.39207	1	BCL11A,TBX3,HNF1B,CLPTM1L,ATF7IP,TRAF1,SLC25A37,NKX3-1,ZNF827,RAB29,JAZF1	TRAF1
EFO_0006781	Coffee Consumption Measurement	3	ENSG00000081189,ENSG00000064655,ENSG00000140505,ENSG00000140718,ENSG00000084734,ENSG00000151353,ENSG00000101040,ENSG00000203880,ENSG00000120341,ENSG00000110243,ENSG00000171813	11	1	ENSG00000120341	2.15	0.39207	1	MEF2C,EYA2,CYP1A2,FTO,GCKR,TMEM18,ZMYND8,PCMTD2,SEC16B,APOA5,PWWP2B	SEC16B
EFO_0000305	Breast Carcinoma	40	ENSG00000113448,ENSG00000140718,ENSG00000148737,ENSG00000152348,ENSG00000164330,ENSG00000166446,ENSG00000168269,ENSG00000112773,ENSG00000120262,ENSG00000182185,ENSG00000083307,ENSG00000118655,ENSG00000142655,ENSG00000164749,ENSG00000169946,ENSG00000172748,ENSG00000196482,ENSG00000006453,ENSG00000064012,ENSG00000118245,ENSG00000135111,ENSG00000125885,ENSG00000132874,ENSG00000136826,ENSG00000147883…	80	5	ENSG00000198945,ENSG00000127914,ENSG00000113369,ENSG00000123106,ENSG00000103460	1.48	0.396948	1	PDE4D,FTO,TCF7L2,ATG10,EBF1,CDYL2,FOXI1,TENT5A,CCDC170,RAD51B,GRHL2,DCLRE1B,PEX14,HNF4G,ZFPM2,ZNF596,ESRRG,BAIAP2L1,CASP8,TNP1,TBX3,MCM8,SLC14A2,KLF4,CDKN2B,PIDD1,NELFA,ARHGEF5,TBX5,CREB5,CDCA7L,STXBP4,SLC4A7,DNAJC1,FLACC1,BARX2,RALY,LMX1B,GAREM1,SETBP1,FGF10,TOX3,NRIP1,CCDC88C,TAB2,KCNN4,PAX9,MYC,FILIP1L,KCTD1,APOBEC3A,HSPA4,PRC1,EBF2,CCDC91,AQP4,ECHDC1,ARRDC3,CCNE1,LMO4,BCL2L11,TFAP2A,MIER3,HOR…	L3MBTL3,AKAP9,ARRDC3,CCDC91,TOX3
EFO_0008354	Cognitive Function Measurement	7	ENSG00000078328,ENSG00000081189,ENSG00000197142,ENSG00000114455,ENSG00000095066,ENSG00000121297,ENSG00000137266,ENSG00000139793,ENSG00000169783,ENSG00000186231,ENSG00000131374,ENSG00000163527,ENSG00000163602,ENSG00000002822,ENSG00000110801,ENSG00000119866,ENSG00000122515,ENSG00000128683,ENSG00000144229,ENSG00000153944,ENSG00000109466,ENSG00000132874,ENSG00000150477,ENSG00000004059,ENSG00000145725…	142	8	ENSG00000196628,ENSG00000105866,ENSG00000120341,ENSG00000150477,ENSG00000130222,ENSG00000095066,ENSG00000109466,ENSG00000131374	1.34	0.40029	1	RBFOX1,MEF2C,ACSL5,HHLA2,HOOK2,TSHZ3,SLC22A23,MBNL2,LINGO1,KLHL32,TBC1D5,STT3B,RYBP,MAD1L1,PSMD9,BCL11A,ZMIZ2,GAD1,THSD7B,MSI2,KLHL2,SLC14A2,KIAA1328,ARF5,PPIP5K2,ERICH2,SRPK2,VRK2,POU6F2,CHCHD3,SATB2,CWC22,SREK1IP1,PRDM11,PHACTR3,GADD45G,PTCH1,TCF4,LCORL,SYT1,PDE4D,CFAP58,MGAT3,SORCS3,STK24,CHD2,RUNX1T1,SEC16B,FARP1,ERLIN1,GBF1,PPP1R3C,CYSTM1,ERCC4,CACNG7,PCDH17,HTR1B,ADAMTSL3,SCMH1,DNAAF11,PPAR…	TCF4,SP4,SEC16B,KIAA1328,GADD45G,HOOK2,KLHL2,TBC1D5
EFO_0004536	Total Blood Protein Measurement	6	ENSG00000099364,ENSG00000118985,ENSG00000148737,ENSG00000159216,ENSG00000165671,ENSG00000178175,ENSG00000181915,ENSG00000116141,ENSG00000161955,ENSG00000104870,ENSG00000112576,ENSG00000129351,ENSG00000131323,ENSG00000164440,ENSG00000167470,ENSG00000180448,ENSG00000020633,ENSG00000147443,ENSG00000174059,ENSG00000184371,ENSG00000136044,ENSG00000152253,ENSG00000152689,ENSG00000172954,ENSG00000240505…	146	8	ENSG00000131323,ENSG00000161405,ENSG00000112182,ENSG00000136044,ENSG00000183323,ENSG00000139083,ENSG00000092199,ENSG00000159216	1.3	0.410713	1	FBXL19,ELL2,TCF7L2,RUNX1,NSD1,ZNF366,ADO,MARK1,TNFSF13,FCGRT,CCND3,ILF3,TRAF3,TXLNB,MIDN,ARHGAP45,RUNX3,DOK2,CD34,CSF1,APPL2,SPC25,RASGRP3,LCLAT1,TNFRSF13B,POU2AF1,BCL2,GCKR,DUSP6,CTLA4,IKZF1,OSGIN1,CCBE1,HGFAC,PPP3CA,IKZF3,IFITM2,EGR2,FLT3LG,HPN,CHRNB4,ATXN1,RCN3,DACH1,PPARG,RBPMS,EOMES,RNF168,SOX7,TNFRSF10C,TCEA3,BIK,APOL3,EBF1,ANKRD55,CCDC125,ARL15,FCGR3A,ATG5,BORCS8-MEF2B,NFKBIA,BACH2,TF,MYC,…	TRAF3,IKZF3,BACH2,APPL2,CCDC125,ETV6,HNRNPC,RUNX1
EFO_0004229	Dupuytren Contracture	3	ENSG00000186951,ENSG00000157227,ENSG00000106483,ENSG00000173253,ENSG00000204103,ENSG00000069869,ENSG00000151778,ENSG00000168461,ENSG00000221818,ENSG00000086289,ENSG00000139656,ENSG00000147655	12	1	ENSG00000069869	1.97	0.416786	1	PPARA,MMP14,SFRP4,DMRT2,MAFB,NEDD4,SERP2,RAB31,EBF2,EPDR1,ENSG00000139656,RSPO2	NEDD4
EFO_1001375	Myocardial Ischemia	4	ENSG00000182218,ENSG00000112137,ENSG00000118526,ENSG00000155792,ENSG00000137656,ENSG00000168906,ENSG00000154305,ENSG00000164867,ENSG00000147883,ENSG00000115267,ENSG00000112773,ENSG00000185787	12	1	ENSG00000168906	1.97	0.416786	1	HHIPL1,PHACTR1,TCF21,DEPTOR,BUD13,MAT2A,MIA3,NOS3,CDKN2B,IFIH1,TENT5A,MORF4L1	MAT2A
EFO_0004725	Metabolite Measurement	70	ENSG00000103064,ENSG00000185053,ENSG00000186115,ENSG00000078053,ENSG00000115361,ENSG00000122644,ENSG00000273706,ENSG00000106829,ENSG00000170579,ENSG00000171791,ENSG00000184937,ENSG00000138376,ENSG00000145945,ENSG00000165115,ENSG00000108010,ENSG00000150636,ENSG00000176641,ENSG00000165983,ENSG00000184349,ENSG00000119715,ENSG00000124788,ENSG00000128928,ENSG00000215475,ENSG00000033122,ENSG00000144749…	86	5	ENSG00000108010,ENSG00000150636,ENSG00000150054,ENSG00000142611,ENSG00000184672	1.38	0.420462	1	SLC7A6,SGCZ,CYP4F2,AMPH,ACADL,ARL4A,LHX1,TLE4,DLGAP1,BCL2,WT1,BARD1,FAM50B,KIF27,GLRX3,CCDC102B,RNF152,PTER,EFNA5,ESRRB,ATXN1,IVD,SIAH3,LRRC7,LRIG1,PPP1R3B,RALYL,SORCS3,SMAP1,NT5E,DPYS,SPATA17,PBX1,AUTS2,KIF16B,RBFOX1,PRKG1,LRRN1,RIPOR2,AKAP7,SYT16,LIG4,FBLN2,FAM110B,CAV3,GRB14,SPC25,CDC42EP3,C2orf76,PPM1K,NAT8,CHCHD3,MREG,TMEM60,IGLL1,GSG1L,SLC22A1,PRDM16,SLC19A3,THSD7B,TWSG1,FADS2,RIT2,LDLRAD4,…	GLRX3,CCDC102B,MPP7,PRDM16,RALYL
EFO_0004736	Aspartate Aminotransferase Measurement	13	ENSG00000170423,ENSG00000125730,ENSG00000026025,ENSG00000099282,ENSG00000119927,ENSG00000128284,ENSG00000148483,ENSG00000104870,ENSG00000105173,ENSG00000112339,ENSG00000112715,ENSG00000124762,ENSG00000124788,ENSG00000142552,ENSG00000145990,ENSG00000132170,ENSG00000137575,ENSG00000142632,ENSG00000186205,ENSG00000188167,ENSG00000105889,ENSG00000108878,ENSG00000116030,ENSG00000123700,ENSG00000135931…	159	9	ENSG00000105866,ENSG00000198945,ENSG00000124214,ENSG00000119946,ENSG00000139083,ENSG00000163818,ENSG00000167994,ENSG00000137575,ENSG00000026025	1.35	0.424707	1	KRT78,C3,VIM,TSPAN15,GPAM,APOL3,TMEM236,FCGRT,CCNE1,HBS1L,VEGFA,CDKN1A,ATXN1,RCN3,GFOD1,PPARG,SDCBP,ARHGEF19,MTARC1,TMPPE,STEAP1B,CACNG1,SUMO1,KCNJ2,ARMC9,MARCHF7,DUSP6,ABCG8,NOSTRIN,KRT8,MYH7B,GAB2,WHRN,PANX1,APOA5,STAU1,NINJ1,CDKN2B,ZNF827,UBASH3B,HSD17B13,TCEA2,PTCH1,HSBP1L1,CACNA1S,EIF2AK2,ABCB11,IKZF1,MFSD12,TXNL4B,RGL1,GTF2H2C,CLOCK,SAMD4A,TGFB1,TLE4,AKNA,STK35,ATM,BCL2,GLB1,TCIRG1,STAM,PIK…	SP4,L3MBTL3,STAU1,CNNM1,ETV6,LZTFL1,RAB3IL1,SDCBP,VIM
EFO_0004528	Mean Corpuscular Hemoglobin Concentration	26	ENSG00000112339,ENSG00000060237,ENSG00000184650,ENSG00000152242,ENSG00000081189,ENSG00000095739,ENSG00000108039,ENSG00000113369,ENSG00000113504,ENSG00000119965,ENSG00000119969,ENSG00000129993,ENSG00000159261,ENSG00000165406,ENSG00000178175,ENSG00000186153,ENSG00000187783,ENSG00000206177,ENSG00000085274,ENSG00000147655,ENSG00000180353,ENSG00000166323,ENSG00000169504,ENSG00000104783,ENSG00000105185…	383	19	ENSG00000108010,ENSG00000188191,ENSG00000198945,ENSG00000205189,ENSG00000112182,ENSG00000165280,ENSG00000019995,ENSG00000065970,ENSG00000113369,ENSG00000139083,ENSG00000160207,ENSG00000008441,ENSG00000138621,ENSG00000142611,ENSG00000167994,ENSG00000159216,ENSG00000163554,ENSG00000161860,ENSG00000151575	1.18	0.439207	1	HBS1L,WNK1,ODF4,ARK2N,MEF2C,BAMBI,XPNPEP1,ARRDC3,SLC12A7,C10orf88,HELLS,CBFA2T3,CLDN14,MARCHF8,ZNF366,WWOX,TMEM72,HBM,MYNN,RSPO2,HCLS1,C11orf65,CLIC4,KCNN4,PDCD5,BACH2,CCND3,KLF16,MIPOL1,TEX9,GJA1,MIDN,MYPOP,LIN52,FNTB,ANK1,ATP11B,TFRC,FNDC3B,CHRAC1,BNIP3L,XPO7,GALNT2,ALDH1L1,SLC25A37,RBPMS,BTG2,GNG12,TNFRSF10C,SMIM19,PAK2,UBE2E2,TMEM50A,SMIM1,SLC4A1,COBLL1,GRB10,ID2,CCND2,BCL11A,POT1,MARCHF7,GYP…	GLRX3,PRKAR1B,L3MBTL3,ZBTB10,BACH2,VCP,ZRANB1,FOXJ2,ARRDC3,ETV6,HSF2BP,NFIX,PPCDC,PRDM16,RAB3IL1,RUNX1,SPTA1,SYCE2,TEX9
EFO_0004616	Osteoarthritis, Knee	7	ENSG00000078114,ENSG00000198373,ENSG00000140443,ENSG00000013810,ENSG00000163235,ENSG00000140718,ENSG00000142599,ENSG00000134532,ENSG00000169372,ENSG00000120659,ENSG00000108984,ENSG00000168497,ENSG00000198807	13	1	ENSG00000078114	1.82	0.440501	1	NEBL,WWP2,IGF1R,TACC3,TGFA,FTO,RERE,SOX5,CRADD,TNFSF11,MAP2K6,CAVIN2,PAX9	NEBL
EFO_0004623	Fibrinogen Measurement	7	ENSG00000138600,ENSG00000160712,ENSG00000122547,ENSG00000109758,ENSG00000065485,ENSG00000110077,ENSG00000197375,ENSG00000121207,ENSG00000171560,ENSG00000143641,ENSG00000130222,ENSG00000173281,ENSG00000186074	13	1	ENSG00000130222	1.82	0.440501	1	SPPL2A,IL6R,EEPD1,HGFAC,PDIA5,MS4A6A,SLC22A5,LRAT,FGA,GALNT2,GADD45G,PPP1R3B,CD300LF	GADD45G
EFO_0005093	Hip Circumference	8	ENSG00000043143,ENSG00000095713,ENSG00000152359,ENSG00000175029,ENSG00000182771,ENSG00000021645,ENSG00000112246,ENSG00000131323,ENSG00000135547,ENSG00000092607,ENSG00000120341,ENSG00000132170,ENSG00000162616,ENSG00000082438,ENSG00000119242,ENSG00000139318,ENSG00000151353,ENSG00000157985,ENSG00000140718,ENSG00000167395,ENSG00000135472,ENSG00000178882,ENSG00000060237,ENSG00000176697,ENSG00000100784…	102	6	ENSG00000131323,ENSG00000120341,ENSG00000198945,ENSG00000173068,ENSG00000187391,ENSG00000008441	1.4	0.453909	1	JADE2,CRTAC1,POC5,CTBP2,GRID1,NRXN3,SIM1,TRAF3,HEY2,TBX15,SEC16B,PPARG,DNAJB4,COBLL1,CCDC92,DUSP6,TMEM18,AGAP1,FTO,ZNF646,FAIM2,RFLNA,WNK1,BDNF,RPS6KA5,ISL1,TCF7L2,HAPSTR1,HIVEP1,LY86,ADAMTSL3,CAMK1G,GNGT1,MEF2C,ADARB1,CRTC1,PCDH17,SYT16,L3MBTL3,SETD5,TSNARE1,FAM220A,MPPED2,HSD17B12,SETBP1,BNC2,TNFAIP8,NFIX,NFKBIA,OPRM1,TOM1L1,PPP1CB,RAB27B,NFIL3,BCL2,SLF2,NTAN1,CCNE1,GMDS,TEX29,PLXND1,SLC25A37,F…	TRAF3,SEC16B,L3MBTL3,BNC2,MAGI2,NFIX
EFO_0000389	Skin Melanoma	4	ENSG00000099810,ENSG00000100364,ENSG00000107960,ENSG00000112182,ENSG00000161091,ENSG00000064012,ENSG00000178860,ENSG00000049656,ENSG00000141002,ENSG00000138101,ENSG00000183486,ENSG00000128585,ENSG00000107165,ENSG00000147883	14	1	ENSG00000112182	1.69	0.463254	1	MTAP,KIAA0930,STN1,BACH2,MFSD12,CASP8,MSC,CLPTM1L,TCF25,DTNB,MX2,MKLN1,TYRP1,CDKN2B	BACH2
EFO_0004237	Graves Disease	7	ENSG00000204542,ENSG00000160856,ENSG00000101017,ENSG00000096395,ENSG00000163599,ENSG00000231389,ENSG00000111245,ENSG00000213066,ENSG00000100121,ENSG00000133466,ENSG00000160185,ENSG00000112182,ENSG00000162739,ENSG00000153814	14	1	ENSG00000112182	1.69	0.463254	1	C6orf15,FCRL3,CD40,MLN,CTLA4,HLA-DPA1,MYL2,CEP43,GGTLC2,C1QTNF6,UBASH3A,BACH2,SLAMF6,JAZF1	BACH2
EFO_0004252	Nasopharyngeal Neoplasm	4	ENSG00000102837,ENSG00000127863,ENSG00000154059,ENSG00000148848,ENSG00000204542,ENSG00000085276,ENSG00000120616,ENSG00000140836,ENSG00000166949,ENSG00000007237,ENSG00000049656,ENSG00000103460,ENSG00000174015,ENSG00000147883	14	1	ENSG00000103460	1.69	0.463254	1	OLFM4,TNFRSF19,IMPACT,ADAM12,C6orf15,MECOM,EPC1,ZFHX3,SMAD3,GAS7,CLPTM1L,TOX3,CBY2,CDKN2B	TOX3
EFO_0005193	Serum Igg Glycosylation Measurement	128	ENSG00000128268,ENSG00000134352,ENSG00000033170,ENSG00000099958,ENSG00000185811,ENSG00000086062,ENSG00000091136,ENSG00000172818,ENSG00000159216,ENSG00000184986,ENSG00000020633,ENSG00000100321,ENSG00000110066,ENSG00000122707	14	1	ENSG00000159216	1.69	0.463254	1	MGAT3,IL6ST,FUT8,DERL3,IKZF1,B4GALT1,LAMB1,OVOL1,RUNX1,TMEM121,RUNX3,SYNGR1,KMT5B,RECK	RUNX1
EFO_0004339	Body Height	35	ENSG00000070778,ENSG00000135926,ENSG00000108091,ENSG00000015475,ENSG00000016082,ENSG00000019995,ENSG00000077942,ENSG00000099256,ENSG00000100281,ENSG00000100304,ENSG00000100422,ENSG00000100425,ENSG00000103194,ENSG00000103479,ENSG00000107902,ENSG00000108021,ENSG00000113407,ENSG00000119950,ENSG00000122859,ENSG00000140836,ENSG00000145675,ENSG00000148426,ENSG00000148483,ENSG00000148737,ENSG00000150867…	822	39	ENSG00000070778,ENSG00000133103,ENSG00000131323,ENSG00000196092,ENSG00000127328,ENSG00000196628,ENSG00000104756,ENSG00000120341,ENSG00000198945,ENSG00000069869,ENSG00000128573,ENSG00000163618,ENSG00000154359,ENSG00000180176,ENSG00000122180,ENSG00000140743,ENSG00000019995,ENSG00000166478,ENSG00000113916,ENSG00000173068,ENSG00000123106,ENSG00000182923,ENSG00000175215,ENSG00000139083,ENSG00000130222…	1.14	0.46604	1	PTPN21,TMBIM1,CCDC6,BID,ISL1,ZRANB1,FBLN1,PRTFDC1,HMGXB4,TTLL12,CERK,BRD1,USP10,RBL2,LHPP,TASOR2,TARS1,MXI1,NEUROG3,ZFHX3,PIK3R1,PROSER2,TMEM236,TCF7L2,PIP4K2A,ADAMTS12,CMIP,MORC3,FAM204A,GRID1,ZNF438,PLA2G6,PRKG1,WWOX,SPRY4,DUSP29,ADARB1,WWP2,GGPS1,FBLN2,MOS,ZIC1,VTA1,CCNE1,SLC1A5,ARRDC2,PHACTR1,BMP5,SMOC2,GMDS,VEGFA,IFT43,ELF1,MAX,HSPA2,ILF3,MLLT1,COG6,SPART,HEY2,LRCH1,SYT16,TLE3,PSTPIP1,IGF1R,…	PTPN21,COG6,TRAF3,PAX5,RAB3IP,TCF4,KCTD9,SEC16B,L3MBTL3,NEDD4,FOXP2,CADPS,LONRF1,TH,MYOG,CDR2,ZRANB1,ZNF143,BCL6,BNC2,CCDC91,CEP63,CTDSP2,ETV6,GADD45G,HNRNPC,IP6K2,KIAA1958,LHX3,MAGI2,PNMA2,PSTPIP1,SPATA18,SSBP3,TOX3,TRA2B,UBXN7,WAC,ZBTB7B
EFO_0004765	Visceral Adipose Tissue Measurement	3	ENSG00000140718,ENSG00000169783,ENSG00000163331,ENSG00000133794,ENSG00000149084,ENSG00000152214,ENSG00000176697,ENSG00000139318,ENSG00000170035,ENSG00000196782,ENSG00000064999,ENSG00000152359,ENSG00000187094,ENSG00000118946,ENSG00000130517,ENSG00000153495,ENSG00000185053,ENSG00000115392,ENSG00000185924,ENSG00000077616,ENSG00000141682,ENSG00000165030,ENSG00000173068,ENSG00000081189,ENSG00000102572…	51	3	ENSG00000120341,ENSG00000173068,ENSG00000130222	1.39	0.48233	1	FTO,LINGO1,DAPL1,BMAL1,HSD17B12,RIT2,BDNF,DUSP6,UBE2E3,MAML3,ANKS1A,POC5,CCK,PCDH17,PGPEP1,TEX29,SGCZ,FANCL,RTN4RL1,NAALAD2,PMAIP1,NFIL3,BNC2,MEF2C,STK24,VEGFA,MAP2K5,SEC16B,FAIM2,IMPACT,DNAJC1,ADARB1,NRXN3,CCNE1,PDE4C,STPG4,CRTAC1,PPARG,HNF4G,WNK1,SPHKAP,AUTS2,MPPED2,GADD45G,TTC12,CHORDC1,SYT16,WWP1,FHIT,CPNE4,TMEM18	SEC16B,BNC2,GADD45G
EFO_0004208	Vitiligo	3	ENSG00000170542,ENSG00000196396,ENSG00000160185,ENSG00000163599,ENSG00000133466,ENSG00000117560,ENSG00000138814,ENSG00000165806,ENSG00000137265,ENSG00000115267,ENSG00000129993,ENSG00000140995,ENSG00000112182,ENSG00000120659,ENSG00000153094	15	1	ENSG00000112182	1.58	0.485084	1	SERPINB9,PTPN1,UBASH3A,CTLA4,C1QTNF6,FASLG,PPP3CA,CASP7,IRF4,IFIH1,CBFA2T3,DEF8,BACH2,TNFSF11,BCL2L11	BACH2
HP_0000023	Inguinal Hernia	8	ENSG00000144810,ENSG00000221818,ENSG00000106049,ENSG00000115380,ENSG00000163132,ENSG00000184937,ENSG00000112799,ENSG00000085276,ENSG00000170370,ENSG00000164107,ENSG00000173068,ENSG00000147041,ENSG00000106459,ENSG00000171621,ENSG00000101144	15	1	ENSG00000173068	1.58	0.485084	1	COL8A1,EBF2,HIBADH,EFEMP1,MSX1,WT1,LY86,MECOM,EMX2,HAND2,BNC2,SYTL5,NRF1,SPSB1,BMP7	BNC2
MONDO_0005277	Migraine Disorder	9	ENSG00000112214,ENSG00000164626,ENSG00000134198,ENSG00000142611,ENSG00000111241,ENSG00000175868,ENSG00000137693,ENSG00000140948,ENSG00000112137,ENSG00000066382,ENSG00000014123,ENSG00000152661,ENSG00000135547,ENSG00000160191,ENSG00000101040	15	1	ENSG00000142611	1.58	0.485084	1	FHL5,KCNK5,TSPAN2,PRDM16,FGF6,CALCB,YAP1,ZCCHC14,PHACTR1,MPPED2,UFL1,GJA1,HEY2,PDE9A,ZMYND8	PRDM16
EFO_0004325	Blood Pressure	5	ENSG00000140718,ENSG00000156395,ENSG00000165995,ENSG00000196865,ENSG00000221818,ENSG00000111424,ENSG00000133794,ENSG00000184937,ENSG00000128567,ENSG00000149084,ENSG00000178177,ENSG00000145685,ENSG00000153815,ENSG00000159256,ENSG00000139514,ENSG00000068383,ENSG00000181915,ENSG00000146243,ENSG00000171105,ENSG00000205517,ENSG00000147481,ENSG00000121068,ENSG00000144283,ENSG00000164867,ENSG00000123454…	54	3	ENSG00000205189,ENSG00000128573,ENSG00000061455	1.32	0.503124	1	FTO,SORCS3,CACNB2,NHLRC2,EBF2,VDR,BMAL1,WT1,PODXL,HSD17B12,LCORL,LHFPL2,CMIP,MORC3,SLC7A1,INPP5A,ADO,IRAK1BP1,INSR,RGL3,SNTG1,TBX2,PKP4,NOS3,DBH,PCDH18,NCR3LG1,EBF1,CCDC170,SLC35F1,FOSL2,C1GALT1,THADA,TBX3,UFL1,FHL5,NCALD,CDC25A,HNF4G,ZBTB10,FOXP2,PPP1R1C,AUTS2,PRDM6,PRL,RAD51B,MECOM,DPYSL2,TCF21,EXD1,SLC4A7,ZFPM2,SEPTIN9,KCNJ11	ZBTB10,FOXP2,PRDM6
EFO_0003913	Angina Pectoris	11	ENSG00000112137,ENSG00000118526,ENSG00000161888,ENSG00000070366,ENSG00000182263,ENSG00000147883,ENSG00000167085,ENSG00000117971,ENSG00000105329,ENSG00000168906,ENSG00000184752,ENSG00000160712,ENSG00000183891,ENSG00000153823,ENSG00000186480,ENSG00000204103	16	1	ENSG00000168906	1.48	0.506029	1	PHACTR1,TCF21,SPC24,SMG6,FIGN,CDKN2B,PHB1,CHRNB4,TGFB1,MAT2A,NDUFA12,IL6R,TTC32,PID1,INSIG1,MAFB	MAT2A
EFO_0004286	Venous Thromboembolism	12	ENSG00000147408,ENSG00000169946,ENSG00000171560,ENSG00000099282,ENSG00000112799,ENSG00000143156,ENSG00000126218,ENSG00000140332,ENSG00000142192,ENSG00000078114,ENSG00000118515,ENSG00000139117,ENSG00000146083,ENSG00000102466,ENSG00000134532,ENSG00000089225	16	1	ENSG00000078114	1.48	0.506029	1	CSGALNACT1,ZFPM2,FGA,TSPAN15,LY86,NME7,F10,TLE3,APP,NEBL,SGK1,CPNE8,RNF44,FGF14,SOX5,TBX5	NEBL
EFO_0008341	Snoring Measurement	5	ENSG00000069011,ENSG00000152359,ENSG00000112246,ENSG00000153234,ENSG00000174099,ENSG00000185924,ENSG00000140718,ENSG00000173068,ENSG00000065609,ENSG00000185008,ENSG00000183621,ENSG00000088448,ENSG00000176697,ENSG00000143013,ENSG00000198056,ENSG00000171791	16	1	ENSG00000173068	1.48	0.506029	1	PITX1,POC5,SIM1,NR4A2,MSRB3,RTN4RL1,FTO,BNC2,SNAP91,ROBO2,ZNF438,ANKRD10,BDNF,LMO4,PRIM1,BCL2	BNC2
HP_0000924	Abnormality Of The Skeletal System	5	ENSG00000038427,ENSG00000093010,ENSG00000099246,ENSG00000113494,ENSG00000113648,ENSG00000128284,ENSG00000152359,ENSG00000153815,ENSG00000164330,ENSG00000178175,ENSG00000184349,ENSG00000185305,ENSG00000203867,ENSG00000054267,ENSG00000137575,ENSG00000100784,ENSG00000112699,ENSG00000126777,ENSG00000130518,ENSG00000137393,ENSG00000146416,ENSG00000153885,ENSG00000156218,ENSG00000157890,ENSG00000165801…	237	12	ENSG00000196628,ENSG00000120341,ENSG00000198945,ENSG00000205189,ENSG00000065970,ENSG00000173068,ENSG00000123106,ENSG00000139083,ENSG00000107187,ENSG00000143190,ENSG00000184672,ENSG00000137575	1.2	0.512929	1	VCAN,COMT,RAB18,PRLR,MACROH2A1,APOL3,POC5,CMIP,EBF1,ZNF366,EFNA5,ARL15,RBM20,ARID4B,SDCBP,RPS6KA5,GMDS,KTN1,IQCN,RNF144B,AIG1,KCTD15,ADAMTSL3,MEGF11,ARHGEF40,SPRED1,SMOC1,L3MBTL3,ATM,TBX15,CCN1,POU2F1,NBL1,PTH1R,FBLN2,PTK2,SPSB1,COL8A2,GLIS1,UBE2E2,FHIT,CPNE4,ZBTB10,VRK2,CYBRD1,POU6F2,EEF1B2,EFEMP1,TNP1,SLC38A2,TBX3,COL2A1,CBX8,TMEM18,KCNE4,JAZF1,AUTS2,COL1A2,CREB3L2,FIGN,KIZ,PCSK5,PPARGC1A,CTNNA…	TCF4,SEC16B,L3MBTL3,ZBTB10,FOXJ2,BNC2,CCDC91,ETV6,LHX3,POU2F1,RALYL,SDCBP
EFO_0007986	Reticulocyte Count	13	ENSG00000175931,ENSG00000090013,ENSG00000164924,ENSG00000077420,ENSG00000099256,ENSG00000100330,ENSG00000103194,ENSG00000108179,ENSG00000119965,ENSG00000145779,ENSG00000148737,ENSG00000152684,ENSG00000165443,ENSG00000165633,ENSG00000170606,ENSG00000185305,ENSG00000206177,ENSG00000114646,ENSG00000143771,ENSG00000187010,ENSG00000188822,ENSG00000122643,ENSG00000127314,ENSG00000079950,ENSG00000086666…	387	19	ENSG00000077420,ENSG00000108010,ENSG00000196092,ENSG00000104756,ENSG00000105866,ENSG00000183092,ENSG00000198945,ENSG00000198919,ENSG00000116017,ENSG00000113916,ENSG00000173068,ENSG00000123106,ENSG00000123219,ENSG00000087338,ENSG00000085382,ENSG00000165185,ENSG00000163554,ENSG00000161860,ENSG00000163960	1.17	0.518131	1	UBE2O,BLVRB,YWHAZ,APBB1IP,PRTFDC1,MTMR3,USP10,PPIF,C10orf88,TNFAIP8,TCF7L2,PELO,PHYHIPL,VSTM4,HSPA4,ARL15,HBM,CSPG5,CNIH4,RHD,CNR2,NT5C3A,RAP1B,STX7,ZFAND6,KPNA3,HBS1L,QKI,CCND3,BYSL,VEGFA,SGK1,CD164,INSR,KANK2,KRBA1,KEL,GATC,ANK1,MSR1,USP13,ATP11B,TFRC,FDFT1,KIF9,EYA1,KCTD9,AMOTL2,RALGPS2,RSRP1,GIPC2,NME7,RGL1,SPTA1,RYBP,LRATD2,PPP1R3B,JUN,C1orf105,DZIP3,SLC12A8,SMIM1,SLC4A1,WNK1,TRIB2,SCARF1,CO…	APBB1IP,GLRX3,PAX5,KCTD9,SP4,BEGAIN,L3MBTL3,DZIP3,ARID3A,BCL6,BNC2,CCDC91,CENPK,GMCL1,HACE1,KIAA1958,SPTA1,SYCE2,UBXN7
EFO_0007878	Alcohol Consumption Measurement	21	ENSG00000140718,ENSG00000165588,ENSG00000189403,ENSG00000028116,ENSG00000036257,ENSG00000158321,ENSG00000161955,ENSG00000182463,ENSG00000084734,ENSG00000094916,ENSG00000135976,ENSG00000101489,ENSG00000109758,ENSG00000137642,ENSG00000138813,ENSG00000152214,ENSG00000154930,ENSG00000169925,ENSG00000176697,ENSG00000135472,ENSG00000095713,ENSG00000119906,ENSG00000140836,ENSG00000148572,ENSG00000186951…	60	1	ENSG00000196628	0.39	0.519335	1	FTO,OTX2,HMGB1,VRK2,CUL3,AUTS2,TNFSF13,TSHZ2,GCKR,CBX5,ANKRD36,CELF4,HGFAC,SORL1,C4orf17,RIT2,ACSS1,BRD3,BDNF,FAIM2,CRTAC1,SLF2,ZFHX3,NRBF2,PPARA,NRXN3,WASF3,FGF14,PHACTR1,RUNX1T1,DLGAP3,TCF4,SMG6,SEZ6L2,KIF26A,RPS6KA5,CPNE4,NFE2L2,METTL21A,FZD7,VWC2L,ANKK1,CDYL2,CAB39L,DUSP26,POU6F2,JDP2,BARHL2,SPRED2,ABLIM2,PLEKHA7,RBFOX1,GINS2,LGALS8,MNT,RPH3A,HIBADH,PPM1B,TMEM18,METAP1	TCF4
EFO_0004462	Pr Interval	17	ENSG00000152219,ENSG00000164463,ENSG00000216937,ENSG00000102466,ENSG00000075420,ENSG00000114279,ENSG00000155096,ENSG00000183873,ENSG00000185420,ENSG00000265107,ENSG00000115738,ENSG00000115808,ENSG00000116016,ENSG00000134532,ENSG00000135111,ENSG00000182263,ENSG00000104549,ENSG00000085741,ENSG00000109819,ENSG00000145349,ENSG00000089225,ENSG00000120837,ENSG00000141570,ENSG00000113387,ENSG00000141441…	65	1	ENSG00000152137	0.36	0.524435	1	ARL14EP,CREBRF,CCDC7,FGF14,FNDC3B,FGF12,AZIN1,SCN5A,SMYD3,GJA5,ID2,STRN,EPAS1,SOX5,TBX3,FIGN,SQLE,WNT11,PPARGC1A,CAMK2D,TBX5,NFYB,CBX8,SUB1,GAREM1,ALDH18A1,SRL,SYNE2,DEK,PRRX1,HLX,ZFPM2,RAP2B,CAB39L,TCF21,LRCH1,TLE3,SIPA1L2,SENP2,IGFBP5,MKLN1,HSPB8,MPPED2,MYOZ2,SLC12A7,NFKBIA,CDKN1A,RBPMS,ZNF572,TRAK1,CCBE1,BEND7,CDC7,MTUS1,COQ8A,FHL2,CAVIN2,TMEM182,FAAP20,EOMES,WT1,ARHGEF40,KLHL38,HAND2,AFF1	HSPB8
EFO_0004319	Smoking Cessation	5	ENSG00000178773,ENSG00000119866,ENSG00000077063,ENSG00000135250,ENSG00000123454,ENSG00000173611,ENSG00000143032,ENSG00000043143,ENSG00000137265,ENSG00000154359,ENSG00000048540,ENSG00000101489,ENSG00000137473,ENSG00000124678,ENSG00000151353,ENSG00000170035,ENSG00000196990	17	1	ENSG00000154359	1.39	0.526124	1	CPNE7,BCL11A,CTTNBP2,SRPK2,DBH,SCAI,BARHL2,JADE2,IRF4,LONRF1,LMO3,CELF4,TTC29,TCP11,TMEM18,UBE2E3,FAM163B	LONRF1
EFO_0009282	Sodium Measurement	4	ENSG00000140718,ENSG00000174943,ENSG00000196628,ENSG00000173588,ENSG00000240505,ENSG00000021645,ENSG00000179008,ENSG00000179958,ENSG00000100504,ENSG00000102572,ENSG00000176697,ENSG00000171951,ENSG00000131149,ENSG00000105550,ENSG00000146147,ENSG00000136770,ENSG00000244734	17	1	ENSG00000196628	1.39	0.526124	1	FTO,KCTD13,TCF4,CEP83,TNFRSF13B,NRXN3,C14orf39,DCTPP1,PYGL,STK24,BDNF,SCG2,GSE1,FGF21,MLIP,DNAJC1,HBB	TCF4
EFO_0004468	Glucose Measurement	14	ENSG00000198901,ENSG00000148737,ENSG00000091844,ENSG00000141905,ENSG00000106633,ENSG00000152253,ENSG00000101421,ENSG00000107249,ENSG00000147883,ENSG00000152270,ENSG00000166407,ENSG00000187486,ENSG00000215440,ENSG00000254647,ENSG00000174306,ENSG00000091428,ENSG00000108256,ENSG00000121671,ENSG00000129965,ENSG00000160360,ENSG00000148584,ENSG00000167037,ENSG00000112715,ENSG00000197361,ENSG00000164756…	67	4	ENSG00000146830,ENSG00000140382,ENSG00000142611,ENSG00000185002	1.42	0.535636	1	PRC1,TCF7L2,RGS17,NFIC,GCK,SPC25,CHMP4B,GLIS3,CDKN2B,PDE3B,LMO1,KCNJ11,NPEPL1,INS,ZHX3,RAPGEF4,NUFIP2,CRY2,INS-IGF2,GPSM1,A1CF,SGSM1,VEGFA,FBXL22,SLC30A8,PPP1R3B,KLHL42,IGF1R,MECOM,PRDM16,CAND2,NDUFAF6,TP53INP1,GCKR,THADA,PLEKHH2,PDHX,ABITRAM,GAD2,GLP1R,HMG20A,RFX6,CDC14A,GRB10,SOX5,RASD1,HMGB1,CDX2,MYL7,JAZF1,SCD5,TSHZ2,SPRY2,TPD52,PPARG,GIGYF1,FOLH1,WFS1,RPL22L1,TMEM45A,CCND2,PIK3C2G,HNF1B,EIF5…	GIGYF1,HMG20A,PRDM16,RFX6
EFO_0003095	Non-Alcoholic Fatty Liver Disease	3	ENSG00000100347,ENSG00000112715,ENSG00000153814,ENSG00000147883,ENSG00000132170,ENSG00000106948,ENSG00000104313,ENSG00000185305,ENSG00000186577,ENSG00000151612,ENSG00000140718,ENSG00000198945,ENSG00000142632,ENSG00000186205,ENSG00000082438,ENSG00000171791,ENSG00000064655,ENSG00000170509	18	1	ENSG00000198945	1.31	0.545404	1	SAMM50,VEGFA,JAZF1,CDKN2B,PPARG,AKNA,EYA1,ARL15,SMIM29,ZNF827,FTO,L3MBTL3,ARHGEF19,MTARC1,COBLL1,BCL2,EYA2,HSD17B13	L3MBTL3
EFO_0006525	Cigarettes Per Day Measurement	7	ENSG00000157450,ENSG00000119866,ENSG00000123454,ENSG00000169826,ENSG00000132640,ENSG00000081189,ENSG00000188266,ENSG00000043143,ENSG00000135824,ENSG00000176209,ENSG00000048540,ENSG00000151353,ENSG00000149084,ENSG00000196628,ENSG00000197381,ENSG00000185811,ENSG00000186889,ENSG00000182568	18	1	ENSG00000196628	1.31	0.545404	1	RNF111,BCL11A,DBH,CSGALNACT2,BTBD3,MEF2C,HYKK,JADE2,RGS8,SMIM19,LMO3,TMEM18,HSD17B12,TCF4,ADARB1,IKZF1,TMEM17,SATB1	TCF4
EFO_0004458	C-Reactive Protein Measurement	21	ENSG00000100221,ENSG00000103449,ENSG00000214944,ENSG00000158716,ENSG00000169981,ENSG00000105383,ENSG00000111816,ENSG00000177468,ENSG00000198945,ENSG00000077585,ENSG00000104518,ENSG00000116717,ENSG00000136630,ENSG00000156006,ENSG00000160712,ENSG00000168137,ENSG00000173281,ENSG00000273331,ENSG00000084734,ENSG00000106633,ENSG00000115808,ENSG00000116044,ENSG00000122547,ENSG00000128512,ENSG00000136697…	158	8	ENSG00000196628,ENSG00000120341,ENSG00000198945,ENSG00000139083,ENSG00000130222,ENSG00000092199,ENSG00000145901,ENSG00000109654	1.2	0.550933	1	JOSD1,SALL1,ARHGEF28,DUSP23,ZNF35,CD33,FRK,OLIG3,L3MBTL3,GPR137B,GSDMD,GADD45A,HLX,NAT2,IL6R,SETD5,PPP1R3B,TM4SF19-DYNLT2B,GCKR,GCK,STRN,NFE2L2,EEPD1,DOCK4,IL1F10,TMEM18,SOCS3,ANXA4,NR1H3,HGFAC,BMAL1,USP47,TCF4,MAFB,NPEPL1,ASCL1,DAGLB,STEAP1B,IKZF2,KCNJ2,ETV6,JAZF1,NCF1,CD300LF,GTF2I,HNF1B,SETD4,APCS,UBE2E2,GADD45G,AMPD3,JMY,TRERF1,EPM2AIP1,CRTAC1,FST,OSGIN1,ANK3,PELO,PTCH1,FAM220A,RBM25,TCP11,SI…	TCF4,SEC16B,L3MBTL3,ETV6,GADD45G,HNRNPC,TNIP1,TRIM2
EFO_0008039	Bmi-Adjusted Hip Circumference	9	ENSG00000179008,ENSG00000126603,ENSG00000152465,ENSG00000157551,ENSG00000133818,ENSG00000112531,ENSG00000112562,ENSG00000112699,ENSG00000130208,ENSG00000140332,ENSG00000140443,ENSG00000156218,ENSG00000004399,ENSG00000010803,ENSG00000075420,ENSG00000077092,ENSG00000116132,ENSG00000147454,ENSG00000174564,ENSG00000198860,ENSG00000115380,ENSG00000119772,ENSG00000123700,ENSG00000135097,ENSG00000168792…	160	8	ENSG00000198945,ENSG00000128573,ENSG00000113916,ENSG00000173068,ENSG00000123106,ENSG00000085382,ENSG00000140368,ENSG00000181481	1.19	0.555239	1	C14orf39,GLIS2,NMT2,KCNJ15,RRAS2,QKI,SMOC2,GMDS,APOC1,TLE3,IGF1R,ADAMTSL3,PLXND1,SCMH1,FNDC3B,RARB,PRRX1,SLC25A37,IL20RB,TSEN15,EFEMP1,DNMT3A,KCNJ2,MSI1,ABHD15,CRADD,FEZ2,EYA2,PRR5L,ZNF462,OTUD4,DMRT2,PTCH1,CYBRD1,IGF1,VRK2,COBLL1,TBX5,SOCS2,FERD3L,SH2B2,FRS2,RFLNA,PRDM11,MYEOV,CDK6,PITX1,FGF1,CMIP,CSGALNACT2,AKR1C1,LITAF,TRMT11,VEGFA,LY86,USP49,INSR,L3MBTL3,TBX15,BCL6,RYBP,SPSB1,PPARD,JADE2,PPIF…	L3MBTL3,FOXP2,BCL6,BNC2,CCDC91,HACE1,PSTPIP1,RNF135
EFO_0006941	Grip Strength Measurement	10	ENSG00000186577,ENSG00000081189,ENSG00000140718,ENSG00000057019,ENSG00000137393,ENSG00000257365,ENSG00000142655,ENSG00000142698,ENSG00000174332,ENSG00000185008,ENSG00000067715,ENSG00000118971,ENSG00000119866,ENSG00000134294,ENSG00000135111,ENSG00000153086,ENSG00000158321,ENSG00000163235,ENSG00000176697,ENSG00000119906,ENSG00000116191,ENSG00000002726,ENSG00000151353,ENSG00000182185,ENSG00000113448…	73	4	ENSG00000196628,ENSG00000120341,ENSG00000198945,ENSG00000130222	1.3	0.555454	1	SMIM29,MEF2C,FTO,DCBLD2,RNF144B,FNTB,PEX14,C1orf94,GLIS1,ROBO2,SYT1,CCND2,BCL11A,SLC38A2,TBX3,ACMSD,AUTS2,TGFA,BDNF,SLF2,RALGPS2,AOC1,TMEM18,RAD51B,PDE4D,ZFP64,GLIS3,KLF3,TCF4,SHTN1,SLC22A5,PHACTR1,SEC16B,C14orf39,CRTAC1,CA3,PGPEP1,IGF1R,L3MBTL3,POU6F2,ZNF219,COL24A1,TSEN15,CYBRD1,CENPO,SPRED2,PPP3R1,HSD17B12,LCORL,ZMYM2,RBPMS,MAD1L1,NCOA1,SOX5,CREB5,GADD45G,SFTPA2,JADE2,FAM118A,DSCAM,WWP2,CACNA1…	TCF4,SEC16B,L3MBTL3,GADD45G
EFO_0005055	Qrs Duration	12	ENSG00000113196,ENSG00000144749,ENSG00000183873,ENSG00000196376,ENSG00000152217,ENSG00000162599,ENSG00000061455,ENSG00000111860,ENSG00000118922,ENSG00000124762,ENSG00000140443,ENSG00000175946,ENSG00000198523,ENSG00000163492,ENSG00000067715,ENSG00000089225,ENSG00000163904,ENSG00000135111,ENSG00000108433	19	1	ENSG00000061455	1.24	0.563901	1	HAND1,LRIG1,SCN5A,SLC35F1,SETBP1,NFIA,PRDM6,CEP85L,KLF12,CDKN1A,IGF1R,KLHL38,PLN,CCDC141,SYT1,TBX5,SENP2,TBX3,GOSR2	PRDM6
EFO_0010066	Corneal Hysteresis	3	ENSG00000154814,ENSG00000099139,ENSG00000107249,ENSG00000196628,ENSG00000075420,ENSG00000166949,ENSG00000148737,ENSG00000156170,ENSG00000108823,ENSG00000121068,ENSG00000184640,ENSG00000171791,ENSG00000134532,ENSG00000104332,ENSG00000174059,ENSG00000125834,ENSG00000169925,ENSG00000147454,ENSG00000087884	19	1	ENSG00000196628	1.24	0.563901	1	OXNAD1,PCSK5,GLIS3,TCF4,FNDC3B,SMAD3,TCF7L2,NDUFAF6,SGCA,TBX2,SEPTIN9,BCL2,SOX5,SFRP1,CD34,STK35,BRD3,SLC25A37,AAMDC	TCF4
EFO_0005213	Central Corneal Thickness	4	ENSG00000156170,ENSG00000106609,ENSG00000168958,ENSG00000169925,ENSG00000171812,ENSG00000107249,ENSG00000166949,ENSG00000112773,ENSG00000124788,ENSG00000183578,ENSG00000164938,ENSG00000166147,ENSG00000115648,ENSG00000184640,ENSG00000171885,ENSG00000169826,ENSG00000057019,ENSG00000075420,ENSG00000113578,ENSG00000196715	20	1	ENSG00000168958	1.18	0.581648	1	NDUFAF6,TMEM248,MFF,BRD3,COL8A2,GLIS3,SMAD3,TENT5A,ATXN1,TNFAIP8L3,TP53INP1,FBN1,MLPH,SEPTIN9,AQP4,CSGALNACT2,DCBLD2,FNDC3B,FGF1,VKORC1L1	MFF
EFO_0010130	Health Study Participation	4	ENSG00000164181,ENSG00000118946,ENSG00000137266,ENSG00000162972,ENSG00000148948,ENSG00000128573,ENSG00000157985,ENSG00000081189,ENSG00000171045,ENSG00000183230,ENSG00000137941,ENSG00000043143,ENSG00000078328,ENSG00000182247,ENSG00000132640,ENSG00000121297,ENSG00000101489,ENSG00000182667,ENSG00000122515,ENSG00000181915	20	1	ENSG00000128573	1.18	0.581648	1	ELOVL7,PCDH17,SLC22A23,MAIP1,LRRC4C,FOXP2,AGAP1,MEF2C,TSNARE1,CTNNA3,TTLL7,JADE2,RBFOX1,UBE2E2,BTBD3,TSHZ3,CELF4,NTM,ZMIZ2,ADO	FOXP2
EFO_0004587	Lymphocyte Count	40	ENSG00000120659,ENSG00000164713,ENSG00000115267,ENSG00000099256,ENSG00000099942,ENSG00000100307,ENSG00000100376,ENSG00000107738,ENSG00000122877,ENSG00000134453,ENSG00000145779,ENSG00000152684,ENSG00000159256,ENSG00000160305,ENSG00000164330,ENSG00000166446,ENSG00000168685,ENSG00000176635,ENSG00000180530,ENSG00000180644,ENSG00000182022,ENSG00000184517,ENSG00000189319,ENSG00000197043,ENSG00000213658…	344	12	ENSG00000131323,ENSG00000077420,ENSG00000196628,ENSG00000104756,ENSG00000198945,ENSG00000112182,ENSG00000198919,ENSG00000111859,ENSG00000008441,ENSG00000137575,ENSG00000145901,ENSG00000056558	0.82	0.584269	1	TNFSF11,BRI3,IFIH1,PRTFDC1,CRKL,CBX7,FAM118A,VSIR,EGR2,RBM17,TNFAIP8,PELO,MORC3,DIP2A,EBF1,CDYL2,IL7R,HORMAD2,NRIP1,PRF1,CHST15,ZFP1,FAM53B,ANXA6,LAT,NFIX,HSF2,NFKBIA,OLFM4,KCNN4,CD33,TYK2,MIER2,GCNT2,PPARD,BACH2,HBS1L,KLF12,CCDC170,EPS15L1,RSPH3,PKIB,SLAIN1,TLE3,ZNF710,GFOD1,SCML4,TAGAP,NIBAN3,IL16,SLCO3A1,L3MBTL3,SIGLEC5,ATM,ANK1,PPP2R5A,GRHL2,KCTD9,CYB561D2,PLSCR4,MYCL,HLX,MYC,CD53,PLEKHA6,CTD…	TRAF3,APBB1IP,TCF4,KCTD9,L3MBTL3,BACH2,DZIP3,NEDD9,NFIX,SDCBP,TNIP1,TRAF1
EFO_0007789	Bmi-Adjusted Waist Circumference	32	ENSG00000118898,ENSG00000122877,ENSG00000148426,ENSG00000153786,ENSG00000180628,ENSG00000185305,ENSG00000187134,ENSG00000171621,ENSG00000112562,ENSG00000112715,ENSG00000156218,ENSG00000092607,ENSG00000097021,ENSG00000104313,ENSG00000136630,ENSG00000143171,ENSG00000144810,ENSG00000163602,ENSG00000169504,ENSG00000169855,ENSG00000173281,ENSG00000185630,ENSG00000198860,ENSG00000082438,ENSG00000091436…	191	6	ENSG00000198945,ENSG00000113916,ENSG00000123106,ENSG00000175215,ENSG00000171444,ENSG00000151575	0.74	0.584703	1	PPL,EGR2,PROSER2,ZDHHC7,PCGF5,ARL15,AKR1C1,SPSB1,SMOC2,VEGFA,ADAMTSL3,TBX15,ACOT7,EYA1,HLX,RXRG,COL8A1,RYBP,CLIC4,ROBO1,PPP1R3B,PBX1,TSEN15,COBLL1,MAP3K20,GRB10,EFEMP1,ECRG4,CCDC92,TBX2,CCDC91,KCNJ2,JAZF1,PDIA4,FRS2,KLF11,GRB2,RFLNA,ZNF664,HOXC4,NCR3LG1,SPRY4,CNTLN,EYA2,STK35,ZNF462,ADAMTS3,ANXA5,SHLD1,PTCH1,MICALL2,RBFOX2,NCOA1,TBX5,LAMB1,FANCL,DNMT3A,HIP1R,CDC42EP3,SP3,CTDSP2,CREB3L2,GMDS,SMAD3…	L3MBTL3,BCL6,CCDC91,CTDSP2,MCC,TEX9
EFO_0000319	Cardiovascular Disease	11	ENSG00000061455,ENSG00000148737,ENSG00000160207,ENSG00000164330,ENSG00000170606,ENSG00000185305,ENSG00000112715,ENSG00000171105,ENSG00000172179,ENSG00000197256,ENSG00000033867,ENSG00000104490,ENSG00000156170,ENSG00000169946,ENSG00000011523,ENSG00000111424,ENSG00000135111,ENSG00000184640,ENSG00000147883,ENSG00000178177,ENSG00000184937,ENSG00000204103,ENSG00000186660,ENSG00000106049,ENSG00000118971…	85	2	ENSG00000160207,ENSG00000061455	0.55	0.585997	1	PRDM6,TCF7L2,HSF2BP,EBF1,HSPA4,ARL15,VEGFA,INSR,PRL,KANK2,SLC4A7,NCALD,NDUFAF6,ZFPM2,CEP68,VDR,TBX3,SEPTIN9,CDKN2B,LCORL,WT1,MAFB,ZFP91,HIBADH,CCND2,FTO,TBC1D19,SETBP1,GUCY1A2,PIK3R1,SORCS3,ODAD2,PGPEP1,ZNF648,INPP5A,TMEM72,MECOM,DPYSL2,SIPA1L2,UBXN2B,RFLNA,VLDLR,ARL14,HBS1L,RGL3,EBF2,FOSL2,NOS3,GOSR2,PITX2,MYEOV,CDC16,BAG3,CACNB2,ADO,PHACTR1,LDLR,RUNX3,HNF4G,CLIC4,GCKR,THADA,ABCG8,DBH,HSD17B12,C…	HSF2BP,PRDM6
EFO_0007788	Bmi-Adjusted Waist-Hip Ratio	38	ENSG00000179008,ENSG00000151575,ENSG00000100281,ENSG00000120616,ENSG00000131149,ENSG00000145779,ENSG00000148655,ENSG00000153815,ENSG00000165322,ENSG00000170370,ENSG00000171813,ENSG00000185305,ENSG00000187134,ENSG00000189067,ENSG00000066027,ENSG00000092607,ENSG00000079950,ENSG00000087303,ENSG00000096060,ENSG00000112655,ENSG00000112715,ENSG00000112799,ENSG00000112837,ENSG00000130518,ENSG00000139656…	198	6	ENSG00000196628,ENSG00000198945,ENSG00000154359,ENSG00000113916,ENSG00000008441,ENSG00000151575	0.71	0.587488	1	C14orf39,TEX9,HMGXB4,EPC1,GSE1,TNFAIP8,LRMDA,CMIP,ARHGAP12,EMX2,PWWP2B,ARL15,AKR1C1,LITAF,PPP2R5A,TBX15,STX7,NID2,FKBP5,PTK7,VEGFA,LY86,TBX18,IQCN,ENSG00000139656,CRIP3,CFL2,PLXND1,EYA1,MFAP2,HLX,DUSP10,CAND2,DNASE1L3,C8orf34,EBF2,FKBP4,BMAL2,TRIB2,CYBRD1,COBLL1,SNX10,LAMB1,GRB10,CAPRIN2,SLC16A7,CCDC92,TBX2,KCNJ2,HIP1R,DTX1,SRPK2,BCL2L11,PITPNC1,DAGLB,CRADD,GRB2,ZNF664,PRIM1,ARHGEF15,VRK2,RFLNA,E…	TCF4,L3MBTL3,LONRF1,BCL6,NFIX,TEX9
EFO_0004980	Appendicular Lean Mass	6	ENSG00000122490,ENSG00000099246,ENSG00000038427,ENSG00000099256,ENSG00000100422,ENSG00000103194,ENSG00000103479,ENSG00000107902,ENSG00000140718,ENSG00000140750,ENSG00000148655,ENSG00000150054,ENSG00000151929,ENSG00000157045,ENSG00000185305,ENSG00000185532,ENSG00000276747,ENSG00000101444,ENSG00000007866,ENSG00000105327,ENSG00000125952,ENSG00000130177,ENSG00000140443,ENSG00000156218,ENSG00000167378…	355	17	ENSG00000196628,ENSG00000120341,ENSG00000198945,ENSG00000166886,ENSG00000069869,ENSG00000128573,ENSG00000122180,ENSG00000019995,ENSG00000113916,ENSG00000173068,ENSG00000123106,ENSG00000139083,ENSG00000150054,ENSG00000181481,ENSG00000136527,ENSG00000181472,ENSG00000160685	1.14	0.59027	1	SLC66A2,RAB18,VCAN,PRTFDC1,CERK,USP10,RBL2,LHPP,FTO,ARHGAP17,LRMDA,MPP7,BAG3,NTAN1,ARL15,PRKG1,PADI6,AHCY,TEAD3,BBC3,MAX,CDC16,IGF1R,ADAMTSL3,IRGQ,ZNF628,ATM,SLC4A7,POU1F1,MECOM,ECE1,SEC16B,RDH10,LIN28A,ADAMTSL4,CSGALNACT1,PTPN14,PPM1J,ZBTB7B,SPATA17,FBLN2,RYBP,NR1D2,COLGALT2,AOC1,IKZF2,TRIB2,CDK6,TMEM176B,MAP2K6,NCL,DNAJC27,EFEMP1,TNP1,CCDC92,GNGT1,MATN3,PEMT,SOX5,TBX3,DRAM1,COL2A1,SPC25,JAZF1,P…	TCF4,SEC16B,L3MBTL3,NAB2,NEDD4,FOXP2,MYOG,ZRANB1,BCL6,BNC2,CCDC91,ETV6,MPP7,RNF135,TRA2B,ZBTB2,ZBTB7B
EFO_0010067	Corneal Resistance Factor	5	ENSG00000148737,ENSG00000075420,ENSG00000156170,ENSG00000108823,ENSG00000121068,ENSG00000165072,ENSG00000184640,ENSG00000171791,ENSG00000196628,ENSG00000169925,ENSG00000113578,ENSG00000166949,ENSG00000115648,ENSG00000107249,ENSG00000007237,ENSG00000108821,ENSG00000104332,ENSG00000134532,ENSG00000147454,ENSG00000071967,ENSG00000125834	21	1	ENSG00000196628	1.13	0.598675	1	TCF7L2,FNDC3B,NDUFAF6,SGCA,TBX2,MAMDC2,SEPTIN9,BCL2,TCF4,BRD3,FGF1,SMAD3,MLPH,GLIS3,GAS7,COL1A1,SFRP1,SOX5,SLC25A37,CYBRD1,STK35	TCF4
EFO_0007814	Refractive Error Measurement	25	ENSG00000078328,ENSG00000119950,ENSG00000148737,ENSG00000160202,ENSG00000163879,ENSG00000112773,ENSG00000138613,ENSG00000166147,ENSG00000179600,ENSG00000118245,ENSG00000018408,ENSG00000142611,ENSG00000169122,ENSG00000174332,ENSG00000185630,ENSG00000187800,ENSG00000106070,ENSG00000106483,ENSG00000108798,ENSG00000115461,ENSG00000115648,ENSG00000118971,ENSG00000136231,ENSG00000156076,ENSG00000157827…	96	5	ENSG00000198945,ENSG00000137936,ENSG00000123106,ENSG00000123219,ENSG00000142611	1.23	0.607249	1	RBFOX1,MXI1,TCF7L2,CRYAA,DNALI1,TENT5A,APH1B,FBN1,GPHB5,TNP1,WWTR1,PRDM16,FAM110B,GLIS1,PBX1,PEAR1,GRB10,SFRP4,ABI3,IGFBP5,MLPH,CCND2,IGF2BP3,WIF1,FMNL2,HEXIM2,SEPTIN9,SHISA6,TRAF3IP1,COL24A1,NUCB2,INS-IGF2,SLC14A2,PDGFRA,LRRC4C,GRIA4,LCORL,MAFB,CENPK,SMG6,ANKRD1,IGF1,EFEMP1,TMEM119,DKK3,PCSK5,BMP7,GLIS3,LMX1B,ADAMTS3,FBXL7,SNAP91,TSHZ3,TFAP2A,IGF1R,L3MBTL3,RSPO2,COBL,NRIP1,FBLN2,CCDC88C,COL10A1,…	L3MBTL3,BCAR3,CCDC91,CENPK,PRDM16
EFO_0001359	Insulin-Dependent Diabetes Mellitus	12	ENSG00000180644,ENSG00000112182,ENSG00000139187,ENSG00000129965,ENSG00000165973,ENSG00000254647,ENSG00000075426,ENSG00000163599,ENSG00000115267,ENSG00000107249,ENSG00000148737,ENSG00000147454,ENSG00000069493,ENSG00000133466,ENSG00000168685,ENSG00000164691,ENSG00000163349,ENSG00000119866,ENSG00000160185,ENSG00000030110,ENSG00000185811,ENSG00000167244	22	1	ENSG00000112182	1.07	0.615011	1	PRF1,BACH2,KLRG1,INS-IGF2,NELL1,INS,FOSL2,CTLA4,IFIH1,GLIS3,TCF7L2,SLC25A37,CLEC2D,C1QTNF6,IL7R,TAGAP,HIPK1,BCL11A,UBASH3A,BAK1,IKZF1,IGF2	BACH2
EFO_0003779	Hashimoto'S Thyroiditis	3	ENSG00000133466,ENSG00000112715,ENSG00000151332,ENSG00000134215,ENSG00000110848,ENSG00000163599,ENSG00000211584,ENSG00000171840,ENSG00000107249,ENSG00000176635,ENSG00000112182,ENSG00000020633,ENSG00000173436,ENSG00000071575,ENSG00000079337,ENSG00000115461,ENSG00000119408,ENSG00000171105,ENSG00000072818,ENSG00000115267,ENSG00000147676,ENSG00000137265	22	1	ENSG00000112182	1.07	0.615011	1	C1QTNF6,VEGFA,MBIP,VAV3,CD69,CTLA4,SLC48A1,NINJ2,GLIS3,HORMAD2,BACH2,RUNX3,MICOS10,TRIB2,RAPGEF3,IGFBP5,NEK6,INSR,ACAP1,IFIH1,MAL2,IRF4	BACH2
EFO_0006939	Cup-To-Disc Ratio Measurement	5	ENSG00000179774,ENSG00000112699,ENSG00000140443,ENSG00000146592,ENSG00000134853,ENSG00000147883,ENSG00000179008,ENSG00000204104,ENSG00000164512,ENSG00000176635,ENSG00000133083,ENSG00000144810,ENSG00000038427,ENSG00000103449,ENSG00000165868,ENSG00000077092,ENSG00000157827,ENSG00000178882,ENSG00000101367,ENSG00000112081,ENSG00000104313,ENSG00000142611	22	1	ENSG00000142611	1.07	0.615011	1	ATOH7,GMDS,IGF1R,CREB5,PDGFRA,CDKN2B,C14orf39,TRAF3IP1,ANKRD55,HORMAD2,DCLK1,COL8A1,VCAN,SALL1,HSPA12A,RARB,FMNL2,RFLNA,MAPRE1,SRSF3,EYA1,PRDM16	PRDM16
EFO_0004326	Heart Rate	9	ENSG00000198523,ENSG00000118526,ENSG00000117335,ENSG00000156966,ENSG00000163492,ENSG00000129116,ENSG00000174059,ENSG00000196376,ENSG00000089225,ENSG00000134532,ENSG00000103449,ENSG00000152661,ENSG00000075420,ENSG00000143013,ENSG00000130402,ENSG00000183873,ENSG00000127920,ENSG00000183072,ENSG00000163032,ENSG00000120457,ENSG00000029725,ENSG00000128585,ENSG00000138376,ENSG00000145675,ENSG00000165801…	27	0		0	0.626319	1	PLN,TCF21,CD46,B3GNT7,CCDC141,PALLD,CD34,SLC35F1,TBX5,SOX5,SALL1,GJA1,FNDC3B,LMO4,ACTN4,SCN5A,GNG11,NKX2-5,VSNL1,KCNJ5,RABEP1,MKLN1,BARD1,PIK3R1,ARHGEF40,CEP85L,PPARGC1A
EFO_0009928	Diuretic Use Measurement	3	ENSG00000140718,ENSG00000153815,ENSG00000105173,ENSG00000112699,ENSG00000135111,ENSG00000164867,ENSG00000165995,ENSG00000205517,ENSG00000276644,ENSG00000180530,ENSG00000033867,ENSG00000085276,ENSG00000136573,ENSG00000153086,ENSG00000181915,ENSG00000139514,ENSG00000111424,ENSG00000184640,ENSG00000152404,ENSG00000184937,ENSG00000171105,ENSG00000111605,ENSG00000179295,ENSG00000172818,ENSG00000155366…	27	0		0	0.626319	1	FTO,CMIP,CCNE1,GMDS,TBX3,NOS3,CACNB2,RGL3,DACH1,NRIP1,SLC4A7,MECOM,BLK,ACMSD,ADO,SLC7A1,VDR,SEPTIN9,CWF19L2,WT1,INSR,CPSF6,PTPN11,OVOL1,RHOC,TCF21,MPPED2
EFO_0004514	Bone Quantitative Ultrasound Measurement	10	ENSG00000016082,ENSG00000140718,ENSG00000148737,ENSG00000150054,ENSG00000165471,ENSG00000166446,ENSG00000112175,ENSG00000118420,ENSG00000120262,ENSG00000140332,ENSG00000141905,ENSG00000166949,ENSG00000170345,ENSG00000054392,ENSG00000092607,ENSG00000173281,ENSG00000105810,ENSG00000106511,ENSG00000123106,ENSG00000125629,ENSG00000127922,ENSG00000128536,ENSG00000153814,ENSG00000155760,ENSG00000167941…	103	5	ENSG00000198945,ENSG00000173068,ENSG00000123106,ENSG00000150054,ENSG00000159216	1.15	0.62714	1	ISL1,FTO,TCF7L2,MPP7,MBL2,CDYL2,BMP5,UBE3D,CCDC170,TLE3,NFIC,SMAD3,FOS,HHAT,TBX15,PPP1R3B,CDK6,MEOX2,CCDC91,INSIG2,SEM1,CDHR3,JAZF1,FZD7,SOST,HOXD12,SERTAD2,FAM3C,AQP1,HLX,EYA2,MEPE,BNC2,STARD3NL,SMG6,PTS,HDAC5,SFRP4,RAB11FIP4,EMP1,BCAS3,CREB5,PAPSS2,PRPF40A,CCDC34,OTUD4,LCORL,SLC1A3,RAB18,EBF1,HSPA4,SEPTIN5,MMP14,L3MBTL3,EYA1,PRRX1,PLPP1,CMIP,ZNRF3,RPS6KA5,GMDS,KCNRG,SATB2,TMEM92,AXIN2,AFF1,ZHX3…	L3MBTL3,BNC2,CCDC91,MPP7,RUNX1
EFO_0009932	Hmg Coa Reductase Inhibitor Use Measurement	3	ENSG00000161888,ENSG00000141505,ENSG00000204103,ENSG00000164867,ENSG00000087128,ENSG00000148737,ENSG00000175003,ENSG00000132170,ENSG00000140718,ENSG00000007944,ENSG00000162595,ENSG00000138439,ENSG00000138315,ENSG00000189067,ENSG00000112339,ENSG00000130164,ENSG00000215114,ENSG00000084734,ENSG00000109758,ENSG00000147883,ENSG00000093010,ENSG00000186660,ENSG00000112715,ENSG00000171700,ENSG00000156006…	29	0		0	0.630578	1	SPC24,ASGR1,MAFB,NOS3,TMPRSS11E,TCF7L2,SLC22A1,PPARG,FTO,MYLIP,DIRAS3,FAM117B,OIT3,LITAF,HBS1L,LDLR,UBXN2B,GCKR,HGFAC,CDKN2B,COMT,ZFP91,VEGFA,RGS19,NAT2,ABCG8,APOA5,SMAD3,B4GALNT2
GO_0007568	Aging	17	ENSG00000107447,ENSG00000113494,ENSG00000135535,ENSG00000085276,ENSG00000185630,ENSG00000147854,ENSG00000154127,ENSG00000128335,ENSG00000092529,ENSG00000163902,ENSG00000174059,ENSG00000128805,ENSG00000188820,ENSG00000053371,ENSG00000077063,ENSG00000079689,ENSG00000060566,ENSG00000152217,ENSG00000213186,ENSG00000140836,ENSG00000175395,ENSG00000142856,ENSG00000153944,ENSG00000183145,ENSG00000198105…	29	0		0	0.630578	1	DNTT,PRLR,CD164,MECOM,PBX1,UHRF2,UBASH3B,APOL2,CAPN3,RPN1,CD34,ARHGAP22,CALHM6,AKR7A2,CTTNBP2,SCGN,CREB3L3,SETBP1,TRIM59,ZFHX3,ZNF25,ITGB3BP,MSI2,RIPPLY3,ZNF248,BARHL2,GATA2,DIRAS3,STXBP4
EFO_0005116	Urinary Metabolite Measurement	80	ENSG00000175003,ENSG00000186115,ENSG00000156006,ENSG00000163817,ENSG00000189283,ENSG00000110987,ENSG00000115361,ENSG00000144035,ENSG00000132744,ENSG00000077616,ENSG00000093010,ENSG00000112494,ENSG00000132122,ENSG00000158825,ENSG00000181192,ENSG00000002726,ENSG00000183077,ENSG00000087128,ENSG00000140750,ENSG00000105398,ENSG00000076258,ENSG00000184898,ENSG00000119383,ENSG00000086205,ENSG00000124588…	31	0		0	0.636533	1	SLC22A1,CYP4F2,NAT2,SLC6A20,FHIT,BCL7A,ACADL,NAT8,ACY3,NAALAD2,COMT,UNC93A,SPATA6,CDA,DHTKD1,AOC1,AFMID,TMPRSS11E,ARHGAP17,SULT2A1,FMO4,RBM43,PTPA,FOLH1,NQO2,AKR7A2,C4orf33,SHF,ERO1A,PSMD9,FBXL5
MONDO_0005041	Glaucoma	17	ENSG00000179008,ENSG00000197256,ENSG00000075420,ENSG00000005108,ENSG00000007237,ENSG00000138035,ENSG00000099139,ENSG00000136944,ENSG00000147883,ENSG00000166689,ENSG00000077063,ENSG00000070366,ENSG00000129521,ENSG00000085276,ENSG00000030419,ENSG00000157827,ENSG00000136828,ENSG00000178175,ENSG00000176049,ENSG00000112699,ENSG00000010165,ENSG00000105967,ENSG00000140262,ENSG00000148655,ENSG00000171502…	31	0		0	0.636533	1	C14orf39,KANK2,FNDC3B,THSD7A,GAS7,PNPT1,PCSK5,LMX1B,CDKN2B,PLEKHA7,CTTNBP2,SMG6,EGLN3,MECOM,IKZF2,FMNL2,RALGPS1,ZNF366,JAKMIP2,GMDS,METTL13,TFEC,TCF12,LRMDA,COL24A1,POU6F2,PTPN1,ARHGAP12,MYOC,SRSF3,DERA
EFO_0005842	Colorectal Cancer	30	ENSG00000148737,ENSG00000112175,ENSG00000120693,ENSG00000140577,ENSG00000144749,ENSG00000147677,ENSG00000118971,ENSG00000139083,ENSG00000133812,ENSG00000147883,ENSG00000176692,ENSG00000069011,ENSG00000078114,ENSG00000088538,ENSG00000144857,ENSG00000196900,ENSG00000178567,ENSG00000124762,ENSG00000166923,ENSG00000076242,ENSG00000008323,ENSG00000074527,ENSG00000139174,ENSG00000054938,ENSG00000124171…	32	2	ENSG00000139083,ENSG00000078114	1.48	0.648008	1	TCF7L2,BMP5,SMAD9,CRTC3,LRIG1,EIF3H,CCND2,ETV6,SBF2,CDKN2B,FOXC2,PITX1,NEBL,DOCK3,BOC,SPMIP10,EPM2AIP1,CDKN1A,GREM1,MLH1,PLEKHG6,NTN4,PRICKLE1,CHRDL2,PARD6B,TOX2,PYGL,CTH,DUSP10,NABP1,BMP7,TBX3	ETV6,NEBL
HP_0002619	Varicose Veins	7	ENSG00000113719,ENSG00000164330,ENSG00000167470,ENSG00000116285,ENSG00000174370,ENSG00000061273,ENSG00000123700,ENSG00000221823,ENSG00000171703,ENSG00000165322,ENSG00000188191,ENSG00000118515,ENSG00000143507,ENSG00000068305,ENSG00000170759,ENSG00000052126,ENSG00000179348,ENSG00000121039,ENSG00000163584,ENSG00000185739,ENSG00000112799,ENSG00000178538,ENSG00000125629,ENSG00000133812,ENSG00000118985…	32	2	ENSG00000124429,ENSG00000188191	1.48	0.648008	1	ERGIC1,EBF1,MIDN,ERRFI1,KCNJ5-AS1,HDAC7,KCNJ2,PPP3R1,TCEA2,ARHGAP12,PRKAR1B,SGK1,DUSP10,MEF2A,KIF5B,PLEKHA5,GATA2,RDH10,RPL22L1,SRL,LY86,CA8,INSIG2,SBF2,ELL2,POF1B,NRXN3,RAD51B,ARHGEF17,LMCD1,SORBS2,DOCK8	POF1B,PRKAR1B
EFO_0010724	Lifestyle Measurement	3	ENSG00000096395,ENSG00000118946,ENSG00000134531,ENSG00000101489,ENSG00000175548,ENSG00000119242,ENSG00000221823,ENSG00000164123,ENSG00000166037,ENSG00000170209,ENSG00000182667,ENSG00000081189,ENSG00000175029,ENSG00000164749,ENSG00000130222,ENSG00000196628,ENSG00000016082,ENSG00000171045,ENSG00000133704,ENSG00000158321,ENSG00000169783,ENSG00000175198,ENSG00000134532,ENSG00000144057,ENSG00000151690…	33	2	ENSG00000196628,ENSG00000130222	1.43	0.652383	1	MLN,PCDH17,EMP1,CELF4,ALG10B,CCDC92,PPP3R1,SPMIP2,CEP57,ANKK1,NTM,MEF2C,CTBP2,HNF4G,GADD45G,TCF4,ISL1,TSNARE1,IPO8,AUTS2,LINGO1,PCCA,SOX5,ST6GAL2,MFSD6,BTBD3,PTCH1,PRR20C,FHIT,BCL11A,RGS12,BCHE,ZBTB16	TCF4,GADD45G
EFO_0000195	Metabolic Syndrome	11	ENSG00000111245,ENSG00000140718,ENSG00000153815,ENSG00000112715,ENSG00000120341,ENSG00000143641,ENSG00000173281,ENSG00000171700,ENSG00000011523,ENSG00000143921,ENSG00000152253,ENSG00000110243,ENSG00000147883,ENSG00000161649,ENSG00000204103,ENSG00000095713,ENSG00000036565,ENSG00000106633,ENSG00000178882,ENSG00000133794,ENSG00000130208,ENSG00000055118,ENSG00000151353,ENSG00000130222,ENSG00000156006…	34	2	ENSG00000120341,ENSG00000130222	1.39	0.656985	1	MYL2,FTO,CMIP,VEGFA,SEC16B,GALNT2,PPP1R3B,RGS19,CEP68,ABCG8,SPC25,APOA5,CDKN2B,CD300LG,MAFB,CRTAC1,SLC18A1,GCK,RFLNA,BMAL1,APOC1,KCNH2,TMEM18,GADD45G,NAT2,DCLK2,POC5,MLLT10,NTAN1,TYRO3,BCAM,COBLL1,SNX10,BDNF	SEC16B,GADD45G
MONDO_0005180	Parkinson Disease	12	ENSG00000103460,ENSG00000103528,ENSG00000139793,ENSG00000116991,ENSG00000073969,ENSG00000152214,ENSG00000272414,ENSG00000164182,ENSG00000138760,ENSG00000178177,ENSG00000157540,ENSG00000164181,ENSG00000203805,ENSG00000131979,ENSG00000143226,ENSG00000151929,ENSG00000155066,ENSG00000131374,ENSG00000143772,ENSG00000153086,ENSG00000102547,ENSG00000108506,ENSG00000010810,ENSG00000115041,ENSG00000151229…	34	2	ENSG00000131374,ENSG00000103460	1.39	0.656985	1	TOX3,SYT17,MBNL2,SIPA1L2,NSF,RIT2,FAM47E-STBD1,NDUFAF2,SCARB2,LCORL,DYRK1A,ELOVL7,PLPP4,GCH1,FCGR2A,BAG3,PROM2,TBC1D5,ITPKB,ACMSD,CAB39L,INTS2,FYN,KCNIP3,SLC2A13,RNF141,CAMK2D,RAB29,TMEM229B,CYRIB,HIP1R,SPPL2C,DGKQ,RABGEF1	TBC1D5,TOX3
EFO_0004747	Protein Measurement	278	ENSG00000124713,ENSG00000065328,ENSG00000078328,ENSG00000113430,ENSG00000131149,ENSG00000148737,ENSG00000153015,ENSG00000160255,ENSG00000170561,ENSG00000173210,ENSG00000181192,ENSG00000244752,ENSG00000076826,ENSG00000102683,ENSG00000105492,ENSG00000111846,ENSG00000112232,ENSG00000120658,ENSG00000121297,ENSG00000124588,ENSG00000139926,ENSG00000113851,ENSG00000114850,ENSG00000117148,ENSG00000134201…	303	14	ENSG00000153574,ENSG00000146587,ENSG00000106541,ENSG00000173068,ENSG00000139083,ENSG00000130222,ENSG00000155974,ENSG00000182132,ENSG00000169744,ENSG00000151276,ENSG00000187391,ENSG00000171444,ENSG00000159216,ENSG00000163071	1.1	0.664968	1	GNMT,MCM10,RBFOX1,IRX4,GSE1,TCF7L2,CWC27,ITGB2,IRX2,ABLIM3,DHTKD1,CRYBB2,CAMSAP3,SGCG,SIGLEC6,GCNT2,KHDRBS2,ENOX1,TSHZ3,NQO2,FRMD6,CRBN,SSR3,ACTL8,GSTM5,SELENBP1,COL8A1,RYBP,SOX14,SMYD3,HECW1,CYTH3,AMPH,CDK6,FHL2,DOCK4,TNS4,RPL38,LCLAT1,AFMID,MAGI2,TNFRSF13B,RFX3,TYRP1,CBR4,LDB2,CST1,ZNF483,CIMIP2B,LAYN,EMC2,NT5C2,EIPR1,GNLY,RND3,EEPD1,MSI2,HAAO,CAVIN2,HACL1,CMIP,IFIH1,OTOR,DCTD,GADD45G,STXBP1,LR…	RPIA,RBAK,AGR2,BNC2,ETV6,GADD45G,GRIP1,KCNIP1,LDB2,MAGI1,MAGI2,MCC,RUNX1,SPATA18
EFO_0004735	Serum Alanine Aminotransferase Measurement	13	ENSG00000120690,ENSG00000070761,ENSG00000145675,ENSG00000155629,ENSG00000171368,ENSG00000184349,ENSG00000185305,ENSG00000170509,ENSG00000021645,ENSG00000092820,ENSG00000104081,ENSG00000105329,ENSG00000112715,ENSG00000124762,ENSG00000146147,ENSG00000165410,ENSG00000171105,ENSG00000104313,ENSG00000132170,ENSG00000136573,ENSG00000186205,ENSG00000203747,ENSG00000221955,ENSG00000073734,ENSG00000073737…	148	7	ENSG00000006194,ENSG00000120341,ENSG00000198945,ENSG00000154359,ENSG00000139083,ENSG00000008441,ENSG00000163071	1.12	0.681495	1	ELF1,CFAP20,PIK3R1,PIK3AP1,TPPP,EFNA5,ARL15,HSD17B13,NRXN3,EZR,BMF,TGFB1,VEGFA,CDKN1A,MLIP,CFL2,INSR,EYA1,PPARG,BLK,MTARC1,FCGR3A,SLC12A8,ABCB11,DHRS9,CDK6,STRN,EEPD1,JAZF1,RFLNA,HNF1B,MYH7B,AKNA,HGFAC,PANX1,NINJ1,HSD17B12,ZNF827,C4orf19,PTCH1,MAFB,NFIX,RPS6KA5,IL1RL1,CEP68,IL1F10,ETV6,STRA8,DAGLB,METTL27,COBLL1,ABCG8,BRD3,SETBP1,KLF3,SPATA18,BCL2,DMRT2,STEAP1B,KRT8,MCM9,GPAM,APOL3,TCF7L2,DYRK1A,…	ZNF263,SEC16B,L3MBTL3,LONRF1,ETV6,NFIX,SPATA18
EFO_0007993	Lymphocyte Percentage Of Leukocytes	3	ENSG00000077420,ENSG00000081189,ENSG00000099968,ENSG00000145901,ENSG00000155629,ENSG00000164330,ENSG00000165626,ENSG00000178175,ENSG00000183323,ENSG00000096060,ENSG00000118922,ENSG00000120690,ENSG00000125910,ENSG00000137265,ENSG00000140575,ENSG00000164691,ENSG00000166949,ENSG00000180448,ENSG00000020633,ENSG00000142611,ENSG00000144648,ENSG00000158825,ENSG00000163050,ENSG00000168329,ENSG00000177570…	165	8	ENSG00000133103,ENSG00000131323,ENSG00000077420,ENSG00000112182,ENSG00000183323,ENSG00000142611,ENSG00000145901,ENSG00000056558	1.15	0.694614	1	APBB1IP,MEF2C,BCL2L13,TNIP1,PIK3AP1,EBF1,BEND7,ZNF366,CCDC125,FKBP5,KLF12,ELF1,S1PR4,IRF4,IQGAP1,TAGAP,SMAD3,ARHGAP45,RUNX3,PRDM16,ACKR2,CDA,COQ8A,CX3CR1,SAMD12,HDAC7,CDK13,ZC3HAV1,ADAP1,LMBR1,CD69,DNMT3A,RASSF3,JAZF1,TBC1D8,TBC1D1,CDC25B,TBC1D14,JAML,BCL2,IFITM2,GYPB,YEATS4,AATK,CD164,EHD3,CDK6,DAGLB,IKZF1,SPRED2,TNFRSF13B,HHEX,BAIAP2L1,SIRPB1,KLF3,VLDLR,UBASH3B,PTPN1,SIRPA,EPS15L1,TRAF1,DENND1B…	COG6,TRAF3,APBB1IP,BACH2,CCDC125,PRDM16,TNIP1,TRAF1
EFO_0008111	Diet Measurement	51	ENSG00000163032,ENSG00000078403,ENSG00000103479,ENSG00000140718,ENSG00000140836,ENSG00000148737,ENSG00000165322,ENSG00000175029,ENSG00000157045,ENSG00000087303,ENSG00000118946,ENSG00000135298,ENSG00000152661,ENSG00000166069,ENSG00000077092,ENSG00000114204,ENSG00000157216,ENSG00000163618,ENSG00000152977,ENSG00000028116,ENSG00000052126,ENSG00000106554,ENSG00000109099,ENSG00000115963,ENSG00000128610…	165	8	ENSG00000115507,ENSG00000196628,ENSG00000120341,ENSG00000128573,ENSG00000163618,ENSG00000154359,ENSG00000157216,ENSG00000131374	1.15	0.694614	1	VSNL1,MLLT10,RBL2,FTO,ZFHX3,TCF7L2,ARHGAP12,CTBP2,NTAN1,NID2,PCDH17,ADGRB3,GJA1,TMCO5A,RARB,SERPINI2,SSBP3,CADPS,ZIC1,VRK2,PLEKHA5,CHCHD3,PMP22,RND3,FEZF1,EXOC4,TMEM18,BCL2L11,NR4A2,OR6B1,GAB2,RIMS4,PPARGC1A,KCNJ5,BMAL1,CDKN2B,TCF4,SLC15A2,WDR62,GNG11,SOX5,RASSF3,TMEM182,ALG10B,SATB1,TENM4,CLMP,PBX3,CGGBP1,SALL1,CXADR,RBM20,ARHGEF28,NOX3,SCN5A,TOX,KLHL42,FBXO3,MEF2C,POC5,CASP7,CACNB2,ADO,EFNA5,HS…	OTX1,TCF4,SEC16B,FOXP2,CADPS,LONRF1,SSBP3,TBC1D5
EFO_0009924	Drugs Used In Diabetes Use Measurement	4	ENSG00000182247,ENSG00000221955,ENSG00000058404,ENSG00000151353,ENSG00000275410,ENSG00000108256,ENSG00000145725,ENSG00000134443,ENSG00000147883,ENSG00000160360,ENSG00000140836,ENSG00000148737,ENSG00000152804,ENSG00000112164,ENSG00000121297,ENSG00000140382,ENSG00000132170,ENSG00000087448,ENSG00000169347,ENSG00000136158,ENSG00000198901,ENSG00000164756,ENSG00000129965,ENSG00000171791,ENSG00000140718…	45	2	ENSG00000140382,ENSG00000008441	1.05	0.716393	1	UBE2E2,SLC12A8,CAMK2B,TMEM18,HNF1B,NUFIP2,PPIP5K2,GRP,CDKN2B,GPSM1,ZFHX3,TCF7L2,HHEX,GLP1R,TSHZ3,HMG20A,PPARG,KLHL42,GP2,SPRY2,PRC1,SLC30A8,INS-IGF2,BCL2,FTO,CLEC14A,JAZF1,KSR2,GLIS3,NFIX,CEP68,CCND2,PTCH1,MEF2C,KCNJ11,ACTN1,PAX4,THADA,BCL11A,ZNRF3,ZNF100,AQP10,WFS1,INS,BCL2L11	HMG20A,NFIX
EFO_0009931	Agents Acting On The Renin-Angiotensin System Use Measurement	3	ENSG00000140718,ENSG00000146243,ENSG00000205517,ENSG00000155096,ENSG00000011523,ENSG00000105810,ENSG00000128567,ENSG00000167193,ENSG00000147883,ENSG00000146540,ENSG00000159788,ENSG00000106392,ENSG00000115392,ENSG00000135111,ENSG00000164867,ENSG00000196228,ENSG00000120051,ENSG00000184937,ENSG00000175806,ENSG00000061455,ENSG00000153815,ENSG00000180530,ENSG00000181915,ENSG00000185305,ENSG00000118526…	52	1	ENSG00000061455	0.45	0.72488	1	FTO,IRAK1BP1,RGL3,AZIN1,CEP68,CDK6,PODXL,CRK,CDKN2B,C7orf50,RGS12,C1GALT1,FANCL,TBX3,NOS3,SULT1C3,CFAP58,WT1,MSRA,PRDM6,CMIP,NRIP1,ADO,ARL15,TCF21,CDC16,SOX7,ZFP91,EBF1,INSR,PRL,SLC4A7,MECOM,WNT9A,EBF2,AUTS2,B4GALNT2,ZFP64,PCDH18,SPRY4,CPSF6,WIPF1,BMAL1,MEF2C,CACNB2,VEGFA,SLC7A1,CWF19L2,HLX,FOSL2,PTPN11,TBX2	PRDM6
EFO_0007987	Granulocyte Count	3	ENSG00000157540,ENSG00000112339,ENSG00000172179,ENSG00000175489,ENSG00000131791,ENSG00000174059,ENSG00000153814,ENSG00000204634,ENSG00000173013,ENSG00000163738,ENSG00000105810,ENSG00000167193,ENSG00000123636,ENSG00000185201,ENSG00000124788,ENSG00000164691,ENSG00000162728,ENSG00000164816,ENSG00000136280,ENSG00000162511,ENSG00000135926,ENSG00000136536,ENSG00000170180,ENSG00000185619,ENSG00000127337…	58	1	ENSG00000183323	0.41	0.733658	1	DYRK1A,HBS1L,PRL,LRRC25,PRKAB2,CD34,JAZF1,TBC1D8,CFAP184,MTHFD2L,CDK6,CRK,BAZ2B,IFITM2,ATXN1,TAGAP,KCNJ9,DEFA5,CCM2,LAPTM5,TMBIM1,MARCHF7,GYPA,PCGF3,YEATS4,CCDC125,S1PR4,SLC22A5,SETBP1,VSIR,BEND7,ZNF366,MGST3,FCRL5,COQ8A,KCNA2,ZBTB16,JAML,PRTFDC1,BCL2L13,SLC12A7,NDFIP1,PLEKHO1,AZIN1,RBPMS,MAB21L3,TNFRSF10C,CSF3,CREB5,CXCR1,SPRED2,SCD5,IKZF1,CD164,VMP1,SPC25,DOCK8,ARK2N	CCDC125
EFO_0010701	Mean Reticulocyte Volume	3	ENSG00000081189,ENSG00000086200,ENSG00000107651,ENSG00000149922,ENSG00000170606,ENSG00000001561,ENSG00000031691,ENSG00000112182,ENSG00000112339,ENSG00000112799,ENSG00000151338,ENSG00000164663,ENSG00000186073,ENSG00000029534,ENSG00000072274,ENSG00000159388,ENSG00000180999,ENSG00000204178,ENSG00000084734,ENSG00000105810,ENSG00000105866,ENSG00000106462,ENSG00000108255,ENSG00000119866,ENSG00000121073…	235	11	ENSG00000105866,ENSG00000112182,ENSG00000065970,ENSG00000145358,ENSG00000139083,ENSG00000160207,ENSG00000142611,ENSG00000163554,ENSG00000151575,ENSG00000108395,ENSG00000095787	1.11	0.741557	1	MEF2C,IPO11,SEC23IP,TBX6,HSPA4,ENPP4,CENPQ,BACH2,HBS1L,LY86,MIPOL1,USP49,CDIN1,ANK1,TFRC,BTG2,C1orf105,MACO1,GCKR,CDK6,SP4,EZH2,CRYBA1,BCL11A,SLC35B1,MARCHF7,TMC6,STXBP4,LGALS9B,RESF1,IKZF1,TMEM120B,SPRED2,CBFA2T3,UBXN2A,TACC3,JADE1,E2F8,SLC31A2,ANP32B,DDIT4L,GYPA,WT1,S1PR3,GYPB,HELLS,PPARG,ENDOD1,NRBF2,ARK2N,MARCHF8,CCND3,SLC4A1,PARP11,CCND2,TK1,UBE2E3,SP3,RFLNA,PRIM1,OTUD4,THG1L,KLF16,PTK2,PKIB…	SP4,BACH2,FOXJ2,DDIT4L,ETV6,HSF2BP,PRDM16,SPTA1,TEX9,TRIM37,WAC
EFO_0007006	Depressive Symptom Measurement	10	ENSG00000156395,ENSG00000188938,ENSG00000164749,ENSG00000182568,ENSG00000213047,ENSG00000077063,ENSG00000106460,ENSG00000134532,ENSG00000139163,ENSG00000171435,ENSG00000175866,ENSG00000101489,ENSG00000107249,ENSG00000134780,ENSG00000181409,ENSG00000205078,ENSG00000173611,ENSG00000196628,ENSG00000078328,ENSG00000140009,ENSG00000169783,ENSG00000169855,ENSG00000185008,ENSG00000081189,ENSG00000102837…	62	3	ENSG00000196628,ENSG00000007372,ENSG00000131374	1.14	0.747598	1	SORCS3,FAM120AOS,HNF4G,SATB1,DENND1B,CTTNBP2,TMEM106B,SOX5,ETNK1,KSR2,BAIAP2,CELF4,GLIS3,DAGLA,AATK,SYCE1L,SCAI,TCF4,RBFOX1,ESR2,LINGO1,ROBO1,ROBO2,MEF2C,OLFM4,OBI1,C6orf15,RBM12B,VRK2,GSDME,FANCL,BCL11A,PAX6,ZMYND8,SLC7A11,ISL1,STK24,TSNARE1,MSRA,FHIT,SHISA4,VWC2L,RAB27B,NAA11,MLN,RSRC1,NR4A2,CCDC68,PTCH1,MAML3,EMX2,BTN3A2,TBC1D5,GALNT2,CHMP3,MARCHF10,KIF2A,ADTRP,MAD1L1,PAX8,LNPK,ACTR5	TCF4,PAX6,TBC1D5
EFO_0007988	Myeloid White Cell Count	22	ENSG00000092020,ENSG00000115267,ENSG00000077420,ENSG00000099256,ENSG00000107738,ENSG00000119950,ENSG00000153815,ENSG00000156398,ENSG00000164330,ENSG00000165633,ENSG00000183323,ENSG00000205078,ENSG00000079335,ENSG00000096093,ENSG00000105383,ENSG00000111846,ENSG00000118922,ENSG00000124496,ENSG00000124762,ENSG00000124788,ENSG00000167483,ENSG00000196235,ENSG00000056558,ENSG00000122484,ENSG00000136630…	265	12	ENSG00000197019,ENSG00000077420,ENSG00000196628,ENSG00000197024,ENSG00000198945,ENSG00000112182,ENSG00000173068,ENSG00000183323,ENSG00000139083,ENSG00000167476,ENSG00000140368,ENSG00000056558	1.07	0.75686	1	PPP2R3C,IFIH1,APBB1IP,PRTFDC1,VSIR,MXI1,CMIP,SFXN2,EBF1,VSTM4,CCDC125,SYCE1L,CDC14A,EFHC1,CD33,GCNT2,KLF12,TRERF1,CDKN1A,ATXN1,NIBAN3,SUPT5H,TRAF1,RPAP2,HLX,FCRL5,CYRIB,LAPTM5,CLRN1,ZFPM2,STARD3NL,HDAC7,CASP8,CDK6,CSF3,CD69,CCND2,EEPD1,CDCA7L,CNTNAP2,CREB3L2,CD300LF,ABL1,GLIS3,TBC1D14,MBD2,KLF4,EGF,ARK2N,PCGF3,S1PR3,GSDMA,ICAM1,CREB5,CDC37,EHD3,DARS1,TMBIM1,MARCHF7,SLC2A13,FMNL2,ZNF12,NINJ2,NABP1…	SERTAD1,APBB1IP,TCF4,ZNF398,L3MBTL3,BACH2,BNC2,CCDC125,ETV6,JSRP1,PSTPIP1,TRAF1
EFO_0005192	Red Blood Cell Distribution Width	14	ENSG00000037749,ENSG00000173214,ENSG00000099256,ENSG00000107738,ENSG00000112877,ENSG00000113272,ENSG00000113504,ENSG00000119969,ENSG00000129993,ENSG00000131435,ENSG00000133488,ENSG00000140718,ENSG00000145675,ENSG00000145907,ENSG00000151292,ENSG00000153815,ENSG00000165406,ENSG00000165633,ENSG00000177556,ENSG00000178175,ENSG00000180530,ENSG00000012660,ENSG00000054654,ENSG00000079950,ENSG00000105185…	275	10	ENSG00000114107,ENSG00000104756,ENSG00000087338,ENSG00000107187,ENSG00000008441,ENSG00000163554,ENSG00000161860,ENSG00000131374,ENSG00000151575,ENSG00000026025	0.86	0.760269	1	MFAP3,MFSD4B,PRTFDC1,VSIR,CEP72,THG1L,SLC12A7,HELLS,CBFA2T3,PDLIM4,SEC14L4,FTO,PIK3R1,G3BP1,CSNK1G3,CMIP,MARCHF8,VSTM4,ATOX1,ZNF366,NRIP1,ELOVL5,SYNE2,STX7,PDCD5,PLEKHA4,HBS1L,FIG4,CSNK1G2,LRCH1,IGF1R,IQGAP1,FGD2,TEX9,CDYL,SYCE2,INSR,CDIN1,KANK2,SMOC1,PRC1,ANK1,ATP1B3,TFRC,NCALD,BNIP3L,CD46,GIPC2,AQP10,GALNT2,BTG2,PAK2,SMIM1,ABCB11,DHRS9,GCKR,TFR2,ID2,STRN,BCL11A,EEPD1,HIP1R,TMBIM1,BCAS3,TMC6,HAA…	CEP70,KCTD9,GMCL1,LHX3,NFIX,SPTA1,SYCE2,TBC1D5,TEX9,VIM
EFO_0006336	Diastolic Blood Pressure	31	ENSG00000146243,ENSG00000062194,ENSG00000068796,ENSG00000076685,ENSG00000113441,ENSG00000120051,ENSG00000165476,ENSG00000165995,ENSG00000170606,ENSG00000181915,ENSG00000187783,ENSG00000162613,ENSG00000087884,ENSG00000103591,ENSG00000105173,ENSG00000112339,ENSG00000118526,ENSG00000121297,ENSG00000126458,ENSG00000129515,ENSG00000136158,ENSG00000140481,ENSG00000157227,ENSG00000172179,ENSG00000185002…	275	10	ENSG00000196628,ENSG00000130307,ENSG00000205189,ENSG00000007372,ENSG00000155974,ENSG00000160207,ENSG00000143190,ENSG00000061455,ENSG00000185002,ENSG00000120896	0.86	0.760269	1	IRAK1BP1,GPBP1,KIF2A,NT5C2,LNPEP,CFAP58,REEP3,CACNB2,HSPA4,ADO,TMEM72,FUBP1,AAMDC,AAGAB,CCNE1,HBS1L,TCF21,TSHZ3,RRAS,SNX6,SPRY2,CCDC33,MMP14,PRL,RFX6,RGL3,TBX2,RUNX3,SLC4A7,ITGB5,MECOM,GPATCH2,HLX,CCN3,POU2F1,DNAJB4,PTK2,PHC3,NTN4,RTN4,RMDN2,THADA,SEM1,TBX3,CCM2,ASB15,AUTS2,HAAO,NOS3,UBE2E3,CLDN7,ASTL,GAB2,DLGAP4,CHIC2,CCDC34,TCIRG1,DBH,PSMA1,BMAL1,AMPD3,PDE5A,SETBP1,UBASH3B,LMO1,MYEOV,CEP85L,CRY…	TCF4,USHBP1,ZBTB10,PAX6,GRIP1,HSF2BP,POU2F1,PRDM6,RFX6,SORBS3
EFO_0004741	Blood Urea Nitrogen Measurement	4	ENSG00000095739,ENSG00000159261,ENSG00000276644,ENSG00000085276,ENSG00000168672,ENSG00000005249,ENSG00000071575,ENSG00000125618,ENSG00000139209,ENSG00000139289,ENSG00000154217,ENSG00000132874,ENSG00000148143,ENSG00000150687,ENSG00000154127,ENSG00000172927,ENSG00000112246,ENSG00000106070,ENSG00000176155,ENSG00000146038,ENSG00000066382,ENSG00000109819,ENSG00000171368,ENSG00000105550,ENSG00000169752…	68	3	ENSG00000019995,ENSG00000176155,ENSG00000157216	1.04	0.764973	1	BAMBI,CLDN14,DACH1,MECOM,LRATD2,PRKAR2B,TRIB2,PAX8,SLC38A4,PHLDA1,PITPNC1,SLC14A2,ZNF462,PRSS23,UBASH3B,MYEOV,SIM1,GRB10,CCDC57,DCDC2,MPPED2,PPARGC1A,TPPP,FGF21,NRG4,CDC14A,RBPMS,STC1,LEMD1,DYDC2,FTO,EBF1,HNRNPF,IGF1R,SNX10,MYL10,TBX3,ZRANB1,SLF2,FUT8,TRMT1,TNK2,FAIM2,AQP4,WT1,UBLCP1,BEND7,RGS14,FAM53B,SLC15A2,TCF21,INSR,SSBP3,GOSR2,MYOZ2,ADRA2C,LARP4B,COQ8A,BCAS3,ASXL2,TMEM174,CMC2,ATP5PO,DERL1,…	ZRANB1,CCDC57,SSBP3
EFO_0004761	Uric Acid Measurement	8	ENSG00000169752,ENSG00000140718,ENSG00000148584,ENSG00000117280,ENSG00000110172,ENSG00000111846,ENSG00000112699,ENSG00000140443,ENSG00000162585,ENSG00000163884,ENSG00000169903,ENSG00000084734,ENSG00000066382,ENSG00000132874,ENSG00000082397,ENSG00000156284,ENSG00000086062,ENSG00000159261,ENSG00000090661,ENSG00000112715,ENSG00000173575,ENSG00000159167,ENSG00000164749,ENSG00000165476,ENSG00000240583…	72	2	ENSG00000163935,ENSG00000145358	0.65	0.770297	1	NRG4,FTO,A1CF,RAB29,CHORDC1,GCNT2,GMDS,IGF1R,FAAP20,KLF15,TM4SF4,GCKR,MPPED2,SLC14A2,EPB41L3,CLDN8,B4GALT1,CLDN14,CERS4,VEGFA,CHD2,STC1,HNF4G,REEP3,AQP1,MLIP,MIPOL1,TSPAN33,MECOM,PPARG,GRB10,PAX8,TMEM18,BCL2L11,TXN,ACSM2B,EMX2,PSORS1C2,NRG1,SFMBT1,IFT81,TMEM11,UBASH3B,SLC22A5,HPRT1,INSR,NDUFAF6,STX8,EEIG1,DYDC2,INPP5A,RAB24,FAM53B,UVRAG,SENP2,CLDN10,MFSD12,DACH1,PLEKHA6,MYL10,PYGB,SBF2,DDIT4L,ZNF…	SFMBT1,DDIT4L
EFO_0007629	Hemoglobin A1 Measurement	3	ENSG00000152804,ENSG00000164330,ENSG00000105383,ENSG00000112339,ENSG00000153310,ENSG00000164756,ENSG00000106331,ENSG00000136238,ENSG00000155749,ENSG00000196715,ENSG00000085741,ENSG00000115808,ENSG00000153814,ENSG00000111276,ENSG00000130856,ENSG00000067057,ENSG00000054654,ENSG00000136158,ENSG00000079335,ENSG00000144749,ENSG00000113504,ENSG00000136750,ENSG00000148737,ENSG00000153815,ENSG00000137266…	82	2	ENSG00000196628,ENSG00000198945	0.57	0.776978	1	HHEX,EBF1,CD33,HBS1L,CYRIB,SLC30A8,PAX4,RAC1,FLACC1,VKORC1L1,WNT11,STRN,JAZF1,CDKN1B,ZNF236,PFKP,SYNE2,SPRY2,CDC14A,LRIG1,SLC12A7,GAD2,TCF7L2,CMIP,SLC22A23,TP53INP1,UBE2E2,SRGAP3,CRHR2,BCL11A,IGF2BP3,PRDM11,GAB2,EYA2,WFS1,CDKN2B,VAV3,STOM,NFIC,GJA1,KLHL42,AUTS2,HNF1B,PCGF3,TCF4,VSTM4,PDCD5,VEGFA,ELF1,SLC25A37,SLC12A8,CUL3,SINHCAF,BCL2L11,YPEL2,TOM1L2,PPARG,LMO1,TBL1X,FTO,HBA1,KCNJ11,TSHZ3,L3MBTL3…	TCF4,L3MBTL3
EFO_0009795	Serum Urea Measurement	3	ENSG00000119906,ENSG00000166451,ENSG00000169220,ENSG00000241837,ENSG00000276644,ENSG00000061938,ENSG00000085276,ENSG00000159167,ENSG00000139209,ENSG00000066382,ENSG00000137642,ENSG00000150687,ENSG00000140718,ENSG00000035115,ENSG00000106436,ENSG00000125618,ENSG00000108306,ENSG00000169752,ENSG00000154217,ENSG00000025434,ENSG00000172927,ENSG00000164330,ENSG00000180530,ENSG00000185305,ENSG00000105550…	82	4	ENSG00000188191,ENSG00000019995,ENSG00000176155,ENSG00000095787	1.15	0.779542	1	SLF2,CENPN,RGS14,ATP5PO,DACH1,TNK2,MECOM,STC1,SLC38A4,MPPED2,SORL1,PRSS23,FTO,SH3YL1,MYL10,PAX8,FBXL20,NRG4,PITPNC1,NR1H3,MYEOV,EBF1,NRIP1,ARL15,FGF21,TCF21,RARB,WAC,CLDN14,TPPP,BNIP3,RNF144B,BCL2L14,BAZ2B,GLS2,FAIM2,PPARGC1A,SLC14A2,RBM47,TMEM252,APH1B,IGF1R,SMAD3,TMF1,RBPMS,SLC15A2,ZNF704,ROBO1,HNF1B,ELF5,AQP4,BAMBI,IDI2,EOGT,PPARG,DERL1,SENP2,LRATD2,GRB10,GOSR2,TMEM60,FAM53B,HNRNPF,FUT8,ZRANB1…	PRKAR1B,ZRANB1,CCDC57,WAC
EFO_0004308	Leukocyte Count	43	ENSG00000118513,ENSG00000025156,ENSG00000139668,ENSG00000099256,ENSG00000100300,ENSG00000100307,ENSG00000107738,ENSG00000119927,ENSG00000119950,ENSG00000119969,ENSG00000128284,ENSG00000131507,ENSG00000153815,ENSG00000157540,ENSG00000160255,ENSG00000165626,ENSG00000165633,ENSG00000165816,ENSG00000176171,ENSG00000178175,ENSG00000183323,ENSG00000121851,ENSG00000143248,ENSG00000166323,ENSG00000196396…	351	16	ENSG00000077420,ENSG00000196628,ENSG00000197024,ENSG00000120341,ENSG00000198945,ENSG00000161405,ENSG00000112182,ENSG00000019995,ENSG00000173068,ENSG00000183323,ENSG00000139083,ENSG00000143190,ENSG00000138621,ENSG00000140368,ENSG00000056558,ENSG00000181472	1.08	0.786092	1	MYB,HSF2,WDFY2,PRTFDC1,TSPO,CBX7,VSIR,GPAM,MXI1,HELLS,APOL3,NDFIP1,CMIP,DYRK1A,ITGB2,BEND7,VSTM4,VWA2,BNIP3,ZNF366,CCDC125,POLR3GL,RGS5,C11orf65,PTPN1,DEF6,KCNN4,CLEC4M,SERINC1,HBS1L,VEGFA,KLF12,S1PR4,KRI1,SLAIN1,BCL2A1,GJA1,TAGAP,GTF2A1,PRL,L3MBTL3,FNTB,RAB2A,CD46,ENAH,AZIN1,LAPTM5,EOMES,THOC7,CX3CR1,LRATD2,ZFPM2,HSPA6,TNFRSF10C,ZNF648,FCGR3A,BAIAP2L1,RABEP1,TRIB2,FOSL2,HOXA9,GCKR,CDK6,VAT1,NHER…	APBB1IP,TCF4,ZNF398,SEC16B,L3MBTL3,IKZF3,BACH2,ZRANB1,BNC2,CCDC125,ETV6,POU2F1,PPCDC,PSTPIP1,TRAF1,ZBTB2
EFO_0004570	Bilirubin Measurement	9	ENSG00000107566,ENSG00000151292,ENSG00000164330,ENSG00000142552,ENSG00000175003,ENSG00000029534,ENSG00000113916,ENSG00000117280,ENSG00000153310,ENSG00000158092,ENSG00000105889,ENSG00000135111,ENSG00000141524,ENSG00000143921,ENSG00000167528,ENSG00000173065,ENSG00000185811,ENSG00000148110,ENSG00000165025,ENSG00000170180,ENSG00000172493,ENSG00000197712,ENSG00000204103,ENSG00000213694,ENSG00000085978…	90	4	ENSG00000135018,ENSG00000164118,ENSG00000113916,ENSG00000008441	1.05	0.792864	1	ERLIN1,CSNK1G3,EBF1,RCN3,SLC22A1,ANK1,BCL6,RAB29,CYRIB,NCK1,STEAP1B,TBX3,TMC6,ABCG8,ZNF641,FAM222B,IKZF1,MFSD14B,SYK,GYPA,AFF1,FAM114A1,MAFB,S1PR3,ATG16L1,EEPD1,ASXL2,JAZF1,BRI3,PRR30,RSRP1,PTPN11,EXOC6,SLC22A18,ESR2,MECOM,PPARG,MTARC1,BLVRB,VSTM4,CHCHD2,ZNF563,TM6SF2,TFRC,SLC25A37,SMG6,SERTAD2,ZC3H12C,L3MBTL4,NDOR1,GYPB,GPAM,MARCHF8,RSPO2,IL6R,CEP44,APOA5,SLC12A7,DEF6,NAT2,SOX5,BMAL1,MYEOV,ZHX3,…	UBQLN1,CEP44,BCL6,NFIX
EFO_0007874	Gut Microbiome Measurement	131	ENSG00000140750,ENSG00000146054,ENSG00000166295,ENSG00000102572,ENSG00000111906,ENSG00000112182,ENSG00000133961,ENSG00000165914,ENSG00000185215,ENSG00000189283,ENSG00000078549,ENSG00000095002,ENSG00000106554,ENSG00000119866,ENSG00000275410,ENSG00000183715,ENSG00000273513,ENSG00000011523,ENSG00000067066,ENSG00000106460,ENSG00000111218,ENSG00000154217,ENSG00000101266,ENSG00000152214,ENSG00000182667…	105	3	ENSG00000112182,ENSG00000145358,ENSG00000124357	0.67	0.803402	1	ARHGAP17,TRIM7,ANAPC16,STK24,HDDC2,BACH2,NUMB,TTC7B,TNFAIP2,FHIT,ADCYAP1R1,MSH2,CHCHD3,BCL11A,HNF1B,OPCML,TBC1D3K,CEP68,SP100,TMEM106B,PRMT8,PITPNC1,CSNK2A1,RIT2,NTM,CAMK2A,IQSEC1,NEIL2,SYNPR,RAB3C,WWOX,FARP1,TBCCD1,TNFRSF10B,SGCZ,TMCC3,CHN2,FAM90A1,GKN2,MAPK10,RASGEF1B,PDE3B,JAKMIP1,RTN4IP1,LZTR1,PNPLA5,EBF3,MSH3,INPP5J,SPRY4,CDYL,CTNNAL1,FNDC3B,ODF1,KIAA0040,PLEKHA5,KLHL42,GRB10,SPRING1,NAGK,ST…	BACH2,DDIT4L,NAGK
EFO_0005208	Glomerular Filtration Rate	14	ENSG00000103064,ENSG00000107929,ENSG00000134363,ENSG00000140836,ENSG00000159261,ENSG00000166272,ENSG00000185305,ENSG00000138613,ENSG00000152484,ENSG00000153721,ENSG00000198945,ENSG00000244067,ENSG00000276644,ENSG00000081248,ENSG00000116132,ENSG00000117461,ENSG00000136573,ENSG00000152104,ENSG00000163904,ENSG00000186564,ENSG00000183323,ENSG00000116044,ENSG00000121068,ENSG00000125637,ENSG00000134532…	129	6	ENSG00000070778,ENSG00000198945,ENSG00000183323,ENSG00000145358,ENSG00000130222,ENSG00000107187	1.1	0.82399	1	SLC7A6,LARP4B,FST,ZFHX3,CLDN14,WBP1L,ARL15,APH1B,USP12,CNKSR3,L3MBTL3,GSTA2,DACH1,CACNA1S,PRRX1,PIK3R3,BLK,PTPN14,SENP2,FOXD2,CCDC125,NFE2L2,TBX2,PSD4,SOX5,SLC47A1,NAT8,VKORC1L1,MPPED2,RNF152,PTPN3,EPB41L3,MLLT3,AQP4,PAX8,RALY,ATOX1,GCKR,NT5C3A,GLS2,ARMC9,PHLDA1,BCAS3,ZNF641,FKBP1A,ZNF436,GAB2,LHX3,PPARGC1A,SORL1,SETBP1,SLC39A13,IGF2,RGS19,DCDC2,CEP89,GRB10,APOL3,TPPP,VEGFA,IGF1R,TNK2,MECOM,KIF21…	PTPN21,L3MBTL3,CCDC125,DDIT4L,GADD45G,LHX3
EFO_0000537	Hypertension	18	ENSG00000014123,ENSG00000131351,ENSG00000061455,ENSG00000145685,ENSG00000160207,ENSG00000165995,ENSG00000170606,ENSG00000185305,ENSG00000187783,ENSG00000196865,ENSG00000100906,ENSG00000112214,ENSG00000120262,ENSG00000139514,ENSG00000172179,ENSG00000033867,ENSG00000085276,ENSG00000147454,ENSG00000156170,ENSG00000162413,ENSG00000169946,ENSG00000061273,ENSG00000089127,ENSG00000106392,ENSG00000108433…	130	6	ENSG00000205189,ENSG00000128573,ENSG00000173068,ENSG00000160207,ENSG00000061455,ENSG00000026025	1.09	0.824701	1	UFL1,HAUS8,PRDM6,LHFPL2,HSF2BP,CACNB2,HSPA4,ARL15,TMEM72,NHLRC2,NFKBIA,FHL5,CCDC170,SLC7A1,PRL,SLC4A7,MECOM,SLC25A37,NDUFAF6,KLHL21,ZFPM2,HDAC7,OAS1,C1GALT1,GOSR2,VDR,CCND2,FOXP2,TBX3,FGD4,PPP1R1C,DBH,AMPD3,CDKN2B,SETBP1,LMO1,FRMD3,YES1,ERCC6L2,PTN,TBX2,PKP4,NOS3,SNTG1,OXER1,BMAL1,L3MBTL4,AQP4,WT1,HELT,MLLT10,SLC35F1,CXADR,SORCS3,MORC3,EBF1,ANKRD55,IRAK1BP1,INSR,RAD51B,CLUAP1,GPATCH2,HNF4G,ZBTB10…	ZBTB10,FOXP2,BNC2,HSF2BP,PRDM6,VIM
EFO_0007984	Platelet Component Distribution Width	3	ENSG00000122877,ENSG00000013016,ENSG00000164663,ENSG00000043143,ENSG00000065054,ENSG00000068796,ENSG00000100266,ENSG00000131149,ENSG00000148426,ENSG00000180530,ENSG00000010165,ENSG00000180999,ENSG00000101745,ENSG00000069122,ENSG00000130402,ENSG00000170542,ENSG00000198901,ENSG00000101158,ENSG00000116977,ENSG00000143641,ENSG00000162714,ENSG00000163902,ENSG00000169224,ENSG00000172667,ENSG00000187800…	176	8	ENSG00000206560,ENSG00000205189,ENSG00000113369,ENSG00000175215,ENSG00000142611,ENSG00000163554,ENSG00000157216,ENSG00000131374	1.08	0.848982	1	EGR2,EHD3,USP49,JADE2,NHERF2,KIF2A,PACSIN2,GSE1,PROSER2,NRIP1,METTL13,C1orf105,ANKRD12,ADGRF5,ACTN4,SERPINB9,PRC1,NELFCD,LGALS8,GALNT2,ZNF496,RPN1,GCSAML,ZMAT3,PEAR1,CD9,VMP1,MYL10,NRF1,C2CD5,HPCAL1,DOCK10,RALB,DENND2A,NUP35,ING5,COL3A1,ATF7IP,NINJ2,UBE2O,SEPTIN9,ARHGEF15,TBC1D14,MAVS,PPP1R16B,DOCK8,APOA5,MLLT3,PTPN1,SIRPA,ADGRF4,ATOX1,ARK2N,PPIL6,NCK2,STRN,WIPF1,SPIC,CRLF3,TMEM17,LHFPL2,NDUFAF6,…	ANKRD28,ZBTB10,ARRDC3,CTDSP2,PRDM16,SPTA1,SSBP3,TBC1D5
EFO_0004541	Hba1C Measurement	24	ENSG00000105185,ENSG00000128383,ENSG00000148737,ENSG00000160255,ENSG00000164330,ENSG00000132170,ENSG00000175787,ENSG00000012660,ENSG00000112339,ENSG00000112799,ENSG00000124762,ENSG00000153046,ENSG00000170542,ENSG00000197361,ENSG00000117280,ENSG00000123124,ENSG00000131374,ENSG00000163508,ENSG00000164938,ENSG00000173540,ENSG00000221955,ENSG00000082438,ENSG00000106299,ENSG00000152253,ENSG00000153814…	194	7	ENSG00000196628,ENSG00000198945,ENSG00000140382,ENSG00000163554,ENSG00000131374,ENSG00000112343,ENSG00000095787	0.85	0.856135	1	PDCD5,APOBEC3A,TCF7L2,ITGB2,EBF1,PPARG,ZNF169,ELOVL5,HBS1L,LY86,CDKN1A,CDYL,SERPINB9,FBXL22,RAB29,WWP1,TBC1D5,EOMES,TP53INP1,GMPPB,SLC12A8,COBLL1,WASL,SPC25,JAZF1,NATD1,YPEL2,PRDM11,PANX1,AMPD3,FADS2,TRMO,CDKN2B,STOM,APIP,OTUD4,DEUP1,BCL2,S1PR3,HBB,GRB10,INS,FTO,SMG6,CAMK2B,GCK,IGF2BP3,GYPC,ATG9B,KEL,SPRED2,ANK1,RCL1,MFSD14B,QNG1,GYPA,PCGF3,FBXO34,PLPP1,HHEX,CMIP,VSTM4,ARL15,RGS17,HMG20A,LRRC25,M…	TCF4,L3MBTL3,HMG20A,SPTA1,TBC1D5,TRIM38,WAC
EFO_0004532	Serum Gamma-Glutamyl Transferase Measurement	9	ENSG00000102934,ENSG00000119950,ENSG00000145685,ENSG00000145779,ENSG00000148584,ENSG00000148660,ENSG00000148737,ENSG00000155629,ENSG00000170606,ENSG00000171444,ENSG00000183255,ENSG00000184349,ENSG00000092820,ENSG00000125733,ENSG00000125735,ENSG00000130475,ENSG00000139668,ENSG00000146147,ENSG00000152484,ENSG00000065534,ENSG00000088280,ENSG00000114423,ENSG00000116991,ENSG00000117266,ENSG00000132170…	199	9	ENSG00000006194,ENSG00000120341,ENSG00000198945,ENSG00000138867,ENSG00000139083,ENSG00000130222,ENSG00000171444,ENSG00000125733,ENSG00000110344	1.07	0.857809	1	PLLP,MXI1,LHFPL2,TNFAIP8,A1CF,CAMK2G,TCF7L2,PIK3AP1,HSPA4,MCC,PTTG1IP,EFNA5,EZR,TRIP10,TNFSF14,FCHO1,WDFY2,MLIP,USP12,MYLK,ASAP3,CBLB,SIPA1L2,CDK18,PPARG,NAT2,DMTN,TM4SF4,FCGR3A,TEX35,DHRS9,CDK6,STRN,ZMIZ2,MYO1B,FLACC1,SERTAD2,KPNA2,HNF1B,PTPN3,GLIS3,HGFAC,PALLD,TENM4,ZNF827,BCL2,SH3YL1,MAP3K7CL,EPM2AIP1,ABCB11,CNOT4,GCK,EVA1A,CCT2,RFLNA,ACTG1,TMEM98,C1S,SPPL2A,TGFB1,GADD45G,C4orf19,PKN3,ZFP91,SO…	ZNF263,SEC16B,L3MBTL3,GUCD1,ETV6,GADD45G,MCC,TRIP10,UBE4A
EFO_0007985	Platelet Crit	3	ENSG00000081189,ENSG00000107960,ENSG00000131149,ENSG00000186153,ENSG00000197471,ENSG00000205302,ENSG00000066735,ENSG00000112339,ENSG00000135535,ENSG00000140443,ENSG00000187987,ENSG00000257365,ENSG00000276644,ENSG00000170509,ENSG00000033867,ENSG00000054267,ENSG00000065485,ENSG00000085276,ENSG00000132170,ENSG00000142611,ENSG00000163762,ENSG00000169946,ENSG00000180370,ENSG00000184371,ENSG00000084734…	207	9	ENSG00000196628,ENSG00000168906,ENSG00000105866,ENSG00000112182,ENSG00000087338,ENSG00000142611,ENSG00000157216,ENSG00000131374,ENSG00000026025	1.03	0.861339	1	MEF2C,STN1,GSE1,WWOX,SPN,SNX2,KIF26A,HBS1L,CD164,IGF1R,ZSCAN23,FNTB,DACH1,HSD17B13,SLC4A7,ARID4B,PDIA5,MECOM,PPARG,PRDM16,TM4SF18,ZFPM2,PAK2,CSF1,GCKR,ZC3HAV1,EEPD1,TBX3,MARCHF7,FLACC1,NINJ2,SERTAD2,PRIM1,TNFRSF13B,STMP1,PICALM,CASS4,KIF16B,SIRPB1,HGFAC,ZBTB16,RCL1,CDKN2B,SETBP1,SLC39A13,BRD3,BCL2L1,YES1,SIRPA,ZNF572,CLIC4,ATM,GLIS3,QPRT,AFF1,HDAC7,CDK13,SP4,NRF1,MFSD6,XPOT,SEPTIN10,UBE2K,APOC3,M…	TCF4,MAT2A,SP4,BACH2,GMCL1,PRDM16,SSBP3,TBC1D5,VIM
EFO_0010700	Reticulocyte Measurement	3	ENSG00000099282,ENSG00000119965,ENSG00000133488,ENSG00000145623,ENSG00000145675,ENSG00000145779,ENSG00000152684,ENSG00000164512,ENSG00000165406,ENSG00000165633,ENSG00000166224,ENSG00000173926,ENSG00000185305,ENSG00000188536,ENSG00000079950,ENSG00000086666,ENSG00000105185,ENSG00000112715,ENSG00000172179,ENSG00000178974,ENSG00000182185,ENSG00000197256,ENSG00000198945,ENSG00000119820,ENSG00000029534…	211	9	ENSG00000077420,ENSG00000198945,ENSG00000198919,ENSG00000116017,ENSG00000173068,ENSG00000123106,ENSG00000087338,ENSG00000142611,ENSG00000163554	1.01	0.863676	1	TSPAN15,C10orf88,SEC14L4,OSMR,PIK3R1,TNFAIP8,PELO,ANKRD55,MARCHF8,VSTM4,SGPL1,MARCHF3,ARL15,HBA2,STX7,ZFAND6,PDCD5,VEGFA,PRL,FBXO34,RAD51B,KANK2,L3MBTL3,YIPF4,ANK1,FDFT1,AMOTL2,MYC,RGL1,RYBP,C1orf105,DZIP3,SMIM1,SMG6,SCARF1,COBLL1,ID2,BCL11A,ASXL2,MMADHC,INPP5D,YPEL2,UBE2O,CD82,KLF3,RBM38,EGF,SCGB1A1,ARK2N,UBASH3B,BRD3,GYPA,BNC2,RORB,GYPB,GLRX,AP2B1,SLC4A1,TRIB2,GCKR,AIMP2,YWHAE,EEPD1,CCDC91,IKZF…	APBB1IP,L3MBTL3,DZIP3,ARID3A,BNC2,CCDC91,GMCL1,PRDM16,SPTA1
EFO_0004312	Vital Capacity	13	ENSG00000070193,ENSG00000103528,ENSG00000152409,ENSG00000154734,ENSG00000157542,ENSG00000164330,ENSG00000183621,ENSG00000184349,ENSG00000186153,ENSG00000198373,ENSG00000232258,ENSG00000009844,ENSG00000105088,ENSG00000139514,ENSG00000140443,ENSG00000197483,ENSG00000071282,ENSG00000116191,ENSG00000116833,ENSG00000117122,ENSG00000143507,ENSG00000157103,ENSG00000157168,ENSG00000171621,ENSG00000177383…	231	10	ENSG00000196628,ENSG00000198945,ENSG00000124214,ENSG00000113916,ENSG00000173068,ENSG00000123106,ENSG00000130222,ENSG00000107187,ENSG00000165495,ENSG00000163960	1.02	0.868572	1	FGF10,SYT17,JMY,ADAMTS1,KCNJ6,EBF1,ZNF438,EFNA5,WWOX,WWP2,TMEM114,VTA1,OLFM2,SLC7A1,IGF1R,ZNF628,LMCD1,RALGPS2,NR5A2,MFAP2,DUSP10,SLC6A1,NRG1,SPSB1,MAGEF1,MAD1L1,LRP6,KLHL42,FBXL20,EFEMP1,DNMT3A,CCDC91,IGF2BP3,CREB5,JAZF1,CCNYL1,CRADD,LRRC45,ASPSCR1,KLF11,MSRB3,SEPTIN9,AGMO,HOXA10,EYA2,STAU1,SLC14A2,HSD17B12,CACFD1,MTCL1,BNC2,DMRT2,DOK7,LCORL,PTCH1,NCL,CNTLN,SCMH1,STN1,FKBP4,IGF1,TBX5,CDK5RAP3,CC…	TCF4,L3MBTL3,STAU1,BCL6,BNC2,CCDC91,GADD45G,LHX3,PKNOX2,UBXN7
EFO_0004713	Fev/Fec Ratio	8	ENSG00000197361,ENSG00000079215,ENSG00000112877,ENSG00000148655,ENSG00000148660,ENSG00000153060,ENSG00000166188,ENSG00000181915,ENSG00000183621,ENSG00000185666,ENSG00000187678,ENSG00000196372,ENSG00000114626,ENSG00000087303,ENSG00000112799,ENSG00000136158,ENSG00000139656,ENSG00000152661,ENSG00000156218,ENSG00000166949,ENSG00000182218,ENSG00000185002,ENSG00000198945,ENSG00000204305,ENSG00000085276…	236	9	ENSG00000198945,ENSG00000112182,ENSG00000173068,ENSG00000145358,ENSG00000123411,ENSG00000078114,ENSG00000142611,ENSG00000185002,ENSG00000131374	0.9	0.870408	1	FBXL22,SLC1A3,CEP72,LRMDA,CAMK2G,TEKT5,ZNF319,ADO,ZNF438,SYN3,SPRY4,ASB13,ABTB1,NID2,LY86,SPRY2,ENSG00000139656,GJA1,ADAMTSL3,SMAD3,HHIPL1,RFX6,L3MBTL3,AGER,MECOM,SFRP1,EIF3E,NCALD,NFIA,PTK2,SDC2,SPSB1,SATB1,FCGR3A,TIMP2,ZKSCAN1,EFEMP1,HOXB1,SOX5,SNRPF,TMEM18,RASGRP3,NR4A2,AUTS2,CERS6,KPNA2,DNER,TEAD4,SPRED2,LNX1,PCSK5,PDHX,GATA5,AMPD3,KLF4,SORL1,DDIT4L,ZNF462,ADAM33,PRSS23,AP2A2,BMAL1,THAP6,TIGD…	L3MBTL3,BACH2,BNC2,DDIT4L,IKZF4,NEBL,PRDM16,RFX6,TBC1D5
EFO_0005091	Monocyte Count	16	ENSG00000043143,ENSG00000081189,ENSG00000099256,ENSG00000099968,ENSG00000100300,ENSG00000148737,ENSG00000151151,ENSG00000164512,ENSG00000165633,ENSG00000165816,ENSG00000166446,ENSG00000178175,ENSG00000180530,ENSG00000197375,ENSG00000216937,ENSG00000244687,ENSG00000171456,ENSG00000086666,ENSG00000104783,ENSG00000105383,ENSG00000105643,ENSG00000111846,ENSG00000112339,ENSG00000112576,ENSG00000112773…	293	11	ENSG00000131323,ENSG00000196628,ENSG00000067208,ENSG00000165280,ENSG00000113916,ENSG00000008441,ENSG00000142611,ENSG00000159216,ENSG00000137575,ENSG00000168334,ENSG00000181472	0.88	0.881859	1	JADE2,MEF2C,PRTFDC1,BCL2L13,TSPO,TCF7L2,IPMK,ANKRD55,VSTM4,VWA2,CDYL2,ZNF366,NRIP1,SLC22A5,CCDC7,UBE2V1,ASXL1,ZFAND6,KCNN4,CD33,ARRDC2,GCNT2,HBS1L,CCND3,TENT5A,MYB,TNFSF14,S1PR4,SLC7A10,BCL2A1,USP12,RAVER1,PRL,BEND3,ZBTB42,DENND1C,EXOC3L2,S1PR3,NUFIP2,ANK1,PPP2R5A,RAB2A,CD46,HLX,SDCBP,PRDM16,MTF2,PLEKHA6,DOK2,IL6R,ZC3H12A,RPN1,XIRP1,PIK3CD,CSF1,RGS5,MUS81,EHD3,SEZ6,CDK6,CREBL2,ID2,IPO8,DOCK10,TMB…	TRAF3,TCF4,EVI5,VCP,BCL6,NFIX,PRDM16,RUNX1,SDCBP,XIRP1,ZBTB2
EFO_0004309	Platelet Count	32	ENSG00000129991,ENSG00000170915,ENSG00000081189,ENSG00000085365,ENSG00000099256,ENSG00000100266,ENSG00000100281,ENSG00000100304,ENSG00000103184,ENSG00000122299,ENSG00000129993,ENSG00000131149,ENSG00000131507,ENSG00000140961,ENSG00000145675,ENSG00000148426,ENSG00000153815,ENSG00000159216,ENSG00000164330,ENSG00000164463,ENSG00000168140,ENSG00000180530,ENSG00000186153,ENSG00000187555,ENSG00000197142…	420	18	ENSG00000196628,ENSG00000206560,ENSG00000168906,ENSG00000198945,ENSG00000205189,ENSG00000112182,ENSG00000165280,ENSG00000065970,ENSG00000172530,ENSG00000087338,ENSG00000138621,ENSG00000142611,ENSG00000140368,ENSG00000159216,ENSG00000163071,ENSG00000157216,ENSG00000131374,ENSG00000151575	1.01	0.901218	1	TNNI3,PAQR8,MEF2C,SCAMP1,PRTFDC1,PACSIN2,HMGXB4,TTLL12,SEC14L5,ZC3H7A,CBFA2T3,GSE1,NDFIP1,OSGIN1,PIK3R1,PROSER2,CMIP,RUNX1,EBF1,CREBRF,VASN,NRIP1,WWOX,USP7,ACSL5,SLC22A5,NCK1,GMCL1,SPC25,BAK1,FUT8,KIF26A,EFHC1,DDHD1,IL27RA,PDCD5,CD33,HBS1L,CCND3,CD164,LRCH1,PHF11,TPM1,ZNF710,SAV1,TPM4,SIN3A,THOP1,PRL,IL16,H2BC4,PRC1,FNTB,DACH1,TSPO,PDIA5,LMCD1,MECOM,UBE2W,MYC,GALNT2,PLEKHA6,DEPTOR,SLA,RBPMS,FCER1…	TCF4,ANKRD28,MAT2A,L3MBTL3,ZBTB10,BACH2,VCP,FOXJ2,BANP,GMCL1,PPCDC,PRDM16,PSTPIP1,RUNX1,SPATA18,SSBP3,TBC1D5,TEX9
EFO_0000094	B-Cell Acute Lymphoblastic Leukemia	10	ENSG00000107902,ENSG00000185811,ENSG00000111145,ENSG00000107485,ENSG00000150867	5	0		0	1	1	LHPP,IKZF1,ELK3,GATA3,PIP4K2A
EFO_0000095	Chronic Lymphocytic Leukemia	9	ENSG00000030110,ENSG00000137265,ENSG00000064012,ENSG00000171791,ENSG00000153094,ENSG00000074706,ENSG00000003402,ENSG00000117318,ENSG00000163508,ENSG00000145349,ENSG00000164303,ENSG00000112038,ENSG00000155744,ENSG00000147883,ENSG00000089127,ENSG00000104081,ENSG00000155087,ENSG00000115828,ENSG00000141682	19	0		0	1	1	BAK1,IRF4,CASP8,BCL2,BCL2L11,IPCEF1,CFLAR,ID3,EOMES,CAMK2D,ENPP6,OPRM1,HYCC2,CDKN2B,OAS1,BMF,ODF1,QPCT,PMAIP1
EFO_0000178	Gastric Carcinoma	10	ENSG00000113638,ENSG00000151458,ENSG00000167653,ENSG00000234616,ENSG00000160789,ENSG00000198576	6	0		0	1	1	TTC33,ANKRD50,PSCA,JRK,LMNA,ARC
EFO_0000326	Central Nervous System Cancer	5	ENSG00000132432,ENSG00000147883,ENSG00000109906	3	0		0	1	1	SEC61G,CDKN2B,ZBTB16
EFO_0000384	Crohn'S Disease	19	ENSG00000108094,ENSG00000131507,ENSG00000159128,ENSG00000164325,ENSG00000167208,ENSG00000181915,ENSG00000197375,ENSG00000116285,ENSG00000122877,ENSG00000166949,ENSG00000108691,ENSG00000120337,ENSG00000143226,ENSG00000213047,ENSG00000075426,ENSG00000084734,ENSG00000085978,ENSG00000168610,ENSG00000185811,ENSG00000113441,ENSG00000105401,ENSG00000153814,ENSG00000162927,ENSG00000176635,ENSG00000187796…	64	2	ENSG00000112182,ENSG00000187796	0.74	1	1	CUL2,NDFIP1,IFNGR2,TMEM174,SNX20,ADO,SLC22A5,ERRFI1,EGR2,SMAD3,CCL2,TNFSF18,FCGR2A,DENND1B,FOSL2,GCKR,ATG16L1,STAT3,IKZF1,LNPEP,CDC37,JAZF1,PUS10,HORMAD2,CARD9,IL1RL1,CREM,PDGFB,IL21R,PLAU,NKD1,RGS14,CAMK2G,SLC7A10,CEP43,SLAMF8,SATB1,ANKRD55,IL7R,UBE3D,ELF1,FOS,ITPKB,THADA,BCL2L11,TAB2,BACH2,SLC22A23,TAGAP,GIPC2,TMEM17,BAK1,TNFSF11,FIGNL1,CAVIN1,IPMK,CD40,TNFSF8,NCF1,LITAF,IRF4,DNAJC27,DNMT3A,SPR…	BACH2,CARD9
EFO_0000400	Diabetes Mellitus	14	ENSG00000140718,ENSG00000148737,ENSG00000152804,ENSG00000169783,ENSG00000132170,ENSG00000164756,ENSG00000002726,ENSG00000115970,ENSG00000275410,ENSG00000107249,ENSG00000109501,ENSG00000147883,ENSG00000160360,ENSG00000185619,ENSG00000106392,ENSG00000119866,ENSG00000153814,ENSG00000167703,ENSG00000127324,ENSG00000187486,ENSG00000122859,ENSG00000136158,ENSG00000176435,ENSG00000185002,ENSG00000071282…	48	2	ENSG00000196628,ENSG00000185002	0.98	1	1	FTO,TCF7L2,HHEX,LINGO1,PPARG,SLC30A8,AOC1,THADA,HNF1B,GLIS3,WFS1,CDKN2B,GPSM1,PCGF3,C1GALT1,BCL11A,JAZF1,SLC43A2,TSPAN8,KCNJ11,NEUROG3,SPRY2,CLEC14A,RFX6,LMCD1,KLHL42,VEGFA,UBE2E2,CCND2,WT1,TCF4,RBL2,OSMR,ACTN1,GCKR,PPIP5K2,RASD1,RUFY3,BCL2,COBLL1,LNX1,CCDC34,INS-IGF2,INS,SLF2,APP,ARL15,CHMP4B	TCF4,RFX6
EFO_0000401	Diabetic Nephropathy	6	ENSG00000005108,ENSG00000153721,ENSG00000148737,ENSG00000140718	4	0		0	1	1	THSD7A,CNKSR3,TCF7L2,FTO
EFO_0000405	Digestive System Disease	3	ENSG00000143921,ENSG00000155158,ENSG00000169903,ENSG00000166923,ENSG00000115363,ENSG00000147883	6	0		0	1	1	ABCG8,TTC39B,TM4SF4,GREM1,EVA1A,CDKN2B
EFO_0000407	Dilated Cardiomyopathy	3	ENSG00000180938,ENSG00000151929,ENSG00000116809,ENSG00000124762,ENSG00000197696,ENSG00000104549	6	0		0	1	1	ZNF572,BAG3,ZBTB17,CDKN1A,NMB,SQLE
EFO_0000571	Lung Adenocarcinoma	10	ENSG00000049656,ENSG00000073282,ENSG00000157168,ENSG00000147883,ENSG00000099810	5	0		0	1	1	CLPTM1L,TP63,NRG1,CDKN2B,MTAP
EFO_0000612	Myocardial Infarction	16	ENSG00000153815,ENSG00000112137,ENSG00000112531,ENSG00000185787,ENSG00000154305,ENSG00000183891,ENSG00000147883,ENSG00000160360,ENSG00000164867,ENSG00000182263,ENSG00000182218,ENSG00000164109,ENSG00000118526,ENSG00000160712,ENSG00000166949,ENSG00000185728,ENSG00000112214,ENSG00000130164,ENSG00000143036,ENSG00000136697,ENSG00000136848,ENSG00000117971,ENSG00000130475,ENSG00000161888,ENSG00000164626…	34	1	ENSG00000142611	0.69	1	1	CMIP,PHACTR1,QKI,MORF4L1,MIA3,TTC32,CDKN2B,GPSM1,NOS3,FIGN,HHIPL1,MAD2L1,TCF21,IL6R,SMAD3,YTHDF3,FHL5,LDLR,SLC44A3,IL1F10,DAB2IP,CHRNB4,FCHO1,SPC24,KCNK5,PRDM16,NKX2-5,TGFB1,DCLRE1B,UFL1,N4BP2L2,PID1,RASGEF1B,DOK6	PRDM16
EFO_0000616	Neoplasm	3	ENSG00000140995,ENSG00000113851,ENSG00000137486	3	0		0	1	1	DEF8,CRBN,ARRB1
EFO_0000708	Squamous Cell Lung Carcinoma	4	ENSG00000185681,ENSG00000049656,ENSG00000060237,ENSG00000073282	4	0		0	1	1	MORN5,CLPTM1L,WNK1,TP63
EFO_0000712	Cerebrovascular Accident	15	ENSG00000183785,ENSG00000115239,ENSG00000164867,ENSG00000164093,ENSG00000135111,ENSG00000171840,ENSG00000140948,ENSG00000164185,ENSG00000136141,ENSG00000147408,ENSG00000260238,ENSG00000154118,ENSG00000147883,ENSG00000171560,ENSG00000105810,ENSG00000112530,ENSG00000140836	17	0		0	1	1	TUBA8,ASB3,NOS3,PITX2,TBX3,NINJ2,ZCCHC14,ZNF474,LRCH1,CSGALNACT1,PMF1-BGLAP,JPH3,CDKN2B,FGA,CDK6,PACRG,ZFHX3
EFO_0000756	Melanoma	5	ENSG00000183486,ENSG00000101421,ENSG00000099810,ENSG00000167523,ENSG00000155749,ENSG00000184381,ENSG00000049656,ENSG00000107960,ENSG00000137265	9	0		0	1	1	MX2,CHMP4B,MTAP,SPATA33,FLACC1,PLA2G6,CLPTM1L,STN1,IRF4
EFO_0001061	Cervical Carcinoma	3	ENSG00000226979,ENSG00000125618,ENSG00000231389,ENSG00000090989	4	0		0	1	1	LTA,PAX8,HLA-DPA1,EXOC1
EFO_0001065	Endometriosis	11	ENSG00000028203,ENSG00000152219,ENSG00000147883,ENSG00000120262,ENSG00000140443,ENSG00000166278	6	0		0	1	1	VEZT,ARL14EP,CDKN2B,CCDC170,IGF1R,C2
EFO_0001068	Malaria	5	ENSG00000178974,ENSG00000244734,ENSG00000179674	3	0		0	1	1	FBXO34,HBB,ARL14
EFO_0001071	Lung Carcinoma	13	ENSG00000049656,ENSG00000127863,ENSG00000147883,ENSG00000073282,ENSG00000204644,ENSG00000198570,ENSG00000060237,ENSG00000002016	8	0		0	1	1	CLPTM1L,TNFRSF19,CDKN2B,TP63,ZFP57,RD3,WNK1,RAD52
EFO_0001357	Sporadic Amyotrophic Lateral Sclerosis	3	ENSG00000111452,ENSG00000120162,ENSG00000147894,ENSG00000183715,ENSG00000184012,ENSG00000168314	6	0		0	1	1	ADGRD1,MOB3B,C9orf72,OPCML,TMPRSS2,MOBP
EFO_0001365	Age-Related Macular Degeneration	11	ENSG00000111816,ENSG00000123500,ENSG00000125730,ENSG00000144810,ENSG00000172493,ENSG00000112715,ENSG00000134369,ENSG00000117335,ENSG00000140522,ENSG00000134160,ENSG00000134389,ENSG00000182185	12	0		0	1	1	FRK,COL10A1,C3,COL8A1,AFF1,VEGFA,NAV1,CD46,RLBP1,TRPM1,CFHR5,RAD51B
EFO_0001378	Multiple Myeloma	9	ENSG00000100307,ENSG00000118985,ENSG00000164649,ENSG00000240505,ENSG00000057663,ENSG00000172845	6	0		0	1	1	CBX7,ELL2,CDCA7L,TNFRSF13B,ATG5,SP3
EFO_0002571	Medical Procedure	7	ENSG00000143921,ENSG00000147883,ENSG00000166439,ENSG00000102837,ENSG00000215712,ENSG00000105971,ENSG00000164093,ENSG00000167889,ENSG00000049656,ENSG00000143603	10	0		0	1	1	ABCG8,CDKN2B,RNF169,OLFM4,TMEM242,CAV2,PITX2,MGAT5B,CLPTM1L,KCNN3
EFO_0002618	Pancreatic Carcinoma	12	ENSG00000073282,ENSG00000116833,ENSG00000136997,ENSG00000128585,ENSG00000166165,ENSG00000160182,ENSG00000275410,ENSG00000147443,ENSG00000049656,ENSG00000164749,ENSG00000134443,ENSG00000077092,ENSG00000166510	13	0		0	1	1	TP63,NR5A2,MYC,MKLN1,CKB,TFF1,HNF1B,DOK2,CLPTM1L,HNF4G,GRP,RARB,CCDC68
EFO_0002892	Thyroid Carcinoma	6	ENSG00000151332,ENSG00000157168,ENSG00000136932,ENSG00000107960,ENSG00000166949,ENSG00000135749	6	0		0	1	1	MBIP,NRG1,TRMO,STN1,SMAD3,PCNX2
EFO_0003035	Cellulitis	4	ENSG00000065882,ENSG00000111846,ENSG00000253958,ENSG00000196584	4	0		0	1	1	TBC1D1,GCNT2,CLDN23,XRCC2
EFO_0003060	Non-Small Cell Lung Carcinoma	4	ENSG00000179520,ENSG00000099810,ENSG00000073282,ENSG00000049656,ENSG00000157168,ENSG00000064012	6	0		0	1	1	SLC17A8,MTAP,TP63,CLPTM1L,NRG1,CASP8
EFO_0003756	Autism Spectrum Disorder	4	ENSG00000005483,ENSG00000088930,ENSG00000156395,ENSG00000105926,ENSG00000164574,ENSG00000174891	6	0		0	1	1	KMT2E,XRN2,SORCS3,PALS2,GALNT10,RSRC1
EFO_0003767	Inflammatory Bowel Disease	14	ENSG00000091140,ENSG00000122861,ENSG00000197375,ENSG00000166949,ENSG00000170345,ENSG00000213066,ENSG00000116285,ENSG00000116833,ENSG00000143226,ENSG00000084734,ENSG00000151229,ENSG00000162927,ENSG00000168610,ENSG00000101017,ENSG00000138135,ENSG00000177468,ENSG00000075426,ENSG00000187796,ENSG00000108691,ENSG00000100311,ENSG00000131507,ENSG00000151151,ENSG00000167208,ENSG00000169220,ENSG00000189067…	64	2	ENSG00000112182,ENSG00000187796	0.74	1	1	DLD,PLAU,SLC22A5,SMAD3,FOS,CEP43,ERRFI1,NR5A2,FCGR2A,GCKR,SLC2A13,PUS10,STAT3,CD40,CH25H,OLIG3,FOSL2,CARD9,CCL2,PDGFB,NDFIP1,IPMK,SNX20,RGS14,LITAF,CCND3,IRF4,TAGAP,IFIH1,PITX1,CUL2,HHEX,IFNGR2,HORMAD2,BACH2,KIF21B,TNFSF18,HORMAD1,RNF186,DENND1B,IKZF1,TNFSF8,OSMR,CDYL2,EGR2,SLC7A10,RORC,TYK2,CRTC3,LNPEP,ATG16L1,THADA,SPRED2,CXCL5,ZNF366,FAM53B,NKD1,CDC37,OTUD3,SATB1,HDAC7,IL1RL1,DUSP16,DNMT3A	BACH2,CARD9
EFO_0003770	Diabetic Retinopathy	11	ENSG00000129965,ENSG00000254647,ENSG00000148737,ENSG00000128805,ENSG00000163527	5	0		0	1	1	INS-IGF2,INS,TCF7L2,ARHGAP22,STT3B
EFO_0003777	Heart Disease	3	ENSG00000154305,ENSG00000167085,ENSG00000183891,ENSG00000140718,ENSG00000089225,ENSG00000144451,ENSG00000164093,ENSG00000143603,ENSG00000118526,ENSG00000140836,ENSG00000147883,ENSG00000164109,ENSG00000112137	13	0		0	1	1	MIA3,PHB1,TTC32,FTO,TBX5,SPAG16,PITX2,KCNN3,TCF21,ZFHX3,CDKN2B,MAD2L1,PHACTR1
EFO_0003780	Behcet'S Syndrome	3	ENSG00000027697,ENSG00000136634,ENSG00000181915,ENSG00000204540,ENSG00000204542,ENSG00000151967	6	0		0	1	1	IFNGR1,IL10,ADO,PSORS1C1,C6orf15,SCHIP1
EFO_0003784	Skin Pigmentation	7	ENSG00000140995,ENSG00000137265,ENSG00000069849,ENSG00000197106,ENSG00000075426,ENSG00000189120,ENSG00000173068,ENSG00000134294,ENSG00000107165,ENSG00000181915,ENSG00000118508,ENSG00000188467,ENSG00000100364,ENSG00000140577,ENSG00000116285,ENSG00000099194,ENSG00000120149,ENSG00000151388,ENSG00000071967,ENSG00000150991,ENSG00000033327,ENSG00000204991,ENSG00000139737,ENSG00000172349,ENSG00000146776…	36	1	ENSG00000173068	0.66	1	1	DEF8,IRF4,ATP1B3,SLC6A17,FOSL2,SP6,BNC2,SLC38A2,TYRP1,ADO,RAB32,SLC24A5,KIAA0930,CRTC3,ERRFI1,SCD,MSX2,ADAMTS12,CYBRD1,UBC,GAB2,SPIRE2,SLAIN1,IL16,ATXN7L1,TRPM1,RUNX3,POMC,SOX5,JADE2,DYDC1,EZR,TENT5A,GORAB,VMP1,DCT	BNC2
EFO_0003827	Pulmonary Embolism	4	ENSG00000166598,ENSG00000099282,ENSG00000101605,ENSG00000171560	4	0		0	1	1	HSP90B1,TSPAN15,MYOM1,FGA
EFO_0003870	Brain Aneurysm	11	ENSG00000112214,ENSG00000147883,ENSG00000014123,ENSG00000172927,ENSG00000076258,ENSG00000150630,ENSG00000171587,ENSG00000189283,ENSG00000074660,ENSG00000142494,ENSG00000151692,ENSG00000136048	12	0		0	1	1	FHL5,CDKN2B,UFL1,MYEOV,FMO4,VEGFC,DSCAM,FHIT,SCARF1,SLC47A1,RNF144A,DRAM1
EFO_0003882	Osteoporosis	7	ENSG00000196937,ENSG00000164904,ENSG00000106483,ENSG00000198732,ENSG00000085276,ENSG00000120262,ENSG00000010270,ENSG00000240583,ENSG00000127922,ENSG00000152595	10	0		0	1	1	FAM3C,ALDH7A1,SFRP4,SMOC1,MECOM,CCDC170,STARD3NL,AQP1,SEM1,MEPE
EFO_0003884	Chronic Kidney Disease	3	ENSG00000066382,ENSG00000171885,ENSG00000169220,ENSG00000152465,ENSG00000158296,ENSG00000107929,ENSG00000125637	7	0		0	1	1	MPPED2,AQP4,RGS14,NMT2,SLC13A3,LARP4B,PSD4
EFO_0003894	Acne	4	ENSG00000112837,ENSG00000119866,ENSG00000127324,ENSG00000172927,ENSG00000165714,ENSG00000164512,ENSG00000000460,ENSG00000070193,ENSG00000134363,ENSG00000189431,ENSG00000143353,ENSG00000135960,ENSG00000116285,ENSG00000163006	14	0		0	1	1	TBX18,BCL11A,TSPAN8,MYEOV,BORCS5,ANKRD55,FIRRM,FGF10,FST,RASSF10,LYPLAL1,EDAR,ERRFI1,CCDC138
EFO_0003898	Ankylosing Spondylitis	5	ENSG00000020633,ENSG00000143226,ENSG00000170035,ENSG00000160712,ENSG00000186889,ENSG00000116852,ENSG00000113441	7	0		0	1	1	RUNX3,FCGR2A,UBE2E3,IL6R,TMEM17,KIF21B,LNPEP
EFO_0003907	Deep Vein Thrombosis	5	ENSG00000099282,ENSG00000169946,ENSG00000171560,ENSG00000126218	4	0		0	1	1	TSPAN15,ZFPM2,FGA,F10
EFO_0003912	Ankle Brachial Index	4	ENSG00000147642,ENSG00000147883,ENSG00000145781	3	0		0	1	1	SYBU,CDKN2B,COMMD10
EFO_0003914	Atherosclerosis	4	ENSG00000147883,ENSG00000124762,ENSG00000171056	3	0		0	1	1	CDKN2B,CDKN1A,SOX7
EFO_0003923	Bone Density	42	ENSG00000081189,ENSG00000148737,ENSG00000159261,ENSG00000165471,ENSG00000174132,ENSG00000152595,ENSG00000196937,ENSG00000100784,ENSG00000120262,ENSG00000121297,ENSG00000104313,ENSG00000070366,ENSG00000127922,ENSG00000231256,ENSG00000240583,ENSG00000176692,ENSG00000109881,ENSG00000148943,ENSG00000120659,ENSG00000108840,ENSG00000106483,ENSG00000131242,ENSG00000134531,ENSG00000167105,ENSG00000196504…	81	3	ENSG00000173068,ENSG00000150054,ENSG00000159216	0.87	1	1	MEF2C,TCF7L2,CLDN14,MBL2,FAM174A,MEPE,FAM3C,RPS6KA5,CCDC170,TSHZ3,EYA1,SMG6,SEM1,CFAP97D1,AQP1,FOXC2,CCDC34,LIN7C,TNFSF11,HDAC5,SFRP4,RAB11FIP4,EMP1,TMEM92,PRPF40A,KLHL42,RAB18,MPP7,CSNK1G3,TMCO5A,TBX15,FBLIM1,CSF1,FTO,SEPTIN5,SPP1,BMP5,SALL1,HOXA9,MEOX2,INSIG2,BCAS3,JAZF1,SP7,BNC2,ZHX3,MAFB,BTBD16,MMP2,TNFRSF19,SMAD3,ZMAT4,PPP1R3B,STARD3NL,TSPAN12,GRB10,SPDYA,SOST,HOXC4,FZD7,RUNX1,NAV1,LRP6,CNOT…	BNC2,MPP7,RUNX1
EFO_0003931	Bone Fracture	6	ENSG00000148426,ENSG00000165471,ENSG00000120262,ENSG00000167941,ENSG00000106483,ENSG00000106070,ENSG00000240583,ENSG00000169122,ENSG00000010270,ENSG00000100784,ENSG00000139055,ENSG00000127922	12	0		0	1	1	PROSER2,MBL2,CCDC170,SOST,SFRP4,GRB10,AQP1,FAM110B,STARD3NL,RPS6KA5,ERP27,SEM1
EFO_0003939	Energy Intake	4	ENSG00000105550,ENSG00000140718,ENSG00000198133	3	0		0	1	1	FGF21,FTO,TMEM229B
EFO_0004143	Carpal Tunnel Syndrome	3	ENSG00000115380,ENSG00000140718,ENSG00000144320,ENSG00000002726	4	0		0	1	1	EFEMP1,FTO,LNPK,AOC1
EFO_0004190	Open-Angle Glaucoma	23	ENSG00000179008,ENSG00000007237,ENSG00000138035,ENSG00000164463,ENSG00000136944,ENSG00000147883,ENSG00000166689,ENSG00000157827,ENSG00000034971,ENSG00000075420,ENSG00000123106,ENSG00000169946,ENSG00000005108,ENSG00000030419,ENSG00000085276,ENSG00000112081,ENSG00000112699,ENSG00000140575,ENSG00000077063,ENSG00000140262,ENSG00000064655,ENSG00000107902,ENSG00000106536	23	1	ENSG00000123106	1.03	1	1	C14orf39,GAS7,PNPT1,CREBRF,LMX1B,CDKN2B,PLEKHA7,FMNL2,MYOC,FNDC3B,CCDC91,ZFPM2,THSD7A,IKZF2,MECOM,SRSF3,GMDS,IQGAP1,CTTNBP2,TCF12,EYA2,LHPP,POU6F2	CCDC91
EFO_0004191	Androgenetic Alopecia	3	ENSG00000148655,ENSG00000128585,ENSG00000158321,ENSG00000162959,ENSG00000233608,ENSG00000164330,ENSG00000102781,ENSG00000020633,ENSG00000186564,ENSG00000189319,ENSG00000164841,ENSG00000111432,ENSG00000052850,ENSG00000134321,ENSG00000117614,ENSG00000198829,ENSG00000162961,ENSG00000155011,ENSG00000137265,ENSG00000132874,ENSG00000175879,ENSG00000120370,ENSG00000163884	23	0		0	1	1	LRMDA,MKLN1,AUTS2,MEMO1,TWIST2,EBF1,KATNAL1,RUNX3,FOXD2,FAM53B,TMEM74,FZD10,ALX4,RSAD2,SYF2,SUCNR1,DPY30,DKK2,IRF4,SLC14A2,HOXD8,GORAB,KLF15
EFO_0004194	Iga Glomerulonephritis	6	ENSG00000155087,ENSG00000176635,ENSG00000161955,ENSG00000137642,ENSG00000164816,ENSG00000206047,ENSG00000134215,ENSG00000162493	8	0		0	1	1	ODF1,HORMAD2,TNFSF13,SORL1,DEFA5,DEFA1,VAV3,PDPN
EFO_0004210	Gallstones	5	ENSG00000155158,ENSG00000147676,ENSG00000165406,ENSG00000105398,ENSG00000143921,ENSG00000169903,ENSG00000275410,ENSG00000189067	8	0		0	1	1	TTC39B,MAL2,MARCHF8,SULT2A1,ABCG8,TM4SF4,HNF1B,LITAF
EFO_0004214	Abdominal Aortic Aneurysm	4	ENSG00000147883,ENSG00000124762,ENSG00000143499,ENSG00000160712,ENSG00000136848	5	0		0	1	1	CDKN2B,CDKN1A,SMYD2,IL6R,DAB2IP
EFO_0004215	Anorexia Nervosa	3	ENSG00000189283,ENSG00000172292,ENSG00000115239	3	0		0	1	1	FHIT,CERS6,ASB3
EFO_0004232	Eosinophilic Esophagitis	4	ENSG00000158636,ENSG00000166949,ENSG00000170417,ENSG00000134160	4	0		0	1	1	EMSY,SMAD3,TMEM182,TRPM1
EFO_0004239	Chronic Hepatitis B Virus Infection	4	ENSG00000223865,ENSG00000237541,ENSG00000101017	3	0		0	1	1	HLA-DPB1,HLA-DQA2,CD40
EFO_0004244	Interstitial Lung Disease	6	ENSG00000103522,ENSG00000164512,ENSG00000168685,ENSG00000219545,ENSG00000148143,ENSG00000134516,ENSG00000107960,ENSG00000086506,ENSG00000128928,ENSG00000135362	10	0		0	1	1	IL21R,ANKRD55,IL7R,UMAD1,ZNF462,DOCK2,STN1,HBQ1,IVD,PRR5L
EFO_0004246	Mucocutaneous Lymph Node Syndrome	6	ENSG00000164305,ENSG00000136573,ENSG00000101017,ENSG00000137338,ENSG00000143226	5	0		0	1	1	CASP3,BLK,CD40,PGBD1,FCGR2A
EFO_0004247	Mood Disorder	4	ENSG00000185008,ENSG00000078328,ENSG00000101489,ENSG00000071051,ENSG00000184986	5	0		0	1	1	ROBO2,RBFOX1,CELF4,NCK2,TMEM121
EFO_0004253	Nephrolithiasis	7	ENSG00000100218,ENSG00000164626,ENSG00000110777,ENSG00000159261,ENSG00000169220,ENSG00000106049,ENSG00000240583	7	0		0	1	1	RSPH14,KCNK5,POU2AF1,CLDN14,RGS14,HIBADH,AQP1
EFO_0004265	Peripheral Arterial Disease	5	ENSG00000198732,ENSG00000105889,ENSG00000182481,ENSG00000147883,ENSG00000148737	5	0		0	1	1	SMOC1,STEAP1B,KPNA2,CDKN2B,TCF7L2
EFO_0004267	Biliary Liver Cirrhosis	3	ENSG00000182185,ENSG00000168685,ENSG00000110777,ENSG00000213047,ENSG00000064419	5	0		0	1	1	RAD51B,IL7R,POU2AF1,DENND1B,TNPO3
EFO_0004289	Lymphoid Leukemia	4	ENSG00000137265,ENSG00000153094,ENSG00000183579,ENSG00000104081	4	0		0	1	1	IRF4,BCL2L11,ZNRF3,BMF
EFO_0004300	Longevity	4	ENSG00000167306,ENSG00000105889,ENSG00000149084,ENSG00000034053	4	0		0	1	1	MYO5B,STEAP1B,HSD17B12,APBA2
EFO_0004307	Glucose Tolerance Test	3	ENSG00000148737,ENSG00000173281,ENSG00000176435,ENSG00000187486,ENSG00000084734,ENSG00000106633	6	0		0	1	1	TCF7L2,PPP1R3B,CLEC14A,KCNJ11,GCKR,GCK
EFO_0004311	Heart Function Measurement	4	ENSG00000089225,ENSG00000180938,ENSG00000151929,ENSG00000198523,ENSG00000183873,ENSG00000170542,ENSG00000118922,ENSG00000144749,ENSG00000111860,ENSG00000124762,ENSG00000104549	11	0		0	1	1	TBX5,ZNF572,BAG3,PLN,SCN5A,SERPINB9,KLF12,LRIG1,CEP85L,CDKN1A,SQLE
EFO_0004327	Electrocardiography	346	ENSG00000103034,ENSG00000198523,ENSG00000198561,ENSG00000035403,ENSG00000043143,ENSG00000061455,ENSG00000113196,ENSG00000113430,ENSG00000151929,ENSG00000152422,ENSG00000152779,ENSG00000156265,ENSG00000165995,ENSG00000183072,ENSG00000183230,ENSG00000189067,ENSG00000203867,ENSG00000134824,ENSG00000010810,ENSG00000118515,ENSG00000118922,ENSG00000120262,ENSG00000124762,ENSG00000135547,ENSG00000137266…	119	5	ENSG00000128596,ENSG00000061455,ENSG00000109654,ENSG00000152422,ENSG00000160685	0.99	1	1	NDRG4,PLN,CTNND1,VCL,JADE2,PRDM6,HAND1,IRX4,BAG3,XRCC4,SLC16A12,MAP3K7CL,CACNB2,NKX2-5,CTNNA3,LITAF,RBM20,FADS2,FYN,SGK1,KLF12,CCDC170,CDKN1A,HEY2,SLC22A23,IGF1R,GJA1,CDIN1,CD46,TNNT2,NME7,RXRG,PLEKHA6,CAND2,TMEM44,TRIM63,ZBTB7B,FAAP20,NFIA,ZFPM2,KLHL38,SCN5A,ESRRG,TCEA3,KCNH2,TRIB2,TBX5,ID2,EPAS1,KCNJ2,MKLN1,GALNT8,SOX5,TBX3,RHBDD1,B3GNT7,E2F6,TMEM182,YPEL2,BAIAP2,MYH7B,WNT11,TRIM2,PPARGC1A,KCNJ…	CCDC136,PRDM6,TRIM2,XRCC4,ZBTB7B
EFO_0004329	Alcohol Drinking	8	ENSG00000112624,ENSG00000084734,ENSG00000095397,ENSG00000146352,ENSG00000091513,ENSG00000171421,ENSG00000111245,ENSG00000185774,ENSG00000183579,ENSG00000158321	10	0		0	1	1	BICRAL,GCKR,WHRN,CLVS2,TF,MRPL36,MYL2,KCNIP4,ZNRF3,AUTS2
EFO_0004344	Birth Weight	8	ENSG00000043143,ENSG00000152684,ENSG00000152804,ENSG00000140443,ENSG00000160685,ENSG00000160801,ENSG00000017427,ENSG00000105889,ENSG00000106070,ENSG00000116016,ENSG00000123700,ENSG00000136231,ENSG00000119403,ENSG00000160360,ENSG00000167244,ENSG00000185920,ENSG00000204103,ENSG00000136536,ENSG00000133805,ENSG00000178177,ENSG00000166068,ENSG00000198945,ENSG00000144560,ENSG00000145675,ENSG00000164330…	65	2	ENSG00000198945,ENSG00000160685	0.73	1	1	JADE2,PELO,HHEX,IGF1R,ZBTB7B,PTH1R,IGF1,STEAP1B,GRB10,EPAS1,KCNJ2,IGF2BP3,PHF19,GPSM1,IGF2,PTCH1,MAFB,MARCHF7,AMPD3,LCORL,SPRED1,L3MBTL3,VGLL4,PIK3R1,EBF1,NRIP1,PTGR2,LILRB3,PTPN14,HAAO,YAP1,LMO1,ZNF169,ZNF512B,MXI1,FKBP5,ARHGEF40,SLC38A1,SPC25,NFIL3,INS-IGF2,HEATR5A,KLHL24,MYC,LIMS1,TNFSF12,WT1,LHFPL2,COLQ,LRIG1,CYTIP,SLC38A4,NPEPL1,IPO8,RIPPLY3,MLN,INSR,KCNN3,ZFPM2,GCK,CCND2,MSI2,ZNF783,BAZ2B,E…	L3MBTL3,ZBTB7B
EFO_0004345	Corneal Topography	8	ENSG00000166147,ENSG00000106609,ENSG00000156140,ENSG00000075420,ENSG00000171812,ENSG00000134853,ENSG00000166949,ENSG00000153015,ENSG00000115461,ENSG00000101144,ENSG00000129965,ENSG00000178177,ENSG00000162368,ENSG00000163517,ENSG00000136944,ENSG00000163520,ENSG00000166974	17	0		0	1	1	FBN1,TMEM248,ADAMTS3,FNDC3B,COL8A2,PDGFRA,SMAD3,CWC27,IGFBP5,BMP7,INS-IGF2,LCORL,CMPK1,HDAC11,LMX1B,FBLN2,MAPRE2
EFO_0004351	Resting Heart Rate	4	ENSG00000152661,ENSG00000196376,ENSG00000084734,ENSG00000127920,ENSG00000163492,ENSG00000156966,ENSG00000214756,ENSG00000129460,ENSG00000087448,ENSG00000134532,ENSG00000092978,ENSG00000117335,ENSG00000198523,ENSG00000183072,ENSG00000153179,ENSG00000120457,ENSG00000174306,ENSG00000087077,ENSG00000130208,ENSG00000165801,ENSG00000143013,ENSG00000183873,ENSG00000109819,ENSG00000141441,ENSG00000109099	25	1	ENSG00000087077	0.95	1	1	GJA1,SLC35F1,GCKR,GNG11,CCDC141,B3GNT7,CSKMT,NGDN,KLHL42,SOX5,GPATCH2,CD46,PLN,NKX2-5,RASSF3,KCNJ5,ZHX3,TRIP6,APOC1,ARHGEF40,LMO4,SCN5A,PPARGC1A,GAREM1,PMP22	TRIP6
EFO_0004466	Fasting Blood Insulin Measurement	8	ENSG00000082438,ENSG00000140718,ENSG00000116833,ENSG00000017427,ENSG00000132170,ENSG00000173281,ENSG00000185305,ENSG00000052802,ENSG00000084734,ENSG00000164631,ENSG00000148737	11	0		0	1	1	COBLL1,FTO,NR5A2,IGF1,PPARG,PPP1R3B,ARL15,MSMO1,GCKR,ZNF12,TCF7L2
EFO_0004467	Insulin Measurement	7	ENSG00000148737,ENSG00000185305,ENSG00000112531,ENSG00000173281,ENSG00000017427,ENSG00000106070,ENSG00000119242,ENSG00000064655,ENSG00000171791,ENSG00000129518,ENSG00000104611,ENSG00000112715,ENSG00000106829,ENSG00000167037,ENSG00000132170,ENSG00000164756,ENSG00000084734,ENSG00000213967,ENSG00000162627,ENSG00000151353	20	0		0	1	1	TCF7L2,ARL15,QKI,PPP1R3B,IGF1,GRB10,CCDC92,EYA2,BCL2,EAPP,SH2D4A,VEGFA,TLE4,SGSM1,PPARG,SLC30A8,GCKR,ZNF726,SNX7,TMEM18
EFO_0004505	Telomere Length	6	ENSG00000107960,ENSG00000128513,ENSG00000178021,ENSG00000085274,ENSG00000145414,ENSG00000149311,ENSG00000155011,ENSG00000166323	8	0		0	1	1	STN1,POT1,TSPYL6,MYNN,NAF1,ATM,DKK2,C11orf65
EFO_0004529	Lipid Measurement	10	ENSG00000203747,ENSG00000084734,ENSG00000143921,ENSG00000134824,ENSG00000110243,ENSG00000157045	6	0		0	1	1	FCGR3A,GCKR,ABCG8,FADS2,APOA5,NTAN1
EFO_0004531	Urate Measurement	13	ENSG00000204406,ENSG00000068383,ENSG00000140718,ENSG00000148584,ENSG00000152939,ENSG00000159261,ENSG00000169220,ENSG00000185305,ENSG00000163050,ENSG00000180176,ENSG00000033170,ENSG00000090661,ENSG00000111816,ENSG00000111846,ENSG00000112343,ENSG00000112699,ENSG00000112799,ENSG00000126467,ENSG00000134873,ENSG00000136146,ENSG00000138600,ENSG00000169752,ENSG00000171105,ENSG00000198945,ENSG00000061938…	194	8	ENSG00000163935,ENSG00000196628,ENSG00000206560,ENSG00000198945,ENSG00000180176,ENSG00000173068,ENSG00000145358,ENSG00000112343	0.97	1	1	MBD5,INPP5A,FTO,A1CF,MARVELD2,CLDN14,RGS14,ARL15,COQ8A,TH,FUT8,CERS4,FRK,GCNT2,TRIM38,GMDS,LY86,TSKS,CLDN10,MED4,SPPL2A,NRG4,INSR,L3MBTL3,TNK2,MECOM,TFDP2,PPARG,NRG1,STC1,LMNA,EIF5A2,KLF15,SFMBT1,HNF4G,GLIS1,RNF186,ANKRD28,SLC47A1,TMEM18,MPPED2,PYGM,EPB41L3,YTHDC1,GLIS3,MACROD1,AMPD3,RRAS2,TMEM258,DDIT4L,LTO1,ZNF827,MSX1,IGF2,AQP4,AFF1,BNC2,PTCH1,GJA8,HMGB1,ARHGAP17,MYL2,PAX8,TSPAN33,ICA1L,KLF11,…	SFMBT1,TCF4,ANKRD28,L3MBTL3,TH,BNC2,DDIT4L,TRIM38
EFO_0004535	Serum Albumin Measurement	8	ENSG00000125637,ENSG00000108091,ENSG00000118985,ENSG00000148483,ENSG00000151292,ENSG00000159128,ENSG00000172530,ENSG00000105221,ENSG00000105707,ENSG00000126461,ENSG00000131323,ENSG00000146147,ENSG00000178409,ENSG00000216490,ENSG00000116514,ENSG00000156006,ENSG00000157110,ENSG00000167034,ENSG00000171621,ENSG00000174306,ENSG00000002726,ENSG00000002933,ENSG00000082438,ENSG00000105889,ENSG00000125618…	119	5	ENSG00000131323,ENSG00000172530,ENSG00000130222,ENSG00000171444,ENSG00000109654	0.99	1	1	PSD4,CCDC6,ELL2,TMEM236,CSNK1G3,IFNGR2,BANP,AKT2,HPN,SCAF1,TRAF3,MLIP,BEND3,IFI30,RNF19B,NAT2,RBPMS,NKX3-1,SPSB1,ZHX3,AOC1,TMEM176A,COBLL1,STEAP1B,PAX8,TNFRSF13B,HNF1B,PTPN3,TCIRG1,LARP1B,UBASH3B,RAB31,MYEOV,PPARG,GCKR,DOCK4,OSGIN1,LASP1,PAQR6,LNX1,HGFAC,BMAL1,VEGFC,TCF7L2,NTAN1,IL7R,FRK,RRAS,APOC1,IRF4,SRP14,INSR,RUNX3,ASAP3,HLX,FCGR2A,RORC,EIF4E3,SEPTIN2,MLLT10,TBC1D10A,PIP4K2A,ANKRD55,ARHGEF28…	TRAF3,BANP,GADD45G,MCC,TRIM2
EFO_0004568	Serum Non-Albumin Protein Measurement	3	ENSG00000103522,ENSG00000137265,ENSG00000136573,ENSG00000108774,ENSG00000240505,ENSG00000171552,ENSG00000221968,ENSG00000071575,ENSG00000122133,ENSG00000147883,ENSG00000171791,ENSG00000105889,ENSG00000100290,ENSG00000152804,ENSG00000140332,ENSG00000168306,ENSG00000129993,ENSG00000134453,ENSG00000164330,ENSG00000176635,ENSG00000180448,ENSG00000164944,ENSG00000173535,ENSG00000179930,ENSG00000136697…	51	2	ENSG00000131323,ENSG00000145901	0.93	1	1	IL21R,IRF4,BLK,RAB5C,TNFRSF13B,BCL2L1,FADS3,TRIB2,PAEP,CDKN2B,BCL2,STEAP1B,BIK,HHEX,TLE3,ACOX2,CBFA2T3,RBM17,EBF1,HORMAD2,ARHGAP45,VIRMA,TNFRSF10C,ZNF648,IL1F10,IKZF1,TCIRG1,PIP4K2A,PELO,OTULIN,TAB2,TRAF3,TXLNB,TNFSF13,TNIP1,TNFAIP3,SMAD3,MYC,IL6R,AFF1,DERL3,ANKRD55,RUNX3,TP63,RAB2A,SLC4A1,PTPN11,ZNF366,RASGRP3,CTLA4,EGF	TRAF3,TNIP1
EFO_0004574	Total Cholesterol Measurement	29	ENSG00000213996,ENSG00000003056,ENSG00000100347,ENSG00000102967,ENSG00000119927,ENSG00000151292,ENSG00000152684,ENSG00000165406,ENSG00000165995,ENSG00000185651,ENSG00000185658,ENSG00000254986,ENSG00000007944,ENSG00000104870,ENSG00000111816,ENSG00000112339,ENSG00000130164,ENSG00000130208,ENSG00000140262,ENSG00000146192,ENSG00000161888,ENSG00000175003,ENSG00000181894,ENSG00000186204,ENSG00000091317…	135	5	ENSG00000146830,ENSG00000105866,ENSG00000173068,ENSG00000109654,ENSG00000026025	0.87	1	1	TM6SF2,M6PR,SAMM50,DHODH,GPAM,CSNK1G3,PELO,MARCHF8,CACNB2,UBE2L3,BRWD1,DPP3,MYLIP,FCGRT,FRK,HBS1L,LDLR,APOC1,TCF12,FGD2,SPC24,SLC22A1,ZNF329,CYP4F12,CMTM6,RAB2A,PEX14,NAT2,PPP1R3B,MTARC1,RHD,MACO1,UBXN2B,ABCB11,GCKR,SP4,ASGR1,ABCG8,GIGYF1,ACMSD,CD300LG,TMPRSS11E,APOA5,APOA4,KLHL8,VLDLR,CDKN2B,UBASH3B,PKN3,SLC22A5,BAIAP2L1,KLRG1,ATP6V0D2,ZHX3,EEPD1,FAM117B,SLC17A8,TXNL4B,CCDC170,GAB2,APOC4,HGFAC,T…	GIGYF1,SP4,BNC2,TRIM2,VIM
EFO_0004584	Mean Platelet Volume	15	ENSG00000151748,ENSG00000169032,ENSG00000170915,ENSG00000179165,ENSG00000196792,ENSG00000213694,ENSG00000110921,ENSG00000043143,ENSG00000068796,ENSG00000081189,ENSG00000100266,ENSG00000108179,ENSG00000113504,ENSG00000131149,ENSG00000157540,ENSG00000164181,ENSG00000164325,ENSG00000164330,ENSG00000187555,ENSG00000189319,ENSG00000197142,ENSG00000197375,ENSG00000132405,ENSG00000012660,ENSG00000030110…	333	14	ENSG00000206560,ENSG00000205189,ENSG00000117153,ENSG00000165280,ENSG00000065970,ENSG00000140299,ENSG00000145358,ENSG00000087338,ENSG00000161217,ENSG00000142611,ENSG00000163071,ENSG00000163554,ENSG00000117155,ENSG00000131374	0.99	1	1	SAV1,MAP2K1,PAQR8,PXT1,STRN3,S1PR3,MVK,JADE2,KIF2A,MEF2C,PACSIN2,PPIF,SLC12A7,GSE1,DYRK1A,ELOVL7,TMEM174,EBF1,USP7,FAM53B,ACSL5,SLC22A5,TBC1D14,ELOVL5,BAK1,SYNE2,ANKS1A,ACTN1,RFX2,EFHC1,FAH,PDCD5,ASF1A,MCM9,PPARD,CCND3,MYB,KLF12,ATG14,ACTN4,SLC7A10,BTBD2,SLC22A23,PGBD1,APH1B,TCF12,TPM1,ZNF710,TNFRSF21,IRAK1BP1,SIN3A,RAD51B,PRC1,FNTB,EXOC3L2,TNFRSF13B,PDIA5,MECOM,MYCL,NIBAN1,TGS1,GALNT2,DEGS1,DOK2…	ANKRD28,ZBTB10,KLHL12,VCP,FOXJ2,BNIP2,DDIT4L,GMCL1,PCYT1A,PRDM16,SPATA18,SPTA1,SSX2IP,TBC1D5
EFO_0004611	Low Density Lipoprotein Cholesterol Measurement	48	ENSG00000130164,ENSG00000139985,ENSG00000175003,ENSG00000102967,ENSG00000119927,ENSG00000119965,ENSG00000140961,ENSG00000151292,ENSG00000152684,ENSG00000165863,ENSG00000170759,ENSG00000197375,ENSG00000054654,ENSG00000080815,ENSG00000112339,ENSG00000112715,ENSG00000118922,ENSG00000133983,ENSG00000142273,ENSG00000146192,ENSG00000161888,ENSG00000198945,ENSG00000213996,ENSG00000091317,ENSG00000142655…	195	8	ENSG00000105866,ENSG00000067208,ENSG00000198945,ENSG00000173068,ENSG00000157613,ENSG00000139083,ENSG00000109654,ENSG00000026025	0.97	1	1	LDLR,ADAM21,SLC22A1,DHODH,GPAM,C10orf88,OSGIN1,CSNK1G3,PELO,SPMIP5,KIF5B,SLC22A5,SYNE2,PSEN1,HBS1L,VEGFA,KLF12,COX16,CBLC,FGD2,SPC24,L3MBTL3,TM6SF2,CMTM6,PEX14,TNKS,PPP1R3B,FCGR3A,BAIAP2L1,ABCB11,SP4,ID2,THADA,INSIG2,IL1F10,DYNC2LI1,FAM117B,ASGR1,ABCG8,LIMS1,RESF1,SERTAD2,INSIG1,APOA5,CD40,AKNA,HGFAC,APOA4,FADS2,RBM47,DOK7,MAFB,VIM,SLC17A8,NR1H4,PHC1,EEPD1,H3-3B,ACMSD,JAZF1,BRI3,KPNA2,ARHGEF15,ZH…	SP4,EVI5,L3MBTL3,BNC2,CREB3L1,ETV6,TRIM2,VIM
EFO_0004615	Apolipoprotein B Measurement	3	ENSG00000140718,ENSG00000140836,ENSG00000140961,ENSG00000148584,ENSG00000152684,ENSG00000153815,ENSG00000240303,ENSG00000007944,ENSG00000080815,ENSG00000130164,ENSG00000140262,ENSG00000146192,ENSG00000175003,ENSG00000181894,ENSG00000091317,ENSG00000136630,ENSG00000073734,ENSG00000084734,ENSG00000105866,ENSG00000119242,ENSG00000135111,ENSG00000138439,ENSG00000143921,ENSG00000169756,ENSG00000179833…	95	4	ENSG00000105866,ENSG00000120341,ENSG00000198945,ENSG00000173068	0.99	1	1	FTO,ZFHX3,OSGIN1,A1CF,PELO,CMIP,ACAD11,MYLIP,PSEN1,LDLR,TCF12,FGD2,SLC22A1,ZNF329,CMTM6,HLX,ABCB11,GCKR,SP4,CCDC92,TBX3,FAM117B,ABCG8,LIMS1,SERTAD2,KPNA2,MPPED2,HGFAC,TTC39B,RBM47,AFF1,BNC2,MAFB,DMTN,INSIG2,PPARG,TXNL4B,PCSK5,BANF2,CDKN2B,PKN3,CSNK1G3,SLC8A3,HBS1L,VEGFA,COX16,CBLC,PTK2,PYGB,KLF12,PLXND1,SEC16B,ARHGEF19,NAT2,NCK1,TMPRSS11E,BAIAP2L1,BTN1A1,COMT,C10orf88,IL34,FRK,L3MBTL3,ZNF648,RHD,…	SP4,SEC16B,L3MBTL3,BNC2
EFO_0004619	Factor Vii Measurement	4	ENSG00000084734,ENSG00000126218,ENSG00000153814	3	0		0	1	1	GCKR,F10,JAZF1
EFO_0004625	Progranulin Measurement	3	ENSG00000115970,ENSG00000204103,ENSG00000187164,ENSG00000030582,ENSG00000136158,ENSG00000009709	6	0		0	1	1	THADA,MAFB,SHTN1,GRN,SPRY2,PAX7
EFO_0004640	Haptoglobin Measurement	3	ENSG00000140830,ENSG00000140836,ENSG00000157423	3	0		0	1	1	TXNL4B,ZFHX3,HYDIN
EFO_0004644	Tpe Interval Measurement	4	ENSG00000189067,ENSG00000179833,ENSG00000115808,ENSG00000100994,ENSG00000140443,ENSG00000183072,ENSG00000162585,ENSG00000123700,ENSG00000146592,ENSG00000103034,ENSG00000135547,ENSG00000155096,ENSG00000055118,ENSG00000145349	14	0		0	1	1	LITAF,SERTAD2,STRN,PYGB,IGF1R,NKX2-5,FAAP20,KCNJ2,CREB5,NDRG4,HEY2,AZIN1,KCNH2,CAMK2D
EFO_0004645	Response To Vaccine	5	ENSG00000223865,ENSG00000204542,ENSG00000117335,ENSG00000133878	4	0		0	1	1	HLA-DPB1,C6orf15,CD46,DUSP26
EFO_0004682	Qt Interval	14	ENSG00000198523,ENSG00000189067,ENSG00000118922,ENSG00000169946,ENSG00000183873,ENSG00000204219,ENSG00000055118,ENSG00000111860,ENSG00000123700,ENSG00000135547,ENSG00000143156,ENSG00000183072,ENSG00000155096,ENSG00000057294,ENSG00000145014,ENSG00000175155,ENSG00000104341,ENSG00000172845	18	0		0	1	1	PLN,LITAF,KLF12,ZFPM2,SCN5A,TCEA3,KCNH2,CEP85L,KCNJ2,HEY2,NME7,NKX2-5,AZIN1,PKP2,TMEM44,YPEL2,LAPTM4B,SP3
EFO_0004695	Intraocular Pressure Measurement	15	ENSG00000099256,ENSG00000140836,ENSG00000163879,ENSG00000102471,ENSG00000112699,ENSG00000146122,ENSG00000075420,ENSG00000171502,ENSG00000174429,ENSG00000005108,ENSG00000007237,ENSG00000105967,ENSG00000138035,ENSG00000157827,ENSG00000184640,ENSG00000099139,ENSG00000107249,ENSG00000136828,ENSG00000136944,ENSG00000157570,ENSG00000164035,ENSG00000166689,ENSG00000106536,ENSG00000115380,ENSG00000141376…	74	3	ENSG00000196628,ENSG00000120341,ENSG00000142611	0.96	1	1	PRTFDC1,ZFHX3,DNALI1,NDFIP2,GMDS,DAAM2,FNDC3B,COL24A1,ABRA,THSD7A,GAS7,TFEC,PNPT1,FMNL2,SEPTIN9,PCSK5,GLIS3,RALGPS1,LMX1B,TSPAN18,EMCN,PLEKHA7,POU6F2,EFEMP1,BCAS3,CRK,NDUFAF6,TCF4,SMAD3,SLC1A3,CLIC5,TCF12,TRDN,PRRX1,PRDM16,SCAMP1,TCF7L2,EGLN3,MIPOL1,MAMDC2,IGF1,CTTNBP2,PTPRR,TMEM119,RANBP3L,PTPN1,HHEX,MLPH,IL34,COL8A2,TRIB2,TRAF3IP1,PIP4K2B,KLF12,MECOM,STT3B,RALB,NPAS2,GAB2,BRD3,ZNF366,FOLH1,KCNK…	TCF4,SEC16B,PRDM16
EFO_0004697	Estradiol Measurement	4	ENSG00000105398,ENSG00000004478,ENSG00000138600,ENSG00000277893,ENSG00000101773,ENSG00000125885	6	0		0	1	1	SULT2A1,FKBP4,SPPL2A,SRD5A2,RBBP8,MCM8
EFO_0004707	Infantile Hypertrophic Pyloric Stenosis	4	ENSG00000113734,ENSG00000183072,ENSG00000164463	3	0		0	1	1	BNIP1,NKX2-5,CREBRF
EFO_0004723	Coronary Artery Calcification	5	ENSG00000197977,ENSG00000152253,ENSG00000142484,ENSG00000112137,ENSG00000124882,ENSG00000134825,ENSG00000147883,ENSG00000173281,ENSG00000103569,ENSG00000163644	10	0		0	1	1	ELOVL2,SPC25,TM4SF5,PHACTR1,EREG,TMEM258,CDKN2B,PPP1R3B,AQP9,PPM1K
EFO_0004731	Eye Measurement	3	ENSG00000092931,ENSG00000204104,ENSG00000009844	3	0		0	1	1	MFSD11,TRAF3IP1,VTA1
EFO_0004754	Interleukin 1 Receptor Antagonist Measurement	3	ENSG00000136697,ENSG00000125618,ENSG00000136695	3	0		0	1	1	IL1F10,PAX8,IL36RN
EFO_0004762	Vascular Endothelial Growth Factor Measurement	4	ENSG00000169946,ENSG00000168263,ENSG00000112715,ENSG00000081189,ENSG00000147852	5	0		0	1	1	ZFPM2,KCNV2,VEGFA,MEF2C,VLDLR
EFO_0004792	Plasminogen Activator Inhibitor 1 Measurement	5	ENSG00000106366,ENSG00000133794,ENSG00000081189,ENSG00000169946,ENSG00000002822,ENSG00000106268	6	0		0	1	1	SERPINE1,BMAL1,MEF2C,ZFPM2,MAD1L1,NUDT1
EFO_0004799	Cholelithiasis	7	ENSG00000105398,ENSG00000143921,ENSG00000155158,ENSG00000138036,ENSG00000275410,ENSG00000169903,ENSG00000165406,ENSG00000189067,ENSG00000134531,ENSG00000140718,ENSG00000147676,ENSG00000173281,ENSG00000133794,ENSG00000070159,ENSG00000171124,ENSG00000164535,ENSG00000165476,ENSG00000125255	18	0		0	1	1	SULT2A1,ABCG8,TTC39B,DYNC2LI1,HNF1B,TM4SF4,MARCHF8,LITAF,EMP1,FTO,MAL2,PPP1R3B,BMAL1,PTPN3,FUT3,DAGLB,REEP3,SLC10A2
EFO_0004832	Optic Disc Size Measurement	5	ENSG00000179774,ENSG00000112699,ENSG00000134369,ENSG00000168386,ENSG00000177182,ENSG00000125637,ENSG00000078328,ENSG00000025156,ENSG00000136141,ENSG00000140092,ENSG00000104313,ENSG00000116717,ENSG00000187231,ENSG00000156218,ENSG00000104728,ENSG00000163347,ENSG00000179008,ENSG00000142611,ENSG00000108984,ENSG00000125618,ENSG00000133640,ENSG00000147883,ENSG00000108187,ENSG00000133083,ENSG00000115380…	27	1	ENSG00000142611	0.87	1	1	ATOH7,GMDS,NAV1,FILIP1L,CLVS1,PSD4,RBFOX1,HSF2,LRCH1,FBLN5,EYA1,GADD45A,SESTD1,ADAMTSL3,ARHGEF10,CLDN1,C14orf39,PRDM16,MAP2K6,PAX8,LRRIQ1,CDKN2B,PBLD,DCLK1,EFEMP1,TMEM119,PTCH1	PRDM16
EFO_0004833	Neutrophil Count	17	ENSG00000139668,ENSG00000171295,ENSG00000270011,ENSG00000067113,ENSG00000099256,ENSG00000099282,ENSG00000099968,ENSG00000100307,ENSG00000103449,ENSG00000107738,ENSG00000119927,ENSG00000131507,ENSG00000140718,ENSG00000153815,ENSG00000157540,ENSG00000165626,ENSG00000165671,ENSG00000183323,ENSG00000189319,ENSG00000121851,ENSG00000143248,ENSG00000096093,ENSG00000104938,ENSG00000112182,ENSG00000112715…	298	12	ENSG00000077420,ENSG00000197024,ENSG00000112182,ENSG00000065970,ENSG00000113916,ENSG00000173068,ENSG00000183323,ENSG00000151276,ENSG00000143190,ENSG00000138621,ENSG00000140368,ENSG00000185002	0.95	1	1	WDFY2,ZNF440,ZNF559-ZNF177,PLPP1,PRTFDC1,TSPAN15,BCL2L13,CBX7,SALL1,VSIR,GPAM,NDFIP1,FTO,CMIP,DYRK1A,BEND7,NSD1,CCDC125,FAM53B,POLR3GL,RGS5,EFHC1,CLEC4M,BACH2,VEGFA,CDKN1A,ATXN1,S1PR4,SYNCRIP,IRF4,PCSK6,FAM177A1,TAGAP,GTF2A1,CYP2S1,ZNF101,CREB5,RUNX3,PLEKHO1,MECOM,CD46,CEPT1,MYC,MGST3,CNIH3,RBPMS,NCK1,DEFA5,GATA2,FAM43A,MTARC1,BAIAP2L1,EHD3,VMP1,ACAP1,GCKR,MYL2,CCND2,EEPD1,HOXA7,MKLN1,IGF2BP3,SPC…	APBB1IP,ZNF398,BACH2,FOXJ2,BCL6,BNC2,CCDC125,MAGI1,POU2F1,PPCDC,PSTPIP1,RFX6
EFO_0004841	Digit Length Ratio	4	ENSG00000170178,ENSG00000198732,ENSG00000174332	3	0		0	1	1	HOXD12,SMOC1,GLIS1
EFO_0004870	Sleep Measurement	3	ENSG00000186007,ENSG00000103150,ENSG00000143355,ENSG00000113448,ENSG00000140577	5	0		0	1	1	LEMD1,MLYCD,LHX9,PDE4D,CRTC3
EFO_0004873	Cytokine Measurement	3	ENSG00000143226,ENSG00000071575,ENSG00000188921	3	0		0	1	1	FCGR2A,TRIB2,HACD4
EFO_0004884	Breast Size	3	ENSG00000109321,ENSG00000120262,ENSG00000151353,ENSG00000172927	4	0		0	1	1	AREG,CCDC170,TMEM18,MYEOV
EFO_0004991	Myasthenia Gravis	3	ENSG00000118985,ENSG00000138435,ENSG00000163599	3	0		0	1	1	ELL2,CHRNA1,CTLA4
EFO_0004999	N-Glycan Measurement	19	ENSG00000033170,ENSG00000185811,ENSG00000086062,ENSG00000109956	4	0		0	1	1	FUT8,IKZF1,B4GALT1,B3GAT1
EFO_0005088	Testicular Carcinoma	5	ENSG00000049656,ENSG00000171681,ENSG00000030110,ENSG00000187678,ENSG00000069011,ENSG00000002822,ENSG00000147596	7	0		0	1	1	CLPTM1L,ATF7IP,BAK1,SPRY4,PITX1,MAD1L1,PRDM14
EFO_0005094	P Wave Duration	3	ENSG00000183873,ENSG00000116016,ENSG00000089225,ENSG00000144712,ENSG00000145349	5	0		0	1	1	SCN5A,EPAS1,TBX5,CAND2,CAMK2D
EFO_0005110	Fatty Acid Measurement	7	ENSG00000134825,ENSG00000134824,ENSG00000157045,ENSG00000197375,ENSG00000153157,ENSG00000182459	6	0		0	1	1	TMEM258,FADS2,NTAN1,SLC22A5,SYCP2L,TEX19
EFO_0005230	Anxiety	3	ENSG00000106460,ENSG00000174306,ENSG00000106554	3	0		0	1	1	TMEM106B,ZHX3,CHCHD3
EFO_0005543	Glioma	8	ENSG00000147883,ENSG00000132432,ENSG00000152578,ENSG00000211455	4	0		0	1	1	CDKN2B,SEC61G,GRIA4,STK38L
EFO_0005653	Serum Metabolite Measurement	256	ENSG00000075643,ENSG00000093010,ENSG00000120149,ENSG00000140836,ENSG00000140905,ENSG00000157045,ENSG00000054654,ENSG00000090661,ENSG00000130164,ENSG00000135318,ENSG00000167608,ENSG00000175003,ENSG00000198133,ENSG00000116882,ENSG00000143641,ENSG00000144908,ENSG00000158825,ENSG00000163959,ENSG00000173281,ENSG00000002726,ENSG00000115361,ENSG00000144035,ENSG00000183077,ENSG00000086205,ENSG00000134824…	84	3	ENSG00000166183,ENSG00000123119,ENSG00000178814	0.84	1	1	MOCOS,COMT,MSX2,ZFHX3,GCSH,NTAN1,SYNE2,CERS4,LDLR,NT5E,TMC4,SLC22A1,TMEM229B,HAO2,GALNT2,ALDH1L1,CDA,SLC51A,PPP1R3B,AOC1,ACADL,NAT8,AFMID,FOLH1,FADS2,C4orf33,TMEM45B,SLC13A3,PPM1K,UNC93A,SLC6A20,NT5C3A,APOA5,SUCLA2,ACSM2B,CYB5R3,SLC22A5,SLC10A2,GCH1,ASPG,TMEM86B,CYP4F2,NAT2,SLC7A6,PTER,PAPSS2,SULT2A1,PM20D2,FMO3,MSRA,OPLAH,GCK,STAMBP,NAALAD2,HSPA8,ACY3,PACRGL,NECAB1,PROK2,KMT5B,TMEM258,ZNF618,SLC…	ASPG,NECAB1,OPLAH
EFO_0005664	Blood Metabolite Measurement	83	ENSG00000103064,ENSG00000197375,ENSG00000054654,ENSG00000105398,ENSG00000135318,ENSG00000175003,ENSG00000157045,ENSG00000197747,ENSG00000084734,ENSG00000144035,ENSG00000163644,ENSG00000119383,ENSG00000111181,ENSG00000153086,ENSG00000116882,ENSG00000183628,ENSG00000134824,ENSG00000140750,ENSG00000128928,ENSG00000146281,ENSG00000007933,ENSG00000156006,ENSG00000167608,ENSG00000160200,ENSG00000165406…	40	1	ENSG00000176155	0.59	1	1	SLC7A6,SLC22A5,SYNE2,SULT2A1,NT5E,SLC22A1,NTAN1,S100A10,GCKR,NAT8,PPM1K,PTPA,SLC6A12,ACMSD,HAO2,DGCR6,FADS2,ARHGAP17,IVD,PM20D2,FMO3,NAT2,TMC4,CBS,MARCHF8,SLC16A10,ECI2,SLC6A20,ELOVL2,ALDH18A1,AOC1,TDO2,COMT,IDO2,SRD5A2,SLC51A,RPE,SLC13A5,CCDC57,FBXO39	CCDC57
EFO_0005665	White Matter Hyperintensity Measurement	10	ENSG00000038427,ENSG00000162882,ENSG00000164185,ENSG00000015133,ENSG00000114796,ENSG00000072134,ENSG00000115380,ENSG00000087303,ENSG00000164867	9	0		0	1	1	VCAN,HAAO,ZNF474,CCDC88C,KLHL24,EPN2,EFEMP1,NID2,NOS3
EFO_0005677	Puberty Onset Measurement	4	ENSG00000165471,ENSG00000128585,ENSG00000052850,ENSG00000149218,ENSG00000170579,ENSG00000173258,ENSG00000043143,ENSG00000100376,ENSG00000137265,ENSG00000119906,ENSG00000140443,ENSG00000120341,ENSG00000197461,ENSG00000176697,ENSG00000177917,ENSG00000178538,ENSG00000119042,ENSG00000197651,ENSG00000116833,ENSG00000133794,ENSG00000140718,ENSG00000158092,ENSG00000151353,ENSG00000196504,ENSG00000170175	25	1	ENSG00000120341	0.95	1	1	MBL2,MKLN1,ALX4,ENDOD1,DLGAP1,ZNF483,JADE2,FAM118A,IRF4,SLF2,IGF1R,SEC16B,PDGFA,BDNF,ARL6IP6,CA8,SATB2,CCER1,NR5A2,BMAL1,FTO,NCK1,TMEM18,PRPF40A,CHRNB1	SEC16B
EFO_0005782	Age-Related Hearing Impairment	5	ENSG00000113328,ENSG00000130487,ENSG00000214944,ENSG00000197702,ENSG00000120658,ENSG00000163406,ENSG00000175029,ENSG00000087303,ENSG00000140718,ENSG00000100612,ENSG00000065609,ENSG00000151276,ENSG00000166510,ENSG00000167081,ENSG00000173210,ENSG00000118434,ENSG00000106070,ENSG00000044459,ENSG00000165023,ENSG00000087245,ENSG00000134516,ENSG00000100906,ENSG00000214128,ENSG00000249581,ENSG00000156218…	27	1	ENSG00000151276	0.87	1	1	CCNG1,KLHDC7B,ARHGEF28,PARVA,ENOX1,SLC15A2,CTBP2,NID2,FTO,DHRS7,SNAP91,MAGI1,CCDC68,PBX3,ABLIM3,SPACA1,GRB10,CNTLN,DIRAS2,MMP2,DOCK2,NFKBIA,TMEM213,CLRN2,ADAMTSL3,ADNP2,FOXN1	MAGI1
EFO_0005918	Osteoprotegerin Measurement	3	ENSG00000177570,ENSG00000147676,ENSG00000100347	3	0		0	1	1	SAMD12,MAL2,SAMM50
EFO_0005952	Non-Hodgkins Lymphoma	3	ENSG00000143119,ENSG00000110367,ENSG00000153094	3	0		0	1	1	CD53,DDX6,BCL2L11
EFO_0006312	Mitochondrial Dna Measurement	3	ENSG00000142611,ENSG00000136270,ENSG00000167193,ENSG00000243317,ENSG00000125871,ENSG00000152217,ENSG00000185619,ENSG00000198053,ENSG00000198324,ENSG00000072401,ENSG00000081189,ENSG00000108064,ENSG00000030110,ENSG00000112339,ENSG00000010278,ENSG00000135093,ENSG00000146592,ENSG00000120158,ENSG00000100290,ENSG00000187555,ENSG00000173281,ENSG00000101307,ENSG00000167323,ENSG00000187634,ENSG00000052126…	30	1	ENSG00000142611	0.79	1	1	PRDM16,TBRG4,CRK,STMP1,MGME1,SETBP1,PCGF3,SIRPA,PHETA1,UBE2D1,MEF2C,TFAM,BAK1,HBS1L,CD9,USP30,CREB5,RCL1,BIK,USP7,PPP1R3B,SIRPB1,STIM1,SAMD11,PLEKHA5,NR1D1,YEATS4,CDK6,EIF4E3,OVOL2	PRDM16
EFO_0006334	Total Iron Binding Capacity	3	ENSG00000091513,ENSG00000112339,ENSG00000109758,ENSG00000072274	4	0		0	1	1	TF,HBS1L,HGFAC,TFRC
EFO_0006794	Cerebrospinal Fluid Biomarker Measurement	16	ENSG00000113721,ENSG00000021645,ENSG00000105383,ENSG00000139684,ENSG00000113905,ENSG00000101441,ENSG00000268500,ENSG00000160712,ENSG00000111261,ENSG00000104998,ENSG00000170373,ENSG00000147655,ENSG00000129450,ENSG00000143226,ENSG00000158806,ENSG00000137699	16	0		0	1	1	PDGFRB,NRXN3,CD33,ESD,HRG,CST4,SIGLEC5,IL6R,MANSC1,IL27RA,CST1,RSPO2,SIGLEC9,FCGR2A,NPM2,TRIM29
EFO_0006925	Lipoprotein A Measurement	4	ENSG00000026652,ENSG00000104938,ENSG00000112096,ENSG00000134222,ENSG00000173281,ENSG00000172493,ENSG00000167608,ENSG00000175003,ENSG00000112038,ENSG00000153721,ENSG00000164674	11	0		0	1	1	AGPAT4,CLEC4M,ENSG00000112096,PSRC1,PPP1R3B,AFF1,TMC4,SLC22A1,OPRM1,CNKSR3,SYTL3
EFO_0006935	Thalamus Volume	5	ENSG00000135823,ENSG00000157985,ENSG00000109819,ENSG00000117318,ENSG00000132432,ENSG00000205835	6	0		0	1	1	STX6,AGAP1,PPARGC1A,ID3,SEC61G,GMNC
EFO_0006937	Optic Disc Area Measurement	5	ENSG00000179774,ENSG00000176635,ENSG00000144810	3	0		0	1	1	ATOH7,HORMAD2,COL8A1
EFO_0006940	Optic Cup Area Measurement	5	ENSG00000179008,ENSG00000133083,ENSG00000143845,ENSG00000071575,ENSG00000107130,ENSG00000108187,ENSG00000147883,ENSG00000128271,ENSG00000148655,ENSG00000158769,ENSG00000179774,ENSG00000111913,ENSG00000113657,ENSG00000176635,ENSG00000115380,ENSG00000178882,ENSG00000184838,ENSG00000100504	18	0		0	1	1	C14orf39,DCLK1,ETNK2,TRIB2,NCS1,PBLD,CDKN2B,ADORA2A,LRMDA,F11R,ATOH7,RIPOR2,DPYSL3,HORMAD2,EFEMP1,RFLNA,PRR16,PYGL
EFO_0007001	Dehydroepiandrosterone Sulphate Measurement	3	ENSG00000111875,ENSG00000105398,ENSG00000111877,ENSG00000153815	4	0		0	1	1	ASF1A,SULT2A1,MCM9,CMIP
EFO_0007009	Skin Pigmentation Measurement	6	ENSG00000161091,ENSG00000104177,ENSG00000188467,ENSG00000034053,ENSG00000137265	5	0		0	1	1	MFSD12,MYEF2,SLC24A5,APBA2,IRF4
EFO_0007010	Drug Use Measurement	65	ENSG00000171700,ENSG00000113441,ENSG00000122859,ENSG00000140807,ENSG00000148737,ENSG00000110243,ENSG00000021645,ENSG00000069869,ENSG00000096093,ENSG00000129965,ENSG00000057019,ENSG00000076554,ENSG00000114423,ENSG00000071575,ENSG00000115602,ENSG00000143921,ENSG00000148948,ENSG00000196782,ENSG00000170525,ENSG00000057294,ENSG00000084734,ENSG00000128512,ENSG00000164867,ENSG00000205189,ENSG00000095951…	99	4	ENSG00000069869,ENSG00000205189,ENSG00000112182,ENSG00000083535	0.95	1	1	RGS19,LNPEP,NEUROG3,NKD1,TCF7L2,APOA5,NRXN3,NEDD4,EFHC1,INS-IGF2,DCBLD2,TPD52,CBLB,TRIB2,IL1RL1,ABCG8,LRRC4C,MAML3,PFKFB3,PKP2,GCKR,DOCK4,NOS3,ZBTB10,HIVEP1,BSND,CCM2L,PITX2,INS,RNF38,UBLCP1,MEF2C,UBASH3A,NKX2-5,SGCG,CCNE1,LDLR,SMAD3,SLC4A7,LAPTM4B,VAV3,STT3B,FTO,FA2H,BACH2,INSR,TBC1D30,CCND2,ARL4A,CREB5,CTLA4,CDKN2B,SLC22A1,C1QTNF6,CTNNA3,GMDS,SLC7A1,SYT16,MYC,HNF4G,LMO3,TBX3,LARP4,PLB1,ANKS1B,T…	NEDD4,ZBTB10,BACH2,PIBF1
EFO_0007056	Clinical Treatment	4	ENSG00000187783,ENSG00000205517,ENSG00000156006,ENSG00000143921,ENSG00000204103,ENSG00000164867,ENSG00000184937,ENSG00000164330,ENSG00000130164,ENSG00000153815,ENSG00000152404,ENSG00000102967,ENSG00000139514,ENSG00000171105,ENSG00000033867,ENSG00000135111,ENSG00000061455,ENSG00000081189,ENSG00000156395,ENSG00000165995,ENSG00000106392,ENSG00000119866,ENSG00000140718,ENSG00000118526,ENSG00000147883…	27	1	ENSG00000061455	0.87	1	1	TMEM72,RGL3,NAT2,ABCG8,MAFB,NOS3,WT1,EBF1,LDLR,CMIP,CWF19L2,DHODH,SLC7A1,INSR,SLC4A7,TBX3,PRDM6,MEF2C,SORCS3,CACNB2,C1GALT1,BCL11A,FTO,TCF21,CDKN2B,TCF7L2,EBF2	PRDM6
EFO_0007117	Carotid Artery Intima Media Thickness	4	ENSG00000105492,ENSG00000175946,ENSG00000129993,ENSG00000164330	4	0		0	1	1	SIGLEC6,KLHL38,CBFA2T3,EBF1
EFO_0007149	Appendicitis	7	ENSG00000136630,ENSG00000164093,ENSG00000049759	3	0		0	1	1	HLX,PITX2,NEDD4L
EFO_0007536	Vesicoureteral Reflux	3	ENSG00000135312,ENSG00000177551,ENSG00000147408,ENSG00000112175	4	0		0	1	1	HTR1B,NHLH2,CSGALNACT1,BMP5
EFO_0007630	Glycerophospholipid Measurement	6	ENSG00000090661,ENSG00000134824,ENSG00000054654,ENSG00000130164	4	0		0	1	1	CERS4,FADS2,SYNE2,LDLR
EFO_0007702	Hip Bone Mineral Density	8	ENSG00000081189,ENSG00000196937,ENSG00000144847,ENSG00000176692,ENSG00000157168,ENSG00000144407,ENSG00000262655,ENSG00000167941	8	0		0	1	1	MEF2C,FAM3C,IGSF11,FOXC2,NRG1,PTH2R,SPON1,SOST
EFO_0007708	T-Tau:Beta-Amyloid 1-42 Ratio Measurement	3	ENSG00000130957,ENSG00000229665,ENSG00000109851,ENSG00000148481,ENSG00000130208,ENSG00000204919,ENSG00000035664,ENSG00000171517	8	0		0	1	1	FBP2,PRR20C,DBX1,MINDY3,APOC1,PRR20A,DAPK2,LPAR3
EFO_0007710	Cognitive Decline Measurement	3	ENSG00000139668,ENSG00000038945,ENSG00000143507,ENSG00000164924,ENSG00000032389	5	0		0	1	1	WDFY2,MSR1,DUSP10,YWHAZ,EIPR1
EFO_0007783	Mosaic Loss Of Chromosome Y Measurement	4	ENSG00000100721,ENSG00000133619,ENSG00000243317,ENSG00000152217,ENSG00000185811,ENSG00000149311,ENSG00000157110,ENSG00000002822,ENSG00000078399,ENSG00000173013,ENSG00000135535,ENSG00000163412,ENSG00000163902,ENSG00000148143,ENSG00000166263	15	0		0	1	1	TCL1A,KRBA1,STMP1,SETBP1,IKZF1,ATM,RBPMS,MAD1L1,HOXA9,CFAP184,CD164,EIF4E3,RPN1,ZNF462,STXBP4
EFO_0007786	Menstrual Cycle Measurement	3	ENSG00000152219,ENSG00000144468,ENSG00000167244,ENSG00000166949,ENSG00000116833	5	0		0	1	1	ARL14EP,RHBDD1,IGF2,SMAD3,NR5A2
EFO_0007793	Bmi-Adjusted Leptin Measurement	9	ENSG00000084734,ENSG00000174697,ENSG00000082438	3	0		0	1	1	GCKR,LEP,COBLL1
EFO_0007796	Parental Longevity	8	ENSG00000147883,ENSG00000242802,ENSG00000116783,ENSG00000178409,ENSG00000188266,ENSG00000198846	6	0		0	1	1	CDKN2B,AP5Z1,TNNI3K,BEND3,HYKK,TOX
EFO_0007800	Body Fat Percentage	19	ENSG00000111879,ENSG00000038427,ENSG00000079393,ENSG00000081189,ENSG00000095713,ENSG00000140718,ENSG00000148737,ENSG00000184792,ENSG00000197381,ENSG00000203867,ENSG00000169981,ENSG00000021645,ENSG00000105088,ENSG00000105173,ENSG00000105662,ENSG00000112038,ENSG00000112137,ENSG00000131323,ENSG00000137764,ENSG00000139973,ENSG00000153495,ENSG00000156218,ENSG00000120341,ENSG00000123119,ENSG00000132170…	195	8	ENSG00000131323,ENSG00000120341,ENSG00000173068,ENSG00000150672,ENSG00000130222,ENSG00000078114,ENSG00000123119,ENSG00000131374	0.97	1	1	FAM184A,VCAN,DUSP13B,MEF2C,CRTAC1,FTO,TCF7L2,OSBP2,ADARB1,RBM20,ZNF35,NRXN3,OLFM2,CCNE1,CRTC1,OPRM1,PHACTR1,TRAF3,MAP2K5,SYT16,TEX29,ADAMTSL3,SEC16B,NECAB1,PPARG,PATJ,DUSP10,UBE2E2,SATB1,FHIT,AOC1,WNK1,TRIB2,NPVF,SRSF9,RTN4,ZMIZ2,TOM1L1,TMEM18,SPHKAP,NFU1,UBE2E3,FEZ2,RFLNA,KCNJ12,PLCB4,CELF4,KLF3,GADD45G,RALGPS1,HSD17B12,RIT2,ARL14EP,UBASH3B,BNC2,BDNF,LCORL,TSHZ2,OPCML,TEAD1,MAML3,ZNF521,PRDM4,IM…	TRAF3,SEC16B,BNC2,DLG2,GADD45G,NEBL,NECAB1,TBC1D5
EFO_0007803	Emotional Symptom Measurement	5	ENSG00000213047,ENSG00000107249,ENSG00000168734,ENSG00000101489,ENSG00000133794,ENSG00000185532,ENSG00000171045,ENSG00000157168,ENSG00000028116,ENSG00000169783,ENSG00000110921,ENSG00000125746,ENSG00000106460,ENSG00000185920,ENSG00000078328,ENSG00000156395,ENSG00000162599,ENSG00000077063,ENSG00000176697,ENSG00000182463	20	0		0	1	1	DENND1B,GLIS3,PKIG,CELF4,BMAL1,PRKG1,TSNARE1,NRG1,VRK2,LINGO1,MVK,EML2,TMEM106B,PTCH1,RBFOX1,SORCS3,NFIA,CTTNBP2,BDNF,TSHZ2
EFO_0007817	Sleep Apnea Measurement	3	ENSG00000106299,ENSG00000157168,ENSG00000115602	3	0		0	1	1	WASL,NRG1,IL1RL1
EFO_0007824	Hair Shape Measurement	7	ENSG00000131149,ENSG00000160202,ENSG00000164330,ENSG00000025156,ENSG00000102781,ENSG00000124788,ENSG00000137203,ENSG00000182185,ENSG00000175879,ENSG00000058063,ENSG00000116132,ENSG00000117614,ENSG00000142655,ENSG00000147655,ENSG00000163884,ENSG00000174332,ENSG00000186564,ENSG00000135903,ENSG00000158321,ENSG00000162959,ENSG00000163235,ENSG00000152217,ENSG00000172927,ENSG00000196628,ENSG00000172954…	102	4	ENSG00000196628,ENSG00000198945,ENSG00000012822,ENSG00000061455	0.93	1	1	GSE1,CRYAA,EBF1,HSF2,KATNAL1,ATXN1,TFAP2A,RAD51B,HOXD8,ATP11B,PRRX1,SYF2,PEX14,RSPO2,KLF15,GLIS1,FOXD2,PAX3,AUTS2,MEMO1,TGFA,SETBP1,MYEOV,TCF4,LCLAT1,PRDM4,FARSB,RSAD2,PDGFA,TWIST2,IQGAP1,CCDC138,ALX4,SLC14A2,ZNF462,DKK2,ZNF618,RORB,TCF12,PRDM6,EPC1,LRMDA,FAM53B,METTL9,SIM1,MYB,IRF4,L3MBTL3,LGR4,EFEMP1,RUNX3,TBX15,CLIC4,PBX1,SUCNR1,CDYL2,MEF2C,PIP4K2A,MBL2,HAPSTR1,CLIC5,PCCA,ERRFI1,EIF4E3,CBX5,KR…	TCF4,L3MBTL3,CALCOCO1,PRDM6
EFO_0007825	Balding Measurement	4	ENSG00000061455,ENSG00000070193,ENSG00000075399,ENSG00000120306,ENSG00000131149,ENSG00000160202,ENSG00000112246,ENSG00000112339,ENSG00000112782,ENSG00000118922,ENSG00000137203,ENSG00000140262,ENSG00000140575,ENSG00000182185,ENSG00000171793,ENSG00000172954,ENSG00000070366,ENSG00000135903,ENSG00000138035,ENSG00000146966,ENSG00000158321,ENSG00000169372,ENSG00000173801,ENSG00000233608,ENSG00000064655…	145	6	ENSG00000106689,ENSG00000196628,ENSG00000198945,ENSG00000137936,ENSG00000061455,ENSG00000152422	0.98	1	1	PRDM6,FGF10,VPS9D1,CYSTM1,GSE1,CRYAA,SIM1,HBS1L,CLIC5,KLF12,TFAP2A,TCF12,IQGAP1,RAD51B,CTPS1,LCLAT1,SMG6,PAX3,PNPT1,DENND2A,AUTS2,CRADD,JUP,TWIST2,EYA2,LNX1,LHX2,SLC14A2,ZNF462,SETBP1,MYEOV,ZNF521,LGR4,TEAD1,PRDM4,KLHL42,MAP3K14,LRP6,FZD10,MKLN1,RSAD2,SEPTIN2,PDGFA,TSPAN8,ALX4,VAPA,GLIS3,KCTD1,BCL2,PRRX1,FAM118A,TNFAIP8,LRMDA,EBF1,SPRY4,FAM53B,CHRNB1,ATXN1,ENSG00000139656,GTF2A1,L3MBTL3,KLF15,RSP…	LHX2,TCF4,L3MBTL3,BCAR3,PRDM6,XRCC4
EFO_0007828	Daytime Rest Measurement	4	ENSG00000112699,ENSG00000146243,ENSG00000145194,ENSG00000180611,ENSG00000181915,ENSG00000182022,ENSG00000157985,ENSG00000153140,ENSG00000213079,ENSG00000115963,ENSG00000187855,ENSG00000165113,ENSG00000169302,ENSG00000112584,ENSG00000173575,ENSG00000132849,ENSG00000175866,ENSG00000182263,ENSG00000168795,ENSG00000184349,ENSG00000166407,ENSG00000174306,ENSG00000065609,ENSG00000101746,ENSG00000189280	25	1	ENSG00000101746	0.95	1	1	GMDS,IRAK1BP1,ECE2,MB21D2,ADO,CHST15,AGAP1,CETN3,SCAF8,RND3,ASCL4,GKAP1,STK32A,FAM120B,CHD2,PATJ,BAIAP2,FIGN,ZBTB5,EFNA5,LMO1,ZHX3,SNAP91,NOL4,GJB5	NOL4
EFO_0007835	Alcohol Dependence Measurement	3	ENSG00000128567,ENSG00000198369,ENSG00000164024,ENSG00000145919,ENSG00000176463	5	0		0	1	1	PODXL,SPRED2,METAP1,BOD1,SLCO3A1
EFO_0007843	Nose Morphology Measurement	14	ENSG00000153885,ENSG00000009709,ENSG00000101144,ENSG00000170234,ENSG00000174332,ENSG00000182580,ENSG00000182185,ENSG00000104332,ENSG00000164841,ENSG00000135111,ENSG00000135903,ENSG00000162511,ENSG00000188467,ENSG00000162599,ENSG00000170577,ENSG00000173068,ENSG00000185920,ENSG00000173253,ENSG00000095637,ENSG00000169855,ENSG00000173281,ENSG00000196220,ENSG00000156218,ENSG00000169071	24	1	ENSG00000173068	0.98	1	1	KCTD15,PAX7,BMP7,PWWP2A,GLIS1,EPHB3,RAD51B,SFRP1,TMEM74,TBX3,PAX3,LAPTM5,SLC24A5,NFIA,SIX2,BNC2,PTCH1,DMRT2,SORBS1,ROBO1,PPP1R3B,SRGAP3,ADAMTSL3,ROR2	BNC2
EFO_0007845	Lip Morphology Measurement	6	ENSG00000119042,ENSG00000116132,ENSG00000182185,ENSG00000163132,ENSG00000180318,ENSG00000170577,ENSG00000148655	7	0		0	1	1	SATB2,PRRX1,RAD51B,MSX1,ALX1,SIX2,LRMDA
EFO_0007924	Tonsillectomy Risk Measurement	3	ENSG00000177468,ENSG00000221955,ENSG00000185811,ENSG00000132359,ENSG00000101017,ENSG00000109618,ENSG00000142599,ENSG00000176635,ENSG00000109101,ENSG00000186575	10	0		0	1	1	OLIG3,SLC12A8,IKZF1,RAP1GAP2,CD40,SEPSECS,RERE,HORMAD2,FOXN1,NF2
EFO_0007990	Neutrophil Percentage Of Leukocytes	3	ENSG00000029364,ENSG00000089775,ENSG00000099968,ENSG00000113441,ENSG00000145901,ENSG00000153815,ENSG00000165406,ENSG00000178175,ENSG00000104427,ENSG00000055208,ENSG00000112773,ENSG00000118495,ENSG00000118513,ENSG00000140479,ENSG00000146285,ENSG00000180448,ENSG00000066027,ENSG00000104765,ENSG00000143850,ENSG00000171033,ENSG00000173281,ENSG00000206559,ENSG00000072609,ENSG00000105810,ENSG00000105889…	161	6	ENSG00000131323,ENSG00000197024,ENSG00000113916,ENSG00000183323,ENSG00000167565,ENSG00000145901	0.88	1	1	SLC39A9,ZBTB25,BCL2L13,LNPEP,TNIP1,CMIP,MARCHF8,ZNF366,ZC2HC1A,TAB2,TENT5A,PLAGL1,MYB,PCSK6,SCML4,ARHGAP45,PPP2R5A,BNIP3L,PLEKHA6,PKIA,PPP1R3B,ZCWPW2,CHFR,CDK6,STEAP1B,IL1RL1,CAB39,SLC47A1,KCNE4,JAZF1,BORCS5,IKZF1,TBC1D8,CREB5,BRD3,BCL2,UBXN2A,HIVEP1,ASB3,CD69,BCL2L11,TNFRSF13B,CRK,OLIG3,TNFSF8,DOCK8,KLF3,ZBTB16,RCL1,EGF,CDKN2B,SETBP1,USP49,IQGAP1,EPS15L1,PELO,CCDC125,KCNN4,IL27RA,ATXN1,CD164,GTF…	TRAF3,ZNF398,BCL6,CCDC125,SERTAD3,TNIP1
EFO_0008003	Heart Rate Variability Measurement	4	ENSG00000174886,ENSG00000127920,ENSG00000134532	3	0		0	1	1	NDUFA11,GNG11,SOX5
EFO_0008005	Energy Expenditure Measurement	3	ENSG00000144229,ENSG00000182831,ENSG00000163032,ENSG00000172379	4	0		0	1	1	THSD7B,HAPSTR1,VSNL1,ARNT2
EFO_0008036	Bmi-Adjusted Fasting Blood Glucose Measurement	5	ENSG00000164756,ENSG00000106633,ENSG00000152253,ENSG00000148737,ENSG00000084734,ENSG00000121671,ENSG00000106070	7	0		0	1	1	SLC30A8,GCK,SPC25,TCF7L2,GCKR,CRY2,GRB10
EFO_0008137	Galectin-3 Measurement	3	ENSG00000131981,ENSG00000171124,ENSG00000178974	3	0		0	1	1	LGALS3,FUT3,FBXO34
EFO_0008205	Left Ventricular Structural Measurement	10	ENSG00000198523,ENSG00000113196,ENSG00000124762,ENSG00000180938,ENSG00000115641,ENSG00000104549,ENSG00000135111,ENSG00000183072,ENSG00000085276,ENSG00000118194,ENSG00000265107,ENSG00000140443,ENSG00000108433,ENSG00000111860,ENSG00000162599,ENSG00000070366,ENSG00000184937	17	0		0	1	1	PLN,HAND1,CDKN1A,ZNF572,FHL2,SQLE,TBX3,NKX2-5,MECOM,TNNT2,GJA5,IGF1R,GOSR2,CEP85L,NFIA,SMG6,WT1
EFO_0008206	Left Ventricular Systolic Function Measurement	3	ENSG00000104549,ENSG00000151929,ENSG00000163492,ENSG00000180938,ENSG00000141441	5	0		0	1	1	SQLE,BAG3,CCDC141,ZNF572,GAREM1
EFO_0008373	Left Ventricular Ejection Fraction Measurement	5	ENSG00000151929,ENSG00000180938,ENSG00000104549	3	0		0	1	1	BAG3,ZNF572,SQLE
EFO_0008398	T Wave Morphology Measurement	4	ENSG00000055118,ENSG00000123700,ENSG00000134532,ENSG00000118922	4	0		0	1	1	KCNH2,KCNJ2,SOX5,KLF12
EFO_0008546	Poisoning	3	ENSG00000197971,ENSG00000172361,ENSG00000159788	3	0		0	1	1	MBP,CFAP53,RGS12
EFO_0008568	Sleep Disorder	3	ENSG00000140718,ENSG00000182831,ENSG00000170370	3	0		0	1	1	FTO,HAPSTR1,EMX2
EFO_0008589	Esterified Cholesterol Measurement	3	ENSG00000143921,ENSG00000134824,ENSG00000167995,ENSG00000221968	4	0		0	1	1	ABCG8,FADS2,BEST1,FADS3
EFO_0009092	Breast Milk Measurement	3	ENSG00000038427,ENSG00000128908,ENSG00000115866,ENSG00000186480,ENSG00000145982,ENSG00000182533,ENSG00000179059,ENSG00000164283,ENSG00000169946,ENSG00000169064,ENSG00000158125,ENSG00000038002,ENSG00000215203,ENSG00000077092,ENSG00000109819	15	0		0	1	1	VCAN,INO80,DARS1,INSIG1,FARS2,CAV3,ZFP42,ESM1,ZFPM2,ZBBX,XDH,AGA,GRXCR1,RARB,PPARGC1A
EFO_0009116	Vitamin Supplement Exposure Measurement	3	ENSG00000167670,ENSG00000186231,ENSG00000134532	3	0		0	1	1	CHAF1A,KLHL32,SOX5
EFO_0009184	Heart Rate Response To Exercise	6	ENSG00000134532,ENSG00000163492,ENSG00000152661,ENSG00000137203	4	0		0	1	1	SOX5,CCDC141,GJA1,TFAP2A
EFO_0009268	Family History Of Alzheimer‚ÄôS Disease	4	ENSG00000174469,ENSG00000073921,ENSG00000142273,ENSG00000172179,ENSG00000130202,ENSG00000130208,ENSG00000085514	7	0		0	1	1	CNTNAP2,PICALM,CBLC,PRL,NECTIN2,APOC1,PILRA
EFO_0009270	Heel Bone Mineral Density	13	ENSG00000179008,ENSG00000069011,ENSG00000087245,ENSG00000100376,ENSG00000103326,ENSG00000103449,ENSG00000120708,ENSG00000140718,ENSG00000150054,ENSG00000151150,ENSG00000151292,ENSG00000152422,ENSG00000153815,ENSG00000159216,ENSG00000159261,ENSG00000160255,ENSG00000165471,ENSG00000183621,ENSG00000184702,ENSG00000198682,ENSG00000010803,ENSG00000147655,ENSG00000100523,ENSG00000100784,ENSG00000112175…	321	13	ENSG00000196628,ENSG00000104756,ENSG00000198945,ENSG00000205189,ENSG00000164118,ENSG00000173068,ENSG00000123106,ENSG00000150054,ENSG00000078114,ENSG00000165495,ENSG00000159216,ENSG00000109654,ENSG00000152422	0.96	1	1	C14orf39,PITX1,MMP2,FAM118A,CAPN15,SALL1,TGFBI,FTO,MPP7,ANK3,CSNK1G3,XRCC4,CMIP,RUNX1,CLDN14,ITGB2,MBL2,ZNF438,SEPTIN5,PAPSS2,SCMH1,RSPO2,DDHD1,RPS6KA5,BMP5,QKI,GMDS,VEGFA,KLF12,CCDC170,SMAD9,RHOJ,TNFRSF19,CD164,SMAD3,FOS,RGMA,RAD51B,CYP4F2,L3MBTL3,RAB1A,MLPH,SMAD5,TBX15,EYA1,EIF3E,PRRX1,DUSP4,LHX9,FBLIM1,NFIA,CLIC4,LPAR3,TNKS,PPP1R3B,STARD3NL,TIMP2,LRP6,CTTNBP2,CNOT4,CDK6,SFRP4,MEOX2,SATB2,DNMT3…	TCF4,KCTD9,L3MBTL3,ZBTB10,CEP44,BNC2,CCDC91,MPP7,NEBL,PKNOX2,RUNX1,TRIM2,XRCC4
EFO_0009422	Cxcl5 Measurement	3	ENSG00000148572,ENSG00000163735,ENSG00000169925,ENSG00000169946	4	0		0	1	1	NRBF2,CXCL5,BRD3,ZFPM2
EFO_0009458	Alcohol Use Disorder Measurement	3	ENSG00000140718,ENSG00000170417,ENSG00000144229,ENSG00000173281,ENSG00000028116,ENSG00000137642,ENSG00000138813,ENSG00000164024	8	0		0	1	1	FTO,TMEM182,THSD7B,PPP1R3B,VRK2,SORL1,C4orf17,METAP1
EFO_0009473	Hemolysis	5	ENSG00000173221,ENSG00000240583,ENSG00000029534,ENSG00000185811,ENSG00000133488,ENSG00000244734	6	0		0	1	1	GLRX,AQP1,ANK1,IKZF1,SEC14L4,HBB
EFO_0009676	Musculoskeletal System Disease	3	ENSG00000165084,ENSG00000134532,ENSG00000188803,ENSG00000196456	4	0		0	1	1	C8orf34,SOX5,SHISA6,ZNF775
EFO_0009767	Glycine Measurement	6	ENSG00000185305,ENSG00000139209,ENSG00000140905,ENSG00000173281,ENSG00000197713,ENSG00000144908,ENSG00000103569,ENSG00000125879	8	0		0	1	1	ARL15,SLC38A4,GCSH,PPP1R3B,RPE,ALDH1L1,AQP9,OTOR
EFO_0009863	Anxiety Measurement	3	ENSG00000171045,ENSG00000213047,ENSG00000185920,ENSG00000002822,ENSG00000204463,ENSG00000078328,ENSG00000182568,ENSG00000176697,ENSG00000140948,ENSG00000153234,ENSG00000171703	11	0		0	1	1	TSNARE1,DENND1B,PTCH1,MAD1L1,BAG6,RBFOX1,SATB1,BDNF,ZCCHC14,NR4A2,TCEA2
EFO_0009925	Antithrombotic Agent Use Measurement	3	ENSG00000140836,ENSG00000147883,ENSG00000164093,ENSG00000143921,ENSG00000171700,ENSG00000112137,ENSG00000140718,ENSG00000110243	8	0		0	1	1	ZFHX3,CDKN2B,PITX2,ABCG8,RGS19,PHACTR1,FTO,APOA5
EFO_0009926	Vasodilators Used In Cardiac Diseases Use Measurement	3	ENSG00000118526,ENSG00000183891,ENSG00000112137,ENSG00000117971,ENSG00000147883	5	0		0	1	1	TCF21,TTC32,PHACTR1,CHRNB4,CDKN2B
EFO_0009929	Beta Blocking Agent Use Measurement	3	ENSG00000163602,ENSG00000111245,ENSG00000135111,ENSG00000183161,ENSG00000147883,ENSG00000164093,ENSG00000130517,ENSG00000205517,ENSG00000143119,ENSG00000148935,ENSG00000140718,ENSG00000165995,ENSG00000118526,ENSG00000171105,ENSG00000033867,ENSG00000177272,ENSG00000189184,ENSG00000153815,ENSG00000104490,ENSG00000164867	20	0		0	1	1	RYBP,MYL2,TBX3,FANCF,CDKN2B,PITX2,PGPEP1,RGL3,CD53,GAS2,FTO,CACNB2,TCF21,INSR,SLC4A7,KCNA3,PCDH18,CMIP,NCALD,NOS3
EFO_0009930	Calcium Channel Blocker Use Measurement	3	ENSG00000061455,ENSG00000165995,ENSG00000112715,ENSG00000167080,ENSG00000123454,ENSG00000108433,ENSG00000111424,ENSG00000164867,ENSG00000105810,ENSG00000184937,ENSG00000168092,ENSG00000153815,ENSG00000185305,ENSG00000171105,ENSG00000140718,ENSG00000221818,ENSG00000139514,ENSG00000154328,ENSG00000169946,ENSG00000107249,ENSG00000147883,ENSG00000186660,ENSG00000118526,ENSG00000205517,ENSG00000033867…	32	1	ENSG00000061455	0.74	1	1	PRDM6,CACNB2,VEGFA,B4GALNT2,DBH,GOSR2,VDR,NOS3,CDK6,WT1,PAFAH1B2,CMIP,ARL15,INSR,FTO,EBF2,SLC7A1,NEIL2,ZFPM2,GLIS3,CDKN2B,ZFP91,TCF21,RGL3,SLC4A7,TBX2,BTN3A2,MECOM,HNF4G,TBX3,ANKRD55,NAT2	PRDM6
EFO_0009944	Antiglaucoma Preparations And Miotics Use Measurement	3	ENSG00000179008,ENSG00000085276,ENSG00000147883,ENSG00000136944,ENSG00000005108,ENSG00000007237,ENSG00000075420,ENSG00000138035	8	0		0	1	1	C14orf39,MECOM,CDKN2B,LMX1B,THSD7A,GAS7,FNDC3B,PNPT1
EFO_0009959	Diverticular Disease	3	ENSG00000198373,ENSG00000102471,ENSG00000206561,ENSG00000176697,ENSG00000142655,ENSG00000153015,ENSG00000168621,ENSG00000136630,ENSG00000136999,ENSG00000115380,ENSG00000165995,ENSG00000099139,ENSG00000175868	13	0		0	1	1	WWP2,NDFIP2,COLQ,BDNF,PEX14,CWC27,GDNF,HLX,CCN3,EFEMP1,CACNB2,PCSK5,CALCB
EFO_0010071	Cardiac Troponin I Measurement	3	ENSG00000151929,ENSG00000144712,ENSG00000171791,ENSG00000185215,ENSG00000035403	5	0		0	1	1	BAG3,CAND2,BCL2,TNFAIP2,VCL
EFO_0010091	Tea Consumption Measurement	3	ENSG00000203880,ENSG00000205927,ENSG00000140718,ENSG00000133794,ENSG00000106536	5	0		0	1	1	PCMTD2,OLIG2,FTO,BMAL1,POU6F2
EFO_0010118	Sphingomyelin Measurement	55	ENSG00000054654,ENSG00000090661,ENSG00000110243,ENSG00000221968,ENSG00000134824,ENSG00000130208,ENSG00000084734,ENSG00000134825,ENSG00000198133,ENSG00000130164,ENSG00000165995,ENSG00000119408,ENSG00000183579	13	0		0	1	1	SYNE2,CERS4,APOA5,FADS3,FADS2,APOC1,GCKR,TMEM258,TMEM229B,LDLR,CACNB2,NEK6,ZNRF3
EFO_0010151	Soluble Triggering Receptor Expressed On Myeloid Cells 2 Measurement	3	ENSG00000110077,ENSG00000110079,ENSG00000173281	3	0		0	1	1	MS4A6A,MS4A4A,PPP1R3B
EFO_0010222	Ceramide Measurement	11	ENSG00000054654,ENSG00000112149,ENSG00000113328,ENSG00000185305	4	0		0	1	1	SYNE2,CD83,CCNG1,ARL15
EFO_0010224	Lysophosphatidylcholine Measurement	12	ENSG00000116990,ENSG00000182263,ENSG00000134824,ENSG00000157045,ENSG00000213996,ENSG00000134825,ENSG00000122042,ENSG00000198133	8	0		0	1	1	MYCL,FIGN,FADS2,NTAN1,TM6SF2,TMEM258,UBL3,TMEM229B
EFO_0010225	Lysophosphatidylethanolamine Measurement	6	ENSG00000157045,ENSG00000084734,ENSG00000187164,ENSG00000116990,ENSG00000134824,ENSG00000134825	6	0		0	1	1	NTAN1,GCKR,SHTN1,MYCL,FADS2,TMEM258
EFO_0010226	Phosphatidylcholine Measurement	106	ENSG00000157045,ENSG00000165863,ENSG00000054654,ENSG00000197977,ENSG00000084734,ENSG00000133027,ENSG00000167914,ENSG00000134824,ENSG00000134825,ENSG00000198133,ENSG00000090661,ENSG00000167608,ENSG00000130208,ENSG00000142698,ENSG00000116990,ENSG00000136573,ENSG00000221968,ENSG00000160216,ENSG00000198382	19	0		0	1	1	NTAN1,SPMIP5,SYNE2,ELOVL2,GCKR,PEMT,GSDMA,FADS2,TMEM258,TMEM229B,CERS4,TMC4,APOC1,C1orf94,MYCL,BLK,FADS3,AGPAT3,UVRAG
EFO_0010228	Phosphatidylethanolamine Measurement	26	ENSG00000134824,ENSG00000084734,ENSG00000134825,ENSG00000180089,ENSG00000157045,ENSG00000186115,ENSG00000197977,ENSG00000198133	8	0		0	1	1	FADS2,GCKR,TMEM258,TMEM86B,NTAN1,CYP4F2,ELOVL2,TMEM229B
EFO_0010230	Phosphatidylinositol Measurement	26	ENSG00000167608,ENSG00000198133,ENSG00000134824,ENSG00000197977,ENSG00000134825,ENSG00000110245,ENSG00000133027	7	0		0	1	1	TMC4,TMEM229B,FADS2,ELOVL2,TMEM258,APOC3,PEMT
EFO_0010554	Retinal Vasculature Measurement	4	ENSG00000137265,ENSG00000187079,ENSG00000130402	3	0		0	1	1	IRF4,TEAD1,ACTN4
EFO_0010576	Liver Fibrosis Measurement	3	ENSG00000112339,ENSG00000170509,ENSG00000013016,ENSG00000030110,ENSG00000169946,ENSG00000087128,ENSG00000167460	7	0		0	1	1	HBS1L,HSD17B13,EHD3,BAK1,ZFPM2,TMPRSS11E,TPM4
EFO_0010804	Vascular Endothelial Growth Factor A Measurement	3	ENSG00000169946,ENSG00000147852,ENSG00000168263	3	0		0	1	1	ZFPM2,VLDLR,KCNV2
EFO_0010949	Upper Face Morphology Measurement	7	ENSG00000125629,ENSG00000052850,ENSG00000136944,ENSG00000070193,ENSG00000175198,ENSG00000077092,ENSG00000106392,ENSG00000182158,ENSG00000100376,ENSG00000115380	10	0		0	1	1	INSIG2,ALX4,LMX1B,FGF10,PCCA,RARB,C1GALT1,CREB3L2,FAM118A,EFEMP1
EFO_0010978	Chemotherapy-Induced Cytotoxicity Measurement	4	ENSG00000139211,ENSG00000196422,ENSG00000163114	3	0		0	1	1	AMIGO2,PPP1R26,PDHA2
EFO_0020047	Phosphatidate Measurement	5	ENSG00000134825,ENSG00000167608,ENSG00000108960,ENSG00000134824	4	0		0	1	1	TMEM258,TMC4,MMD,FADS2
EFO_1000786	Osteoarthritis, Hip	9	ENSG00000166949,ENSG00000087448,ENSG00000108984,ENSG00000119147,ENSG00000178882,ENSG00000136944,ENSG00000095752,ENSG00000112175,ENSG00000136828,ENSG00000198756,ENSG00000184557,ENSG00000198860,ENSG00000163235	13	0		0	1	1	SMAD3,KLHL42,MAP2K6,ECRG4,RFLNA,LMX1B,IL11,BMP5,RALGPS1,COLGALT2,SOCS3,TSEN15,TGFA
EFO_1001017	Limited Scleroderma	3	ENSG00000163687,ENSG00000064419,ENSG00000196353	3	0		0	1	1	DNASE1L3,TNPO3,CPNE4
EFO_1001022	Low Tension Glaucoma	3	ENSG00000179008,ENSG00000147883,ENSG00000112699,ENSG00000169946	4	0		0	1	1	C14orf39,CDKN2B,GMDS,ZFPM2
EFO_1001460	Diverticulitis	3	ENSG00000064652,ENSG00000175868,ENSG00000176697,ENSG00000143353,ENSG00000136999,ENSG00000206561,ENSG00000165995,ENSG00000115380	8	0		0	1	1	SNX24,CALCB,BDNF,LYPLAL1,CCN3,COLQ,CACNB2,EFEMP1
EFO_1001488	Influenza A (H1N1)	3	ENSG00000006704,ENSG00000122711,ENSG00000167858,ENSG00000198369,ENSG00000148848,ENSG00000137960,ENSG00000164303	7	0		0	1	1	GTF2IRD1,SPINK4,TEKT1,SPRED2,ADAM12,GIPC2,ENPP6
EFO_1001504	Small Vessel Stroke	4	ENSG00000154118,ENSG00000140948,ENSG00000145349,ENSG00000078328	4	0		0	1	1	JPH3,ZCCHC14,CAMK2D,RBFOX1
EFO_1001512	Endometrial Carcinoma	4	ENSG00000119866,ENSG00000184937,ENSG00000135547,ENSG00000108468,ENSG00000275410,ENSG00000135111	6	0		0	1	1	BCL11A,WT1,HEY2,CBX1,HNF1B,TBX3
EFO_1001870	Late-Onset Alzheimers Disease	3	ENSG00000142192,ENSG00000085514,ENSG00000105383,ENSG00000106460,ENSG00000073921,ENSG00000135077,ENSG00000087589,ENSG00000137642,ENSG00000138613,ENSG00000125255,ENSG00000144749,ENSG00000168918,ENSG00000108091	13	0		0	1	1	APP,PILRA,CD33,TMEM106B,PICALM,HAVCR2,CASS4,SORL1,APH1B,SLC10A2,LRIG1,INPP5D,CCDC6
EFO_1002006	Treatment-Resistant Hypertension	3	ENSG00000119772,ENSG00000170579,ENSG00000120149	3	0		0	1	1	DNMT3A,DLGAP1,MSX2
EFO_1002013	Alcoholic Pancreatitis	3	ENSG00000162438,ENSG00000164266,ENSG00000176049	3	0		0	1	1	CTRC,SPINK1,JAKMIP2
GO_0042476	Odontogenesis	3	ENSG00000165995,ENSG00000123700,ENSG00000182185,ENSG00000118245,ENSG00000174099	5	0		0	1	1	CACNB2,KCNJ2,RAD51B,TNP1,MSRB3
GO_0042493	Response To Drug	3	ENSG00000110367,ENSG00000115602,ENSG00000171621,ENSG00000164093,ENSG00000120549	5	0		0	1	1	DDX6,IL1RL1,SPSB1,PITX2,KIAA1217
HP_0000202	Oral Cleft	3	ENSG00000136158,ENSG00000009709,ENSG00000204103,ENSG00000187164	4	0		0	1	1	SPRY2,PAX7,MAFB,SHTN1
HP_0000545	Myopia	7	ENSG00000078328,ENSG00000163531,ENSG00000148948,ENSG00000138613,ENSG00000198846,ENSG00000148737,ENSG00000162599,ENSG00000165061,ENSG00000188803,ENSG00000182667,ENSG00000111432	11	0		0	1	1	RBFOX1,NFASC,LRRC4C,APH1B,TOX,TCF7L2,NFIA,ZMAT4,SHISA6,NTM,FZD10
HP_0000790	Hematuria	3	ENSG00000162493,ENSG00000137642,ENSG00000166188,ENSG00000105329	4	0		0	1	1	PDPN,SORL1,ZNF319,TGFB1
HP_0001082	Cholecystitis	3	ENSG00000155158,ENSG00000143921,ENSG00000169903,ENSG00000105398,ENSG00000154328	5	0		0	1	1	TTC39B,ABCG8,TM4SF4,SULT2A1,NEIL2
HP_0002140	Ischemic Stroke	5	ENSG00000136141,ENSG00000164093,ENSG00000147883,ENSG00000171560,ENSG00000164185,ENSG00000183785,ENSG00000140948,ENSG00000260238,ENSG00000135111	9	0		0	1	1	LRCH1,PITX2,CDKN2B,FGA,ZNF474,TUBA8,ZCCHC14,PMF1-BGLAP,TBX3
HP_0003124	Hypercholesterolemia	3	ENSG00000148737,ENSG00000112339,ENSG00000130164,ENSG00000143921,ENSG00000087128,ENSG00000147883,ENSG00000141505,ENSG00000164867,ENSG00000137656,ENSG00000204103,ENSG00000007944,ENSG00000185519,ENSG00000112715,ENSG00000215114,ENSG00000118971,ENSG00000175920,ENSG00000175003,ENSG00000213996,ENSG00000186660,ENSG00000132170,ENSG00000156006,ENSG00000173281,ENSG00000084734	23	1	ENSG00000185519	1.03	1	1	TCF7L2,HBS1L,LDLR,ABCG8,TMPRSS11E,CDKN2B,ASGR1,NOS3,BUD13,MAFB,MYLIP,FAM131C,VEGFA,UBXN2B,CCND2,DOK7,SLC22A1,TM6SF2,ZFP91,PPARG,NAT2,PPP1R3B,GCKR	FAM131C
HP_0003418	Back Pain	4	ENSG00000165084,ENSG00000134532,ENSG00000182158	3	0		0	1	1	C8orf34,SOX5,CREB3L2
MONDO_0001658	Nontoxic Goiter	3	ENSG00000173436,ENSG00000171105,ENSG00000162599	3	0		0	1	1	MICOS10,INSR,NFIA
MONDO_0004975	Alzheimer Disease	17	ENSG00000142192,ENSG00000164512,ENSG00000130202,ENSG00000130208,ENSG00000137642,ENSG00000073921,ENSG00000169372,ENSG00000105383,ENSG00000115825,ENSG00000141905,ENSG00000156170,ENSG00000157368,ENSG00000164576,ENSG00000183580,ENSG00000135960,ENSG00000033327	16	0		0	1	1	APP,ANKRD55,NECTIN2,APOC1,SORL1,PICALM,CRADD,CD33,PRKD3,NFIC,NDUFAF6,IL34,SAP30L,FBXL7,EDAR,GAB2
MONDO_0004976	Amyotrophic Lateral Sclerosis	11	ENSG00000197142,ENSG00000120162,ENSG00000147894,ENSG00000160226,ENSG00000168314,ENSG00000008118,ENSG00000113719,ENSG00000188375,ENSG00000197818	9	0		0	1	1	ACSL5,MOB3B,C9orf72,CFAP410,MOBP,CAMK1G,ERGIC1,H3-5,SLC9A8
MONDO_0004986	Urinary Bladder Carcinoma	9	ENSG00000049656,ENSG00000244752,ENSG00000105173,ENSG00000136997,ENSG00000156006,ENSG00000141469	6	0		0	1	1	CLPTM1L,CRYBB2,CCNE1,MYC,NAT2,SLC14A1
MONDO_0005129	Cataract	9	ENSG00000078328,ENSG00000095739,ENSG00000198373,ENSG00000163050,ENSG00000112531,ENSG00000005108,ENSG00000071575,ENSG00000115919,ENSG00000133704,ENSG00000165806,ENSG00000147883,ENSG00000110921,ENSG00000110888,ENSG00000146592,ENSG00000163803,ENSG00000184640,ENSG00000185104,ENSG00000173273,ENSG00000099194,ENSG00000100330	20	0		0	1	1	RBFOX1,BAMBI,WWP2,COQ8A,QKI,THSD7A,TRIB2,KYNU,IPO8,CASP7,CDKN2B,MVK,CAPRIN2,CREB5,PLB1,SEPTIN9,FAF1,TNKS,SCD,MTMR3
MONDO_0005147	Type 1 Diabetes Mellitus	16	ENSG00000196812,ENSG00000148737,ENSG00000151150,ENSG00000174842,ENSG00000112182,ENSG00000117560,ENSG00000160712,ENSG00000185811,ENSG00000129965,ENSG00000254647,ENSG00000003056,ENSG00000119866,ENSG00000139187,ENSG00000163599,ENSG00000107249,ENSG00000147883,ENSG00000168071,ENSG00000161896,ENSG00000107485,ENSG00000180644,ENSG00000030110,ENSG00000137265,ENSG00000182175,ENSG00000133466,ENSG00000115267…	56	2	ENSG00000112182,ENSG00000180176	0.84	1	1	ZSCAN16,TCF7L2,ANK3,GLMN,BACH2,FASLG,IL6R,IKZF1,INS-IGF2,INS,M6PR,BCL11A,KLRG1,CTLA4,GLIS3,CDKN2B,CCDC88B,IP6K3,GATA3,PRF1,BAK1,IRF4,RGMA,C1QTNF6,IFIH1,ENKUR,UBASH3A,TNFAIP3,TAGAP,SLC38A1,ATM,DIRAS2,ZKSCAN8,RAB3C,ANKRD55,ARHGAP12,MLN,TYK2,BATF3,TOX,TRIB2,CD69,JAZF1,TH,IL2RB,PFKFB3,IGF2,FTO,MARCHF5,RGL1,CLEC2D,PAX4,ANKRD50,RAD51B,PTPRR,NR4A3	BACH2,TH
MONDO_0024647	Urolithiasis	6	ENSG00000140718,ENSG00000159261,ENSG00000169220,ENSG00000084734,ENSG00000121068,ENSG00000164626,ENSG00000134873,ENSG00000106049,ENSG00000151338,ENSG00000100218	10	0		0	1	1	FTO,CLDN14,RGS14,GCKR,TBX2,KCNK5,CLDN10,HIBADH,MIPOL1,RSPH14
MONDO_0024664	Hypertension, Pregnancy-Induced	3	ENSG00000111077,ENSG00000085276,ENSG00000115738	3	0		0	1	1	TNS2,MECOM,ID2
MONDO_0045002	Vertebral Disorder	3	ENSG00000269964,ENSG00000134532,ENSG00000108001	3	0		0	1	1	MEI4,SOX5,EBF3
Orphanet_130	Brugada Syndrome	3	ENSG00000184937,ENSG00000089225,ENSG00000135547,ENSG00000169946,ENSG00000166974,ENSG00000183873	6	0		0	1	1	WT1,TBX5,HEY2,ZFPM2,MAPRE2,SCN5A
Orphanet_3389	Tuberculosis	8	ENSG00000159788,ENSG00000067715,ENSG00000173281,ENSG00000184937,ENSG00000111731,ENSG00000164332,ENSG00000119715,ENSG00000087253,ENSG00000198732	9	0		0	1	1	RGS12,SYT1,PPP1R3B,WT1,C2CD5,UBLCP1,ESRRB,LPCAT2,SMOC1
Orphanet_797	Sarcoidosis	6	ENSG00000138439,ENSG00000168071,ENSG00000122359,ENSG00000112339,ENSG00000204542	5	0		0	1	1	FAM117B,CCDC88B,ANXA11,HBS1L,C6orf15
