# Supplementary material for: Effector–host interactome map links type III secretion systems in healthy gut microbiomes to immune modulation
Source: Nat Microbiol. 2026 Jan 26;11(2):442–60. doi: 10.1038/s41564-025-02241-y (PMC12872453; doi:10.1038/s41564-025-02241-y)
Supplement: Supplementary file 25 — Prevalence of HuMMI effector proteins across the OhJ_2014 skin cohort. [file 41564_2025_2241_MOESM25_ESM.xlsx]

## Sheet: Summary
Supplementary Data 22: The prevalence of HuMMI effector proteins as determined across the OhJ_2014 cohort of 285 skin samples
Description	Details
Prevalence of indicated effectors in metagenomes of 285 skin samples	Effector abbreviation
	Percentage of positive skin samples (total = 285)
	Number of positive skin samples

## Sheet: Supplementary Data 22
Supplementary Data 22: The prevalence of HuMMI effector proteins as determined across the OhJ_2014 cohort of 285 skin samples
Effector abbreviation	Percentage of positive skin samples (total = 285)	Number of positive skin samples
Pem_1	0.0912281	26
Pfa_5	0.0385965	11
Pma_16	0.0350877	10
Pma_17	0.0350877	10
Pma_8	0.0315789	9
Mmo_3	0.0315789	9
Pse_1	0.0315789	9
Kpn_1	0.0315789	9
Pma_2	0.0315789	9
Kpn_8	0.0315789	9
Efe_5	0.0315789	9
Cpa_3	0.0315789	9
Yre_7	0.0315789	9
Yen_7	0.0315789	9
Cpa_8	0.0280702	8
Cda_8	0.0280702	8
Ec6_7	0.0280702	8
Pma_14	0.0280702	8
Ec2_4	0.0280702	8
Kpn_13	0.0280702	8
Pfa_16	0.0280702	8
Efe_6	0.0280702	8
Pre_23	0.0280702	8
Kpn_4	0.0245614	7
met_36	0.0245614	7
Cpa_2	0.0245614	7
Yre_6	0.0245614	7
Cpa_4	0.0245614	7
Pfa_12	0.0245614	7
Pma_3	0.0245614	7
Cpa_5	0.0245614	7
Kpn_3	0.0245614	7
Ec6_2	0.0245614	7
Yre_2	0.0245614	7
Yen_15	0.0210526	6
Yen_12	0.0210526	6
Pfa_1	0.0175439	5
Pfa_15	0.0175439	5
Yre_1	0.0175439	5
Pfa_17	0.0175439	5
Kpn_2	0.0175439	5
Ec6_1	0.0175439	5
Yre_11	0.0175439	5
Ec2_2	0.0175439	5
Efe_2	0.0175439	5
Mmo_1	0.0140351	4
Ec6_4	0.0140351	4
Kpn_12	0.0140351	4
Pfa_8	0.0140351	4
Cda_5	0.0140351	4
Pem_5	0.0140351	4
Ec6_17	0.0105263	3
Ec6_16	0.0105263	3
met_44	0.0105263	3
Cpa_1	0.0105263	3
Cda_4	0.0105263	3
Cpa_9	0.0105263	3
Ec6_14	0.0105263	3
Kpn_6	0.0105263	3
Ec2_3	0.0105263	3
Pfa_10	0.00701754	2
Yen_13	0.00701754	2
Pma_5	0.00701754	2
Ec6_6	0.00701754	2
Efe_11	0.00701754	2
met_28	0.00701754	2
Efe_12	0.00701754	2
Yen_14	0.00701754	2
Pfa_9	0.00701754	2
Kpn_7	0.00701754	2
Pre_8	0.00350877	1
Kpn_9	0.00350877	1
Pfa_2	0.00350877	1
Kpn_14	0.00350877	1
Pse_3	0.00350877	1
