# Supplementary material for: Effector–host interactome map links type III secretion systems in healthy gut microbiomes to immune modulation
Source: Nat Microbiol. 2026 Jan 26;11(2):442–60. doi: 10.1038/s41564-025-02241-y (PMC12872453; doi:10.1038/s41564-025-02241-y)
Supplement: Supplementary file 26 — Genetic predisposition trait enrichment in effector target neighbourhoods identified by RWR. [file 41564_2025_2241_MOESM26_ESM.xlsx]

## Sheet: Summary
Supplementary Data 23: Genetic predisposition trait enrichment in effector target neighborhoods identified by RWR
Table	Name	Description	Details
23A	Genetic predisposition trait enrichment across HuRI-derived neighborhoods of commensal effectors using Random Walk with Restart (RWR)	Genetic predisposition trait enrichment across HuRI-derived neighborhoods of commensal effectors using Random Walk with Restart (RWR). The table reports the statistical enrichment of genetic traits in effector-centered network neighborhoods within the Human Reference Interactome (HuRI).	Strain
			Effector Abbreviation
			EFO ID
			EFO_label
			EFO_category
			Neighbourhood Size
			Phenotypes
			Intersection Size
			Intersecting Human Proteins
			category
			Odds Ratio
			P value (Fisher's exact test)
			FDR
23B	Disease-category attributes of genetic predisposition trait associations in effector target network neighborhoods	Random Walk with Restart (RWR) analysis of effector target network neighborhoods reveals associations with human genetic predisposition traits, grouped by strain and Experimental Factor Ontology (EFO) disease categories, with association counts and EFO term distributions underlying Figure 4c.	Strain
			Number of associations: Effector-trait associations
			EFO category
			Number of EFO terms in EFO category
23C	Immunological genetic predisposition traits (EFO terms) enriched in effector target neighborhoods	Random Walk with Restart (RWR) analysis of effector target neighborhoods highlights enrichment of immunological EFO terms, with closely related traits (e.g., asthma and psoriasis) merged for visualization in Figure 4d.	Trait
			Number of associations

## Sheet: 23A
Table 23A: Genetic predisposition trait enrichment across HuRI-derived neighborhoods of commensal effectors using Random Walk with Restart (RWR)
Strain	Effector Abbreviation	EFO ID	EFO_label	EFO_category	Neighbourhood Size	Phenotypes	Intersection Size	Intersecting Human Proteins	category	Odds Ratio	P value (Fisher's exact test)	FDR
Yen	Yen_18	EFO_0000676	Psoriasis	skin	97	47	6	IFIH1,LRRC7,POLI,REL,TNFAIP3,TNIP1	immunological	12.9434	1.70687e-05	0.0967883
Yen	Yen_18	EFO_0003778	Psoriatic Arthritis	immunological	97	4	3	REL,TNFAIP3,TNIP1	immunological	256.15	6.37421e-06	0.0967883
Ec2	Ec2_1	EFO_0003778	Psoriatic Arthritis	immunological	123	4	3	REL,TNFAIP3,TNIP1	immunological	200.093	1.30517e-05	0.0967883
Pst	Pst_1	EFO_0008039	Bmi-Adjusted Hip Circumference		94	160	10	ADO,CCDC92,CTBP2,EGR2,FOXP2,FRS2,JUN,LCORL,TCEA2,TSHZ2		6.30911	1.33806e-05	0.0967883
Yen	Yen_6	EFO_0005854	Allergic Rhinitis	immunological	87	21	4	BCL6,IKZF3,SMAD3,ZBTB10	immunological	22.8981	6.17619e-05	0.236815
Aja	Aja_1	EFO_0007937	Blood Protein Measurement	haematological	166	523	25	ADIPOQ,CLEC4C,COLQ,CSF1,EDAR,EFEMP1,FKBP7,FSTL1,GGH,IL6R,IL6ST,IL7R,LAIR2,LSMEM2,PGLYRP2,PYY,SDC4,SERPINE1,SRGN,SRL,TFRC,TNFRSF10C,TNFRSF13B,TNFRSF19,TNFSF13	haematological	2.68178	6.2644e-05	0.236815
Pst	Pst_1	EFO_0000384	Crohn'S Disease	immunological	94	64	6	ADO,ANKRD55,BACH2,DENND1B,EGR2,FOSL2	immunological	9.44786	8.5063e-05	0.244428
Yen	Yen_18	EFO_0000701	Skin Disease	skin	97	8	3	IFIH1,REL,TNFAIP3	skin	51.4622	8.62104e-05	0.244428
Cda	Cda_6	EFO_0000537	Hypertension		120	130	9	EBF2,FRMD3,HSF2BP,NHLRC2,PKP4,PRDM6,RALGPS1,SEPTIN9,SNX31		5.32862	0.000114087	0.287525
Pst	Pst_1	EFO_0000537	Hypertension		94	130	7	ADO,ANKRD55,EMSY,FOSL2,FOXP2,LCORL,ZBTB34		5.21637	0.000699865	0.371377
Cda	Cda_1	EFO_0001365	Age-Related Macular Degeneration	eyes/vision	95	12	3	C3,COL8A1,NAV1	eyes/vision	29.2331	0.000307692	0.371377
Pst	Pst_17	EFO_0003144	Heart Failure	cardiovascular	157	10	3	BAG3,TSN,ZFHX3	cardiovascular	22.3113	0.000749619	0.371377
Pst	Pst_1	EFO_0003767	Inflammatory Bowel Disease	immunological	94	64	5	BACH2,DENND1B,EGR2,FOSL2,RORC	immunological	7.65332	0.000797058	0.371377
Pre	Pre_22	EFO_0003767	Inflammatory Bowel Disease	immunological	94	64	5	BACH2,DUSP16,EGR2,FOSL2,RORC	immunological	7.65332	0.000797058	0.371377
Kpn	Kpn_10	EFO_0003778	Psoriatic Arthritis	immunological	96	4	2	TNFAIP3,TNIP1	immunological	85.529	0.000802287	0.371377
Yen	Yen_6	EFO_0003956	Seasonal Allergic Rhinitis	immunological	87	39	4	BCL6,NOS3,SMAD3,ZBTB10	immunological	11.1028	0.000733807	0.371377
Yen	Yen_6	EFO_0004252	Nasopharyngeal Neoplasm	cancer	87	14	3	C6orf15,SMAD3,ZFHX3	cancer/proliferative	26.2246	0.00038645	0.371377
Pst	Pst_17	EFO_0004339	Body Height	metabolic	157	822	31	ADAMTS3,ARMT1,BOC,C16orf72,CCK,CTNNAL1,CXXC1,DACH1,DOCK10,DUSP29,ECRG4,ELK3,FUT8,GGACT,GORASP2,HSD17B12,HYI,LRRC20,LY86,MAP2K1,MBL2,MEMO1,MMP2,PHC1,PPP3CA,SH3YL1,SMIM2,THAP12,TIMP2,TXNDC5,ZFHX3	metabolic	2.25531	0.000218835	0.371377
Pem	Pem_5	EFO_0004533	Alkaline Phosphatase Measurement		118	203	10	ASGR1,ASGR2,CLDN14,FAM3C,HPN,PGAP2,SLC22A1,SLC39A9,TM4SF4,TNFSF11		3.78237	0.000662152	0.371377
Mmo	Mmo_2	EFO_0004696	Sex Hormone-Binding Globulin Measurement	other	127	257	12	ACAD11,BCAS3,BEND3,DOC2A,HMMR,KCNJ11,MAP2K1,NFIA,NIBAN1,PHYH,SETBP1,UBASH3B	other	3.33229	0.000609688	0.371377
Yen	Yen_20	EFO_0004754	Interleukin 1 Receptor Antagonist Measurement	immunological	122	3	2	IL1F10,IL36RN	immunological	133.401	0.000652912	0.371377
Pfa	Pfa_1	EFO_0004754	Interleukin 1 Receptor Antagonist Measurement	immunological	123	3	2	IL1F10,IL36RN	immunological	132.283	0.000663649	0.371377
Cda	Cda_9	EFO_0004754	Interleukin 1 Receptor Antagonist Measurement	immunological	123	3	2	IL1F10,IL36RN	immunological	132.283	0.000663649	0.371377
Efe	Efe_3	EFO_0004754	Interleukin 1 Receptor Antagonist Measurement	immunological	129	3	2	IL1F10,IL36RN	immunological	125.946	0.000729893	0.371377
Yre	Yre_12	EFO_0004832	Optic Disc Size Measurement	eyes/vision	114	27	4	ATOH7,DCLK1,PBLD,PSD4	eyes/vision	12.728	0.000486698	0.371377
Yre	Yre_5	EFO_0004999	N-Glycan Measurement	other	95	4	2	FUT8,IKZF1	other	86.4255	0.000785701	0.371377
Vfu	Vfu_19	EFO_0004999	N-Glycan Measurement	other	95	4	2	FUT8,IKZF1	other	86.4255	0.000785701	0.371377
Kpn	Kpn_3	EFO_0006335	Systolic Blood Pressure		200	335	19	BAG3,BTRC,CMIP,COL17A1,CWF19L2,GEM,HDAC4,IPO11,KANK2,PAX6,PRDM6,PRKAA2,TCF4,TOX3,TSHZ2,UBE2I,UTP25,ZBTB10,ZFHX3		2.55167	0.000728616	0.371377
Pse	Pse_2	EFO_0006937	Optic Disc Area Measurement	eyes/vision	112	3	2	ATOH7,COL8A1	eyes/vision	145.7	0.00055031	0.371377
Pre	Pre_20	EFO_0007937	Blood Protein Measurement	haematological	266	523	32	C1QA,C1QB,C1QC,C8G,CLEC11A,COLQ,EDAR,FSTL1,GGH,HSP90B1,IL6R,IL6ST,LAIR2,LRIG1,MBL2,MINPP1,PGLYRP2,PYY,QPCT,SDC4,SERPINE1,SERPINF1,SFTPA2,SOD3,SPP1,SRGN,SRL,TFF1,TIMP2,TNFRSF13B,TNFRSF19,TNFSF13	haematological	2.0722	0.000474773	0.371377
Vfu	Vfu_20	EFO_0008002	Physical Activity Measurement	other	98	33	4	CTBP2,FOXP2,PIN1,TCF4	other	11.8285	0.000602795	0.371377
Pst	Pst_14	EFO_0008328	Chronotype Measurement		95	116	7	AKAIN1,C14orf39,PER2,PGPEP1,TSHZ2,UBE2E2,ZNF618		5.82924	0.000375344	0.371377
Vfu	Vfu_20	EFO_0009594	Irritability Measurement	other	98	12	3	FOXP2,PAX6,TCF4	other	28.304	0.000337266	0.371377
Cda	Cda_12	EFO_1000627	Thyroid Disease	metabolic	124	37	5	ACAP1,CBLB,FYN,UBASH3A,VAV3	endocrine	10.5429	0.000216249	0.371377
Pem	Pem_3	EFO_1000786	Osteoarthritis, Hip	metabolic	249	13	4	COLGALT2,ECRG4,IL11,KLHL42	musculoskeletal or connective tissue disease	14.3829	0.000478854	0.371377
Efe	Efe_8	EFO_1000786	Osteoarthritis, Hip	metabolic	249	13	4	COLGALT2,ECRG4,IL11,KLHL42	musculoskeletal or connective tissue disease	14.3829	0.000478854	0.371377
Pre	Pre_20	EFO_1000786	Osteoarthritis, Hip	metabolic	266	13	4	COLGALT2,ECRG4,IL11,TGFA	musculoskeletal or connective tissue disease	13.4224	0.00061519	0.371377
Vfu	Vfu_2	EFO_1000786	Osteoarthritis, Hip	metabolic	249	13	4	COLGALT2,ECRG4,IL11,KLHL42	musculoskeletal or connective tissue disease	14.3829	0.000478854	0.371377
Yen	Yen_17	EFO_1000786	Osteoarthritis, Hip	metabolic	236	13	4	COLGALT2,ECRG4,IL11,KLHL42	musculoskeletal or connective tissue disease	15.2106	0.000390402	0.371377
Pma	Pma_6	EFO_1000786	Osteoarthritis, Hip	metabolic	249	13	4	COLGALT2,ECRG4,IL11,KLHL42	musculoskeletal or connective tissue disease	14.3829	0.000478854	0.371377
Yen	Yen_18	EFO_1001375	Myocardial Ischemia	cardiovascular	97	12	3	IFIH1,MIA3,NOS3	cardiovascular	28.6066	0.000327212	0.371377
Ec2	Ec2_1	EFO_1001494	Psoriasis Vulgaris	skin	123	10	3	REL,TNFAIP3,TNIP1	immunological	28.7199	0.000366497	0.371377
Yen	Yen_18	EFO_1001494	Psoriasis Vulgaris	skin	97	10	3	REL,TNFAIP3,TNIP1	immunological	36.7844	0.000181579	0.371377
Pst	Pst_1	MONDO_0004979	Asthma	respiratory	94	88	6	ADO,BACH2,BATF3,EGR2,EMSY,RORC	immunological	6.6641	0.000493198	0.371377
Yre	Yre_7	MONDO_0045002	Vertebral Disorder	musculoskeletal or connective tissue disease	113	3	2	EBF3,SOX5	musculoskeletal or connective tissue disease	144.37	0.000560179	0.371377
Pfa	Pfa_5	MONDO_0045002	Vertebral Disorder	musculoskeletal or connective tissue disease	113	3	2	EBF3,SOX5	musculoskeletal or connective tissue disease	144.37	0.000560179	0.371377
Cda	Cda_8	MONDO_0045002	Vertebral Disorder	musculoskeletal or connective tissue disease	113	3	2	EBF3,SOX5	musculoskeletal or connective tissue disease	144.37	0.000560179	0.371377
Cpa	Cpa_3	MONDO_0045002	Vertebral Disorder	musculoskeletal or connective tissue disease	113	3	2	EBF3,SOX5	musculoskeletal or connective tissue disease	144.37	0.000560179	0.371377
Yre	Yre_14	MONDO_0045002	Vertebral Disorder	musculoskeletal or connective tissue disease	113	3	2	EBF3,SOX5	musculoskeletal or connective tissue disease	144.37	0.000560179	0.371377
Pre	Pre_24	EFO_0003819	Dental Caries	dental	138	3	2	NEDD9,TOX	dental	117.492	0.000835099	0.371406
Yen	Yen_18	HP_0000202	Oral Cleft	other	97	4	2	PAX7,SHTN1	other	84.6475	0.000819043	0.371406
Pma	Pma_17	MONDO_0004892	Refractive Error	eyes/vision	94	65	5	BARHL2,BCAS3,DSCAM,MSI2,TBC1D5	eyes/vision	7.5251	0.000855742	0.373268
Vfu	Vfu_5	EFO_0003784	Skin Pigmentation	skin	99	36	4	MSX2,RUNX3,SLC38A2,TENT5A	skin	10.6007	0.000877073	0.375354
Pst	Pst_19	EFO_0004270	Restless Legs Syndrome	neurological	81	5	2	MICALL2,TOX3	neurological	68.2148	0.0009463	0.377035
Kpn	Kpn_6	EFO_0004308	Leukocyte Count	haematological	155	351	16	ARHGAP45,BAX,C18orf54,CTTNBP2NL,DOCK8,FAM228A,HSF2,MARCHF7,PLEKHA2,PSTPIP1,SIRPA,SLAIN1,TAGAP,TBC1D1,TOX2,TULP3	haematological	2.64741	0.000947492	0.377035
Pre	Pre_3	EFO_0008393	Reaction Time Measurement	other	43	9	2	CCDC85A,KIAA1328	other	56.4527	0.00094563	0.377035
Yen	Yen_18	MONDO_0007915	Systemic Lupus Erythematosus	immunological	97	64	5	IFIH1,IKZF3,REL,TNFAIP3,TNIP1	immunological	7.40251	0.000918676	0.377035
Ec2	Ec2_3	EFO_0003778	Psoriatic Arthritis	immunological	109	4	2	REL,UBLCP1	immunological	75.2008	0.00103338	0.379292
Eta	Eta_1	EFO_0004339	Body Height	metabolic	170	822	31	ADAMTS3,ARHGAP32,ARHGEF40,ATF7IP,CAPN6,CCK,CLIC4,COL2A1,COL9A2,COLGALT2,CRIP3,ECRG4,GAL,HSD17B12,IL11,IP6K2,L3MBTL3,MBL2,NPVF,NPY,PDE4D,PLEKHH2,QPCT,RALY,SFTPA2,SMIM2,SPC25,TIMP2,TXNDC5,WNT9A,ZNF462	metabolic	2.04081	0.0010535	0.379292
Cpa	Cpa_7	EFO_0004339	Body Height	metabolic	170	822	31	ADAMTS3,ARHGAP32,ARHGEF40,ATF7IP,CAPN6,CCK,CLIC4,COL2A1,COL9A2,COLGALT2,CRIP3,ECRG4,GAL,HSD17B12,IL11,IP6K2,L3MBTL3,MBL2,NPVF,NPY,PDE4D,PLEKHH2,QPCT,RALY,SFTPA2,SMIM2,SPC25,TIMP2,TXNDC5,WNT9A,ZNF462	metabolic	2.04081	0.0010535	0.379292
Ec6	Ec6_19	EFO_0004533	Alkaline Phosphatase Measurement		125	203	10	BCL6,CDA,CELA3A,CRMP1,HAAO,MIEF1,NEDD4L,PPIF,UBE2E3,WWP2		3.54872	0.00103752	0.379292
Ec6	Ec6_19	EFO_0004765	Visceral Adipose Tissue Measurement		125	51	5	FAIM2,PGPEP1,SYT16,UBE2E3,WWP1		7.26538	0.00102063	0.379292
Yen	Yen_18	EFO_0005140	Autoimmune Disease	immunological	97	38	4	IFIH1,NEK6,TNFAIP3,TNIP1	immunological	10.1911	0.000999273	0.379292
Cda	Cda_6	EFO_0004325	Blood Pressure	metabolic	120	54	5	EBF2,NHLRC2,PKP4,PRDM6,SEPTIN9	cardiovascular	7.11621	0.00110374	0.379376
Pma	Pma_8	EFO_1001460	Diverticulitis	gastrointestinal	53	8	2	CALCB,LYPLAL1	gastrointestinal	52.9895	0.00112063	0.379376
Pse	Pse_1	EFO_1001460	Diverticulitis	gastrointestinal	53	8	2	CALCB,LYPLAL1	gastrointestinal	52.9895	0.00112063	0.379376
Kpn	Kpn_8	EFO_1001460	Diverticulitis	gastrointestinal	53	8	2	CALCB,LYPLAL1	gastrointestinal	52.9895	0.00112063	0.379376
Pre	Pre_12	EFO_1000627	Thyroid Disease	metabolic	105	37	4	ACAP1,CBLB,UBASH3A,VAV3	endocrine	9.66196	0.00121365	0.404823
Ec6	Ec6_13	EFO_0000538	Hypertrophic Cardiomyopathy	cardiovascular	82	6	2	BAG3,HSPB7	cardiovascular	50.4199	0.00144513	0.407201
Pma	Pma_14	EFO_0002422	Benign Neoplasm	cancer	68	7	2	IRF4,MDM4	cancer/proliferative	49.0162	0.00138667	0.407201
Kpn	Kpn_3	EFO_0003144	Heart Failure	cardiovascular	200	10	3	BAG3,TSN,ZFHX3	cardiovascular	17.3574	0.00151338	0.407201
Efe	Efe_13	EFO_0003778	Psoriatic Arthritis	immunological	120	4	2	TNFAIP3,TNIP1	immunological	68.0772	0.00125128	0.407201
Yen	Yen_18	EFO_0003959	Cleft Lip	other	97	5	2	PAX7,SHTN1	other	56.5072	0.00135454	0.407201
Pfa	Pfa_4	EFO_0004214	Abdominal Aortic Aneurysm	cardiovascular	103	5	2	CDKN1A,SMYD2	cardiovascular	53.1934	0.00152597	0.407201
Vfu	Vfu_5	EFO_0004247	Mood Disorder	neurological	99	5	2	CELF4,RBFOX1	neurological	55.372	0.00141058	0.407201
Pem	Pem_4	EFO_0004270	Restless Legs Syndrome	neurological	96	5	2	CCDC167,MICALL2	neurological	57.2853	0.00132694	0.407201
Pfa	Pfa_15	EFO_0004634	Coagulation Factor Measurement	haematological	103	5	2	F3,L3MBTL3	haematological	53.1934	0.00152597	0.407201
Pre	Pre_12	EFO_0005140	Autoimmune Disease	immunological	105	38	4	CBLB,NCF1,UBASH3A,VAV3	immunological	9.3764	0.0013426	0.407201
Pst	Pst_1	EFO_0006335	Systolic Blood Pressure		94	335	11	ADO,ANKRD55,CWF19L2,EMSY,FOSL2,FRS2,LCORL,LMNA,TCEA2,TP63,TSHZ2		3.18198	0.00148981	0.407201
Pst	Pst_7	EFO_0007778	Urinary Albumin To Creatinine Ratio	metabolic	80	23	3	BCL11A,CWC27,TCF4	metabolic	15.7485	0.00137774	0.407201
Vfu	Vfu_20	EFO_0007823	Facial Hair Thickness Measurement	other	98	5	2	FOXP2,LNX1	other	55.9359	0.00138242	0.407201
Kpn	Kpn_6	EFO_0007988	Myeloid White Cell Count	haematological	155	265	13	BAX,CDCA7L,DOCK8,FAM228A,FHL2,HSF2,MARCHF7,PSTPIP1,SIRPA,SLAIN1,TAGAP,TBC1D1,TOX2	haematological	2.82908	0.00149522	0.407201
Vfu	Vfu_4	EFO_0008111	Diet Measurement		106	165	8	CLMP,FHIT,LMO4,MLLT10,TCF4,TEKT5,YAP1,ZFHX3		4.12388	0.00128771	0.407201
Pma	Pma_5	EFO_0009092	Breast Milk Measurement	reproductive	123	15	3	PPARGC1A,RARB,ZFPM2	reproductive	16.7692	0.0013154	0.407201
Pma	Pma_3	MONDO_0004986	Urinary Bladder Carcinoma	cancer	82	6	2	CRYBB2,NAT2	cancer/proliferative	50.4199	0.00144513	0.407201
Pst	Pst_13	EFO_0004237	Graves Disease	metabolic	140	14	3	C6orf15,CEP43,JAZF1	immunological	15.9968	0.00154619	0.407799
Kpn	Kpn_3	EFO_0000685	Rheumatoid Arthritis	immunological	200	52	6	COG6,CYRIB,NECAB2,REL,TRAF1,UBASH3A	immunological	5.34233	0.00156583	0.408231
Pfa	Pfa_18	EFO_0000178	Gastric Carcinoma	cancer	96	6	2	JRK,LMNA	cancer/proliferative	42.9172	0.00197522	0.41004
Kpn	Kpn_3	EFO_0000318	Cardiomyopathy	cardiovascular	200	3	2	BAG3,PAX6	cardiovascular	80.2978	0.00174904	0.41004
Pfa	Pfa_15	EFO_0000538	Hypertrophic Cardiomyopathy	cardiovascular	103	6	2	FNDC3B,HSPB7	cardiovascular	39.919	0.0022702	0.41004
Yen	Yen_18	EFO_0000699	Sjogren Syndrome	eyes/vision	97	6	2	TNFAIP3,TNIP1	immunological	42.4619	0.00201615	0.41004
Kpn	Kpn_10	EFO_0000699	Sjogren Syndrome	eyes/vision	96	6	2	TNFAIP3,TNIP1	immunological	42.9172	0.00197522	0.41004
Pma	Pma_18	EFO_0000707	Squamous Cell Carcinoma	cancer	74	7	2	BNC2,RALY	cancer/proliferative	44.9208	0.00164014	0.41004
Vfu	Vfu_4	EFO_0001060	Celiac Disease	immunological	106	20	3	OLIG3,REL,UBASH3A	immunological	13.819	0.00204244	0.41004
Vfu	Vfu_7	EFO_0001645	Coronary Artery Disease	cardiovascular	102	71	5	DAB2IP,IFIH1,MAD2L1,PRIM2,SPC24	cardiovascular	6.2662	0.00183847	0.41004
Pst	Pst_3	EFO_0001645	Coronary Artery Disease	cardiovascular	102	71	5	DAB2IP,IFIH1,MAD2L1,PRIM2,SPC24	cardiovascular	6.2662	0.00183847	0.41004
Vfu	Vfu_15	EFO_0003778	Psoriatic Arthritis	immunological	137	4	2	REL,UBLCP1	immunological	59.4262	0.00162807	0.41004
Cpa	Cpa_11	EFO_0004338	Body Weight		93	200	8	BAIAP2,ETV6,HACE1,ISL1,LMX1B,SOCS2,SSBP3,WASHC3		3.8768	0.00188748	0.41004
Ec6	Ec6_19	EFO_0004342	Waist Circumference		125	83	6	FAIM2,PGPEP1,SYT16,TOM1L1,UBE2E3,WWP2		5.23128	0.00161556	0.41004
Cpa	Cpa_6	EFO_0004535	Serum Albumin Measurement	metabolic	124	119	7	AKT2,ARNTL,ASAP3,BANP,PSD4,STRA8,ZNF148	metabolic	4.25142	0.00211335	0.41004
Yen	Yen_18	EFO_0004625	Progranulin Measurement	other	97	6	2	PAX7,SHTN1	other	42.4619	0.00201615	0.41004
Pma	Pma_5	EFO_0004762	Vascular Endothelial Growth Factor Measurement	other	123	5	2	MEF2C,ZFPM2	other	44.3217	0.0021689	0.41004
Vfu	Vfu_4	EFO_0004842	Eosinophil Count	haematological	106	304	11	ASAP3,DYRK1A,LMO4,POU2F1,REL,RFX6,RUNX1,SMAD2,STOX1,UBASH3A,UBE2F	haematological	3.08132	0.00183238	0.41004
Efe	Efe_13	EFO_0005671	Smoking Behaviour Measurement	other	120	38	4	CPNE7,NECAB1,PPP1R13B,TLE4	other	8.14998	0.00219643	0.41004
Pst	Pst_1	EFO_0005854	Allergic Rhinitis	immunological	94	21	3	BACH2,EMSY,FOSL2	immunological	14.7882	0.00167291	0.41004
Vfu	Vfu_20	EFO_0006939	Cup-To-Disc Ratio Measurement	eyes/vision	98	22	3	ATOH7,DCLK1,PRDM16	eyes/vision	13.4103	0.00216467	0.41004
Yre	Yre_12	EFO_0006940	Optic Cup Area Measurement	eyes/vision	114	18	3	ATOH7,DCLK1,PBLD	eyes/vision	14.5198	0.0018365	0.41004
Pst	Pst_1	EFO_0007778	Urinary Albumin To Creatinine Ratio	metabolic	94	23	3	ADO,FOXP2,FRS2	metabolic	13.3047	0.00219098	0.41004
Pst	Pst_16	EFO_0008205	Left Ventricular Structural Measurement	cardiovascular	118	17	3	GOSR2,PLN,SQLE	cardiovascular	15.0106	0.00170668	0.41004
Kpn	Kpn_3	EFO_0008373	Left Ventricular Ejection Fraction Measurement	cardiovascular	200	3	2	BAG3,ZNF572	cardiovascular	80.2978	0.00174904	0.41004
Efe	Efe_5	EFO_0008579	Risk-Taking Behaviour	other	80	95	5	CBX8,FAM120B,TCEA2,TSHZ2,ZFHX3	other	5.94187	0.00228008	0.41004
Pma	Pma_2	EFO_0008579	Risk-Taking Behaviour	other	80	95	5	CBX8,FAM120B,TCEA2,TSHZ2,ZFHX3	other	5.94187	0.00228008	0.41004
Kpn	Kpn_3	EFO_0010128	Immunoglobulin Isotype Switching Measurement	immunological	200	3	2	PAX5,TRAF3	immunological	80.2978	0.00174904	0.41004
Cpa	Cpa_7	EFO_1000786	Osteoarthritis, Hip	metabolic	170	13	3	COLGALT2,ECRG4,IL11	musculoskeletal or connective tissue disease	14.3878	0.00215153	0.41004
Eta	Eta_1	EFO_1000786	Osteoarthritis, Hip	metabolic	170	13	3	COLGALT2,ECRG4,IL11	musculoskeletal or connective tissue disease	14.3878	0.00215153	0.41004
Pst	Pst_18	EFO_1001512	Endometrial Carcinoma	cancer	104	6	2	HNF1B,TBX3	cancer/proliferative	39.5242	0.00231396	0.41004
Cda	Cda_3	EFO_1001512	Endometrial Carcinoma	cancer	104	6	2	HNF1B,TBX3	cancer/proliferative	39.5242	0.00231396	0.41004
Cpa	Cpa_8	EFO_1001512	Endometrial Carcinoma	cancer	104	6	2	HNF1B,TBX3	cancer/proliferative	39.5242	0.00231396	0.41004
Efe	Efe_1	EFO_1001512	Endometrial Carcinoma	cancer	104	6	2	HNF1B,TBX3	cancer/proliferative	39.5242	0.00231396	0.41004
Efe	Efe_2	EFO_1001512	Endometrial Carcinoma	cancer	104	6	2	HNF1B,TBX3	cancer/proliferative	39.5242	0.00231396	0.41004
Vfu	Vfu_3	EFO_1001512	Endometrial Carcinoma	cancer	104	6	2	HNF1B,TBX3	cancer/proliferative	39.5242	0.00231396	0.41004
Pre	Pre_6	EFO_1001512	Endometrial Carcinoma	cancer	104	6	2	HNF1B,TBX3	cancer/proliferative	39.5242	0.00231396	0.41004
Pem	Pem_1	GO_0042476	Odontogenesis	dental	124	5	2	CACNB2,TNP1	dental	43.9543	0.00220391	0.41004
Ec6	Ec6_19	HP_0000964	Eczema	immunological	125	61	5	ARRDC1,BCL6,IL7R,TNFAIP3,UBE2E2	immunological	5.96023	0.00228996	0.41004
Efe	Efe_11	HP_0000964	Eczema	immunological	183	61	6	BNC2,PRDM16,REL,TRAF1,ZBTB10,ZBTB7B	immunological	4.90215	0.00228897	0.41004
Ec6	Ec6_19	MONDO_0004979	Asthma	respiratory	125	88	6	ARRDC1,BCL6,IL7R,MLANA,UBASH3A,UBE2E2	immunological	4.91007	0.00218074	0.41004
Pfa	Pfa_2	MONDO_0005178	Osteoarthritis	metabolic	89	23	3	HAO2,KLHL42,PRDM5	musculoskeletal or connective tissue disease	14.0925	0.00187262	0.41004
Eta	Eta_3	Orphanet_3389	Tuberculosis	infectious disease	58	9	2	C2CD5,ESRRB	immunological	41.3259	0.00171629	0.41004
Yre	Yre_9	MONDO_0005301	Multiple Sclerosis	immunological	105	73	5	CBLB,LCK,STAT3,TRIM14,UBASH3B	immunological	5.89601	0.00236204	0.415316
Ec2	Ec2_1	EFO_0005140	Autoimmune Disease	immunological	123	38	4	GTF2A1,PUS10,TNFAIP3,TNIP1	immunological	7.94287	0.00240243	0.417703
Yen	Yen_9	EFO_0007708	T-Tau:Beta-Amyloid 1-42 Ratio Measurement	neurological	78	8	2	PRR20A,PRR20C	neurological	35.4699	0.00241245	0.417703
Pma	Pma_13	MONDO_0005041	Glaucoma	eyes/vision	72	31	3	GAS7,KANK2,SRSF3	eyes/vision	12.5557	0.00244944	0.420896
Cda	Cda_12	EFO_0005140	Autoimmune Disease	immunological	124	38	4	CBLB,NCF1,UBASH3A,VAV3	immunological	7.87582	0.00247432	0.421634
Yen	Yen_8	EFO_0009282	Sodium Measurement	metabolic	135	17	3	MLIP,STK24,TCF4	metabolic	13.0507	0.0025095	0.421634
Yen	Yen_6	HP_0000539	Abnormality Of Refraction	eyes/vision	87	130	6	ANK3,CREB3L2,NEDD4,PTPRR,SHISA6,ZFHX3	eyes/vision	4.7676	0.00250775	0.421634
Pma	Pma_3	EFO_0004615	Apolipoprotein B Measurement		82	95	5	ARHGEF19,CSNK1G3,HBS1L,KPNA2,NAT2		5.78691	0.00254003	0.421798
Ec6	Ec6_19	EFO_0005140	Autoimmune Disease	immunological	125	38	4	IL7R,TNFAIP3,UBASH3A,UBE2E3	immunological	7.80989	0.00254768	0.421798
Kpn	Kpn_6	MONDO_0005041	Glaucoma	eyes/vision	155	31	4	CTTNBP2,DERA,KANK2,PLEKHA7	eyes/vision	7.85745	0.00260113	0.426437
Pse	Pse_3	MONDO_0005178	Osteoarthritis	metabolic	100	23	3	GLIS3,HAO2,NTN4	musculoskeletal or connective tissue disease	12.4758	0.00261329	0.426437
Vfu	Vfu_14	EFO_0000538	Hypertrophic Cardiomyopathy	cardiovascular	128	6	2	BAG3,HSPB7	cardiovascular	31.9157	0.00348406	0.429487
Yen	Yen_2	EFO_0000538	Hypertrophic Cardiomyopathy	cardiovascular	125	6	2	FNDC3B,HSPB7	cardiovascular	32.7012	0.0033253	0.429487
Cpa	Cpa_11	EFO_0000685	Rheumatoid Arthritis	immunological	93	52	4	BLK,COG6,CUL5,RABEP1	immunological	7.53721	0.00277466	0.429487
Ec2	Ec2_1	EFO_0000699	Sjogren Syndrome	eyes/vision	123	6	2	TNFAIP3,TNIP1	immunological	33.2475	0.00322143	0.429487
Efe	Efe_13	EFO_0000699	Sjogren Syndrome	eyes/vision	120	6	2	TNFAIP3,TNIP1	immunological	34.1026	0.00306859	0.429487
Ec6	Ec6_20	EFO_0003144	Heart Failure	cardiovascular	74	10	2	PITX2,SYNPO2L	cardiovascular	28.0845	0.00345343	0.429487
Mmo	Mmo_6	EFO_0003144	Heart Failure	cardiovascular	74	10	2	PITX2,SYNPO2L	cardiovascular	28.0845	0.00345343	0.429487
Pem	Pem_2	EFO_0003884	Chronic Kidney Disease	metabolic	105	7	2	NMT2,PSD4	metabolic	31.3088	0.0032738	0.429487
Pfa	Pfa_4	EFO_0003884	Chronic Kidney Disease	metabolic	103	7	2	NMT2,PSD4	metabolic	31.9345	0.00315226	0.429487
Aja	Aja_3	EFO_0003888	Attention Deficit Hyperactivity Disorder	neurological	87	8	2	FOXP2,NAA11	neurological	31.6945	0.00299211	0.429487
Yre	Yre_4	EFO_0003898	Ankylosing Spondylitis	immunological	103	7	2	KIF21B,TMEM17	immunological	31.9345	0.00315226	0.429487
Ec6	Ec6_19	EFO_0003956	Seasonal Allergic Rhinitis	immunological	125	39	4	BCL6,IL7R,TNFAIP3,UBE2E2	immunological	7.58536	0.00280701	0.429487
Pma	Pma_2	EFO_0004269	Cardiac Arrhythmia	cardiovascular	80	9	2	NEBL,ZFHX3	cardiovascular	29.6082	0.00324008	0.429487
Efe	Efe_5	EFO_0004269	Cardiac Arrhythmia	cardiovascular	80	9	2	NEBL,ZFHX3	cardiovascular	29.6082	0.00324008	0.429487
Pma	Pma_18	EFO_0004279	Suntan	skin	74	9	2	BNC2,RALY	skin	32.1139	0.00277895	0.429487
Pst	Pst_7	EFO_0004285	Albuminuria	metabolic	80	9	2	CWC27,TCF4	metabolic	29.6082	0.00324008	0.429487
Mmo	Mmo_7	EFO_0004311	Heart Function Measurement	cardiovascular	60	11	2	SERPINB9,ZNF572	cardiovascular	31.052	0.0027782	0.429487
Pst	Pst_1	EFO_0004325	Blood Pressure	metabolic	94	54	4	ADO,FOSL2,FOXP2,LCORL	cardiovascular	7.15375	0.00331144	0.429487
Vfu	Vfu_20	EFO_0004464	Brain Measurement		98	208	8	ANK3,CHAF1A,CTBP2,DCLK1,EBF1,FOXP2,SLC12A8,TCF4		3.50967	0.00334558	0.429487
Ec6	Ec6_19	EFO_0004518	Creatinine Measurement		125	239	10	ABRAXAS2,ARRDC3,BCL6,CRMP1,FAIM2,LARP4B,PITPNC1,USP10,WBP1L,WWP1		2.97786	0.00346544	0.429487
Pre	Pre_19	EFO_0004535	Serum Albumin Measurement	metabolic	100	119	6	LMO1,MLIP,OSGIN1,PAX8,PSD4,PTPN3	metabolic	4.50821	0.00324313	0.429487
Kpn	Kpn_6	EFO_0004587	Lymphocyte Count	haematological	155	344	15	ARHGAP45,BAX,C5orf49,CCDC170,CDYL2,HSF2,RBM17,SEPTIN9,SIRPA,SLAIN1,TAB2,TAGAP,TBC1D1,TOX2,ZCWPW2	haematological	2.51135	0.00333719	0.429487
Pma	Pma_13	EFO_0004587	Lymphocyte Count	haematological	72	344	9	ANXA6,EGR2,HHEX,IL16,MAP2K2,MIER2,OBI1,PTPN12,TAGAP	haematological	3.32109	0.00299505	0.429487
Cda	Cda_12	EFO_0004705	Hypothyroidism		124	64	5	ACAP1,CBLB,FYN,UBASH3A,VAV3		5.70416	0.00273193	0.429487
Pre	Pre_1	EFO_0004761	Uric Acid Measurement		111	72	5	BANF2,FAAP20,PSORS1C2,SLC22A5,TXN		5.64194	0.00283268	0.429487
Pma	Pma_5	EFO_0004792	Plasminogen Activator Inhibitor 1 Measurement	haematological	123	6	2	MEF2C,ZFPM2	haematological	33.2475	0.00322143	0.429487
Vfu	Vfu_4	EFO_0004838	Calcium Measurement		106	110	6	ASAP3,MLLT10,OSGIN1,UBASH3B,YAP1,ZFHX3		4.6058	0.00293318	0.429487
Pem	Pem_5	EFO_0005854	Allergic Rhinitis	immunological	118	21	3	AQP2,IL1RL1,TNFSF11	immunological	11.6657	0.00320214	0.429487
Mmo	Mmo_7	EFO_0006781	Coffee Consumption Measurement	other	60	11	2	MEF2C,SEC16B	other	31.052	0.0027782	0.429487
Yen	Yen_2	EFO_0007788	Bmi-Adjusted Waist-Hip Ratio	metabolic	125	198	9	EBF1,EPC1,EYA1,FNDC3B,GALR1,HOMEZ,MATN3,TCF4,TEX9	metabolic	3.23479	0.00319498	0.429487
Pma	Pma_3	EFO_0007824	Hair Shape Measurement	other	82	102	5	ARHGEF19,GSE1,SEM1,SYF2,ZNF618	other	5.36479	0.00346017	0.429487
Pma	Pma_3	EFO_0007825	Balding Measurement	other	82	145	6	ARHGEF19,GSE1,HBS1L,SYF2,TEAD1,ZNF618	other	4.52781	0.00321083	0.429487
Pre	Pre_7	EFO_0007874	Gut Microbiome Measurement		77	105	5	CEP68,DDIT4L,FHIT,STXBP4,TRIM7		5.56589	0.00298435	0.429487
Kpn	Kpn_6	EFO_0007990	Neutrophil Percentage Of Leukocytes		155	161	9	ARHGAP45,BAZ2B,DOCK8,SEPTIN9,SIRPA,TAB2,TAGAP,TBC1D1,ZCWPW2		3.19857	0.00339631	0.429487
Ec6	Ec6_19	EFO_0007992	Basophil Percentage Of Leukocytes	haematological	125	67	5	AGTRAP,BCL6,CDA,IL7R,LARP4B	haematological	5.37976	0.00345752	0.429487
Mmo	Mmo_13	EFO_0008579	Risk-Taking Behaviour	other	85	95	5	BCL11A,BNC2,EGR2,PCCA,SPRY2	other	5.56727	0.00297317	0.429487
Kpn	Kpn_3	EFO_0009594	Irritability Measurement	other	200	12	3	PAX6,TCF4,TSN	other	13.4972	0.00267621	0.429487
Pst	Pst_1	EFO_0009931	Agents Acting On The Renin-Angiotensin System Use Measurement	other	94	52	4	ADO,CFAP58,CWF19L2,FOSL2	endocrine	7.45276	0.00288452	0.429487
Pre	Pre_11	EFO_1000786	Osteoarthritis, Hip	metabolic	197	13	3	COLGALT2,ECRG4,IL11	musculoskeletal or connective tissue disease	12.3398	0.00327381	0.429487
Mmo	Mmo_2	MONDO_0004892	Refractive Error	eyes/vision	127	65	5	BARHL2,BCAS3,MAGI2,NFIA,RASGEF1B	eyes/vision	5.46848	0.00324431	0.429487
Pre	Pre_9	MONDO_0005178	Osteoarthritis	metabolic	107	23	3	HAO2,KLHL42,NTN4	musculoskeletal or connective tissue disease	11.6225	0.00316703	0.429487
Yen	Yen_6	MONDO_0005271	Allergic Disease	immunological	87	29	3	BCL6,SMAD3,ZBTB10	immunological	11.0884	0.00345831	0.429487
Mmo	Mmo_5	MONDO_0007915	Systemic Lupus Erythematosus	immunological	124	64	5	ACAP1,ARID3A,CREBL2,IKZF2,JAZF1	immunological	5.70416	0.00273193	0.429487
Efe	Efe_3	MONDO_0007915	Systemic Lupus Erythematosus	immunological	129	64	5	ATXN1,IL1F10,KCTD6,MYNN,REL	immunological	5.47147	0.00324164	0.429487
Pst	Pst_13	Orphanet_797	Sarcoidosis	immunological	140	5	2	C6orf15,FAM117B	immunological	38.7977	0.00280092	0.429487
Efe	Efe_6	EFO_0004842	Eosinophil Count	haematological	99	304	10	CCDC13,COBLL1,EGR2,MR1,RFX6,RMDN2,STEAP1B,TBC1D5,TMEM131,TP53INP1	haematological	2.9822	0.00355959	0.436424
Kpn	Kpn_6	EFO_0000305	Breast Carcinoma	cancer	155	80	6	ARHGEF5,CCDC170,CDCA7L,CDYL2,MSI1,TAB2	cancer/proliferative	4.33375	0.00394519	0.446278
Pma	Pma_16	EFO_0000407	Dilated Cardiomyopathy	cardiovascular	136	6	2	CDKN1A,ZNF572	cardiovascular	29.9885	0.0039247	0.446278
Pma	Pma_16	EFO_0000538	Hypertrophic Cardiomyopathy	cardiovascular	136	6	2	CDKN1A,MTUS2	cardiovascular	29.9885	0.0039247	0.446278
Vfu	Vfu_5	EFO_0000701	Skin Disease	skin	99	8	2	PRR5L,RUNX3	skin	27.7315	0.00385717	0.446278
Ec6	Ec6_6	EFO_0001071	Lung Carcinoma	cancer	98	8	2	RAD52,RD3	cancer/proliferative	28.0214	0.0037811	0.446278
Yre	Yre_3	EFO_0003884	Chronic Kidney Disease	metabolic	112	7	2	MPPED2,PSD4	metabolic	29.3018	0.00371645	0.446278
Vfu	Vfu_20	EFO_0004832	Optic Disc Size Measurement	eyes/vision	98	27	3	ATOH7,DCLK1,PRDM16	eyes/vision	10.6124	0.0039376	0.446278
Pst	Pst_1	EFO_0005271	Sleep Duration	other	94	28	3	EGR2,FOXP2,SMYD1	other	10.6395	0.00388856	0.446278
Mmo	Mmo_5	EFO_0005854	Allergic Rhinitis	immunological	124	21	3	IQGAP1,JAZF1,TPD52	immunological	11.0816	0.00368393	0.446278
Ec6	Ec6_12	EFO_0006527	Smoking Status Measurement	other	145	143	8	ASPSCR1,BTRC,CPNE4,CPNE8,GGACT,HMGB1,TSN,ZFHX3	other	3.42311	0.00377233	0.446278
Mmo	Mmo_10	EFO_0006939	Cup-To-Disc Ratio Measurement	eyes/vision	120	22	3	EYA1,MAPRE1,RFLNA	eyes/vision	10.8617	0.00384717	0.446278
Yen	Yen_6	EFO_0007010	Drug Use Measurement		87	99	5	NEDD4,NOS3,SMAD3,ZBTB10,ZFHX3		5.19914	0.00392214	0.446278
Vfu	Vfu_5	EFO_0007708	T-Tau:Beta-Amyloid 1-42 Ratio Measurement	neurological	99	8	2	PRR20A,PRR20C	neurological	27.7315	0.00385717	0.446278
Aja	Aja_1	EFO_0007823	Facial Hair Thickness Measurement	other	166	5	2	EDAR,TMEM174	other	32.5686	0.00391713	0.446278
Pst	Pst_7	EFO_0008002	Physical Activity Measurement	other	80	33	3	CDYL2,PIN1,TCF4	other	10.4899	0.00395725	0.446278
Vfu	Vfu_20	EFO_0010736	Cortical Surface Area Measurement		98	214	8	ANK3,CHAF1A,CTBP2,DCLK1,EBF1,FOXP2,SLC12A8,TCF4		3.40532	0.00397444	0.446278
Yen	Yen_6	HP_0000964	Eczema	immunological	87	61	4	BCL6,NOS3,SMAD3,ZBTB10	immunological	6.80282	0.0039007	0.446278
Pfa	Pfa_2	EFO_0010948	Lower Face Morphology Measurement	other	89	9	2	HAO2,PRRX1	other	26.5318	0.00399467	0.446341
Pem	Pem_5	EFO_0000618	Nervous System Disease	neurological	118	7	2	CREB3L1,TSPAN2	neurological	27.7513	0.00411709	0.448186
Pst	Pst_16	EFO_0000618	Nervous System Disease	neurological	118	7	2	CREB3L1,TSPAN2	neurological	27.7513	0.00411709	0.448186
Pst	Pst_19	EFO_0003144	Heart Failure	cardiovascular	81	10	2	PITX2,SYNPO2L	cardiovascular	25.5891	0.00412373	0.448186
Pst	Pst_1	EFO_0006336	Diastolic Blood Pressure		94	275	9	ADO,CFAP58,CTBP2,EMSY,FOSL2,FRS2,IFT81,LCORL,TCEA2		3.11878	0.00415147	0.448186
Efe	Efe_1	EFO_0007708	T-Tau:Beta-Amyloid 1-42 Ratio Measurement	neurological	104	8	2	PRR20A,PRR20C	neurological	26.3513	0.0042483	0.448186
Pre	Pre_6	EFO_0007708	T-Tau:Beta-Amyloid 1-42 Ratio Measurement	neurological	104	8	2	PRR20A,PRR20C	neurological	26.3513	0.0042483	0.448186
Cda	Cda_3	EFO_0007708	T-Tau:Beta-Amyloid 1-42 Ratio Measurement	neurological	104	8	2	PRR20A,PRR20C	neurological	26.3513	0.0042483	0.448186
Efe	Efe_2	EFO_0007708	T-Tau:Beta-Amyloid 1-42 Ratio Measurement	neurological	104	8	2	PRR20A,PRR20C	neurological	26.3513	0.0042483	0.448186
Pst	Pst_18	EFO_0007708	T-Tau:Beta-Amyloid 1-42 Ratio Measurement	neurological	104	8	2	PRR20A,PRR20C	neurological	26.3513	0.0042483	0.448186
Cpa	Cpa_8	EFO_0007708	T-Tau:Beta-Amyloid 1-42 Ratio Measurement	neurological	104	8	2	PRR20A,PRR20C	neurological	26.3513	0.0042483	0.448186
Aja	Aja_2	EFO_0007708	T-Tau:Beta-Amyloid 1-42 Ratio Measurement	neurological	103	8	2	PRR20A,PRR20C	neurological	26.6221	0.00416864	0.448186
Vfu	Vfu_3	EFO_0007708	T-Tau:Beta-Amyloid 1-42 Ratio Measurement	neurological	104	8	2	PRR20A,PRR20C	neurological	26.3513	0.0042483	0.448186
Pem	Pem_2	EFO_0000685	Rheumatoid Arthritis	immunological	105	52	4	GRHL2,IQGAP1,JAZF1,REL	immunological	6.63194	0.00429615	0.449621
Pma	Pma_17	GO_0007568	Aging	other	94	29	3	AKR7A2,BARHL2,MSI2	other	10.2282	0.00430155	0.449621
Pst	Pst_9	EFO_0003778	Psoriatic Arthritis	immunological	226	4	2	TNFAIP3,TNIP1	immunological	35.4922	0.00437858	0.449898
Efe	Efe_6	EFO_0004614	Apolipoprotein A 1 Measurement		99	170	7	COBLL1,DHRS9,HERPUD2,PTPRR,RFX6,TTC39B,UBQLN1		3.70313	0.00438354	0.449898
Ec2	Ec2_1	EFO_0006335	Systolic Blood Pressure		123	335	12	BTRC,CWF19L2,GTF2B,HSF2BP,HSPB7,PAX6,TCEA2,TCF4,TSHZ2,UTP25,ZBTB17,ZNF775		2.59465	0.00434611	0.449898
Yen	Yen_9	MONDO_0004985	Bipolar Disorder	neurological	78	35	3	MAD1L1,MATN4,PPP1R13B	neurological	10.0972	0.00435987	0.449898
Vfu	Vfu_4	EFO_0004268	Sclerosing Cholangitis	gastrointestinal	106	8	2	TCF4,UBASH3A	immunological	25.8699	0.00440975	0.45055
Pst	Pst_1	EFO_0004285	Albuminuria	metabolic	94	9	2	ADO,FRS2	metabolic	25.0699	0.00444611	0.451305
Cda	Cda_6	EFO_0006340	Mean Arterial Pressure		120	74	5	EBF2,PKP4,PRDM6,SEPTIN9,SNX31		5.04348	0.00445694	0.451305
Cpa	Cpa_6	EFO_0003884	Chronic Kidney Disease	metabolic	124	7	2	NMT2,PSD4	metabolic	26.3904	0.00453716	0.453356
Pfa	Pfa_4	EFO_0005782	Age-Related Hearing Impairment	neurological	103	27	3	ABLIM3,CCDC68,MMP2	neurological	10.0784	0.00452867	0.453356
Aja	Aja_1	EFO_0007989	Monocyte Percentage Of Leukocytes	haematological	166	157	9	APBB1IP,CSF1,GGH,IL6R,IL7R,KCNA3,RPN1,TNFRSF10C,TNFRSF13B	haematological	3.05219	0.0045243	0.453356
Ec6	Ec6_19	EFO_0005093	Hip Circumference		125	102	6	C14orf39,FAIM2,PITPNC1,SYT16,TOM1L1,UBE2E3		4.18705	0.00456016	0.453656
Pst	Pst_1	EFO_0008579	Risk-Taking Behaviour	other	94	95	5	BACH2,EGR2,FOXP2,TCEA2,TSHZ2	other	4.99871	0.00458605	0.454239
Vfu	Vfu_4	EFO_0004533	Alkaline Phosphatase Measurement		106	203	8	ABCB11,LY96,OSGIN1,RUNX1,TRIP6,UBASH3B,YAP1,ZCCHC10		3.30461	0.00466965	0.460509
Pst	Pst_1	EFO_0000274	Atopic Eczema	skin	94	30	3	ADO,BACH2,EGR2	immunological	9.8515	0.00474018	0.46544
Yen	Yen_12	EFO_0000183	Hodgkins Lymphoma	cancer	93	10	2	OLIG3,REL	cancer/proliferative	22.2076	0.00540244	0.465888
Cpa	Cpa_10	EFO_0000676	Psoriasis	skin	123	47	4	CEP72,HBS1L,IPMK,TAGAP	immunological	6.27339	0.00523656	0.465888
Pfa	Pfa_5	EFO_0000685	Rheumatoid Arthritis	immunological	113	52	4	SOX5,TNFAIP3,TRAF1,ZNF438	immunological	6.13939	0.00557564	0.465888
Yre	Yre_7	EFO_0000685	Rheumatoid Arthritis	immunological	113	52	4	SOX5,TNFAIP3,TRAF1,ZNF438	immunological	6.13939	0.00557564	0.465888
Cpa	Cpa_3	EFO_0000685	Rheumatoid Arthritis	immunological	113	52	4	SOX5,TNFAIP3,TRAF1,ZNF438	immunological	6.13939	0.00557564	0.465888
Cda	Cda_8	EFO_0000685	Rheumatoid Arthritis	immunological	113	52	4	SOX5,TNFAIP3,TRAF1,ZNF438	immunological	6.13939	0.00557564	0.465888
Yre	Yre_14	EFO_0000685	Rheumatoid Arthritis	immunological	113	52	4	SOX5,TNFAIP3,TRAF1,ZNF438	immunological	6.13939	0.00557564	0.465888
Yre	Yre_11	EFO_0000707	Squamous Cell Carcinoma	cancer	130	7	2	RALY,RPP40	cancer/proliferative	25.1226	0.00497651	0.465888
Vfu	Vfu_5	EFO_0003761	Unipolar Depression		99	58	4	CELF4,DCDC2,NAA11,RBFOX1		6.26759	0.00515999	0.465888
Cda	Cda_11	EFO_0003761	Unipolar Depression		102	58	4	BAIAP2,DUSP13,SHANK2,TCF4		6.07359	0.0057346	0.465888
Vfu	Vfu_14	EFO_0003884	Chronic Kidney Disease	metabolic	128	7	2	NMT2,PSD4	metabolic	25.5588	0.00482793	0.465888
Pst	Pst_13	EFO_0003884	Chronic Kidney Disease	metabolic	140	7	2	NMT2,PSD4	metabolic	23.2923	0.0057512	0.465888
Mmo	Mmo_5	EFO_0004190	Open-Angle Glaucoma	eyes/vision	124	23	3	CTTNBP2,IKZF2,IQGAP1	eyes/vision	9.97285	0.00479871	0.465888
Pre	Pre_12	EFO_0004269	Cardiac Arrhythmia	cardiovascular	105	9	2	NEBL,WIPF1	cardiovascular	22.3716	0.00551906	0.465888
Vfu	Vfu_6	EFO_0004269	Cardiac Arrhythmia	cardiovascular	100	9	2	NEBL,ZFHX3	cardiovascular	23.5328	0.00501785	0.465888
Pfa	Pfa_11	EFO_0004285	Albuminuria	metabolic	107	9	2	FOXD2,TCF4	metabolic	21.9447	0.00572581	0.465888
Pem	Pem_2	EFO_0004285	Albuminuria	metabolic	105	9	2	FOXD2,TCF4	metabolic	22.3716	0.00551906	0.465888
Vfu	Vfu_1	EFO_0004338	Body Weight		87	200	7	ETV6,ISL1,KIAA1217,NFIL3,PIK3R1,SSBP3,ZRANB1		3.58758	0.00521607	0.465888
Vfu	Vfu_8	EFO_0004339	Body Height	metabolic	65	822	14	AAMDC,CCDC152,CCDC6,DPY30,EPDR1,GALR1,GAS7,KIZ,NME5,PRMT1,SALL1,TNS2,WAC,ZNF354C	metabolic	2.48888	0.00538615	0.465888
Pma	Pma_17	EFO_0004713	Fev/Fec Ratio		94	236	8	BARHL2,BCAS3,EPC1,LNX1,PWWP2A,RASSF10,SLA,TBC1D5		3.21173	0.00555291	0.465888
Eta	Eta_3	EFO_0004747	Protein Measurement		58	303	7	ESRRB,ESRRG,LCLAT1,MCM10,QPRT,RALGPS2,YPEL2		3.6351	0.00525249	0.465888
Pem	Pem_5	EFO_0004748	Thyroid Stimulating Hormone Measurement	metabolic	118	8	2	IGFBP5,TM4SF4	endocrine	23.1423	0.00543793	0.465888
Pst	Pst_15	EFO_0005842	Colorectal Cancer	cancer	90	32	3	BMP5,EIF3H,PRICKLE1	cancer/proliferative	9.59563	0.00504521	0.465888
Efe	Efe_13	EFO_0006527	Smoking Status Measurement	other	120	143	7	CPNE4,CPNE8,NRXN3,PCCA,PPP1R13B,SHTN1,USP15	other	3.6159	0.00490662	0.465888
Mmo	Mmo_8	EFO_0007708	T-Tau:Beta-Amyloid 1-42 Ratio Measurement	neurological	113	8	2	PRR20A,PRR20C	neurological	24.2155	0.0049972	0.465888
Mmo	Mmo_12	EFO_0007989	Monocyte Percentage Of Leukocytes	haematological	110	157	7	CCDC125,CCDC6,NFIX,SFMBT2,TBC1D5,YWHAH,ZNF496	haematological	3.5942	0.00506985	0.465888
Kpn	Kpn_3	EFO_0008206	Left Ventricular Systolic Function Measurement	cardiovascular	200	5	2	BAG3,ZNF572	cardiovascular	26.854	0.00564436	0.465888
Vfu	Vfu_16	EFO_0010228	Phosphatidylethanolamine Measurement	metabolic	121	8	2	TMEM229B,TMEM86B	metabolic	22.5555	0.00571077	0.465888
Kpn	Kpn_4	EFO_0010228	Phosphatidylethanolamine Measurement	metabolic	121	8	2	TMEM229B,TMEM86B	metabolic	22.5555	0.00571077	0.465888
Ec2	Ec2_5	EFO_0010228	Phosphatidylethanolamine Measurement	metabolic	121	8	2	TMEM229B,TMEM86B	metabolic	22.5555	0.00571077	0.465888
Yen	Yen_5	EFO_0010228	Phosphatidylethanolamine Measurement	metabolic	121	8	2	TMEM229B,TMEM86B	metabolic	22.5555	0.00571077	0.465888
Pma	Pma_10	EFO_0010228	Phosphatidylethanolamine Measurement	metabolic	121	8	2	TMEM229B,TMEM86B	metabolic	22.5555	0.00571077	0.465888
Yre	Yre_8	EFO_0010228	Phosphatidylethanolamine Measurement	metabolic	121	8	2	TMEM229B,TMEM86B	metabolic	22.5555	0.00571077	0.465888
Cpa	Cpa_4	EFO_0010228	Phosphatidylethanolamine Measurement	metabolic	121	8	2	TMEM229B,TMEM86B	metabolic	22.5555	0.00571077	0.465888
Cda	Cda_5	EFO_0010228	Phosphatidylethanolamine Measurement	metabolic	121	8	2	TMEM229B,TMEM86B	metabolic	22.5555	0.00571077	0.465888
Ec6	Ec6_4	EFO_0010228	Phosphatidylethanolamine Measurement	metabolic	121	8	2	TMEM229B,TMEM86B	metabolic	22.5555	0.00571077	0.465888
Pma	Pma_15	EFO_0010228	Phosphatidylethanolamine Measurement	metabolic	121	8	2	TMEM229B,TMEM86B	metabolic	22.5555	0.00571077	0.465888
Pfa	Pfa_6	EFO_0010228	Phosphatidylethanolamine Measurement	metabolic	121	8	2	TMEM229B,TMEM86B	metabolic	22.5555	0.00571077	0.465888
Mmo	Mmo_1	EFO_0010228	Phosphatidylethanolamine Measurement	metabolic	121	8	2	TMEM229B,TMEM86B	metabolic	22.5555	0.00571077	0.465888
Yre	Yre_2	EFO_0010228	Phosphatidylethanolamine Measurement	metabolic	121	8	2	TMEM229B,TMEM86B	metabolic	22.5555	0.00571077	0.465888
Kpn	Kpn_10	EFO_0010949	Upper Face Morphology Measurement	other	96	10	2	CREB3L2,PCCA	other	21.4736	0.00574731	0.465888
Pem	Pem_5	EFO_1000391	Nasal Cavity Polyp	cancer	118	8	2	IL1RL1,TNFSF11	cancer/proliferative	23.1423	0.00543793	0.465888
Pst	Pst_9	EFO_1000786	Osteoarthritis, Hip	metabolic	226	13	3	COLGALT2,ECRG4,IL11	musculoskeletal or connective tissue disease	10.6981	0.00482191	0.465888
Vfu	Vfu_11	EFO_1001375	Myocardial Ischemia	cardiovascular	78	12	2	BUD13,MIA3	cardiovascular	21.2949	0.00554785	0.465888
Kpn	Kpn_10	EFO_1001494	Psoriasis Vulgaris	skin	96	10	2	TNFAIP3,TNIP1	immunological	21.4736	0.00574731	0.465888
Yen	Yen_18	HP_0000964	Eczema	immunological	97	61	4	NOS3,POLI,REL,TNFAIP3	immunological	6.06479	0.00574639	0.465888
Pre	Pre_22	HP_0000964	Eczema	immunological	94	61	4	BACH2,BATF3,FOSL2,RORC	immunological	6.26914	0.00514179	0.465888
Pst	Pst_1	HP_0000964	Eczema	immunological	94	61	4	BACH2,BATF3,FOSL2,RORC	immunological	6.26914	0.00514179	0.465888
Pre	Pre_12	MONDO_0005147	Type 1 Diabetes Mellitus		105	56	4	ARHGAP12,RGMA,TOX,UBASH3A		6.11982	0.00560334	0.465888
Kpn	Kpn_13	EFO_0004568	Serum Non-Albumin Protein Measurement	metabolic	59	51	3	EBF1,IL21R,RUNX3	metabolic	9.02001	0.00577559	0.466199
Vfu	Vfu_5	EFO_0007869	Wellbeing Measurement	other	99	60	4	CELF4,DCDC2,NAA11,RBFOX1	other	6.0424	0.00582299	0.468358
Ec6	Ec6_19	EFO_0000540	Immune System Disease	immunological	125	8	2	IL7R,UBASH3A	immunological	21.8002	0.00608427	0.470694
Ec6	Ec6_19	EFO_0000701	Skin Disease	skin	125	8	2	HAAO,TNFAIP3	skin	21.8002	0.00608427	0.470694
Cpa	Cpa_6	EFO_0000701	Skin Disease	skin	124	8	2	PRR5L,REL	skin	22.0033	0.00598985	0.470694
Ec2	Ec2_1	EFO_0000701	Skin Disease	skin	123	8	2	REL,TNFAIP3	skin	22.1791	0.00589613	0.470694
Pma	Pma_3	EFO_0003931	Bone Fracture	musculoskeletal or connective tissue disease	82	12	2	ERP27,SEM1	musculoskeletal or connective tissue disease	20.2186	0.00611541	0.470694
Vfu	Vfu_5	EFO_0004244	Interstitial Lung Disease	respiratory	99	10	2	PRR5L,STN1	respiratory	20.8068	0.00610214	0.470694
Ec2	Ec2_1	EFO_0004339	Body Height	metabolic	123	822	22	ATF7IP,CTNND1,DOCK10,DTNBP1,DUSP29,EPDR1,EPM2AIP1,FAM124B,GTF2B,HSPB7,KCTD9,KLF12,KLF3,LCOR,NSD1,PELI1,PTP4A2,TCEA2,TCF4,ZBTB42,ZBTB7B,ZNF462	metabolic	1.98118	0.00610722	0.470694
Ec6	Ec6_19	EFO_0006527	Smoking Status Measurement	other	125	143	7	MTFR1,PGPEP1,STAM2,TBRG4,TOM1L2,UBE2E3,WWP2	other	3.4602	0.0061218	0.470694
Ec6	Ec6_5	EFO_0007708	T-Tau:Beta-Amyloid 1-42 Ratio Measurement	neurological	125	8	2	PRR20A,PRR20C	neurological	21.8002	0.00608427	0.470694
Cda	Cda_12	EFO_0007708	T-Tau:Beta-Amyloid 1-42 Ratio Measurement	neurological	124	8	2	PRR20A,PRR20C	neurological	22.0033	0.00598985	0.470694
Mmo	Mmo_12	EFO_0008393	Reaction Time Measurement	other	110	9	2	KIAA1328,YWHAE	other	21.3312	0.00604258	0.470694
Vfu	Vfu_4	GO_0007568	Aging	other	106	29	3	DNTT,UBASH3B,ZFHX3	other	9.02672	0.00601752	0.470694
Yen	Yen_2	MONDO_0005148	Type 2 Diabetes Mellitus		125	258	10	EBF1,EIF5A2,EYA1,HNF1B,NEUROG3,NOL4,OSGIN1,SPHKAP,TCF4,TSEN15		2.74278	0.00593298	0.470694
Yen	Yen_10	EFO_0002618	Pancreatic Carcinoma	cancer	76	13	2	HNF4G,MKLN1	cancer/proliferative	19.8834	0.00619536	0.472995
Pre	Pre_24	EFO_0004318	Smoking Behavior	other	138	44	4	CBX8,POU6F2,SORL1,TOX	other	5.98025	0.00620057	0.472995
Pst	Pst_1	EFO_0008002	Physical Activity Measurement	other	94	33	3	CTBP2,FOXP2,PIN1	other	8.86038	0.00621428	0.472995
Pse	Pse_2	EFO_0000660	Polycystic Ovary Syndrome	reproductive	112	9	2	NEIL2,ZBTB16	endocrine	20.9289	0.00625819	0.473161
Yen	Yen_16	EFO_0004612	High Density Lipoprotein Cholesterol Measurement		70	258	7	BRD3,ELF1,EMILIN3,MEOX1,MVK,MYO1F,SPIC		3.48552	0.00623886	0.473161
Yre	Yre_11	EFO_0007874	Gut Microbiome Measurement		130	105	6	CAMK2A,OLFM1,PDHA2,SLC9A8,SP100,SYNE2		3.8927	0.00634511	0.478138
Pst	Pst_1	EFO_0004536	Total Blood Protein Measurement		94	146	6	ADO,ANKRD55,BACH2,EGR2,ETV6,TP63		3.87688	0.00649042	0.487469
Ec6	Ec6_9	EFO_0000612	Myocardial Infarction	cardiovascular	93	34	3	DAB2IP,MORF4L1,N4BP2L2	cardiovascular	8.67464	0.00656023	0.489639
Pst	Pst_14	EFO_0004344	Birth Weight	metabolic	95	65	4	ARHGEF40,FKBP5,VGLL4,YAP1	metabolic	5.79111	0.00668422	0.489639
Vfu	Vfu_19	EFO_0004462	Pr Interval	cardiovascular	95	65	4	CDC7,EPAS1,HAND2,SIPA1L2	cardiovascular	5.79039	0.00668705	0.489639
Yre	Yre_5	EFO_0004462	Pr Interval	cardiovascular	95	65	4	CDC7,EPAS1,HAND2,SIPA1L2	cardiovascular	5.79039	0.00668705	0.489639
Vfu	Vfu_9	EFO_0004735	Serum Alanine Aminotransferase Measurement		66	148	5	DOK7,JAZF1,NFIX,TOM1L2,TXNL4B		4.57697	0.00662182	0.489639
Pfa	Pfa_17	EFO_0004735	Serum Alanine Aminotransferase Measurement		66	148	5	DOK7,JAZF1,NFIX,TOM1L2,TXNL4B		4.57697	0.00662182	0.489639
Yen	Yen_11	EFO_0007015	3-Hydroxy-1-Methylpropylmercapturic Acid Measurement	metabolic	115	9	2	MYO5B,ZBTB10	metabolic	20.3768	0.00658819	0.489639
Pst	Pst_1	EFO_0009863	Anxiety Measurement	neurological	94	11	2	DENND1B,TCEA2	neurological	19.5114	0.00669201	0.489639
Pst	Pst_13	EFO_0007778	Urinary Albumin To Creatinine Ratio	metabolic	140	23	3	FOXD2,TCF4,ZBTB10	metabolic	8.79127	0.0067263	0.490566
Yen	Yen_16	EFO_0004532	Serum Gamma-Glutamyl Transferase Measurement		70	199	6	ARHGEF19,BRD3,ELF1,KLF15,L3MBTL4,MAP3K7CL		3.85285	0.00685585	0.497182
Yen	Yen_6	EFO_1002011	Adult Onset Asthma	respiratory	87	12	2	SMAD3,ZBTB10	immunological	19.0393	0.00686086	0.497182
Vfu	Vfu_4	EFO_0000183	Hodgkins Lymphoma	cancer	106	10	2	OLIG3,REL	cancer/proliferative	19.3894	0.00696843	0.499566
Vfu	Vfu_4	EFO_0003144	Heart Failure	cardiovascular	106	10	2	BAG3,ZFHX3	cardiovascular	19.3894	0.00696843	0.499566
Ec6	Ec6_19	EFO_0004343	Waist-Hip Ratio		125	184	8	BCL6,C14orf39,CUEDC1,HAAO,PGPEP1,PITPNC1,UBE2E3,WWP2		3.06684	0.00698186	0.499566
Cda	Cda_6	EFO_0007056	Clinical Treatment	other	120	27	3	CWF19L2,EBF2,PRDM6	other	8.59551	0.00692919	0.499566
Mmo	Mmo_10	EFO_0000660	Polycystic Ovary Syndrome	reproductive	120	9	2	MAPRE1,NEIL2	endocrine	19.511	0.0071557	0.508799
Yen	Yen_9	EFO_0004833	Neutrophil Count	haematological	78	298	8	ACAP1,ACSF3,C2orf42,CGN,CMIP,NUP88,SALL1,ZNF398	haematological	3.08457	0.00715575	0.508799
Cda	Cda_12	EFO_0005090	Basophil Count		124	113	6	FGFR1OP2,PRAM1,SLC22A5,SLC9A3R1,TENT5A,ZYX		3.78396	0.00719522	0.509878
Kpn	Kpn_13	EFO_0006525	Cigarettes Per Day Measurement	other	59	18	2	HYKK,MEF2C	other	17.7771	0.00723837	0.509878
Cpa	Cpa_11	EFO_0007777	Base Metabolic Rate Measurement		93	151	6	BAIAP2,ETV6,ISL1,LMX1B,SOCS2,WASHC3		3.78444	0.00723815	0.509878
Vfu	Vfu_19	EFO_0000094	B-Cell Acute Lymphoblastic Leukemia	cancer	95	5	1	IKZF1	cancer/proliferative	21.4862	0.0566406	0.510366
Vfu	Vfu_17	EFO_0000094	B-Cell Acute Lymphoblastic Leukemia	cancer	103	5	1	ELK3	cancer/proliferative	19.7893	0.0612905	0.510366
Pre	Pre_17	EFO_0000094	B-Cell Acute Lymphoblastic Leukemia	cancer	184	5	1	LHPP	cancer/proliferative	10.9293	0.107347	0.510366
Ec6	Ec6_12	EFO_0000094	B-Cell Acute Lymphoblastic Leukemia	cancer	145	5	1	ELK3	cancer/proliferative	13.9563	0.0854029	0.510366
Cda	Cda_11	EFO_0000094	B-Cell Acute Lymphoblastic Leukemia	cancer	102	5	1	ELK3	cancer/proliferative	19.9859	0.0607103	0.510366
Pfa	Pfa_5	EFO_0000094	B-Cell Acute Lymphoblastic Leukemia	cancer	113	5	1	LHPP	cancer/proliferative	18.0035	0.0670771	0.510366
Yre	Yre_5	EFO_0000094	B-Cell Acute Lymphoblastic Leukemia	cancer	95	5	1	IKZF1	cancer/proliferative	21.4862	0.0566406	0.510366
Cda	Cda_8	EFO_0000094	B-Cell Acute Lymphoblastic Leukemia	cancer	113	5	1	LHPP	cancer/proliferative	18.0035	0.0670771	0.510366
Pst	Pst_17	EFO_0000094	B-Cell Acute Lymphoblastic Leukemia	cancer	157	5	1	ELK3	cancer/proliferative	12.8573	0.0922003	0.510366
Cpa	Cpa_3	EFO_0000094	B-Cell Acute Lymphoblastic Leukemia	cancer	113	5	1	LHPP	cancer/proliferative	18.0035	0.0670771	0.510366
Yre	Yre_14	EFO_0000094	B-Cell Acute Lymphoblastic Leukemia	cancer	113	5	1	LHPP	cancer/proliferative	18.0035	0.0670771	0.510366
Yre	Yre_7	EFO_0000094	B-Cell Acute Lymphoblastic Leukemia	cancer	113	5	1	LHPP	cancer/proliferative	18.0035	0.0670771	0.510366
Efe	Efe_8	EFO_0000095	Chronic Lymphocytic Leukemia	cancer	249	19	2	BCL2L11,QPCT	cancer/proliferative	3.77623	0.112119	0.510366
Pem	Pem_3	EFO_0000095	Chronic Lymphocytic Leukemia	cancer	249	19	2	BCL2L11,QPCT	cancer/proliferative	3.77623	0.112119	0.510366
Yen	Yen_17	EFO_0000095	Chronic Lymphocytic Leukemia	cancer	236	19	2	BCL2L11,QPCT	cancer/proliferative	3.99219	0.102481	0.510366
Pre	Pre_15	EFO_0000095	Chronic Lymphocytic Leukemia	cancer	113	19	2	FAM126B,OAS1	cancer/proliferative	8.54198	0.0276525	0.510366
Pre	Pre_11	EFO_0000095	Chronic Lymphocytic Leukemia	cancer	197	19	2	BCL2L11,QPCT	cancer/proliferative	4.814	0.0752248	0.510366
Cpa	Cpa_11	EFO_0000095	Chronic Lymphocytic Leukemia	cancer	93	19	2	FAM126B,OAS1	cancer/proliferative	10.4428	0.0192143	0.510366
Pre	Pre_3	EFO_0000095	Chronic Lymphocytic Leukemia	cancer	43	19	1	FAM126B	cancer/proliferative	10.75	0.0952127	0.510366
Pma	Pma_6	EFO_0000095	Chronic Lymphocytic Leukemia	cancer	249	19	2	BCL2L11,QPCT	cancer/proliferative	3.77623	0.112119	0.510366
Vfu	Vfu_2	EFO_0000095	Chronic Lymphocytic Leukemia	cancer	249	19	2	BCL2L11,QPCT	cancer/proliferative	3.77623	0.112119	0.510366
Pse	Pse_3	EFO_0000178	Gastric Carcinoma	cancer	100	6	1	ARC	cancer/proliferative	16.3211	0.0710305	0.510366
Efe	Efe_14	EFO_0000178	Gastric Carcinoma	cancer	54	6	1	ARC	cancer/proliferative	30.6202	0.0388977	0.510366
Pma	Pma_4	EFO_0000178	Gastric Carcinoma	cancer	108	6	1	JRK	cancer/proliferative	15.0902	0.0765263	0.510366
Vfu	Vfu_17	EFO_0000178	Gastric Carcinoma	cancer	103	6	1	ANKRD50	cancer/proliferative	15.8368	0.0730946	0.510366
Pst	Pst_15	EFO_0000178	Gastric Carcinoma	cancer	90	6	1	JRK	cancer/proliferative	18.1726	0.0641224	0.510366
Ec6	Ec6_6	EFO_0000178	Gastric Carcinoma	cancer	98	6	1	ARC	cancer/proliferative	16.6607	0.0696522	0.510366
Pst	Pst_1	EFO_0000178	Gastric Carcinoma	cancer	94	6	1	LMNA	cancer/proliferative	17.384	0.0668907	0.510366
Cpa	Cpa_10	EFO_0000178	Gastric Carcinoma	cancer	123	6	1	JRK	cancer/proliferative	13.2114	0.0867579	0.510366
Pfa	Pfa_10	EFO_0000178	Gastric Carcinoma	cancer	99	6	1	JRK	cancer/proliferative	16.4892	0.0703416	0.510366
Pre	Pre_15	EFO_0000178	Gastric Carcinoma	cancer	113	6	1	ARC	cancer/proliferative	14.4102	0.0799474	0.510366
Yen	Yen_11	EFO_0000183	Hodgkins Lymphoma	cancer	115	10	1	REL	cancer/proliferative	7.86179	0.131844	0.510366
Pfa	Pfa_4	EFO_0000183	Hodgkins Lymphoma	cancer	103	10	1	REL	cancer/proliferative	8.79848	0.118859	0.510366
Cpa	Cpa_6	EFO_0000183	Hodgkins Lymphoma	cancer	124	10	1	REL	cancer/proliferative	7.28006	0.14147	0.510366
Pfa	Pfa_11	EFO_0000183	Hodgkins Lymphoma	cancer	107	10	1	REL	cancer/proliferative	8.46262	0.123207	0.510366
Yen	Yen_10	EFO_0000183	Hodgkins Lymphoma	cancer	76	10	1	REL	cancer/proliferative	12.0017	0.0889998	0.510366
Yen	Yen_3	EFO_0000183	Hodgkins Lymphoma	cancer	89	10	1	REL	cancer/proliferative	10.2136	0.103488	0.510366
Mmo	Mmo_8	EFO_0000183	Hodgkins Lymphoma	cancer	113	10	1	REL	cancer/proliferative	8.00389	0.129692	0.510366
Ec2	Ec2_3	EFO_0000183	Hodgkins Lymphoma	cancer	109	10	1	REL	cancer/proliferative	8.30402	0.125373	0.510366
Ec6	Ec6_8	EFO_0000183	Hodgkins Lymphoma	cancer	111	10	1	PLAAT1	cancer/proliferative	8.15121	0.127535	0.510366
Efe	Efe_12	EFO_0000183	Hodgkins Lymphoma	cancer	92	10	1	REL	cancer/proliferative	9.87598	0.106802	0.510366
Ec6	Ec6_20	EFO_0000183	Hodgkins Lymphoma	cancer	74	10	1	HBS1L	cancer/proliferative	12.3331	0.0867522	0.510366
Pst	Pst_7	EFO_0000183	Hodgkins Lymphoma	cancer	80	10	1	OLIG3	cancer/proliferative	11.39	0.0934801	0.510366
Pre	Pre_2	EFO_0000183	Hodgkins Lymphoma	cancer	82	10	1	PLAAT1	cancer/proliferative	11.1019	0.0957127	0.510366
Pre	Pre_23	EFO_0000183	Hodgkins Lymphoma	cancer	111	10	1	PLAAT1	cancer/proliferative	8.15121	0.127535	0.510366
Pfa	Pfa_14	EFO_0000183	Hodgkins Lymphoma	cancer	97	10	1	REL	cancer/proliferative	9.35489	0.112301	0.510366
Ec2	Ec2_1	EFO_0000183	Hodgkins Lymphoma	cancer	123	10	1	REL	cancer/proliferative	7.34042	0.140405	0.510366
Pst	Pst_2	EFO_0000183	Hodgkins Lymphoma	cancer	109	10	1	REL	cancer/proliferative	8.30402	0.125373	0.510366
Yen	Yen_2	EFO_0000183	Hodgkins Lymphoma	cancer	125	10	1	REL	cancer/proliferative	7.2175	0.142534	0.510366
Pre	Pre_21	EFO_0000183	Hodgkins Lymphoma	cancer	116	10	1	REL	cancer/proliferative	7.79261	0.132919	0.510366
Pst	Pst_11	EFO_0000183	Hodgkins Lymphoma	cancer	103	10	1	REL	cancer/proliferative	8.79848	0.118859	0.510366
Pem	Pem_8	EFO_0000183	Hodgkins Lymphoma	cancer	119	10	1	REL	cancer/proliferative	7.59218	0.136134	0.510366
Cpa	Cpa_10	EFO_0000183	Hodgkins Lymphoma	cancer	123	10	1	HBS1L	cancer/proliferative	7.34042	0.140405	0.510366
Ec6	Ec6_10	EFO_0000183	Hodgkins Lymphoma	cancer	105	10	1	REL	cancer/proliferative	8.62545	0.121035	0.510366
Yre	Yre_13	EFO_0000183	Hodgkins Lymphoma	cancer	89	10	1	REL	cancer/proliferative	10.2136	0.103488	0.510366
Yre	Yre_1	EFO_0000183	Hodgkins Lymphoma	cancer	116	10	1	REL	cancer/proliferative	7.79261	0.132919	0.510366
Mmo	Mmo_6	EFO_0000183	Hodgkins Lymphoma	cancer	74	10	1	HBS1L	cancer/proliferative	12.3331	0.0867522	0.510366
Yen	Yen_14	EFO_0000183	Hodgkins Lymphoma	cancer	83	10	1	REL	cancer/proliferative	10.9666	0.0968272	0.510366
Pst	Pst_19	EFO_0000183	Hodgkins Lymphoma	cancer	81	10	1	HBS1L	cancer/proliferative	11.2477	0.094597	0.510366
Pma	Pma_4	EFO_0000183	Hodgkins Lymphoma	cancer	108	10	1	REL	cancer/proliferative	8.38258	0.12429	0.510366
Pst	Pst_6	EFO_0000183	Hodgkins Lymphoma	cancer	121	10	1	REL	cancer/proliferative	7.46418	0.138272	0.510366
Mmo	Mmo_12	EFO_0000183	Hodgkins Lymphoma	cancer	110	10	1	REL	cancer/proliferative	8.22691	0.126455	0.510366
Yre	Yre_10	EFO_0000183	Hodgkins Lymphoma	cancer	73	10	1	MYC	cancer/proliferative	12.5057	0.0856266	0.510366
Pse	Pse_2	EFO_0000183	Hodgkins Lymphoma	cancer	112	10	1	REL	cancer/proliferative	8.07688	0.128614	0.510366
Yen	Yen_18	EFO_0000183	Hodgkins Lymphoma	cancer	97	10	1	REL	cancer/proliferative	9.35489	0.112301	0.510366
Efe	Efe_9	EFO_0000183	Hodgkins Lymphoma	cancer	98	10	1	REL	cancer/proliferative	9.25638	0.113397	0.510366
Pem	Pem_2	EFO_0000183	Hodgkins Lymphoma	cancer	105	10	1	REL	cancer/proliferative	8.62545	0.121035	0.510366
Pma	Pma_3	EFO_0000183	Hodgkins Lymphoma	cancer	82	10	1	HBS1L	cancer/proliferative	11.1019	0.0957127	0.510366
Pre	Pre_13	EFO_0000183	Hodgkins Lymphoma	cancer	73	10	1	MYC	cancer/proliferative	12.5057	0.0856266	0.510366
Mmo	Mmo_10	EFO_0000183	Hodgkins Lymphoma	cancer	120	10	1	REL	cancer/proliferative	7.52764	0.137204	0.510366
Pfa	Pfa_13	EFO_0000183	Hodgkins Lymphoma	cancer	83	10	1	REL	cancer/proliferative	10.9666	0.0968272	0.510366
Yre	Yre_3	EFO_0000183	Hodgkins Lymphoma	cancer	112	10	1	REL	cancer/proliferative	8.07688	0.128614	0.510366
Pfa	Pfa_15	EFO_0000183	Hodgkins Lymphoma	cancer	103	10	1	REL	cancer/proliferative	8.79848	0.118859	0.510366
Vfu	Vfu_1	EFO_0000183	Hodgkins Lymphoma	cancer	87	10	1	REL	cancer/proliferative	10.4539	0.101273	0.510366
Vfu	Vfu_17	EFO_0000183	Hodgkins Lymphoma	cancer	103	10	1	REL	cancer/proliferative	8.79848	0.118859	0.510366
Pre	Pre_9	EFO_0000183	Hodgkins Lymphoma	cancer	107	10	1	REL	cancer/proliferative	8.46262	0.123207	0.510366
Pfa	Pfa_1	EFO_0000195	Metabolic Syndrome		123	34	2	MYL2,POC5		4.15166	0.0918572	0.510366
Cda	Cda_9	EFO_0000195	Metabolic Syndrome		123	34	2	MYL2,POC5		4.15166	0.0918572	0.510366
Yen	Yen_20	EFO_0000195	Metabolic Syndrome		122	34	2	DCLK2,MYL2		4.18674	0.0905923	0.510366
Pre	Pre_7	EFO_0000195	Metabolic Syndrome		77	34	2	CEP68,GADD45G		6.73457	0.0402684	0.510366
Pfa	Pfa_10	EFO_0000195	Metabolic Syndrome		99	34	2	DCLK2,FTO		5.19436	0.0631163	0.510366
Pst	Pst_17	EFO_0000220	Acute Lymphoblastic Leukemia	cancer	157	7	1	SP4	cancer/proliferative	8.57541	0.126669	0.510366
Ec6	Ec6_12	EFO_0000220	Acute Lymphoblastic Leukemia	cancer	145	7	1	SP4	cancer/proliferative	9.30185	0.117499	0.510366
Yre	Yre_5	EFO_0000220	Acute Lymphoblastic Leukemia	cancer	95	7	1	IKZF1	cancer/proliferative	14.3376	0.0783973	0.510366
Vfu	Vfu_19	EFO_0000220	Acute Lymphoblastic Leukemia	cancer	95	7	1	IKZF1	cancer/proliferative	14.3376	0.0783973	0.510366
Vfu	Vfu_17	EFO_0000220	Acute Lymphoblastic Leukemia	cancer	103	7	1	SP4	cancer/proliferative	13.197	0.0847516	0.510366
Pst	Pst_1	EFO_0000220	Acute Lymphoblastic Leukemia	cancer	94	7	1	TP63	cancer/proliferative	14.4929	0.0776004	0.510366
Cda	Cda_11	EFO_0000220	Acute Lymphoblastic Leukemia	cancer	102	7	1	SP4	cancer/proliferative	13.3291	0.0839594	0.510366
Aja	Aja_1	EFO_0000274	Atopic Eczema	skin	166	30	2	IL6R,IL7R	immunological	3.48418	0.122809	0.510366
Yre	Yre_5	EFO_0000274	Atopic Eczema	skin	95	30	2	IRAK1BP1,ZBTB10	immunological	6.19672	0.0468735	0.510366
Yen	Yen_6	EFO_0000274	Atopic Eczema	skin	87	30	2	SMAD3,ZBTB10	immunological	6.786	0.0399829	0.510366
Ec6	Ec6_19	EFO_0000274	Atopic Eczema	skin	125	30	2	ARRDC1,IL7R	immunological	4.66928	0.0760947	0.510366
Vfu	Vfu_19	EFO_0000274	Atopic Eczema	skin	95	30	2	IRAK1BP1,ZBTB10	immunological	6.19672	0.0468735	0.510366
Mmo	Mmo_13	EFO_0000274	Atopic Eczema	skin	85	30	2	ARID3A,EGR2	immunological	6.95041	0.0383268	0.510366
Mmo	Mmo_5	EFO_0000274	Atopic Eczema	skin	124	30	3	ARID3A,IQGAP1,TPD52	immunological	7.38347	0.0101882	0.510366
Pre	Pre_22	EFO_0000274	Atopic Eczema	skin	94	30	2	BACH2,EGR2	immunological	6.26481	0.0459895	0.510366
Pma	Pma_16	EFO_0000275	Atrial Fibrillation	cardiovascular	136	65	4	CDKN1A,GMCL1,PRDM6,ZNF572	cardiovascular	3.97284	0.022513	0.510366
Cda	Cda_12	EFO_0000275	Atrial Fibrillation	cardiovascular	124	65	3	NEBL,SYNPO2L,WIPF1	cardiovascular	3.20269	0.0751043	0.510366
Pre	Pre_12	EFO_0000275	Atrial Fibrillation	cardiovascular	105	65	3	NEBL,SYNPO2L,WIPF1	cardiovascular	3.80814	0.0503881	0.510366
Yre	Yre_7	EFO_0000275	Atrial Fibrillation	cardiovascular	113	65	3	CEP85L,NEBL,SOX5	cardiovascular	3.52752	0.0602253	0.510366
Pfa	Pfa_5	EFO_0000275	Atrial Fibrillation	cardiovascular	113	65	3	CEP85L,NEBL,SOX5	cardiovascular	3.52752	0.0602253	0.510366
Yen	Yen_9	EFO_0000275	Atrial Fibrillation	cardiovascular	78	65	2	KIF3C,NEBL	cardiovascular	3.36413	0.1269	0.510366
Kpn	Kpn_3	EFO_0000275	Atrial Fibrillation	cardiovascular	200	65	4	NEBL,PRDM6,ZFHX3,ZNF572	cardiovascular	2.65445	0.0737284	0.510366
Cda	Cda_8	EFO_0000275	Atrial Fibrillation	cardiovascular	113	65	3	CEP85L,NEBL,SOX5	cardiovascular	3.52752	0.0602253	0.510366
Kpn	Kpn_9	EFO_0000275	Atrial Fibrillation	cardiovascular	246	65	5	LHX3,NEBL,PKP2,ZNF462,ZNF572	cardiovascular	2.72787	0.0449561	0.510366
Pre	Pre_24	EFO_0000275	Atrial Fibrillation	cardiovascular	138	65	3	PRDM6,SCN5A,SORL1	cardiovascular	2.86565	0.0961508	0.510366
Pre	Pre_7	EFO_0000275	Atrial Fibrillation	cardiovascular	77	65	2	CEP68,SYNPO2L	cardiovascular	3.40939	0.124255	0.510366
Mmo	Mmo_6	EFO_0000275	Atrial Fibrillation	cardiovascular	74	65	3	PITX2,RFLNA,SYNPO2L	cardiovascular	5.49079	0.0206879	0.510366
Ec6	Ec6_20	EFO_0000275	Atrial Fibrillation	cardiovascular	74	65	3	PITX2,RFLNA,SYNPO2L	cardiovascular	5.49079	0.0206879	0.510366
Pma	Pma_2	EFO_0000275	Atrial Fibrillation	cardiovascular	80	65	2	NEBL,ZFHX3	cardiovascular	3.27708	0.132231	0.510366
Pfa	Pfa_12	EFO_0000275	Atrial Fibrillation	cardiovascular	63	65	2	CTNNA3,PAK2	cardiovascular	4.19875	0.0888694	0.510366
Yre	Yre_14	EFO_0000275	Atrial Fibrillation	cardiovascular	113	65	3	CEP85L,NEBL,SOX5	cardiovascular	3.52752	0.0602253	0.510366
Cpa	Cpa_3	EFO_0000275	Atrial Fibrillation	cardiovascular	113	65	3	CEP85L,NEBL,SOX5	cardiovascular	3.52752	0.0602253	0.510366
Mmo	Mmo_4	EFO_0000275	Atrial Fibrillation	cardiovascular	63	65	2	CTNNA3,PAK2	cardiovascular	4.19875	0.0888694	0.510366
Efe	Efe_5	EFO_0000275	Atrial Fibrillation	cardiovascular	80	65	2	NEBL,ZFHX3	cardiovascular	3.27708	0.132231	0.510366
Kpn	Kpn_13	EFO_0000275	Atrial Fibrillation	cardiovascular	59	65	2	GMCL1,ZNF572	cardiovascular	4.49587	0.0794187	0.510366
Mmo	Mmo_7	EFO_0000275	Atrial Fibrillation	cardiovascular	60	65	2	GMCL1,ZNF572	cardiovascular	4.41765	0.0817501	0.510366
Pst	Pst_19	EFO_0000275	Atrial Fibrillation	cardiovascular	81	65	2	PITX2,SYNPO2L	cardiovascular	3.2352	0.134915	0.510366
Yen	Yen_7	EFO_0000305	Breast Carcinoma	cancer	83	80	3	AQP4,CBX8,NCOA1	cancer/proliferative	3.91233	0.0471555	0.510366
Pfa	Pfa_18	EFO_0000305	Breast Carcinoma	cancer	96	80	4	ARHGEF5,CASP8,HNF4G,ZFPM2	cancer/proliferative	4.58894	0.0141933	0.510366
Pma	Pma_14	EFO_0000305	Breast Carcinoma	cancer	68	80	2	DCLRE1B,MDM4	cancer/proliferative	3.1266	0.142237	0.510366
Kpn	Kpn_3	EFO_0000305	Breast Carcinoma	cancer	200	80	4	AKAP9,CBX8,L3MBTL3,TOX3	cancer/proliferative	2.12647	0.131123	0.510366
Vfu	Vfu_5	EFO_0000305	Breast Carcinoma	cancer	99	80	3	ARRDC3,TBX3,TENT5A	cancer/proliferative	3.25398	0.0721838	0.510366
Pre	Pre_13	EFO_0000305	Breast Carcinoma	cancer	73	80	3	ECHDC1,KCTD1,MYC	cancer/proliferative	4.47669	0.0341857	0.510366
Yre	Yre_11	EFO_0000305	Breast Carcinoma	cancer	130	80	4	GRHL2,RAD51B,RALY,SUB1	cancer/proliferative	3.33659	0.0379296	0.510366
Yre	Yre_10	EFO_0000305	Breast Carcinoma	cancer	73	80	3	ECHDC1,KCTD1,MYC	cancer/proliferative	4.47669	0.0341857	0.510366
Eta	Eta_1	EFO_0000305	Breast Carcinoma	cancer	170	80	5	ATF7IP,FOXI1,L3MBTL3,PDE4D,RALY	cancer/proliferative	3.21167	0.0249693	0.510366
Pma	Pma_3	EFO_0000305	Breast Carcinoma	cancer	82	80	4	GRHL2,LMO4,NELFA,TNP1	cancer/proliferative	5.42165	0.00827703	0.510366
Aja	Aja_2	EFO_0000305	Breast Carcinoma	cancer	103	80	3	PIDD1,TBX3,TENT5A	cancer/proliferative	3.12229	0.0792111	0.510366
Mmo	Mmo_13	EFO_0000305	Breast Carcinoma	cancer	85	80	3	ARHGEF5,KCTD1,MIER3	cancer/proliferative	3.81604	0.0500027	0.510366
Ec6	Ec6_6	EFO_0000305	Breast Carcinoma	cancer	98	80	3	ATG10,ECHDC1,GRHL2	cancer/proliferative	3.28864	0.0704733	0.510366
Cpa	Cpa_7	EFO_0000305	Breast Carcinoma	cancer	170	80	5	ATF7IP,FOXI1,L3MBTL3,PDE4D,RALY	cancer/proliferative	3.21167	0.0249693	0.510366
Efe	Efe_3	EFO_0000305	Breast Carcinoma	cancer	129	80	3	ATXN1,EBF2,ESRRG	cancer/proliferative	2.47026	0.131413	0.510366
Yre	Yre_1	EFO_0000305	Breast Carcinoma	cancer	116	80	3	ATF7IP,ECHDC1,ESRRG	cancer/proliferative	2.75874	0.103984	0.510366
Pst	Pst_13	EFO_0000318	Cardiomyopathy	cardiovascular	140	3	1	PAX6	cardiovascular	28.9046	0.0503802	0.510366
Mmo	Mmo_6	EFO_0000318	Cardiomyopathy	cardiovascular	74	3	1	PITX2	cardiovascular	55.3325	0.0268458	0.510366
Efe	Efe_11	EFO_0000318	Cardiomyopathy	cardiovascular	183	3	1	PAX6	cardiovascular	21.97	0.0655072	0.510366
Pre	Pre_21	EFO_0000318	Cardiomyopathy	cardiovascular	116	3	1	PAX6	cardiovascular	35.0283	0.0418667	0.510366
Mmo	Mmo_12	EFO_0000318	Cardiomyopathy	cardiovascular	110	3	1	PAX6	cardiovascular	36.9765	0.0397304	0.510366
Ec2	Ec2_1	EFO_0000318	Cardiomyopathy	cardiovascular	123	3	1	PAX6	cardiovascular	32.9834	0.044355	0.510366
Pre	Pre_13	EFO_0000318	Cardiomyopathy	cardiovascular	73	3	1	PAX6	cardiovascular	56.0897	0.0264863	0.510366
Pst	Pst_17	EFO_0000318	Cardiomyopathy	cardiovascular	157	3	1	BAG3	cardiovascular	25.7045	0.05638	0.510366
Pre	Pre_9	EFO_0000318	Cardiomyopathy	cardiovascular	107	3	1	PAX6	cardiovascular	38.033	0.038661	0.510366
Ec6	Ec6_20	EFO_0000318	Cardiomyopathy	cardiovascular	74	3	1	PITX2	cardiovascular	55.3325	0.0268458	0.510366
Kpn	Kpn_11	EFO_0000318	Cardiomyopathy	cardiovascular	138	3	1	BAG3	cardiovascular	29.3329	0.0496727	0.510366
Yen	Yen_20	EFO_0000318	Cardiomyopathy	cardiovascular	122	3	1	PAX6	cardiovascular	33.2592	0.0439998	0.510366
Pst	Pst_15	EFO_0000318	Cardiomyopathy	cardiovascular	90	3	1	PAX6	cardiovascular	45.3267	0.0325864	0.510366
Pst	Pst_19	EFO_0000318	Cardiomyopathy	cardiovascular	81	3	1	PITX2	cardiovascular	50.4357	0.0293601	0.510366
Yre	Yre_10	EFO_0000318	Cardiomyopathy	cardiovascular	73	3	1	PAX6	cardiovascular	56.0897	0.0264863	0.510366
Efe	Efe_12	EFO_0000318	Cardiomyopathy	cardiovascular	92	3	1	PAX6	cardiovascular	44.4058	0.0333024	0.510366
Vfu	Vfu_14	EFO_0000318	Cardiomyopathy	cardiovascular	128	3	1	BAG3	cardiovascular	31.673	0.0461298	0.510366
Pre	Pre_8	EFO_0000318	Cardiomyopathy	cardiovascular	135	3	1	PAX6	cardiovascular	29.9993	0.0486107	0.510366
Yen	Yen_19	EFO_0000318	Cardiomyopathy	cardiovascular	108	3	1	PAX6	cardiovascular	37.6743	0.0390176	0.510366
Vfu	Vfu_20	EFO_0000318	Cardiomyopathy	cardiovascular	98	3	1	PAX6	cardiovascular	41.5938	0.0354482	0.510366
Vfu	Vfu_15	EFO_0000318	Cardiomyopathy	cardiovascular	137	3	1	PAX6	cardiovascular	29.5518	0.0493188	0.510366
Efe	Efe_9	EFO_0000318	Cardiomyopathy	cardiovascular	98	3	1	PAX6	cardiovascular	41.5938	0.0354482	0.510366
Yre	Yre_12	EFO_0000318	Cardiomyopathy	cardiovascular	114	3	1	PAX6	cardiovascular	35.6548	0.0411549	0.510366
Vfu	Vfu_4	EFO_0000318	Cardiomyopathy	cardiovascular	106	3	1	BAG3	cardiovascular	38.3986	0.0383044	0.510366
Cpa	Cpa_6	EFO_0000318	Cardiomyopathy	cardiovascular	124	3	1	BAG3	cardiovascular	32.7126	0.0447101	0.510366
Cpa	Cpa_10	EFO_0000318	Cardiomyopathy	cardiovascular	123	3	1	PITX2	cardiovascular	32.9834	0.044355	0.510366
Ec6	Ec6_13	EFO_0000318	Cardiomyopathy	cardiovascular	82	3	1	BAG3	cardiovascular	49.8345	0.0297189	0.510366
Pfa	Pfa_18	EFO_0000319	Cardiovascular Disease	cardiovascular	96	85	4	HNF4G,KANK2,ZFPM2,ZNF648	cardiovascular	4.30273	0.0173882	0.510366
Pfa	Pfa_10	EFO_0000319	Cardiovascular Disease	cardiovascular	99	85	3	FTO,KANK2,ZNF648	cardiovascular	3.05371	0.0831906	0.510366
Mmo	Mmo_1	EFO_0000319	Cardiovascular Disease	cardiovascular	121	85	3	GOSR2,SLC35B1,SLC7A1	cardiovascular	2.47776	0.130479	0.510366
Ec6	Ec6_4	EFO_0000319	Cardiovascular Disease	cardiovascular	121	85	3	GOSR2,SLC35B1,SLC7A1	cardiovascular	2.47776	0.130479	0.510366
Pma	Pma_10	EFO_0000319	Cardiovascular Disease	cardiovascular	121	85	3	GOSR2,SLC35B1,SLC7A1	cardiovascular	2.47776	0.130479	0.510366
Yre	Yre_8	EFO_0000319	Cardiovascular Disease	cardiovascular	121	85	3	GOSR2,SLC35B1,SLC7A1	cardiovascular	2.47776	0.130479	0.510366
Mmo	Mmo_6	EFO_0000319	Cardiovascular Disease	cardiovascular	74	85	3	HBS1L,PITX2,RFLNA	cardiovascular	4.14136	0.0412151	0.510366
Cda	Cda_5	EFO_0000319	Cardiovascular Disease	cardiovascular	121	85	3	GOSR2,SLC35B1,SLC7A1	cardiovascular	2.47776	0.130479	0.510366
Pst	Pst_1	EFO_0000319	Cardiovascular Disease	cardiovascular	94	85	3	ADO,FOSL2,LCORL	cardiovascular	3.22347	0.0737061	0.510366
Yre	Yre_2	EFO_0000319	Cardiovascular Disease	cardiovascular	121	85	3	GOSR2,SLC35B1,SLC7A1	cardiovascular	2.47776	0.130479	0.510366
Ec6	Ec6_20	EFO_0000319	Cardiovascular Disease	cardiovascular	74	85	3	HBS1L,PITX2,RFLNA	cardiovascular	4.14136	0.0412151	0.510366
Cpa	Cpa_10	EFO_0000319	Cardiovascular Disease	cardiovascular	123	85	4	HBS1L,HSF2BP,PITX2,SEPTIN9	cardiovascular	3.31562	0.0385843	0.510366
Kpn	Kpn_13	EFO_0000319	Cardiovascular Disease	cardiovascular	59	85	2	EBF1,RUNX3	cardiovascular	3.4038	0.124671	0.510366
Pre	Pre_18	EFO_0000319	Cardiovascular Disease	cardiovascular	86	85	3	FOSL2,MAD2L1,NOS3	cardiovascular	3.53731	0.0596279	0.510366
Pem	Pem_1	EFO_0000319	Cardiovascular Disease	cardiovascular	124	85	3	CACNB2,JAZF1,ZFPM2	cardiovascular	2.41531	0.137546	0.510366
Pma	Pma_15	EFO_0000319	Cardiovascular Disease	cardiovascular	121	85	3	GOSR2,SLC35B1,SLC7A1	cardiovascular	2.47776	0.130479	0.510366
Kpn	Kpn_4	EFO_0000319	Cardiovascular Disease	cardiovascular	121	85	3	GOSR2,SLC35B1,SLC7A1	cardiovascular	2.47776	0.130479	0.510366
Cpa	Cpa_6	EFO_0000319	Cardiovascular Disease	cardiovascular	124	85	3	ARNTL,BAG3,JAZF1	cardiovascular	2.41531	0.137546	0.510366
Pst	Pst_19	EFO_0000319	Cardiovascular Disease	cardiovascular	81	85	3	HBS1L,NFKBIA,PITX2	cardiovascular	3.76671	0.0515496	0.510366
Kpn	Kpn_14	EFO_0000319	Cardiovascular Disease	cardiovascular	109	85	3	CDC25A,KANK2,ZFP91	cardiovascular	2.76228	0.103627	0.510366
Vfu	Vfu_16	EFO_0000319	Cardiovascular Disease	cardiovascular	121	85	3	GOSR2,SLC35B1,SLC7A1	cardiovascular	2.47776	0.130479	0.510366
Cpa	Cpa_4	EFO_0000319	Cardiovascular Disease	cardiovascular	121	85	3	GOSR2,SLC35B1,SLC7A1	cardiovascular	2.47776	0.130479	0.510366
Pst	Pst_16	EFO_0000319	Cardiovascular Disease	cardiovascular	118	85	3	GOSR2,SLC35B1,SLC7A1	cardiovascular	2.54333	0.123547	0.510366
Ec2	Ec2_5	EFO_0000319	Cardiovascular Disease	cardiovascular	121	85	3	GOSR2,SLC35B1,SLC7A1	cardiovascular	2.47776	0.130479	0.510366
Pfa	Pfa_4	EFO_0000319	Cardiovascular Disease	cardiovascular	103	85	3	ARL14,JAZF1,KANK2	cardiovascular	2.93015	0.091138	0.510366
Pfa	Pfa_6	EFO_0000319	Cardiovascular Disease	cardiovascular	121	85	3	GOSR2,SLC35B1,SLC7A1	cardiovascular	2.47776	0.130479	0.510366
Cda	Cda_6	EFO_0000319	Cardiovascular Disease	cardiovascular	120	85	4	EBF2,HSF2BP,PRDM6,SEPTIN9	cardiovascular	3.40262	0.0357263	0.510366
Yen	Yen_5	EFO_0000319	Cardiovascular Disease	cardiovascular	121	85	3	GOSR2,SLC35B1,SLC7A1	cardiovascular	2.47776	0.130479	0.510366
Pse	Pse_2	EFO_0000326	Central Nervous System Cancer		112	3	1	ZBTB16		36.3038	0.0404428	0.510366
Efe	Efe_3	EFO_0000326	Central Nervous System Cancer		129	3	1	ZBTB16		31.4228	0.0464845	0.510366
Aja	Aja_1	EFO_0000341	Chronic Obstructive Pulmonary Disease	respiratory	166	29	2	BTC,TWIST2	respiratory	3.61333	0.116101	0.510366
Pfa	Pfa_16	EFO_0000341	Chronic Obstructive Pulmonary Disease	respiratory	89	29	2	RASSF10,SYN3	respiratory	6.8743	0.0391594	0.510366
Pre	Pre_17	EFO_0000341	Chronic Obstructive Pulmonary Disease	respiratory	184	29	2	MTCL1,SH3GL3	respiratory	3.24902	0.137381	0.510366
Pst	Pst_4	EFO_0000384	Crohn'S Disease	immunological	83	64	2	CDC37,PUS10	immunological	3.20542	0.136889	0.510366
Yen	Yen_14	EFO_0000384	Crohn'S Disease	immunological	83	64	2	CEP43,TAB2	immunological	3.20542	0.136889	0.510366
Yre	Yre_9	EFO_0000384	Crohn'S Disease	immunological	105	64	3	SNX20,STAT3,UBE3D	immunological	3.8705	0.0485138	0.510366
Yre	Yre_11	EFO_0000384	Crohn'S Disease	immunological	130	64	3	ADO,CCL2,PDGFB	immunological	3.0991	0.0808963	0.510366
Pma	Pma_13	EFO_0000384	Crohn'S Disease	immunological	72	64	2	EGR2,TAGAP	immunological	3.71416	0.108438	0.510366
Pre	Pre_22	EFO_0000384	Crohn'S Disease	immunological	94	64	3	BACH2,EGR2,FOSL2	immunological	4.34405	0.0368267	0.510366
Pma	Pma_14	EFO_0000384	Crohn'S Disease	immunological	68	64	2	EGR2,IRF4	immunological	3.94098	0.0985417	0.510366
Mmo	Mmo_13	EFO_0000384	Crohn'S Disease	immunological	85	64	3	CAVIN1,CEP43,EGR2	immunological	4.82586	0.0285006	0.510366
Kpn	Kpn_11	EFO_0000384	Crohn'S Disease	immunological	138	64	3	DNMT3A,NKD1,SPRED2	immunological	2.91261	0.0928283	0.510366
Kpn	Kpn_6	EFO_0000384	Crohn'S Disease	immunological	155	64	4	CARD9,IPMK,TAB2,TAGAP	immunological	3.52251	0.0325652	0.510366
Yen	Yen_8	EFO_0000389	Skin Melanoma	cancer	135	14	2	KIAA0930,MSC	cancer/proliferative	10.0773	0.0215294	0.510366
Vfu	Vfu_1	EFO_0000389	Skin Melanoma	cancer	87	14	1	DTNB	cancer/proliferative	7.23758	0.138881	0.510366
Aja	Aja_3	EFO_0000389	Skin Melanoma	cancer	87	14	1	STN1	cancer/proliferative	7.23758	0.138881	0.510366
Pre	Pre_22	EFO_0000389	Skin Melanoma	cancer	94	14	2	BACH2,KIAA0930	cancer/proliferative	14.6389	0.0108276	0.510366
Vfu	Vfu_15	EFO_0000389	Skin Melanoma	cancer	137	14	2	MKLN1,MSC	cancer/proliferative	9.92247	0.0221314	0.510366
Ec6	Ec6_14	EFO_0000389	Skin Melanoma	cancer	90	14	1	DTNB	cancer/proliferative	6.98904	0.143334	0.510366
Yen	Yen_10	EFO_0000389	Skin Melanoma	cancer	76	14	1	MKLN1	cancer/proliferative	8.30799	0.122369	0.510366
Efe	Efe_10	EFO_0000389	Skin Melanoma	cancer	87	14	1	BACH2	cancer/proliferative	7.23758	0.138881	0.510366
Pre	Pre_10	EFO_0000389	Skin Melanoma	cancer	76	14	1	DTNB	cancer/proliferative	8.30799	0.122369	0.510366
Vfu	Vfu_4	EFO_0000400	Diabetes Mellitus	metabolic	106	48	3	PPIP5K2,RFX6,TCF4	metabolic	5.20579	0.0238694	0.510366
Yen	Yen_2	EFO_0000400	Diabetes Mellitus	metabolic	125	48	3	HNF1B,NEUROG3,TCF4	metabolic	4.38465	0.0364128	0.510366
Pfa	Pfa_11	EFO_0000400	Diabetes Mellitus	metabolic	107	48	2	NEUROG3,TCF4	metabolic	3.32992	0.129512	0.510366
Pem	Pem_2	EFO_0000400	Diabetes Mellitus	metabolic	105	48	3	JAZF1,NEUROG3,TCF4	metabolic	5.25698	0.0232879	0.510366
Pst	Pst_7	EFO_0000400	Diabetes Mellitus	metabolic	80	48	3	BCL11A,NEUROG3,TCF4	metabolic	6.98273	0.0112957	0.510366
Yre	Yre_12	EFO_0000400	Diabetes Mellitus	metabolic	114	48	2	NEUROG3,TCF4	metabolic	3.11912	0.143452	0.510366
Yen	Yen_8	EFO_0000400	Diabetes Mellitus	metabolic	135	48	4	BCL11A,NEUROG3,RUFY3,TCF4	metabolic	5.56134	0.00781846	0.510366
Pma	Pma_4	EFO_0000400	Diabetes Mellitus	metabolic	108	48	2	NEUROG3,TCF4	metabolic	3.2981	0.131482	0.510366
Mmo	Mmo_6	EFO_0000400	Diabetes Mellitus	metabolic	74	48	2	ACTN1,LNX1	metabolic	4.87503	0.0695029	0.510366
Kpn	Kpn_3	EFO_0000400	Diabetes Mellitus	metabolic	200	48	3	LNX1,RFX6,TCF4	metabolic	2.69039	0.111584	0.510366
Vfu	Vfu_20	EFO_0000400	Diabetes Mellitus	metabolic	98	48	3	LNX1,NEUROG3,TCF4	metabolic	5.64891	0.0194377	0.510366
Mmo	Mmo_13	EFO_0000400	Diabetes Mellitus	metabolic	85	48	2	BCL11A,SPRY2	metabolic	4.22363	0.0882646	0.510366
Efe	Efe_6	EFO_0000400	Diabetes Mellitus	metabolic	99	48	2	COBLL1,RFX6	metabolic	3.60841	0.114019	0.510366
Vfu	Vfu_15	EFO_0000400	Diabetes Mellitus	metabolic	137	48	3	NEUROG3,OSMR,TCF4	metabolic	3.98621	0.0457779	0.510366
Yen	Yen_19	EFO_0000400	Diabetes Mellitus	metabolic	108	48	2	NEUROG3,TCF4	metabolic	3.2981	0.131482	0.510366
Pst	Pst_13	EFO_0000400	Diabetes Mellitus	metabolic	140	48	3	JAZF1,NEUROG3,TCF4	metabolic	3.89754	0.0482898	0.510366
Ec6	Ec6_20	EFO_0000400	Diabetes Mellitus	metabolic	74	48	2	ACTN1,LNX1	metabolic	4.87503	0.0695029	0.510366
Efe	Efe_7	EFO_0000400	Diabetes Mellitus	metabolic	87	48	2	CCDC34,SLC30A8	metabolic	4.1233	0.0918245	0.510366
Pre	Pre_15	EFO_0000400	Diabetes Mellitus	metabolic	113	48	2	KLHL42,LNX1	metabolic	3.14761	0.14144	0.510366
Vfu	Vfu_11	EFO_0000401	Diabetic Nephropathy		78	4	1	CNKSR3		35.0232	0.0375341	0.510366
Pfa	Pfa_10	EFO_0000401	Diabetic Nephropathy		99	4	1	FTO		27.4599	0.0474564	0.510366
Aja	Aja_1	EFO_0000405	Digestive System Disease	gastrointestinal	166	6	1	EVA1A	gastrointestinal	9.71837	0.115567	0.510366
Efe	Efe_6	EFO_0000405	Digestive System Disease	gastrointestinal	99	6	1	TTC39B	gastrointestinal	16.4892	0.0703416	0.510366
Pre	Pre_14	EFO_0000405	Digestive System Disease	gastrointestinal	117	6	1	ABCG8	gastrointestinal	13.9035	0.0826767	0.510366
Pem	Pem_7	EFO_0000405	Digestive System Disease	gastrointestinal	122	6	1	EVA1A	gastrointestinal	13.3219	0.0860788	0.510366
Pst	Pst_3	EFO_0000405	Digestive System Disease	gastrointestinal	102	6	1	EVA1A	gastrointestinal	15.995	0.072407	0.510366
Pma	Pma_12	EFO_0000405	Digestive System Disease	gastrointestinal	87	6	1	ABCG8	gastrointestinal	18.8111	0.0620416	0.510366
Pem	Pem_5	EFO_0000405	Digestive System Disease	gastrointestinal	118	6	1	TM4SF4	gastrointestinal	13.7832	0.0833579	0.510366
Vfu	Vfu_7	EFO_0000405	Digestive System Disease	gastrointestinal	102	6	1	EVA1A	gastrointestinal	15.995	0.072407	0.510366
Kpn	Kpn_1	EFO_0000405	Digestive System Disease	gastrointestinal	122	6	1	EVA1A	gastrointestinal	13.3219	0.0860788	0.510366
Kpn	Kpn_11	EFO_0000405	Digestive System Disease	gastrointestinal	138	6	1	GREM1	gastrointestinal	11.7421	0.096895	0.510366
Efe	Efe_11	EFO_0000407	Dilated Cardiomyopathy	cardiovascular	183	6	1	ZNF572	cardiovascular	8.79293	0.126745	0.510366
Mmo	Mmo_7	EFO_0000407	Dilated Cardiomyopathy	cardiovascular	60	6	1	ZNF572	cardiovascular	27.4691	0.0431407	0.510366
Efe	Efe_12	EFO_0000407	Dilated Cardiomyopathy	cardiovascular	92	6	1	CDKN1A	cardiovascular	17.7696	0.0655074	0.510366
Cpa	Cpa_6	EFO_0000407	Dilated Cardiomyopathy	cardiovascular	124	6	1	BAG3	cardiovascular	13.1027	0.0874367	0.510366
Pst	Pst_16	EFO_0000407	Dilated Cardiomyopathy	cardiovascular	118	6	1	SQLE	cardiovascular	13.7832	0.0833579	0.510366
Pma	Pma_18	EFO_0000407	Dilated Cardiomyopathy	cardiovascular	74	6	1	ZBTB17	cardiovascular	22.1985	0.0529804	0.510366
Pma	Pma_3	EFO_0000407	Dilated Cardiomyopathy	cardiovascular	82	6	1	ZBTB17	cardiovascular	19.9824	0.0585651	0.510366
Kpn	Kpn_3	EFO_0000407	Dilated Cardiomyopathy	cardiovascular	200	6	2	BAG3,ZNF572	cardiovascular	20.1503	0.00833095	0.510366
Pem	Pem_5	EFO_0000407	Dilated Cardiomyopathy	cardiovascular	118	6	1	SQLE	cardiovascular	13.7832	0.0833579	0.510366
Kpn	Kpn_13	EFO_0000407	Dilated Cardiomyopathy	cardiovascular	59	6	1	ZNF572	cardiovascular	27.9442	0.0424346	0.510366
Kpn	Kpn_9	EFO_0000407	Dilated Cardiomyopathy	cardiovascular	246	6	2	ZBTB17,ZNF572	cardiovascular	16.2584	0.0124262	0.510366
Vfu	Vfu_4	EFO_0000407	Dilated Cardiomyopathy	cardiovascular	106	6	1	BAG3	cardiovascular	15.3803	0.0751549	0.510366
Yen	Yen_10	EFO_0000407	Dilated Cardiomyopathy	cardiovascular	76	6	1	ZNF572	cardiovascular	21.5978	0.0543792	0.510366
Efe	Efe_9	EFO_0000407	Dilated Cardiomyopathy	cardiovascular	98	6	1	CDKN1A	cardiovascular	16.6607	0.0696522	0.510366
Ec6	Ec6_13	EFO_0000407	Dilated Cardiomyopathy	cardiovascular	82	6	1	BAG3	cardiovascular	19.9824	0.0585651	0.510366
Cda	Cda_11	EFO_0000407	Dilated Cardiomyopathy	cardiovascular	102	6	1	ZNF572	cardiovascular	15.995	0.072407	0.510366
Pre	Pre_7	EFO_0000407	Dilated Cardiomyopathy	cardiovascular	77	6	1	NMB	cardiovascular	21.3103	0.0550779	0.510366
Ec2	Ec2_1	EFO_0000407	Dilated Cardiomyopathy	cardiovascular	123	6	1	ZBTB17	cardiovascular	13.2114	0.0867579	0.510366
Kpn	Kpn_11	EFO_0000407	Dilated Cardiomyopathy	cardiovascular	138	6	1	BAG3	cardiovascular	11.7421	0.096895	0.510366
Pst	Pst_17	EFO_0000407	Dilated Cardiomyopathy	cardiovascular	157	6	1	BAG3	cardiovascular	10.2928	0.1096	0.510366
Vfu	Vfu_14	EFO_0000407	Dilated Cardiomyopathy	cardiovascular	128	6	1	BAG3	cardiovascular	12.6851	0.0901474	0.510366
Pfa	Pfa_4	EFO_0000407	Dilated Cardiomyopathy	cardiovascular	103	6	1	CDKN1A	cardiovascular	15.8368	0.0730946	0.510366
Kpn	Kpn_13	EFO_0000537	Hypertension		59	130	3	EBF1,MEF2C,RUNX3		3.37785	0.066749	0.510366
Kpn	Kpn_6	EFO_0000537	Hypertension		155	130	5	CCDC170,HSF2BP,L3MBTL4,MEF2A,SEPTIN9		2.11066	0.0998033	0.510366
Cpa	Cpa_10	EFO_0000537	Hypertension		123	130	6	HSF2BP,L3MBTL4,MEF2A,PITX2,RANBP3L,SEPTIN9		3.28654	0.013316	0.510366
Cda	Cda_9	EFO_0000537	Hypertension		123	130	4	CREB1,MECOM,RBFOX1,TBC1D19		2.11977	0.131228	0.510366
Pfa	Pfa_1	EFO_0000537	Hypertension		123	130	4	CREB1,MECOM,RBFOX1,TBC1D19		2.11977	0.131228	0.510366
Mmo	Mmo_5	EFO_0000537	Hypertension		124	130	4	AMPD3,NHLRC2,NRIP1,RALGPS1		2.10184	0.134038	0.510366
Ec6	Ec6_10	EFO_0000537	Hypertension		105	130	4	EXD1,GRB14,OAS1,VIM		2.50309	0.0852668	0.510366
Pma	Pma_18	EFO_0000537	Hypertension		74	130	3	BNC2,CMIP,LMO1		2.65937	0.112636	0.510366
Kpn	Kpn_3	EFO_0000538	Hypertrophic Cardiomyopathy	cardiovascular	200	6	2	BAG3,MTUS2	cardiovascular	20.1503	0.00833095	0.510366
Efe	Efe_3	EFO_0000538	Hypertrophic Cardiomyopathy	cardiovascular	129	6	1	HSPB7	cardiovascular	12.5848	0.0908241	0.510366
Aja	Aja_3	EFO_0000538	Hypertrophic Cardiomyopathy	cardiovascular	87	6	1	PLEKHO2	cardiovascular	18.8111	0.0620416	0.510366
Cda	Cda_11	EFO_0000538	Hypertrophic Cardiomyopathy	cardiovascular	102	6	1	MTUS2	cardiovascular	15.995	0.072407	0.510366
Efe	Efe_12	EFO_0000538	Hypertrophic Cardiomyopathy	cardiovascular	92	6	1	CDKN1A	cardiovascular	17.7696	0.0655074	0.510366
Pem	Pem_8	EFO_0000538	Hypertrophic Cardiomyopathy	cardiovascular	119	6	1	HSPB7	cardiovascular	13.6649	0.0840388	0.510366
Pre	Pre_1	EFO_0000538	Hypertrophic Cardiomyopathy	cardiovascular	111	6	1	MTUS2	cardiovascular	14.6748	0.0785802	0.510366
Kpn	Kpn_11	EFO_0000538	Hypertrophic Cardiomyopathy	cardiovascular	138	6	1	BAG3	cardiovascular	11.7421	0.096895	0.510366
Cpa	Cpa_6	EFO_0000538	Hypertrophic Cardiomyopathy	cardiovascular	124	6	1	BAG3	cardiovascular	13.1027	0.0874367	0.510366
Ec2	Ec2_1	EFO_0000538	Hypertrophic Cardiomyopathy	cardiovascular	123	6	1	HSPB7	cardiovascular	13.2114	0.0867579	0.510366
Pre	Pre_19	EFO_0000538	Hypertrophic Cardiomyopathy	cardiovascular	100	6	1	PLEKHO2	cardiovascular	16.3211	0.0710305	0.510366
Yen	Yen_8	EFO_0000538	Hypertrophic Cardiomyopathy	cardiovascular	135	6	1	HSPB7	cardiovascular	12.0079	0.0948751	0.510366
Ec6	Ec6_12	EFO_0000538	Hypertrophic Cardiomyopathy	cardiovascular	145	6	1	MTUS2	cardiovascular	11.1622	0.101593	0.510366
Pst	Pst_19	EFO_0000538	Hypertrophic Cardiomyopathy	cardiovascular	81	6	1	HSPB7	cardiovascular	20.233	0.0578685	0.510366
Efe	Efe_9	EFO_0000538	Hypertrophic Cardiomyopathy	cardiovascular	98	6	1	CDKN1A	cardiovascular	16.6607	0.0696522	0.510366
Pfa	Pfa_11	EFO_0000538	Hypertrophic Cardiomyopathy	cardiovascular	107	6	1	HSPB7	cardiovascular	15.2339	0.0758408	0.510366
Pst	Pst_17	EFO_0000538	Hypertrophic Cardiomyopathy	cardiovascular	157	6	1	BAG3	cardiovascular	10.2928	0.1096	0.510366
Mmo	Mmo_6	EFO_0000538	Hypertrophic Cardiomyopathy	cardiovascular	74	6	1	HSPB7	cardiovascular	22.1985	0.0529804	0.510366
Vfu	Vfu_4	EFO_0000538	Hypertrophic Cardiomyopathy	cardiovascular	106	6	1	BAG3	cardiovascular	15.3803	0.0751549	0.510366
Mmo	Mmo_10	EFO_0000538	Hypertrophic Cardiomyopathy	cardiovascular	120	6	1	HSPB7	cardiovascular	13.5486	0.0847192	0.510366
Cpa	Cpa_10	EFO_0000538	Hypertrophic Cardiomyopathy	cardiovascular	123	6	1	HSPB7	cardiovascular	13.2114	0.0867579	0.510366
Pre	Pre_15	EFO_0000538	Hypertrophic Cardiomyopathy	cardiovascular	113	6	1	HSPB7	cardiovascular	14.4102	0.0799474	0.510366
Pre	Pre_10	EFO_0000538	Hypertrophic Cardiomyopathy	cardiovascular	76	6	1	MTUS2	cardiovascular	21.5978	0.0543792	0.510366
Pfa	Pfa_4	EFO_0000538	Hypertrophic Cardiomyopathy	cardiovascular	103	6	1	CDKN1A	cardiovascular	15.8368	0.0730946	0.510366
Ec6	Ec6_20	EFO_0000538	Hypertrophic Cardiomyopathy	cardiovascular	74	6	1	HSPB7	cardiovascular	22.1985	0.0529804	0.510366
Pre	Pre_1	EFO_0000540	Immune System Disease	immunological	111	8	1	TRAF1	immunological	10.4783	0.103389	0.510366
Cda	Cda_9	EFO_0000540	Immune System Disease	immunological	123	8	1	FAM117B	immunological	9.43583	0.113984	0.510366
Pre	Pre_24	EFO_0000540	Immune System Disease	immunological	138	8	1	FAM117B	immunological	8.38856	0.127075	0.510366
Pst	Pst_10	EFO_0000540	Immune System Disease	immunological	100	8	1	FAM117B	immunological	11.6613	0.0935788	0.510366
Kpn	Kpn_3	EFO_0000540	Immune System Disease	immunological	200	8	2	TRAF1,UBASH3A	immunological	13.4343	0.0150585	0.510366
Kpn	Kpn_11	EFO_0000540	Immune System Disease	immunological	138	8	1	SPRED2	immunological	8.38856	0.127075	0.510366
Cpa	Cpa_3	EFO_0000540	Immune System Disease	immunological	113	8	1	TRAF1	immunological	10.2933	0.105162	0.510366
Yen	Yen_20	EFO_0000540	Immune System Disease	immunological	122	8	1	FAM117B	immunological	9.51453	0.113106	0.510366
Pst	Pst_17	EFO_0000540	Immune System Disease	immunological	157	8	1	UBASH3A	immunological	7.35184	0.143413	0.510366
Efe	Efe_14	EFO_0000540	Immune System Disease	immunological	54	8	1	UBASH3A	immunological	21.8773	0.0515306	0.510366
Vfu	Vfu_4	EFO_0000540	Immune System Disease	immunological	106	8	1	UBASH3A	immunological	10.9847	0.0989412	0.510366
Pre	Pre_12	EFO_0000540	Immune System Disease	immunological	105	8	1	UBASH3A	immunological	11.0913	0.0980494	0.510366
Cda	Cda_12	EFO_0000540	Immune System Disease	immunological	124	8	1	UBASH3A	immunological	9.35828	0.114862	0.510366
Pfa	Pfa_2	EFO_0000540	Immune System Disease	immunological	89	8	1	ID2	immunological	13.1322	0.0836751	0.510366
Vfu	Vfu_7	EFO_0000540	Immune System Disease	immunological	102	8	1	FAM117B	immunological	11.4225	0.0953694	0.510366
Pfa	Pfa_5	EFO_0000540	Immune System Disease	immunological	113	8	1	TRAF1	immunological	10.2933	0.105162	0.510366
Pst	Pst_6	EFO_0000540	Immune System Disease	immunological	121	8	1	TRAF1	immunological	9.59437	0.112226	0.510366
Pfa	Pfa_1	EFO_0000540	Immune System Disease	immunological	123	8	1	FAM117B	immunological	9.43583	0.113984	0.510366
Yre	Yre_7	EFO_0000540	Immune System Disease	immunological	113	8	1	TRAF1	immunological	10.2933	0.105162	0.510366
Pse	Pse_4	EFO_0000540	Immune System Disease	immunological	100	8	1	ANXA11	immunological	11.6613	0.0935788	0.510366
Pst	Pst_3	EFO_0000540	Immune System Disease	immunological	102	8	1	FAM117B	immunological	11.4225	0.0953694	0.510366
Aja	Aja_2	EFO_0000540	Immune System Disease	immunological	103	8	1	ANXA11	immunological	11.3102	0.0962635	0.510366
Ec6	Ec6_5	EFO_0000540	Immune System Disease	immunological	125	8	1	ANXA11	immunological	9.28189	0.11574	0.510366
Vfu	Vfu_18	EFO_0000540	Immune System Disease	immunological	100	8	1	FAM117B	immunological	11.6613	0.0935788	0.510366
Pst	Pst_13	EFO_0000540	Immune System Disease	immunological	140	8	1	FAM117B	immunological	8.26598	0.128807	0.510366
Vfu	Vfu_17	EFO_0000540	Immune System Disease	immunological	103	8	1	SPRED2	immunological	11.3102	0.0962635	0.510366
Yen	Yen_6	EFO_0000540	Immune System Disease	immunological	87	8	1	SMAD3	immunological	13.4364	0.0818643	0.510366
Yre	Yre_14	EFO_0000540	Immune System Disease	immunological	113	8	1	TRAF1	immunological	10.2933	0.105162	0.510366
Cda	Cda_8	EFO_0000540	Immune System Disease	immunological	113	8	1	TRAF1	immunological	10.2933	0.105162	0.510366
Pst	Pst_1	EFO_0000571	Lung Adenocarcinoma		94	5	1	TP63		21.7169	0.056058	0.510366
Pre	Pre_18	EFO_0000612	Myocardial Infarction	cardiovascular	86	34	2	MAD2L1,NOS3	cardiovascular	6.00765	0.0491465	0.510366
Pfa	Pfa_16	EFO_0000612	Myocardial Infarction	cardiovascular	89	34	2	MORF4L1,TTC32	cardiovascular	5.79848	0.0522544	0.510366
Yen	Yen_18	EFO_0000612	Myocardial Infarction	cardiovascular	97	34	2	MIA3,NOS3	cardiovascular	5.30581	0.0608752	0.510366
Cpa	Cpa_13	EFO_0000612	Myocardial Infarction	cardiovascular	91	34	2	QKI,UFL1	cardiovascular	5.66687	0.054365	0.510366
Cda	Cda_9	EFO_0000612	Myocardial Infarction	cardiovascular	123	34	2	GPSM1,IL1F10	cardiovascular	4.15219	0.0918382	0.510366
Yen	Yen_6	EFO_0000612	Myocardial Infarction	cardiovascular	87	34	2	NOS3,SMAD3	cardiovascular	5.93629	0.0501746	0.510366
Pfa	Pfa_1	EFO_0000612	Myocardial Infarction	cardiovascular	123	34	2	GPSM1,IL1F10	cardiovascular	4.15219	0.0918382	0.510366
Vfu	Vfu_7	EFO_0000612	Myocardial Infarction	cardiovascular	102	34	3	DAB2IP,MAD2L1,SPC24	cardiovascular	7.87693	0.00846307	0.510366
Pst	Pst_3	EFO_0000612	Myocardial Infarction	cardiovascular	102	34	3	DAB2IP,MAD2L1,SPC24	cardiovascular	7.87693	0.00846307	0.510366
Pre	Pre_24	EFO_0000612	Myocardial Infarction	cardiovascular	138	34	2	FHL5,HHIPL1	cardiovascular	3.68802	0.111411	0.510366
Vfu	Vfu_4	EFO_0000616	Neoplasm	cancer	106	3	1	ARRB1	cancer/proliferative	38.3986	0.0383044	0.510366
Vfu	Vfu_20	EFO_0000616	Neoplasm	cancer	98	3	1	ARRB1	cancer/proliferative	41.5938	0.0354482	0.510366
Ec6	Ec6_13	EFO_0000616	Neoplasm	cancer	82	3	1	CRBN	cancer/proliferative	49.8345	0.0297189	0.510366
Kpn	Kpn_2	EFO_0000616	Neoplasm	cancer	83	3	1	ARRB1	cancer/proliferative	49.2411	0.0300777	0.510366
Kpn	Kpn_5	EFO_0000616	Neoplasm	cancer	58	3	1	DEF8	cancer/proliferative	70.9718	0.0210825	0.510366
Vfu	Vfu_20	EFO_0000618	Nervous System Disease	neurological	98	7	1	PRDM16	neurological	13.8791	0.0807846	0.510366
Pre	Pre_24	EFO_0000618	Nervous System Disease	neurological	138	7	1	FHL5	neurological	9.78507	0.112112	0.510366
Cpa	Cpa_6	EFO_0000618	Nervous System Disease	neurological	124	7	1	PRDM16	neurological	10.9179	0.101253	0.510366
Kpn	Kpn_2	EFO_0000618	Nervous System Disease	neurological	83	7	1	PRDM16	neurological	16.4516	0.068795	0.510366
Pma	Pma_18	EFO_0000621	Neuroblastoma	cancer	74	5	1	LMO1	cancer/proliferative	27.7137	0.0443467	0.510366
Mmo	Mmo_13	EFO_0000621	Neuroblastoma	cancer	85	5	1	LMO1	cancer/proliferative	24.06	0.0508022	0.510366
Pre	Pre_11	EFO_0000621	Neuroblastoma	cancer	197	5	1	HSD17B12	cancer/proliferative	10.1881	0.114567	0.510366
Pst	Pst_17	EFO_0000621	Neuroblastoma	cancer	157	5	1	HSD17B12	cancer/proliferative	12.8573	0.0922003	0.510366
Cpa	Cpa_7	EFO_0000621	Neuroblastoma	cancer	170	5	1	HSD17B12	cancer/proliferative	11.8538	0.0995185	0.510366
Pst	Pst_9	EFO_0000621	Neuroblastoma	cancer	226	5	1	HSD17B12	cancer/proliferative	8.84429	0.130506	0.510366
Yre	Yre_11	EFO_0000621	Neuroblastoma	cancer	130	5	1	PRL	cancer/proliferative	15.6047	0.0768489	0.510366
Efe	Efe_8	EFO_0000621	Neuroblastoma	cancer	249	5	1	HSD17B12	cancer/proliferative	8.00245	0.142982	0.510366
Pma	Pma_16	EFO_0000621	Neuroblastoma	cancer	136	5	1	BARD1	cancer/proliferative	14.9024	0.0802781	0.510366
Efe	Efe_11	EFO_0000621	Neuroblastoma	cancer	183	5	1	LMO1	cancer/proliferative	10.9904	0.106789	0.510366
Eta	Eta_1	EFO_0000621	Neuroblastoma	cancer	170	5	1	HSD17B12	cancer/proliferative	11.8538	0.0995185	0.510366
Vfu	Vfu_2	EFO_0000621	Neuroblastoma	cancer	249	5	1	HSD17B12	cancer/proliferative	8.00245	0.142982	0.510366
Cpa	Cpa_11	EFO_0000621	Neuroblastoma	cancer	93	5	1	HACE1	cancer/proliferative	21.9515	0.0554752	0.510366
Yre	Yre_4	EFO_0000621	Neuroblastoma	cancer	103	5	1	LMO1	cancer/proliferative	19.7893	0.0612905	0.510366
Pre	Pre_19	EFO_0000621	Neuroblastoma	cancer	100	5	1	LMO1	cancer/proliferative	20.3839	0.0595489	0.510366
Pem	Pem_3	EFO_0000621	Neuroblastoma	cancer	249	5	1	HSD17B12	cancer/proliferative	8.00245	0.142982	0.510366
Pma	Pma_6	EFO_0000621	Neuroblastoma	cancer	249	5	1	HSD17B12	cancer/proliferative	8.00245	0.142982	0.510366
Yen	Yen_17	EFO_0000621	Neuroblastoma	cancer	236	5	1	HSD17B12	cancer/proliferative	8.45792	0.135948	0.510366
Yen	Yen_15	EFO_0000660	Polycystic Ovary Syndrome	reproductive	129	9	1	NEIL2	endocrine	7.8646	0.133117	0.510366
Pre	Pre_19	EFO_0000660	Polycystic Ovary Syndrome	reproductive	100	9	1	NEIL2	endocrine	10.1989	0.104649	0.510366
Aja	Aja_3	EFO_0000660	Polycystic Ovary Syndrome	reproductive	87	9	1	NEIL2	endocrine	11.7613	0.0916198	0.510366
Yen	Yen_4	EFO_0000660	Polycystic Ovary Syndrome	reproductive	129	9	1	NEIL2	endocrine	7.8646	0.133117	0.510366
Yen	Yen_13	EFO_0000660	Polycystic Ovary Syndrome	reproductive	129	9	1	NEIL2	endocrine	7.8646	0.133117	0.510366
Pre	Pre_8	EFO_0000660	Polycystic Ovary Syndrome	reproductive	135	9	1	MAPRE1	endocrine	7.50781	0.138906	0.510366
Pst	Pst_14	EFO_0000660	Polycystic Ovary Syndrome	reproductive	95	9	1	YAP1	endocrine	10.7499	0.0996575	0.510366
Pst	Pst_11	EFO_0000660	Polycystic Ovary Syndrome	reproductive	103	9	1	NEIL2	endocrine	9.89953	0.107632	0.510366
Pse	Pse_3	EFO_0000660	Polycystic Ovary Syndrome	reproductive	100	9	1	NEIL2	endocrine	10.1989	0.104649	0.510366
Pst	Pst_12	EFO_0000660	Polycystic Ovary Syndrome	reproductive	129	9	1	NEIL2	endocrine	7.8646	0.133117	0.510366
Mmo	Mmo_8	EFO_0000660	Polycystic Ovary Syndrome	reproductive	113	9	1	NEIL2	endocrine	9.00305	0.117512	0.510366
Vfu	Vfu_13	EFO_0000660	Polycystic Ovary Syndrome	reproductive	129	9	1	NEIL2	endocrine	7.8646	0.133117	0.510366
Pma	Pma_9	EFO_0000660	Polycystic Ovary Syndrome	reproductive	129	9	1	NEIL2	endocrine	7.8646	0.133117	0.510366
Pem	Pem_2	EFO_0000660	Polycystic Ovary Syndrome	reproductive	105	9	1	NEIL2	endocrine	9.70633	0.109616	0.510366
Pre	Pre_5	EFO_0000660	Polycystic Ovary Syndrome	reproductive	129	9	1	NEIL2	endocrine	7.8646	0.133117	0.510366
Pst	Pst_19	EFO_0000660	Polycystic Ovary Syndrome	reproductive	81	9	1	TOX3	endocrine	12.6511	0.0855497	0.510366
Pst	Pst_6	EFO_0000660	Polycystic Ovary Syndrome	reproductive	121	9	1	NEIL2	endocrine	8.39635	0.125345	0.510366
Yre	Yre_12	EFO_0000660	Polycystic Ovary Syndrome	reproductive	114	9	1	NEIL2	endocrine	8.92349	0.118494	0.510366
Vfu	Vfu_14	EFO_0000660	Polycystic Ovary Syndrome	reproductive	128	9	1	NEIL2	endocrine	7.92738	0.132149	0.510366
Yen	Yen_2	EFO_0000660	Polycystic Ovary Syndrome	reproductive	125	9	1	NEIL2	endocrine	8.12183	0.129239	0.510366
Ec6	Ec6_6	EFO_0000660	Polycystic Ovary Syndrome	reproductive	98	9	1	NEIL2	endocrine	10.4144	0.102655	0.510366
Ec2	Ec2_3	EFO_0000660	Polycystic Ovary Syndrome	reproductive	109	9	1	NEIL2	endocrine	9.34141	0.113571	0.510366
Pma	Pma_4	EFO_0000660	Polycystic Ovary Syndrome	reproductive	108	9	1	NEIL2	endocrine	9.42921	0.112584	0.510366
Yre	Yre_3	EFO_0000660	Polycystic Ovary Syndrome	reproductive	112	9	1	NEIL2	endocrine	9.08792	0.116528	0.510366
Pfa	Pfa_15	EFO_0000660	Polycystic Ovary Syndrome	reproductive	103	9	1	NEIL2	endocrine	9.89953	0.107632	0.510366
Yen	Yen_7	EFO_0000660	Polycystic Ovary Syndrome	reproductive	83	9	1	NEIL2	endocrine	12.3399	0.087577	0.510366
Pfa	Pfa_14	EFO_0000660	Polycystic Ovary Syndrome	reproductive	97	9	1	NEIL2	endocrine	10.524	0.101657	0.510366
Yre	Yre_1	EFO_0000660	Polycystic Ovary Syndrome	reproductive	116	9	1	NEIL2	endocrine	8.76551	0.120457	0.510366
Efe	Efe_9	EFO_0000660	Polycystic Ovary Syndrome	reproductive	98	9	1	NEIL2	endocrine	10.4144	0.102655	0.510366
Pst	Pst_3	EFO_0000660	Polycystic Ovary Syndrome	reproductive	102	9	1	INSR	endocrine	9.99921	0.106639	0.510366
Vfu	Vfu_7	EFO_0000660	Polycystic Ovary Syndrome	reproductive	102	9	1	INSR	endocrine	9.99921	0.106639	0.510366
Yen	Yen_19	EFO_0000660	Polycystic Ovary Syndrome	reproductive	108	9	1	NEIL2	endocrine	9.42921	0.112584	0.510366
Yen	Yen_12	EFO_0000660	Polycystic Ovary Syndrome	reproductive	93	9	1	NEIL2	endocrine	10.9852	0.097654	0.510366
Efe	Efe_3	EFO_0000660	Polycystic Ovary Syndrome	reproductive	129	9	2	NEIL2,ZBTB16	endocrine	18.1035	0.00823174	0.510366
Vfu	Vfu_4	EFO_0000660	Polycystic Ovary Syndrome	reproductive	106	9	1	YAP1	endocrine	9.61263	0.110606	0.510366
Ec2	Ec2_1	EFO_0000676	Psoriasis	skin	123	47	3	REL,TNFAIP3,TNIP1	immunological	4.56025	0.0331376	0.510366
Cpa	Cpa_3	EFO_0000676	Psoriasis	skin	113	47	3	SNAI1,STAT3,TNFAIP3	immunological	4.98042	0.0266705	0.510366
Ec2	Ec2_3	EFO_0000676	Psoriasis	skin	109	47	3	PTPN11,REL,UBLCP1	immunological	5.17179	0.0242947	0.510366
Pst	Pst_19	EFO_0000676	Psoriasis	skin	81	47	3	HBS1L,NFKBIA,STAT3	immunological	7.05176	0.0110334	0.510366
Yre	Yre_14	EFO_0000676	Psoriasis	skin	113	47	3	SNAI1,STAT3,TNFAIP3	immunological	4.98042	0.0266705	0.510366
Yre	Yre_13	EFO_0000676	Psoriasis	skin	89	47	2	CARD14,REL	immunological	4.11698	0.0920966	0.510366
Ec6	Ec6_10	EFO_0000676	Psoriasis	skin	105	47	3	COG6,REL,UBE2E3	immunological	5.37697	0.0220399	0.510366
Efe	Efe_10	EFO_0000676	Psoriasis	skin	87	47	3	BACH2,DENND1B,TSC22D1	immunological	6.54212	0.013384	0.510366
Yre	Yre_7	EFO_0000676	Psoriasis	skin	113	47	3	SNAI1,STAT3,TNFAIP3	immunological	4.98042	0.0266705	0.510366
Cda	Cda_8	EFO_0000676	Psoriasis	skin	113	47	3	SNAI1,STAT3,TNFAIP3	immunological	4.98042	0.0266705	0.510366
Yen	Yen_12	EFO_0000676	Psoriasis	skin	93	47	2	OLIG3,REL	immunological	3.9342	0.0991951	0.510366
Pre	Pre_15	EFO_0000676	Psoriasis	skin	113	47	2	COG6,TSC22D1	immunological	3.21754	0.136747	0.510366
Pst	Pst_1	EFO_0000676	Psoriasis	skin	94	47	3	BACH2,DENND1B,EMSY	immunological	6.03397	0.0164618	0.510366
Pma	Pma_3	EFO_0000676	Psoriasis	skin	82	47	2	HBS1L,ZC3H12C	immunological	4.48116	0.0800681	0.510366
Pfa	Pfa_5	EFO_0000676	Psoriasis	skin	113	47	3	SNAI1,STAT3,TNFAIP3	immunological	4.98042	0.0266705	0.510366
Yre	Yre_4	EFO_0000676	Psoriasis	skin	103	47	2	DENND1B,TSC22D1	immunological	3.5402	0.117578	0.510366
Kpn	Kpn_3	EFO_0000676	Psoriasis	skin	200	47	3	COG6,DNM2,REL	immunological	2.75148	0.106453	0.510366
Yre	Yre_1	EFO_0000676	Psoriasis	skin	116	47	2	MTCL1,REL	immunological	3.13172	0.14263	0.510366
Vfu	Vfu_4	EFO_0000676	Psoriasis	skin	106	47	2	OLIG3,REL	immunological	3.43704	0.123253	0.510366
Kpn	Kpn_10	EFO_0000676	Psoriasis	skin	96	47	2	TNFAIP3,TNIP1	immunological	3.80734	0.104618	0.510366
Pst	Pst_11	EFO_0000676	Psoriasis	skin	103	47	2	MTCL1,REL	immunological	3.5402	0.117578	0.510366
Yen	Yen_3	EFO_0000676	Psoriasis	skin	89	47	2	CARD14,REL	immunological	4.11698	0.0920966	0.510366
Ec6	Ec6_9	EFO_0000676	Psoriasis	skin	93	47	2	POLI,PTPN11	immunological	3.9342	0.0991951	0.510366
Pst	Pst_1	EFO_0000685	Rheumatoid Arthritis	immunological	94	52	2	ANKRD55,BACH2	immunological	3.49973	0.119504	0.510366
Pfa	Pfa_4	EFO_0000685	Rheumatoid Arthritis	immunological	103	52	3	IQGAP1,JAZF1,REL	immunological	4.92255	0.0273127	0.510366
Efe	Efe_11	EFO_0000685	Rheumatoid Arthritis	immunological	183	52	4	COG6,GRHL2,REL,TRAF1	immunological	3.70727	0.0283337	0.510366
Yen	Yen_18	EFO_0000685	Rheumatoid Arthritis	immunological	97	52	2	REL,TNFAIP3	immunological	3.38809	0.125813	0.510366
Vfu	Vfu_4	EFO_0000685	Rheumatoid Arthritis	immunological	106	52	3	OLIG3,REL,UBASH3A	immunological	4.77758	0.0294042	0.510366
Ec6	Ec6_18	EFO_0000685	Rheumatoid Arthritis	immunological	120	52	3	COG6,CUL5,CYRIB	immunological	4.19883	0.0402566	0.510366
Ec2	Ec2_1	EFO_0000685	Rheumatoid Arthritis	immunological	123	52	3	NECAB2,REL,TNFAIP3	immunological	4.09243	0.0428133	0.510366
Ec6	Ec6_6	EFO_0000685	Rheumatoid Arthritis	immunological	98	52	2	ATG5,GRHL2	immunological	3.35239	0.127934	0.510366
Pem	Pem_8	EFO_0000685	Rheumatoid Arthritis	immunological	119	52	3	BLK,NFKBIA,REL	immunological	4.23504	0.0394224	0.510366
Pfa	Pfa_13	EFO_0000685	Rheumatoid Arthritis	immunological	83	52	2	IQGAP1,REL	immunological	3.98035	0.0971384	0.510366
Mmo	Mmo_5	EFO_0000685	Rheumatoid Arthritis	immunological	124	52	3	IQGAP1,JAZF1,TPD52	immunological	4.05811	0.0436834	0.510366
Yen	Yen_12	EFO_0000685	Rheumatoid Arthritis	immunological	93	52	3	MSI1,OLIG3,REL	immunological	5.47675	0.0209425	0.510366
Vfu	Vfu_1	EFO_0000685	Rheumatoid Arthritis	immunological	87	52	2	BLK,REL	immunological	3.79131	0.105122	0.510366
Vfu	Vfu_17	EFO_0000685	Rheumatoid Arthritis	immunological	103	52	2	REL,SPRED2	immunological	3.18449	0.138664	0.510366
Vfu	Vfu_9	EFO_0000685	Rheumatoid Arthritis	immunological	66	52	2	IQGAP1,JAZF1	immunological	5.04822	0.0654778	0.510366
Vfu	Vfu_21	EFO_0000685	Rheumatoid Arthritis	immunological	106	52	3	COG6,CUL5,NECAB2	immunological	4.77758	0.0294042	0.510366
Yen	Yen_10	EFO_0000685	Rheumatoid Arthritis	immunological	76	52	2	REL,ZSCAN23	immunological	4.3605	0.0836263	0.510366
Vfu	Vfu_6	EFO_0000685	Rheumatoid Arthritis	immunological	100	52	2	ZNF366,ZSCAN23	immunological	3.28317	0.132201	0.510366
Pfa	Pfa_17	EFO_0000685	Rheumatoid Arthritis	immunological	66	52	2	IQGAP1,JAZF1	immunological	5.04822	0.0654778	0.510366
Kpn	Kpn_9	EFO_0000685	Rheumatoid Arthritis	immunological	246	52	5	COG6,NECAB2,REL,TRAF1,ZNF438	immunological	3.48758	0.0192975	0.510366
Ec6	Ec6_10	EFO_0000685	Rheumatoid Arthritis	immunological	105	52	3	COG6,CUL5,REL	immunological	4.82497	0.0286978	0.510366
Vfu	Vfu_1	EFO_0000699	Sjogren Syndrome	eyes/vision	87	6	1	BLK	immunological	18.8111	0.0620416	0.510366
Pfa	Pfa_5	EFO_0000699	Sjogren Syndrome	eyes/vision	113	6	1	TNFAIP3	immunological	14.4102	0.0799474	0.510366
Pma	Pma_16	EFO_0000699	Sjogren Syndrome	eyes/vision	136	6	1	TNIP1	immunological	11.9181	0.0955488	0.510366
Pre	Pre_7	EFO_0000699	Sjogren Syndrome	eyes/vision	77	6	1	RCN1	immunological	21.3103	0.0550779	0.510366
Pma	Pma_18	EFO_0000699	Sjogren Syndrome	eyes/vision	74	6	1	RCN1	immunological	22.1985	0.0529804	0.510366
Cda	Cda_11	EFO_0000699	Sjogren Syndrome	eyes/vision	102	6	1	TNIP1	immunological	15.995	0.072407	0.510366
Yre	Yre_7	EFO_0000699	Sjogren Syndrome	eyes/vision	113	6	1	TNFAIP3	immunological	14.4102	0.0799474	0.510366
Cpa	Cpa_3	EFO_0000699	Sjogren Syndrome	eyes/vision	113	6	1	TNFAIP3	immunological	14.4102	0.0799474	0.510366
Ec6	Ec6_19	EFO_0000699	Sjogren Syndrome	eyes/vision	125	6	1	TNFAIP3	immunological	12.9958	0.088115	0.510366
Cda	Cda_8	EFO_0000699	Sjogren Syndrome	eyes/vision	113	6	1	TNFAIP3	immunological	14.4102	0.0799474	0.510366
Pem	Pem_8	EFO_0000699	Sjogren Syndrome	eyes/vision	119	6	1	BLK	immunological	13.6649	0.0840388	0.510366
Pre	Pre_19	EFO_0000699	Sjogren Syndrome	eyes/vision	100	6	1	RCN1	immunological	16.3211	0.0710305	0.510366
Cpa	Cpa_11	EFO_0000699	Sjogren Syndrome	eyes/vision	93	6	1	BLK	immunological	17.5747	0.0661993	0.510366
Aja	Aja_1	EFO_0000699	Sjogren Syndrome	eyes/vision	166	6	1	RCN1	immunological	9.71837	0.115567	0.510366
Yre	Yre_14	EFO_0000699	Sjogren Syndrome	eyes/vision	113	6	1	TNFAIP3	immunological	14.4102	0.0799474	0.510366
Pst	Pst_9	EFO_0000699	Sjogren Syndrome	eyes/vision	226	6	2	TNFAIP3,TNIP1	immunological	17.7585	0.0105533	0.510366
Vfu	Vfu_7	EFO_0000701	Skin Disease	skin	102	8	1	IFIH1	skin	11.4225	0.0953694	0.510366
Pfa	Pfa_5	EFO_0000701	Skin Disease	skin	113	8	1	TNFAIP3	skin	10.2933	0.105162	0.510366
Pst	Pst_12	EFO_0000701	Skin Disease	skin	129	8	1	REL	skin	8.98777	0.119241	0.510366
Kpn	Kpn_6	EFO_0000701	Skin Disease	skin	155	8	2	PRR5L,TAGAP	skin	17.4801	0.00923297	0.510366
Pfa	Pfa_13	EFO_0000701	Skin Disease	skin	83	8	1	REL	skin	14.1073	0.0782333	0.510366
Yen	Yen_11	EFO_0000701	Skin Disease	skin	115	8	1	REL	skin	10.1092	0.106933	0.510366
Vfu	Vfu_13	EFO_0000701	Skin Disease	skin	129	8	1	REL	skin	8.98777	0.119241	0.510366
Kpn	Kpn_5	EFO_0000701	Skin Disease	skin	58	8	1	PRR5L	skin	20.339	0.0552535	0.510366
Yen	Yen_4	EFO_0000701	Skin Disease	skin	129	8	1	REL	skin	8.98777	0.119241	0.510366
Pma	Pma_4	EFO_0000701	Skin Disease	skin	108	8	1	REL	skin	10.7774	0.100723	0.510366
Pre	Pre_16	EFO_0000701	Skin Disease	skin	143	8	1	REL	skin	8.08862	0.1314	0.510366
Mmo	Mmo_10	EFO_0000701	Skin Disease	skin	120	8	1	REL	skin	9.67533	0.111346	0.510366
Yre	Yre_13	EFO_0000701	Skin Disease	skin	89	8	1	REL	skin	13.1322	0.0836751	0.510366
Yen	Yen_15	EFO_0000701	Skin Disease	skin	129	8	1	REL	skin	8.98777	0.119241	0.510366
Pse	Pse_3	EFO_0000701	Skin Disease	skin	100	8	1	IFIH1	skin	11.6613	0.0935788	0.510366
Pma	Pma_14	EFO_0000701	Skin Disease	skin	68	8	1	IRF4	skin	17.2856	0.0645048	0.510366
Pst	Pst_17	EFO_0000701	Skin Disease	skin	157	8	1	REL	skin	7.35184	0.143413	0.510366
Pem	Pem_8	EFO_0000701	Skin Disease	skin	119	8	1	REL	skin	9.761	0.110465	0.510366
Yre	Yre_14	EFO_0000701	Skin Disease	skin	113	8	1	TNFAIP3	skin	10.2933	0.105162	0.510366
Efe	Efe_9	EFO_0000701	Skin Disease	skin	98	8	1	REL	skin	11.9033	0.0917851	0.510366
Cpa	Cpa_10	EFO_0000701	Skin Disease	skin	123	8	1	TAGAP	skin	9.43583	0.113984	0.510366
Pre	Pre_5	EFO_0000701	Skin Disease	skin	129	8	1	REL	skin	8.98777	0.119241	0.510366
Vfu	Vfu_17	EFO_0000701	Skin Disease	skin	103	8	1	REL	skin	11.3102	0.0962635	0.510366
Pre	Pre_9	EFO_0000701	Skin Disease	skin	107	8	1	REL	skin	10.8801	0.0998323	0.510366
Yen	Yen_3	EFO_0000701	Skin Disease	skin	89	8	1	REL	skin	13.1322	0.0836751	0.510366
Vfu	Vfu_18	EFO_0000701	Skin Disease	skin	100	8	1	IFIH1	skin	11.6613	0.0935788	0.510366
Pma	Pma_9	EFO_0000701	Skin Disease	skin	129	8	1	REL	skin	8.98777	0.119241	0.510366
Yre	Yre_7	EFO_0000701	Skin Disease	skin	113	8	1	TNFAIP3	skin	10.2933	0.105162	0.510366
Ec6	Ec6_10	EFO_0000701	Skin Disease	skin	105	8	1	REL	skin	11.0913	0.0980494	0.510366
Pfa	Pfa_14	EFO_0000701	Skin Disease	skin	97	8	1	REL	skin	12.0282	0.0908871	0.510366
Ec2	Ec2_3	EFO_0000701	Skin Disease	skin	109	8	1	REL	skin	10.6765	0.101612	0.510366
Pst	Pst_13	EFO_0000701	Skin Disease	skin	140	8	1	REL	skin	8.26598	0.128807	0.510366
Efe	Efe_13	EFO_0000701	Skin Disease	skin	120	8	1	TNFAIP3	skin	9.67533	0.111346	0.510366
Cpa	Cpa_3	EFO_0000701	Skin Disease	skin	113	8	1	TNFAIP3	skin	10.2933	0.105162	0.510366
Yre	Yre_1	EFO_0000701	Skin Disease	skin	116	8	1	REL	skin	10.0197	0.107817	0.510366
Vfu	Vfu_1	EFO_0000701	Skin Disease	skin	87	8	1	REL	skin	13.4364	0.0818643	0.510366
Pst	Pst_2	EFO_0000701	Skin Disease	skin	109	8	1	REL	skin	10.6765	0.101612	0.510366
Pre	Pre_21	EFO_0000701	Skin Disease	skin	116	8	1	REL	skin	10.0197	0.107817	0.510366
Pma	Pma_13	EFO_0000701	Skin Disease	skin	72	8	1	TAGAP	skin	16.3059	0.0681831	0.510366
Mmo	Mmo_12	EFO_0000701	Skin Disease	skin	110	8	1	REL	skin	10.5772	0.102501	0.510366
Pse	Pse_2	EFO_0000701	Skin Disease	skin	112	8	1	REL	skin	10.3816	0.104276	0.510366
Yen	Yen_2	EFO_0000701	Skin Disease	skin	125	8	1	REL	skin	9.28189	0.11574	0.510366
Yen	Yen_10	EFO_0000701	Skin Disease	skin	76	8	1	REL	skin	15.4313	0.0718488	0.510366
Yen	Yen_14	EFO_0000701	Skin Disease	skin	83	8	1	REL	skin	14.1073	0.0782333	0.510366
Yen	Yen_12	EFO_0000701	Skin Disease	skin	93	8	1	REL	skin	12.5558	0.0872873	0.510366
Vfu	Vfu_4	EFO_0000701	Skin Disease	skin	106	8	1	REL	skin	10.9847	0.0989412	0.510366
Kpn	Kpn_13	EFO_0000701	Skin Disease	skin	59	8	1	RUNX3	skin	19.9854	0.0561822	0.510366
Pst	Pst_3	EFO_0000701	Skin Disease	skin	102	8	1	IFIH1	skin	11.4225	0.0953694	0.510366
Pst	Pst_11	EFO_0000701	Skin Disease	skin	103	8	1	REL	skin	11.3102	0.0962635	0.510366
Pfa	Pfa_11	EFO_0000701	Skin Disease	skin	107	8	1	REL	skin	10.8801	0.0998323	0.510366
Pst	Pst_6	EFO_0000701	Skin Disease	skin	121	8	1	REL	skin	9.59437	0.112226	0.510366
Yre	Yre_3	EFO_0000701	Skin Disease	skin	112	8	1	REL	skin	10.3816	0.104276	0.510366
Yen	Yen_13	EFO_0000701	Skin Disease	skin	129	8	1	REL	skin	8.98777	0.119241	0.510366
Vfu	Vfu_15	EFO_0000701	Skin Disease	skin	137	8	1	REL	skin	8.45122	0.126207	0.510366
Mmo	Mmo_8	EFO_0000701	Skin Disease	skin	113	8	1	REL	skin	10.2933	0.105162	0.510366
Pfa	Pfa_15	EFO_0000701	Skin Disease	skin	103	8	1	REL	skin	11.3102	0.0962635	0.510366
Efe	Efe_12	EFO_0000701	Skin Disease	skin	92	8	1	REL	skin	12.6951	0.0863855	0.510366
Vfu	Vfu_14	EFO_0000701	Skin Disease	skin	128	8	1	REL	skin	9.05934	0.118367	0.510366
Kpn	Kpn_10	EFO_0000701	Skin Disease	skin	96	8	1	TNFAIP3	skin	12.1557	0.0899883	0.510366
Cda	Cda_8	EFO_0000701	Skin Disease	skin	113	8	1	TNFAIP3	skin	10.2933	0.105162	0.510366
Pst	Pst_10	EFO_0000701	Skin Disease	skin	100	8	1	IFIH1	skin	11.6613	0.0935788	0.510366
Pem	Pem_2	EFO_0000701	Skin Disease	skin	105	8	1	REL	skin	11.0913	0.0980494	0.510366
Efe	Efe_3	EFO_0000701	Skin Disease	skin	129	8	1	REL	skin	8.98777	0.119241	0.510366
Pfa	Pfa_4	EFO_0000701	Skin Disease	skin	103	8	1	REL	skin	11.3102	0.0962635	0.510366
Pst	Pst_8	EFO_0000701	Skin Disease	skin	89	8	1	PRR5L	skin	13.1322	0.0836751	0.510366
Pst	Pst_1	EFO_0000707	Squamous Cell Carcinoma	cancer	94	7	1	TP63	cancer/proliferative	14.4929	0.0776004	0.510366
Mmo	Mmo_13	EFO_0000707	Squamous Cell Carcinoma	cancer	85	7	1	BNC2	cancer/proliferative	16.0571	0.0704013	0.510366
Pre	Pre_21	EFO_0000707	Squamous Cell Carcinoma	cancer	116	7	1	RALY	cancer/proliferative	11.6853	0.0949973	0.510366
Yen	Yen_10	EFO_0000707	Squamous Cell Carcinoma	cancer	76	7	1	DTNBP1	cancer/proliferative	17.9903	0.0631542	0.510366
Ec2	Ec2_1	EFO_0000707	Squamous Cell Carcinoma	cancer	123	7	1	DTNBP1	cancer/proliferative	11.0085	0.100473	0.510366
Pre	Pre_10	EFO_0000707	Squamous Cell Carcinoma	cancer	76	7	1	RALY	cancer/proliferative	17.9903	0.0631542	0.510366
Kpn	Kpn_5	EFO_0000707	Squamous Cell Carcinoma	cancer	58	7	1	DEF8	cancer/proliferative	23.7143	0.0485144	0.510366
Cpa	Cpa_11	EFO_0000707	Squamous Cell Carcinoma	cancer	93	7	1	DTNBP1	cancer/proliferative	14.6515	0.0768029	0.510366
Yre	Yre_4	EFO_0000707	Squamous Cell Carcinoma	cancer	103	7	1	BNC2	cancer/proliferative	13.197	0.0847516	0.510366
Efe	Efe_13	EFO_0000707	Squamous Cell Carcinoma	cancer	120	7	1	DTNBP1	cancer/proliferative	11.2894	0.0981299	0.510366
Vfu	Vfu_21	EFO_0000707	Squamous Cell Carcinoma	cancer	106	7	1	DTNBP1	cancer/proliferative	12.8161	0.0871248	0.510366
Cpa	Cpa_7	EFO_0000707	Squamous Cell Carcinoma	cancer	170	7	1	RALY	cancer/proliferative	7.9041	0.136511	0.510366
Pre	Pre_22	EFO_0000707	Squamous Cell Carcinoma	cancer	94	7	1	DTNBP1	cancer/proliferative	14.4929	0.0776004	0.510366
Pma	Pma_14	EFO_0000707	Squamous Cell Carcinoma	cancer	68	7	1	IRF4	cancer/proliferative	20.156	0.0566716	0.510366
Ec6	Ec6_14	EFO_0000707	Squamous Cell Carcinoma	cancer	90	7	1	DTNBP1	cancer/proliferative	15.1489	0.0744067	0.510366
Eta	Eta_1	EFO_0000707	Squamous Cell Carcinoma	cancer	170	7	1	RALY	cancer/proliferative	7.9041	0.136511	0.510366
Pre	Pre_19	EFO_0000707	Squamous Cell Carcinoma	cancer	100	7	1	BNC2	cancer/proliferative	13.5967	0.0823732	0.510366
Pst	Pst_4	EFO_0000707	Squamous Cell Carcinoma	cancer	83	7	1	DTNBP1	cancer/proliferative	16.4516	0.068795	0.510366
Ec6	Ec6_12	EFO_0000707	Squamous Cell Carcinoma	cancer	145	7	1	RALY	cancer/proliferative	9.30185	0.117499	0.510366
Pst	Pst_1	EFO_0000708	Squamous Cell Lung Carcinoma		94	4	1	TP63		28.9432	0.0451009	0.510366
Ec6	Ec6_20	EFO_0000712	Cerebrovascular Accident	cardiovascular	74	17	1	PITX2	cardiovascular	6.93523	0.143001	0.510366
Mmo	Mmo_6	EFO_0000712	Cerebrovascular Accident	cardiovascular	74	17	1	PITX2	cardiovascular	6.93523	0.143001	0.510366
Yen	Yen_6	EFO_0000712	Cerebrovascular Accident	cardiovascular	87	17	2	NOS3,ZFHX3	cardiovascular	12.6821	0.0136567	0.510366
Mmo	Mmo_3	EFO_0000712	Cerebrovascular Accident	cardiovascular	98	17	2	FGA,NINJ2	cardiovascular	11.2133	0.017121	0.510366
Ec2	Ec2_1	EFO_0000717	Systemic Scleroderma	eyes/vision	123	7	1	TNIP1	immunological	11.0085	0.100473	0.510366
Ec6	Ec6_6	EFO_0000717	Systemic Scleroderma	eyes/vision	98	7	1	ATG5	immunological	13.8791	0.0807846	0.510366
Cpa	Cpa_11	EFO_0000717	Systemic Scleroderma	eyes/vision	93	7	1	BLK	immunological	14.6515	0.0768029	0.510366
Vfu	Vfu_1	EFO_0000717	Systemic Scleroderma	eyes/vision	87	7	1	BLK	immunological	15.6811	0.0720053	0.510366
Vfu	Vfu_7	EFO_0000717	Systemic Scleroderma	eyes/vision	102	7	1	ATG5	immunological	13.3291	0.0839594	0.510366
Pst	Pst_3	EFO_0000717	Systemic Scleroderma	eyes/vision	102	7	1	ATG5	immunological	13.3291	0.0839594	0.510366
Pma	Pma_16	EFO_0000717	Systemic Scleroderma	eyes/vision	136	7	1	TNIP1	immunological	9.93089	0.110568	0.510366
Cpa	Cpa_9	EFO_0000717	Systemic Scleroderma	eyes/vision	137	7	1	GSDMA	immunological	9.85754	0.11134	0.510366
Kpn	Kpn_7	EFO_0000717	Systemic Scleroderma	eyes/vision	137	7	1	GSDMA	immunological	9.85754	0.11134	0.510366
Efe	Efe_13	EFO_0000717	Systemic Scleroderma	eyes/vision	120	7	1	TNIP1	immunological	11.2894	0.0981299	0.510366
Yen	Yen_18	EFO_0000717	Systemic Scleroderma	eyes/vision	97	7	1	TNIP1	immunological	14.0367	0.0799894	0.510366
Pem	Pem_8	EFO_0000717	Systemic Scleroderma	eyes/vision	119	7	1	BLK	immunological	11.3861	0.0973476	0.510366
Cda	Cda_11	EFO_0000717	Systemic Scleroderma	eyes/vision	102	7	1	TNIP1	immunological	13.3291	0.0839594	0.510366
Kpn	Kpn_10	EFO_0000717	Systemic Scleroderma	eyes/vision	96	7	1	TNIP1	immunological	14.1856	0.0791937	0.510366
Yen	Yen_10	EFO_0000729	Ulcerative Colitis	gastrointestinal	76	63	2	KCTD12,REL	immunological	3.56921	0.115548	0.510366
Yen	Yen_15	EFO_0000729	Ulcerative Colitis	gastrointestinal	129	63	4	CACNA1S,DDX56,OTUD3,REL	immunological	4.34157	0.0170711	0.510366
Pma	Pma_9	EFO_0000729	Ulcerative Colitis	gastrointestinal	129	63	4	CACNA1S,DDX56,OTUD3,REL	immunological	4.34157	0.0170711	0.510366
Yre	Yre_10	EFO_0000729	Ulcerative Colitis	gastrointestinal	73	63	2	LDB2,TOM1	immunological	3.72187	0.108084	0.510366
Vfu	Vfu_13	EFO_0000729	Ulcerative Colitis	gastrointestinal	129	63	4	CACNA1S,DDX56,OTUD3,REL	immunological	4.34157	0.0170711	0.510366
Pst	Pst_12	EFO_0000729	Ulcerative Colitis	gastrointestinal	129	63	4	CACNA1S,DDX56,OTUD3,REL	immunological	4.34157	0.0170711	0.510366
Vfu	Vfu_15	EFO_0000729	Ulcerative Colitis	gastrointestinal	137	63	3	LITAF,OSMR,REL	immunological	2.98397	0.0880462	0.510366
Yen	Yen_12	EFO_0000729	Ulcerative Colitis	gastrointestinal	93	63	3	OLIG3,PITX1,REL	immunological	4.46667	0.0344411	0.510366
Cpa	Cpa_6	EFO_0000729	Ulcerative Colitis	gastrointestinal	124	63	3	CACNA1S,PEX13,REL	immunological	3.30983	0.0697703	0.510366
Yen	Yen_4	EFO_0000729	Ulcerative Colitis	gastrointestinal	129	63	4	CACNA1S,DDX56,OTUD3,REL	immunological	4.34157	0.0170711	0.510366
Pre	Pre_9	EFO_0000729	Ulcerative Colitis	gastrointestinal	107	63	3	ARL14,LDB2,REL	immunological	3.85887	0.0488799	0.510366
Mmo	Mmo_6	EFO_0000729	Ulcerative Colitis	gastrointestinal	74	63	2	BTRC,HHAT	immunological	3.66982	0.110558	0.510366
Vfu	Vfu_12	EFO_0000729	Ulcerative Colitis	gastrointestinal	161	63	3	CACNA1S,DDX56,REL	immunological	2.52328	0.126387	0.510366
Pre	Pre_13	EFO_0000729	Ulcerative Colitis	gastrointestinal	73	63	2	LDB2,TOM1	immunological	3.72187	0.108084	0.510366
Yre	Yre_11	EFO_0000729	Ulcerative Colitis	gastrointestinal	130	63	4	CAMK2A,HHAT,PDGFB,STC1	immunological	4.30665	0.0175137	0.510366
Yre	Yre_1	EFO_0000729	Ulcerative Colitis	gastrointestinal	116	63	3	CACNA1S,DDX56,REL	immunological	3.54739	0.0594969	0.510366
Pre	Pre_21	EFO_0000729	Ulcerative Colitis	gastrointestinal	116	63	3	BTRC,PUS10,REL	immunological	3.54739	0.0594969	0.510366
Pfa	Pfa_13	EFO_0000729	Ulcerative Colitis	gastrointestinal	83	63	2	PEX13,REL	immunological	3.25836	0.133449	0.510366
Pfa	Pfa_4	EFO_0000729	Ulcerative Colitis	gastrointestinal	103	63	3	ARL14,PEX13,REL	immunological	4.01511	0.0444922	0.510366
Pre	Pre_5	EFO_0000729	Ulcerative Colitis	gastrointestinal	129	63	4	CACNA1S,DDX56,OTUD3,REL	immunological	4.34157	0.0170711	0.510366
Ec6	Ec6_20	EFO_0000729	Ulcerative Colitis	gastrointestinal	74	63	2	BTRC,HHAT	immunological	3.66982	0.110558	0.510366
Vfu	Vfu_21	EFO_0000729	Ulcerative Colitis	gastrointestinal	106	63	3	BTRC,LITAF,PUS10	immunological	3.89678	0.0477636	0.510366
Ec2	Ec2_1	EFO_0000729	Ulcerative Colitis	gastrointestinal	123	63	3	BTRC,PUS10,REL	immunological	3.33782	0.0684443	0.510366
Pem	Pem_6	EFO_0000729	Ulcerative Colitis	gastrointestinal	74	63	2	LDB2,TOM1	immunological	3.66982	0.110558	0.510366
Yen	Yen_14	EFO_0000729	Ulcerative Colitis	gastrointestinal	83	63	2	PEX13,REL	immunological	3.25836	0.133449	0.510366
Yen	Yen_13	EFO_0000729	Ulcerative Colitis	gastrointestinal	129	63	4	CACNA1S,DDX56,OTUD3,REL	immunological	4.34157	0.0170711	0.510366
Yen	Yen_2	EFO_0000729	Ulcerative Colitis	gastrointestinal	125	63	3	AAMP,CACNA1S,REL	immunological	3.2823	0.071108	0.510366
Pre	Pre_16	EFO_0000729	Ulcerative Colitis	gastrointestinal	143	63	3	CACNA1S,PEX13,REL	immunological	2.85399	0.0971012	0.510366
Kpn	Kpn_3	EFO_0000731	Uterine Fibroid	reproductive	200	17	2	COG6,LNX1	musculoskeletal or connective tissue disease	5.37147	0.0633807	0.510366
Pre	Pre_15	EFO_0000731	Uterine Fibroid	reproductive	113	17	2	COG6,LNX1	musculoskeletal or connective tissue disease	9.68247	0.0223885	0.510366
Ec6	Ec6_20	EFO_0000731	Uterine Fibroid	reproductive	74	17	1	LNX1	musculoskeletal or connective tissue disease	6.93438	0.143018	0.510366
Mmo	Mmo_6	EFO_0000731	Uterine Fibroid	reproductive	74	17	1	LNX1	musculoskeletal or connective tissue disease	6.93438	0.143018	0.510366
Vfu	Vfu_8	EFO_0000731	Uterine Fibroid	reproductive	65	17	1	CYTH4	musculoskeletal or connective tissue disease	7.91859	0.126714	0.510366
Kpn	Kpn_9	EFO_0000731	Uterine Fibroid	reproductive	246	17	2	COG6,LNX1	musculoskeletal or connective tissue disease	4.33496	0.0908159	0.510366
Vfu	Vfu_5	EFO_0000731	Uterine Fibroid	reproductive	99	17	2	SLC38A2,STN1	musculoskeletal or connective tissue disease	11.0958	0.0174568	0.510366
Cda	Cda_6	EFO_0000756	Melanoma		120	9	1	PLA2G6		8.46788	0.124369	0.510366
Yen	Yen_2	EFO_0000756	Melanoma		125	9	1	PLA2G6		8.12183	0.129239	0.510366
Yre	Yre_1	EFO_0000756	Melanoma		116	9	1	CHMP4B		8.76551	0.120457	0.510366
Ec2	Ec2_1	EFO_0000756	Melanoma		123	9	1	MX2		8.25683	0.127294	0.510366
Kpn	Kpn_2	EFO_0000756	Melanoma		83	9	1	FLACC1		12.3399	0.087577	0.510366
Pma	Pma_14	EFO_0000756	Melanoma		68	9	1	IRF4		15.1282	0.072274	0.510366
Ec6	Ec6_18	EFO_0000756	Melanoma		120	9	1	CHMP4B		8.46788	0.124369	0.510366
Aja	Aja_3	EFO_0000756	Melanoma		87	9	1	STN1		11.7613	0.0916198	0.510366
Ec6	Ec6_10	EFO_0000756	Melanoma		105	9	1	PLA2G6		9.70633	0.109616	0.510366
Vfu	Vfu_5	EFO_0000756	Melanoma		99	9	1	STN1		10.3055	0.103653	0.510366
Vfu	Vfu_14	EFO_0000768	Idiopathic Pulmonary Fibrosis	respiratory	128	6	1	DEPTOR	respiratory	12.6851	0.0901474	0.510366
Kpn	Kpn_1	EFO_0000768	Idiopathic Pulmonary Fibrosis	respiratory	122	6	1	TTYH1	respiratory	13.3219	0.0860788	0.510366
Aja	Aja_2	EFO_0000768	Idiopathic Pulmonary Fibrosis	respiratory	103	6	1	TOLLIP	respiratory	15.8368	0.0730946	0.510366
Pem	Pem_7	EFO_0000768	Idiopathic Pulmonary Fibrosis	respiratory	122	6	1	TTYH1	respiratory	13.3219	0.0860788	0.510366
Ec6	Ec6_5	EFO_0000768	Idiopathic Pulmonary Fibrosis	respiratory	125	6	1	TOLLIP	respiratory	12.9958	0.088115	0.510366
Mmo	Mmo_8	EFO_0000768	Idiopathic Pulmonary Fibrosis	respiratory	113	6	1	TOLLIP	respiratory	14.4102	0.0799474	0.510366
Vfu	Vfu_5	EFO_0000768	Idiopathic Pulmonary Fibrosis	respiratory	99	6	1	TOLLIP	respiratory	16.4892	0.0703416	0.510366
Vfu	Vfu_8	EFO_0000768	Idiopathic Pulmonary Fibrosis	respiratory	65	6	1	ZKSCAN1	respiratory	25.3179	0.0466646	0.510366
Pst	Pst_11	EFO_0001060	Celiac Disease	immunological	103	20	2	IP6K3,REL	immunological	8.87491	0.0256486	0.510366
Pre	Pre_21	EFO_0001060	Celiac Disease	immunological	116	20	2	PUS10,REL	immunological	7.8521	0.0319591	0.510366
Ec2	Ec2_3	EFO_0001060	Celiac Disease	immunological	109	20	2	EZR,REL	immunological	8.37226	0.0284902	0.510366
Ec6	Ec6_10	EFO_0001060	Celiac Disease	immunological	105	20	2	REL,UBE2E3	immunological	8.70091	0.026582	0.510366
Vfu	Vfu_14	EFO_0001060	Celiac Disease	immunological	128	20	2	IP6K3,REL	immunological	7.09287	0.038274	0.510366
Vfu	Vfu_15	EFO_0001060	Celiac Disease	immunological	137	20	2	IP6K3,REL	immunological	6.61393	0.0433008	0.510366
Efe	Efe_14	EFO_0001060	Celiac Disease	immunological	54	20	1	UBASH3A	immunological	8.05999	0.123976	0.510366
Kpn	Kpn_3	EFO_0001060	Celiac Disease	immunological	200	20	2	REL,UBASH3A	immunological	4.47517	0.0844692	0.510366
Kpn	Kpn_5	EFO_0001060	Celiac Disease	immunological	58	20	1	RSPH3	immunological	7.49156	0.132553	0.510366
Pfa	Pfa_13	EFO_0001060	Celiac Disease	immunological	83	20	2	IP6K3,REL	immunological	11.0888	0.0171055	0.510366
Ec6	Ec6_19	EFO_0001060	Celiac Disease	immunological	125	20	2	UBASH3A,UBE2E3	immunological	7.27104	0.0366529	0.510366
Pst	Pst_17	EFO_0001060	Celiac Disease	immunological	157	20	2	REL,UBASH3A	immunological	5.74676	0.0552988	0.510366
Ec2	Ec2_1	EFO_0001060	Celiac Disease	immunological	123	20	2	PUS10,REL	immunological	7.39263	0.0355876	0.510366
Pst	Pst_13	EFO_0001060	Celiac Disease	immunological	140	20	2	IP6K3,REL	immunological	6.46784	0.0450294	0.510366
Cpa	Cpa_6	EFO_0001060	Celiac Disease	immunological	124	20	2	IP6K3,REL	immunological	7.33133	0.0361187	0.510366
Pfa	Pfa_4	EFO_0001060	Celiac Disease	immunological	103	20	2	IP6K3,REL	immunological	8.87491	0.0256486	0.510366
Yen	Yen_12	EFO_0001060	Celiac Disease	immunological	93	20	2	OLIG3,REL	immunological	9.86373	0.0211935	0.510366
Pfa	Pfa_14	EFO_0001060	Celiac Disease	immunological	97	20	2	IP6K3,REL	immunological	9.44291	0.0229325	0.510366
Pse	Pse_2	EFO_0001060	Celiac Disease	immunological	112	20	2	IP6K3,REL	immunological	8.14117	0.0299569	0.510366
Pfa	Pfa_11	EFO_0001060	Celiac Disease	immunological	107	20	2	IP6K3,REL	immunological	8.53368	0.0275293	0.510366
Pem	Pem_2	EFO_0001060	Celiac Disease	immunological	105	20	2	IP6K3,REL	immunological	8.70091	0.026582	0.510366
Yen	Yen_18	EFO_0001061	Cervical Carcinoma	cancer	97	4	1	EXOC1	cancer/proliferative	28.0378	0.0465092	0.510366
Pre	Pre_19	EFO_0001061	Cervical Carcinoma	cancer	100	4	1	PAX8	cancer/proliferative	27.1842	0.0479212	0.510366
Pre	Pre_21	EFO_0001061	Cervical Carcinoma	cancer	116	4	1	EXOC1	cancer/proliferative	23.3577	0.0554257	0.510366
Kpn	Kpn_2	EFO_0001061	Cervical Carcinoma	cancer	83	4	1	PAX8	cancer/proliferative	32.8807	0.0398988	0.510366
Pre	Pre_8	EFO_0001061	Cervical Carcinoma	cancer	135	4	1	PAX8	cancer/proliferative	20.0147	0.0642796	0.510366
Aja	Aja_3	EFO_0001061	Cervical Carcinoma	cancer	87	4	1	PAX8	cancer/proliferative	31.3424	0.041791	0.510366
Pre	Pre_14	EFO_0001061	Cervical Carcinoma	cancer	117	4	1	EXOC1	cancer/proliferative	23.1561	0.0558933	0.510366
Kpn	Kpn_6	EFO_0001065	Endometriosis		155	6	1	CCDC170		10.4266	0.10827	0.510366
Pse	Pse_4	EFO_0001065	Endometriosis		100	6	1	IGF1R		16.3211	0.0710305	0.510366
Pem	Pem_5	EFO_0001065	Endometriosis		118	6	1	VEZT		13.7832	0.0833579	0.510366
Pfa	Pfa_4	EFO_0001068	Malaria	infectious disease	103	3	1	ARL14	immunological	39.5381	0.037234	0.510366
Efe	Efe_2	EFO_0001068	Malaria	infectious disease	104	3	1	FBXO34	immunological	39.1509	0.0375909	0.510366
Pse	Pse_1	EFO_0001068	Malaria	infectious disease	53	3	1	ARL14	immunological	77.7954	0.0192769	0.510366
Pre	Pre_9	EFO_0001068	Malaria	infectious disease	107	3	1	ARL14	immunological	38.033	0.038661	0.510366
Pst	Pst_18	EFO_0001068	Malaria	infectious disease	104	3	1	FBXO34	immunological	39.1509	0.0375909	0.510366
Cda	Cda_3	EFO_0001068	Malaria	infectious disease	104	3	1	FBXO34	immunological	39.1509	0.0375909	0.510366
Efe	Efe_1	EFO_0001068	Malaria	infectious disease	104	3	1	FBXO34	immunological	39.1509	0.0375909	0.510366
Efe	Efe_12	EFO_0001068	Malaria	infectious disease	92	3	1	ARL14	immunological	44.4058	0.0333024	0.510366
Vfu	Vfu_3	EFO_0001068	Malaria	infectious disease	104	3	1	FBXO34	immunological	39.1509	0.0375909	0.510366
Pma	Pma_8	EFO_0001068	Malaria	infectious disease	53	3	1	ARL14	immunological	77.7954	0.0192769	0.510366
Cpa	Cpa_8	EFO_0001068	Malaria	infectious disease	104	3	1	FBXO34	immunological	39.1509	0.0375909	0.510366
Pre	Pre_6	EFO_0001068	Malaria	infectious disease	104	3	1	FBXO34	immunological	39.1509	0.0375909	0.510366
Kpn	Kpn_8	EFO_0001068	Malaria	infectious disease	53	3	1	ARL14	immunological	77.7954	0.0192769	0.510366
Yen	Yen_16	EFO_0001071	Lung Carcinoma	cancer	70	8	1	RAD52	cancer/proliferative	16.7814	0.0663456	0.510366
Pma	Pma_4	EFO_0001071	Lung Carcinoma	cancer	108	8	1	RAD52	cancer/proliferative	10.7774	0.100723	0.510366
Pst	Pst_1	EFO_0001071	Lung Carcinoma	cancer	94	8	1	TP63	cancer/proliferative	12.4194	0.0881885	0.510366
Yre	Yre_3	EFO_0001071	Lung Carcinoma	cancer	112	8	1	RAD52	cancer/proliferative	10.3816	0.104276	0.510366
Cda	Cda_12	EFO_0001071	Lung Carcinoma	cancer	124	8	1	TNFRSF19	cancer/proliferative	9.35828	0.114862	0.510366
Yre	Yre_12	EFO_0001071	Lung Carcinoma	cancer	114	8	1	RAD52	cancer/proliferative	10.2003	0.106048	0.510366
Yre	Yre_11	EFO_0001071	Lung Carcinoma	cancer	130	8	1	RAD52	cancer/proliferative	8.91654	0.120114	0.510366
Yre	Yre_1	EFO_0001071	Lung Carcinoma	cancer	116	8	1	RD3	cancer/proliferative	10.0197	0.107817	0.510366
Pst	Pst_6	EFO_0001071	Lung Carcinoma	cancer	121	8	1	TNFRSF19	cancer/proliferative	9.59437	0.112226	0.510366
Pre	Pre_19	EFO_0001071	Lung Carcinoma	cancer	100	8	1	RAD52	cancer/proliferative	11.6613	0.0935788	0.510366
Ec6	Ec6_18	EFO_0001071	Lung Carcinoma	cancer	120	8	1	RD3	cancer/proliferative	9.67533	0.111346	0.510366
Aja	Aja_3	EFO_0001071	Lung Carcinoma	cancer	87	8	1	RAD52	cancer/proliferative	13.4364	0.0818643	0.510366
Ec2	Ec2_1	EFO_0001071	Lung Carcinoma	cancer	123	8	1	RD3	cancer/proliferative	9.43583	0.113984	0.510366
Pma	Pma_3	EFO_0001071	Lung Carcinoma	cancer	82	8	1	ZFP57	cancer/proliferative	14.2824	0.0773236	0.510366
Yen	Yen_19	EFO_0001071	Lung Carcinoma	cancer	108	8	1	RAD52	cancer/proliferative	10.7774	0.100723	0.510366
Pse	Pse_3	EFO_0001071	Lung Carcinoma	cancer	100	8	1	RAD52	cancer/proliferative	11.6613	0.0935788	0.510366
Kpn	Kpn_5	EFO_0001071	Lung Carcinoma	cancer	58	8	1	ZFP57	cancer/proliferative	20.339	0.0552535	0.510366
Yen	Yen_12	EFO_0001073	Obesity	metabolic	93	11	1	FANCL	metabolic	8.78842	0.118039	0.510366
Pfa	Pfa_18	EFO_0001073	Obesity	metabolic	96	11	1	HNF4G	metabolic	8.50998	0.121627	0.510366
Mmo	Mmo_7	EFO_0001073	Obesity	metabolic	60	11	1	SEC16B	metabolic	13.7589	0.077689	0.510366
Yen	Yen_10	EFO_0001073	Obesity	metabolic	76	11	1	HNF4G	metabolic	10.7995	0.0974577	0.510366
Pfa	Pfa_15	EFO_0001073	Obesity	metabolic	103	11	1	MSRA	metabolic	7.91859	0.129946	0.510366
Pfa	Pfa_10	EFO_0001073	Obesity	metabolic	99	11	1	FTO	metabolic	8.2454	0.125201	0.510366
Pma	Pma_11	EFO_0001073	Obesity	metabolic	87	11	1	NRXN3	metabolic	9.4089	0.110824	0.510366
Pre	Pre_6	EFO_0001075	Ovarian Carcinoma	cancer	104	5	1	HNF1B	cancer/proliferative	19.5945	0.0618705	0.510366
Pre	Pre_12	EFO_0001075	Ovarian Carcinoma	cancer	105	5	1	SKAP1	cancer/proliferative	19.4012	0.0624501	0.510366
Cda	Cda_12	EFO_0001075	Ovarian Carcinoma	cancer	124	5	1	SKAP1	cancer/proliferative	16.3754	0.0734094	0.510366
Yre	Yre_10	EFO_0001075	Ovarian Carcinoma	cancer	73	5	1	MYC	cancer/proliferative	28.1003	0.0437581	0.510366
Efe	Efe_2	EFO_0001075	Ovarian Carcinoma	cancer	104	5	1	HNF1B	cancer/proliferative	19.5945	0.0618705	0.510366
Pma	Pma_18	EFO_0001075	Ovarian Carcinoma	cancer	74	5	1	BNC2	cancer/proliferative	27.7137	0.0443467	0.510366
Mmo	Mmo_13	EFO_0001075	Ovarian Carcinoma	cancer	85	5	1	BNC2	cancer/proliferative	24.06	0.0508022	0.510366
Yre	Yre_3	EFO_0001075	Ovarian Carcinoma	cancer	112	5	1	HNF1B	cancer/proliferative	18.1676	0.0664998	0.510366
Pfa	Pfa_10	EFO_0001075	Ovarian Carcinoma	cancer	99	5	1	SKAP1	cancer/proliferative	20.6107	0.0589678	0.510366
Cda	Cda_3	EFO_0001075	Ovarian Carcinoma	cancer	104	5	1	HNF1B	cancer/proliferative	19.5945	0.0618705	0.510366
Yen	Yen_2	EFO_0001075	Ovarian Carcinoma	cancer	125	5	1	HNF1B	cancer/proliferative	16.2417	0.0739834	0.510366
Pre	Pre_13	EFO_0001075	Ovarian Carcinoma	cancer	73	5	1	MYC	cancer/proliferative	28.1003	0.0437581	0.510366
Efe	Efe_1	EFO_0001075	Ovarian Carcinoma	cancer	104	5	1	HNF1B	cancer/proliferative	19.5945	0.0618705	0.510366
Pem	Pem_8	EFO_0001075	Ovarian Carcinoma	cancer	119	5	1	SKAP1	cancer/proliferative	17.0776	0.0705354	0.510366
Cpa	Cpa_12	EFO_0001075	Ovarian Carcinoma	cancer	108	5	1	HNF1B	cancer/proliferative	18.8547	0.0641874	0.510366
Cpa	Cpa_8	EFO_0001075	Ovarian Carcinoma	cancer	104	5	1	HNF1B	cancer/proliferative	19.5945	0.0618705	0.510366
Yre	Yre_4	EFO_0001075	Ovarian Carcinoma	cancer	103	5	1	BNC2	cancer/proliferative	19.7893	0.0612905	0.510366
Pst	Pst_18	EFO_0001075	Ovarian Carcinoma	cancer	104	5	1	HNF1B	cancer/proliferative	19.5945	0.0618705	0.510366
Vfu	Vfu_3	EFO_0001075	Ovarian Carcinoma	cancer	104	5	1	HNF1B	cancer/proliferative	19.5945	0.0618705	0.510366
Pre	Pre_19	EFO_0001075	Ovarian Carcinoma	cancer	100	5	1	BNC2	cancer/proliferative	20.3839	0.0595489	0.510366
Efe	Efe_11	EFO_0001075	Ovarian Carcinoma	cancer	183	5	1	BNC2	cancer/proliferative	10.9904	0.106789	0.510366
Pst	Pst_7	EFO_0001357	Sporadic Amyotrophic Lateral Sclerosis		80	6	1	C9orf72		20.4892	0.0571715	0.510366
Pre	Pre_14	EFO_0001357	Sporadic Amyotrophic Lateral Sclerosis		117	6	1	MOB3B		13.9035	0.0826767	0.510366
Aja	Aja_1	EFO_0001359	Insulin-Dependent Diabetes Mellitus	metabolic	166	22	2	C1QTNF6,IL7R	metabolic	4.88235	0.0722942	0.510366
Efe	Efe_14	EFO_0001359	Insulin-Dependent Diabetes Mellitus	metabolic	54	22	1	UBASH3A	metabolic	7.2928	0.135495	0.510366
Pse	Pse_3	EFO_0001359	Insulin-Dependent Diabetes Mellitus	metabolic	100	22	2	GLIS3,IFIH1	metabolic	8.23527	0.0290455	0.510366
Kpn	Kpn_8	EFO_0001359	Insulin-Dependent Diabetes Mellitus	metabolic	53	22	1	GLIS3	metabolic	7.43356	0.133153	0.510366
Pre	Pre_22	EFO_0001359	Insulin-Dependent Diabetes Mellitus	metabolic	94	22	2	BACH2,FOSL2	metabolic	8.77779	0.0258971	0.510366
Ec6	Ec6_19	EFO_0001359	Insulin-Dependent Diabetes Mellitus	metabolic	125	22	2	IL7R,UBASH3A	metabolic	6.54222	0.0436848	0.510366
Pst	Pst_1	EFO_0001359	Insulin-Dependent Diabetes Mellitus	metabolic	94	22	2	BACH2,FOSL2	metabolic	8.77779	0.0258971	0.510366
Pma	Pma_8	EFO_0001359	Insulin-Dependent Diabetes Mellitus	metabolic	53	22	1	GLIS3	metabolic	7.43356	0.133153	0.510366
Pse	Pse_1	EFO_0001359	Insulin-Dependent Diabetes Mellitus	metabolic	53	22	1	GLIS3	metabolic	7.43356	0.133153	0.510366
Efe	Efe_1	EFO_0001365	Age-Related Macular Degeneration	eyes/vision	104	12	1	COL8A1	eyes/vision	7.12607	0.142168	0.510366
Cda	Cda_3	EFO_0001365	Age-Related Macular Degeneration	eyes/vision	104	12	1	COL8A1	eyes/vision	7.12607	0.142168	0.510366
Mmo	Mmo_3	EFO_0001365	Age-Related Macular Degeneration	eyes/vision	98	12	1	CD46	eyes/vision	7.57419	0.134499	0.510366
Vfu	Vfu_3	EFO_0001365	Age-Related Macular Degeneration	eyes/vision	104	12	1	COL8A1	eyes/vision	7.12607	0.142168	0.510366
Pfa	Pfa_15	EFO_0001365	Age-Related Macular Degeneration	eyes/vision	103	12	2	C3,COL10A1	eyes/vision	15.9833	0.00950931	0.510366
Yre	Yre_6	EFO_0001365	Age-Related Macular Degeneration	eyes/vision	105	12	1	AFF1	eyes/vision	7.057	0.14344	0.510366
Efe	Efe_2	EFO_0001365	Age-Related Macular Degeneration	eyes/vision	104	12	1	COL8A1	eyes/vision	7.12607	0.142168	0.510366
Pst	Pst_18	EFO_0001365	Age-Related Macular Degeneration	eyes/vision	104	12	1	COL8A1	eyes/vision	7.12607	0.142168	0.510366
Cpa	Cpa_1	EFO_0001365	Age-Related Macular Degeneration	eyes/vision	105	12	1	AFF1	eyes/vision	7.057	0.14344	0.510366
Pre	Pre_6	EFO_0001365	Age-Related Macular Degeneration	eyes/vision	104	12	1	COL8A1	eyes/vision	7.12607	0.142168	0.510366
Cpa	Cpa_8	EFO_0001365	Age-Related Macular Degeneration	eyes/vision	104	12	1	COL8A1	eyes/vision	7.12607	0.142168	0.510366
Pst	Pst_14	EFO_0001378	Multiple Myeloma	cancer	95	6	1	SP3	cancer/proliferative	17.1974	0.0675817	0.510366
Mmo	Mmo_2	EFO_0001378	Multiple Myeloma	cancer	127	6	1	SP3	cancer/proliferative	12.787	0.0894704	0.510366
Pfa	Pfa_18	EFO_0001378	Multiple Myeloma	cancer	96	6	1	CBX7	cancer/proliferative	17.0147	0.0682723	0.510366
Pst	Pst_6	EFO_0001378	Multiple Myeloma	cancer	121	6	1	CBX7	cancer/proliferative	13.4343	0.0853992	0.510366
Vfu	Vfu_7	EFO_0001378	Multiple Myeloma	cancer	102	6	1	ATG5	cancer/proliferative	15.995	0.072407	0.510366
Yre	Yre_4	EFO_0001378	Multiple Myeloma	cancer	103	6	1	CDCA7L	cancer/proliferative	15.8368	0.0730946	0.510366
Kpn	Kpn_14	EFO_0001378	Multiple Myeloma	cancer	109	6	1	CDCA7L	cancer/proliferative	14.9492	0.0772114	0.510366
Pre	Pre_7	EFO_0001378	Multiple Myeloma	cancer	77	6	1	CDCA7L	cancer/proliferative	21.3103	0.0550779	0.510366
Kpn	Kpn_6	EFO_0001378	Multiple Myeloma	cancer	155	6	1	CDCA7L	cancer/proliferative	10.4266	0.10827	0.510366
Vfu	Vfu_1	EFO_0001378	Multiple Myeloma	cancer	87	6	1	CBX7	cancer/proliferative	18.8111	0.0620416	0.510366
Aja	Aja_1	EFO_0001378	Multiple Myeloma	cancer	166	6	1	TNFRSF13B	cancer/proliferative	9.71837	0.115567	0.510366
Pst	Pst_3	EFO_0001378	Multiple Myeloma	cancer	102	6	1	ATG5	cancer/proliferative	15.995	0.072407	0.510366
Pre	Pre_24	EFO_0001378	Multiple Myeloma	cancer	138	6	1	SP3	cancer/proliferative	11.7421	0.096895	0.510366
Ec6	Ec6_6	EFO_0001378	Multiple Myeloma	cancer	98	6	1	ATG5	cancer/proliferative	16.6607	0.0696522	0.510366
Mmo	Mmo_2	EFO_0001645	Coronary Artery Disease	cardiovascular	127	71	3	APOA5,BCAS3,RASGEF1B	cardiovascular	2.846	0.0973911	0.510366
Yre	Yre_4	EFO_0001645	Coronary Artery Disease	cardiovascular	103	71	3	HHAT,PSRC1,TCF21	cardiovascular	3.53915	0.059653	0.510366
Yen	Yen_18	EFO_0001645	Coronary Artery Disease	cardiovascular	97	71	4	IFIH1,MIA3,NOS3,PALLD	cardiovascular	5.15442	0.00978325	0.510366
Pfa	Pfa_18	EFO_0001645	Coronary Artery Disease	cardiovascular	96	71	3	GEM,KANK2,ZFPM2	cardiovascular	3.80908	0.0502721	0.510366
Pfa	Pfa_9	EFO_0001645	Coronary Artery Disease	cardiovascular	76	71	2	BUD13,C8orf34	cardiovascular	3.1527	0.140398	0.510366
Ec6	Ec6_9	EFO_0001645	Coronary Artery Disease	cardiovascular	93	71	3	DAB2IP,MORF4L1,PALLD	cardiovascular	3.9374	0.046493	0.510366
Pma	Pma_3	EFO_0001645	Coronary Artery Disease	cardiovascular	82	71	3	MIA3,NAT2,SPECC1L	cardiovascular	4.49171	0.0339164	0.510366
Yen	Yen_16	EFO_0001645	Coronary Artery Disease	cardiovascular	70	71	2	DCLK2,MAP3K7CL	cardiovascular	3.43336	0.122865	0.510366
Eta	Eta_1	EFO_0001645	Coronary Artery Disease	cardiovascular	170	71	4	ADAMTS3,HSD17B12,IFIH1,SPC24	cardiovascular	2.86179	0.0594903	0.510366
Pma	Pma_12	EFO_0001645	Coronary Artery Disease	cardiovascular	87	71	3	ABCG8,KANK2,ZNF827	cardiovascular	4.22162	0.0393808	0.510366
Cpa	Cpa_7	EFO_0001645	Coronary Artery Disease	cardiovascular	170	71	4	ADAMTS3,HSD17B12,IFIH1,SPC24	cardiovascular	2.86179	0.0594903	0.510366
Vfu	Vfu_11	EFO_0001645	Coronary Artery Disease	cardiovascular	78	71	3	BUD13,MIA3,SPECC1L	cardiovascular	4.73323	0.0298522	0.510366
Yre	Yre_11	EFO_0001645	Coronary Artery Disease	cardiovascular	130	71	3	CHRNB4,HHAT,SMG6	cardiovascular	2.77776	0.102664	0.510366
Cpa	Cpa_7	EFO_0001663	Prostate Carcinoma		170	89	4	ATF7IP,PKNOX2,PLEKHH2,ZNF462		2.251	0.1131	0.510366
Aja	Aja_2	EFO_0001663	Prostate Carcinoma		103	89	3	GATA2,MYEOV,POU1F1		2.79287	0.101158	0.510366
Eta	Eta_1	EFO_0001663	Prostate Carcinoma		170	89	4	ATF7IP,PKNOX2,PLEKHH2,ZNF462		2.251	0.1131	0.510366
Yre	Yre_1	EFO_0001663	Prostate Carcinoma		116	89	3	ATF7IP,RAB29,ZNF462		2.46771	0.131532	0.510366
Yre	Yre_9	EFO_0001663	Prostate Carcinoma		105	89	4	MAML3,MDM4,PRKCI,TCF25		3.72967	0.0270702	0.510366
Pem	Pem_8	EFO_0001663	Prostate Carcinoma		119	89	3	NEDD9,RAB29,SKAP1		2.40286	0.138956	0.510366
Cda	Cda_6	EFO_0001663	Prostate Carcinoma		120	89	3	CEP57L1,EBF2,MARCHF8		2.38207	0.141462	0.510366
Pre	Pre_2	EFO_0001663	Prostate Carcinoma		82	89	4	NEDD9,PEX14,RFX6,TACC1		4.84244	0.0119395	0.510366
Kpn	Kpn_3	EFO_0001663	Prostate Carcinoma		200	89	6	PRPH,RAD23B,RFX6,TACC1,ZBTB7B,ZRANB1		2.94826	0.0213186	0.510366
Vfu	Vfu_5	EFO_0002422	Benign Neoplasm	cancer	99	7	1	STN1	cancer/proliferative	13.7365	0.0815792	0.510366
Yre	Yre_4	EFO_0002422	Benign Neoplasm	cancer	103	7	1	BNC2	cancer/proliferative	13.197	0.0847516	0.510366
Ec6	Ec6_13	EFO_0002422	Benign Neoplasm	cancer	82	7	1	C11orf65	cancer/proliferative	16.6562	0.067991	0.510366
Aja	Aja_3	EFO_0002422	Benign Neoplasm	cancer	87	7	1	STN1	cancer/proliferative	15.6811	0.0720053	0.510366
Mmo	Mmo_13	EFO_0002422	Benign Neoplasm	cancer	85	7	1	BNC2	cancer/proliferative	16.0571	0.0704013	0.510366
Yre	Yre_9	EFO_0002422	Benign Neoplasm	cancer	105	7	1	MDM4	cancer/proliferative	12.9405	0.0863343	0.510366
Pma	Pma_18	EFO_0002422	Benign Neoplasm	cancer	74	7	1	BNC2	cancer/proliferative	18.4981	0.0615371	0.510366
Pre	Pre_19	EFO_0002422	Benign Neoplasm	cancer	100	7	1	BNC2	cancer/proliferative	13.5967	0.0823732	0.510366
Cpa	Cpa_8	EFO_0002571	Medical Procedure	other	104	10	1	MGAT5B	other	8.71173	0.119948	0.510366
Vfu	Vfu_6	EFO_0002571	Medical Procedure	other	100	10	1	RNF169	other	9.06805	0.115585	0.510366
Mmo	Mmo_6	EFO_0002571	Medical Procedure	other	74	10	1	PITX2	other	12.3331	0.0867522	0.510366
Cda	Cda_3	EFO_0002571	Medical Procedure	other	104	10	1	MGAT5B	other	8.71173	0.119948	0.510366
Mmo	Mmo_8	EFO_0002571	Medical Procedure	other	113	10	1	MGAT5B	other	8.00389	0.129692	0.510366
Pfa	Pfa_16	EFO_0002571	Medical Procedure	other	89	10	1	CAV2	other	10.2136	0.103488	0.510366
Ec6	Ec6_5	EFO_0002571	Medical Procedure	other	125	10	1	MGAT5B	other	7.2175	0.142534	0.510366
Efe	Efe_1	EFO_0002571	Medical Procedure	other	104	10	1	MGAT5B	other	8.71173	0.119948	0.510366
Ec6	Ec6_20	EFO_0002571	Medical Procedure	other	74	10	1	PITX2	other	12.3331	0.0867522	0.510366
Pre	Pre_14	EFO_0002571	Medical Procedure	other	117	10	1	ABCG8	other	7.72464	0.133992	0.510366
Pem	Pem_5	EFO_0002571	Medical Procedure	other	118	10	1	OLFM4	other	7.65783	0.135064	0.510366
Pre	Pre_6	EFO_0002571	Medical Procedure	other	104	10	1	MGAT5B	other	8.71173	0.119948	0.510366
Efe	Efe_2	EFO_0002571	Medical Procedure	other	104	10	1	MGAT5B	other	8.71173	0.119948	0.510366
Vfu	Vfu_3	EFO_0002571	Medical Procedure	other	104	10	1	MGAT5B	other	8.71173	0.119948	0.510366
Kpn	Kpn_14	EFO_0002571	Medical Procedure	other	109	10	1	RNF169	other	8.30402	0.125373	0.510366
Cda	Cda_6	EFO_0002571	Medical Procedure	other	120	10	1	RNF169	other	7.52764	0.137204	0.510366
Pma	Pma_12	EFO_0002571	Medical Procedure	other	87	10	1	ABCG8	other	10.4539	0.101273	0.510366
Cpa	Cpa_10	EFO_0002571	Medical Procedure	other	123	10	1	PITX2	other	7.34042	0.140405	0.510366
Pst	Pst_19	EFO_0002571	Medical Procedure	other	81	10	1	PITX2	other	11.2477	0.094597	0.510366
Efe	Efe_6	EFO_0002571	Medical Procedure	other	99	10	1	TMEM242	other	9.16136	0.114492	0.510366
Aja	Aja_2	EFO_0002571	Medical Procedure	other	103	10	1	MGAT5B	other	8.79848	0.118859	0.510366
Yre	Yre_4	EFO_0002571	Medical Procedure	other	103	10	1	CAV2	other	8.79848	0.118859	0.510366
Pst	Pst_18	EFO_0002571	Medical Procedure	other	104	10	1	MGAT5B	other	8.71173	0.119948	0.510366
Mmo	Mmo_6	EFO_0002618	Pancreatic Carcinoma	cancer	74	13	1	CCDC68	cancer/proliferative	9.24963	0.111299	0.510366
Pst	Pst_19	EFO_0002618	Pancreatic Carcinoma	cancer	81	13	1	CCDC68	cancer/proliferative	8.43155	0.121212	0.510366
Vfu	Vfu_19	EFO_0002618	Pancreatic Carcinoma	cancer	95	13	1	GRP	cancer/proliferative	7.16759	0.140733	0.510366
Yre	Yre_5	EFO_0002618	Pancreatic Carcinoma	cancer	95	13	1	GRP	cancer/proliferative	7.16759	0.140733	0.510366
Pre	Pre_13	EFO_0002618	Pancreatic Carcinoma	cancer	73	13	1	MYC	cancer/proliferative	9.37939	0.109874	0.510366
Pst	Pst_1	EFO_0002618	Pancreatic Carcinoma	cancer	94	13	1	TP63	cancer/proliferative	7.24525	0.139352	0.510366
Yre	Yre_10	EFO_0002618	Pancreatic Carcinoma	cancer	73	13	1	MYC	cancer/proliferative	9.37939	0.109874	0.510366
Pfa	Pfa_18	EFO_0002618	Pancreatic Carcinoma	cancer	96	13	1	HNF4G	cancer/proliferative	7.0885	0.142111	0.510366
Ec6	Ec6_20	EFO_0002618	Pancreatic Carcinoma	cancer	74	13	1	CCDC68	cancer/proliferative	9.24963	0.111299	0.510366
Pfa	Pfa_12	EFO_0002892	Thyroid Carcinoma		63	6	1	TRMO		26.1365	0.0452564	0.510366
Yen	Yen_6	EFO_0002892	Thyroid Carcinoma		87	6	1	SMAD3		18.8111	0.0620416	0.510366
Mmo	Mmo_4	EFO_0002892	Thyroid Carcinoma		63	6	1	TRMO		26.1365	0.0452564	0.510366
Vfu	Vfu_5	EFO_0002892	Thyroid Carcinoma		99	6	1	STN1		16.4892	0.0703416	0.510366
Kpn	Kpn_14	EFO_0002892	Thyroid Carcinoma		109	6	1	MBIP		14.9492	0.0772114	0.510366
Pfa	Pfa_14	EFO_0002892	Thyroid Carcinoma		97	6	1	TRMO		16.8358	0.0689625	0.510366
Aja	Aja_3	EFO_0002892	Thyroid Carcinoma		87	6	1	STN1		18.8111	0.0620416	0.510366
Mmo	Mmo_4	EFO_0003035	Cellulitis	infectious disease	63	4	1	XRCC2	immunological	43.5243	0.0303995	0.510366
Pfa	Pfa_15	EFO_0003035	Cellulitis	infectious disease	103	4	1	TBC1D1	immunological	26.3651	0.0493376	0.510366
Yen	Yen_14	EFO_0003035	Cellulitis	infectious disease	83	4	1	TBC1D1	immunological	32.8767	0.0399036	0.510366
Pfa	Pfa_12	EFO_0003035	Cellulitis	infectious disease	63	4	1	XRCC2	immunological	43.5243	0.0303995	0.510366
Kpn	Kpn_6	EFO_0003035	Cellulitis	infectious disease	155	4	1	TBC1D1	immunological	17.3733	0.0735408	0.510366
Mmo	Mmo_13	EFO_0003035	Cellulitis	infectious disease	85	4	1	TBC1D1	immunological	32.0894	0.0408501	0.510366
Yen	Yen_11	EFO_0003035	Cellulitis	infectious disease	115	4	1	TBC1D1	immunological	23.5595	0.0549645	0.510366
Pma	Pma_5	EFO_0003060	Non-Small Cell Lung Carcinoma		123	6	1	CASP8		13.2114	0.0867579	0.510366
Pfa	Pfa_18	EFO_0003060	Non-Small Cell Lung Carcinoma		96	6	1	CASP8		17.0147	0.0682723	0.510366
Pst	Pst_1	EFO_0003060	Non-Small Cell Lung Carcinoma		94	6	1	TP63		17.384	0.0668907	0.510366
Pfa	Pfa_17	EFO_0003095	Non-Alcoholic Fatty Liver Disease	gastrointestinal	66	18	1	JAZF1	metabolic	7.33748	0.135572	0.510366
Vfu	Vfu_9	EFO_0003095	Non-Alcoholic Fatty Liver Disease	gastrointestinal	66	18	1	JAZF1	metabolic	7.33748	0.135572	0.510366
Pma	Pma_5	EFO_0003095	Non-Alcoholic Fatty Liver Disease	gastrointestinal	123	18	2	JAZF1,PPARG	metabolic	8.31677	0.0292188	0.510366
Vfu	Vfu_14	EFO_0003095	Non-Alcoholic Fatty Liver Disease	gastrointestinal	128	18	2	EYA1,JAZF1	metabolic	7.98228	0.0314492	0.510366
Pfa	Pfa_4	EFO_0003095	Non-Alcoholic Fatty Liver Disease	gastrointestinal	103	18	2	EYA1,JAZF1	metabolic	9.98804	0.020992	0.510366
Pma	Pma_14	EFO_0003095	Non-Alcoholic Fatty Liver Disease	gastrointestinal	68	18	1	MTARC1	metabolic	7.11748	0.139396	0.510366
Yen	Yen_16	EFO_0003095	Non-Alcoholic Fatty Liver Disease	gastrointestinal	70	18	1	ARHGEF19	metabolic	6.90745	0.143203	0.510366
Cpa	Cpa_6	EFO_0003095	Non-Alcoholic Fatty Liver Disease	gastrointestinal	124	18	2	EYA1,JAZF1	metabolic	8.24766	0.0296595	0.510366
Pfa	Pfa_10	EFO_0003095	Non-Alcoholic Fatty Liver Disease	gastrointestinal	99	18	2	ARHGEF19,FTO	metabolic	10.4028	0.019486	0.510366
Pfa	Pfa_15	EFO_0003095	Non-Alcoholic Fatty Liver Disease	gastrointestinal	103	18	2	EYA1,L3MBTL3	metabolic	9.98804	0.020992	0.510366
Pre	Pre_14	EFO_0003095	Non-Alcoholic Fatty Liver Disease	gastrointestinal	117	18	2	EYA1,ZNF827	metabolic	8.75565	0.0266321	0.510366
Pst	Pst_5	EFO_0003144	Heart Failure	cardiovascular	69	10	1	SYNPO2L	cardiovascular	13.2434	0.0811115	0.510366
Efe	Efe_2	EFO_0003144	Heart Failure	cardiovascular	104	10	1	TBX3	cardiovascular	8.71173	0.119948	0.510366
Ec6	Ec6_5	EFO_0003144	Heart Failure	cardiovascular	125	10	1	TBX3	cardiovascular	7.2175	0.142534	0.510366
Efe	Efe_5	EFO_0003144	Heart Failure	cardiovascular	80	10	1	ZFHX3	cardiovascular	11.39	0.0934801	0.510366
Vfu	Vfu_17	EFO_0003144	Heart Failure	cardiovascular	103	10	1	TSN	cardiovascular	8.79848	0.118859	0.510366
Yre	Yre_13	EFO_0003144	Heart Failure	cardiovascular	89	10	1	KLHL3	cardiovascular	10.2136	0.103488	0.510366
Cpa	Cpa_8	EFO_0003144	Heart Failure	cardiovascular	104	10	1	TBX3	cardiovascular	8.71173	0.119948	0.510366
Yen	Yen_18	EFO_0003144	Heart Failure	cardiovascular	97	10	1	KLHL3	cardiovascular	9.35489	0.112301	0.510366
Pfa	Pfa_10	EFO_0003144	Heart Failure	cardiovascular	99	10	1	FTO	cardiovascular	9.16136	0.114492	0.510366
Pre	Pre_12	EFO_0003144	Heart Failure	cardiovascular	105	10	1	SYNPO2L	cardiovascular	8.62545	0.121035	0.510366
Pma	Pma_2	EFO_0003144	Heart Failure	cardiovascular	80	10	1	ZFHX3	cardiovascular	11.39	0.0934801	0.510366
Mmo	Mmo_10	EFO_0003144	Heart Failure	cardiovascular	120	10	1	KLHL3	cardiovascular	7.52764	0.137204	0.510366
Pfa	Pfa_16	EFO_0003144	Heart Failure	cardiovascular	89	10	1	TSN	cardiovascular	10.2136	0.103488	0.510366
Yen	Yen_3	EFO_0003144	Heart Failure	cardiovascular	89	10	1	KLHL3	cardiovascular	10.2136	0.103488	0.510366
Yen	Yen_6	EFO_0003144	Heart Failure	cardiovascular	87	10	1	ZFHX3	cardiovascular	10.4539	0.101273	0.510366
Efe	Efe_12	EFO_0003144	Heart Failure	cardiovascular	92	10	1	CDKN1A	cardiovascular	9.87598	0.106802	0.510366
Pre	Pre_15	EFO_0003144	Heart Failure	cardiovascular	113	10	1	TSN	cardiovascular	8.00389	0.129692	0.510366
Vfu	Vfu_6	EFO_0003144	Heart Failure	cardiovascular	100	10	1	ZFHX3	cardiovascular	9.06805	0.115585	0.510366
Pre	Pre_6	EFO_0003144	Heart Failure	cardiovascular	104	10	1	TBX3	cardiovascular	8.71173	0.119948	0.510366
Pfa	Pfa_4	EFO_0003144	Heart Failure	cardiovascular	103	10	1	CDKN1A	cardiovascular	8.79848	0.118859	0.510366
Efe	Efe_1	EFO_0003144	Heart Failure	cardiovascular	104	10	1	TBX3	cardiovascular	8.71173	0.119948	0.510366
Vfu	Vfu_3	EFO_0003144	Heart Failure	cardiovascular	104	10	1	TBX3	cardiovascular	8.71173	0.119948	0.510366
Cpa	Cpa_6	EFO_0003144	Heart Failure	cardiovascular	124	10	1	BAG3	cardiovascular	7.28006	0.14147	0.510366
Vfu	Vfu_5	EFO_0003144	Heart Failure	cardiovascular	99	10	1	TBX3	cardiovascular	9.16136	0.114492	0.510366
Ec6	Ec6_15	EFO_0003144	Heart Failure	cardiovascular	95	10	1	TSN	cardiovascular	9.55635	0.110105	0.510366
Pst	Pst_18	EFO_0003144	Heart Failure	cardiovascular	104	10	1	TBX3	cardiovascular	8.71173	0.119948	0.510366
Pst	Pst_10	EFO_0003144	Heart Failure	cardiovascular	100	10	1	KLHL3	cardiovascular	9.06805	0.115585	0.510366
Ec6	Ec6_13	EFO_0003144	Heart Failure	cardiovascular	82	10	1	BAG3	cardiovascular	11.1019	0.0957127	0.510366
Vfu	Vfu_7	EFO_0003144	Heart Failure	cardiovascular	102	10	1	KLHL3	cardiovascular	8.88565	0.117769	0.510366
Pse	Pse_3	EFO_0003144	Heart Failure	cardiovascular	100	10	1	KLHL3	cardiovascular	9.06805	0.115585	0.510366
Ec6	Ec6_12	EFO_0003144	Heart Failure	cardiovascular	145	10	2	TSN,ZFHX3	cardiovascular	14.047	0.0127448	0.510366
Cda	Cda_12	EFO_0003144	Heart Failure	cardiovascular	124	10	1	SYNPO2L	cardiovascular	7.28006	0.14147	0.510366
Pst	Pst_3	EFO_0003144	Heart Failure	cardiovascular	102	10	1	KLHL3	cardiovascular	8.88565	0.117769	0.510366
Aja	Aja_2	EFO_0003144	Heart Failure	cardiovascular	103	10	1	TBX3	cardiovascular	8.79848	0.118859	0.510366
Cpa	Cpa_10	EFO_0003144	Heart Failure	cardiovascular	123	10	1	PITX2	cardiovascular	7.34042	0.140405	0.510366
Vfu	Vfu_18	EFO_0003144	Heart Failure	cardiovascular	100	10	1	KLHL3	cardiovascular	9.06805	0.115585	0.510366
Cda	Cda_3	EFO_0003144	Heart Failure	cardiovascular	104	10	1	TBX3	cardiovascular	8.71173	0.119948	0.510366
Efe	Efe_9	EFO_0003144	Heart Failure	cardiovascular	98	10	1	CDKN1A	cardiovascular	9.25638	0.113397	0.510366
Pre	Pre_7	EFO_0003144	Heart Failure	cardiovascular	77	10	1	SYNPO2L	cardiovascular	11.8425	0.0901217	0.510366
Mmo	Mmo_2	EFO_0003756	Autism Spectrum Disorder	neurological	127	6	1	XRN2	neurological	12.787	0.0894704	0.510366
Yen	Yen_6	EFO_0003756	Autism Spectrum Disorder	neurological	87	6	1	GALNT10	neurological	18.8111	0.0620416	0.510366
Pse	Pse_3	EFO_0003756	Autism Spectrum Disorder	neurological	100	6	1	MPP6	neurological	16.3211	0.0710305	0.510366
Pst	Pst_5	EFO_0003756	Autism Spectrum Disorder	neurological	69	6	1	GALNT10	neurological	23.8303	0.049476	0.510366
Pre	Pre_9	EFO_0003756	Autism Spectrum Disorder	neurological	107	6	1	MPP6	neurological	15.2339	0.0758408	0.510366
Pma	Pma_5	EFO_0003756	Autism Spectrum Disorder	neurological	123	6	1	RSRC1	neurological	13.2114	0.0867579	0.510366
Pem	Pem_1	EFO_0003756	Autism Spectrum Disorder	neurological	124	6	1	RSRC1	neurological	13.1027	0.0874367	0.510366
Vfu	Vfu_17	EFO_0003756	Autism Spectrum Disorder	neurological	103	6	1	RSRC1	neurological	15.8368	0.0730946	0.510366
Efe	Efe_14	EFO_0003756	Autism Spectrum Disorder	neurological	54	6	1	MPP6	neurological	30.6202	0.0388977	0.510366
Pem	Pem_4	EFO_0003756	Autism Spectrum Disorder	neurological	96	6	1	KMT2E	neurological	17.0147	0.0682723	0.510366
Vfu	Vfu_1	EFO_0003761	Unipolar Depression		87	58	2	BLK,CNOT4		3.38265	0.125928	0.510366
Aja	Aja_3	EFO_0003761	Unipolar Depression		87	58	2	NAA11,PAX5		3.38265	0.125928	0.510366
Efe	Efe_11	EFO_0003761	Unipolar Depression		183	58	3	PAX5,PAX6,TCF4		2.41105	0.139296	0.510366
Yen	Yen_19	EFO_0003761	Unipolar Depression		108	58	3	PAX5,PAX6,TCF4		4.17145	0.040713	0.510366
Vfu	Vfu_15	EFO_0003761	Unipolar Depression		137	58	3	LHX2,PAX6,TCF4		3.25719	0.0725608	0.510366
Pst	Pst_15	EFO_0003761	Unipolar Depression		90	58	3	BAIAP2,PAX6,SHANK2		5.04479	0.0255971	0.510366
Yen	Yen_8	EFO_0003761	Unipolar Depression		135	58	3	INSYN1,STK24,TCF4		3.30735	0.0700847	0.510366
Ec2	Ec2_1	EFO_0003761	Unipolar Depression		123	58	3	NAA11,PAX6,TCF4		3.64376	0.0560769	0.510366
Cpa	Cpa_11	EFO_0003761	Unipolar Depression		93	58	3	BAIAP2,BLK,CNOT4		4.8753	0.0278589	0.510366
Yen	Yen_16	EFO_0003761	Unipolar Depression		70	58	2	EMILIN3,PAX5		4.23685	0.087591	0.510366
Kpn	Kpn_6	EFO_0003761	Unipolar Depression		155	58	4	CCSER1,CNTLN,CTTNBP2,DUSP13		3.91682	0.0237017	0.510366
Pst	Pst_8	EFO_0003761	Unipolar Depression		89	58	2	DENND1B,ENOX1		3.30409	0.130672	0.510366
Mmo	Mmo_13	EFO_0003761	Unipolar Depression		85	58	2	CIR1,SPRY2		3.46499	0.121227	0.510366
Yre	Yre_12	EFO_0003761	Unipolar Depression		114	58	3	PAX5,PAX6,TCF4		3.94315	0.0465638	0.510366
Efe	Efe_10	EFO_0003767	Inflammatory Bowel Disease	immunological	87	64	3	BACH2,DENND1B,KIF21B	immunological	4.70992	0.0302533	0.510366
Pma	Pma_14	EFO_0003767	Inflammatory Bowel Disease	immunological	68	64	2	EGR2,IRF4	immunological	3.94098	0.0985417	0.510366
Pst	Pst_10	EFO_0003767	Inflammatory Bowel Disease	immunological	100	64	3	CDC37,IFIH1,SNX20	immunological	4.07241	0.0429985	0.510366
Pst	Pst_7	EFO_0003767	Inflammatory Bowel Disease	immunological	80	64	2	CDYL2,OLIG3	immunological	3.32992	0.128968	0.510366
Pst	Pst_4	EFO_0003767	Inflammatory Bowel Disease	immunological	83	64	2	CDC37,PUS10	immunological	3.20542	0.136889	0.510366
Pma	Pma_16	EFO_0003767	Inflammatory Bowel Disease	immunological	136	64	3	CARD9,CCND3,CDC37	immunological	2.95713	0.089779	0.510366
Kpn	Kpn_6	EFO_0003767	Inflammatory Bowel Disease	immunological	155	64	4	CARD9,CDYL2,IPMK,TAGAP	immunological	3.52251	0.0325652	0.510366
Vfu	Vfu_18	EFO_0003767	Inflammatory Bowel Disease	immunological	100	64	3	CDC37,IFIH1,SNX20	immunological	4.07241	0.0429985	0.510366
Kpn	Kpn_11	EFO_0003767	Inflammatory Bowel Disease	immunological	138	64	3	DNMT3A,NKD1,SPRED2	immunological	2.91261	0.0928283	0.510366
Mmo	Mmo_13	EFO_0003767	Inflammatory Bowel Disease	immunological	85	64	2	CEP43,EGR2	immunological	3.12742	0.142229	0.510366
Pma	Pma_13	EFO_0003767	Inflammatory Bowel Disease	immunological	72	64	3	EGR2,HHEX,TAGAP	immunological	5.74382	0.0184785	0.510366
Yen	Yen_4	EFO_0003770	Diabetic Retinopathy	eyes/vision	129	5	1	ARHGAP22	metabolic	15.7301	0.0762673	0.510366
Pma	Pma_9	EFO_0003770	Diabetic Retinopathy	eyes/vision	129	5	1	ARHGAP22	metabolic	15.7301	0.0762673	0.510366
Yen	Yen_14	EFO_0003770	Diabetic Retinopathy	eyes/vision	83	5	1	ARHGAP22	metabolic	24.6669	0.0496252	0.510366
Pre	Pre_5	EFO_0003770	Diabetic Retinopathy	eyes/vision	129	5	1	ARHGAP22	metabolic	15.7301	0.0762673	0.510366
Yen	Yen_15	EFO_0003770	Diabetic Retinopathy	eyes/vision	129	5	1	ARHGAP22	metabolic	15.7301	0.0762673	0.510366
Yen	Yen_13	EFO_0003770	Diabetic Retinopathy	eyes/vision	129	5	1	ARHGAP22	metabolic	15.7301	0.0762673	0.510366
Yen	Yen_2	EFO_0003770	Diabetic Retinopathy	eyes/vision	125	5	1	ARHGAP22	metabolic	16.2438	0.0739746	0.510366
Vfu	Vfu_13	EFO_0003770	Diabetic Retinopathy	eyes/vision	129	5	1	ARHGAP22	metabolic	15.7301	0.0762673	0.510366
Eta	Eta_3	EFO_0003770	Diabetic Retinopathy	eyes/vision	58	5	1	INS	metabolic	35.5608	0.0348901	0.510366
Pst	Pst_12	EFO_0003770	Diabetic Retinopathy	eyes/vision	129	5	1	ARHGAP22	metabolic	15.7301	0.0762673	0.510366
Pfa	Pfa_10	EFO_0003770	Diabetic Retinopathy	eyes/vision	99	5	1	ARHGAP22	metabolic	20.6132	0.0589608	0.510366
Ec6	Ec6_6	EFO_0003770	Diabetic Retinopathy	eyes/vision	98	5	1	ARHGAP22	metabolic	20.8218	0.0583795	0.510366
Pfa	Pfa_15	EFO_0003770	Diabetic Retinopathy	eyes/vision	103	5	1	ARHGAP22	metabolic	19.7918	0.0612832	0.510366
Vfu	Vfu_6	EFO_0003770	Diabetic Retinopathy	eyes/vision	100	5	1	STT3B	metabolic	20.3863	0.0595418	0.510366
Yen	Yen_18	EFO_0003777	Heart Disease	cardiovascular	97	13	1	MIA3	cardiovascular	7.01415	0.143488	0.510366
Pfa	Pfa_16	EFO_0003777	Heart Disease	cardiovascular	89	13	1	TTC32	cardiovascular	7.66034	0.132416	0.510366
Pre	Pre_15	EFO_0003777	Heart Disease	cardiovascular	113	13	2	TBX5,TTC32	cardiovascular	13.2062	0.0133085	0.510366
Ec6	Ec6_20	EFO_0003777	Heart Disease	cardiovascular	74	13	1	PITX2	cardiovascular	9.24963	0.111299	0.510366
Mmo	Mmo_6	EFO_0003777	Heart Disease	cardiovascular	74	13	1	PITX2	cardiovascular	9.24963	0.111299	0.510366
Pma	Pma_3	EFO_0003777	Heart Disease	cardiovascular	82	13	1	MIA3	cardiovascular	8.32851	0.12262	0.510366
Pem	Pem_6	EFO_0003777	Heart Disease	cardiovascular	74	13	1	TTC32	cardiovascular	9.24963	0.111299	0.510366
Pma	Pma_17	EFO_0003777	Heart Disease	cardiovascular	94	13	1	TTC32	cardiovascular	7.24525	0.139352	0.510366
Efe	Efe_5	EFO_0003777	Heart Disease	cardiovascular	80	13	1	ZFHX3	cardiovascular	8.5411	0.119802	0.510366
Pre	Pre_18	EFO_0003777	Heart Disease	cardiovascular	86	13	1	MAD2L1	cardiovascular	7.93312	0.12823	0.510366
Pma	Pma_2	EFO_0003777	Heart Disease	cardiovascular	80	13	1	ZFHX3	cardiovascular	8.5411	0.119802	0.510366
Yen	Yen_6	EFO_0003777	Heart Disease	cardiovascular	87	13	1	ZFHX3	cardiovascular	7.84006	0.129627	0.510366
Efe	Efe_7	EFO_0003777	Heart Disease	cardiovascular	87	13	1	TTC32	cardiovascular	7.84006	0.129627	0.510366
Pst	Pst_19	EFO_0003777	Heart Disease	cardiovascular	81	13	1	PITX2	cardiovascular	8.43155	0.121212	0.510366
Vfu	Vfu_11	EFO_0003777	Heart Disease	cardiovascular	78	13	1	MIA3	cardiovascular	8.76662	0.116976	0.510366
Pma	Pma_4	EFO_0003778	Psoriatic Arthritis	immunological	108	4	1	REL	immunological	25.1397	0.0516852	0.510366
Efe	Efe_8	EFO_0003778	Psoriatic Arthritis	immunological	249	4	1	UBLCP1	immunological	10.6699	0.116116	0.510366
Cpa	Cpa_6	EFO_0003778	Psoriatic Arthritis	immunological	124	4	1	REL	immunological	21.8394	0.0591683	0.510366
Pfa	Pfa_13	EFO_0003778	Psoriatic Arthritis	immunological	83	4	1	REL	immunological	32.8767	0.0399036	0.510366
Mmo	Mmo_12	EFO_0003778	Psoriatic Arthritis	immunological	110	4	1	REL	immunological	24.6647	0.052623	0.510366
Mmo	Mmo_10	EFO_0003778	Psoriatic Arthritis	immunological	120	4	1	REL	immunological	22.5663	0.0573017	0.510366
Efe	Efe_9	EFO_0003778	Psoriatic Arthritis	immunological	98	4	1	REL	immunological	27.7444	0.0469856	0.510366
Mmo	Mmo_8	EFO_0003778	Psoriatic Arthritis	immunological	113	4	1	REL	immunological	24.0125	0.0540285	0.510366
Yen	Yen_11	EFO_0003778	Psoriatic Arthritis	immunological	115	4	1	REL	immunological	23.5595	0.0549645	0.510366
Pre	Pre_5	EFO_0003778	Psoriatic Arthritis	immunological	129	4	1	REL	immunological	20.9612	0.0614977	0.510366
Efe	Efe_12	EFO_0003778	Psoriatic Arthritis	immunological	92	4	1	REL	immunological	29.584	0.0441575	0.510366
Cda	Cda_11	EFO_0003778	Psoriatic Arthritis	immunological	102	4	1	TNIP1	immunological	26.6363	0.0488676	0.510366
Pma	Pma_16	EFO_0003778	Psoriatic Arthritis	immunological	136	4	1	TNIP1	immunological	19.8591	0.0647515	0.510366
Yen	Yen_15	EFO_0003778	Psoriatic Arthritis	immunological	129	4	1	REL	immunological	20.9612	0.0614977	0.510366
Vfu	Vfu_1	EFO_0003778	Psoriatic Arthritis	immunological	87	4	1	REL	immunological	31.3385	0.041796	0.510366
Vfu	Vfu_4	EFO_0003778	Psoriatic Arthritis	immunological	106	4	1	REL	immunological	25.6298	0.0507467	0.510366
Pfa	Pfa_15	EFO_0003778	Psoriatic Arthritis	immunological	103	4	1	REL	immunological	26.3651	0.0493376	0.510366
Ec6	Ec6_10	EFO_0003778	Psoriatic Arthritis	immunological	105	4	1	REL	immunological	25.883	0.0502772	0.510366
Yen	Yen_3	EFO_0003778	Psoriatic Arthritis	immunological	89	4	1	REL	immunological	30.5999	0.0427411	0.510366
Vfu	Vfu_14	EFO_0003778	Psoriatic Arthritis	immunological	128	4	1	REL	immunological	21.1282	0.0610322	0.510366
Pst	Pst_13	EFO_0003778	Psoriatic Arthritis	immunological	140	4	1	REL	immunological	19.2791	0.0666071	0.510366
Kpn	Kpn_9	EFO_0003778	Psoriatic Arthritis	immunological	246	4	1	REL	immunological	10.8021	0.114781	0.510366
Vfu	Vfu_17	EFO_0003778	Psoriatic Arthritis	immunological	103	4	1	REL	immunological	26.3651	0.0493376	0.510366
Cda	Cda_8	EFO_0003778	Psoriatic Arthritis	immunological	113	4	1	TNFAIP3	immunological	24.0125	0.0540285	0.510366
Yen	Yen_17	EFO_0003778	Psoriatic Arthritis	immunological	236	4	1	UBLCP1	immunological	11.2737	0.110318	0.510366
Efe	Efe_11	EFO_0003778	Psoriatic Arthritis	immunological	183	4	1	REL	immunological	14.6456	0.0863802	0.510366
Pre	Pre_16	EFO_0003778	Psoriatic Arthritis	immunological	143	4	1	REL	immunological	18.8657	0.0679969	0.510366
Pfa	Pfa_5	EFO_0003778	Psoriatic Arthritis	immunological	113	4	1	TNFAIP3	immunological	24.0125	0.0540285	0.510366
Kpn	Kpn_3	EFO_0003778	Psoriatic Arthritis	immunological	200	4	1	REL	immunological	13.372	0.0941102	0.510366
Vfu	Vfu_2	EFO_0003778	Psoriatic Arthritis	immunological	249	4	1	UBLCP1	immunological	10.6699	0.116116	0.510366
Pst	Pst_6	EFO_0003778	Psoriatic Arthritis	immunological	121	4	1	REL	immunological	22.3765	0.0577686	0.510366
Pem	Pem_3	EFO_0003778	Psoriatic Arthritis	immunological	249	4	1	UBLCP1	immunological	10.6699	0.116116	0.510366
Yen	Yen_14	EFO_0003778	Psoriatic Arthritis	immunological	83	4	1	REL	immunological	32.8767	0.0399036	0.510366
Yen	Yen_12	EFO_0003778	Psoriatic Arthritis	immunological	93	4	1	REL	immunological	29.2601	0.0446293	0.510366
Yen	Yen_13	EFO_0003778	Psoriatic Arthritis	immunological	129	4	1	REL	immunological	20.9612	0.0614977	0.510366
Yen	Yen_2	EFO_0003778	Psoriatic Arthritis	immunological	125	4	1	REL	immunological	21.6378	0.0596345	0.510366
Pst	Pst_17	EFO_0003778	Psoriatic Arthritis	immunological	157	4	1	REL	immunological	17.1469	0.0744623	0.510366
Pse	Pse_2	EFO_0003778	Psoriatic Arthritis	immunological	112	4	1	REL	immunological	24.2264	0.0535602	0.510366
Pma	Pma_9	EFO_0003778	Psoriatic Arthritis	immunological	129	4	1	REL	immunological	20.9612	0.0614977	0.510366
Pem	Pem_2	EFO_0003778	Psoriatic Arthritis	immunological	105	4	1	REL	immunological	25.883	0.0502772	0.510366
Pst	Pst_12	EFO_0003778	Psoriatic Arthritis	immunological	129	4	1	REL	immunological	20.9612	0.0614977	0.510366
Yen	Yen_4	EFO_0003778	Psoriatic Arthritis	immunological	129	4	1	REL	immunological	20.9612	0.0614977	0.510366
Pfa	Pfa_4	EFO_0003778	Psoriatic Arthritis	immunological	103	4	1	REL	immunological	26.3651	0.0493376	0.510366
Yre	Yre_13	EFO_0003778	Psoriatic Arthritis	immunological	89	4	1	REL	immunological	30.5999	0.0427411	0.510366
Pre	Pre_9	EFO_0003778	Psoriatic Arthritis	immunological	107	4	1	REL	immunological	25.3821	0.051216	0.510366
Pst	Pst_2	EFO_0003778	Psoriatic Arthritis	immunological	109	4	1	REL	immunological	24.8957	0.0521542	0.510366
Pma	Pma_6	EFO_0003778	Psoriatic Arthritis	immunological	249	4	1	UBLCP1	immunological	10.6699	0.116116	0.510366
Yen	Yen_10	EFO_0003778	Psoriatic Arthritis	immunological	76	4	1	REL	immunological	35.9619	0.0365851	0.510366
Ec6	Ec6_19	EFO_0003778	Psoriatic Arthritis	immunological	125	4	1	TNFAIP3	immunological	21.6378	0.0596345	0.510366
Vfu	Vfu_12	EFO_0003778	Psoriatic Arthritis	immunological	161	4	1	REL	immunological	16.7112	0.0763034	0.510366
Pfa	Pfa_14	EFO_0003778	Psoriatic Arthritis	immunological	97	4	1	REL	immunological	28.0343	0.0465147	0.510366
Vfu	Vfu_13	EFO_0003778	Psoriatic Arthritis	immunological	129	4	1	REL	immunological	20.9612	0.0614977	0.510366
Efe	Efe_3	EFO_0003778	Psoriatic Arthritis	immunological	129	4	1	REL	immunological	20.9612	0.0614977	0.510366
Pfa	Pfa_11	EFO_0003778	Psoriatic Arthritis	immunological	107	4	1	REL	immunological	25.3821	0.051216	0.510366
Pst	Pst_11	EFO_0003778	Psoriatic Arthritis	immunological	103	4	1	REL	immunological	26.3651	0.0493376	0.510366
Yre	Yre_1	EFO_0003778	Psoriatic Arthritis	immunological	116	4	1	REL	immunological	23.3549	0.0554323	0.510366
Pre	Pre_21	EFO_0003778	Psoriatic Arthritis	immunological	116	4	1	REL	immunological	23.3549	0.0554323	0.510366
Yre	Yre_14	EFO_0003778	Psoriatic Arthritis	immunological	113	4	1	TNFAIP3	immunological	24.0125	0.0540285	0.510366
Cpa	Cpa_3	EFO_0003778	Psoriatic Arthritis	immunological	113	4	1	TNFAIP3	immunological	24.0125	0.0540285	0.510366
Pem	Pem_8	EFO_0003778	Psoriatic Arthritis	immunological	119	4	1	REL	immunological	22.759	0.0568346	0.510366
Yre	Yre_7	EFO_0003778	Psoriatic Arthritis	immunological	113	4	1	TNFAIP3	immunological	24.0125	0.0540285	0.510366
Yre	Yre_3	EFO_0003778	Psoriatic Arthritis	immunological	112	4	1	REL	immunological	24.2264	0.0535602	0.510366
Kpn	Kpn_8	EFO_0003779	Hashimoto'S Thyroiditis	immunological	53	22	1	GLIS3	immunological	7.43265	0.133168	0.510366
Pse	Pse_1	EFO_0003779	Hashimoto'S Thyroiditis	immunological	53	22	1	GLIS3	immunological	7.43265	0.133168	0.510366
Pse	Pse_3	EFO_0003779	Hashimoto'S Thyroiditis	immunological	100	22	2	GLIS3,IFIH1	immunological	8.23425	0.0290521	0.510366
Vfu	Vfu_7	EFO_0003779	Hashimoto'S Thyroiditis	immunological	102	22	2	IFIH1,INSR	immunological	8.06778	0.0301346	0.510366
Pre	Pre_12	EFO_0003779	Hashimoto'S Thyroiditis	immunological	105	22	2	ACAP1,VAV3	immunological	7.83027	0.0317885	0.510366
Vfu	Vfu_1	EFO_0003779	Hashimoto'S Thyroiditis	immunological	87	22	2	RAPGEF3,VAV3	immunological	9.508	0.022421	0.510366
Pfa	Pfa_18	EFO_0003779	Hashimoto'S Thyroiditis	immunological	96	22	2	RAPGEF3,VAV3	immunological	8.5875	0.026936	0.510366
Pst	Pst_3	EFO_0003779	Hashimoto'S Thyroiditis	immunological	102	22	2	IFIH1,INSR	immunological	8.06778	0.0301346	0.510366
Pma	Pma_8	EFO_0003779	Hashimoto'S Thyroiditis	immunological	53	22	1	GLIS3	immunological	7.43265	0.133168	0.510366
Pem	Pem_5	EFO_0003779	Hashimoto'S Thyroiditis	immunological	118	22	2	IGFBP5,NINJ2	immunological	6.94133	0.0393588	0.510366
Cda	Cda_12	EFO_0003779	Hashimoto'S Thyroiditis	immunological	124	22	2	ACAP1,VAV3	immunological	6.59582	0.0430643	0.510366
Yen	Yen_18	EFO_0003779	Hashimoto'S Thyroiditis	immunological	97	22	2	IFIH1,NEK6	immunological	8.49819	0.0274589	0.510366
Yre	Yre_9	EFO_0003780	Behcet'S Syndrome	cardiovascular	105	6	1	SCHIP1	immunological	15.5295	0.0744685	0.510366
Vfu	Vfu_5	EFO_0003780	Behcet'S Syndrome	cardiovascular	99	6	1	PSORS1C1	immunological	16.4892	0.0703416	0.510366
Pfa	Pfa_13	EFO_0003780	Behcet'S Syndrome	cardiovascular	83	6	1	C6orf15	immunological	19.7436	0.0592613	0.510366
Pre	Pre_11	EFO_0003780	Behcet'S Syndrome	cardiovascular	197	6	1	C6orf15	immunological	8.15159	0.135862	0.510366
Pst	Pst_13	EFO_0003780	Behcet'S Syndrome	cardiovascular	140	6	1	C6orf15	immunological	11.5709	0.0982395	0.510366
Aja	Aja_2	EFO_0003780	Behcet'S Syndrome	cardiovascular	103	6	1	PSORS1C1	immunological	15.8368	0.0730946	0.510366
Yre	Yre_11	EFO_0003780	Behcet'S Syndrome	cardiovascular	130	6	1	ADO	immunological	12.4861	0.0915003	0.510366
Pse	Pse_2	EFO_0003780	Behcet'S Syndrome	cardiovascular	112	6	1	IL10	immunological	14.5413	0.079264	0.510366
Cda	Cda_1	EFO_0003780	Behcet'S Syndrome	cardiovascular	95	6	1	IL10	immunological	17.1974	0.0675817	0.510366
Yen	Yen_6	EFO_0003780	Behcet'S Syndrome	cardiovascular	87	6	1	C6orf15	immunological	18.8111	0.0620416	0.510366
Mmo	Mmo_8	EFO_0003780	Behcet'S Syndrome	cardiovascular	113	6	1	PSORS1C1	immunological	14.4102	0.0799474	0.510366
Pst	Pst_2	EFO_0003780	Behcet'S Syndrome	cardiovascular	109	6	1	C6orf15	immunological	14.9492	0.0772114	0.510366
Pst	Pst_1	EFO_0003780	Behcet'S Syndrome	cardiovascular	94	6	1	ADO	immunological	17.384	0.0668907	0.510366
Pst	Pst_1	EFO_0003784	Skin Pigmentation	skin	94	36	2	ADO,FOSL2	skin	5.15659	0.0637468	0.510366
Mmo	Mmo_8	EFO_0003784	Skin Pigmentation	skin	113	36	2	MSX2,TENT5A	skin	4.26387	0.0876827	0.510366
Pre	Pre_22	EFO_0003784	Skin Pigmentation	skin	94	36	2	FOSL2,KIAA0930	skin	5.15659	0.0637468	0.510366
Ec6	Ec6_5	EFO_0003784	Skin Pigmentation	skin	125	36	2	MSX2,TENT5A	skin	3.84242	0.103986	0.510366
Aja	Aja_2	EFO_0003784	Skin Pigmentation	skin	103	36	3	MSX2,SOX5,TENT5A	skin	7.32319	0.0101893	0.510366
Pre	Pre_2	EFO_0003819	Dental Caries	dental	82	3	1	NEDD9	dental	49.8345	0.0297189	0.510366
Yen	Yen_15	EFO_0003819	Dental Caries	dental	129	3	1	TOX	dental	31.4228	0.0464845	0.510366
Ec2	Ec2_3	EFO_0003819	Dental Caries	dental	109	3	1	NEDD9	dental	37.3222	0.039374	0.510366
Mmo	Mmo_8	EFO_0003819	Dental Caries	dental	113	3	1	TOX	dental	35.9764	0.0407989	0.510366
Vfu	Vfu_13	EFO_0003819	Dental Caries	dental	129	3	1	TOX	dental	31.4228	0.0464845	0.510366
Yen	Yen_13	EFO_0003819	Dental Caries	dental	129	3	1	TOX	dental	31.4228	0.0464845	0.510366
Pst	Pst_12	EFO_0003819	Dental Caries	dental	129	3	1	TOX	dental	31.4228	0.0464845	0.510366
Vfu	Vfu_14	EFO_0003819	Dental Caries	dental	128	3	1	TOX	dental	31.673	0.0461298	0.510366
Pre	Pre_12	EFO_0003819	Dental Caries	dental	105	3	1	TOX	dental	38.7711	0.0379477	0.510366
Yen	Yen_4	EFO_0003819	Dental Caries	dental	129	3	1	TOX	dental	31.4228	0.0464845	0.510366
Pma	Pma_9	EFO_0003819	Dental Caries	dental	129	3	1	TOX	dental	31.4228	0.0464845	0.510366
Pem	Pem_8	EFO_0003819	Dental Caries	dental	119	3	1	NEDD9	dental	34.1146	0.0429336	0.510366
Yen	Yen_12	EFO_0003819	Dental Caries	dental	93	3	1	PITX1	dental	43.8963	0.0336603	0.510366
Pst	Pst_11	EFO_0003819	Dental Caries	dental	103	3	1	TOX	dental	39.5381	0.037234	0.510366
Cda	Cda_12	EFO_0003819	Dental Caries	dental	124	3	1	TOX	dental	32.7126	0.0447101	0.510366
Pre	Pre_5	EFO_0003819	Dental Caries	dental	129	3	1	TOX	dental	31.4228	0.0464845	0.510366
Cda	Cda_1	EFO_0003827	Pulmonary Embolism	cardiovascular	95	4	1	MYOM1	cardiovascular	28.6331	0.0455724	0.510366
Efe	Efe_11	EFO_0003827	Pulmonary Embolism	cardiovascular	183	4	1	MYOM1	cardiovascular	14.6456	0.0863802	0.510366
Pre	Pre_20	EFO_0003827	Pulmonary Embolism	cardiovascular	266	4	1	HSP90B1	cardiovascular	9.96264	0.123657	0.510366
Pfa	Pfa_1	EFO_0003827	Pulmonary Embolism	cardiovascular	123	4	1	HSP90B1	cardiovascular	22.0134	0.0587019	0.510366
Pst	Pst_15	EFO_0003827	Pulmonary Embolism	cardiovascular	90	4	1	FGA	cardiovascular	30.2536	0.0432134	0.510366
Mmo	Mmo_3	EFO_0003827	Pulmonary Embolism	cardiovascular	98	4	1	FGA	cardiovascular	27.7444	0.0469856	0.510366
Cda	Cda_11	EFO_0003827	Pulmonary Embolism	cardiovascular	102	4	1	MYOM1	cardiovascular	26.6363	0.0488676	0.510366
Pfa	Pfa_4	EFO_0003827	Pulmonary Embolism	cardiovascular	103	4	1	MYOM1	cardiovascular	26.3651	0.0493376	0.510366
Cda	Cda_9	EFO_0003827	Pulmonary Embolism	cardiovascular	123	4	1	HSP90B1	cardiovascular	22.0134	0.0587019	0.510366
Pse	Pse_4	EFO_0003870	Brain Aneurysm	cardiovascular	100	12	1	FHIT	cardiovascular	7.41979	0.137062	0.510366
Pre	Pre_7	EFO_0003870	Brain Aneurysm	cardiovascular	77	12	1	FHIT	cardiovascular	9.69078	0.107159	0.510366
Aja	Aja_1	EFO_0003870	Brain Aneurysm	cardiovascular	166	12	2	RNF144A,VEGFC	cardiovascular	9.77144	0.0235545	0.510366
Pfa	Pfa_16	EFO_0003870	Brain Aneurysm	cardiovascular	89	12	1	DSCAM	cardiovascular	8.35674	0.122878	0.510366
Pre	Pre_20	EFO_0003870	Brain Aneurysm	cardiovascular	266	12	2	RNF144A,VEGFC	cardiovascular	5.99719	0.0558951	0.510366
Cpa	Cpa_13	EFO_0003870	Brain Aneurysm	cardiovascular	91	12	1	UFL1	cardiovascular	8.16921	0.125472	0.510366
Pfa	Pfa_2	EFO_0003870	Brain Aneurysm	cardiovascular	89	12	1	DSCAM	cardiovascular	8.35674	0.122878	0.510366
Pma	Pma_17	EFO_0003870	Brain Aneurysm	cardiovascular	94	12	1	DSCAM	cardiovascular	7.90313	0.129352	0.510366
Aja	Aja_2	EFO_0003870	Brain Aneurysm	cardiovascular	103	12	1	MYEOV	cardiovascular	7.19967	0.140894	0.510366
Yre	Yre_2	EFO_0003882	Osteoporosis	metabolic	121	10	1	FAM3C	metabolic	7.46418	0.138272	0.510366
Yre	Yre_8	EFO_0003882	Osteoporosis	metabolic	121	10	1	FAM3C	metabolic	7.46418	0.138272	0.510366
Pma	Pma_10	EFO_0003882	Osteoporosis	metabolic	121	10	1	FAM3C	metabolic	7.46418	0.138272	0.510366
Vfu	Vfu_11	EFO_0003882	Osteoporosis	metabolic	78	10	1	SEM1	metabolic	11.6875	0.0912424	0.510366
Vfu	Vfu_4	EFO_0003882	Osteoporosis	metabolic	106	10	1	ALDH7A1	metabolic	8.54422	0.122121	0.510366
Vfu	Vfu_16	EFO_0003882	Osteoporosis	metabolic	121	10	1	FAM3C	metabolic	7.46418	0.138272	0.510366
Cpa	Cpa_4	EFO_0003882	Osteoporosis	metabolic	121	10	1	FAM3C	metabolic	7.46418	0.138272	0.510366
Yen	Yen_5	EFO_0003882	Osteoporosis	metabolic	121	10	1	FAM3C	metabolic	7.46418	0.138272	0.510366
Pma	Pma_3	EFO_0003882	Osteoporosis	metabolic	82	10	1	SEM1	metabolic	11.1019	0.0957127	0.510366
Ec6	Ec6_4	EFO_0003882	Osteoporosis	metabolic	121	10	1	FAM3C	metabolic	7.46418	0.138272	0.510366
Cda	Cda_9	EFO_0003882	Osteoporosis	metabolic	123	10	1	MECOM	metabolic	7.34042	0.140405	0.510366
Pfa	Pfa_1	EFO_0003882	Osteoporosis	metabolic	123	10	1	MECOM	metabolic	7.34042	0.140405	0.510366
Mmo	Mmo_1	EFO_0003882	Osteoporosis	metabolic	121	10	1	FAM3C	metabolic	7.46418	0.138272	0.510366
Kpn	Kpn_4	EFO_0003882	Osteoporosis	metabolic	121	10	1	FAM3C	metabolic	7.46418	0.138272	0.510366
Ec2	Ec2_5	EFO_0003882	Osteoporosis	metabolic	121	10	1	FAM3C	metabolic	7.46418	0.138272	0.510366
Pma	Pma_15	EFO_0003882	Osteoporosis	metabolic	121	10	1	FAM3C	metabolic	7.46418	0.138272	0.510366
Pst	Pst_16	EFO_0003882	Osteoporosis	metabolic	118	10	1	FAM3C	metabolic	7.65783	0.135064	0.510366
Yen	Yen_20	EFO_0003882	Osteoporosis	metabolic	122	10	1	ALDH7A1	metabolic	7.40178	0.139339	0.510366
Pem	Pem_5	EFO_0003882	Osteoporosis	metabolic	118	10	1	FAM3C	metabolic	7.65783	0.135064	0.510366
Pfa	Pfa_6	EFO_0003882	Osteoporosis	metabolic	121	10	1	FAM3C	metabolic	7.46418	0.138272	0.510366
Cda	Cda_5	EFO_0003882	Osteoporosis	metabolic	121	10	1	FAM3C	metabolic	7.46418	0.138272	0.510366
Pre	Pre_19	EFO_0003884	Chronic Kidney Disease	metabolic	100	7	1	PSD4	metabolic	13.5967	0.0823732	0.510366
Vfu	Vfu_3	EFO_0003884	Chronic Kidney Disease	metabolic	104	7	1	MPPED2	metabolic	13.0674	0.0855433	0.510366
Pma	Pma_4	EFO_0003884	Chronic Kidney Disease	metabolic	108	7	1	PSD4	metabolic	12.5743	0.088704	0.510366
Aja	Aja_3	EFO_0003884	Chronic Kidney Disease	metabolic	87	7	1	PSD4	metabolic	15.6811	0.0720053	0.510366
Pse	Pse_3	EFO_0003884	Chronic Kidney Disease	metabolic	100	7	1	PSD4	metabolic	13.5967	0.0823732	0.510366
Cpa	Cpa_12	EFO_0003884	Chronic Kidney Disease	metabolic	108	7	1	MPPED2	metabolic	12.5743	0.088704	0.510366
Yre	Yre_12	EFO_0003884	Chronic Kidney Disease	metabolic	114	7	1	PSD4	metabolic	11.9012	0.0934274	0.510366
Pst	Pst_18	EFO_0003884	Chronic Kidney Disease	metabolic	104	7	1	MPPED2	metabolic	13.0674	0.0855433	0.510366
Efe	Efe_1	EFO_0003884	Chronic Kidney Disease	metabolic	104	7	1	MPPED2	metabolic	13.0674	0.0855433	0.510366
Yen	Yen_7	EFO_0003884	Chronic Kidney Disease	metabolic	83	7	1	AQP4	metabolic	16.4516	0.068795	0.510366
Vfu	Vfu_15	EFO_0003884	Chronic Kidney Disease	metabolic	137	7	1	PSD4	metabolic	9.85754	0.11134	0.510366
Pfa	Pfa_15	EFO_0003884	Chronic Kidney Disease	metabolic	103	7	1	AQP4	metabolic	13.197	0.0847516	0.510366
Cpa	Cpa_8	EFO_0003884	Chronic Kidney Disease	metabolic	104	7	1	MPPED2	metabolic	13.0674	0.0855433	0.510366
Pre	Pre_6	EFO_0003884	Chronic Kidney Disease	metabolic	104	7	1	MPPED2	metabolic	13.0674	0.0855433	0.510366
Yen	Yen_19	EFO_0003884	Chronic Kidney Disease	metabolic	108	7	1	PSD4	metabolic	12.5743	0.088704	0.510366
Efe	Efe_2	EFO_0003884	Chronic Kidney Disease	metabolic	104	7	1	MPPED2	metabolic	13.0674	0.0855433	0.510366
Pre	Pre_21	EFO_0003884	Chronic Kidney Disease	metabolic	116	7	1	MPPED2	metabolic	11.6853	0.0949973	0.510366
Ec6	Ec6_6	EFO_0003884	Chronic Kidney Disease	metabolic	98	7	1	PSD4	metabolic	13.8791	0.0807846	0.510366
Ec6	Ec6_19	EFO_0003884	Chronic Kidney Disease	metabolic	125	7	1	LARP4B	metabolic	10.8283	0.102033	0.510366
Cda	Cda_3	EFO_0003884	Chronic Kidney Disease	metabolic	104	7	1	MPPED2	metabolic	13.0674	0.0855433	0.510366
Pem	Pem_5	EFO_0003884	Chronic Kidney Disease	metabolic	118	7	1	SLC13A3	metabolic	11.4843	0.0965648	0.510366
Ec6	Ec6_5	EFO_0003884	Chronic Kidney Disease	metabolic	125	7	1	MPPED2	metabolic	10.8283	0.102033	0.510366
Pma	Pma_5	EFO_0003888	Attention Deficit Hyperactivity Disorder	neurological	123	8	1	MEF2C	neurological	9.43583	0.113984	0.510366
Vfu	Vfu_5	EFO_0003888	Attention Deficit Hyperactivity Disorder	neurological	99	8	1	NAA11	neurological	11.7809	0.0926823	0.510366
Pma	Pma_14	EFO_0003888	Attention Deficit Hyperactivity Disorder	neurological	68	8	1	NAA11	neurological	17.2856	0.0645048	0.510366
Pst	Pst_1	EFO_0003888	Attention Deficit Hyperactivity Disorder	neurological	94	8	1	FOXP2	neurological	12.4194	0.0881885	0.510366
Vfu	Vfu_20	EFO_0003888	Attention Deficit Hyperactivity Disorder	neurological	98	8	1	FOXP2	neurological	11.9033	0.0917851	0.510366
Kpn	Kpn_13	EFO_0003888	Attention Deficit Hyperactivity Disorder	neurological	59	8	1	MEF2C	neurological	19.9854	0.0561822	0.510366
Kpn	Kpn_14	EFO_0003888	Attention Deficit Hyperactivity Disorder	neurological	109	8	1	NAA11	neurological	10.6765	0.101612	0.510366
Pre	Pre_19	EFO_0003888	Attention Deficit Hyperactivity Disorder	neurological	100	8	1	FOXP2	neurological	11.6613	0.0935788	0.510366
Efe	Efe_5	EFO_0003888	Attention Deficit Hyperactivity Disorder	neurological	80	8	1	DUSP6	neurological	14.646	0.0755018	0.510366
Pma	Pma_2	EFO_0003888	Attention Deficit Hyperactivity Disorder	neurological	80	8	1	DUSP6	neurological	14.646	0.0755018	0.510366
Ec2	Ec2_1	EFO_0003888	Attention Deficit Hyperactivity Disorder	neurological	123	8	1	NAA11	neurological	9.43583	0.113984	0.510366
Mmo	Mmo_7	EFO_0003888	Attention Deficit Hyperactivity Disorder	neurological	60	8	1	MEF2C	neurological	19.6443	0.0571101	0.510366
Pre	Pre_7	EFO_0003894	Acne	skin	77	14	1	RASSF10	immunological	8.19778	0.123882	0.510366
Pst	Pst_15	EFO_0003894	Acne	skin	90	14	1	FGF10	immunological	6.98904	0.143334	0.510366
Pse	Pse_1	EFO_0003894	Acne	skin	53	14	1	LYPLAL1	immunological	12.0116	0.0868894	0.510366
Mmo	Mmo_13	EFO_0003894	Acne	skin	85	14	1	BCL11A	immunological	7.41113	0.135901	0.510366
Pst	Pst_7	EFO_0003894	Acne	skin	80	14	1	BCL11A	immunological	7.88394	0.128407	0.510366
Pfa	Pfa_16	EFO_0003894	Acne	skin	89	14	2	BCL11A,RASSF10	immunological	15.4864	0.00974782	0.510366
Pst	Pst_8	EFO_0003894	Acne	skin	89	14	1	CCDC138	immunological	7.06895	0.141852	0.510366
Pma	Pma_8	EFO_0003894	Acne	skin	53	14	1	LYPLAL1	immunological	12.0116	0.0868894	0.510366
Kpn	Kpn_8	EFO_0003894	Acne	skin	53	14	1	LYPLAL1	immunological	12.0116	0.0868894	0.510366
Cpa	Cpa_9	EFO_0003898	Ankylosing Spondylitis	immunological	137	7	1	LNPEP	immunological	9.85754	0.11134	0.510366
Kpn	Kpn_13	EFO_0003898	Ankylosing Spondylitis	immunological	59	7	1	RUNX3	immunological	23.3067	0.0493328	0.510366
Efe	Efe_10	EFO_0003898	Ankylosing Spondylitis	immunological	87	7	1	KIF21B	immunological	15.6811	0.0720053	0.510366
Vfu	Vfu_5	EFO_0003898	Ankylosing Spondylitis	immunological	99	7	1	RUNX3	immunological	13.7365	0.0815792	0.510366
Aja	Aja_1	EFO_0003898	Ankylosing Spondylitis	immunological	166	7	1	IL6R	immunological	8.09931	0.133493	0.510366
Kpn	Kpn_7	EFO_0003898	Ankylosing Spondylitis	immunological	137	7	1	LNPEP	immunological	9.85754	0.11134	0.510366
Ec6	Ec6_19	EFO_0003898	Ankylosing Spondylitis	immunological	125	7	1	UBE2E3	immunological	10.8283	0.102033	0.510366
Ec6	Ec6_10	EFO_0003898	Ankylosing Spondylitis	immunological	105	7	1	UBE2E3	immunological	12.9405	0.0863343	0.510366
Ec6	Ec6_18	EFO_0003898	Ankylosing Spondylitis	immunological	120	7	1	KIF21B	immunological	11.2894	0.0981299	0.510366
Pem	Pem_1	EFO_0003907	Deep Vein Thrombosis	cardiovascular	124	4	1	ZFPM2	cardiovascular	21.8394	0.0591683	0.510366
Vfu	Vfu_2	EFO_0003907	Deep Vein Thrombosis	cardiovascular	249	4	1	F10	cardiovascular	10.6699	0.116116	0.510366
Yen	Yen_17	EFO_0003907	Deep Vein Thrombosis	cardiovascular	236	4	1	F10	cardiovascular	11.2737	0.110318	0.510366
Pem	Pem_3	EFO_0003907	Deep Vein Thrombosis	cardiovascular	249	4	1	F10	cardiovascular	10.6699	0.116116	0.510366
Pst	Pst_15	EFO_0003907	Deep Vein Thrombosis	cardiovascular	90	4	1	FGA	cardiovascular	30.2536	0.0432134	0.510366
Mmo	Mmo_3	EFO_0003907	Deep Vein Thrombosis	cardiovascular	98	4	1	FGA	cardiovascular	27.7444	0.0469856	0.510366
Pre	Pre_11	EFO_0003907	Deep Vein Thrombosis	cardiovascular	197	4	1	F10	cardiovascular	13.5808	0.0927496	0.510366
Pma	Pma_5	EFO_0003907	Deep Vein Thrombosis	cardiovascular	123	4	1	ZFPM2	cardiovascular	22.0134	0.0587019	0.510366
Pma	Pma_6	EFO_0003907	Deep Vein Thrombosis	cardiovascular	249	4	1	F10	cardiovascular	10.6699	0.116116	0.510366
Pfa	Pfa_18	EFO_0003907	Deep Vein Thrombosis	cardiovascular	96	4	1	ZFPM2	cardiovascular	28.3298	0.0460436	0.510366
Pst	Pst_9	EFO_0003907	Deep Vein Thrombosis	cardiovascular	226	4	1	F10	cardiovascular	11.791	0.105837	0.510366
Efe	Efe_8	EFO_0003907	Deep Vein Thrombosis	cardiovascular	249	4	1	F10	cardiovascular	10.6699	0.116116	0.510366
Efe	Efe_7	EFO_0003913	Angina Pectoris	cardiovascular	87	16	2	NDUFA12,TTC32	cardiovascular	13.5818	0.0121359	0.510366
Aja	Aja_1	EFO_0003913	Angina Pectoris	cardiovascular	166	16	2	IL6R,NDUFA12	cardiovascular	6.97764	0.040627	0.510366
Yre	Yre_11	EFO_0003913	Angina Pectoris	cardiovascular	130	16	2	CHRNB4,SMG6	cardiovascular	8.97889	0.0259076	0.510366
Pem	Pem_6	EFO_0003913	Angina Pectoris	cardiovascular	74	16	1	TTC32	cardiovascular	7.39894	0.135194	0.510366
Efe	Efe_9	EFO_0003914	Atherosclerosis		98	3	1	CDKN1A		41.5938	0.0354482	0.510366
Pfa	Pfa_4	EFO_0003914	Atherosclerosis		103	3	1	CDKN1A		39.5381	0.037234	0.510366
Efe	Efe_12	EFO_0003914	Atherosclerosis		92	3	1	CDKN1A		44.4058	0.0333024	0.510366
Pma	Pma_16	EFO_0003914	Atherosclerosis		136	3	1	CDKN1A		29.7739	0.0489648	0.510366
Pfa	Pfa_4	EFO_0003923	Bone Density	metabolic	103	81	4	EYA1,JAZF1,MMP2,TOM1L2	metabolic	4.20419	0.0187067	0.510366
Vfu	Vfu_9	EFO_0003923	Bone Density	metabolic	66	81	2	JAZF1,TOM1L2	metabolic	3.18387	0.138307	0.510366
Pma	Pma_9	EFO_0003923	Bone Density	metabolic	129	81	5	CFAP97D1,CNOT4,EYA1,MMP2,RAB11FIP4	metabolic	4.23782	0.00882157	0.510366
Pem	Pem_5	EFO_0003923	Bone Density	metabolic	118	81	3	CLDN14,FAM3C,TNFSF11	metabolic	2.67496	0.111078	0.510366
Pre	Pre_9	EFO_0003923	Bone Density	metabolic	107	81	3	KLHL42,MMP2,SALL1	metabolic	2.96192	0.0890391	0.510366
Yen	Yen_15	EFO_0003923	Bone Density	metabolic	129	81	5	CFAP97D1,CNOT4,EYA1,MMP2,RAB11FIP4	metabolic	4.23782	0.00882157	0.510366
Vfu	Vfu_14	EFO_0003923	Bone Density	metabolic	128	81	3	EYA1,JAZF1,MMP2	metabolic	2.45815	0.132743	0.510366
Kpn	Kpn_1	EFO_0003923	Bone Density	metabolic	122	81	3	CLDN14,EMP1,TSPAN12	metabolic	2.58379	0.119569	0.510366
Vfu	Vfu_13	EFO_0003923	Bone Density	metabolic	129	81	5	CFAP97D1,CNOT4,EYA1,MMP2,RAB11FIP4	metabolic	4.23782	0.00882157	0.510366
Yen	Yen_13	EFO_0003923	Bone Density	metabolic	129	81	5	CFAP97D1,CNOT4,EYA1,MMP2,RAB11FIP4	metabolic	4.23782	0.00882157	0.510366
Pem	Pem_7	EFO_0003923	Bone Density	metabolic	122	81	3	CLDN14,EMP1,TSPAN12	metabolic	2.58379	0.119569	0.510366
Pfa	Pfa_14	EFO_0003923	Bone Density	metabolic	97	81	3	CNOT4,EYA1,MMP2	metabolic	3.28102	0.0708377	0.510366
Mmo	Mmo_10	EFO_0003923	Bone Density	metabolic	120	81	3	CFAP97D1,EYA1,MMP2	metabolic	2.62861	0.115293	0.510366
Pre	Pre_5	EFO_0003923	Bone Density	metabolic	129	81	5	CFAP97D1,CNOT4,EYA1,MMP2,RAB11FIP4	metabolic	4.23782	0.00882157	0.510366
Pst	Pst_6	EFO_0003923	Bone Density	metabolic	121	81	3	EYA1,MMP2,TNFRSF19	metabolic	2.60602	0.117424	0.510366
Pma	Pma_5	EFO_0003923	Bone Density	metabolic	123	81	4	JAZF1,MEF2C,PPARG,TOM1L2	metabolic	3.4895	0.0331669	0.510366
Mmo	Mmo_8	EFO_0003923	Bone Density	metabolic	113	81	3	CNOT4,EYA1,MMP2	metabolic	2.79833	0.100813	0.510366
Mmo	Mmo_7	EFO_0003923	Bone Density	metabolic	60	81	2	MEF2C,RAB11FIP4	metabolic	3.51556	0.118419	0.510366
Efe	Efe_14	EFO_0003923	Bone Density	metabolic	54	81	2	LIN7C,MPP7	metabolic	3.92418	0.0993569	0.510366
Pst	Pst_12	EFO_0003923	Bone Density	metabolic	129	81	5	CFAP97D1,CNOT4,EYA1,MMP2,RAB11FIP4	metabolic	4.23782	0.00882157	0.510366
Pfa	Pfa_17	EFO_0003923	Bone Density	metabolic	66	81	2	JAZF1,TOM1L2	metabolic	3.18387	0.138307	0.510366
Yen	Yen_4	EFO_0003923	Bone Density	metabolic	129	81	5	CFAP97D1,CNOT4,EYA1,MMP2,RAB11FIP4	metabolic	4.23782	0.00882157	0.510366
Pfa	Pfa_15	EFO_0003923	Bone Density	metabolic	103	81	3	EYA1,MMP2,SCMH1	metabolic	3.08189	0.0815382	0.510366
Efe	Efe_9	EFO_0003923	Bone Density	metabolic	98	81	3	EYA1,MMP2,RAB11FIP4	metabolic	3.24608	0.0725739	0.510366
Efe	Efe_3	EFO_0003923	Bone Density	metabolic	129	81	5	CFAP97D1,CNOT4,EYA1,KLHL42,MMP2	metabolic	4.23782	0.00882157	0.510366
Yen	Yen_2	EFO_0003923	Bone Density	metabolic	125	81	3	EYA1,INSC,MMP2	metabolic	2.51941	0.126093	0.510366
Cpa	Cpa_6	EFO_0003923	Bone Density	metabolic	124	81	4	EYA1,JAZF1,MMP2,RAB11FIP4	metabolic	3.46005	0.0340226	0.510366
Pma	Pma_4	EFO_0003923	Bone Density	metabolic	108	81	3	BTBD16,MMP2,RSPH14	metabolic	2.93336	0.0909586	0.510366
Aja	Aja_2	EFO_0003924	Hair Color		103	71	3	MSX2,MYEOV,SOX5		3.53915	0.059653	0.510366
Yen	Yen_11	EFO_0003924	Hair Color		115	71	3	ATXN7L1,PADI3,TACC1		3.15554	0.0774918	0.510366
Cpa	Cpa_7	EFO_0003924	Hair Color		170	71	4	CLIC5,LHX2,RALY,SYNGR1		2.86179	0.0594903	0.510366
Vfu	Vfu_11	EFO_0003924	Hair Color		78	71	3	BCAR3,MCC,POMC		4.73323	0.0298522	0.510366
Yen	Yen_10	EFO_0003924	Hair Color		76	71	2	MKLN1,PADI3		3.1527	0.140398	0.510366
Eta	Eta_1	EFO_0003924	Hair Color		170	71	4	CLIC5,LHX2,RALY,SYNGR1		2.86179	0.0594903	0.510366
Yre	Yre_11	EFO_0003924	Hair Color		130	71	3	RAD51B,RALY,SYNE2		2.77776	0.102664	0.510366
Vfu	Vfu_15	EFO_0003924	Hair Color		137	71	4	GAS8,LHX2,MKLN1,PADI3		3.58609	0.0306806	0.510366
Ec6	Ec6_12	EFO_0003924	Hair Color		145	71	3	LNX1,RALY,TACC1		2.47985	0.130647	0.510366
Efe	Efe_11	EFO_0003924	Hair Color		183	71	4	BNC2,GAS8,KRT31,NEK6		2.6496	0.0737738	0.510366
Vfu	Vfu_4	EFO_0003924	Hair Color		106	71	3	BCAR3,GAS8,KRT31		3.43505	0.0639091	0.510366
Pre	Pre_10	EFO_0003924	Hair Color		76	71	2	LNX1,RALY		3.1527	0.140398	0.510366
Pma	Pma_18	EFO_0003924	Hair Color		74	71	2	BNC2,RALY		3.24106	0.134493	0.510366
Pre	Pre_11	EFO_0003931	Bone Fracture	musculoskeletal or connective tissue disease	197	12	2	ERP27,MBL2	musculoskeletal or connective tissue disease	8.1882	0.0323797	0.510366
Pma	Pma_6	EFO_0003931	Bone Fracture	musculoskeletal or connective tissue disease	249	12	2	ERP27,MBL2	musculoskeletal or connective tissue disease	6.42306	0.0496458	0.510366
Vfu	Vfu_2	EFO_0003931	Bone Fracture	musculoskeletal or connective tissue disease	249	12	2	ERP27,MBL2	musculoskeletal or connective tissue disease	6.42306	0.0496458	0.510366
Efe	Efe_8	EFO_0003931	Bone Fracture	musculoskeletal or connective tissue disease	249	12	2	ERP27,MBL2	musculoskeletal or connective tissue disease	6.42306	0.0496458	0.510366
Pem	Pem_3	EFO_0003931	Bone Fracture	musculoskeletal or connective tissue disease	249	12	2	ERP27,MBL2	musculoskeletal or connective tissue disease	6.42306	0.0496458	0.510366
Pre	Pre_20	EFO_0003931	Bone Fracture	musculoskeletal or connective tissue disease	266	12	2	ERP27,MBL2	musculoskeletal or connective tissue disease	5.99719	0.0558951	0.510366
Mmo	Mmo_4	EFO_0003931	Bone Fracture	musculoskeletal or connective tissue disease	63	12	1	RPS6KA5	musculoskeletal or connective tissue disease	11.8945	0.0884956	0.510366
Vfu	Vfu_11	EFO_0003931	Bone Fracture	musculoskeletal or connective tissue disease	78	12	1	SEM1	musculoskeletal or connective tissue disease	9.56319	0.108479	0.510366
Kpn	Kpn_6	EFO_0003931	Bone Fracture	musculoskeletal or connective tissue disease	155	12	2	CCDC170,FAM110B	musculoskeletal or connective tissue disease	10.4885	0.0207116	0.510366
Pfa	Pfa_12	EFO_0003931	Bone Fracture	musculoskeletal or connective tissue disease	63	12	1	RPS6KA5	musculoskeletal or connective tissue disease	11.8945	0.0884956	0.510366
Yre	Yre_2	EFO_0003939	Energy Intake	other	121	3	1	TMEM229B	other	33.5396	0.0436445	0.510366
Pfa	Pfa_10	EFO_0003939	Energy Intake	other	99	3	1	FTO	other	41.1659	0.0358056	0.510366
Pma	Pma_15	EFO_0003939	Energy Intake	other	121	3	1	TMEM229B	other	33.5396	0.0436445	0.510366
Vfu	Vfu_16	EFO_0003939	Energy Intake	other	121	3	1	TMEM229B	other	33.5396	0.0436445	0.510366
Pfa	Pfa_6	EFO_0003939	Energy Intake	other	121	3	1	TMEM229B	other	33.5396	0.0436445	0.510366
Yen	Yen_5	EFO_0003939	Energy Intake	other	121	3	1	TMEM229B	other	33.5396	0.0436445	0.510366
Kpn	Kpn_4	EFO_0003939	Energy Intake	other	121	3	1	TMEM229B	other	33.5396	0.0436445	0.510366
Yre	Yre_8	EFO_0003939	Energy Intake	other	121	3	1	TMEM229B	other	33.5396	0.0436445	0.510366
Cpa	Cpa_4	EFO_0003939	Energy Intake	other	121	3	1	TMEM229B	other	33.5396	0.0436445	0.510366
Mmo	Mmo_1	EFO_0003939	Energy Intake	other	121	3	1	TMEM229B	other	33.5396	0.0436445	0.510366
Aja	Aja_1	EFO_0003939	Energy Intake	other	166	3	1	FGF21	other	24.2723	0.0595461	0.510366
Ec6	Ec6_4	EFO_0003939	Energy Intake	other	121	3	1	TMEM229B	other	33.5396	0.0436445	0.510366
Ec2	Ec2_5	EFO_0003939	Energy Intake	other	121	3	1	TMEM229B	other	33.5396	0.0436445	0.510366
Pre	Pre_20	EFO_0003939	Energy Intake	other	266	3	1	FGF21	other	14.9412	0.0942499	0.510366
Pst	Pst_16	EFO_0003939	Energy Intake	other	118	3	1	TMEM229B	other	34.4231	0.0425781	0.510366
Pma	Pma_10	EFO_0003939	Energy Intake	other	121	3	1	TMEM229B	other	33.5396	0.0436445	0.510366
Cda	Cda_5	EFO_0003939	Energy Intake	other	121	3	1	TMEM229B	other	33.5396	0.0436445	0.510366
Vfu	Vfu_4	EFO_0003940	Physical Activity		106	8	1	TCF4		10.9847	0.0989412	0.510366
Yen	Yen_2	EFO_0003940	Physical Activity		125	8	1	TCF4		9.28189	0.11574	0.510366
Ec6	Ec6_10	EFO_0003940	Physical Activity		105	8	1	TCF4		11.0913	0.0980494	0.510366
Yre	Yre_12	EFO_0003940	Physical Activity		114	8	1	TCF4		10.2003	0.106048	0.510366
Kpn	Kpn_6	EFO_0003940	Physical Activity		155	8	1	L3MBTL4		7.44884	0.141706	0.510366
Pse	Pse_4	EFO_0003940	Physical Activity		100	8	1	CELF4		11.6613	0.0935788	0.510366
Pem	Pem_2	EFO_0003940	Physical Activity		105	8	1	TCF4		11.0913	0.0980494	0.510366
Vfu	Vfu_5	EFO_0003940	Physical Activity		99	8	1	CELF4		11.7809	0.0926823	0.510366
Pse	Pse_2	EFO_0003940	Physical Activity		112	8	1	TCF4		10.3816	0.104276	0.510366
Pst	Pst_13	EFO_0003940	Physical Activity		140	8	1	TCF4		8.26598	0.128807	0.510366
Pfa	Pfa_11	EFO_0003940	Physical Activity		107	8	1	TCF4		10.8801	0.0998323	0.510366
Mmo	Mmo_5	EFO_0003940	Physical Activity		124	8	1	EXOC4		9.35828	0.114862	0.510366
Vfu	Vfu_20	EFO_0003940	Physical Activity		98	8	1	TCF4		11.9033	0.0917851	0.510366
Yen	Yen_19	EFO_0003940	Physical Activity		108	8	1	TCF4		10.7774	0.100723	0.510366
Pma	Pma_4	EFO_0003940	Physical Activity		108	8	1	TCF4		10.7774	0.100723	0.510366
Cda	Cda_6	EFO_0003940	Physical Activity		120	8	1	NDUFAF2		9.67533	0.111346	0.510366
Cda	Cda_11	EFO_0003940	Physical Activity		102	8	1	TCF4		11.4225	0.0953694	0.510366
Pem	Pem_8	EFO_0003940	Physical Activity		119	8	1	TCF4		9.761	0.110465	0.510366
Ec6	Ec6_8	EFO_0003940	Physical Activity		111	8	1	EXOC4		10.4783	0.103389	0.510366
Ec2	Ec2_1	EFO_0003940	Physical Activity		123	8	1	TCF4		9.43583	0.113984	0.510366
Pre	Pre_23	EFO_0003940	Physical Activity		111	8	1	EXOC4		10.4783	0.103389	0.510366
Vfu	Vfu_15	EFO_0003940	Physical Activity		137	8	1	TCF4		8.45122	0.126207	0.510366
Cpa	Cpa_10	EFO_0003940	Physical Activity		123	8	1	L3MBTL4		9.43583	0.113984	0.510366
Aja	Aja_2	EFO_0003940	Physical Activity		103	8	1	CELF4		11.3102	0.0962635	0.510366
Yre	Yre_11	EFO_0003940	Physical Activity		130	8	1	ZCCHC7		8.91654	0.120114	0.510366
Yen	Yen_8	EFO_0003940	Physical Activity		135	8	1	TCF4		8.57934	0.12447	0.510366
Pre	Pre_3	EFO_0003940	Physical Activity		43	8	1	EXOC4		27.6414	0.0412263	0.510366
Yen	Yen_16	EFO_0003940	Physical Activity		70	8	1	L3MBTL4		16.7814	0.0663456	0.510366
Pst	Pst_7	EFO_0003940	Physical Activity		80	8	1	TCF4		14.646	0.0755018	0.510366
Cpa	Cpa_6	EFO_0003949	Eye Color	eyes/vision	124	9	1	JAZF1	eyes/vision	8.18878	0.128267	0.510366
Vfu	Vfu_1	EFO_0003949	Eye Color	eyes/vision	87	9	1	ETV6	eyes/vision	11.7613	0.0916198	0.510366
Pem	Pem_1	EFO_0003949	Eye Color	eyes/vision	124	9	1	JAZF1	eyes/vision	8.18878	0.128267	0.510366
Pem	Pem_2	EFO_0003949	Eye Color	eyes/vision	105	9	1	JAZF1	eyes/vision	9.70633	0.109616	0.510366
Yre	Yre_7	EFO_0003949	Eye Color	eyes/vision	113	9	1	SOX5	eyes/vision	9.00305	0.117512	0.510366
Pem	Pem_7	EFO_0003949	Eye Color	eyes/vision	122	9	1	TYRP1	eyes/vision	8.32601	0.12632	0.510366
Pma	Pma_14	EFO_0003949	Eye Color	eyes/vision	68	9	1	IRF4	eyes/vision	15.1282	0.072274	0.510366
Kpn	Kpn_1	EFO_0003949	Eye Color	eyes/vision	122	9	1	TYRP1	eyes/vision	8.32601	0.12632	0.510366
Pre	Pre_24	EFO_0003949	Eye Color	eyes/vision	138	9	1	POU6F2	eyes/vision	7.34123	0.141787	0.510366
Pst	Pst_1	EFO_0003949	Eye Color	eyes/vision	94	9	1	ETV6	eyes/vision	10.8664	0.0986562	0.510366
Pma	Pma_5	EFO_0003949	Eye Color	eyes/vision	123	9	1	JAZF1	eyes/vision	8.25683	0.127294	0.510366
Eta	Eta_3	EFO_0003949	Eye Color	eyes/vision	58	9	1	MAP2K6	eyes/vision	17.7964	0.0619456	0.510366
Cpa	Cpa_11	EFO_0003949	Eye Color	eyes/vision	93	9	1	ETV6	eyes/vision	10.9852	0.097654	0.510366
Pst	Pst_19	EFO_0003949	Eye Color	eyes/vision	81	9	1	ETV6	eyes/vision	12.6511	0.0855497	0.510366
Pfa	Pfa_5	EFO_0003949	Eye Color	eyes/vision	113	9	1	SOX5	eyes/vision	9.00305	0.117512	0.510366
Pfa	Pfa_17	EFO_0003949	Eye Color	eyes/vision	66	9	1	JAZF1	eyes/vision	15.5958	0.0702164	0.510366
Cda	Cda_11	EFO_0003949	Eye Color	eyes/vision	102	9	1	ETV6	eyes/vision	9.99921	0.106639	0.510366
Efe	Efe_10	EFO_0003949	Eye Color	eyes/vision	87	9	1	MAP2K6	eyes/vision	11.7613	0.0916198	0.510366
Aja	Aja_2	EFO_0003949	Eye Color	eyes/vision	103	9	1	SOX5	eyes/vision	9.89953	0.107632	0.510366
Pst	Pst_2	EFO_0003949	Eye Color	eyes/vision	109	9	1	MAP2K6	eyes/vision	9.34141	0.113571	0.510366
Vfu	Vfu_14	EFO_0003949	Eye Color	eyes/vision	128	9	1	JAZF1	eyes/vision	7.92738	0.132149	0.510366
Cda	Cda_8	EFO_0003949	Eye Color	eyes/vision	113	9	1	SOX5	eyes/vision	9.00305	0.117512	0.510366
Mmo	Mmo_5	EFO_0003949	Eye Color	eyes/vision	124	9	1	JAZF1	eyes/vision	8.18878	0.128267	0.510366
Yre	Yre_14	EFO_0003949	Eye Color	eyes/vision	113	9	1	SOX5	eyes/vision	9.00305	0.117512	0.510366
Vfu	Vfu_9	EFO_0003949	Eye Color	eyes/vision	66	9	1	JAZF1	eyes/vision	15.5958	0.0702164	0.510366
Cpa	Cpa_3	EFO_0003949	Eye Color	eyes/vision	113	9	1	SOX5	eyes/vision	9.00305	0.117512	0.510366
Pfa	Pfa_4	EFO_0003949	Eye Color	eyes/vision	103	9	1	JAZF1	eyes/vision	9.89953	0.107632	0.510366
Pst	Pst_1	EFO_0003956	Seasonal Allergic Rhinitis	immunological	94	39	3	BACH2,BATF3,RORC	immunological	7.38204	0.00990744	0.510366
Efe	Efe_11	EFO_0003956	Seasonal Allergic Rhinitis	immunological	183	39	4	BNC2,ITPKB,TRAF1,ZBTB10	immunological	5.09132	0.0107541	0.510366
Aja	Aja_2	EFO_0003956	Seasonal Allergic Rhinitis	immunological	103	39	2	BATF3,CD200R1L	immunological	4.30983	0.085869	0.510366
Yre	Yre_7	EFO_0003956	Seasonal Allergic Rhinitis	immunological	113	39	2	TNFAIP3,TRAF1	immunological	3.91689	0.100467	0.510366
Pst	Pst_13	EFO_0003956	Seasonal Allergic Rhinitis	immunological	140	39	2	JAZF1,ZBTB10	immunological	3.14017	0.142848	0.510366
Pem	Pem_2	EFO_0003956	Seasonal Allergic Rhinitis	immunological	105	39	2	IQGAP1,JAZF1	immunological	4.2254	0.0887328	0.510366
Cpa	Cpa_3	EFO_0003956	Seasonal Allergic Rhinitis	immunological	113	39	2	TNFAIP3,TRAF1	immunological	3.91689	0.100467	0.510366
Yre	Yre_4	EFO_0003956	Seasonal Allergic Rhinitis	immunological	103	39	2	BNC2,SPATA32	immunological	4.30983	0.085869	0.510366
Pre	Pre_22	EFO_0003956	Seasonal Allergic Rhinitis	immunological	94	39	3	BACH2,BATF3,RORC	immunological	7.38204	0.00990744	0.510366
Yre	Yre_14	EFO_0003956	Seasonal Allergic Rhinitis	immunological	113	39	2	TNFAIP3,TRAF1	immunological	3.91689	0.100467	0.510366
Pfa	Pfa_17	EFO_0003956	Seasonal Allergic Rhinitis	immunological	66	39	2	IQGAP1,JAZF1	immunological	6.82999	0.0390934	0.510366
Mmo	Mmo_5	EFO_0003956	Seasonal Allergic Rhinitis	immunological	124	39	3	IKZF2,IQGAP1,JAZF1	immunological	5.53222	0.0207903	0.510366
Vfu	Vfu_9	EFO_0003956	Seasonal Allergic Rhinitis	immunological	66	39	2	IQGAP1,JAZF1	immunological	6.82999	0.0390934	0.510366
Cda	Cda_8	EFO_0003956	Seasonal Allergic Rhinitis	immunological	113	39	2	TNFAIP3,TRAF1	immunological	3.91689	0.100467	0.510366
Mmo	Mmo_8	EFO_0003956	Seasonal Allergic Rhinitis	immunological	113	39	2	BATF3,CD200R1L	immunological	3.91689	0.100467	0.510366
Pfa	Pfa_4	EFO_0003956	Seasonal Allergic Rhinitis	immunological	103	39	2	IQGAP1,JAZF1	immunological	4.30983	0.085869	0.510366
Ec6	Ec6_5	EFO_0003956	Seasonal Allergic Rhinitis	immunological	125	39	2	BATF3,CD200R1L	immunological	3.52948	0.118826	0.510366
Yen	Yen_18	EFO_0003956	Seasonal Allergic Rhinitis	immunological	97	39	2	NOS3,TNFAIP3	immunological	4.58573	0.0774578	0.510366
Pfa	Pfa_5	EFO_0003956	Seasonal Allergic Rhinitis	immunological	113	39	2	TNFAIP3,TRAF1	immunological	3.91689	0.100467	0.510366
Mmo	Mmo_13	EFO_0003956	Seasonal Allergic Rhinitis	immunological	85	39	2	BNC2,IKZF2	immunological	5.25616	0.0615193	0.510366
Kpn	Kpn_3	EFO_0003956	Seasonal Allergic Rhinitis	immunological	200	39	3	TRAF1,TRAF3,ZBTB10	immunological	3.36624	0.0689058	0.510366
Cda	Cda_11	EFO_0003959	Cleft Lip	other	102	5	1	SHTN1	other	19.9859	0.0607103	0.510366
Pma	Pma_8	EFO_0003959	Cleft Lip	other	53	5	1	PAX7	other	38.977	0.0319251	0.510366
Mmo	Mmo_13	EFO_0003959	Cleft Lip	other	85	5	1	SPRY2	other	24.06	0.0508022	0.510366
Ec2	Ec2_1	EFO_0003959	Cleft Lip	other	123	5	1	SHTN1	other	16.5112	0.0728352	0.510366
Pre	Pre_7	EFO_0003959	Cleft Lip	other	77	5	1	GADD45G	other	26.6151	0.0461108	0.510366
Kpn	Kpn_8	EFO_0003959	Cleft Lip	other	53	5	1	PAX7	other	38.977	0.0319251	0.510366
Efe	Efe_13	EFO_0003959	Cleft Lip	other	120	5	1	SHTN1	other	16.9325	0.0711108	0.510366
Pse	Pse_3	EFO_0003959	Cleft Lip	other	100	5	1	PAX7	other	20.3839	0.0595489	0.510366
Pse	Pse_1	EFO_0003959	Cleft Lip	other	53	5	1	PAX7	other	38.977	0.0319251	0.510366
Vfu	Vfu_2	EFO_0004143	Carpal Tunnel Syndrome		249	4	1	EFEMP1		10.6699	0.116116	0.510366
Mmo	Mmo_10	EFO_0004143	Carpal Tunnel Syndrome		120	4	1	LNPK		22.5663	0.0573017	0.510366
Pre	Pre_8	EFO_0004143	Carpal Tunnel Syndrome		135	4	1	LNPK		20.0121	0.0642872	0.510366
Pre	Pre_9	EFO_0004143	Carpal Tunnel Syndrome		107	4	1	LNPK		25.3821	0.051216	0.510366
Pfa	Pfa_10	EFO_0004143	Carpal Tunnel Syndrome		99	4	1	FTO		27.4599	0.0474564	0.510366
Efe	Efe_8	EFO_0004143	Carpal Tunnel Syndrome		249	4	1	EFEMP1		10.6699	0.116116	0.510366
Pma	Pma_6	EFO_0004143	Carpal Tunnel Syndrome		249	4	1	EFEMP1		10.6699	0.116116	0.510366
Aja	Aja_1	EFO_0004143	Carpal Tunnel Syndrome		166	4	1	EFEMP1		16.1962	0.0786008	0.510366
Pem	Pem_3	EFO_0004143	Carpal Tunnel Syndrome		249	4	1	EFEMP1		10.6699	0.116116	0.510366
Pma	Pma_5	EFO_0004190	Open-Angle Glaucoma	eyes/vision	123	23	2	PLEKHA7,ZFPM2	eyes/vision	6.33381	0.0460327	0.510366
Pma	Pma_13	EFO_0004190	Open-Angle Glaucoma	eyes/vision	72	23	2	GAS7,SRSF3	eyes/vision	11.0153	0.0170923	0.510366
Ec6	Ec6_9	EFO_0004190	Open-Angle Glaucoma	eyes/vision	93	23	2	IKZF2,LMX1B	eyes/vision	8.45193	0.0276086	0.510366
Pst	Pst_8	EFO_0004190	Open-Angle Glaucoma	eyes/vision	89	23	2	CCDC91,GAS7	eyes/vision	8.84594	0.0254439	0.510366
Kpn	Kpn_6	EFO_0004190	Open-Angle Glaucoma	eyes/vision	155	23	2	CTTNBP2,PLEKHA7	eyes/vision	4.98991	0.0693936	0.510366
Pma	Pma_11	EFO_0004190	Open-Angle Glaucoma	eyes/vision	87	23	2	FMNL2,IKZF2	eyes/vision	9.05361	0.0243892	0.510366
Pre	Pre_17	EFO_0004190	Open-Angle Glaucoma	eyes/vision	184	23	2	LHPP,SRSF3	eyes/vision	4.18008	0.0932578	0.510366
Yen	Yen_3	EFO_0004190	Open-Angle Glaucoma	eyes/vision	89	23	2	CREBRF,IKZF2	eyes/vision	8.84594	0.0254439	0.510366
Yre	Yre_13	EFO_0004190	Open-Angle Glaucoma	eyes/vision	89	23	2	CREBRF,IKZF2	eyes/vision	8.84594	0.0254439	0.510366
Kpn	Kpn_13	EFO_0004191	Androgenetic Alopecia	skin	59	23	2	EBF1,RUNX3	immunological	13.5476	0.0116968	0.510366
Vfu	Vfu_14	EFO_0004191	Androgenetic Alopecia	skin	128	23	2	FOXD2,HOXD8	immunological	6.07887	0.0494495	0.510366
Yen	Yen_8	EFO_0004191	Androgenetic Alopecia	skin	135	23	2	MEMO1,TWIST2	immunological	5.75414	0.0543847	0.510366
Pma	Pma_5	EFO_0004191	Androgenetic Alopecia	skin	123	23	2	FZD10,TWIST2	immunological	6.33381	0.0460327	0.510366
Yen	Yen_2	EFO_0004191	Androgenetic Alopecia	skin	125	23	2	EBF1,MEMO1	immunological	6.22935	0.0473883	0.510366
Pma	Pma_18	EFO_0004193	Basal Cell Carcinoma	cancer	74	23	2	BNC2,RALY	cancer/proliferative	10.7025	0.0180008	0.510366
Ec6	Ec6_12	EFO_0004193	Basal Cell Carcinoma	cancer	145	23	2	RALY,ZBTB10	cancer/proliferative	5.34594	0.0617274	0.510366
Pse	Pse_1	EFO_0004193	Basal Cell Carcinoma	cancer	53	23	1	SCAF1	cancer/proliferative	7.09497	0.138789	0.510366
Pma	Pma_8	EFO_0004193	Basal Cell Carcinoma	cancer	53	23	1	SCAF1	cancer/proliferative	7.09497	0.138789	0.510366
Pre	Pre_3	EFO_0004193	Basal Cell Carcinoma	cancer	43	23	1	JDP2	cancer/proliferative	8.79196	0.114098	0.510366
Efe	Efe_11	EFO_0004193	Basal Cell Carcinoma	cancer	183	23	3	BNC2,ZBTB10,ZBTB7B	cancer/proliferative	6.65672	0.0139607	0.510366
Kpn	Kpn_3	EFO_0004193	Basal Cell Carcinoma	cancer	200	23	2	ZBTB10,ZBTB7B	cancer/proliferative	3.83491	0.107331	0.510366
Yre	Yre_11	EFO_0004193	Basal Cell Carcinoma	cancer	130	23	2	RALY,RPP40	cancer/proliferative	5.98247	0.0508418	0.510366
Kpn	Kpn_8	EFO_0004193	Basal Cell Carcinoma	cancer	53	23	1	SCAF1	cancer/proliferative	7.09497	0.138789	0.510366
Kpn	Kpn_11	EFO_0004194	Iga Glomerulonephritis	metabolic	138	8	1	ODF1	immunological	8.38856	0.127075	0.510366
Pre	Pre_24	EFO_0004194	Iga Glomerulonephritis	metabolic	138	8	1	SORL1	immunological	8.38856	0.127075	0.510366
Cda	Cda_12	EFO_0004194	Iga Glomerulonephritis	metabolic	124	8	1	VAV3	immunological	9.35828	0.114862	0.510366
Pre	Pre_20	EFO_0004194	Iga Glomerulonephritis	metabolic	266	8	2	DEFA1,TNFSF13	immunological	9.99752	0.0258189	0.510366
Pfa	Pfa_18	EFO_0004194	Iga Glomerulonephritis	metabolic	96	8	1	VAV3	immunological	12.1557	0.0899883	0.510366
Pst	Pst_17	EFO_0004194	Iga Glomerulonephritis	metabolic	157	8	1	DEFA1	immunological	7.35184	0.143413	0.510366
Vfu	Vfu_1	EFO_0004194	Iga Glomerulonephritis	metabolic	87	8	1	VAV3	immunological	13.4364	0.0818643	0.510366
Pre	Pre_12	EFO_0004194	Iga Glomerulonephritis	metabolic	105	8	1	VAV3	immunological	11.0913	0.0980494	0.510366
Yre	Yre_9	EFO_0004194	Iga Glomerulonephritis	metabolic	105	8	1	ODF1	immunological	11.0913	0.0980494	0.510366
Mmo	Mmo_2	EFO_0004194	Iga Glomerulonephritis	metabolic	127	8	1	HORMAD2	immunological	9.13124	0.117492	0.510366
Pfa	Pfa_9	EFO_0004208	Vitiligo	immunological	76	15	1	PPP3CA	immunological	7.71434	0.130521	0.510366
Pst	Pst_17	EFO_0004208	Vitiligo	immunological	157	15	2	PPP3CA,UBASH3A	immunological	7.96078	0.032514	0.510366
Pma	Pma_14	EFO_0004208	Vitiligo	immunological	68	15	1	IRF4	immunological	8.64082	0.117571	0.510366
Kpn	Kpn_5	EFO_0004208	Vitiligo	immunological	58	15	1	DEF8	immunological	10.1693	0.101131	0.510366
Efe	Efe_14	EFO_0004208	Vitiligo	immunological	54	15	1	UBASH3A	immunological	10.9432	0.0944753	0.510366
Mmo	Mmo_7	EFO_0004208	Vitiligo	immunological	60	15	1	SERPINB9	immunological	9.82273	0.104442	0.510366
Pst	Pst_18	EFO_0004210	Gallstones	gastrointestinal	104	8	1	HNF1B	gastrointestinal	11.1998	0.0971568	0.510366
Pem	Pem_5	EFO_0004210	Gallstones	gastrointestinal	118	8	1	TM4SF4	gastrointestinal	9.8457	0.109583	0.510366
Pre	Pre_14	EFO_0004210	Gallstones	gastrointestinal	117	8	1	ABCG8	gastrointestinal	9.93192	0.1087	0.510366
Cda	Cda_3	EFO_0004210	Gallstones	gastrointestinal	104	8	1	HNF1B	gastrointestinal	11.1998	0.0971568	0.510366
Vfu	Vfu_21	EFO_0004210	Gallstones	gastrointestinal	106	8	1	LITAF	gastrointestinal	10.9847	0.0989412	0.510366
Yen	Yen_2	EFO_0004210	Gallstones	gastrointestinal	125	8	1	HNF1B	gastrointestinal	9.28189	0.11574	0.510366
Pre	Pre_6	EFO_0004210	Gallstones	gastrointestinal	104	8	1	HNF1B	gastrointestinal	11.1998	0.0971568	0.510366
Pma	Pma_12	EFO_0004210	Gallstones	gastrointestinal	87	8	1	ABCG8	gastrointestinal	13.4364	0.0818643	0.510366
Efe	Efe_2	EFO_0004210	Gallstones	gastrointestinal	104	8	1	HNF1B	gastrointestinal	11.1998	0.0971568	0.510366
Efe	Efe_1	EFO_0004210	Gallstones	gastrointestinal	104	8	1	HNF1B	gastrointestinal	11.1998	0.0971568	0.510366
Vfu	Vfu_15	EFO_0004210	Gallstones	gastrointestinal	137	8	1	LITAF	gastrointestinal	8.45122	0.126207	0.510366
Cda	Cda_6	EFO_0004210	Gallstones	gastrointestinal	120	8	1	MARCHF8	gastrointestinal	9.67533	0.111346	0.510366
Vfu	Vfu_3	EFO_0004210	Gallstones	gastrointestinal	104	8	1	HNF1B	gastrointestinal	11.1998	0.0971568	0.510366
Efe	Efe_6	EFO_0004210	Gallstones	gastrointestinal	99	8	1	TTC39B	gastrointestinal	11.7809	0.0926823	0.510366
Yre	Yre_3	EFO_0004210	Gallstones	gastrointestinal	112	8	1	HNF1B	gastrointestinal	10.3816	0.104276	0.510366
Cpa	Cpa_12	EFO_0004210	Gallstones	gastrointestinal	108	8	1	HNF1B	gastrointestinal	10.7774	0.100723	0.510366
Efe	Efe_7	EFO_0004210	Gallstones	gastrointestinal	87	8	1	LITAF	gastrointestinal	13.4364	0.0818643	0.510366
Cpa	Cpa_8	EFO_0004210	Gallstones	gastrointestinal	104	8	1	HNF1B	gastrointestinal	11.1998	0.0971568	0.510366
Pst	Pst_3	EFO_0004214	Abdominal Aortic Aneurysm	cardiovascular	102	5	1	DAB2IP	cardiovascular	19.9859	0.0607103	0.510366
Efe	Efe_9	EFO_0004214	Abdominal Aortic Aneurysm	cardiovascular	98	5	1	CDKN1A	cardiovascular	20.8192	0.0583865	0.510366
Cpa	Cpa_6	EFO_0004214	Abdominal Aortic Aneurysm	cardiovascular	124	5	1	SMYD2	cardiovascular	16.3754	0.0734094	0.510366
Pma	Pma_11	EFO_0004214	Abdominal Aortic Aneurysm	cardiovascular	87	5	1	SMYD2	cardiovascular	23.5204	0.0519722	0.510366
Aja	Aja_1	EFO_0004214	Abdominal Aortic Aneurysm	cardiovascular	166	5	1	IL6R	cardiovascular	12.1465	0.0972718	0.510366
Efe	Efe_7	EFO_0004214	Abdominal Aortic Aneurysm	cardiovascular	87	5	1	SMYD2	cardiovascular	23.5204	0.0519722	0.510366
Ec6	Ec6_9	EFO_0004214	Abdominal Aortic Aneurysm	cardiovascular	93	5	1	DAB2IP	cardiovascular	21.9515	0.0554752	0.510366
Efe	Efe_12	EFO_0004214	Abdominal Aortic Aneurysm	cardiovascular	92	5	1	CDKN1A	cardiovascular	22.2202	0.0548921	0.510366
Vfu	Vfu_7	EFO_0004214	Abdominal Aortic Aneurysm	cardiovascular	102	5	1	DAB2IP	cardiovascular	19.9859	0.0607103	0.510366
Pma	Pma_16	EFO_0004214	Abdominal Aortic Aneurysm	cardiovascular	136	5	1	CDKN1A	cardiovascular	14.9024	0.0802781	0.510366
Vfu	Vfu_14	EFO_0004214	Abdominal Aortic Aneurysm	cardiovascular	128	5	1	SMYD2	cardiovascular	15.8535	0.0757035	0.510366
Mmo	Mmo_3	EFO_0004215	Anorexia Nervosa	neurological	98	3	1	CERS6	neurological	41.5938	0.0354482	0.510366
Pst	Pst_16	EFO_0004215	Anorexia Nervosa	neurological	118	3	1	CERS6	neurological	34.4231	0.0425781	0.510366
Vfu	Vfu_16	EFO_0004215	Anorexia Nervosa	neurological	121	3	1	CERS6	neurological	33.5396	0.0436445	0.510366
Vfu	Vfu_4	EFO_0004215	Anorexia Nervosa	neurological	106	3	1	FHIT	neurological	38.3986	0.0383044	0.510366
Yre	Yre_2	EFO_0004215	Anorexia Nervosa	neurological	121	3	1	CERS6	neurological	33.5396	0.0436445	0.510366
Cda	Cda_5	EFO_0004215	Anorexia Nervosa	neurological	121	3	1	CERS6	neurological	33.5396	0.0436445	0.510366
Pma	Pma_10	EFO_0004215	Anorexia Nervosa	neurological	121	3	1	CERS6	neurological	33.5396	0.0436445	0.510366
Ec6	Ec6_4	EFO_0004215	Anorexia Nervosa	neurological	121	3	1	CERS6	neurological	33.5396	0.0436445	0.510366
Pse	Pse_4	EFO_0004215	Anorexia Nervosa	neurological	100	3	1	FHIT	neurological	40.7466	0.0361628	0.510366
Yen	Yen_5	EFO_0004215	Anorexia Nervosa	neurological	121	3	1	CERS6	neurological	33.5396	0.0436445	0.510366
Pfa	Pfa_6	EFO_0004215	Anorexia Nervosa	neurological	121	3	1	CERS6	neurological	33.5396	0.0436445	0.510366
Pma	Pma_15	EFO_0004215	Anorexia Nervosa	neurological	121	3	1	CERS6	neurological	33.5396	0.0436445	0.510366
Kpn	Kpn_4	EFO_0004215	Anorexia Nervosa	neurological	121	3	1	CERS6	neurological	33.5396	0.0436445	0.510366
Mmo	Mmo_1	EFO_0004215	Anorexia Nervosa	neurological	121	3	1	CERS6	neurological	33.5396	0.0436445	0.510366
Pre	Pre_7	EFO_0004215	Anorexia Nervosa	neurological	77	3	1	FHIT	neurological	53.1622	0.0279239	0.510366
Ec2	Ec2_5	EFO_0004215	Anorexia Nervosa	neurological	121	3	1	CERS6	neurological	33.5396	0.0436445	0.510366
Yre	Yre_8	EFO_0004215	Anorexia Nervosa	neurological	121	3	1	CERS6	neurological	33.5396	0.0436445	0.510366
Cpa	Cpa_4	EFO_0004215	Anorexia Nervosa	neurological	121	3	1	CERS6	neurological	33.5396	0.0436445	0.510366
Cda	Cda_1	EFO_0004229	Dupuytren Contracture	musculoskeletal or connective tissue disease	95	12	1	EPDR1	musculoskeletal or connective tissue disease	7.81824	0.130641	0.510366
Pma	Pma_2	EFO_0004229	Dupuytren Contracture	musculoskeletal or connective tissue disease	80	12	1	EBF2	musculoskeletal or connective tissue disease	9.31837	0.111113	0.510366
Pem	Pem_6	EFO_0004229	Dupuytren Contracture	musculoskeletal or connective tissue disease	74	12	1	RAB31	musculoskeletal or connective tissue disease	10.0904	0.10319	0.510366
Pma	Pma_12	EFO_0004229	Dupuytren Contracture	musculoskeletal or connective tissue disease	87	12	1	RAB31	musculoskeletal or connective tissue disease	8.55239	0.120276	0.510366
Efe	Efe_5	EFO_0004229	Dupuytren Contracture	musculoskeletal or connective tissue disease	80	12	1	EBF2	musculoskeletal or connective tissue disease	9.31837	0.111113	0.510366
Yen	Yen_6	EFO_0004229	Dupuytren Contracture	musculoskeletal or connective tissue disease	87	12	1	NEDD4	musculoskeletal or connective tissue disease	8.55239	0.120276	0.510366
Vfu	Vfu_8	EFO_0004229	Dupuytren Contracture	musculoskeletal or connective tissue disease	65	12	1	EPDR1	musculoskeletal or connective tissue disease	11.5205	0.0911836	0.510366
Yen	Yen_6	EFO_0004232	Eosinophilic Esophagitis		87	4	1	SMAD3		31.3385	0.041796	0.510366
Pst	Pst_1	EFO_0004232	Eosinophilic Esophagitis		94	4	1	EMSY		28.9432	0.0451009	0.510366
Mmo	Mmo_13	EFO_0004237	Graves Disease	metabolic	85	14	1	CEP43	immunological	7.41205	0.135885	0.510366
Pre	Pre_10	EFO_0004237	Graves Disease	metabolic	76	14	1	CEP43	immunological	8.30902	0.122355	0.510366
Efe	Efe_14	EFO_0004237	Graves Disease	metabolic	54	14	1	UBASH3A	immunological	11.7853	0.088449	0.510366
Yen	Yen_14	EFO_0004237	Graves Disease	metabolic	83	14	1	CEP43	immunological	7.59419	0.132895	0.510366
Pre	Pre_2	EFO_0004237	Graves Disease	metabolic	82	14	1	GGTLC2	immunological	7.68868	0.131397	0.510366
Pma	Pma_11	EFO_0004237	Graves Disease	metabolic	87	14	1	MYL2	immunological	7.23847	0.138865	0.510366
Pfa	Pfa_13	EFO_0004237	Graves Disease	metabolic	83	14	1	C6orf15	immunological	7.59419	0.132895	0.510366
Pfa	Pfa_2	EFO_0004237	Graves Disease	metabolic	89	14	1	MYL2	immunological	7.06982	0.141836	0.510366
Vfu	Vfu_14	EFO_0004237	Graves Disease	metabolic	128	14	2	CEP43,JAZF1	immunological	10.6435	0.0194744	0.510366
Pst	Pst_7	EFO_0004237	Graves Disease	metabolic	80	14	1	MYL2	immunological	7.88491	0.128392	0.510366
Aja	Aja_1	EFO_0004237	Graves Disease	metabolic	166	14	2	C1QTNF6,MYL2	immunological	8.14355	0.0316232	0.510366
Efe	Efe_10	EFO_0004237	Graves Disease	metabolic	87	14	1	BACH2	immunological	7.23847	0.138865	0.510366
Efe	Efe_7	EFO_0004237	Graves Disease	metabolic	87	14	1	SLAMF6	immunological	7.23847	0.138865	0.510366
Yen	Yen_20	EFO_0004237	Graves Disease	metabolic	122	14	2	CEP43,MYL2	immunological	11.1861	0.0177881	0.510366
Pfa	Pfa_17	EFO_0004237	Graves Disease	metabolic	66	14	1	JAZF1	immunological	9.59969	0.107091	0.510366
Vfu	Vfu_9	EFO_0004237	Graves Disease	metabolic	66	14	1	JAZF1	immunological	9.59969	0.107091	0.510366
Yen	Yen_6	EFO_0004237	Graves Disease	metabolic	87	14	1	C6orf15	immunological	7.23847	0.138865	0.510366
Efe	Efe_6	EFO_0004244	Interstitial Lung Disease	respiratory	99	10	1	UMAD1	respiratory	9.16136	0.114492	0.510366
Pst	Pst_8	EFO_0004244	Interstitial Lung Disease	respiratory	89	10	1	PRR5L	respiratory	10.2136	0.103488	0.510366
Kpn	Kpn_13	EFO_0004244	Interstitial Lung Disease	respiratory	59	10	1	IL21R	respiratory	15.5472	0.0697357	0.510366
Cpa	Cpa_6	EFO_0004244	Interstitial Lung Disease	respiratory	124	10	1	PRR5L	respiratory	7.28006	0.14147	0.510366
Pse	Pse_4	EFO_0004244	Interstitial Lung Disease	respiratory	100	10	1	UMAD1	respiratory	9.06805	0.115585	0.510366
Kpn	Kpn_5	EFO_0004244	Interstitial Lung Disease	respiratory	58	10	1	PRR5L	respiratory	15.821	0.0685912	0.510366
Ec2	Ec2_1	EFO_0004244	Interstitial Lung Disease	respiratory	123	10	1	ZNF462	respiratory	7.34042	0.140405	0.510366
Yre	Yre_1	EFO_0004244	Interstitial Lung Disease	respiratory	116	10	1	ZNF462	respiratory	7.79261	0.132919	0.510366
Ec6	Ec6_19	EFO_0004244	Interstitial Lung Disease	respiratory	125	10	1	IL7R	respiratory	7.2175	0.142534	0.510366
Aja	Aja_3	EFO_0004244	Interstitial Lung Disease	respiratory	87	10	1	STN1	respiratory	10.4539	0.101273	0.510366
Pst	Pst_1	EFO_0004244	Interstitial Lung Disease	respiratory	94	10	1	ANKRD55	respiratory	9.66045	0.109005	0.510366
Cpa	Cpa_13	EFO_0004244	Interstitial Lung Disease	respiratory	91	10	1	UMAD1	respiratory	9.9877	0.105699	0.510366
Cpa	Cpa_11	EFO_0004246	Mucocutaneous Lymph Node Syndrome		93	5	1	BLK		21.9515	0.0554752	0.510366
Pem	Pem_8	EFO_0004246	Mucocutaneous Lymph Node Syndrome		119	5	1	BLK		17.0776	0.0705354	0.510366
Vfu	Vfu_1	EFO_0004246	Mucocutaneous Lymph Node Syndrome		87	5	1	BLK		23.5204	0.0519722	0.510366
Pre	Pre_14	EFO_0004246	Mucocutaneous Lymph Node Syndrome		117	5	1	PGBD1		17.3756	0.0693838	0.510366
Kpn	Kpn_3	EFO_0004247	Mood Disorder	neurological	200	5	1	NCK2	neurological	10.033	0.116227	0.510366
Pse	Pse_1	EFO_0004247	Mood Disorder	neurological	53	5	1	NCK2	neurological	38.977	0.0319251	0.510366
Pse	Pse_3	EFO_0004247	Mood Disorder	neurological	100	5	1	NCK2	neurological	20.3839	0.0595489	0.510366
Yen	Yen_20	EFO_0004247	Mood Disorder	neurological	122	5	1	RBFOX1	neurological	16.6493	0.0722607	0.510366
Cda	Cda_9	EFO_0004247	Mood Disorder	neurological	123	5	1	RBFOX1	neurological	16.5112	0.0728352	0.510366
Aja	Aja_2	EFO_0004247	Mood Disorder	neurological	103	5	1	CELF4	neurological	19.7893	0.0612905	0.510366
Pse	Pse_4	EFO_0004247	Mood Disorder	neurological	100	5	1	CELF4	neurological	20.3839	0.0595489	0.510366
Cpa	Cpa_1	EFO_0004247	Mood Disorder	neurological	105	5	1	NCK2	neurological	19.4012	0.0624501	0.510366
Kpn	Kpn_6	EFO_0004247	Mood Disorder	neurological	155	5	1	NCK2	neurological	13.0363	0.0910702	0.510366
Pma	Pma_8	EFO_0004247	Mood Disorder	neurological	53	5	1	NCK2	neurological	38.977	0.0319251	0.510366
Yre	Yre_6	EFO_0004247	Mood Disorder	neurological	105	5	1	NCK2	neurological	19.4012	0.0624501	0.510366
Pfa	Pfa_1	EFO_0004247	Mood Disorder	neurological	123	5	1	RBFOX1	neurological	16.5112	0.0728352	0.510366
Kpn	Kpn_8	EFO_0004247	Mood Disorder	neurological	53	5	1	NCK2	neurological	38.977	0.0319251	0.510366
Pst	Pst_8	EFO_0004252	Nasopharyngeal Neoplasm	cancer	89	14	1	GAS7	cancer/proliferative	7.06895	0.141852	0.510366
Pst	Pst_19	EFO_0004252	Nasopharyngeal Neoplasm	cancer	81	14	1	TOX3	cancer/proliferative	7.7846	0.129911	0.510366
Pma	Pma_2	EFO_0004252	Nasopharyngeal Neoplasm	cancer	80	14	1	ZFHX3	cancer/proliferative	7.88394	0.128407	0.510366
Kpn	Kpn_3	EFO_0004252	Nasopharyngeal Neoplasm	cancer	200	14	2	TOX3,ZFHX3	cancer/proliferative	6.71638	0.0444698	0.510366
Pfa	Pfa_13	EFO_0004252	Nasopharyngeal Neoplasm	cancer	83	14	1	C6orf15	cancer/proliferative	7.59326	0.13291	0.510366
Efe	Efe_5	EFO_0004252	Nasopharyngeal Neoplasm	cancer	80	14	1	ZFHX3	cancer/proliferative	7.88394	0.128407	0.510366
Vfu	Vfu_8	EFO_0004252	Nasopharyngeal Neoplasm	cancer	65	14	1	GAS7	cancer/proliferative	9.74525	0.105563	0.510366
Pma	Pma_13	EFO_0004252	Nasopharyngeal Neoplasm	cancer	72	14	1	GAS7	cancer/proliferative	8.77978	0.116292	0.510366
Kpn	Kpn_1	EFO_0004253	Nephrolithiasis		122	7	1	CLDN14		11.1007	0.0996928	0.510366
Ec6	Ec6_14	EFO_0004253	Nephrolithiasis		90	7	1	RSPH14		15.1489	0.0744067	0.510366
Cpa	Cpa_11	EFO_0004253	Nephrolithiasis		93	7	1	RSPH14		14.6515	0.0768029	0.510366
Vfu	Vfu_15	EFO_0004253	Nephrolithiasis		137	7	1	AQP1		9.85754	0.11134	0.510366
Pem	Pem_7	EFO_0004253	Nephrolithiasis		122	7	1	CLDN14		11.1007	0.0996928	0.510366
Pma	Pma_4	EFO_0004253	Nephrolithiasis		108	7	1	RSPH14		12.5743	0.088704	0.510366
Pem	Pem_5	EFO_0004253	Nephrolithiasis		118	7	1	CLDN14		11.4843	0.0965648	0.510366
Pma	Pma_16	EFO_0004253	Nephrolithiasis		136	7	1	RSPH14		9.93089	0.110568	0.510366
Ec2	Ec2_1	EFO_0004253	Nephrolithiasis		123	7	1	RSPH14		11.0085	0.100473	0.510366
Ec6	Ec6_10	EFO_0004253	Nephrolithiasis		105	7	1	RSPH14		12.9405	0.0863343	0.510366
Pst	Pst_1	EFO_0004253	Nephrolithiasis		94	7	1	RSPH14		14.4929	0.0776004	0.510366
Pfa	Pfa_16	EFO_0004265	Peripheral Arterial Disease		89	5	1	KPNA2		22.9758	0.053141	0.510366
Vfu	Vfu_7	EFO_0004265	Peripheral Arterial Disease		102	5	1	KPNA2		19.9859	0.0607103	0.510366
Kpn	Kpn_5	EFO_0004265	Peripheral Arterial Disease		58	5	1	KPNA2		35.5564	0.0348943	0.510366
Efe	Efe_6	EFO_0004265	Peripheral Arterial Disease		99	5	1	STEAP1B		20.6107	0.0589678	0.510366
Pst	Pst_3	EFO_0004265	Peripheral Arterial Disease		102	5	1	KPNA2		19.9859	0.0607103	0.510366
Pma	Pma_3	EFO_0004265	Peripheral Arterial Disease		82	5	1	KPNA2		24.9699	0.0490451	0.510366
Pst	Pst_8	EFO_0004267	Biliary Liver Cirrhosis	gastrointestinal	89	5	1	DENND1B	immunological	22.9758	0.053141	0.510366
Pst	Pst_1	EFO_0004267	Biliary Liver Cirrhosis	gastrointestinal	94	5	1	DENND1B	immunological	21.7169	0.056058	0.510366
Efe	Efe_10	EFO_0004267	Biliary Liver Cirrhosis	gastrointestinal	87	5	1	DENND1B	immunological	23.5204	0.0519722	0.510366
Aja	Aja_1	EFO_0004267	Biliary Liver Cirrhosis	gastrointestinal	166	5	1	IL7R	immunological	12.1465	0.0972718	0.510366
Yre	Yre_4	EFO_0004267	Biliary Liver Cirrhosis	gastrointestinal	103	5	1	DENND1B	immunological	19.7893	0.0612905	0.510366
Ec6	Ec6_19	EFO_0004267	Biliary Liver Cirrhosis	gastrointestinal	125	5	1	IL7R	immunological	16.2417	0.0739834	0.510366
Yre	Yre_11	EFO_0004267	Biliary Liver Cirrhosis	gastrointestinal	130	5	1	RAD51B	immunological	15.6047	0.0768489	0.510366
Vfu	Vfu_20	EFO_0004268	Sclerosing Cholangitis	gastrointestinal	98	8	1	TCF4	immunological	11.9033	0.0917851	0.510366
Pfa	Pfa_1	EFO_0004268	Sclerosing Cholangitis	gastrointestinal	123	8	1	SGSM1	immunological	9.43583	0.113984	0.510366
Ec6	Ec6_10	EFO_0004268	Sclerosing Cholangitis	gastrointestinal	105	8	1	TCF4	immunological	11.0913	0.0980494	0.510366
Pre	Pre_5	EFO_0004268	Sclerosing Cholangitis	gastrointestinal	129	8	1	HDAC7	immunological	8.98777	0.119241	0.510366
Yre	Yre_12	EFO_0004268	Sclerosing Cholangitis	gastrointestinal	114	8	1	TCF4	immunological	10.2003	0.106048	0.510366
Pst	Pst_1	EFO_0004268	Sclerosing Cholangitis	gastrointestinal	94	8	1	BACH2	immunological	12.4194	0.0881885	0.510366
Pst	Pst_11	EFO_0004268	Sclerosing Cholangitis	gastrointestinal	103	8	1	HDAC7	immunological	11.3102	0.0962635	0.510366
Yen	Yen_8	EFO_0004268	Sclerosing Cholangitis	gastrointestinal	135	8	1	TCF4	immunological	8.57934	0.12447	0.510366
Pst	Pst_7	EFO_0004268	Sclerosing Cholangitis	gastrointestinal	80	8	1	TCF4	immunological	14.646	0.0755018	0.510366
Pma	Pma_12	EFO_0004268	Sclerosing Cholangitis	gastrointestinal	87	8	1	HDAC7	immunological	13.4364	0.0818643	0.510366
Cda	Cda_12	EFO_0004268	Sclerosing Cholangitis	gastrointestinal	124	8	1	UBASH3A	immunological	9.35828	0.114862	0.510366
Yen	Yen_4	EFO_0004268	Sclerosing Cholangitis	gastrointestinal	129	8	1	HDAC7	immunological	8.98777	0.119241	0.510366
Pre	Pre_9	EFO_0004268	Sclerosing Cholangitis	gastrointestinal	107	8	1	HDAC7	immunological	10.8801	0.0998323	0.510366
Efe	Efe_14	EFO_0004268	Sclerosing Cholangitis	gastrointestinal	54	8	1	UBASH3A	immunological	21.8773	0.0515306	0.510366
Pst	Pst_13	EFO_0004268	Sclerosing Cholangitis	gastrointestinal	140	8	1	TCF4	immunological	8.26598	0.128807	0.510366
Ec6	Ec6_19	EFO_0004268	Sclerosing Cholangitis	gastrointestinal	125	8	1	UBASH3A	immunological	9.28189	0.11574	0.510366
Pma	Pma_9	EFO_0004268	Sclerosing Cholangitis	gastrointestinal	129	8	1	HDAC7	immunological	8.98777	0.119241	0.510366
Cda	Cda_9	EFO_0004268	Sclerosing Cholangitis	gastrointestinal	123	8	1	SGSM1	immunological	9.43583	0.113984	0.510366
Pem	Pem_8	EFO_0004268	Sclerosing Cholangitis	gastrointestinal	119	8	1	TCF4	immunological	9.761	0.110465	0.510366
Pem	Pem_2	EFO_0004268	Sclerosing Cholangitis	gastrointestinal	105	8	1	TCF4	immunological	11.0913	0.0980494	0.510366
Kpn	Kpn_3	EFO_0004268	Sclerosing Cholangitis	gastrointestinal	200	8	2	TCF4,UBASH3A	immunological	13.4343	0.0150585	0.510366
Kpn	Kpn_10	EFO_0004268	Sclerosing Cholangitis	gastrointestinal	96	8	1	CCDC88B	immunological	12.1557	0.0899883	0.510366
Vfu	Vfu_13	EFO_0004268	Sclerosing Cholangitis	gastrointestinal	129	8	1	HDAC7	immunological	8.98777	0.119241	0.510366
Yen	Yen_13	EFO_0004268	Sclerosing Cholangitis	gastrointestinal	129	8	1	HDAC7	immunological	8.98777	0.119241	0.510366
Ec2	Ec2_1	EFO_0004268	Sclerosing Cholangitis	gastrointestinal	123	8	1	TCF4	immunological	9.43583	0.113984	0.510366
Pfa	Pfa_11	EFO_0004268	Sclerosing Cholangitis	gastrointestinal	107	8	1	TCF4	immunological	10.8801	0.0998323	0.510366
Pre	Pre_22	EFO_0004268	Sclerosing Cholangitis	gastrointestinal	94	8	1	BACH2	immunological	12.4194	0.0881885	0.510366
Vfu	Vfu_15	EFO_0004268	Sclerosing Cholangitis	gastrointestinal	137	8	1	TCF4	immunological	8.45122	0.126207	0.510366
Yen	Yen_15	EFO_0004268	Sclerosing Cholangitis	gastrointestinal	129	8	1	HDAC7	immunological	8.98777	0.119241	0.510366
Pre	Pre_12	EFO_0004268	Sclerosing Cholangitis	gastrointestinal	105	8	1	UBASH3A	immunological	11.0913	0.0980494	0.510366
Efe	Efe_10	EFO_0004268	Sclerosing Cholangitis	gastrointestinal	87	8	1	BACH2	immunological	13.4364	0.0818643	0.510366
Yen	Yen_19	EFO_0004268	Sclerosing Cholangitis	gastrointestinal	108	8	1	TCF4	immunological	10.7774	0.100723	0.510366
Pse	Pse_2	EFO_0004268	Sclerosing Cholangitis	gastrointestinal	112	8	1	TCF4	immunological	10.3816	0.104276	0.510366
Cda	Cda_11	EFO_0004268	Sclerosing Cholangitis	gastrointestinal	102	8	1	TCF4	immunological	11.4225	0.0953694	0.510366
Pst	Pst_12	EFO_0004268	Sclerosing Cholangitis	gastrointestinal	129	8	1	HDAC7	immunological	8.98777	0.119241	0.510366
Pst	Pst_14	EFO_0004268	Sclerosing Cholangitis	gastrointestinal	95	8	1	INPP5A	immunological	12.286	0.0890888	0.510366
Pma	Pma_4	EFO_0004268	Sclerosing Cholangitis	gastrointestinal	108	8	1	TCF4	immunological	10.7774	0.100723	0.510366
Pst	Pst_17	EFO_0004268	Sclerosing Cholangitis	gastrointestinal	157	8	1	UBASH3A	immunological	7.35184	0.143413	0.510366
Yen	Yen_2	EFO_0004268	Sclerosing Cholangitis	gastrointestinal	125	8	1	TCF4	immunological	9.28189	0.11574	0.510366
Pfa	Pfa_5	EFO_0004269	Cardiac Arrhythmia	cardiovascular	113	9	1	NEBL	cardiovascular	9.00305	0.117512	0.510366
Kpn	Kpn_3	EFO_0004269	Cardiac Arrhythmia	cardiovascular	200	9	2	NEBL,ZFHX3	cardiovascular	11.5164	0.0190527	0.510366
Yen	Yen_6	EFO_0004269	Cardiac Arrhythmia	cardiovascular	87	9	1	ZFHX3	cardiovascular	11.7613	0.0916198	0.510366
Vfu	Vfu_4	EFO_0004269	Cardiac Arrhythmia	cardiovascular	106	9	1	ZFHX3	cardiovascular	9.61263	0.110606	0.510366
Pre	Pre_15	EFO_0004269	Cardiac Arrhythmia	cardiovascular	113	9	1	TBX5	cardiovascular	9.00305	0.117512	0.510366
Yen	Yen_8	EFO_0004269	Cardiac Arrhythmia	cardiovascular	135	9	1	TBX5	cardiovascular	7.50781	0.138906	0.510366
Yre	Yre_14	EFO_0004269	Cardiac Arrhythmia	cardiovascular	113	9	1	NEBL	cardiovascular	9.00305	0.117512	0.510366
Mmo	Mmo_5	EFO_0004269	Cardiac Arrhythmia	cardiovascular	124	9	1	NEBL	cardiovascular	8.18878	0.128267	0.510366
Cpa	Cpa_3	EFO_0004269	Cardiac Arrhythmia	cardiovascular	113	9	1	NEBL	cardiovascular	9.00305	0.117512	0.510366
Vfu	Vfu_19	EFO_0004269	Cardiac Arrhythmia	cardiovascular	95	9	1	HAND2	cardiovascular	10.7499	0.0996575	0.510366
Cda	Cda_11	EFO_0004269	Cardiac Arrhythmia	cardiovascular	102	9	1	NEBL	cardiovascular	9.99921	0.106639	0.510366
Cda	Cda_12	EFO_0004269	Cardiac Arrhythmia	cardiovascular	124	9	2	NEBL,WIPF1	cardiovascular	18.8555	0.00762533	0.510366
Yre	Yre_5	EFO_0004269	Cardiac Arrhythmia	cardiovascular	95	9	1	HAND2	cardiovascular	10.7499	0.0996575	0.510366
Ec6	Ec6_20	EFO_0004269	Cardiac Arrhythmia	cardiovascular	74	9	1	PITX2	cardiovascular	13.88	0.0784224	0.510366
Pfa	Pfa_2	EFO_0004269	Cardiac Arrhythmia	cardiovascular	89	9	1	PRRX1	cardiovascular	11.4925	0.0936352	0.510366
Pre	Pre_14	EFO_0004269	Cardiac Arrhythmia	cardiovascular	117	9	1	NEBL	cardiovascular	8.69177	0.121436	0.510366
Yen	Yen_9	EFO_0004269	Cardiac Arrhythmia	cardiovascular	78	9	1	NEBL	cardiovascular	13.1481	0.0825011	0.510366
Yre	Yre_7	EFO_0004269	Cardiac Arrhythmia	cardiovascular	113	9	1	NEBL	cardiovascular	9.00305	0.117512	0.510366
Kpn	Kpn_14	EFO_0004269	Cardiac Arrhythmia	cardiovascular	109	9	1	NEBL	cardiovascular	9.34141	0.113571	0.510366
Mmo	Mmo_6	EFO_0004269	Cardiac Arrhythmia	cardiovascular	74	9	1	PITX2	cardiovascular	13.88	0.0784224	0.510366
Cda	Cda_8	EFO_0004269	Cardiac Arrhythmia	cardiovascular	113	9	1	NEBL	cardiovascular	9.00305	0.117512	0.510366
Vfu	Vfu_21	EFO_0004269	Cardiac Arrhythmia	cardiovascular	106	9	1	NEBL	cardiovascular	9.61263	0.110606	0.510366
Cpa	Cpa_10	EFO_0004269	Cardiac Arrhythmia	cardiovascular	123	9	1	PITX2	cardiovascular	8.25683	0.127294	0.510366
Pre	Pre_21	EFO_0004269	Cardiac Arrhythmia	cardiovascular	116	9	1	NEBL	cardiovascular	8.76551	0.120457	0.510366
Pst	Pst_19	EFO_0004269	Cardiac Arrhythmia	cardiovascular	81	9	1	PITX2	cardiovascular	12.6511	0.0855497	0.510366
Mmo	Mmo_13	EFO_0004270	Restless Legs Syndrome	neurological	85	5	1	LMO1	neurological	24.06	0.0508022	0.510366
Kpn	Kpn_3	EFO_0004270	Restless Legs Syndrome	neurological	200	5	1	TOX3	neurological	10.033	0.116227	0.510366
Pre	Pre_7	EFO_0004270	Restless Legs Syndrome	neurological	77	5	1	MICALL2	neurological	26.6151	0.0461108	0.510366
Mmo	Mmo_5	EFO_0004270	Restless Legs Syndrome	neurological	124	5	1	MICALL2	neurological	16.3754	0.0734094	0.510366
Pre	Pre_17	EFO_0004270	Restless Legs Syndrome	neurological	184	5	1	CCDC148	neurological	10.9293	0.107347	0.510366
Yre	Yre_4	EFO_0004270	Restless Legs Syndrome	neurological	103	5	1	LMO1	neurological	19.7893	0.0612905	0.510366
Ec6	Ec6_20	EFO_0004270	Restless Legs Syndrome	neurological	74	5	1	MICALL2	neurological	27.7137	0.0443467	0.510366
Pma	Pma_18	EFO_0004270	Restless Legs Syndrome	neurological	74	5	1	LMO1	neurological	27.7137	0.0443467	0.510366
Mmo	Mmo_6	EFO_0004270	Restless Legs Syndrome	neurological	74	5	1	MICALL2	neurological	27.7137	0.0443467	0.510366
Efe	Efe_11	EFO_0004270	Restless Legs Syndrome	neurological	183	5	1	LMO1	neurological	10.9904	0.106789	0.510366
Pre	Pre_19	EFO_0004270	Restless Legs Syndrome	neurological	100	5	1	LMO1	neurological	20.3839	0.0595489	0.510366
Vfu	Vfu_5	EFO_0004270	Restless Legs Syndrome	neurological	99	5	1	MICALL2	neurological	20.6107	0.0589678	0.510366
Efe	Efe_7	EFO_0004270	Restless Legs Syndrome	neurological	87	5	1	CCDC148	neurological	23.5204	0.0519722	0.510366
Pst	Pst_10	EFO_0004274	Gout	metabolic	100	11	1	PIBF1	immunological	8.16121	0.126389	0.510366
Cda	Cda_8	EFO_0004274	Gout	metabolic	113	11	2	PIBF1,RFX3	immunological	16.1415	0.0095543	0.510366
Efe	Efe_14	EFO_0004274	Gout	metabolic	54	11	1	ALDH16A1	immunological	15.3204	0.0701749	0.510366
Pfa	Pfa_1	EFO_0004274	Gout	metabolic	123	11	2	MYL2,SPP1	immunological	14.7938	0.0112457	0.510366
Cpa	Cpa_12	EFO_0004274	Gout	metabolic	108	11	1	RFX3	immunological	7.54475	0.135844	0.510366
Pfa	Pfa_5	EFO_0004274	Gout	metabolic	113	11	2	PIBF1,RFX3	immunological	16.1415	0.0095543	0.510366
Pre	Pre_9	EFO_0004274	Gout	metabolic	107	11	1	MYL2	immunological	7.61666	0.134667	0.510366
Yre	Yre_14	EFO_0004274	Gout	metabolic	113	11	2	PIBF1,RFX3	immunological	16.1415	0.0095543	0.510366
Yre	Yre_7	EFO_0004274	Gout	metabolic	113	11	2	PIBF1,RFX3	immunological	16.1415	0.0095543	0.510366
Cpa	Cpa_1	EFO_0004274	Gout	metabolic	105	11	1	ALDH16A1	immunological	7.76469	0.132309	0.510366
Pst	Pst_7	EFO_0004274	Gout	metabolic	80	11	1	MYL2	immunological	10.25	0.102339	0.510366
Pma	Pma_11	EFO_0004274	Gout	metabolic	87	11	1	MYL2	immunological	9.4089	0.110824	0.510366
Pfa	Pfa_2	EFO_0004274	Gout	metabolic	89	11	1	MYL2	immunological	9.19281	0.113235	0.510366
Yre	Yre_9	EFO_0004274	Gout	metabolic	105	11	1	ACSM2B	immunological	7.76469	0.132309	0.510366
Pma	Pma_2	EFO_0004274	Gout	metabolic	80	11	1	RFX3	immunological	10.25	0.102339	0.510366
Pre	Pre_18	EFO_0004274	Gout	metabolic	86	11	1	PIBF1	immunological	9.52089	0.109617	0.510366
Efe	Efe_5	EFO_0004274	Gout	metabolic	80	11	1	RFX3	immunological	10.25	0.102339	0.510366
Vfu	Vfu_18	EFO_0004274	Gout	metabolic	100	11	1	PIBF1	immunological	8.16121	0.126389	0.510366
Cda	Cda_9	EFO_0004274	Gout	metabolic	123	11	2	MYL2,SPP1	immunological	14.7938	0.0112457	0.510366
Pre	Pre_15	EFO_0004274	Gout	metabolic	113	11	1	MYL2	immunological	7.20461	0.141706	0.510366
Kpn	Kpn_10	EFO_0004274	Gout	metabolic	96	11	1	PIBF1	immunological	8.50998	0.121627	0.510366
Vfu	Vfu_6	EFO_0004274	Gout	metabolic	100	11	1	PIBF1	immunological	8.16121	0.126389	0.510366
Yre	Yre_6	EFO_0004274	Gout	metabolic	105	11	1	ALDH16A1	immunological	7.76469	0.132309	0.510366
Cpa	Cpa_3	EFO_0004274	Gout	metabolic	113	11	2	PIBF1,RFX3	immunological	16.1415	0.0095543	0.510366
Pma	Pma_17	EFO_0004279	Suntan	skin	94	9	1	GAS8	skin	10.8664	0.0986562	0.510366
Yen	Yen_8	EFO_0004279	Suntan	skin	135	9	1	KIAA0930	skin	7.50781	0.138906	0.510366
Pma	Pma_4	EFO_0004279	Suntan	skin	108	9	1	GAS8	skin	9.42921	0.112584	0.510366
Yre	Yre_14	EFO_0004279	Suntan	skin	113	9	1	GAS8	skin	9.00305	0.117512	0.510366
Pem	Pem_7	EFO_0004279	Suntan	skin	122	9	1	TYRP1	skin	8.32601	0.12632	0.510366
Yre	Yre_11	EFO_0004279	Suntan	skin	130	9	1	RALY	skin	7.80281	0.134084	0.510366
Pma	Pma_11	EFO_0004279	Suntan	skin	87	9	1	CPNE7	skin	11.7613	0.0916198	0.510366
Pre	Pre_10	EFO_0004279	Suntan	skin	76	9	1	RALY	skin	13.4971	0.0804638	0.510366
Yre	Yre_7	EFO_0004279	Suntan	skin	113	9	1	GAS8	skin	9.00305	0.117512	0.510366
Pre	Pre_21	EFO_0004279	Suntan	skin	116	9	1	RALY	skin	8.76551	0.120457	0.510366
Pre	Pre_19	EFO_0004279	Suntan	skin	100	9	1	BNC2	skin	10.1989	0.104649	0.510366
Pre	Pre_22	EFO_0004279	Suntan	skin	94	9	1	KIAA0930	skin	10.8664	0.0986562	0.510366
Efe	Efe_11	EFO_0004279	Suntan	skin	183	9	2	BNC2,GAS8	skin	12.6228	0.0160996	0.510366
Pfa	Pfa_14	EFO_0004279	Suntan	skin	97	9	1	CPNE7	skin	10.524	0.101657	0.510366
Efe	Efe_13	EFO_0004279	Suntan	skin	120	9	1	CPNE7	skin	8.46788	0.124369	0.510366
Vfu	Vfu_4	EFO_0004279	Suntan	skin	106	9	1	GAS8	skin	9.61263	0.110606	0.510366
Vfu	Vfu_15	EFO_0004279	Suntan	skin	137	9	1	GAS8	skin	7.39594	0.140827	0.510366
Cpa	Cpa_3	EFO_0004279	Suntan	skin	113	9	1	GAS8	skin	9.00305	0.117512	0.510366
Pma	Pma_14	EFO_0004279	Suntan	skin	68	9	1	IRF4	skin	15.1282	0.072274	0.510366
Pfa	Pfa_5	EFO_0004279	Suntan	skin	113	9	1	GAS8	skin	9.00305	0.117512	0.510366
Mmo	Mmo_13	EFO_0004279	Suntan	skin	85	9	1	BNC2	skin	12.0435	0.0896004	0.510366
Pfa	Pfa_16	EFO_0004279	Suntan	skin	89	9	1	GAS8	skin	11.4925	0.0936352	0.510366
Pre	Pre_18	EFO_0004279	Suntan	skin	86	9	1	GAS8	skin	11.9005	0.0906106	0.510366
Kpn	Kpn_1	EFO_0004279	Suntan	skin	122	9	1	TYRP1	skin	8.32601	0.12632	0.510366
Yre	Yre_4	EFO_0004279	Suntan	skin	103	9	1	BNC2	skin	9.89953	0.107632	0.510366
Cda	Cda_8	EFO_0004279	Suntan	skin	113	9	1	GAS8	skin	9.00305	0.117512	0.510366
Yen	Yen_19	EFO_0004285	Albuminuria	metabolic	108	9	1	TCF4	metabolic	9.42921	0.112584	0.510366
Pfa	Pfa_16	EFO_0004285	Albuminuria	metabolic	89	9	1	CWC27	metabolic	11.4925	0.0936352	0.510366
Vfu	Vfu_14	EFO_0004285	Albuminuria	metabolic	128	9	1	FOXD2	metabolic	7.92738	0.132149	0.510366
Pem	Pem_8	EFO_0004285	Albuminuria	metabolic	119	9	1	TCF4	metabolic	8.54062	0.123393	0.510366
Yen	Yen_2	EFO_0004285	Albuminuria	metabolic	125	9	1	TCF4	metabolic	8.12183	0.129239	0.510366
Ec6	Ec6_10	EFO_0004285	Albuminuria	metabolic	105	9	1	TCF4	metabolic	9.70633	0.109616	0.510366
Pfa	Pfa_4	EFO_0004285	Albuminuria	metabolic	103	9	1	FOXD2	metabolic	9.89953	0.107632	0.510366
Yre	Yre_12	EFO_0004285	Albuminuria	metabolic	114	9	1	TCF4	metabolic	8.92349	0.118494	0.510366
Vfu	Vfu_4	EFO_0004285	Albuminuria	metabolic	106	9	1	TCF4	metabolic	9.61263	0.110606	0.510366
Yre	Yre_11	EFO_0004285	Albuminuria	metabolic	130	9	1	ADO	metabolic	7.80281	0.134084	0.510366
Pfa	Pfa_15	EFO_0004285	Albuminuria	metabolic	103	9	1	CWC27	metabolic	9.89953	0.107632	0.510366
Vfu	Vfu_15	EFO_0004285	Albuminuria	metabolic	137	9	1	TCF4	metabolic	7.39594	0.140827	0.510366
Pfa	Pfa_13	EFO_0004285	Albuminuria	metabolic	83	9	1	FOXD2	metabolic	12.3399	0.087577	0.510366
Vfu	Vfu_7	EFO_0004285	Albuminuria	metabolic	102	9	1	PRKCI	metabolic	9.99921	0.106639	0.510366
Ec2	Ec2_1	EFO_0004285	Albuminuria	metabolic	123	9	1	TCF4	metabolic	8.25683	0.127294	0.510366
Pse	Pse_2	EFO_0004285	Albuminuria	metabolic	112	9	1	TCF4	metabolic	9.08792	0.116528	0.510366
Vfu	Vfu_20	EFO_0004285	Albuminuria	metabolic	98	9	1	TCF4	metabolic	10.4144	0.102655	0.510366
Pst	Pst_3	EFO_0004285	Albuminuria	metabolic	102	9	1	PRKCI	metabolic	9.99921	0.106639	0.510366
Cda	Cda_11	EFO_0004285	Albuminuria	metabolic	102	9	1	TCF4	metabolic	9.99921	0.106639	0.510366
Yre	Yre_9	EFO_0004285	Albuminuria	metabolic	105	9	1	PRKCI	metabolic	9.70633	0.109616	0.510366
Aja	Aja_3	EFO_0004285	Albuminuria	metabolic	87	9	1	FRS2	metabolic	11.7613	0.0916198	0.510366
Cpa	Cpa_6	EFO_0004285	Albuminuria	metabolic	124	9	1	FOXD2	metabolic	8.18878	0.128267	0.510366
Pre	Pre_19	EFO_0004285	Albuminuria	metabolic	100	9	1	FRS2	metabolic	10.1989	0.104649	0.510366
Pma	Pma_11	EFO_0004285	Albuminuria	metabolic	87	9	1	CWC27	metabolic	11.7613	0.0916198	0.510366
Yen	Yen_8	EFO_0004285	Albuminuria	metabolic	135	9	1	TCF4	metabolic	7.50781	0.138906	0.510366
Pst	Pst_13	EFO_0004285	Albuminuria	metabolic	140	9	2	FOXD2,TCF4	metabolic	16.6415	0.00964066	0.510366
Ec6	Ec6_9	EFO_0004285	Albuminuria	metabolic	93	9	1	CWC27	metabolic	10.9852	0.097654	0.510366
Pma	Pma_4	EFO_0004285	Albuminuria	metabolic	108	9	1	TCF4	metabolic	9.42921	0.112584	0.510366
Yen	Yen_12	EFO_0004285	Albuminuria	metabolic	93	9	1	FOXD2	metabolic	10.9852	0.097654	0.510366
Yre	Yre_7	EFO_0004286	Venous Thromboembolism	cardiovascular	113	16	2	NEBL,SOX5	cardiovascular	10.3712	0.0199319	0.510366
Cpa	Cpa_3	EFO_0004286	Venous Thromboembolism	cardiovascular	113	16	2	NEBL,SOX5	cardiovascular	10.3712	0.0199319	0.510366
Pfa	Pfa_5	EFO_0004286	Venous Thromboembolism	cardiovascular	113	16	2	NEBL,SOX5	cardiovascular	10.3712	0.0199319	0.510366
Aja	Aja_2	EFO_0004286	Venous Thromboembolism	cardiovascular	103	16	2	RNF44,SOX5	cardiovascular	11.4116	0.0167344	0.510366
Yre	Yre_14	EFO_0004286	Venous Thromboembolism	cardiovascular	113	16	2	NEBL,SOX5	cardiovascular	10.3712	0.0199319	0.510366
Yen	Yen_9	EFO_0004286	Venous Thromboembolism	cardiovascular	78	16	1	NEBL	cardiovascular	7.00953	0.14199	0.510366
Kpn	Kpn_9	EFO_0004286	Venous Thromboembolism	cardiovascular	246	16	2	CPNE8,NEBL	cardiovascular	4.64426	0.0816965	0.510366
Cda	Cda_8	EFO_0004286	Venous Thromboembolism	cardiovascular	113	16	2	NEBL,SOX5	cardiovascular	10.3712	0.0199319	0.510366
Pma	Pma_13	EFO_0004286	Venous Thromboembolism	cardiovascular	72	16	1	FGF14	cardiovascular	7.60868	0.131778	0.510366
Yen	Yen_17	EFO_0004289	Lymphoid Leukemia	cancer	236	4	1	BCL2L11	cancer/proliferative	11.2737	0.110318	0.510366
Pma	Pma_6	EFO_0004289	Lymphoid Leukemia	cancer	249	4	1	BCL2L11	cancer/proliferative	10.6699	0.116116	0.510366
Pma	Pma_14	EFO_0004289	Lymphoid Leukemia	cancer	68	4	1	IRF4	cancer/proliferative	40.2308	0.0327821	0.510366
Vfu	Vfu_2	EFO_0004289	Lymphoid Leukemia	cancer	249	4	1	BCL2L11	cancer/proliferative	10.6699	0.116116	0.510366
Efe	Efe_8	EFO_0004289	Lymphoid Leukemia	cancer	249	4	1	BCL2L11	cancer/proliferative	10.6699	0.116116	0.510366
Pre	Pre_11	EFO_0004289	Lymphoid Leukemia	cancer	197	4	1	BCL2L11	cancer/proliferative	13.5808	0.0927496	0.510366
Pem	Pem_3	EFO_0004289	Lymphoid Leukemia	cancer	249	4	1	BCL2L11	cancer/proliferative	10.6699	0.116116	0.510366
Efe	Efe_8	EFO_0004300	Longevity	other	249	4	1	HSD17B12	other	10.6699	0.116116	0.510366
Yen	Yen_17	EFO_0004300	Longevity	other	236	4	1	HSD17B12	other	11.2737	0.110318	0.510366
Pst	Pst_5	EFO_0004300	Longevity	other	69	4	1	MYO5B	other	39.7043	0.0332581	0.510366
Yre	Yre_12	EFO_0004300	Longevity	other	114	4	1	MYO5B	other	23.767	0.0544966	0.510366
Vfu	Vfu_19	EFO_0004300	Longevity	other	95	4	1	APBA2	other	28.6331	0.0455724	0.510366
Pst	Pst_9	EFO_0004300	Longevity	other	226	4	1	HSD17B12	other	11.791	0.105837	0.510366
Cpa	Cpa_7	EFO_0004300	Longevity	other	170	4	1	HSD17B12	other	15.8061	0.0804357	0.510366
Pma	Pma_2	EFO_0004300	Longevity	other	80	4	1	MYO5B	other	34.1321	0.0384824	0.510366
Pst	Pst_17	EFO_0004300	Longevity	other	157	4	1	HSD17B12	other	17.1469	0.0744623	0.510366
Pre	Pre_16	EFO_0004300	Longevity	other	143	4	1	MYO5B	other	18.8657	0.0679969	0.510366
Pst	Pst_14	EFO_0004300	Longevity	other	95	4	1	MYO5B	other	28.6331	0.0455724	0.510366
Pma	Pma_6	EFO_0004300	Longevity	other	249	4	1	HSD17B12	other	10.6699	0.116116	0.510366
Pem	Pem_3	EFO_0004300	Longevity	other	249	4	1	HSD17B12	other	10.6699	0.116116	0.510366
Pre	Pre_11	EFO_0004300	Longevity	other	197	4	1	HSD17B12	other	13.5808	0.0927496	0.510366
[truncated: 20,684 more rows]

## Sheet: 23B
Table 23B: Disease-category attributes of genetic predisposition trait associations in effector target network neighborhoods.
Strain	Number of associations	EFO category	Number of EFO terms in EFO category
Pma	5	cancer/proliferative	13
Pma	3	cardiovascular	20
Pma	2	eyes/vision	10
Pma	1	gastrointestinal	2
Pma	3	haematological	17
Pma	5	metabolic	25
Pma	2	musculoskeletal or connective tissue disease	5
Pma	6	other	37
Pma	1	reproductive	2
Pma	1	respiratory	2
Pma	1	skin	3
Kpn	1	cancer/proliferative	13
Kpn	6	cardiovascular	20
Kpn	1	eyes/vision	10
Kpn	1	gastrointestinal	2
Kpn	1	haematological	17
Kpn	5	immunological	30
Kpn	2	metabolic	25
Kpn	1	neurological	12
Kpn	4	other	37
Kpn	1	reproductive	2
Kpn	1	skin	3
Pst	2	cancer/proliferative	13
Pst	9	cardiovascular	20
Pst	2	endocrine	6
Pst	1	haematological	17
Pst	12	immunological	30
Pst	6	metabolic	25
Pst	1	musculoskeletal or connective tissue disease	5
Pst	4	neurological	12
Pst	4	other	37
Cda	1	cancer/proliferative	13
Cda	5	cardiovascular	20
Cda	3	endocrine	6
Cda	1	eyes/vision	10
Cda	1	haematological	17
Cda	5	immunological	30
Cda	1	metabolic	25
Cda	1	musculoskeletal or connective tissue disease	5
Cda	3	neurological	12
Cda	2	other	37
Cpa	1	cancer/proliferative	13
Cpa	1	cardiovascular	20
Cpa	1	endocrine	6
Cpa	1	eyes/vision	10
Cpa	3	immunological	30
Cpa	6	metabolic	25
Cpa	2	musculoskeletal or connective tissue disease	5
Cpa	1	neurological	12
Cpa	1	skin	3
Efe	1	cancer/proliferative	13
Efe	1	cardiovascular	20
Efe	2	endocrine	6
Efe	1	haematological	17
Efe	6	immunological	30
Efe	4	metabolic	25
Efe	1	musculoskeletal or connective tissue disease	5
Efe	1	neurological	12
Efe	4	other	37
Pre	1	cancer/proliferative	13
Pre	1	cardiovascular	20
Pre	1	dental	2
Pre	3	endocrine	6
Pre	6	immunological	30
Pre	3	metabolic	25
Pre	2	musculoskeletal or connective tissue disease	5
Pre	2	neurological	12
Pre	3	other	37
Vfu	2	cancer/proliferative	13
Vfu	7	cardiovascular	20
Vfu	1	endocrine	6
Vfu	3	eyes/vision	10
Vfu	4	haematological	17
Vfu	3	immunological	30
Vfu	4	metabolic	25
Vfu	1	musculoskeletal or connective tissue disease	5
Vfu	3	neurological	12
Vfu	9	other	37
Vfu	1	respiratory	2
Vfu	2	skin	3
Pfa	1	cancer/proliferative	13
Pfa	3	cardiovascular	20
Pfa	1	eyes/vision	10
Pfa	1	gastrointestinal	2
Pfa	2	haematological	17
Pfa	4	immunological	30
Pfa	3	metabolic	25
Pfa	2	musculoskeletal or connective tissue disease	5
Pfa	1	neurological	12
Pfa	4	other	37
Yen	3	cancer/proliferative	13
Yen	3	cardiovascular	20
Yen	2	eyes/vision	10
Yen	2	haematological	17
Yen	12	immunological	30
Yen	7	metabolic	25
Yen	1	musculoskeletal or connective tissue disease	5
Yen	2	neurological	12
Yen	7	other	37
Yen	1	skin	3
Ec6	1	cancer/proliferative	13
Ec6	3	cardiovascular	20
Ec6	2	haematological	17
Ec6	5	immunological	30
Ec6	6	metabolic	25
Ec6	2	neurological	12
Ec6	1	other	37
Ec6	1	skin	3
Pem	1	cancer/proliferative	13
Pem	1	dental	2
Pem	1	endocrine	6
Pem	1	haematological	17
Pem	4	immunological	30
Pem	2	metabolic	25
Pem	1	musculoskeletal or connective tissue disease	5
Pem	2	neurological	12
Pem	1	other	37
Yre	1	cancer/proliferative	13
Yre	2	cardiovascular	20
Yre	2	eyes/vision	10
Yre	4	immunological	30
Yre	2	metabolic	25
Yre	1	musculoskeletal or connective tissue disease	5
Yre	3	other	37
Mmo	2	cardiovascular	20
Mmo	1	endocrine	6
Mmo	3	eyes/vision	10
Mmo	1	haematological	17
Mmo	3	immunological	30
Mmo	2	metabolic	25
Mmo	1	musculoskeletal or connective tissue disease	5
Mmo	1	neurological	12
Mmo	6	other	37
Pse	1	endocrine	6
Pse	1	eyes/vision	10
Pse	1	gastrointestinal	2
Pse	1	musculoskeletal or connective tissue disease	5
Pse	1	other	37
Aja	1	haematological	17
Aja	2	neurological	12
Aja	2	other	37
Eta	1	haematological	17
Eta	1	immunological	30
Eta	1	metabolic	25
Eta	1	musculoskeletal or connective tissue disease	5
Ec2	4	immunological	30
Ec2	1	metabolic	25
Ec2	1	neurological	12
Ec2	1	other	37
Ec2	1	skin	3

## Sheet: 23C
Table 23C: Immunological genetic predisposition traits (EFO terms) enriched in effector target neighborhoods
Trait	Number of associations
Acne	1
Allergy	9
Ankylosing spondylitis	1
Asthma	4
Autoimmune disease	5
Celiac disease	1
Crohn's disease	1
Eczema	7
Gout	5
Graves disease	1
Immune system disease	1
Immunoglobulin isotype switching	1
Inflammatory bowel disease	2
Interleukin 1 receptor antagonist	4
Multiple sclerosis	3
Psoriasis	14
Rheumatoid Arthritis	8
Sarcoidosis	1
Sclerosing cholangitis	1
Sjogren syndrome	4
Systemic lupus erythematosus	3
Tuberculosis	1
Type 1 diabetes	2
