# Supplementary material for: Effector–host interactome map links type III secretion systems in healthy gut microbiomes to immune modulation
Source: Nat Microbiol. 2026 Jan 26;11(2):442–60. doi: 10.1038/s41564-025-02241-y (PMC12872453; doi:10.1038/s41564-025-02241-y)
Supplement: Supplementary file 27 — NF-kB assays. [file 41564_2025_2241_MOESM27_ESM.xlsx]

## Sheet: Summary
Supplementary Data 24: NF-kB assay
Table	Name	Description	Details
24A	NF-kB reporter assay on untreated cells	Luciferase measurements, F/R and statistics of NF-kB reporter assay on unstimulated cells	Effector abbreviation
			Firefly rp 1/2/3/4: average firefly measurements of two technical replicates of repeat 1/2/3/4
			Renilla 1/2/3/4: average renilla measurements of two technical replicates of repeat 1/2/3/4
			F/R rp 1/2/3/4: firefly / renilla ratio of repeat 1/2/3/4
			F/R Ikkb rp 1/2/3/4: firefly / renilla ratio of positive control Ikkb of repeat 1/2/3/4
			fold change from F/R Ikkb 1/2/3/4: fold change from Ikkb of repeat 1/2/3/4
			Z score: z score calculated by Kruskal Wallis test compared to empty vector
			P value: P value calculated by Dunn's test compared to empty vector
			FDR: adjusted p-value calculated using FDR correction
24B	NF-kB reporter assay on treated cells	Luciferase measurements, F/R and statistics of NF-kB reporter assay on TNF stimulated cells	See details in 24A
24C	Summary data of the empty vector used in the NF-kB reporter assay		Firefly
			Renilla
			F/R
			F/R control: F/R from A20 for treated samples and from Ikkβ for untreated samples
			Fold Change From F/R Control: fold change F/R from A20 for treated samples and from Ikkβ for untreated samples
			Condition: cells treated with TNF or untreated

## Sheet: 24A
Table 24A: NF-kB reporter assay on untreated cells
Effector abbreviation	Firefly rp 1	Renilla rp 1	F/R rp 1	F/R Ikkb rp 1	fold change from F/R Ikkb rp 1	Firefly rp 2	Renilla rp 2	F/R rp 2	F/R Ikkb rp 2	Fold change from F/R Ikkb rp 2	Firefly rp 3	Renilla rp 3	F/R rp 3	F/R Ikkb rp 3	fold change from F/R Ikkb rp 3	Firefly rp 4	Renilla rp 4	F/R rp 4	F/R Ikkb rp 4	fold change from F/R Ikkb rp 4	Z score	P value	FDR
Pst_2	13824.5	40869	0.338264	0.886622	0.38152	54739.5	209566	0.261203	0.745076	0.350573	21557	87773.5	0.245598	0.505934	0.485435	9156	46249	0.197972	0.534673	0.370267	2.41423	0.0157685	0.0532188
Pst_6	50262	142890	0.351753	0.886622	0.396734	59771	191868	0.311521	0.745076	0.418107	13392	84909	0.157722	0.505934	0.311744	17396	106164	0.16386	0.534673	0.306467	2.24665	0.0246623	0.0779862
Pst_17	31350	184392	0.170019	0.698264	0.243488	37004.5	153013	0.241839	0.817886	0.295688	11574	77246	0.149833	0.505934	0.296151	10797.5	84872	0.127221	0.534673	0.237942	1.74392	0.0811735	0.18264
Pst_11	16219	262046	0.0618936	0.886622	0.0698083	4701.5	54637.5	0.086049	0.745076	0.11549	6477.5	129210	0.0501316	0.505934	0.0990871	9844	229031	0.0429811	0.534673	0.0803876	-1.71077	0.0871236	0.193547
Cpa_12	47072	344518	0.136631	0.886622	0.154103	58004	465107	0.124711	0.745076	0.16738	28230	351294	0.0803602	0.505934	0.158835	32057	374632	0.0855694	0.534673	0.160041	0.287277	0.7739	0.856906
Cpa_3	5231.5	47095.5	0.111083	0.886622	0.125288	7426.5	88601.5	0.0838191	0.745076	0.112497	2906.5	48346.5	0.0601181	0.505934	0.118826	3101.5	65342	0.0474656	0.534673	0.088775	-1.02757	0.304154	0.47448
Ec6_12	40613	130530	0.311138	0.698264	0.445588	37479	116552	0.321563	0.817886	0.393164	6970.5	49936	0.139589	0.505934	0.275903	11922.5	107718	0.110683	0.534673	0.207011	2.01462	0.0439445	0.115974
Kpn_10	34294	81803	0.419227	0.886622	0.472836	31327	116934	0.267904	0.745076	0.359567	33982	145652	0.23331	0.505934	0.461146	16921.5	92856	0.182234	0.534673	0.340832	2.51735	0.011824	0.0432314
Kpn_9	60715	74037.5	0.820057	0.886622	0.924923	170041	128642	1.32181	0.745076	1.77406	212133	136668	1.55218	0.795755	1.95057	304863	217038	1.40465	0.85955	1.63417	3.44548	0.000570047	0.00666955
Kpn_3	16921.5	42036	0.402548	0.886622	0.454024	21413.5	66439	0.322303	0.745076	0.432578	29220.5	86336.5	0.338449	0.795755	0.425318	32326.5	86759.5	0.372599	0.85955	0.433482	2.69782	0.00697945	0.03101
Efe_3	23650	116790	0.202501	0.963855	0.210095	25658.5	128564	0.199578	0.840687	0.237399	7635.5	34786.5	0.219496	0.795755	0.275834	38548.5	181429	0.212472	0.85955	0.247189	1.51189	0.130563	0.254598
Efe_11	20176	224944	0.0896934	0.698264	0.128452	27463	232579	0.11808	0.817886	0.144373	35312	186396	0.189447	0.795755	0.238071	30513.5	166605	0.183149	0.85955	0.213075	0.57087	0.568087	0.712138
Efe_5	4571	33536	0.136301	0.963855	0.141413	17084	228198	0.0748646	0.840687	0.0890517	16024	177248	0.0904042	0.795755	0.113608	18856	218848	0.0861605	0.85955	0.100239	-1.14358	0.252797	0.412706
met_24	29602	163326	0.181244	0.963855	0.188041	49369	317925	0.155285	0.840687	0.184712	44835.5	242693	0.184742	0.795755	0.232159	46160.5	277210	0.166518	0.85955	0.193728	0.97048	0.331807	0.493493
met_16	9676.5	54382	0.177936	0.963855	0.184608	16577.5	92279.5	0.179644	0.840687	0.213688	29458	179048	0.164525	0.795755	0.206754	18767.5	139249	0.134777	0.85955	0.156799	0.77712	0.437088	0.601638
Ec6_9	14438.5	152446	0.0947125	0.702144	0.13489	25496	199327	0.12791	0.759137	0.168495	5329	71033.5	0.0750209	0.631858	0.118731	2460	39632	0.0620711	0.525565	0.118103	-0.782645	0.433836	0.599513
Efe_12	86346	198518	0.434953	0.702144	0.619464	74125.5	193505	0.383068	0.759137	0.504609	33792	94171.5	0.358835	0.631858	0.567904	10351	51452.5	0.201176	0.525565	0.38278	2.91696	0.00353457	0.0193849
Cpa_6	6589.5	78720	0.0837081	0.702144	0.119218	10453.5	152288	0.0686432	0.759137	0.0904227	4255	74511.5	0.0571053	0.631858	0.0903768	1776.5	32759	0.0542294	0.525565	0.103183	-1.5303	0.125942	0.24975
Ec6_6	7565.5	86731.5	0.087229	0.702144	0.124232	12252.5	96789.5	0.126589	0.759137	0.166754	3436	53149.5	0.0646478	0.631858	0.102314	1692.5	29472	0.0574274	0.525565	0.109268	-1.02757	0.304154	0.476598
Ec6_17	8998	110796	0.0812127	0.702144	0.115664	13252.5	168906	0.0784606	0.759137	0.103355	3004	80384.5	0.0373704	0.631858	0.0591437	1697	45537.5	0.037266	0.525565	0.0709065	-1.90413	0.0568934	0.137721
Pst_12	11169.5	85602	0.130482	0.702144	0.185833	22947.5	164420	0.139567	0.759137	0.183849	4208	60752.5	0.0692646	0.631858	0.109621	2004	38641.5	0.0518613	0.525565	0.0986773	-0.924442	0.355256	0.517407
Ec6_10	19213.5	64951.5	0.295813	0.702144	0.421299	26198	105988	0.24718	0.759137	0.325607	5719.5	41668.5	0.137262	0.631858	0.217236	2436.5	22869	0.106542	0.525565	0.202718	1.65368	0.098192	0.210155
Efe_9	7281.5	85332	0.0853314	0.702144	0.12153	8110	117250	0.0691684	0.759137	0.0911146	3204	69062	0.0463931	0.631858	0.0734233	2483	57720.5	0.0430176	0.525565	0.0818502	-1.62054	0.105117	0.222266
met_34	9281.5	130507	0.0711188	0.963855	0.0737857	14141	267659	0.0528321	0.840687	0.062844	14754.5	217727	0.0677661	0.795755	0.0851594	9011.5	202014	0.0446082	0.85955	0.0518972	-2.23929	0.0251374	0.0773966
Pst_13	22924.5	155784	0.147155	0.963855	0.152674	25742.5	210398	0.122351	0.840687	0.145537	14033.5	83407	0.168253	0.795755	0.211438	23292	198611	0.117274	0.85955	0.136437	0.222824	0.823673	0.892312

## Sheet: 24B
Table 24B: NF-kB reporter assay on treated cells
Effector abbreviation	Firefly rp 1	Renilla rp 1	F/R rp 1	F/R Ikkb rp 1	fold change from F/R Ikkb rp 1	Firefly rp 2	Renilla rp 2	F/R rp 2	F/R Ikkb rp 2	fold change from F/R Ikkb rp 2	Firefly rp 3	Renilla rp 3	F/R rp 3	F/R Ikkb rp 3	fold change from F/R Ikkb rp 3	Firefly rp 4	Renilla rp 4	F/R rp 4	F/R Ikkb rp 4	fold change from F/R Ikkb rp 4	Z score	P value	FDR
Pst_2	397617	184303	2.15741	0.239678	9.0013	803306	264729	3.03445	0.228305	13.2912	42970.5	36414.5	1.18004	0.168587	6.99958	51438	55307	0.930045	0.156424	5.94568	-1.25776	0.20848	0.395548
Pst_6	650888	262836	2.4764	0.239678	10.3322	614698	219122	2.80528	0.228305	12.2874	56395.5	42589.5	1.32416	0.168587	7.85449	55493	47249	1.17448	0.156424	7.50832	-1.07729	0.281352	0.493772
Pst_17	472106	212036	2.22654	0.277568	8.02161	461922	190668	2.42264	0.400864	6.04355	79068.5	44459	1.77846	0.168587	10.5492	109605	53907.5	2.03321	0.156424	12.9981	-0.974163	0.329976	0.536211
Pst_11	432878	360598	1.20044	0.239678	5.00857	66272	62542.5	1.05963	0.228305	4.6413	42952.5	70331.5	0.610715	0.168587	3.62255	80384.5	126173	0.637097	0.156424	4.0729	-3.16557	0.0015478	0.0236208
Cpa_12	292378	517228	0.565279	0.239678	2.3585	285458	489431	0.583246	0.228305	2.55468	42706	127945	0.333784	0.168587	1.97989	60171.5	215695	0.278966	0.156424	1.7834	-3.51362	0.000442052	0.00912708
Cpa_3	289597	117390	2.46698	0.239678	10.2929	244223	100096	2.43989	0.228305	10.687	19269.5	19642	0.981036	0.168587	5.81916	90572.5	69257	1.30777	0.156424	8.36046	-1.27065	0.203854	0.388874
Ec6_12	412046	185191	2.22498	0.277568	8.01599	379752	142095	2.67252	0.400864	6.66691	69587	33233.5	2.09388	0.168587	12.4202	139063	59064	2.35445	0.156424	15.0517	-0.561663	0.574346	0.772396
Kpn_10	714212	222935	3.20368	0.239678	13.3666	511388	157114	3.25489	0.228305	14.2568	57692.5	33708	1.71154	0.168587	10.1522	94023	50173.5	1.87396	0.156424	11.98	0.353571	0.72366	0.858124
Kpn_9	134864	39283.5	3.4331	0.239678	14.3238	450492	91312	4.93355	0.228305	21.6095	123220	26165.5	4.70927	0.197121	23.8902	692055	157788	4.38597	0.217109	20.2017	2.08091	0.0374417	0.147663
Kpn_3	280078	76688	3.65218	0.239678	15.2379	205358	71159	2.8859	0.228305	12.6406	80073	24640.5	3.24965	0.197121	16.4855	148102	50876	2.91105	0.217109	13.4082	1.29459	0.195463	0.379047
Efe_3	594674	133720	4.44716	0.369965	12.0205	513295	171269	2.99701	0.286414	10.4639	56492.5	22208.5	2.54373	0.197121	12.9044	468483	141965	3.29999	0.217109	15.1997	0.456696	0.647889	0.812176
Efe_11	333596	224874	1.48348	0.277568	5.34456	379714	200708	1.89188	0.400864	4.7195	368754	143396	2.57157	0.197121	13.0456	443717	163118	2.72023	0.217109	12.5293	-1.15463	0.248241	0.451465
Efe_5	158760	50499	3.14382	0.369965	8.49762	426647	270314	1.57834	0.286414	5.51068	177728	109666	1.62063	0.197121	8.22148	327904	188958	1.73533	0.217109	7.99291	-1.83783	0.0660868	0.201708
met_24	641686	221754	2.89368	0.369965	7.8215	619129	269300	2.29903	0.286414	8.02693	236518	128178	1.84523	0.197121	9.3609	408656	187646	2.1778	0.217109	10.0309	-1.3351	0.181844	0.373258
met_16	390982	70587	5.539	0.369965	14.9717	446851	105788	4.22404	0.286414	14.748	362672	121570	2.98325	0.197121	15.1341	476040	144136	3.30271	0.217109	15.2122	1.50084	0.133398	0.30603
Ec6_9	128089	154464	0.829251	0.192419	4.30962	466660	187204	2.49278	0.220425	11.309	99235.5	72154	1.37533	0.0867497	15.854	59938.5	50810.5	1.17965	0.122999	9.59071	-0.574553	0.565593	0.766499
Efe_12	142369	134938	1.05507	0.192419	5.48318	543850	221000	2.46085	0.220425	11.1642	116250	122644	0.947865	0.0867497	10.9264	58060	61808	0.939361	0.122999	7.63714	-1.29643	0.194828	0.379914
Cpa_6	171785	87401.5	1.96547	0.192419	10.2146	213054	150548	1.41518	0.220425	6.42025	86141	92014	0.936173	0.0867497	10.7917	50899	47695	1.06718	0.122999	8.67631	-1.18041	0.237836	0.434794
Ec6_6	162541	106624	1.52442	0.192419	7.92244	354623	102482	3.46036	0.220425	15.6986	68810.5	56265	1.22297	0.0867497	14.0977	47597.5	41966.5	1.13418	0.122999	9.22104	0.00552455	0.995592	0.998437
Ec6_17	211324	147150	1.43611	0.192419	7.46349	221647	122281	1.8126	0.220425	8.22324	73488.5	96036.5	0.765214	0.0867497	8.82094	48132	62463.5	0.770562	0.122999	6.26478	-1.81205	0.069978	0.208155
Pst_12	371470	116380	3.19187	0.192419	16.5882	634474	172762	3.67254	0.220425	16.6612	61993.5	55377	1.11948	0.0867497	12.9047	54884	42133.5	1.30262	0.122999	10.5905	1.07545	0.282175	0.492753
Ec6_10	277964	80747	3.4424	0.192419	17.8902	367336	105211	3.49142	0.220425	15.8395	55842	37019	1.50847	0.0867497	17.3887	51620	33350	1.54783	0.122999	12.5841	1.64263	0.100459	0.246581
Efe_9	49880.5	41943	1.18924	0.192419	6.18051	136185	89628.5	1.51944	0.220425	6.89324	58237	81035.5	0.71866	0.0867497	8.2843	48662.5	58678.5	0.829307	0.122999	6.74239	-2.12143	0.0338858	0.145048
met_34	275642	203474	1.35468	0.369965	3.66164	433078	312140	1.38744	0.286414	4.84419	118184	149786	0.789022	0.197121	4.00272	67978.5	67146.5	1.01239	0.217109	4.66305	-3.16557	0.0015478	0.0246945
Pst_13	412692	156472	2.63748	0.369965	7.12898	719658	243162	2.95957	0.286414	10.3332	242060	102974	2.35068	0.197121	11.9251	355795	145326	2.44825	0.217109	11.2766	-0.71635	0.473775	0.68717

## Sheet: 24C
Table 24C: Summary data of the empty vector used in the NF-kB functional assay
Firefly	Renilla	F/R	F/R control	Fold Change From F/R Control	Condition
37456	37339.5	1.00312	0.0867497	11.5634	treated samples
53768	49411	1.08818	0.122999	8.84705	treated samples
22789.5	15187	1.50059	0.168587	8.901	treated samples
45017	27291	1.64952	0.156424	10.5452	treated samples
92451	31257.5	2.95772	0.197121	15.0046	treated samples
180638	58334	3.09662	0.217109	14.263	treated samples
196458	88294.5	2.22503	0.277568	8.01618	treated samples
226450	107443	2.10763	0.400864	5.25773	treated samples
170306	69726.5	2.44249	0.192419	12.6936	treated samples
181755	68443	2.65557	0.220425	12.0475	treated samples
122290	40859.5	2.99295	0.239678	12.4874	treated samples
213338	52661.5	4.05111	0.228305	17.7443	treated samples
269222	59710.5	4.50878	0.369965	12.187	treated samples
275201	67880.5	4.0542	0.286414	14.155	treated samples
2436.5	37707	0.0646166	0.631858	0.102265	untreated samples
2037	34949.5	0.0582841	0.525565	0.110898	untreated samples
4385	46426	0.0944514	0.505934	0.186687	untreated samples
3729.5	42868.5	0.0869986	0.534673	0.162714	untreated samples
8021.5	54991	0.145869	0.795755	0.183309	untreated samples
8179.5	64244.5	0.127318	0.85955	0.148122	untreated samples
12313.5	112451	0.109501	0.698264	0.156819	untreated samples
10341.5	75060	0.137776	0.817886	0.168454	untreated samples
5073	55749	0.0909971	0.702144	0.129599	untreated samples
6398.5	61152.5	0.104632	0.759137	0.13783	untreated samples
4222	26384	0.160021	0.886622	0.180484	untreated samples
5747.5	35972.5	0.159775	0.745076	0.214441	untreated samples
7082	47402	0.149403	0.963855	0.155006	untreated samples
7198.5	75004.5	0.0959742	0.840687	0.114162	untreated samples
