# Supplementary material for: Effector–host interactome map links type III secretion systems in healthy gut microbiomes to immune modulation
Source: Nat Microbiol. 2026 Jan 26;11(2):442–60. doi: 10.1038/s41564-025-02241-y (PMC12872453; doi:10.1038/s41564-025-02241-y)
Supplement: Supplementary file 28 — Cytokine assays. [file 41564_2025_2241_MOESM28_ESM.xlsx]

## Sheet: Summary
Supplementary Data 25: Cytokine assay
Table	Name	Description	Details
25A	Cytokine concentrations per sample for effector Cpa_12 assays in pg/mL calculated based on baseline	Cytokine concentrations measured in individual samples from Caco2 cell assays expressing effector Cpa_12, using flow-based multiplex immunoassays.	Biological Replicate
			Experiment
			Well
			Sample
			Vector
			Condition
			Replicate
			Sample_Type
			IL-1β
			IFN-α2
			IFN-γ
			TNF-α
			MCP-1
			IL-6
			IL-8
			IL-10
			IL-12p70
			IL-17A
			IL-18
			IL-23
			IL-33
25B	Baseline QC for cytokine	Summary of the baseline per cytokine	Target(Bead)
			IC50
			R²
			N
			LOD
			LOQ
25C	Statistics for cytokine analysis of Cpa_12	Summary statistics using Kruskal-Wallis test with Dunn's test (Cpa_12)	Cytokine
			Condition
			Comparison
			P value (Dunn's test post-hoc for Kruskal-Wallis)
25D	Cytokine concentrations per sample for effector transfection assays	Cytokine concentrations measured in Caco2 cells transfected with bacterial effectors or control vectors using the 4D-Nucleofector system, determined using multiplex immunoassays as described in Figure 5 c-d and Extended Data Figure 4d	Cytokine: name of cytokine (IL8, IP10 and IL6)
			Replicate: replicate number
			Effector
			Unstimulated
			Pam3
			Flagellin
			TNFa
25E	Statistics for cytokine analysis	Summary statistics using Kruskal-Wallis test with Dunn's test.	Cytokine
			Condition
			Effector
			Control
			P value (Dunn's test post-hoc for Kruskal-Wallis)

## Sheet: 25A
Table 25A: Cytokine concentrations per sample for effector Cpa_12 assays in pg/mL calculated based on baseline
Biological Replicate	Experiment	Well	Sample	Vector	Condition	Replicate	Sample_Type	IL-1β	IFN-α2	IFN-γ	TNF-α	MCP-1	IL-6	IL-8	IL-10	IL-12p70	IL-17A	IL-18	IL-23	IL-33
1 / 20-03-2023	20230320 Caco2 GFP+ stim	Samples_C0_001_016.fcs	C0			2	Standard	0	0.3	0.193	0.36	0.64	0.36	0.407	0.29	0.39	0.108	0.63	0.52	2.2
	20230320 Caco2 GFP+ stim	Samples_C0_015.fcs	C0			1	Standard	0	0.37	0.258	0.3	0	0.44	0.548	0.45	0.34	0.11	0.7	0.74	2.9
	20230320 Caco2 GFP+ stim	Samples_C1_001_014.fcs	C1			2	Standard	4.77	2.82	1.625	1.83	2.26	4.21	1.182	1.85	2.37	0.587	3.71	2.57	21.5
	20230320 Caco2 GFP+ stim	Samples_C1_013.fcs	C1			1	Standard	2.44	2.87	1.493	2.11	2.21	4.44	1.242	1.98	2.54	0.655	3.63	2.41	21.8
	20230320 Caco2 GFP+ stim	Samples_C2_001_012.fcs	C2			2	Standard	18.19	18.01	11.649	15.82	12.5	22.69	21.041	21.32	22.93	6.05	28.86	25.18	163
	20230320 Caco2 GFP+ stim	Samples_C2_011.fcs	C2			1	Standard	5.22	11.77	7.075	8.62	8.54	13.52	4.943	9.09	10.43	2.899	15.41	11.52	85.4
	20230320 Caco2 GFP+ stim	Samples_C3_001_010.fcs	C3			2	Standard	38.77	43.07	27.391	37.47	36.33	47.56	26.579	39.07	43.87	11.704	66.63	52.05	335.1
	20230320 Caco2 GFP+ stim	Samples_C3_009.fcs	C3			1	Standard	39.98	45.12	28.162	36.93	35.97	48.25	26.27	38.56	44.32	11.95	66.23	51.43	332
	20230320 Caco2 GFP+ stim	Samples_C4_001_008.fcs	C4			2	Standard	140.31	171.67	105.99	141.28	142.81	212.52	125.35	150.28	171.05	47.25	267.99	203.91	1256.3
	20230320 Caco2 GFP+ stim	Samples_C4_007.fcs	C4			1	Standard	236.58	320.14	196.94	258.28	217.72	503.76	249.634	314.68	356.61	80.784	447.09	373.45	2311.9
	20230320 Caco2 GFP+ stim	Samples_C5_001_006.fcs	C5			2	Standard	640.32	739.53	438.927	575.35	547.66	988.61	519.922	622.37	709.77	199.308	1056.94	827.8	5757.8
	20230320 Caco2 GFP+ stim	Samples_C5_005.fcs	C5			1	Standard	682.43	787.34	448.189	585.98	562.43	1030.78	532.018	630.99	724.51	209.564	1085.17	867.93	5897.1
	20230320 Caco2 GFP+ stim	Samples_C6_001_004.fcs	C6			2	Standard	2754.47	2952.34	2009.04	2634.78	2541.54	4027.7	2122.18	2778.97	2891.82	866.534	4327.31	3633.8	27538.1
	20230320 Caco2 GFP+ stim	Samples_C6_003.fcs	C6			1	Standard	2839.92	3152.28	2007.14	2578.24	2515.73	4142.43	2094.3	2654.08	2838.5	851.11	4328.05	3535.55	27831.4
	20230320 Caco2 GFP+ stim	Samples_C7_001.fcs	C7			1	Standard	11043.8	14695.9	8406.07	11097.3	10755.1	17388.1	9763.49	12551.1	16003.5	3709.93	20705.2	16210.9	101065
	20230320 Caco2 GFP+ stim	Samples_C7_001_002.fcs	C7			2	Standard	10880.9	14377.3	8130.12	11012.9	11185.5	16482.8	9354.43	12420.7	15119.4	3685.2	22317.6	15959.9	87576
	20230320 Caco2 GFP+ stim	Samples_Sample1_001_018.fcs	Sample1	EV	Unstim	1	Sample	2.31	0.4	0.477	0.52	16.05	6.2	202.567	0.44	0.35	0	8.25	0.98	4.3
	20230320 Caco2 GFP+ stim	Samples_Sample1_002_019.fcs	Sample1	EV	Unstim	2	Sample	0	0.45	0.533	0.44	11.48	5.15	158.135	0.37	0.28	0	6.12	1.03	3.4
	20230320 Caco2 GFP+ stim	Samples_Sample1_017.fcs	Sample1	EV	Unstim	3	Sample	0	0.49	0.428	0.37	35.02	6.86	186.037	0.38	0.39	0	8.28	1.26	4.3
	20230320 Caco2 GFP+ stim	Samples_Sample2_001_021.fcs	Sample2	EV	Stim	1	Sample	7.42	3.68	4.448	29121	58.08	11.02	5468.76	1.12	1.06	0.096	25.12	8.91	29.8
	20230320 Caco2 GFP+ stim	Samples_Sample2_002_022.fcs	Sample2	EV	Stim	2	Sample	27.37	7.59	9.911	51767.7	130.88	30.27	10694.9	2.69	2.19	0.661	46.16	19.59	55.2
	20230320 Caco2 GFP+ stim	Samples_Sample2_020.fcs	Sample2	EV	Stim	3	Sample	6.27	3.3	4.274	29157.6	47.25	11.48	4929.92	0.96	1.04	0.123	23.79	8.34	28.1
	20230320 Caco2 GFP+ stim	Samples_Sample3_001_024.fcs	Sample3	Cpa_12	Unstim	1	Sample	0	0.39	0.314	0.35	10.2	3.32	100.651	0.3	0.34	0	7.04	0.98	1.8
	20230320 Caco2 GFP+ stim	Samples_Sample3_002_025.fcs	Sample3	Cpa_12	Unstim	2	Sample	0	0.4	0.224	0.59	8.77	3.47	81.301	0.45	0.33	0	6.25	0.94	3.5
	20230320 Caco2 GFP+ stim	Samples_Sample3_023.fcs	Sample3	Cpa_12	Unstim	3	Sample	0.27	0.33	0.266	0.32	26.06	4.63	64.548	0.35	0.32	0	7.94	1.14	2.8
	20230320 Caco2 GFP+ stim	Samples_Sample4_001_027.fcs	Sample4	Cpa_12	Stim	1	Sample	8.13	2.73	2.487	30178.2	67.56	10.82	3145.96	0.82	0.79	0	18.8	5.27	19.9
	20230320 Caco2 GFP+ stim	Samples_Sample4_002_028.fcs	Sample4	Cpa_12	Stim	2	Sample	8.48	3.02	2.683	29097.4	92.45	12.52	3399.24	0.86	0.8	0	19.91	5.65	20.1
	20230320 Caco2 GFP+ stim	Samples_Sample4_026.fcs	Sample4	Cpa_12	Stim	3	Sample	6.51	2.87	2.936	30801	50.59	10.45	3253.73	0.84	0.84	0.016	18.53	5.57	21.6
	20230320 Caco2 GFP+ stim	Samples_Sample5_001_030.fcs	Sample5	met_7	Unstim	1	Sample	0.94	0.49	0.427	0.5	64.64	6.44	226.741	0.35	0.36	0	6.73	1.05	2.1
	20230320 Caco2 GFP+ stim	Samples_Sample5_002_031.fcs	Sample5	met_7	Unstim	2	Sample	13.52	0.83	1.292	3.14	65.61	10.69	420.416	1.07	0.98	0	11.72	2.8	11.3
	20230320 Caco2 GFP+ stim	Samples_Sample5_029.fcs	Sample5	met_7	Unstim	3	Sample	19.65	1.17	1.275	3.43	129.9	18.37	446.696	1.05	0.87	0	15.71	2.52	11.8
	20230320 Caco2 GFP+ stim	Samples_Sample6_001_033.fcs	Sample6	met_7	Stim	1	Sample	16.3	5.4	6.476	28784.5	149.76	17.63	10023.8	1.16	1.33	0.288	30.51	12.49	38.3
	20230320 Caco2 GFP+ stim	Samples_Sample6_002_034.fcs	Sample6	met_7	Stim	2	Sample	17.98	6.16	7.485	30707.9	198.18	18.82	11672.8	1.27	1.45	0.287	33.92	14.68	40.8
	20230320 Caco2 GFP+ stim	Samples_Sample6_032.fcs	Sample6	met_7	Stim	3	Sample	14.84	5.43	6.409	29959.4	155.59	11.75	10073.1	1.21	1.43	0.273	31.31	12.72	39.2
2 / 14-04-2023	20230414 Caco2 GFP+ stim	Samples_C0_001_016.fcs	C0			2	Standard	0	0.23	0.114	0	0	0.17	0	0.1	0.11	0	0.35	0.26	1.4
	20230414 Caco2 GFP+ stim	Samples_C0_015.fcs	C0			1	Standard	4.53	0.44	0.377	1.02	1.54	0.83	4.922	0.65	0.58	0.506	0.86	0.85	4.2
	20230414 Caco2 GFP+ stim	Samples_C1_001_014.fcs	C1			2	Standard	1.9	2.72	1.446	1.4	1.49	3.78	0	1.97	2.67	0.536	3.87	3	20.8
	20230414 Caco2 GFP+ stim	Samples_C1_013.fcs	C1			1	Standard	2.2	3.5	2	2.78	2.45	5.25	1.618	2.56	3.43	0.755	4.45	3.81	24.3
	20230414 Caco2 GFP+ stim	Samples_C2_001_012.fcs	C2			2	Standard	8.08	11.4	6.576	7.98	8.18	13.24	4.285	8.77	10.48	2.836	15.75	11.28	82.4
	20230414 Caco2 GFP+ stim	Samples_C2_011.fcs	C2			1	Standard	13.17	14.26	9.529	13.06	10.81	19.16	15.904	17.66	17.49	4.655	23.37	18.06	128.9
	20230414 Caco2 GFP+ stim	Samples_C3_001_010.fcs	C3			2	Standard	37.19	48.67	29.523	38.77	37.68	52.88	29.308	39.21	43.11	13.157	68.48	52.67	369.3
	20230414 Caco2 GFP+ stim	Samples_C3_009.fcs	C3			1	Standard	43.42	54.52	35.696	47.43	40.98	61.08	34.684	45.67	51.72	14.129	76.82	64.19	412.7
	20230414 Caco2 GFP+ stim	Samples_C4_001_008.fcs	C4			2	Standard	167.32	188.04	113.142	150.46	152.47	234.29	136.733	160.43	181.43	51.302	275.81	215.24	1394.9
	20230414 Caco2 GFP+ stim	Samples_C4_007.fcs	C4			1	Standard	201.87	207.09	134.364	178.77	168.37	298.24	185.507	222.78	249.66	60.217	343.75	280.89	1708.8
	20230414 Caco2 GFP+ stim	Samples_C5_001_006.fcs	C5			2	Standard	608.86	747.63	428.169	551.13	554.06	1012.83	482.569	590.45	678.44	186.252	1024.77	791.38	5362.8
	20230414 Caco2 GFP+ stim	Samples_C5_005.fcs	C5			1	Standard	715.31	927.66	542.48	728.71	651.02	1364.04	628.289	819.5	975.78	235.091	1330.29	1028.36	6843.7
	20230414 Caco2 GFP+ stim	Samples_C6_001_004.fcs	C6			2	Standard	2606.78	3003.77	1895.86	2410.53	2353.05	3962.47	1921.76	2451.27	2731.86	812.477	4095.81	3246.8	24124.9
	20230414 Caco2 GFP+ stim	Samples_C6_003.fcs	C6			1	Standard	2940.13	3867.02	2333.04	2982.05	2729.25	4802.53	2391.3	3311.01	3717.89	975.656	5251.41	4317.67	30904.5
	20230414 Caco2 GFP+ stim	Samples_C7_001.fcs	C7			1	Standard	11848.4	15132	8600.72	11547.5	11856.5	16205.6	10165.7	13246.8	14942	3807.78	22963.8	17347	103215
	20230414 Caco2 GFP+ stim	Samples_C7_001_002.fcs	C7			2	Standard	10263.2	9713.48	6999.26	9419.9	9567.07	13498.6	7963.85	10549	11647.4	3238.5	16669.2	13558.4	85923.9
	20230414 Caco2 GFP+ stim	Samples_Sample1_001_018.fcs	Samples_Sample1_001_018	EV	Unstim	1	Sample	0	0.29	0.119	0	36.33	9.34	93.352	0.06	0.1	0	6.34	0.74	1.5
	20230414 Caco2 GFP+ stim	Samples_Sample1_002_019.fcs	Samples_Sample1_002_019	EV	Unstim	2	Sample	0	0.31	0.094	0.16	39.22	5.45	88.078	0.09	0.11	0	7.85	0.49	1.5
	20230414 Caco2 GFP+ stim	Samples_Sample1_003_020.fcs	Samples_Sample1_003_020	EV	Unstim	3	Sample	0	0.37	0.16	0.34	36.64	9.49	91.897	0.24	0.24	0	8.33	0.83	1.7
	20230414 Caco2 GFP+ stim	Samples_Sample1_017.fcs	Samples_Sample1_017	EV	Unstim	4	Sample	0	0.32	0.1	0.07	45.01	7.41	95.223	0.09	0.17	0	7.27	0.45	2.4
	20230414 Caco2 GFP+ stim	Samples_Sample2_001_022.fcs	Samples_Sample2_001_022	EV	Stim	1	Sample	11.85	6.05	5.747	33072.5	117.51	26.49	5346.33	1.89	1.91	0.268	39.02	13.21	43.5
	20230414 Caco2 GFP+ stim	Samples_Sample2_002_023.fcs	Samples_Sample2_002_023	EV	Stim	2	Sample	13.37	6.1	5.435	29752.8	147.71	22.46	4929.99	1.58	1.5	0.156	35.05	11.98	41.5
	20230414 Caco2 GFP+ stim	Samples_Sample2_003_024.fcs	Samples_Sample2_003_024	EV	Stim	3	Sample	12.89	7.3	6.279	29812.6	211.14	33.68	5493.09	1.73	1.74	0.368	37.35	12.32	43
	20230414 Caco2 GFP+ stim	Samples_Sample2_021.fcs	Samples_Sample2_021	EV	Stim	4	Sample	13.24	6.2	5.837	31773.2	102.89	19.61	4503.14	2.01	1.71	0.227	34.61	11.36	45.6
	20230414 Caco2 GFP+ stim	Samples_Sample3_001_026.fcs	Samples_Sample3_001_026	Cpa_12	Unstim	1	Sample	0	0.25	0.078	0.2	28.3	3.87	71.612	0.12	0.09	0	6.69	0.48	1.7
	20230414 Caco2 GFP+ stim	Samples_Sample3_002_027.fcs	Samples_Sample3_002_027	Cpa_12	Unstim	2	Sample	0	0.28	0.15	0.01	24.24	3.32	79.874	0.03	0.12	0	6.77	0.53	1.2
	20230414 Caco2 GFP+ stim	Samples_Sample3_003_028.fcs	Samples_Sample3_003_028	Cpa_12	Unstim	3	Sample	0	0.28	0.061	0.07	25.78	3.67	81.835	0.13	0.15	0	6.34	0.62	1.8
	20230414 Caco2 GFP+ stim	Samples_Sample3_025.fcs	Samples_Sample3_025	Cpa_12	Unstim	4	Sample	0	0.36	0.073	0	25.22	3.52	77.716	0.09	0.2	0	7.76	0.62	1.7
	20230414 Caco2 GFP+ stim	Samples_Sample4_001_030.fcs	Samples_Sample4_001_030	Cpa_12	Stim	1	Sample	7.73	3.59	2.457	26614.7	75.07	23.73	2003.17	0.81	0.83	0	22.78	5.72	22.6
	20230414 Caco2 GFP+ stim	Samples_Sample4_002_031.fcs	Samples_Sample4_002_031	Cpa_12	Stim	2	Sample	5.6	3.7	2.772	26780.6	74.08	19.16	2150.08	0.9	0.89	0	21.85	6.17	24.7
	20230414 Caco2 GFP+ stim	Samples_Sample4_003_032.fcs	Samples_Sample4_003_032	Cpa_12	Stim	3	Sample	9.98	4.19	3.038	28049.2	111.5	17.06	2517.16	0.93	0.92	0	23.27	6.76	26.6
	20230414 Caco2 GFP+ stim	Samples_Sample4_029.fcs	Samples_Sample4_029	Cpa_12	Stim	4	Sample	6.08	3.26	2.479	25544.2	75.2	14.83	2021.42	0.95	0.77	0	20.72	5.62	22
	20230414 Caco2 GFP+ stim	Samples_Sample5_001_034.fcs	Samples_Sample5_001_034	met_7	Unstim	1	Sample	0	0.32	0.137	0.2	26.13	3.29	89.755	0.1	0.17	0	6.06	0.63	2.4
	20230414 Caco2 GFP+ stim	Samples_Sample5_002_035.fcs	Samples_Sample5_002_035	met_7	Unstim	2	Sample	10.71	0.62	0.793	2.79	30.23	9.15	306.57	2.67	1.77	0	17.69	2.81	14.4
	20230414 Caco2 GFP+ stim	Samples_Sample5_003_036.fcs	Samples_Sample5_003_036	met_7	Unstim	3	Sample	13.13	0.8	1.189	6.92	40.84	10.52	381.651	3.67	2.56	0	20.81	3.78	19.2
	20230414 Caco2 GFP+ stim	Samples_Sample5_033.fcs	Samples_Sample5_033	met_7	Unstim	4	Sample	24.5	0.88	1.3	5.97	41.76	12.33	269.562	2.27	1.69	0	16.96	3.41	12
	20230414 Caco2 GFP+ stim	Samples_Sample6_001_038.fcs	Samples_Sample6_001_038	met_7	Stim	1	Sample	17.73	5.77	4.595	44924.7	52.31	19.85	4649.71	2.89	2.52	0.355	35.35	11.98	42.3
	20230414 Caco2 GFP+ stim	Samples_Sample6_002_039.fcs	Samples_Sample6_002_039	met_7	Stim	2	Sample	8.42	5.04	4.342	39933	51.35	14.9	4058.71	2.35	2.08	0.199	32.16	9.96	40.1
	20230414 Caco2 GFP+ stim	Samples_Sample6_003_040.fcs	Samples_Sample6_003_040	met_7	Stim	3	Sample	10.2	5.48	4.279	36671.7	69.12	16.43	3896.24	2.28	2.12	0.168	35.56	9.98	42.3
	20230414 Caco2 GFP+ stim	Samples_Sample6_037.fcs	Samples_Sample6_037	met_7	Stim	4	Sample	6.61	3.75	2.706	30720	43.67	10.36	2061.21	1.1	1.04	0	21.24	6.31	24.6
3 / 12-06-2023	20230612 Caco2 GFP+ stim	Samples_C0_001_016.fcs	C0			2	Standard	0.49	0.33	0.215	0.36	0.35	0.27	0.5	0.21	0.26	0.096	0.85	0.77	2.4
	20230612 Caco2 GFP+ stim	Samples_C0_015.fcs	C0			1	Standard	0.21	0.3	0.215	0.38	0	0.33	0.39	0.44	0.45	0.106	0.7	0.45	2.6
	20230612 Caco2 GFP+ stim	Samples_C1_001_014.fcs	C1			2	Standard	1.91	3.19	1.967	2.86	2.23	1.96	2.36	2.22	2.82	0.912	3.47	3.68	21.7
	20230612 Caco2 GFP+ stim	Samples_C1_013.fcs	C1			1	Standard	2.96	3.29	2.601	2.94	4.19	2.24	2.84	2.74	3.08	1.016	4.5	3.67	25.6
	20230612 Caco2 GFP+ stim	Samples_C2_001_012.fcs	C2			2	Standard	10.4	12.31	8.907	12.13	10.15	9.72	10.27	9.6	12.12	3.78	17	14.47	92.5
	20230612 Caco2 GFP+ stim	Samples_C2_011.fcs	C2			1	Standard	11.65	12.53	9.367	13.78	10.07	10.42	11.86	10.81	13.09	3.987	18.41	16.12	103
	20230612 Caco2 GFP+ stim	Samples_C3_001_010.fcs	C3			2	Standard	44.17	50.91	33.731	53.15	43.04	40.93	48.83	44.98	52.3	16.021	76.25	71.64	405.3
	20230612 Caco2 GFP+ stim	Samples_C3_009.fcs	C3			1	Standard	43.5	51.74	34.852	52.01	43.3	40.39	51.36	45.98	52.43	16.18	80.08	70.37	408.5
	20230612 Caco2 GFP+ stim	Samples_C4_001_008.fcs	C4			2	Standard	159.77	194.95	122.956	186.22	172.02	151.86	188.29	167	193.73	58.337	290.56	260.87	1453.9
	20230612 Caco2 GFP+ stim	Samples_C4_007.fcs	C4			1	Standard	174.55	209.31	133.371	207.93	177.96	161.6	202.35	175.85	212.49	61.606	311.31	273.3	1553.9
	20230612 Caco2 GFP+ stim	Samples_C5_001_006.fcs	C5			2	Standard	695.85	833.91	564.027	806.71	679.09	639.5	747.41	682.63	822.88	255.664	1148.29	1022.18	6341.4
	20230612 Caco2 GFP+ stim	Samples_C5_005.fcs	C5			1	Standard	691.9	855.78	564.209	786.07	665.47	607.24	697.36	662.4	817.64	255.23	1114.08	1039.37	6186.6
	20230612 Caco2 GFP+ stim	Samples_C6_001_004.fcs	C6			2	Standard	2846.4	2795.26	2600.81	3508.31	2786.94	2297.23	2897.79	2724.65	3050.48	1019.54	4862.26	4278.42	25466.6
	20230612 Caco2 GFP+ stim	Samples_C6_003.fcs	C6			1	Standard	2747.95	2872.37	2597.63	3434.58	2682.71	2244.52	2851.41	2696.31	2977.41	1019.56	4651.45	4188.83	26570
	20230612 Caco2 GFP+ stim	Samples_C7_001.fcs	C7			1	Standard	10709.1	13461.9	8275.91	12055.5	10791.2	10394.5	12582	10960.4	13504.3	3774.13	19327	17013.6	95503
	20230612 Caco2 GFP+ stim	Samples_C7_001_002.fcs	C7			2	Standard	10945	18249	8356.96	12879.9	11973.6	11440.7	12472.1	11402.1	14606.9	4039.27	20314.2	18249.5	97113.9
	20230612 Caco2 GFP+ stim	Samples_Sample1_001_018.fcs	Sample1	EV	Unstim	1	Sample	0.33	0.39	0.325	0.51	21.94	4.53	217.86	0.18	0.37	0	52.15	0.61	2.9
	20230612 Caco2 GFP+ stim	Samples_Sample1_002_019.fcs	Sample1	EV	Unstim	2	Sample	0.36	0.38	0.215	0.36	21.71	3.93	197.01	0.38	0.34	0.004	46.66	0.75	3.4
	20230612 Caco2 GFP+ stim	Samples_Sample1_003_020.fcs	Sample1	EV	Unstim	3	Sample	0.07	0.41	0.215	0.37	23.9	3.85	194.89	0.34	0.34	0	47.05	0.82	3.2
	20230612 Caco2 GFP+ stim	Samples_Sample1_017.fcs	Sample1	EV	Unstim	4	Sample	0.59	0.41	0.215	0.44	27.22	4.5	219.35	0.35	0.4	0	58.41	0.45	3.1
	20230612 Caco2 GFP+ stim	Samples_Sample2_001_022.fcs	Sample2	EV	Stim	1	Sample	5.11	0.86	1.004	12755.8	43.08	14.13	3763.22	0.95	1.34	0.535	62.23	4.02	15.4
	20230612 Caco2 GFP+ stim	Samples_Sample2_002_023.fcs	Sample2	EV	Stim	2	Sample	4.88	0.87	1.993	12663.7	67.43	17.31	3808.39	0.87	1.32	0.462	68.56	5.27	14.1
	20230612 Caco2 GFP+ stim	Samples_Sample2_003_024.fcs	Sample2	EV	Stim	3	Sample	6.41	1.04	2.493	15286.1	205.02	21.31	4768.86	1.01	1.68	0.51	78.39	5.32	18.2
	20230612 Caco2 GFP+ stim	Samples_Sample2_021.fcs	Sample2	EV	Stim	4	Sample	4.27	0.81	1.491	12893.6	37.95	13.98	3181.85	0.84	1.1	0.368	57.13	3.76	9.8
	20230612 Caco2 GFP+ stim	Samples_Sample3_001_026.fcs	Sample3	Cpa_12	Unstim	1	Sample	0.22	0.37	0.215	0.54	20.25	2.09	162.59	0.42	0.29	0.029	47.28	0.53	1.7
	20230612 Caco2 GFP+ stim	Samples_Sample3_002_027.fcs	Sample3	Cpa_12	Unstim	2	Sample	0	0.39	0.249	0.42	20.11	2.08	167.11	0.27	0.26	0	45.5	0.34	1.3
	20230612 Caco2 GFP+ stim	Samples_Sample3_003_028.fcs	Sample3	Cpa_12	Unstim	3	Sample	0.21	0.4	0.215	0.65	21.09	2.81	165.82	0.35	0.37	0.028	48.95	0.59	2
	20230612 Caco2 GFP+ stim	Samples_Sample3_025.fcs	Sample3	Cpa_12	Unstim	4	Sample	0.27	0.41	0.215	0.53	21.67	4.18	153.18	0.18	0.31	0	46.6	0.57	1.7
	20230612 Caco2 GFP+ stim	Samples_Sample4_001_030.fcs	Sample4	Cpa_12	Stim	1	Sample	3.45	0.86	1.352	11552.2	96.26	11.02	2951.14	0.85	1.17	0.378	57.22	3.32	12.3
	20230612 Caco2 GFP+ stim	Samples_Sample4_002_031.fcs	Sample4	Cpa_12	Stim	2	Sample	3.58	0.8	1.512	11323.6	99.65	12.51	3134.65	0.47	1.07	0.336	52.76	3.17	13.3
	20230612 Caco2 GFP+ stim	Samples_Sample4_003_032.fcs	Sample4	Cpa_12	Stim	3	Sample	3.72	0.76	1.199	13081	126.74	14.25	3285.5	0.64	1.17	0.4	63.44	3.62	12.2
	20230612 Caco2 GFP+ stim	Samples_Sample4_029.fcs	Sample4	Cpa_12	Stim	4	Sample	3.97	0.78	1.189	11947.1	86.72	12.39	2891.21	0.86	1.08	0.338	60.57	3.09	11
	20230612 Caco2 GFP+ stim	Samples_Sample5_001_034.fcs	Sample5	met_7	Unstim	1	Sample	0	0.38	0.498	1.53	38.21	2.38	193.32	0.14	0.25	0.029	37.83	0.02	1.3
	20230612 Caco2 GFP+ stim	Samples_Sample5_002_035.fcs	Sample5	met_7	Unstim	2	Sample	0.82	0.41	0.215	0.65	34.13	2.21	216.8	0.22	0.36	0	49.21	0.83	2.2
	20230612 Caco2 GFP+ stim	Samples_Sample5_003_036.fcs	Sample5	met_7	Unstim	3	Sample	0.58	0.36	0.215	0.78	35.46	2.37	249.83	0.4	0.34	0.007	44.28	0.78	2.3
	20230612 Caco2 GFP+ stim	Samples_Sample5_033.fcs	Sample5	met_7	Unstim	4	Sample	0	0.4	0.215	0.59	35.1	1.36	115.33	0	0.07	0	29.88	0	1.6
	20230612 Caco2 GFP+ stim	Samples_Sample6_001_038.fcs	Sample6	met_7	Stim	1	Sample	5.39	1.03	1.743	14154	79.76	16.28	4365.92	0.82	1.32	0.438	56.26	3.68	15.2
	20230612 Caco2 GFP+ stim	Samples_Sample6_002_039.fcs	Sample6	met_7	Stim	2	Sample	5.37	1.04	1.799	14758.8	88.93	19.78	5023.07	0.81	1.57	0.527	60.95	5.02	20.3
	20230612 Caco2 GFP+ stim	Samples_Sample6_003_040.fcs	Sample6	met_7	Stim	3	Sample	4.11	1	2.188	12667.6	121.02	19.36	4010.25	0.61	1.13	0.514	54.38	3.94	13.1
	20230612 Caco2 GFP+ stim	Samples_Sample6_037.fcs	Sample6	met_7	Stim	4	Sample	5.58	0.93	1.858	13823.7	73.52	13.84	4295.96	0.76	1.54	0.554	63.24	4.86	17.6

## Sheet: 25B
Table 25B: Baseline QC for cytokine
Experiment	20230320 Caco2 GFP+ stim
Number of standard wells	16
Number of sample wells	18
User	n.s.vanheusden-3@umcutrecht.nl
Report Date	2023-03-20
Target(Bead)	Fit	IC50	R²	N	Converged	LOD	LOQ
IL-1β (A4)	5PL	15.3829	0.997333	16	True	1.08048	4.19332
IFN-α2 (A5)	5PL	49.5534	0.996283	16	True	0.501618	1.0378
IFN-γ (A6)	5PL	37.1096	0.996207	16	True	0.39111	1.07153
TNF-α (A7)	5PL	11.2902	0.99589	16	True	0.469806	0.880479
MCP-1 (A8)	5PL	3.81394	0.997745	16	True	1.32767	3.18944
IL-6 (A10)	5PL	6.60626e-05	0.995911	16	True	0.61121	1.83851
IL-8 (B2)	5PL	45.7255	0.991676	16	True	0.815272	1.92634
IL-10 (B3)	5PL	7.27816	0.992548	16	True	0.782711	2.43439
IL-12p70 (B4)	5PL	10.2463	0.993138	16	True	0.470124	0.783966
IL-17A (B5)	5PL	2.73098	0.994997	16	True	0.113992	0.125221
IL-18 (B6)	5PL	14.629	0.99612	16	True	0.80934	1.19138
IL-23 (B7)	5PL	14.7275	0.994968	16	True	1.13293	2.67966
IL-33 (B9)	5PL	325.563	0.995722	16	True	4.34404	12.5032
Experiment	20230414 Caco2 GFP+ stim
Number of standard wells	16
Number of sample wells	24
User	n.s.vanheusden-3@umcutrecht.nl
Report Date	2023-04-20
Target(Bead)	Fit	IC50	R²	N	Converged	LOD	LOQ
IL-1β (A4)	5PL	56.2801	0.998889	16	True	12.8381	53.5119
IFN-α2 (A5)	5PL	67.2853	0.999336	16	True	0.890329	3.19487
IFN-γ (A6)	5PL	14.1386	0.998567	16	True	0.981431	5.267
TNF-α (A7)	5PL	18.4802	0.997776	16	True	2.75831	17.0667
MCP-1 (A8)	5PL	3.55499	0.999279	16	True	3.13445	8.9575
IL-6 (A10)	5PL	4.13804	0.991767	16	True	1.15631	11.0868
IL-8 (B2)	5PL	13.0033	0.994705	16	True	13.7129	101.764
IL-10 (B3)	5PL	7.09775	0.99669	16	True	2.07426	11.8343
IL-12p70 (B4)	5PL	0.746824	0.997292	16	True	1.68215	9.79669
IL-17A (B5)	5PL	5.19803	0.997939	16	True	1.07803	5.56254
IL-18 (B6)	5PL	24.0399	0.998626	16	True	1.88493	6.52351
IL-23 (B7)	5PL	29.1729	0.998234	16	True	2.04693	7.35929
IL-33 (B9)	5PL	1705.54	0.998124	16	True	7.74977	43.2755
Experiment	20230612 Caco2 GFP+ stim
Number of standard wells	16
Number of sample wells	24
User	n.s.vanheusden-3@umcutrecht.nl
Report Date	2023-06-12
Target(Bead)	Fit	IC50	R²	N	Converged	LOD	LOQ
IL-1β (A4)	5PL	8.75302	0.999808	16	True	0.965533	2.66269
IFN-α2 (A5)	5PL	87.9897	0.999901	16	True	0.375287	0.54675
IFN-γ (A6)	5PL	4180.43	0.999383	16	True	0.283692	0.538767
TNF-α (A7)	5PL	15.2762	0.999758	16	True	0.421687	0.54875
MCP-1 (A8)	5PL	37.1883	0.999673	16	True	1.15905	4.10187
IL-6 (A10)	5PL	8.32758	0.999622	16	True	0.433362	0.82668
IL-8 (B2)	5PL	6.02498	0.999618	16	True	0.69283	1.43923
IL-10 (B3)	5PL	14.3426	0.999789	16	True	0.837914	2.68208
IL-12p70 (B4)	5PL	11.1404	0.999766	16	True	0.659476	1.73212
IL-17A (B5)	5PL	1.13803	0.999895	16	True	0.123352	0.177404
IL-18 (B6)	5PL	23.2453	0.99968	16	True	1.10375	2.0109
IL-23 (B7)	5PL	33.4387	0.999761	16	True	1.38317	3.89692
IL-33 (B9)	5PL	3276.36	0.999816	16	True	2.74867	3.41477

## Sheet: 25C
Table 25C: Statistics for cytokine analysis of Cpa_12
Cytokine	Condition	Comparison	P value (Dunn's test post-hoc for Kruskal-Wallis)
IL-1β (A4)	Stim	Ev vs Cpa_12	0.137617
IL-1β (A4)	Unstim	Ev vs Cpa_12	0.187913
IFN-α2 (A5)	Stim	Ev vs Cpa_12	0.137617
IFN-α2 (A5)	Unstim	Ev vs Cpa_12	0.137617
IFN-γ (A6)	Stim	Ev vs Cpa_12	0.137617
IFN-γ (A6)	Unstim	Ev vs Cpa_12	0.256345
TNF-α (A7)	Stim	Ev vs Cpa_12	0.137617
TNF-α (A7)	Unstim	Ev vs Cpa_12	0.5
MCP-1 (A8)	Stim	Ev vs Cpa_12	0.256345
MCP-1 (A8)	Unstim	Ev vs Cpa_12	0.137617
IL-6 (A10)	Stim	Ev vs Cpa_12	0.137617
IL-6 (A10)	Unstim	Ev vs Cpa_12	0.0247673
IL-8 (B2)	Stim	Ev vs Cpa_12	0.0247673
IL-8 (B2)	Unstim	Ev vs Cpa_12	0.0633152
IL-10 (B3)	Stim	Ev vs Cpa_12	0.0247673
IL-10 (B3)	Unstim	Ev vs Cpa_12	0.256345
IL-12p70 (B4)	Stim	Ev vs Cpa_12	0.0247673
IL-12p70 (B4)	Unstim	Ev vs Cpa_12	0.137617
IL-17A (B5)	Stim	Ev vs Cpa_12	0.137617
IL-17A (B5)	Unstim	Ev vs Cpa_12	0.398127
IL-18 (B6)	Stim	Ev vs Cpa_12	0.137617
IL-18 (B6)	Unstim	Ev vs Cpa_12	0.137617
IL-23 (B7)	Stim	Ev vs Cpa_12	0.137617
IL-23 (B7)	Unstim	Ev vs Cpa_12	0.137617
IL-33 (B9)	Stim	Ev vs Cpa_12	0.137617
IL-33 (B9)	Unstim	Ev vs Cpa_12	0.0633152

## Sheet: 25D
Table 25D: Cytokine concentrations per sample for effector transfection assays
Cytokine	Replicate	Effector	Unstimulated	Pam3	Flagellin	TNFa		Cytokine	Replicate	Effector	Unstimulated	Pam3	Flagellin	TNFa		Cytokine	Replicate	Effector	Unstimulated	Pam3	Flagellin	TNFa
IL-8	R1	EV	1.95	187.07	13.37	26.5		IP-10	R1	EV	0.483	0.889	0.483	1.533		IL-6	R1	EV	0.05	0.22	0.05	0.05
IL-8	R2	EV	13.97	270.45	431	11.63		IP-10	R2	EV	2.602	13.905	18.393	3.174		IL-6	R2	EV	0.74	2.73	5.3	0.74
IL-8	R3	EV	6.63	432.82	297.53	51.33		IP-10	R3	EV	2.307	9.668	13.388	9.767		IL-6	R3	EV	0.74	7.29	7.15	1.17
IL-8	R4	EV	6.77	404.11	163.02	47.67		IP-10	R4	EV	0.625	3.851	4.367	3.04		IL-6	R4	EV	0.01	2.01	1.32	0.01
IL-8	R5	EV	7.11	221.71	91.37	7.04		IP-10	R5	EV	0.727	4.09	2.504	1.197		IL-6	R5	EV	0.02	1.68	0.72	0.01
IL-8	R1	GFP	1.93	194.96	9.12	23.06		IP-10	R1	GFP	0.483	0.483	0.483	0.483		IL-6	R1	GFP	0.05	0.29	0.05	0.05
IL-8	R2	GFP	15.79	334.85	457.64	20.95		IP-10	R2	GFP	2.307	13.475	28.041	3.722		IL-6	R2	GFP	0.74	2.23	6.76	0.74
IL-8	R3	GFP	8.42	509.7	302.91	62		IP-10	R3	GFP	1.531	10.163	12.505	9.767		IL-6	R3	GFP	0.74	13.43	10.49	0.83
IL-8	R4	GFP	12.12	558.2	38.4	65.2		IP-10	R4	GFP	0.466	2.629	1.061	3.222		IL-6	R4	GFP	0.01	3.37	0.11	0.03
IL-8	R5	GFP	11.68	271.23	65.55	11.51		IP-10	R5	GFP	0.625	3.542	2.022	1.665		IL-6	R5	GFP	0.04	2.44	0.16	0.01
IL-8	R1	Kpn_10	2.14	424.9	27.53	41.58		IP-10	R1	Kpn_10	0.483	2.006	0.483	2.38		IL-6	R1	Kpn_10	0.05	2.52	0.05	0.06
IL-8	R2	Kpn_10	12.89	457.69	375.48	21.35		IP-10	R2	Kpn_10	2.529	18.873	35.499	4.764		IL-6	R2	Kpn_10	1.05	11.42	13.16	1.28
IL-8	R3	Kpn_10	11.63	524.85	251.82	74.81		IP-10	R3	Kpn_10	2.307	13.648	14.075	12.144		IL-6	R3	Kpn_10	1.51	14.63	9.95	2.61
IL-8	R4	Kpn_10	11.29	509.31	151.67	90.89		IP-10	R4	Kpn_10	0.547	4.594	4.719	6.453		IL-6	R4	Kpn_10	0.4	7.48	3.57	0.72
IL-8	R5	Kpn_10	11.56	317.67	70.01	9.45		IP-10	R5	Kpn_10	1.241	4.911	2.854	1.624		IL-6	R5	Kpn_10	0.68	10.34	1.32	0.02
IL-8	R1	Pst_11	1.74	211.57	22.9	30.84		IP-10	R1	Pst_11	0.483	1.021	0.483	1.723		IL-6	R1	Pst_11	0.05	0.61	0.05	0.05
IL-8	R2	Pst_11	11.38	387.75	365.57	19.89		IP-10	R2	Pst_11	2.891	15.16	24.574	4.89		IL-6	R2	Pst_11	1.17	7.69	9.82	0.83
IL-8	R3	Pst_11	7.23	460.71	271.02	57.21		IP-10	R3	Pst_11	1.531	12.234	15.078	12.415		IL-6	R3	Pst_11	0.94	12.76	9.42	2.11
IL-8	R4	Pst_11	6.41	397.19	90.7	56.44		IP-10	R4	Pst_11	0.547	4.178	2.872	4.12		IL-6	R4	Pst_11	0.04	11.48	2.49	0.26
IL-8	R5	Pst_11	8.44	245.38	124.51	11.55		IP-10	R5	Pst_11	0.945	5.245	4.424	2.681		IL-6	R5	Pst_11	0.41	5.05	3.19	0.11
IL-8	R1	Efe_12	1.87	180.81	13.66	31.52		IP-10	R1	Efe_12	0.483	0.68	0.483	1.398		IL-6	R1	Efe_12	0.05	0.34	0.05	0.05
IL-8	R2	Efe_12	15.75	341.51	470.14	14.3		IP-10	R2	Efe_12	2.891	21.555	30.162	5.015		IL-6	R2	Efe_12	0.74	3.36	7.29	0.94
IL-8	R3	Efe_12	7.74	535.39	266.35	60.58		IP-10	R3	Efe_12	1.847	11.961	13.99	10.26		IL-6	R3	Efe_12	0.94	11.96	8.35	1.17
IL-8	R4	Efe_12	8.56	541.76	93.05	35.5		IP-10	R4	Efe_12	0.01	4.031	2.486	1.197		IL-6	R4	Efe_12	0.01	9.41	1.45	0.01
IL-8	R5	Efe_12	3.67	247.82	95.14	9.42		IP-10	R5	Efe_12	0.01	5.31	3.04	2.432		IL-6	R5	Efe_12	0.01	3.67	0.74	0.06
IL-8	R1	Kpn_3	1.33	185.12	19.73	27.96		IP-10	R1	Kpn_3	0.483	0.942	0.483	1.155		IL-6	R1	Kpn_3	0.05	0.43	0.1	0.05
IL-8	R2	Kpn_3	14.22	398.57	394.71	13.64		IP-10	R2	Kpn_3	2.307	15.889	25.883	3.45		IL-6	R2	Kpn_3	0.74	6.23	9.55	0.74
IL-8	R3	Kpn_3	9.1	584.74	333.07	63.41		IP-10	R3	Kpn_3	2.003	12.415	17.337	12.052		IL-6	R3	Kpn_3	0.74	12.63	9.29	1.4
IL-8	R4	Kpn_3	10.3	382.22	169.43	55.96		IP-10	R4	Kpn_3	0.921	4.178	4.523	5.019		IL-6	R4	Kpn_3	0.16	4.01	1.72	0.35
IL-8	R5	Kpn_3	8.73	282.65	98.83	9.45		IP-10	R5	Kpn_3	1.197	5.099	3.384	2.54		IL-6	R5	Kpn_3	0.06	5	2.49	0.01
IL-8	R1	met_34	1.47	241.9	30.86	21.89		IP-10	R1	met_34	0.483	1.479	0.483	1.169		IL-6	R1	met_34	0.05	0.8	0.05	0.05
IL-8	R2	met_34	10.2	293.22	403.18	14.8		IP-10	R2	met_34	1.847	13.99	25.389	4.638		IL-6	R2	met_34	0.74	2.61	6.49	0.74
IL-8	R3	met_34	9.35	430.46	293.51	63.72		IP-10	R3	met_34	1.847	8.854	15.405	10.648		IL-6	R3	met_34	0.74	7.82	9.02	1.28
IL-8	R4	met_34	8.65	434.93	94.79	59.91		IP-10	R4	met_34	0.727	3.759	2.751	4.208		IL-6	R4	met_34	0.21	4.89	1.45	0.23
IL-8	R5	met_34	5.52	218.01	84.47	6.06		IP-10	R5	met_34	0.01	2.82	2.504	0.677		IL-6	R5	met_34	0.01	1.72	0.55	0.01
IL-8	R1	Kpn_9	1.44	228.75	15.07	24.08		IP-10	R1	Kpn_9	0.483	0.604	0.483	0.836		IL-6	R1	Kpn_9	0.05	0.66	0.05	0.05
IL-8	R2	Kpn_9	12.89	317.59	331.39	60.7		IP-10	R2	Kpn_9	1.847	13.734	19.164	7.357		IL-6	R2	Kpn_9	0.74	4	6.23	1.28
IL-8	R3	Kpn_9	8.5	360.39	274.11	72.72		IP-10	R3	Kpn_9	2.003	8.118	14.245	10.552		IL-6	R3	Kpn_9	0.83	7.82	8.75	0.83
IL-8	R4	Kpn_9	9.22	432.73	97.99	70.91		IP-10	R4	Kpn_9	0.777	3.319	3.057	4.251		IL-6	R4	Kpn_9	0.01	3.9	0.98	0.02
IL-8	R5	Kpn_9	8.06	216.79	83.44	8.89		IP-10	R5	Kpn_9	0.921	4.193	3.024	1.624		IL-6	R5	Kpn_9	0.02	1.77	0.52	0.01

## Sheet: 25E
Table 25E: Statistics for cytokine analysis
Cytokine	Condition	Effector	Control	P value (Dunn's test post-hoc for Kruskal-Wallis)
IL-8	Unstimulated	Efe_12	EV	0.424906
IL-8	Unstimulated	Efe_12	GFP	0.133692
IL-8	Unstimulated	Kpn_10	EV	0.0777753
IL-8	Unstimulated	Kpn_10	GFP	0.451556
IL-8	Unstimulated	Kpn_3	EV	0.200849
IL-8	Unstimulated	Kpn_3	GFP	0.322804
IL-8	Unstimulated	Kpn_9	EV	0.327673
IL-8	Unstimulated	Kpn_9	GFP	0.197074
IL-8	Unstimulated	met_34	EV	0.446204
IL-8	Unstimulated	met_34	GFP	0.122372
IL-8	Unstimulated	Pst_11	EV	0.456916
IL-8	Unstimulated	Pst_11	GFP	0.0797625
IL-8	Pam3	Efe_12	EV	0.224404
IL-8	Pam3	Efe_12	GFP	0.467661
IL-8	Pam3	Kpn_10	EV	0.0349656
IL-8	Pam3	Kpn_10	GFP	0.165077
IL-8	Pam3	Kpn_3	EV	0.258104
IL-8	Pam3	Kpn_3	GFP	0.424909
IL-8	Pam3	Kpn_9	EV	0.478428
IL-8	Pam3	Kpn_9	GFP	0.216387
IL-8	Pam3	met_34	EV	0.372742
IL-8	Pam3	met_34	GFP	0.303643
IL-8	Pam3	Pst_11	EV	0.33258
IL-8	Pam3	Pst_11	GFP	0.342463
IL-8	Flagellin	Efe_12	EV	0.446207
IL-8	Flagellin	Efe_12	GFP	0.36255
IL-8	Flagellin	Kpn_10	EV	0.414338
IL-8	Flagellin	Kpn_10	GFP	0.393387
IL-8	Flagellin	Kpn_3	EV	0.393387
IL-8	Flagellin	Kpn_3	GFP	0.224404
IL-8	Flagellin	Kpn_9	EV	0.36255
IL-8	Flagellin	Kpn_9	GFP	0.446207
IL-8	Flagellin	met_34	EV	0.456918
IL-8	Flagellin	met_34	GFP	0.352455
IL-8	Flagellin	Pst_11	EV	0.435535
IL-8	Flagellin	Pst_11	GFP	0.372742
IL-8	TNFa	Efe_12	EV	0.393383
IL-8	TNFa	Efe_12	GFP	0.332572
IL-8	TNFa	Kpn_10	EV	0.125137
IL-8	TNFa	Kpn_10	GFP	0.327673
IL-8	TNFa	Kpn_3	EV	0.3375
IL-8	TNFa	Kpn_3	GFP	0.38819
IL-8	TNFa	Kpn_9	EV	0.101791
IL-8	TNFa	Kpn_9	GFP	0.284991
IL-8	TNFa	met_34	EV	0.362544
IL-8	TNFa	met_34	GFP	0.362544
IL-8	TNFa	Pst_11	EV	0.313156
IL-8	TNFa	Pst_11	GFP	0.414334
IP-10	Unstimulated	Efe_12	EV	0.18112
IP-10	Unstimulated	Efe_12	GFP	0.419185
IP-10	Unstimulated	Kpn_10	EV	0.462082
IP-10	Unstimulated	Kpn_10	GFP	0.211185
IP-10	Unstimulated	Kpn_3	EV	0.456685
IP-10	Unstimulated	Kpn_3	GFP	0.207274
IP-10	Unstimulated	Kpn_9	EV	0.435187
IP-10	Unstimulated	Kpn_9	GFP	0.29324
IP-10	Unstimulated	met_34	EV	0.215138
IP-10	Unstimulated	met_34	GFP	0.467486
IP-10	Unstimulated	Pst_11	EV	0.445916
IP-10	Unstimulated	Pst_11	GFP	0.283952
IP-10	Pam3	Efe_12	EV	0.342456
IP-10	Pam3	Efe_12	GFP	0.216377
IP-10	Pam3	Kpn_10	EV	0.24943
IP-10	Pam3	Kpn_10	GFP	0.145712
IP-10	Pam3	Kpn_3	EV	0.317964
IP-10	Pam3	Kpn_3	GFP	0.197074
IP-10	Pam3	Kpn_9	EV	0.446204
IP-10	Pam3	Kpn_9	GFP	0.403824
IP-10	Pam3	met_34	EV	0.456916
IP-10	Pam3	met_34	GFP	0.393383
IP-10	Pam3	Pst_11	EV	0.317964
IP-10	Pam3	Pst_11	GFP	0.197074
IP-10	Flagellin	Efe_12	EV	0.472934
IP-10	Flagellin	Efe_12	GFP	0.362021
IP-10	Flagellin	Kpn_10	EV	0.346865
IP-10	Flagellin	Kpn_10	GFP	0.24858
IP-10	Flagellin	Kpn_3	EV	0.298197
IP-10	Flagellin	Kpn_3	GFP	0.207606
IP-10	Flagellin	Kpn_9	EV	0.429938
IP-10	Flagellin	Kpn_9	GFP	0.32215
IP-10	Flagellin	met_34	EV	0.489167
IP-10	Flagellin	met_34	GFP	0.377397
IP-10	Flagellin	Pst_11	EV	0.387759
IP-10	Flagellin	Pst_11	GFP	0.284227
IP-10	TNFa	Efe_12	EV	0.419605
IP-10	TNFa	Efe_12	GFP	0.446199
IP-10	TNFa	Kpn_10	EV	0.168424
IP-10	TNFa	Kpn_10	GFP	0.185988
IP-10	TNFa	Kpn_3	EV	0.266892
IP-10	TNFa	Kpn_3	GFP	0.289582
IP-10	TNFa	Kpn_9	EV	0.289582
IP-10	TNFa	Kpn_9	GFP	0.31314
IP-10	TNFa	met_34	EV	0.414326
IP-10	TNFa	met_34	GFP	0.440857
IP-10	TNFa	Pst_11	EV	0.171848
IP-10	TNFa	Pst_11	GFP	0.189632
IL-6	Unstimulated	Efe_12	EV	0.467218
IL-6	Unstimulated	Efe_12	GFP	0.489062
IL-6	Unstimulated	Kpn_10	EV	0.0693334
IL-6	Unstimulated	Kpn_10	GFP	0.0769442
IL-6	Unstimulated	Kpn_3	EV	0.2213
IL-6	Unstimulated	Kpn_3	GFP	0.237934
IL-6	Unstimulated	Kpn_9	EV	0.440059
IL-6	Unstimulated	Kpn_9	GFP	0.46177
IL-6	Unstimulated	met_34	EV	0.355619
IL-6	Unstimulated	met_34	GFP	0.376248
IL-6	Unstimulated	Pst_11	EV	0.1487
IL-6	Unstimulated	Pst_11	GFP	0.161776
IL-6	Pam3	Efe_12	EV	0.116972
IL-6	Pam3	Efe_12	GFP	0.266911
IL-6	Pam3	Kpn_10	EV	0.00999816
IL-6	Pam3	Kpn_10	GFP	0.039345
IL-6	Pam3	Kpn_3	EV	0.0880969
IL-6	Pam3	Kpn_3	GFP	0.216377
IL-6	Pam3	Kpn_9	EV	0.253743
IL-6	Pam3	Kpn_9	GFP	0.462285
IL-6	Pam3	met_34	EV	0.280417
IL-6	Pam3	met_34	GFP	0.494604
IL-6	Pam3	Pst_11	EV	0.0309827
IL-6	Pam3	Pst_11	GFP	0.0970638
IL-6	Flagellin	Efe_12	EV	0.393098
IL-6	Flagellin	Efe_12	GFP	0.419396
IL-6	Flagellin	Kpn_10	EV	0.171213
IL-6	Flagellin	Kpn_10	GFP	0.189004
IL-6	Flagellin	Kpn_3	EV	0.192695
IL-6	Flagellin	Kpn_3	GFP	0.211799
IL-6	Flagellin	Kpn_9	EV	0.494589
IL-6	Flagellin	Kpn_9	GFP	0.478368
IL-6	Flagellin	met_34	EV	0.424703
IL-6	Flagellin	met_34	GFP	0.451424
IL-6	Flagellin	Pst_11	EV	0.185358
IL-6	Flagellin	Pst_11	GFP	0.204028
IL-6	TNFa	Efe_12	EV	0.29308
IL-6	TNFa	Efe_12	GFP	0.31691
IL-6	TNFa	Kpn_10	EV	0.110303
IL-6	TNFa	Kpn_10	GFP	0.123663
IL-6	TNFa	Kpn_3	EV	0.26119
IL-6	TNFa	Kpn_3	GFP	0.283787
IL-6	TNFa	Kpn_9	EV	0.38751
IL-6	TNFa	Kpn_9	GFP	0.413807
IL-6	TNFa	met_34	EV	0.297779
IL-6	TNFa	met_34	GFP	0.321773
IL-6	TNFa	Pst_11	EV	0.120904
IL-6	TNFa	Pst_11	GFP	0.135138
