# Supplementary material for: Effector–host interactome map links type III secretion systems in healthy gut microbiomes to immune modulation
Source: Nat Microbiol. 2026 Jan 26;11(2):442–60. doi: 10.1038/s41564-025-02241-y (PMC12872453; doi:10.1038/s41564-025-02241-y)
Supplement: Supplementary file 29 — Prevalence of HuMMI effector proteins in IBD versus healthy patients. [file 41564_2025_2241_MOESM29_ESM.xlsx]

## Sheet: Summary
Supplementary Data 26: The prevalence of HuMMI effector proteins in IBD versus healthy patients
Description	Details
Prevalence of indicated effectors in metagenomes of Crohn's disease and ulcerative colitis patiens compared to healthy (data related to Figures 5e, 5f, and 5g)	effector abbreviation
	Condition studied
	P value (Fischer's exact test)
	FDR
	Prevalence in CD (n=508)
	Prevalence in UC (n=304)
	Prevalence in nonIBD (n=334)

## Sheet: Supplementary Data 26
Supplementary Table 26: The prevalence of HuMMI effector proteins in IBD versus healthy patients
Effector Abbreviation	Condition Studied	Prevalence in CD (n=508)	Prevalence in UC (n=304)	Prevalence in nonIBD (n=334)	Prevalence in nonIBD (n=334) (pseudocount)	Count in nonIBD	P value (Fischer's exact test)	FDR	FC_CD/healthy	FC_UC/healthy
Ec6_14	CD	7.28346	0.657895	2.99401	2.99401	10	0.00858543	0.0346889	2.43268	0.219737
Ec6_14	UC	7.28346	0.657895	2.99401	2.99401	10	0.0392866	0.117828	2.43268	0.219737
Pfa_5	CD	16.3386	4.93421	8.38323	8.38323	28	0.000814177	0.00655174	1.94896	0.588581
Pfa_5	UC	16.3386	4.93421	8.38323	8.38323	28	0.112992	0.246161	1.94896	0.588581
Cpa_13	CD	0.590551	0	0	0.149701	0	0.281175	0.500778	3.94488	0
Cpa_13	UC	0.590551	0	0	0.149701	0	1	1	3.94488	0
Mmo_3	CD	9.44882	1.64474	3.29341	3.29341	11	0.000486856	0.00516491	2.86901	0.499402
Mmo_3	UC	9.44882	1.64474	3.29341	3.29341	11	0.212524	0.405124	2.86901	0.499402
Cpa_3	CD	8.85827	1.31579	3.29341	3.29341	11	0.00163868	0.00999596	2.68969	0.399522
Cpa_3	UC	8.85827	1.31579	3.29341	3.29341	11	0.120249	0.250776	2.68969	0.399522
Eta_2	CD	2.16535	0.657895	0.898204	0.898204	3	0.181312	0.351113	2.41076	0.732456
Eta_2	UC	2.16535	0.657895	0.898204	0.898204	3	1	1	2.41076	0.732456
Cpa_9	CD	8.26772	0.657895	2.99401	2.99401	10	0.00186716	0.0111119	2.76142	0.219737
Cpa_9	UC	8.26772	0.657895	2.99401	2.99401	10	0.0392866	0.117828	2.76142	0.219737
Ec6_3	CD	2.16535	0.657895	0.898204	0.898204	3	0.181312	0.351113	2.41076	0.732456
Ec6_3	UC	2.16535	0.657895	0.898204	0.898204	3	1	1	2.41076	0.732456
Ec6_17	CD	6.29921	0	1.1976	1.1976	4	0.000182803	0.00347359	5.25984	0
Ec6_17	UC	6.29921	0	1.1976	1.1976	4	0.125482	0.255148	5.25984	0
Cpa_7	CD	0	0	0	0.149701	0	1	1	0	0
Cpa_7	UC	0	0	0	0.149701	0	1	1	0	0
met_21	CD	0.590551	0	0.299401	0.299401	1	1	1	1.97244	0
met_21	UC	0.590551	0	0.299401	0.299401	1	1	1	1.97244	0
Ec6_19	CD	0.19685	0	0	0.149701	0	1	1	1.31496	0
Ec6_19	UC	0.19685	0	0	0.149701	0	1	1	1.31496	0
met_24	CD	0.19685	0	0	0.149701	0	1	1	1.31496	0
met_24	UC	0.19685	0	0	0.149701	0	1	1	1.31496	0
Pfa_1	CD	2.3622	0.328947	0.598802	0.598802	2	0.056382	0.161849	3.94488	0.549342
Pfa_1	UC	2.3622	0.328947	0.598802	0.598802	2	1	1	3.94488	0.549342
met_11	CD	0.984252	0	0.299401	0.299401	1	0.411372	0.678208	3.2874	0
met_11	UC	0.984252	0	0.299401	0.299401	1	1	1	3.2874	0
Ec6_18	CD	3.74016	0.328947	1.1976	1.1976	4	0.0299771	0.0962424	3.12303	0.274671
Ec6_18	UC	3.74016	0.328947	1.1976	1.1976	4	0.375811	0.641244	3.12303	0.274671
Kpn_12	CD	2.55906	0.328947	0.598802	0.598802	2	0.0358723	0.110796	4.27362	0.549342
Kpn_12	UC	2.55906	0.328947	0.598802	0.598802	2	1	1	4.27362	0.549342
Pfa_2	CD	0.19685	0	0	0.149701	0	1	1	1.31496	0
Pfa_2	UC	0.19685	0	0	0.149701	0	1	1	1.31496	0
Mmo_10	CD	1.37795	0	0	0.149701	0	0.0462339	0.134298	9.20472	0
Mmo_10	UC	1.37795	0	0	0.149701	0	1	1	9.20472	0
Kpn_13	CD	8.46457	0.657895	2.69461	2.69461	9	0.000625281	0.00610275	3.14129	0.244152
Kpn_13	UC	8.46457	0.657895	2.69461	2.69461	9	0.0663561	0.166916	3.14129	0.244152
Pma_3	CD	7.48031	0.657895	2.69461	2.69461	9	0.00317939	0.0152112	2.77603	0.244152
Pma_3	UC	7.48031	0.657895	2.69461	2.69461	9	0.0663561	0.166916	2.77603	0.244152
Cpa_8	CD	9.44882	0.657895	2.39521	2.39521	8	2.93339e-05	0.0014776	3.94488	0.274671
Cpa_8	UC	9.44882	0.657895	2.39521	2.39521	8	0.110508	0.245127	3.94488	0.274671
Ec6_8	CD	4.33071	0	0.299401	0.299401	1	0.000147947	0.00347359	14.4646	0
Ec6_8	UC	4.33071	0	0.299401	0.299401	1	1	1	14.4646	0
Pfa_8	CD	2.55906	0.328947	2.39521	2.39521	8	1	1	1.06841	0.137336
Pfa_8	UC	2.55906	0.328947	2.39521	2.39521	8	0.0395979	0.117828	1.06841	0.137336
met_29	CD	4.92126	0.328947	0.299401	0.299401	1	4.59159e-05	0.00184217	16.437	1.09868
met_29	UC	4.92126	0.328947	0.299401	0.299401	1	1	1	16.437	1.09868
Cda_1	CD	0.590551	0	0	0.149701	0	0.281175	0.500778	3.94488	0
Cda_1	UC	0.590551	0	0	0.149701	0	1	1	3.94488	0
Kpn_14	CD	1.5748	0.328947	0.299401	0.299401	1	0.0954159	0.217584	5.25984	1.09868
Kpn_14	UC	1.5748	0.328947	0.299401	0.299401	1	1	1	5.25984	1.09868
Pma_7	CD	0.19685	0	0	0.149701	0	1	1	1.31496	0
Pma_7	UC	0.19685	0	0	0.149701	0	1	1	1.31496	0
Pfa_9	CD	8.46457	1.31579	4.49102	4.49102	15	0.0263533	0.085736	1.88478	0.292982
Pfa_9	UC	8.46457	1.31579	4.49102	4.49102	15	0.0198871	0.0673951	1.88478	0.292982
Pfa_16	CD	9.44882	0.986842	3.29341	3.29341	11	0.000486856	0.00516491	2.86901	0.299641
Pfa_16	UC	9.44882	0.986842	3.29341	3.29341	11	0.0584608	0.163959	2.86901	0.299641
Yen_7	CD	8.85827	1.31579	3.29341	3.29341	11	0.00163868	0.00999596	2.68969	0.399522
Yen_7	UC	8.85827	1.31579	3.29341	3.29341	11	0.120249	0.250776	2.68969	0.399522
Yre_2	CD	9.44882	1.97368	2.39521	2.39521	8	2.93339e-05	0.0014776	3.94488	0.824013
Yre_2	UC	9.44882	1.97368	2.39521	2.39521	8	0.791511	1	3.94488	0.824013
Kpn_3	CD	5.31496	0.986842	0.598802	0.598802	2	0.000130232	0.00347359	8.87598	1.64803
Kpn_3	UC	5.31496	0.986842	0.598802	0.598802	2	0.673138	1	8.87598	1.64803
Cda_8	CD	8.26772	1.31579	1.79641	1.79641	6	3.02787e-05	0.0014776	4.60236	0.732456
Cda_8	UC	8.26772	1.31579	1.79641	1.79641	6	0.754721	1	4.60236	0.732456
Ec6_6	CD	5.70866	0.328947	1.1976	1.1976	4	0.000803278	0.00655174	4.76673	0.274671
Ec6_6	UC	5.70866	0.328947	1.1976	1.1976	4	0.375811	0.641244	4.76673	0.274671
Ec6_5	CD	0.19685	0	0.299401	0.299401	1	1	1	0.65748	0
Ec6_5	UC	0.19685	0	0.299401	0.299401	1	1	1	0.65748	0
Ec6_10	CD	8.07087	0.986842	2.39521	2.39521	8	0.000440477	0.00516491	3.36959	0.412007
Ec6_10	UC	8.07087	0.986842	2.39521	2.39521	8	0.228247	0.425131	3.36959	0.412007
met_36	CD	7.48031	0.657895	2.69461	2.69461	9	0.00317939	0.0152112	2.77603	0.244152
met_36	UC	7.48031	0.657895	2.69461	2.69461	9	0.0663561	0.166916	2.77603	0.244152
Pfa_17	CD	6.10236	0.657895	1.1976	1.1976	4	0.000298054	0.00404029	5.09547	0.549342
Pfa_17	UC	6.10236	0.657895	1.1976	1.1976	4	0.688112	1	5.09547	0.549342
Ec6_13	CD	0.19685	0	0.299401	0.299401	1	1	1	0.65748	0
Ec6_13	UC	0.19685	0	0.299401	0.299401	1	1	1	0.65748	0
met_39	CD	0	0.328947	0	0.149701	0	1	1	0	2.19737
met_39	UC	0	0.328947	0	0.149701	0	0.476489	0.76489	0	2.19737
Mmo_4	CD	1.5748	0	0	0.149701	0	0.0249944	0.0824139	10.5197	0
Mmo_4	UC	1.5748	0	0	0.149701	0	1	1	10.5197	0
met_22	CD	0.19685	0	0	0.149701	0	1	1	1.31496	0
met_22	UC	0.19685	0	0	0.149701	0	1	1	1.31496	0
Cpa_6	CD	2.3622	0	0.299401	0.299401	1	0.0197586	0.0673951	7.88976	0
Cpa_6	UC	2.3622	0	0.299401	0.299401	1	1	1	7.88976	0
met_27	CD	0.393701	0	0.299401	0.299401	1	1	1	1.31496	0
met_27	UC	0.393701	0	0.299401	0.299401	1	1	1	1.31496	0
Pfa_10	CD	1.1811	0	0	0.149701	0	0.0865763	0.209155	7.88976	0
Pfa_10	UC	1.1811	0	0	0.149701	0	1	1	7.88976	0
Mmo_8	CD	1.1811	0	0	0.149701	0	0.0865763	0.209155	7.88976	0
Mmo_8	UC	1.1811	0	0	0.149701	0	1	1	7.88976	0
met_14	CD	0.19685	0	0	0.149701	0	1	1	1.31496	0
met_14	UC	0.19685	0	0	0.149701	0	1	1	1.31496	0
Cda_5	CD	2.75591	0.328947	0.598802	0.598802	2	0.0356616	0.110796	4.60236	0.549342
Cda_5	UC	2.75591	0.328947	0.598802	0.598802	2	1	1	4.60236	0.549342
Pre_8	CD	1.77165	0	0.299401	0.299401	1	0.0987407	0.223081	5.91732	0
Pre_8	UC	1.77165	0	0.299401	0.299401	1	1	1	5.91732	0
Pfa_7	CD	1.1811	0	0.299401	0.299401	1	0.254082	0.466136	3.94488	0
Pfa_7	UC	1.1811	0	0.299401	0.299401	1	1	1	3.94488	0
Mmo_1	CD	8.26772	1.31579	2.39521	2.39521	8	0.000285138	0.00404029	3.45177	0.549342
Mmo_1	UC	8.26772	1.31579	2.39521	2.39521	8	0.389611	0.648343	3.45177	0.549342
Efe_5	CD	8.85827	1.31579	3.29341	3.29341	11	0.00163868	0.00999596	2.68969	0.399522
Efe_5	UC	8.85827	1.31579	3.29341	3.29341	11	0.120249	0.250776	2.68969	0.399522
Efe_4	CD	2.16535	0.657895	0.898204	0.898204	3	0.181312	0.351113	2.41076	0.732456
Efe_4	UC	2.16535	0.657895	0.898204	0.898204	3	1	1	2.41076	0.732456
Mmo_7	CD	2.16535	0	0	0.149701	0	0.00432275	0.0195324	14.4646	0
Mmo_7	UC	2.16535	0	0	0.149701	0	1	1	14.4646	0
Ec2_2	CD	6.10236	0.657895	1.1976	1.1976	4	0.000298054	0.00404029	5.09547	0.549342
Ec2_2	UC	6.10236	0.657895	1.1976	1.1976	4	0.688112	1	5.09547	0.549342
Yre_1	CD	8.85827	1.31579	2.39521	2.39521	8	0.000118263	0.00347359	3.69833	0.549342
Yre_1	UC	8.85827	1.31579	2.39521	2.39521	8	0.389611	0.648343	3.69833	0.549342
met_23	CD	3.93701	0	0.598802	0.598802	2	0.00305865	0.0152112	6.5748	0
met_23	UC	3.93701	0	0.598802	0.598802	2	0.500322	0.792719	6.5748	0
met_43	CD	0.393701	0	0.299401	0.299401	1	1	1	1.31496	0
met_43	UC	0.393701	0	0.299401	0.299401	1	1	1	1.31496	0
Ec2_1	CD	0	0.328947	0	0.149701	0	1	1	0	2.19737
Ec2_1	UC	0	0.328947	0	0.149701	0	0.476489	0.76489	0	2.19737
Cda_4	CD	0.590551	0	0.299401	0.299401	1	1	1	1.97244	0
Cda_4	UC	0.590551	0	0.299401	0.299401	1	1	1	1.97244	0
met_13	CD	0.19685	0	0.299401	0.299401	1	1	1	0.65748	0
met_13	UC	0.19685	0	0.299401	0.299401	1	1	1	0.65748	0
Ec2_4	CD	8.66142	0.986842	2.99401	2.99401	10	0.000832393	0.00655174	2.89291	0.329605
Ec2_4	UC	8.66142	0.986842	2.99401	2.99401	10	0.0936322	0.217584	2.89291	0.329605
Pfa_15	CD	8.46457	1.31579	2.39521	2.39521	8	0.000185068	0.00347359	3.53396	0.549342
Pfa_15	UC	8.46457	1.31579	2.39521	2.39521	8	0.389611	0.648343	3.53396	0.549342
Kpn_2	CD	3.34646	0.328947	1.1976	1.1976	4	0.0687746	0.171235	2.79429	0.274671
Kpn_2	UC	3.34646	0.328947	1.1976	1.1976	4	0.375811	0.641244	2.79429	0.274671
Kpn_1	CD	4.52756	0.328947	0.898204	0.898204	3	0.00202581	0.011769	5.04068	0.366228
Kpn_1	UC	4.52756	0.328947	0.898204	0.898204	3	0.625487	0.984637	5.04068	0.366228
Cpa_2	CD	7.48031	0.657895	2.69461	2.69461	9	0.00317939	0.0152112	2.77603	0.244152
Cpa_2	UC	7.48031	0.657895	2.69461	2.69461	9	0.0663561	0.166916	2.77603	0.244152
Yen_15	CD	7.48031	0.328947	2.09581	2.09581	7	0.00047503	0.00516491	3.56918	0.156955
Yen_15	UC	7.48031	0.328947	2.09581	2.09581	7	0.0710129	0.175022	3.56918	0.156955
Ec6_16	CD	7.08661	0.657895	1.79641	1.79641	6	0.00051433	0.00522902	3.94488	0.366228
Ec6_16	UC	7.08661	0.657895	1.79641	1.79641	6	0.290346	0.513365	3.94488	0.366228
Pma_14	CD	10.0394	2.30263	5.08982	5.08982	17	0.00968296	0.0375023	1.97244	0.452399
Pma_14	UC	10.0394	2.30263	5.08982	5.08982	17	0.0938366	0.217584	1.97244	0.452399
Pma_12	CD	0.984252	0	1.79641	1.79641	6	0.359664	0.631353	0.5479	0
Pma_12	UC	0.984252	0	1.79641	1.79641	6	0.0315482	0.0999708	0.5479	0
Pma_16	CD	16.1417	4.93421	8.38323	8.38323	28	0.00112399	0.00857044	1.92548	0.588581
Pma_16	UC	16.1417	4.93421	8.38323	8.38323	28	0.112992	0.246161	1.92548	0.588581
Efe_10	CD	3.14961	0.657895	1.1976	1.1976	4	0.103044	0.230668	2.62992	0.549342
Efe_10	UC	3.14961	0.657895	1.1976	1.1976	4	0.688112	1	2.62992	0.549342
met_1	CD	0.19685	0	0	0.149701	0	1	1	1.31496	0
met_1	UC	0.19685	0	0	0.149701	0	1	1	1.31496	0
Ec2_5	CD	0	0.328947	1.1976	1.1976	4	0.0244911	0.0818605	0	0.274671
Ec2_5	UC	0	0.328947	1.1976	1.1976	4	0.375811	0.641244	0	0.274671
Ec2_3	CD	10.4331	2.63158	5.08982	5.08982	17	0.00700635	0.0299921	2.04979	0.517028
Ec2_3	UC	10.4331	2.63158	5.08982	5.08982	17	0.151774	0.303549	2.04979	0.517028
met_44	CD	6.29921	0	1.1976	1.1976	4	0.000182803	0.00347359	5.25984	0
met_44	UC	6.29921	0	1.1976	1.1976	4	0.125482	0.255148	5.25984	0
Kpn_8	CD	8.85827	0.986842	4.19162	4.19162	14	0.0088144	0.0346889	2.11333	0.235432
Kpn_8	UC	8.85827	0.986842	4.19162	4.19162	14	0.0131658	0.048008	2.11333	0.235432
Cpa_5	CD	7.48031	0.657895	2.69461	2.69461	9	0.00317939	0.0152112	2.77603	0.244152
Cpa_5	UC	7.48031	0.657895	2.69461	2.69461	9	0.0663561	0.166916	2.77603	0.244152
Ec6_7	CD	8.66142	0.986842	2.99401	2.99401	10	0.000832393	0.00655174	2.89291	0.329605
Ec6_7	UC	8.66142	0.986842	2.99401	2.99401	10	0.0936322	0.217584	2.89291	0.329605
Efe_12	CD	10.2362	2.30263	5.38922	5.38922	18	0.014876	0.0533787	1.89939	0.427266
Efe_12	UC	10.2362	2.30263	5.38922	5.38922	18	0.0641494	0.166916	1.89939	0.427266
Ec6_4	CD	7.87402	0.986842	2.99401	2.99401	10	0.00280854	0.0152112	2.62992	0.329605
Ec6_4	UC	7.87402	0.986842	2.99401	2.99401	10	0.0936322	0.217584	2.62992	0.329605
Pse_1	CD	8.85827	0.986842	4.19162	4.19162	14	0.0088144	0.0346889	2.11333	0.235432
Pse_1	UC	8.85827	0.986842	4.19162	4.19162	14	0.0131658	0.048008	2.11333	0.235432
Yre_7	CD	8.85827	1.31579	3.29341	3.29341	11	0.00163868	0.00999596	2.68969	0.399522
Yre_7	UC	8.85827	1.31579	3.29341	3.29341	11	0.120249	0.250776	2.68969	0.399522
Ec6_1	CD	6.10236	0.657895	1.1976	1.1976	4	0.000298054	0.00404029	5.09547	0.549342
Ec6_1	UC	6.10236	0.657895	1.1976	1.1976	4	0.688112	1	5.09547	0.549342
met_48	CD	2.95276	0	0	0.149701	0	0.000694901	0.00652138	19.7244	0
met_48	UC	2.95276	0	0	0.149701	0	1	1	19.7244	0
Ec6_11	CD	0.393701	0	0.898204	0.898204	3	0.3906	0.648343	0.43832	0
Ec6_11	UC	0.393701	0	0.898204	0.898204	3	0.250484	0.463015	0.43832	0
Efe_11	CD	1.9685	0	0	0.149701	0	0.00764473	0.0321606	13.1496	0
Efe_11	UC	1.9685	0	0	0.149701	0	1	1	13.1496	0
Mmo_2	CD	1.37795	0	0	0.149701	0	0.0462339	0.134298	9.20472	0
Mmo_2	UC	1.37795	0	0	0.149701	0	1	1	9.20472	0
met_12	CD	2.55906	0	0	0.149701	0	0.00243914	0.0138407	17.0945	0
met_12	UC	2.55906	0	0	0.149701	0	1	1	17.0945	0
Kpn_7	CD	2.3622	0.328947	0.299401	0.299401	1	0.0197586	0.0673951	7.88976	1.09868
Kpn_7	UC	2.3622	0.328947	0.299401	0.299401	1	1	1	7.88976	1.09868
Ec6_2	CD	7.48031	0.657895	2.69461	2.69461	9	0.00317939	0.0152112	2.77603	0.244152
Ec6_2	UC	7.48031	0.657895	2.69461	2.69461	9	0.0663561	0.166916	2.77603	0.244152
Yen_12	CD	8.07087	0.986842	2.39521	2.39521	8	0.000440477	0.00516491	3.36959	0.412007
Yen_12	UC	8.07087	0.986842	2.39521	2.39521	8	0.228247	0.425131	3.36959	0.412007
Kpn_6	CD	3.14961	0	0.598802	0.598802	2	0.0131825	0.048008	5.25984	0
Kpn_6	UC	3.14961	0	0.598802	0.598802	2	0.500322	0.792719	5.25984	0
met_32	CD	0.590551	0	0	0.149701	0	0.281175	0.500778	3.94488	0
met_32	UC	0.590551	0	0	0.149701	0	1	1	3.94488	0
met_16	CD	0.19685	0	0	0.149701	0	1	1	1.31496	0
met_16	UC	0.19685	0	0	0.149701	0	1	1	1.31496	0
Pma_2	CD	8.85827	1.31579	3.29341	3.29341	11	0.00163868	0.00999596	2.68969	0.399522
Pma_2	UC	8.85827	1.31579	3.29341	3.29341	11	0.120249	0.250776	2.68969	0.399522
met_6	CD	2.95276	0	0.299401	0.299401	1	0.00408718	0.0191783	9.8622	0
met_6	UC	2.95276	0	0.299401	0.299401	1	1	1	9.8622	0
Efe_2	CD	6.10236	0.657895	1.1976	1.1976	4	0.000298054	0.00404029	5.09547	0.549342
Efe_2	UC	6.10236	0.657895	1.1976	1.1976	4	0.688112	1	5.09547	0.549342
Efe_3	CD	0.590551	0	0	0.149701	0	0.281175	0.500778	3.94488	0
Efe_3	UC	0.590551	0	0	0.149701	0	1	1	3.94488	0
Pma_8	CD	8.85827	0.986842	4.19162	4.19162	14	0.0088144	0.0346889	2.11333	0.235432
Pma_8	UC	8.85827	0.986842	4.19162	4.19162	14	0.0131658	0.048008	2.11333	0.235432
Cpa_4	CD	9.44882	1.97368	2.39521	2.39521	8	2.93339e-05	0.0014776	3.94488	0.824013
Cpa_4	UC	9.44882	1.97368	2.39521	2.39521	8	0.791511	1	3.94488	0.824013
Pfa_12	CD	7.87402	0.657895	2.69461	2.69461	9	0.00141807	0.00999596	2.92213	0.244152
Pfa_12	UC	7.87402	0.657895	2.69461	2.69461	9	0.0663561	0.166916	2.92213	0.244152
Yre_13	CD	0.19685	0	0	0.149701	0	1	1	1.31496	0
Yre_13	UC	0.19685	0	0	0.149701	0	1	1	1.31496	0
Kpn_9	CD	0	0.328947	0	0.149701	0	1	1	0	2.19737
Kpn_9	UC	0	0.328947	0	0.149701	0	0.476489	0.76489	0	2.19737
Ec6_15	CD	1.9685	0	0.299401	0.299401	1	0.0578803	0.163959	6.5748	0
Ec6_15	UC	1.9685	0	0.299401	0.299401	1	1	1	6.5748	0
Efe_6	CD	10.6299	1.31579	4.49102	4.49102	15	0.00125591	0.00928614	2.36693	0.292982
Efe_6	UC	10.6299	1.31579	4.49102	4.49102	15	0.0198871	0.0673951	2.36693	0.292982
met_18	CD	2.75591	0	0.299401	0.299401	1	0.00686113	0.0298949	9.20472	0
met_18	UC	2.75591	0	0.299401	0.299401	1	1	1	9.20472	0
Ec6_9	CD	2.75591	0	0.299401	0.299401	1	0.00686113	0.0298949	9.20472	0
Ec6_9	UC	2.75591	0	0.299401	0.299401	1	1	1	9.20472	0
Yre_6	CD	7.48031	0.657895	2.69461	2.69461	9	0.00317939	0.0152112	2.77603	0.244152
Yre_6	UC	7.48031	0.657895	2.69461	2.69461	9	0.0663561	0.166916	2.77603	0.244152
Yre_11	CD	10.2362	1.64474	4.19162	4.19162	14	0.00148507	0.00999596	2.44207	0.392387
Yre_11	UC	10.2362	1.64474	4.19162	4.19162	14	0.0651469	0.166916	2.44207	0.392387
Pfa_3	CD	0	0.328947	0	0.149701	0	1	1	0	2.19737
Pfa_3	UC	0	0.328947	0	0.149701	0	0.476489	0.76489	0	2.19737
Pma_17	CD	11.2205	1.64474	3.59281	3.59281	12	5.28491e-05	0.00184217	3.12303	0.457785
Pma_17	UC	11.2205	1.64474	3.59281	3.59281	12	0.145678	0.293764	3.12303	0.457785
Ec6_20	CD	3.14961	0	0.299401	0.299401	1	0.00419528	0.0193141	10.5197	0
Ec6_20	UC	3.14961	0	0.299401	0.299401	1	1	1	10.5197	0
Ec6_12	CD	1.5748	0	0.299401	0.299401	1	0.0954159	0.217584	5.25984	0
Ec6_12	UC	1.5748	0	0.299401	0.299401	1	1	1	5.25984	0
Cpa_1	CD	1.37795	0	0.299401	0.299401	1	0.155747	0.308961	4.60236	0
Cpa_1	UC	1.37795	0	0.299401	0.299401	1	1	1	4.60236	0
Pem_1	CD	0	0	0	0.149701	0	1	1	0	0
Pem_1	UC	0	0	0	0.149701	0	1	1	0	0
met_34	CD	0.19685	0	0	0.149701	0	1	1	1.31496	0
met_34	UC	0.19685	0	0	0.149701	0	1	1	1.31496	0
Kpn_4	CD	9.44882	1.97368	2.39521	2.39521	8	2.93339e-05	0.0014776	3.94488	0.824013
Kpn_4	UC	9.44882	1.97368	2.39521	2.39521	8	0.791511	1	3.94488	0.824013
Yen_14	CD	0.19685	0	0.299401	0.299401	1	1	1	0.65748	0
Yen_14	UC	0.19685	0	0.299401	0.299401	1	1	1	0.65748	0
Pre_23	CD	9.25197	1.64474	3.29341	3.29341	11	0.000729576	0.00655174	2.80923	0.499402
Pre_23	UC	9.25197	1.64474	3.29341	3.29341	11	0.212524	0.405124	2.80923	0.499402
met_38	CD	0.393701	0	1.1976	1.1976	4	0.221473	0.41891	0.32874	0
met_38	UC	0.393701	0	1.1976	1.1976	4	0.125482	0.255148	0.32874	0
